# Supplementary material for: Manganese(II) Complexes with Non-Steroidal Anti-Inflammatory Drugs: Structure and Biological Activity
Source: Int J Mol Sci. 2024 Dec 16;25(24):13457. doi: 10.3390/ijms252413457 (PMC11676910; doi:10.3390/ijms252413457)
Supplement: Supplementary file 1 [file ijms-25-13457-s001.zip]

Archive with 20 entries (19 files):
- Supplementary File S1/
- Supplementary File S1/Checkcif of complex 1.pdf
- Supplementary File S1/Checkcif of complex 2.pdf
- Supplementary File S1/Checkcif of complex 3.pdf
- Supplementary File S1/Checkcif of complex 4.pdf
- Supplementary File S1/Checkcif of complex 5.pdf
- Supplementary File S1/Checkcif of complex 6.pdf
- Supplementary File S1/Checkcif of complex 7.pdf
- Supplementary File S1/Checkcif of complex 8.pdf
- Supplementary File S1/Checkcif of complex 9.pdf
- Supplementary File S1/Cif of complex 1.cif
- Supplementary File S1/Cif of complex 2.cif
- Supplementary File S1/Cif of complex 3.cif
- Supplementary File S1/Cif of complex 4.cif
- Supplementary File S1/Cif of complex 5.cif
- Supplementary File S1/Cif of complex 6.cif
- Supplementary File S1/Cif of complex 7.cif
- Supplementary File S1/Cif of complex 8.cif
- Supplementary File S1/Cif of complex 9.cif
- Supplementary Figures and Tables.pdf
