# Supplementary material for: Manganese(II) Complexes with Non-Steroidal Anti-Inflammatory Drugs: Structure and Biological Activity
Source: Int J Mol Sci. 2024 Dec 16;25(24):13457. doi: 10.3390/ijms252413457 (PMC11676910; doi:10.3390/ijms252413457)
Supplement: Supplementary file 1 [file ijms-25-13457-s001.zip › Supplementary File S1/Cif of complex 1.cif]

data_global 
_audit_creation_date        "2020-12-27"
_audit_creation_method CRYSTALS_ver_14.61_build_6236 

_oxford_structure_analysis_title  'ps_fd1578_0m in P-1'
_chemical_name_systematic         ?
_chemical_melting_point           ?

#looking for refcif 
 
 
# Check this file using the IUCr facility at: 
# http://checkcif.iucr.org/ 
 
# The content below is held in the file 'script/refcif.dat'. This is a text 
# file which you may edit to reflect local conditions. 
# Items which need looking at are represented by a '?'. 
# Items for which there are choices are prefixed with 'choose from'. 
 
_publ_contact_letter 
; 
 Please consider this CIF submission for 
 publication as a Short Format Paper in Acta 
 Crystallographica E. 
; 
_publ_contact_author_name         'Anthony Other' 
_publ_contact_author_address 
; 
 Chemical Crystallography Laboratory, 
 Department of Chemistry, 
 University of Nowhere, 
 Nowhere, NO1 4T, UK. 
; 
 
_publ_contact_author_phone        '+44 1865 000000' 
_publ_contact_author_fax          '+44 1865 000000' 
_publ_contact_author_email        'a.n.other@chem.no.ac.uk' 
_publ_requested_journal           'Section E' 
_publ_requested_category          EO # choose from: FI FM FO CI CM CO AD 
_publ_requested_coeditor_name     'Prof William Clegg' 
 
_publ_section_title 
# Title of paper - generally just the systematic or trivial name 
; ? 
; 
 
# The loop structure below should contain the names and addresses of all 
# authors, in the required order of publication. Repeat as necessary. 
loop_ 
 _publ_author_name 
 _publ_author_address 
 _publ_author_footnote 
 'Other, Anthony N.' # Author 1 
; 
 ? # Address for author 1 
; 
; 
 ? # Footnote for author 1 
; 
 'Else, S. O.' # Author 2 
; 
 ? # Address 2 
; 
; 
 ? # Footnote 2 
; 
 
 
_publ_section_abstract 
# Text of the abstract 
# (a) The Abstract must be self-contained and comprehensible 
# without the rest of the paper. This means no references 
# to atom names or to compound numbers; compounds must be 
# identified as the title compound, or by name or by some other 
# means such as derivatives of each other (e.g. "the 
# corresponding ketone"). 
# (b) The chemical formula of "the title compound" must be given. 
# (c) Any crystallographic molecular symmetry should be 
# mentioned, and also the presence of more than one molecule 
# in the asymmetric unit (i.e. anything other than Z'=1). 
; 
? 
; 
 
_publ_section_related_literature  # Not in version 2.3.1 
############################################################### 
# Essential references (e.g. to the origin of the material studied, related 
# structural studies, and to information supporting the reported structure) 
# should be cited in this section, with appropriate very brief explanatory 
# text, for example `The synthesis of the complex is described by Jones 
# (2001). The anhydrous complex has essentially the same coordination 
# geometry (Smith, 2003).' In addition, all references included in the 
# supplementary materials, but not elsewhere in the published article, 
# should be given here. The simple text `For related literature, see:...' 
# may be used, but further details should be provided in the Comment 
# section, which forms part of the supplementary material. 
############################################################### 
; 
? 
; 
 
_publ_section_comment 
# Text of the paper 
# Note that atoms are referenced as N2, not N(2) or N~2~ 
# If text containing () occur within (), the outer ones should be [] 
# Figures should be referenced as Fig. 
; 
? 
; 
_publ_section_acknowledgements    # Acknowledgments 
; 
? 
; 
_publ_section_figure_captions 
# Captions to figures - Start each caption on a new line after a blank line 
; 
Fig. 1. 
The title compound with displacement ellipsoids drawn at the 50% 
probability level. H atoms are shown as spheres of 
arbitary radius. 
 
; 
 
 
_publ_section_exptl_refinement 
# Some potentially useful phrases are donated by Bill Clegg: 
; 
In the absence of significant anomalous scattering, Friedel pairs were 
merged. 
 
The absolute configuration was arbitrarily assigned. 
 
The relatively large ratio of minimum to maximum corrections applied 
in the multiscan process (1:nnn) reflect changes in the illuminated 
volume of the crystal. 
 
Changes in illuminated volume were kept to a minimum, and were 
taken into account (G\"orbitz, 1999) by the multi-scan inter-frame 
scaling (DENZO/SCALEPACK, Otwinowski & Minor, 1997). 
 
 
G\"orbitz, C. H. (1999). Acta Cryst. B55, 1090-1098. 
 
 
 
 
The H atoms were all located in a difference map, but those 
attached to carbon atoms were repositioned geometrically. 
The H atoms were initially refined with soft restraints on the 
bond lengths and angles to regularise their geometry 
(C---H in the range 0.93--0.98, 
N---H in the range 0.86--0.89 
N---H to 0.86 
O---H = 0.82 
\%A) 
and 
U~iso~(H) (in the range 1.2-1.5 times U~eq~ of the parent atom), 
after which the positions were refined with riding constraints 
(Cooper et al, 2010). 
 
Cooper, R. I., Thompson, A. L. & Watkin, D. J. (2010). J. Appl. Cryst. 
43, 1100-1107. 
 
; 
 
_publ_section_exptl_prep 
# Brief details or a reference. Include solvent if known 
; 
? 
; 
 
# Hand-made tables can be put in the cif. The number of columns 
# is set in the loop header. 
# The contants of each column can either be a piece of text 
# without any spaces (eg a number) or other text enclosed in " " 
# Remove the leading # in the following example 
 
#_geom_extra_table_head_A 
#; 
#Table 2. 
#Molecular parameters deviating most from MOGUL averages 
#; 
# 
#loop_ 
#_geom_extra_tableA_col_1 
#_geom_extra_tableA_col_2 
#_geom_extra_tableA_col_3 
#_geom_extra_tableA_col_4 
# 
#Parameter "Observed Value" "MOGUL Value" "MOGUL e.s.d" 
#N5-C6-C4 129 124 "7 (\%)" 
#C3-O10-C2 105 109 "2 (\%)" 
#C6-O7 1.25 1.22 ".02 (\%A)" 
# 
 
data_I 
 
_exptl_special_details 
; 
 The crystal was 
placed in the cold stream of an Oxford 
Cryosystems open-flow nitrogen cryostat (Cosier & 
Glazer, 1986) with a nominal stability of 0.1K. 
 
Cosier, J. & Glazer, A.M., 1986. J. Appl. Cryst. 105-107. 
; 
_refine_special_details 
; 
? 
; 
#--------------------------------------------------------------- 
# _oxford_ data items, April 2010: 
# There is some uncertainty about the correct way of forming local data 
# names, e.g. 
 
# _atom_site_special_shape_oxford 
# or 
# _oxford_atom_site_special_shape 
 
# see: 
# http://www.iucr.org/resources/cif/spec/version1.1/semantics#namespace 
 
# A reserved prefix, e.g. foo, must be used in the following way 
# " If the data file contains items defined in a DDL1 dictionary, the 
# local data names assigned under the reserved prefix must contain it as 
# their first component, e.g. _foo_atom_site_my_item. " 
 
# However, this seems to say the opposite: 
# http://www.iucr.org/__data/iucr/cif/standard/cifstd8.html 
 
# According to advice from the IUCr, CRYSTALS is correct 
#--------------------------------------------------------------- 
# End of 'script/refcif.dat' 
#end of refcif 
_cell_length_a                    10.0646(7)
_cell_length_b                    10.3148(8)
_cell_length_c                    13.1670(11)
_cell_angle_alpha                 111.773(4)
_cell_angle_beta                  91.704(4)
_cell_angle_gamma                 109.282(4)
_cell_volume                      1180.00(17)
 
_symmetry_cell_setting            'triclinic' 
_symmetry_space_group_name_H-M    'P -1 ' 
_symmetry_space_group_name_Hall   ? 
loop_
 _symmetry_equiv_pos_as_xyz
 'x,y,z'
 '-x,-y,-z'

loop_
_atom_type_symbol
_atom_type_scat_dispersion_real
_atom_type_scat_dispersion_imag
_atom_type_scat_Cromer_Mann_a1
_atom_type_scat_Cromer_Mann_b1
_atom_type_scat_Cromer_Mann_a2
_atom_type_scat_Cromer_Mann_b2
_atom_type_scat_Cromer_Mann_a3
_atom_type_scat_Cromer_Mann_b3
_atom_type_scat_Cromer_Mann_a4
_atom_type_scat_Cromer_Mann_b4
_atom_type_scat_Cromer_Mann_c
_atom_type_scat_source  
 C       0.0033   0.0016   2.3100  20.8439   1.0200  10.2075   1.5886   0.5687
   0.8650  51.6512   0.2156 'International Tables Vol C 4.2.6.8 and 6.1.1.4'
 H       0.0000   0.0000   0.4930  10.5109   0.3229  26.1257   0.1402   3.1424
   0.0408  57.7998   0.0030 'International Tables Vol C 4.2.6.8 and 6.1.1.4'
 N       0.0061   0.0033  12.2126   0.0057   3.1322   9.8933   2.0125  28.9975
   1.1663   0.5826 -11.5290 'International Tables Vol C 4.2.6.8 and 6.1.1.4'
 O       0.0106   0.0060   3.0485  13.2771   2.2868   5.7011   1.5463   0.3239
   0.8670  32.9089   0.2508 'International Tables Vol C 4.2.6.8 and 6.1.1.4'
 Cl      0.1484   0.1585  11.4604   0.0104   7.1964   1.1662   6.2556  18.5194
   1.6455  47.7784  -9.5574 'International Tables Vol C 4.2.6.8 and 6.1.1.4'
 Mn      0.3368   0.7283  11.2819   5.3409   7.3573   0.3432   3.0193  17.8674
   2.2441  83.7543   1.0896 'International Tables Vol C 4.2.6.8 and 6.1.1.4'
 
 
_cell_formula_units_Z                    1

# Given Formula = C40 H40 Cl8 Mn4 N8 O8 
# Dc =      1.78 Fooo =    636.00 Mu =     15.60 M =   1264.14
# Found Formula = C48 H44 Cl4 Mn1 N6 O6 
# Dc =      1.40 FOOO =    515.00 Mu =      5.61 M =    997.65

_chemical_formula_sum             'C48 H44 Cl4 Mn1 N6 O6'
_chemical_formula_moiety          'C48 H44 Cl4 Mn1 N6 O6'
_chemical_compound_source                ?
_chemical_formula_weight            997.65
 
 
_cell_measurement_reflns_used          373
_cell_measurement_theta_min             10
_cell_measurement_theta_max             20
_cell_measurement_temperature          295
 
_exptl_crystal_description        'bar' 
_exptl_crystal_colour             'colorless' 
_exptl_crystal_size_min           0.060 
_exptl_crystal_size_mid           0.090 
_exptl_crystal_size_max           0.300 
 
_exptl_crystal_density_diffrn     1.404 
_exptl_crystal_density_meas       ? 
_exptl_crystal_density_method     'not measured' 
# Non-dispersive F(000): 
_exptl_crystal_F_000              515 
_exptl_absorpt_coefficient_mu     0.561 
 
# Sheldrick geometric approximatio 0.95 0.97 
_exptl_absorpt_correction_type    numerical 
_exptl_absorpt_process_details 
; 
 Analytical Absorption (De Meulenaer & Tompa, 1965) 
; 
_exptl_absorpt_correction_T_min   0.95 
_exptl_absorpt_correction_T_max   0.97 
_diffrn_measurement_device_type   'Bruker Kappa Apex2' 
_diffrn_measurement_device        'Area' 
_diffrn_radiation_monochromator   'graphite' 
_diffrn_radiation_type            'Mo K\a'
_diffrn_radiation_wavelength           0.71073
_diffrn_measurement_method        '\f & \w scans' 
 
# If a reference occurs more than once, delete the author 
# and date from subsequent references. 
_computing_data_collection        'Apex2 (Bruker AXS, 2006)' 
_computing_cell_refinement        'Apex2 (Bruker AXS, 2006)' 
_computing_data_reduction         'Apex2 (Bruker AXS, 2006)' 
_computing_structure_solution     'Superflip (Palatinus & Chapuis, 2007)' 
_computing_structure_refinement   'CRYSTALS (Betteridge et al., 2003)' 
_computing_publication_material   'CRYSTALS (Betteridge et al., 2003)' 
_computing_molecular_graphics     'CAMERON (Watkin et al., 1996)' 
 
_diffrn_standards_interval_time   . 
_diffrn_standards_interval_count  . 
_diffrn_standards_number          0 
_diffrn_standards_decay_%         ? 
 
_diffrn_ambient_temperature        295
_diffrn_reflns_number             24612 
_reflns_number_total              4573 
_diffrn_reflns_av_R_equivalents   0.031 
# Number of reflections without Friedels Law is 4573 
# Number of reflections with Friedels Law is 4573 
# Theoretical number of reflections is about 4595 
 
 
_diffrn_reflns_theta_min          1.691 
_diffrn_reflns_theta_max          25.917 
_diffrn_measured_fraction_theta_max 0.993 
 
_diffrn_reflns_theta_full         25.399 
_diffrn_measured_fraction_theta_full 0.999 
 
 
_diffrn_reflns_limit_h_min        -12 
_diffrn_reflns_limit_h_max        12 
_diffrn_reflns_limit_k_min        -12 
_diffrn_reflns_limit_k_max        12 
_diffrn_reflns_limit_l_min        -16 
_diffrn_reflns_limit_l_max        16 
_reflns_limit_h_min               -12 
_reflns_limit_h_max               12 
_reflns_limit_k_min               -12 
_reflns_limit_k_max               11 
_reflns_limit_l_min               0 
_reflns_limit_l_max               16 
 
_oxford_diffrn_Wilson_B_factor    3.67 
_oxford_diffrn_Wilson_scale       90.31 
 
_atom_sites_solution_primary      Other  #heavy,direct,difmap,geom,iterative
# _atom_sites_solution_secondary  difmap
_atom_sites_solution_hydrogens    difmap
 
_refine_diff_density_min          -0.49 
_refine_diff_density_max          0.68 
 
 
# The current dictionary definitions do not cover the 
# situation where the reflections used for refinement were 
# selected by a user-defined sigma threshold 
 
 
# The values actually used during refinement 
_oxford_reflns_threshold_expression_ref     I>2.0\s(I)
_refine_ls_number_reflns          3198 
_refine_ls_number_restraints      0 
_refine_ls_number_parameters      295 
_oxford_refine_ls_R_factor_ref    0.0481 
_refine_ls_wR_factor_ref          0.0675 
_refine_ls_goodness_of_fit_ref    1.0000 
_refine_ls_shift/su_max           0.0003326 
_refine_ls_shift/su_mean          0.0000238 
 
 
# The values computed with all filters except I/sigma 
_oxford_reflns_number_all         4555 
_refine_ls_R_factor_all           0.0776 
_refine_ls_wR_factor_all          0.0746 
 
# The values computed with a 2 sigma cutoff - a la SHELX 
_reflns_threshold_expression      I>2.0\s(I)
_reflns_number_gt                 3198 
_refine_ls_R_factor_gt            0.0481 
_refine_ls_wR_factor_gt           0.0675 
 
# choose from: rm (reference molecule of known chirality), 
# ad (anomolous dispersion - Flack), rmad (rm and ad), 
# syn (from synthesis), unk (unknown) or . (not applicable). 
_chemical_absolute_configuration  '.' 
 
 
_refine_ls_structure_factor_coef  Fsqd 
_refine_ls_matrix_type            full
_refine_ls_hydrogen_treatment     constr         #undef, noref, refall,
                                                 # refxyz, refU, constr or mixed
_refine_ls_weighting_scheme       calc 
_refine_ls_weighting_details 
;
 Method, part 1, Chebychev polynomial, (Watkin, 1994, Prince, 1982) 
 [weight] = 1.0/[A~0~*T~0~(x)+A~1~*T~1~(x) ... +A~n-1~]*T~n-1~(x)] 
 where A~i~ are the Chebychev coefficients listed below and x= Fcalc/Fmax 
 Method = Robust Weighting (Prince, 1982) 
 W = [weight] * [1-(deltaF/6*sigmaF)^2^]^2^ 
 A~i~ are: 
 1.37 1.55 0.434 
;
# Insert your own references if required - in alphabetical order 
_publ_section_references 
; 
Betteridge, P.W., Carruthers, J.R., Cooper, R.I., 
Prout, K. & Watkin, D.J. (2003). J. Appl. Cryst. 36, 1487. 
 
Bruker Analytical X-ray Systems, Inc., 2006. <i>Apex2</i>, 
Version 2 User Manual, M86-E01078, Madison, WI. 
 
De Meulenaer, J. & Tompa, H. (1965). Acta Cryst. 19, 1014. 
 
Palatinus, L. & Chapuis, G. (2007). J. Appl. Cryst. 40, 786-790. 
 
Prince, E. 
Mathematical Techniques in Crystallography 
and Materials Science 
Springer-Verlag, New York, 1982. 
 
Watkin D.J. (1994). 
Acta Cryst, A50, 411-437. 
 
Watkin, D.J., Prout, C.K. & Pearce, L.J. (1996). CAMERON, Chemical 
Crystallography Laboratory, Oxford, UK. 
; 

# Uequiv = arithmetic mean of Ui i.e. Ueqiv = (U1+U2+U3)/3

# Replace last . with number of unfound hydrogen atoms attached to an atom.

# ..._refinement_flags_... 
# . no refinement constraints           S special position constraint on site
# G rigid group refinement of site      R riding atom
# D distance or angle restraint on site T thermal displacement constraints
# U Uiso or Uij restraint (rigid bond)  P partial occupancy constraint


loop_
_atom_site_label
_atom_site_type_symbol
_atom_site_fract_x
_atom_site_fract_y
_atom_site_fract_z
_atom_site_U_iso_or_equiv
_atom_site_occupancy
_atom_site_adp_type
_atom_site_refinement_flags_posn
_atom_site_refinement_flags_adp
_atom_site_refinement_flags_occupancy
_atom_site_disorder_assembly
_atom_site_disorder_group
_atom_site_attached_hydrogens
Mn1 Mn 0.5000 0.5000 0.5000 0.0343 1.0000 Uani S . . . . . 
O1 O 0.6470(2) 0.5415(2) 0.64096(17) 0.0418 1.0000 Uani . . . . . . 
O2 O 0.7795(2) 0.7827(3) 0.6992(2) 0.0597 1.0000 Uani . . . . . . 
O3 O 0.5794(2) 0.7428(2) 0.54213(18) 0.0467 1.0000 Uani . . . . . . 
N1 N 0.6688(3) 0.4757(3) 0.3847(2) 0.0425 1.0000 Uani . . . . . . 
N2 N 0.6676(3) 0.3967(3) 0.7652(2) 0.0468 1.0000 Uani . . . . . . 
N3 N 0.6949(3) 0.9218(3) 0.4244(2) 0.0599 1.0000 Uani . . . . . . 
C1 C 0.7427(3) 0.6616(3) 0.7084(3) 0.0386 1.0000 Uani . . . . . . 
C2 C 0.8150(3) 0.6555(3) 0.8068(2) 0.0365 1.0000 Uani . . . . . . 
C3 C 0.9273(3) 0.7843(3) 0.8772(3) 0.0442 1.0000 Uani . . . . . . 
C4 C 0.9953(3) 0.7943(4) 0.9720(3) 0.0502 1.0000 Uani . . . . . . 
C5 C 0.9517(3) 0.6734(4) 1.0012(3) 0.0486 1.0000 Uani . . . . . . 
C6 C 0.8434(3) 0.5430(3) 0.9321(2) 0.0433 1.0000 Uani . . . . . . 
C7 C 0.7739(3) 0.5304(3) 0.8345(2) 0.0377 1.0000 Uani . . . . . . 
C8 C 0.6140(3) 0.2756(4) 0.7966(3) 0.0451 1.0000 Uani . . . . . . 
C9 C 0.4960(4) 0.2567(4) 0.8462(3) 0.0517 1.0000 Uani . . . . . . 
C10 C 0.4432(4) 0.1397(4) 0.8853(3) 0.0570 1.0000 Uani . . . . . . 
C11 C 0.5192(4) 0.0481(4) 0.8656(3) 0.0556 1.0000 Uani . . . . . . 
C12 C 0.6329(4) 0.0580(4) 0.8147(3) 0.0555 1.0000 Uani . . . . . . 
C13 C 0.6872(4) 0.1730(4) 0.7787(3) 0.0531 1.0000 Uani . . . . . . 
C14 C 0.3151(4) 0.1229(5) 0.9372(4) 0.0819 1.0000 Uani . . . . . . 
C15 C 0.8066(4) 0.5468(4) 0.4244(3) 0.0527 1.0000 Uani . . . . . . 
C16 C 0.9095(4) 0.5380(4) 0.3587(3) 0.0604 1.0000 Uani . . . . . . 
C17 C 0.8707(4) 0.4569(4) 0.2510(3) 0.0588 1.0000 Uani . . . . . . 
C18 C 0.7302(4) 0.3813(4) 0.2061(3) 0.0618 1.0000 Uani . . . . . . 
C19 C 0.6318(4) 0.3942(4) 0.2778(3) 0.0565 1.0000 Uani . . . . . . 
C20 C 0.8174(4) 0.9211(4) 0.3936(3) 0.0672 1.0000 Uani . . . . . . 
C21 C 0.9065(4) 1.0263(5) 0.3627(3) 0.0692 1.0000 Uani . . . . . . 
C22 C 0.8676(4) 1.1375(4) 0.3634(3) 0.0635 1.0000 Uani . . . . . . 
C23 C 0.7424(4) 1.1397(4) 0.3917(3) 0.0614 1.0000 Uani . . . . . . 
C24 C 0.6603(4) 1.0334(4) 0.4226(3) 0.0584 1.0000 Uani . . . . . . 
Cl1 Cl 0.40734(11) 0.38060(11) 0.86118(9) 0.0710 1.0000 Uani . . . . . . 
Cl2 Cl 0.82702(10) 0.18817(11) 0.71501(8) 0.0633 1.0000 Uani . . . . . . 
H32 H 0.6026 0.7773 0.4968 0.0699 1.0000 Uiso R . . . . . 
H31 H 0.9552 0.8658 0.8584 0.0527 1.0000 Uiso R . . . . . 
H41 H 1.0706 0.8807 1.0165 0.0598 1.0000 Uiso R . . . . . 
H51 H 0.9950 0.6777 1.0654 0.0580 1.0000 Uiso R . . . . . 
H61 H 0.8148 0.4623 0.9511 0.0519 1.0000 Uiso R . . . . . 
H191 H 0.5363 0.3435 0.2487 0.0682 1.0000 Uiso R . . . . . 
H181 H 0.6990 0.3206 0.1309 0.0745 1.0000 Uiso R . . . . . 
H171 H 0.9389 0.4516 0.2052 0.0714 1.0000 Uiso R . . . . . 
H161 H 1.0039 0.5902 0.3915 0.0724 1.0000 Uiso R . . . . . 
H151 H 0.8346 0.6041 0.4999 0.0628 1.0000 Uiso R . . . . . 
H242 H 0.6454 0.7709 0.5924 0.0702 1.0000 Uiso R . . . . . 
H121 H 0.6742 -0.0154 0.8062 0.0680 1.0000 Uiso R . . . . . 
H111 H 0.4903 -0.0318 0.8899 0.0682 1.0000 Uiso R . . . . . 
H143 H 0.2362 0.1116 0.8854 0.1245 1.0000 Uiso R . . . . . 
H142 H 0.3386 0.2137 1.0051 0.1246 1.0000 Uiso R . . . . . 
H141 H 0.2972 0.0343 0.9535 0.1247 1.0000 Uiso R . . . . . 
H21 H 0.6174 0.3993 0.7139 0.0557 1.0000 Uiso R . . . . . 
H231 H 0.7131 1.2148 0.3922 0.0744 1.0000 Uiso R . . . . . 
H221 H 0.9263 1.2101 0.3418 0.0766 1.0000 Uiso R . . . . . 
H211 H 0.9918 1.0200 0.3415 0.0835 1.0000 Uiso R . . . . . 
H201 H 0.8448 0.8441 0.3931 0.0821 1.0000 Uiso R . . . . . 
H241 H 0.5737 1.0373 0.4438 0.0707 1.0000 Uiso R . . . . . 
loop_
_atom_site_aniso_label
_atom_site_aniso_U_11
_atom_site_aniso_U_22
_atom_site_aniso_U_33
_atom_site_aniso_U_23
_atom_site_aniso_U_13
_atom_site_aniso_U_12
Mn1 0.0334(4) 0.0396(4) 0.0415(4) 0.0262(3) 0.0116(3) 0.0159(3) 
O1 0.0411(12) 0.0431(13) 0.0455(12) 0.0266(11) 0.0026(10) 0.0112(10) 
O2 0.0587(15) 0.0456(14) 0.0754(17) 0.0379(13) -0.0055(13) 0.0060(12) 
O3 0.0496(13) 0.0448(13) 0.0544(14) 0.0306(11) 0.0096(11) 0.0157(10) 
N1 0.0395(15) 0.0391(15) 0.0442(16) 0.0148(13) 0.0099(12) 0.0109(12) 
N2 0.0474(16) 0.0389(15) 0.0424(15) 0.0176(13) -0.0079(12) 0.0015(12) 
N3 0.060(2) 0.0544(19) 0.0524(18) 0.0246(15) 0.0031(15) 0.0024(16) 
C1 0.0365(17) 0.0395(18) 0.0495(19) 0.0259(16) 0.0141(15) 0.0160(15) 
C2 0.0311(15) 0.0357(17) 0.0395(17) 0.0130(14) 0.0072(13) 0.0107(13) 
C3 0.0398(17) 0.0352(18) 0.048(2) 0.0115(15) 0.0067(15) 0.0088(14) 
C4 0.0435(19) 0.0392(19) 0.049(2) 0.0041(16) -0.0018(16) 0.0077(15) 
C5 0.0461(19) 0.049(2) 0.0390(18) 0.0085(16) -0.0018(15) 0.0145(16) 
C6 0.0436(18) 0.0413(18) 0.0373(17) 0.0117(15) 0.0019(14) 0.0113(15) 
C7 0.0344(16) 0.0374(17) 0.0366(17) 0.0118(14) 0.0063(13) 0.0111(14) 
C8 0.0457(19) 0.0391(18) 0.0362(17) 0.0117(14) -0.0027(14) 0.0030(15) 
C9 0.049(2) 0.043(2) 0.046(2) 0.0099(16) -0.0019(16) 0.0060(16) 
C10 0.050(2) 0.051(2) 0.048(2) 0.0085(17) 0.0078(17) 0.0053(17) 
C11 0.064(2) 0.045(2) 0.046(2) 0.0158(17) 0.0055(18) 0.0087(18) 
C12 0.063(2) 0.045(2) 0.049(2) 0.0119(17) -0.0001(18) 0.0177(18) 
C13 0.064(2) 0.0350(18) 0.0405(19) 0.0095(15) -0.0086(17) 0.0024(17) 
C14 0.071(3) 0.081(3) 0.079(3) 0.026(2) 0.024(2) 0.016(2) 
C15 0.047(2) 0.051(2) 0.049(2) 0.0143(17) 0.0113(17) 0.0109(17) 
C16 0.042(2) 0.064(2) 0.063(2) 0.019(2) 0.0146(18) 0.0113(18) 
C17 0.052(2) 0.058(2) 0.066(3) 0.022(2) 0.0268(19) 0.0213(18) 
C18 0.061(2) 0.065(2) 0.048(2) 0.0119(19) 0.0164(18) 0.021(2) 
C19 0.044(2) 0.062(2) 0.051(2) 0.0146(18) 0.0112(17) 0.0142(17) 
C20 0.069(3) 0.053(2) 0.079(3) 0.027(2) 0.004(2) 0.023(2) 
C21 0.049(2) 0.069(3) 0.082(3) 0.027(2) 0.017(2) 0.016(2) 
C22 0.054(2) 0.057(2) 0.069(3) 0.029(2) 0.0100(19) 0.0038(19) 
C23 0.066(3) 0.052(2) 0.065(2) 0.026(2) 0.004(2) 0.0181(19) 
C24 0.051(2) 0.063(2) 0.055(2) 0.0216(19) 0.0111(18) 0.0154(19) 
Cl1 0.0590(6) 0.0645(6) 0.0726(7) 0.0127(5) 0.0106(5) 0.0193(5) 
Cl2 0.0572(6) 0.0645(6) 0.0540(6) 0.0131(5) -0.0015(4) 0.0182(5) 

_refine_ls_extinction_method 
    'None'
_oxford_refine_ls_scale 0.16099(5) 
loop_
 _geom_bond_atom_site_label_1
 _geom_bond_site_symmetry_1
 _geom_bond_atom_site_label_2
 _geom_bond_site_symmetry_2
 _geom_bond_distance
 _geom_bond_publ_flag
Mn1 . O3 2_666 2.200(2)    yes
Mn1 . O1 2_666 2.1554(19)    yes
Mn1 . N1 2_666 2.325(2)    yes
Mn1 . O1 . 2.1554(19)    yes
Mn1 . O3 . 2.200(2)    yes
Mn1 . N1 . 2.325(2)    yes
O1 . C1 . 1.263(3)    yes
O2 . C1 . 1.233(3)    yes
O3 . H32 . 0.806    no
O3 . H242 . 0.817    no
N1 . C15 . 1.317(4)    yes
N1 . C19 . 1.307(4)    yes
N2 . C7 . 1.383(4)    yes
N2 . C8 . 1.405(4)    yes
N2 . H21 . 0.845    no
N3 . C20 . 1.310(5)    yes
N3 . C24 . 1.317(4)    yes
C1 . C2 . 1.499(4)    yes
C2 . C3 . 1.391(4)    yes
C2 . C7 . 1.405(4)    yes
C3 . C4 . 1.359(4)    yes
C3 . H31 . 0.921    no
C4 . C5 . 1.378(5)    yes
C4 . H41 . 0.923    no
C5 . C6 . 1.375(4)    yes
C5 . H51 . 0.919    no
C6 . C7 . 1.386(4)    yes
C6 . H61 . 0.915    no
C8 . C9 . 1.365(5)    yes
C8 . C13 . 1.435(5)    yes
C9 . C10 . 1.434(5)    yes
C9 . Cl1 . 1.745(4)    yes
C10 . C11 . 1.361(5)    yes
C10 . C14 . 1.467(5)    yes
C11 . C12 . 1.337(5)    yes
C11 . H111 . 0.954    no
C12 . C13 . 1.391(5)    yes
C12 . H121 . 0.952    no
C13 . Cl2 . 1.652(4)    yes
C14 . H143 . 0.977    no
C14 . H142 . 0.976    no
C14 . H141 . 0.976    no
C15 . C16 . 1.373(5)    yes
C15 . H151 . 0.925    no
C16 . C17 . 1.317(5)    yes
C16 . H161 . 0.919    no
C17 . C18 . 1.356(5)    yes
C17 . H171 . 0.929    no
C18 . C19 . 1.393(5)    yes
C18 . H181 . 0.928    no
C19 . H191 . 0.917    no
C20 . C21 . 1.361(5)    yes
C20 . H201 . 0.922    no
C21 . C22 . 1.326(5)    yes
C21 . H211 . 0.926    no
C22 . C23 . 1.330(5)    yes
C22 . H221 . 0.931    no
C23 . C24 . 1.342(5)    yes
C23 . H231 . 0.913    no
C24 . H241 . 0.932    no
loop_
 _geom_angle_atom_site_label_1
 _geom_angle_site_symmetry_1
 _geom_angle_atom_site_label_2
 _geom_angle_site_symmetry_2
 _geom_angle_atom_site_label_3
 _geom_angle_site_symmetry_3
 _geom_angle
 _geom_angle_publ_flag
O3 2_666 Mn1 . O1 2_666 89.19(8)    yes
O3 2_666 Mn1 . N1 2_666 89.78(8)    yes
O1 2_666 Mn1 . N1 2_666 91.64(8)    yes
O3 2_666 Mn1 . O1 . 90.81(8)    yes
O1 2_666 Mn1 . O1 . 179.995    yes
N1 2_666 Mn1 . O1 . 88.36(8)    yes
O3 2_666 Mn1 . O3 . 179.995    yes
O1 2_666 Mn1 . O3 . 90.81(8)    yes
N1 2_666 Mn1 . O3 . 90.22(8)    yes
O1 . Mn1 . O3 . 89.19(8)    yes
O3 2_666 Mn1 . N1 . 90.22(8)    yes
O1 2_666 Mn1 . N1 . 88.36(8)    yes
N1 2_666 Mn1 . N1 . 179.995    yes
O1 . Mn1 . N1 . 91.64(8)    yes
O3 . Mn1 . N1 . 89.78(8)    yes
Mn1 . O1 . C1 . 130.70(18)    yes
Mn1 . O3 . H32 . 122.5    no
Mn1 . O3 . H242 . 99.5    no
H32 . O3 . H242 . 112.6    no
Mn1 . N1 . C15 . 121.0(2)    yes
Mn1 . N1 . C19 . 121.9(2)    yes
C15 . N1 . C19 . 117.1(3)    yes
C7 . N2 . C8 . 121.7(3)    yes
C7 . N2 . H21 . 116.8    no
C8 . N2 . H21 . 118.5    no
C20 . N3 . C24 . 114.9(3)    yes
O1 . C1 . O2 . 124.6(3)    yes
O1 . C1 . C2 . 117.2(3)    yes
O2 . C1 . C2 . 118.2(3)    yes
C1 . C2 . C3 . 117.5(3)    yes
C1 . C2 . C7 . 124.4(3)    yes
C3 . C2 . C7 . 118.0(3)    yes
C2 . C3 . C4 . 122.5(3)    yes
C2 . C3 . H31 . 118.0    no
C4 . C3 . H31 . 119.4    no
C3 . C4 . C5 . 119.4(3)    yes
C3 . C4 . H41 . 120.6    no
C5 . C4 . H41 . 120.0    no
C4 . C5 . C6 . 119.6(3)    yes
C4 . C5 . H51 . 121.1    no
C6 . C5 . H51 . 119.3    no
C5 . C6 . C7 . 121.7(3)    yes
C5 . C6 . H61 . 119.7    no
C7 . C6 . H61 . 118.6    no
C2 . C7 . C6 . 118.7(3)    yes
C2 . C7 . N2 . 120.8(3)    yes
C6 . C7 . N2 . 120.5(3)    yes
N2 . C8 . C9 . 121.0(3)    yes
N2 . C8 . C13 . 119.2(3)    yes
C9 . C8 . C13 . 119.9(3)    yes
C8 . C9 . C10 . 122.5(3)    yes
C8 . C9 . Cl1 . 117.9(3)    yes
C10 . C9 . Cl1 . 119.6(3)    yes
C9 . C10 . C11 . 113.8(3)    yes
C9 . C10 . C14 . 120.6(4)    yes
C11 . C10 . C14 . 125.6(4)    yes
C10 . C11 . C12 . 126.5(4)    yes
C10 . C11 . H111 . 118.2    no
C12 . C11 . H111 . 115.3    no
C11 . C12 . C13 . 120.3(4)    yes
C11 . C12 . H121 . 116.7    no
C13 . C12 . H121 . 122.9    no
C8 . C13 . C12 . 117.0(3)    yes
C8 . C13 . Cl2 . 121.4(3)    yes
C12 . C13 . Cl2 . 121.6(3)    yes
C10 . C14 . H143 . 108.7    no
C10 . C14 . H142 . 106.4    no
H143 . C14 . H142 . 111.6    no
C10 . C14 . H141 . 106.0    no
H143 . C14 . H141 . 112.4    no
H142 . C14 . H141 . 111.4    no
N1 . C15 . C16 . 122.9(3)    yes
N1 . C15 . H151 . 118.2    no
C16 . C15 . H151 . 119.0    no
C15 . C16 . C17 . 119.5(3)    yes
C15 . C16 . H161 . 118.7    no
C17 . C16 . H161 . 121.9    no
C16 . C17 . C18 . 120.0(3)    yes
C16 . C17 . H171 . 120.5    no
C18 . C17 . H171 . 119.5    no
C17 . C18 . C19 . 117.4(3)    yes
C17 . C18 . H181 . 122.3    no
C19 . C18 . H181 . 120.2    no
C18 . C19 . N1 . 123.2(3)    yes
C18 . C19 . H191 . 118.4    no
N1 . C19 . H191 . 118.4    no
N3 . C20 . C21 . 124.5(4)    yes
N3 . C20 . H201 . 117.4    no
C21 . C20 . H201 . 118.0    no
C20 . C21 . C22 . 118.3(4)    yes
C20 . C21 . H211 . 120.8    no
C22 . C21 . H211 . 120.9    no
C21 . C22 . C23 . 118.8(4)    yes
C21 . C22 . H221 . 119.8    no
C23 . C22 . H221 . 121.4    no
C22 . C23 . C24 . 119.9(4)    yes
C22 . C23 . H231 . 120.3    no
C24 . C23 . H231 . 119.8    no
C23 . C24 . N3 . 123.6(4)    yes
C23 . C24 . H241 . 119.2    no
N3 . C24 . H241 . 117.2    no
loop_
 _geom_hbond_atom_site_label_D
 _geom_hbond_site_symmetry_D
 _geom_hbond_atom_site_label_H
 _geom_hbond_site_symmetry_H
 _geom_hbond_atom_site_label_A
 _geom_hbond_site_symmetry_A
 _geom_hbond_angle_DHA
 _geom_hbond_distance_DH
 _geom_hbond_distance_HA
 _geom_hbond_distance_DA
 _geom_hbond_publ_flag
O3 . H32 . N3 . 162 0.81 2.05 2.824(5)    yes
O3 . H242 . O2 . 165 0.82 1.86 2.660(5)    yes
O3 . H242 . C1 . 138 0.82 2.55 3.202(5)    yes
N2 . H21 . O1 . 133 0.85 1.98 2.635(5)    yes


_iucr_refine_instructions_details
;
#
# Punched on 27/12/20 at 21:07:47
#
#LIST     12                                                                    
BLOCK SCALE X'S  U'S 
RIDE O   (   3,X'S) H   (  32,X'S) H   ( 242,X'S) 
RIDE N   (   2,X'S) H   (  21,X'S) 
RIDE C   (   3,X'S) H   (  31,X'S) 
RIDE C   (   4,X'S) H   (  41,X'S) 
RIDE C   (   5,X'S) H   (  51,X'S) 
RIDE C   (   6,X'S) H   (  61,X'S) 
RIDE C   (  11,X'S) H   ( 111,X'S) 
RIDE C   (  12,X'S) H   ( 121,X'S) 
RIDE C   (  14,X'S) H   ( 143,X'S) H   ( 142,X'S) H   ( 141,X'S) 
RIDE C   (  15,X'S) H   ( 151,X'S) 
RIDE C   (  16,X'S) H   ( 161,X'S) 
RIDE C   (  17,X'S) H   ( 171,X'S) 
RIDE C   (  18,X'S) H   ( 181,X'S) 
RIDE C   (  19,X'S) H   ( 191,X'S) 
RIDE C   (  20,X'S) H   ( 201,X'S) 
RIDE C   (  21,X'S) H   ( 211,X'S) 
RIDE C   (  22,X'S) H   ( 221,X'S) 
RIDE C   (  23,X'S) H   ( 231,X'S) 
RIDE C   (  24,X'S) H   ( 241,X'S) 
END                                                                             
#
# Punched on 27/12/20 at 21:07:47
#
#LIST     16                                                                    
NO 
REM   HREST   START (DO NOT REMOVE THIS LINE) 
REM   HREST   END (DO NOT REMOVE THIS LINE) 
END                                                                             
;
# looking for ARCHIVE-HKL.CIF 
 
_iucr_refine_reflections_details 
; 
# An asterisk in column 34 indicates a format overflow 
# Data was input as F-squared 
  -1   0   0    0.02    0.04 
  -1   0   0    0.04    0.04 
  -1   0   0    0.01    0.05 
  -1   0   0   -0.02    0.01 
  -1   0   0    0.01    0.02 
  -1   0   0    0.01    0.03 
   1   0   0    0.03    0.03 
   1   0   0    0.03    0.04 
   1   0   0    0.00    0.01 
   1   0   0    0.04    0.05 
  -2   0   0   27.62    0.52 
  -2   0   0   27.70    0.65 
  -2   0   0   27.78    0.56 
  -2   0   0   25.15    0.51 
  -2   0   0   27.90    0.63 
  -2   0   0   27.69    0.64 
   2   0   0   27.09    0.63 
   2   0   0   27.85    0.52 
   2   0   0   28.17    0.57 
   2   0   0   28.55    0.62 
   2   0   0   26.91    0.66 
   2   0   0   27.26    0.65 
  -3   0   0    1.69    0.18 
  -3   0   0    1.55    0.15 
  -3   0   0    2.07    0.27 
  -3   0   0    1.71    0.17 
  -3   0   0    1.79    0.25 
  -3   0   0    1.59    0.25 
   3   0   0    1.52    0.22 
   3   0   0    1.73    0.26 
   3   0   0    1.59    0.19 
   3   0   0    1.84    0.15 
   3   0   0    1.12    0.31 
   3   0   0    1.71    0.32 
   3   0   0    1.74    0.16 
  -4   0   0    8.52    0.32 
  -4   0   0    8.40    0.40 
  -4   0   0    8.27    0.45 
  -4   0   0    8.23    0.50 
  -4   0   0    8.49    0.33 
  -4   0   0    8.93    0.50 
   4   0   0    8.36    0.53 
   4   0   0    8.47    0.54 
   4   0   0    8.38    0.30 
   4   0   0    8.32    0.45 
   4   0   0    8.43    0.46 
   4   0   0    7.90    0.39 
   4   0   0    8.34    0.31 
  -5   0   0    1.13    0.39 
  -5   0   0    0.89    0.31 
  -5   0   0    1.06    0.37 
  -5   0   0    1.09    0.23 
  -5   0   0    0.80    0.24 
  -5   0   0    0.93    0.21 
   5   0   0    0.85    0.18 
   5   0   0    1.16    0.29 
   5   0   0    0.96    0.32 
   5   0   0    0.91    0.19 
   5   0   0    1.05    0.38 
   5   0   0    0.50    0.33 
   5   0   0    0.92    0.25 
  -6   0   0   17.36    0.54 
  -6   0   0   17.03    0.89 
  -6   0   0   18.15    0.99 
  -6   0   0   17.08    0.55 
  -6   0   0   16.86    0.83 
  -6   0   0   16.90    0.63 
   6   0   0   16.97    0.82 
   6   0   0   16.52    0.84 
   6   0   0   16.36    0.68 
   6   0   0   17.07    0.51 
   6   0   0   17.33    0.64 
   6   0   0   16.90    0.77 
   6   0   0   17.29    0.52 
  -7   0   0    6.33    0.42 
  -7   0   0    6.50    0.54 
  -7   0   0    5.73    0.71 
  -7   0   0    6.04    0.44 
   7   0   0    5.73    0.51 
   7   0   0    5.68    0.64 
   7   0   0    5.92    0.39 
   7   0   0    6.08    0.38 
   7   0   0    6.22    0.74 
  -8   0   0   -0.10    0.22 
  -8   0   0   -0.14    0.24 
  -8   0   0    0.04    0.37 
  -8   0   0   -0.30    0.29 
   8   0   0    0.02    0.30 
   8   0   0    0.09    0.35 
   8   0   0    0.48    0.23 
   8   0   0   -0.27    0.41 
  -9   0   0    2.59    0.34 
  -9   0   0    2.61    0.41 
  -9   0   0    2.43    0.60 
   9   0   0    2.64    0.58 
   9   0   0    2.56    0.53 
 -10   0   0    1.06    0.30 
 -10   0   0    1.78    0.69 
 -10   0   0    1.48    0.37 
  10   0   0    1.88    0.65 
  10   0   0    1.61    0.46 
 -11   0   0    0.61    0.69 
 -11   0   0    0.22    0.32 
  11   0   0    0.58    0.70 
  11   0   0    0.09    0.58 
  11  -1   0    1.94    0.65 
  11  -1   0    1.53    0.69 
 -11   1   0    1.29    0.26 
 -11   1   0    1.55    0.65 
  10  -1   0    0.89    0.58 
  10  -1   0   -0.24    0.54 
 -10   1   0    0.08    0.22 
 -10   1   0    0.16    0.31 
 -10   1   0    0.58    0.42 
   9  -1   0   -0.23    0.47 
   9  -1   0    0.05    0.52 
  -9   1   0    0.10    0.21 
  -9   1   0   -0.08    0.27 
  -9   1   0   -0.10    0.45 
   8  -1   0    4.09    0.65 
   8  -1   0    3.74    0.51 
   8  -1   0    3.99    0.26 
   8  -1   0    3.92    0.25 
  -8   1   0    3.55    0.58 
  -8   1   0    3.80    0.27 
  -8   1   0    3.99    0.45 
  -8   1   0    4.17    0.31 
   7  -1   0    2.42    0.23 
   7  -1   0    2.18    0.50 
   7  -1   0    3.20    0.53 
   7  -1   0    2.73    0.23 
  -7   1   0    2.56    0.25 
  -7   1   0    2.84    0.50 
  -7   1   0    2.56    0.26 
  -7   1   0    2.21    0.36 
   6  -1   0    1.23    0.14 
   6  -1   0    1.32    0.28 
   6  -1   0    1.49    0.39 
   6  -1   0    1.21    0.14 
  -6   1   0    1.23    0.29 
  -6   1   0    1.20    0.16 
  -6   1   0    1.16    0.35 
  -6   1   0    1.41    0.29 
  -6   1   0    1.20    0.15 
  -6   1   0    1.16    0.23 
   5  -1   0   25.45    0.94 
   5  -1   0   24.72    0.55 
   5  -1   0   25.41    0.86 
   5  -1   0   25.23    0.91 
   5  -1   0   25.41    0.54 
  -5   1   0   25.48    0.56 
  -5   1   0   24.88    0.92 
  -5   1   0   25.33    0.74 
  -5   1   0   24.35    0.82 
  -5   1   0   24.70    0.90 
  -5   1   0   25.16    0.57 
   4  -1   0    2.81    0.38 
   4  -1   0    2.78    0.36 
   4  -1   0    2.69    0.16 
   4  -1   0    2.53    0.36 
   4  -1   0    2.66    0.15 
  -4   1   0    2.55    0.26 
  -4   1   0    2.54    0.35 
  -4   1   0    2.58    0.17 
  -4   1   0    2.54    0.17 
  -4   1   0    2.60    0.41 
  -4   1   0    2.70    0.36 
   3  -1   0   29.58    0.78 
   3  -1   0   27.87    0.76 
   3  -1   0   28.84    0.51 
   3  -1   0   28.41    0.52 
   3  -1   0   28.45    0.84 
  -3   1   0   28.08    0.72 
  -3   1   0   28.56    0.53 
  -3   1   0   28.16    0.81 
  -3   1   0   28.98    0.78 
  -3   1   0   27.81    0.79 
  -3   1   0   28.86    0.69 
  -3   1   0   28.41    0.53 
   2  -1   0    7.92    0.27 
   2  -1   0    8.00    0.28 
   2  -1   0    8.02    0.30 
   2  -1   0    7.76    0.35 
  -2   1   0    7.45    0.31 
  -2   1   0    7.95    0.28 
  -2   1   0    7.73    0.31 
   1  -1   0    0.14    0.06 
   1  -1   0    0.00    0.01 
  -1   1   0    0.04    0.02 
  -1   1   0   -0.01    0.03 
  -1   1   0    0.05    0.04 
  -1   1   0   -0.02    0.03 
   0  -1   0   -0.12    0.06 
   0  -1   0   -0.02    0.04 
   0  -1   0   -0.09    0.05 
   0  -1   0    0.04    0.06 
   0  -1   0   -0.02    0.02 
   0   1   0   -0.02    0.03 
   0   1   0    0.03    0.05 
   0   1   0    0.01    0.03 
   0   1   0   -0.04    0.05 
   0   1   0    0.00    0.02 
   0   1   0    0.01    0.04 
  -1  -1   0    6.81    0.26 
  -1  -1   0    6.88    0.28 
  -1  -1   0    7.25    0.27 
  -1  -1   0    7.58    0.35 
  -1  -1   0    7.43    0.27 
   1   1   0    7.22    0.26 
   1   1   0    6.52    0.25 
   1   1   0    7.04    0.25 
   1   1   0    7.56    0.25 
   1   1   0    7.28    0.34 
   1   1   0    7.74    0.30 
  -2  -1   0   -0.09    0.25 
  -2  -1   0    0.42    0.16 
  -2  -1   0    0.19    0.21 
  -2  -1   0    0.00    0.20 
  -2  -1   0   -0.02    0.25 
  -2  -1   0   -0.02    0.17 
  -2  -1   0    0.03    0.16 
   2   1   0    0.28    0.25 
   2   1   0    0.14    0.13 
   2   1   0    0.15    0.21 
   2   1   0   -0.08    0.22 
   2   1   0    0.02    0.15 
   2   1   0   -0.08    0.19 
   2   1   0   -0.07    0.15 
  -3  -1   0    3.64    0.25 
  -3  -1   0    3.43    0.25 
  -3  -1   0    3.50    0.35 
  -3  -1   0    3.34    0.37 
  -3  -1   0    3.58    0.26 
  -3  -1   0    3.51    0.35 
   3   1   0    3.35    0.25 
   3   1   0    3.60    0.29 
   3   1   0    3.66    0.25 
   3   1   0    3.48    0.35 
   3   1   0    3.58    0.35 
   3   1   0    3.40    0.35 
   3   1   0    3.56    0.25 
  -4  -1   0    8.85    0.50 
  -4  -1   0    9.12    0.57 
  -4  -1   0    8.45    0.64 
  -4  -1   0    8.48    0.44 
  -4  -1   0    8.40    0.40 
  -4  -1   0    9.12    0.44 
   4   1   0    8.83    0.49 
   4   1   0    8.86    0.52 
   4   1   0    8.52    0.39 
   4   1   0    8.60    0.57 
   4   1   0    8.88    0.40 
   4   1   0    8.79    0.43 
   4   1   0    8.10    0.59 
  -5  -1   0   35.27    0.88 
  -5  -1   0   35.17    1.01 
  -5  -1   0   35.12    1.02 
  -5  -1   0   35.36    1.16 
  -5  -1   0   36.18    0.86 
  -5  -1   0   35.65    0.87 
   5   1   0   35.43    0.88 
   5   1   0   35.74    1.12 
   5   1   0   34.83    0.81 
   5   1   0   35.12    0.82 
   5   1   0   35.26    1.03 
   5   1   0   36.30    1.09 
   5   1   0   35.01    0.96 
  -6  -1   0    3.99    0.42 
  -6  -1   0    3.78    0.56 
  -6  -1   0    4.31    0.44 
  -6  -1   0    4.53    0.45 
   6   1   0    4.17    0.44 
   6   1   0    4.26    0.63 
   6   1   0    4.95    0.65 
   6   1   0    3.79    0.53 
   6   1   0    4.05    0.40 
   6   1   0    4.60    0.39 
  -7  -1   0    8.28    0.54 
  -7  -1   0    8.58    0.57 
  -7  -1   0    8.54    0.54 
  -7  -1   0    8.01    0.74 
   7   1   0    8.50    0.74 
   7   1   0    8.44    0.57 
   7   1   0    7.66    0.65 
   7   1   0    8.35    0.49 
  -8  -1   0    3.12    0.41 
  -8  -1   0    2.90    0.54 
  -8  -1   0    3.22    0.42 
   8   1   0    3.22    0.55 
   8   1   0    3.09    0.39 
   8   1   0    3.45    0.35 
   8   1   0    2.96    0.63 
  -9  -1   0    3.44    0.47 
  -9  -1   0    4.41    0.44 
  -9  -1   0    4.38    0.78 
   9   1   0    4.04    0.64 
   9   1   0    4.68    0.67 
 -10  -1   0    1.73    0.47 
 -10  -1   0    1.28    0.67 
 -10  -1   0    1.55    0.36 
  10   1   0    1.60    0.65 
 -11  -1   0    1.24    0.40 
 -11  -1   0    0.97    0.62 
  12  -2   0    0.17    0.65 
 -12   2   0   -0.42    0.55 
  11  -2   0    0.11    0.61 
  11  -2   0    0.19    0.59 
 -11   2   0   -0.11    0.35 
 -11   2   0    0.16    0.38 
  10  -2   0    1.36    0.61 
  10  -2   0    1.85    0.67 
 -10   2   0    1.19    0.16 
 -10   2   0    1.22    0.37 
 -10   2   0    1.20    0.54 
   9  -2   0    1.78    0.58 
   9  -2   0    0.95    0.51 
  -9   2   0    1.13    0.32 
  -9   2   0    1.12    0.14 
  -9   2   0    1.24    0.49 
  -9   2   0    1.07    0.15 
   8  -2   0    0.01    0.34 
   8  -2   0    0.18    0.43 
  -8   2   0   -0.32    0.24 
  -8   2   0    0.16    0.39 
  -8   2   0    0.01    0.11 
  -8   2   0   -0.08    0.09 
   7  -2   0    6.55    0.61 
   7  -2   0    7.90    0.60 
  -7   2   0    7.15    0.65 
  -7   2   0    6.90    0.25 
  -7   2   0    7.05    0.52 
  -7   2   0    7.00    0.25 
  -7   2   0    7.94    0.58 
   6  -2   0    3.95    0.48 
   6  -2   0    4.54    0.47 
  -6   2   0    4.52    0.45 
  -6   2   0    4.25    0.15 
  -6   2   0    4.17    0.46 
  -6   2   0    4.00    0.16 
  -6   2   0    4.52    0.50 
  -6   2   0    4.43    0.49 
  -6   2   0    4.66    0.40 
   5  -2   0   40.81    1.10 
   5  -2   0   40.28    1.12 
  -5   2   0   42.02    1.13 
  -5   2   0   40.55    0.68 
  -5   2   0   41.74    1.16 
  -5   2   0   40.53    0.68 
  -5   2   0   42.13    1.03 
  -5   2   0   42.97    1.08 
  -5   2   0   41.14    1.15 
   4  -2   0   12.31    0.47 
   4  -2   0   12.50    0.48 
  -4   2   0   12.67    0.51 
  -4   2   0   12.74    0.44 
  -4   2   0   12.04    0.51 
  -4   2   0   12.31    0.47 
   3  -2   0    9.56    0.47 
   3  -2   0    9.71    0.39 
  -3   2   0    9.87    0.18 
  -3   2   0    9.53    0.37 
  -3   2   0    9.20    0.38 
  -3   2   0    9.94    0.37 
  -3   2   0    9.77    0.36 
   2  -2   0   29.98    0.72 
   2  -2   0   29.76    0.69 
   2  -2   0   29.28    0.70 
   2  -2   0   30.22    0.55 
  -2   2   0   29.87    0.55 
  -2   2   0   30.38    0.73 
  -2   2   0   29.50    0.66 
  -2   2   0   30.01    0.66 
  -2   2   0   30.31    0.56 
   1  -2   0  103.73    1.91 
   1  -2   0  103.88    1.86 
   1  -2   0  102.48    1.85 
   1  -2   0  106.49    1.86 
   1  -2   0  105.13    1.95 
  -1   2   0  104.64    1.86 
  -1   2   0  103.78    1.85 
  -1   2   0  104.09    1.94 
  -1   2   0  104.41    1.92 
   0  -2   0   31.75    0.74 
   0  -2   0   33.03    0.86 
   0  -2   0   33.42    0.85 
   0  -2   0   32.37    0.75 
   0   2   0   31.82    0.62 
   0   2   0   32.97    0.83 
   0   2   0   33.17    0.76 
   0   2   0   31.64    0.72 
   0   2   0   31.72    0.81 
   0   2   0   32.33    0.73 
  -1  -2   0    0.28    0.21 
  -1  -2   0    0.16    0.20 
  -1  -2   0   -0.03    0.19 
  -1  -2   0    0.05    0.34 
  -1  -2   0    0.11    0.21 
  -1  -2   0    0.02    0.19 
   1   2   0   -0.08    0.16 
   1   2   0   -0.02    0.23 
   1   2   0    0.08    0.15 
   1   2   0    0.04    0.26 
   1   2   0    0.25    0.26 
   1   2   0    0.14    0.17 
  -2  -2   0   14.21    0.62 
  -2  -2   0   14.64    0.53 
  -2  -2   0   14.00    0.51 
  -2  -2   0   14.11    0.61 
  -2  -2   0   13.78    0.52 
  -2  -2   0   14.16    0.52 
   2   2   0   14.55    0.60 
   2   2   0   13.64    0.50 
   2   2   0   14.16    0.50 
   2   2   0   14.18    0.51 
   2   2   0   14.31    0.51 
   2   2   0   13.61    0.54 
  -3  -2   0    6.30    0.37 
  -3  -2   0    6.06    0.45 
  -3  -2   0    5.98    0.32 
  -3  -2   0    5.84    0.32 
  -3  -2   0    5.79    0.39 
  -3  -2   0    6.61    0.33 
   3   2   0    6.24    0.32 
   3   2   0    6.25    0.39 
   3   2   0    6.09    0.41 
   3   2   0    6.09    0.31 
   3   2   0    6.42    0.32 
   3   2   0    6.15    0.37 
  -4  -2   0   29.39    0.90 
  -4  -2   0   29.99    1.06 
  -4  -2   0   29.89    0.91 
  -4  -2   0   29.75    0.80 
  -4  -2   0   30.75    0.79 
  -4  -2   0   31.17    0.82 
   4   2   0   29.81    0.79 
   4   2   0   30.99    0.76 
   4   2   0   29.80    0.96 
   4   2   0   30.32    0.91 
   4   2   0   31.34    0.99 
   4   2   0   30.00    0.77 
  -5  -2   0   23.88    0.90 
  -5  -2   0   24.91    0.96 
  -5  -2   0   24.01    0.73 
  -5  -2   0   23.20    0.75 
  -5  -2   0   23.02    1.03 
  -5  -2   0   23.42    0.79 
   5   2   0   24.26    0.76 
   5   2   0   24.15    0.74 
   5   2   0   23.83    0.72 
   5   2   0   23.43    0.89 
   5   2   0   23.68    0.88 
  -6  -2   0   16.50    0.71 
  -6  -2   0   16.55    0.67 
  -6  -2   0   16.32    1.03 
  -6  -2   0   17.45    0.77 
   6   2   0   16.68    0.65 
   6   2   0   16.08    0.84 
   6   2   0   16.62    0.81 
   6   2   0   17.16    0.74 
  -7  -2   0    9.82    0.62 
  -7  -2   0    9.72    0.61 
  -7  -2   0    9.34    0.80 
  -7  -2   0   10.00    0.61 
   7   2   0    9.78    0.78 
   7   2   0   10.45    0.65 
   7   2   0   10.51    0.56 
  -8  -2   0    6.26    0.82 
  -8  -2   0    6.98    0.52 
  -8  -2   0    7.12    0.57 
   8   2   0    7.36    0.52 
   8   2   0    6.64    0.67 
  -9  -2   0   -0.89    0.61 
  -9  -2   0    0.11    0.44 
  -9  -2   0   -0.04    0.35 
   9   2   0    0.78    0.64 
 -10  -2   0    0.15    0.37 
 -10  -2   0    0.05    0.55 
  10   2   0    0.12    0.49 
  12  -3   0    0.64    0.49 
 -12   3   0    1.99    0.66 
  11  -3   0    1.08    0.65 
  11  -3   0    0.66    0.62 
 -11   3   0    0.33    0.49 
 -11   3   0    0.44    0.35 
  10  -3   0    0.93    0.47 
  10  -3   0    0.73    0.63 
 -10   3   0    0.99    0.51 
 -10   3   0    1.02    0.37 
   9  -3   0    2.90    0.57 
   9  -3   0    2.55    0.55 
  -9   3   0    2.66    0.45 
  -9   3   0    2.80    0.39 
   8  -3   0    2.40    0.50 
   8  -3   0    2.59    0.48 
  -8   3   0    3.16    0.45 
  -8   3   0    2.25    0.32 
   7  -3   0    6.82    0.62 
   7  -3   0    6.14    0.57 
  -7   3   0    6.79    0.60 
  -7   3   0    7.32    0.50 
  -7   3   0    7.35    0.55 
   6  -3   0   23.04    0.78 
  -6   3   0   21.80    0.80 
  -6   3   0   22.78    0.75 
  -6   3   0   22.74    0.74 
  -6   3   0   22.60    0.75 
  -6   3   0   22.52    0.81 
   5  -3   0    0.87    0.31 
   5  -3   0    0.80    0.27 
  -5   3   0    0.80    0.28 
  -5   3   0    0.80    0.24 
  -5   3   0    1.05    0.24 
  -5   3   0    0.45    0.28 
   4  -3   0   34.96    0.63 
   4  -3   0   34.94    0.64 
   4  -3   0   35.99    0.97 
   4  -3   0   34.54    0.95 
  -4   3   0   35.02    0.93 
  -4   3   0   36.18    0.95 
  -4   3   0   35.79    0.95 
  -4   3   0   35.30    0.66 
  -4   3   0   33.97    0.65 
  -4   3   0   34.41    0.96 
   3  -3   0   31.90    0.65 
   3  -3   0   32.83    0.83 
   3  -3   0   32.33    0.86 
   3  -3   0   33.07    0.84 
  -3   3   0   32.48    0.82 
  -3   3   0   32.80    0.79 
  -3   3   0   32.94    0.65 
  -3   3   0   33.37    0.66 
  -3   3   0   33.63    0.86 
   2  -3   0   17.15    0.60 
   2  -3   0   18.15    0.53 
   2  -3   0   17.44    0.47 
   2  -3   0   16.91    0.55 
   2  -3   0   17.42    0.47 
  -2   3   0   17.26    0.47 
  -2   3   0   17.46    0.46 
  -2   3   0   17.43    0.49 
  -2   3   0   17.69    0.54 
  -2   3   0   17.47    0.58 
   1  -3   0    2.92    0.27 
   1  -3   0    3.07    0.29 
   1  -3   0    3.10    0.23 
   1  -3   0    2.94    0.33 
  -1   3   0    2.95    0.31 
  -1   3   0    3.05    0.32 
  -1   3   0    2.85    0.26 
  -1   3   0    3.26    0.28 
   0  -3   0   78.63    1.60 
   0  -3   0   77.62    1.69 
   0  -3   0   79.37    1.58 
   0  -3   0   81.60    1.74 
   0   3   0   79.05    1.57 
   0   3   0   79.71    1.69 
   0   3   0   80.17    1.71 
   0   3   0   79.76    1.63 
   0   3   0   78.93    1.58 
   0   3   0   78.91    1.40 
  -1  -3   0   13.30    0.47 
  -1  -3   0   13.11    0.53 
  -1  -3   0   13.27    0.45 
  -1  -3   0   13.34    0.39 
  -1  -3   0   12.42    0.48 
  -1  -3   0   12.58    0.59 
   1   3   0   13.88    0.54 
   1   3   0   13.17    0.37 
   1   3   0   13.28    0.47 
   1   3   0   13.23    0.53 
   1   3   0   13.34    0.47 
   1   3   0   13.12    0.50 
  -2  -3   0    1.12    0.28 
  -2  -3   0    1.45    0.28 
  -2  -3   0    1.22    0.25 
  -2  -3   0    1.41    0.31 
  -2  -3   0    1.21    0.26 
  -2  -3   0    1.38    0.28 
   2   3   0    1.36    0.23 
   2   3   0    1.35    0.25 
   2   3   0    1.27    0.20 
   2   3   0    1.21    0.34 
   2   3   0    1.04    0.25 
   2   3   0    1.30    0.35 
  -3  -3   0   27.99    0.79 
  -3  -3   0   29.51    0.83 
  -3  -3   0   28.80    0.96 
  -3  -3   0   28.32    0.82 
  -3  -3   0   28.64    0.96 
  -3  -3   0   28.99    0.82 
   3   3   0   28.67    0.94 
   3   3   0   28.72    0.79 
   3   3   0   28.16    0.80 
   3   3   0   28.04    0.79 
   3   3   0   28.21    0.86 
   3   3   0   29.85    0.82 
  -4  -3   0    1.31    0.33 
  -4  -3   0    1.36    0.25 
  -4  -3   0    1.55    0.30 
  -4  -3   0    1.14    0.31 
  -4  -3   0    1.58    0.32 
  -4  -3   0    1.63    0.33 
   4   3   0    1.31    0.28 
   4   3   0    1.06    0.30 
   4   3   0    1.63    0.30 
   4   3   0    1.20    0.36 
   4   3   0    1.71    0.31 
   4   3   0    1.40    0.25 
  -5  -3   0    7.04    0.72 
  -5  -3   0    7.32    0.52 
  -5  -3   0    8.04    0.65 
  -5  -3   0    7.35    0.55 
  -5  -3   0    7.32    0.54 
   5   3   0    7.63    0.64 
   5   3   0    7.61    0.62 
   5   3   0    7.94    0.55 
   5   3   0    7.70    0.54 
  -6  -3   0   16.94    0.75 
  -6  -3   0   15.39    0.70 
  -6  -3   0   15.53    0.96 
  -6  -3   0   15.08    0.65 
   6   3   0   15.56    0.91 
   6   3   0   15.96    0.67 
   6   3   0   16.35    0.65 
  -7  -3   0    0.86    0.43 
  -7  -3   0    1.02    0.62 
  -7  -3   0    0.66    0.65 
  -7  -3   0    0.27    0.39 
   7   3   0    0.78    0.39 
   7   3   0    1.87    0.67 
  -8  -3   0    1.78    0.61 
  -8  -3   0    1.96    0.50 
  -8  -3   0    2.07    0.50 
   8   3   0    1.83    0.69 
  -9  -3   0    1.42    0.53 
  -9  -3   0    0.33    0.72 
  -9  -3   0    0.70    0.43 
   9   3   0    0.79    0.60 
  12  -4   0    0.67    0.66 
 -12   4   0    1.37    0.60 
 -12   4   0    0.68    0.47 
  11  -4   0    1.49    0.55 
 -11   4   0    1.64    0.55 
 -11   4   0    1.48    0.55 
 -11   4   0    1.11    0.43 
  10  -4   0    0.40    0.57 
 -10   4   0    0.86    0.46 
 -10   4   0    0.68    0.45 
 -10   4   0    1.14    0.38 
   9  -4   0    0.08    0.36 
  -9   4   0   -0.10    0.32 
  -9   4   0    0.33    0.37 
  -9   4   0    0.28    0.34 
   8  -4   0   19.91    0.91 
  -8   4   0   19.62    0.93 
  -8   4   0   19.23    0.93 
  -8   4   0   19.38    0.83 
   7  -4   0    4.42    0.58 
  -7   4   0    4.52    0.54 
  -7   4   0    4.15    0.46 
  -7   4   0    4.15    0.45 
  -7   4   0    4.42    0.54 
   6  -4   0    2.30    0.40 
   6  -4   0    2.86    0.47 
  -6   4   0    2.10    0.31 
  -6   4   0    2.68    0.40 
  -6   4   0    2.75    0.39 
  -6   4   0    2.05    0.39 
   5  -4   0   23.09    0.44 
   5  -4   0   22.63    0.78 
   5  -4   0   21.68    0.80 
   5  -4   0   23.10    0.44 
  -5   4   0   22.29    0.75 
  -5   4   0   23.73    0.79 
  -5   4   0   22.54    0.77 
  -5   4   0   22.53    0.47 
  -5   4   0   21.76    0.78 
  -5   4   0   22.79    0.48 
   4  -4   0    5.51    0.44 
   4  -4   0    5.79    0.41 
   4  -4   0    5.92    0.25 
   4  -4   0    5.97    0.43 
  -4   4   0    5.72    0.48 
  -4   4   0    5.93    0.27 
  -4   4   0    5.95    0.27 
  -4   4   0    6.40    0.45 
  -4   4   0    6.14    0.42 
   3  -4   0   65.01    1.43 
   3  -4   0   65.95    1.37 
   3  -4   0   64.99    1.44 
   3  -4   0   66.92    1.25 
   3  -4   0   66.32    1.26 
  -3   4   0   66.47    1.42 
  -3   4   0   66.16    1.26 
  -3   4   0   66.50    1.27 
  -3   4   0   66.87    1.28 
  -3   4   0   64.84    1.46 
   2  -4   0   66.93    1.30 
   2  -4   0   65.07    1.45 
   2  -4   0   67.23    1.28 
   2  -4   0   65.91    1.41 
   2  -4   0   66.94    1.29 
  -2   4   0   67.10    1.30 
  -2   4   0   65.65    1.47 
  -2   4   0   68.27    1.45 
  -2   4   0   64.78    1.28 
   1  -4   0    1.94    0.23 
   1  -4   0    2.10    0.25 
   1  -4   0    1.93    0.31 
   1  -4   0    2.27    0.31 
  -1   4   0    2.08    0.08 
  -1   4   0    2.14    0.29 
  -1   4   0    2.23    0.25 
  -1   4   0    2.25    0.28 
  -1   4   0    1.87    0.24 
   0  -4   0    5.03    0.38 
   0  -4   0    5.10    0.40 
   0  -4   0    5.47    0.50 
   0  -4   0    5.49    0.55 
   0   4   0    5.35    0.25 
   0   4   0    6.03    0.45 
   0   4   0    5.83    0.48 
   0   4   0    5.10    0.55 
   0   4   0    5.75    0.51 
   0   4   0    4.74    0.42 
  -1  -4   0    8.23    0.54 
  -1  -4   0    8.96    0.44 
  -1  -4   0    8.98    0.64 
  -1  -4   0    8.69    0.58 
  -1  -4   0    9.82    0.75 
   1   4   0    7.60    0.67 
   1   4   0    8.67    0.54 
   1   4   0    8.85    0.55 
   1   4   0    8.73    0.59 
   1   4   0    9.09    0.59 
   1   4   0    8.43    0.39 
  -2  -4   0    5.60    0.45 
  -2  -4   0    5.37    0.58 
  -2  -4   0    5.85    0.53 
  -2  -4   0    5.19    0.50 
  -2  -4   0    5.34    0.45 
  -2  -4   0    5.79    0.60 
   2   4   0    5.41    0.49 
   2   4   0    5.63    0.44 
   2   4   0    5.50    0.50 
   2   4   0    6.41    0.58 
   2   4   0    5.54    0.52 
   2   4   0    5.17    0.63 
  -3  -4   0    0.80    0.34 
  -3  -4   0    0.44    0.31 
  -3  -4   0    0.52    0.33 
  -3  -4   0    0.60    0.32 
  -3  -4   0    0.18    0.30 
  -3  -4   0    0.25    0.32 
   3   4   0    0.47    0.28 
   3   4   0    0.48    0.38 
   3   4   0    0.53    0.27 
   3   4   0    0.58    0.35 
   3   4   0    0.55    0.31 
   3   4   0    0.43    0.23 
  -4  -4   0    2.93    0.42 
  -4  -4   0    3.48    0.45 
  -4  -4   0    2.73    0.39 
  -4  -4   0    2.26    0.42 
  -4  -4   0    2.58    0.38 
   4   4   0    2.75    0.35 
   4   4   0    2.50    0.39 
   4   4   0    2.67    0.37 
   4   4   0    2.69    0.39 
  -5  -4   0    0.42    0.37 
  -5  -4   0    1.35    0.62 
  -5  -4   0    0.40    0.30 
  -5  -4   0    0.10    0.33 
   5   4   0    0.34    0.35 
   5   4   0    0.27    0.45 
  -6  -4   0    7.66    0.62 
  -6  -4   0    6.93    0.71 
  -6  -4   0    8.36    0.65 
  -6  -4   0    7.23    0.57 
   6   4   0    7.79    0.75 
   6   4   0    7.73    0.58 
  -7  -4   0   15.17    0.96 
  -7  -4   0   16.13    0.79 
  -7  -4   0   16.91    0.82 
   7   4   0   17.25    1.06 
   7   4   0   16.48    0.75 
  -8  -4   0    0.43    0.41 
  -8  -4   0   -0.04    0.49 
  -8  -4   0   -0.65    0.72 
   8   4   0    0.20    0.60 
  -9  -4   0    0.33    0.45 
  12  -5   0    0.73    0.65 
 -12   5   0    0.04    0.41 
 -12   5   0    0.20    0.43 
  11  -5   0    0.51    0.46 
 -11   5   0    0.20    0.41 
 -11   5   0    0.90    0.48 
 -11   5   0    0.12    0.35 
  10  -5   0    0.15    0.53 
 -10   5   0    0.33    0.41 
 -10   5   0    0.09    0.34 
 -10   5   0    0.11    0.42 
   9  -5   0    0.01    0.49 
  -9   5   0    0.37    0.35 
  -9   5   0    0.31    0.42 
  -9   5   0   -0.16    0.36 
   8  -5   0    3.01    0.52 
  -8   5   0    3.30    0.50 
  -8   5   0    4.04    0.60 
   7  -5   0    6.43    0.61 
   7  -5   0    6.15    0.59 
  -7   5   0    5.92    0.60 
  -7   5   0    6.68    0.59 
   6  -5   0    2.61    0.40 
   6  -5   0    2.19    0.13 
   6  -5   0    1.98    0.38 
   6  -5   0    2.08    0.12 
  -6   5   0    2.15    0.43 
  -6   5   0    2.32    0.36 
  -6   5   0    2.46    0.34 
  -6   5   0    2.28    0.16 
  -6   5   0    2.14    0.35 
   5  -5   0   15.78    0.42 
   5  -5   0   14.57    0.67 
   5  -5   0   15.28    0.69 
   5  -5   0   15.75    0.71 
  -5   5   0   15.71    0.44 
  -5   5   0   15.77    0.66 
  -5   5   0   16.03    0.63 
  -5   5   0   15.50    0.68 
  -5   5   0   16.14    0.45 
   4  -5   0   18.62    0.77 
   4  -5   0   18.96    0.56 
   4  -5   0   18.24    0.69 
   4  -5   0   18.40    0.54 
   4  -5   0   17.49    0.74 
  -4   5   0   18.58    0.75 
  -4   5   0   18.92    0.60 
  -4   5   0   18.44    0.55 
  -4   5   0   18.49    0.55 
  -4   5   0   19.12    0.74 
   3  -5   0    0.87    0.20 
   3  -5   0    1.14    0.32 
   3  -5   0    0.60    0.30 
   3  -5   0    0.67    0.20 
   3  -5   0    0.76    0.26 
  -3   5   0    0.93    0.31 
  -3   5   0    1.07    0.23 
  -3   5   0    0.84    0.26 
  -3   5   0    0.77    0.15 
  -3   5   0    0.93    0.20 
   2  -5   0    0.69    0.34 
   2  -5   0    0.33    0.24 
   2  -5   0    0.61    0.23 
   2  -5   0    0.43    0.25 
   2  -5   0    0.33    0.16 
  -2   5   0    0.63    0.24 
  -2   5   0    0.49    0.25 
  -2   5   0    0.43    0.10 
  -2   5   0    0.79    0.39 
  -2   5   0    0.61    0.31 
   1  -5   0   28.43    0.88 
   1  -5   0   28.53    0.87 
   1  -5   0   26.90    1.04 
   1  -5   0   28.03    1.07 
  -1   5   0   28.03    1.03 
  -1   5   0   27.03    0.53 
  -1   5   0   27.35    0.84 
  -1   5   0   26.89    0.98 
  -1   5   0   27.75    0.89 
  -1   5   0   27.07    1.07 
   0  -5   0    2.44    0.25 
   0  -5   0    2.26    0.34 
   0  -5   0    2.19    0.26 
   0  -5   0    2.99    0.47 
   0   5   0    2.79    0.49 
   0   5   0    2.23    0.15 
   0   5   0    2.61    0.33 
   0   5   0    2.51    0.32 
   0   5   0    2.46    0.32 
   0   5   0    2.22    0.36 
  -1  -5   0    0.49    0.35 
  -1  -5   0    0.02    0.21 
  -1  -5   0    0.10    0.41 
  -1  -5   0   -0.03    0.28 
   1   5   0    0.40    0.37 
   1   5   0    0.04    0.28 
   1   5   0    0.02    0.22 
   1   5   0   -0.09    0.19 
   1   5   0    0.02    0.16 
   1   5   0   -0.10    0.26 
  -2  -5   0   13.83    0.68 
  -2  -5   0   14.72    0.55 
  -2  -5   0   13.25    0.55 
  -2  -5   0   14.42    0.87 
   2   5   0   14.03    0.51 
   2   5   0   14.12    0.71 
   2   5   0   15.04    0.65 
   2   5   0   13.72    0.60 
  -3  -5   0    9.97    0.55 
  -3  -5   0   10.86    0.86 
  -3  -5   0    9.69    0.65 
  -3  -5   0   10.77    0.67 
  -3  -5   0   10.92    0.70 
   3   5   0   11.27    0.75 
   3   5   0   10.60    0.56 
   3   5   0   10.28    0.56 
  -4  -5   0    2.37    0.64 
  -4  -5   0    2.11    0.41 
  -4  -5   0    2.48    0.47 
  -4  -5   0    2.33    0.47 
   4   5   0    2.44    0.45 
   4   5   0    2.44    0.55 
  -5  -5   0    7.48    0.58 
  -5  -5   0    7.42    0.69 
  -5  -5   0    7.21    0.59 
   5   5   0    8.22    0.60 
   5   5   0    7.91    0.65 
  -6  -5   0    1.14    0.52 
  -6  -5   0    0.15    0.44 
  -6  -5   0   -0.11    0.68 
   6   5   0    0.33    0.40 
   6   5   0    0.89    0.63 
  -7  -5   0    0.71    0.51 
  -7  -5   0    0.48    0.48 
  -7  -5   0    0.19    0.77 
   7   5   0    0.37    0.42 
   7   5   0   -0.39    0.57 
  -8  -5   0   -0.56    0.78 
  -8  -5   0    0.73    0.53 
  -8  -5   0    0.88    0.59 
   8   5   0    0.85    0.66 
  12  -6   0    0.92    0.71 
 -12   6   0    0.21    0.39 
 -12   6   0   -0.27    0.45 
 -12   6   0    0.29    0.47 
  11  -6   0   -0.11    0.41 
 -11   6   0    0.51    0.47 
 -11   6   0    0.50    0.43 
 -11   6   0   -0.20    0.38 
  10  -6   0    2.31    0.66 
 -10   6   0    0.92    0.40 
 -10   6   0    0.50    0.42 
 -10   6   0    1.23    0.43 
   9  -6   0    3.98    0.72 
  -9   6   0    2.56    0.50 
  -9   6   0    2.55    0.58 
   8  -6   0    4.60    0.60 
   8  -6   0    4.10    0.54 
  -8   6   0    4.41    0.58 
   7  -6   0   12.79    0.70 
   7  -6   0   14.81    0.83 
  -7   6   0   15.03    0.75 
  -7   6   0   13.47    0.35 
  -7   6   0   13.19    0.84 
   6  -6   0    5.39    0.28 
   6  -6   0    5.26    0.53 
   6  -6   0    5.44    0.51 
   6  -6   0    4.97    0.27 
  -6   6   0    5.37    0.30 
  -6   6   0    5.13    0.30 
  -6   6   0    5.10    0.58 
  -6   6   0    5.60    0.46 
   5  -6   0   -0.20    0.18 
   5  -6   0    0.09    0.35 
   5  -6   0    0.05    0.18 
   5  -6   0   -0.21    0.31 
   5  -6   0   -0.08    0.21 
  -5   6   0   -0.01    0.17 
  -5   6   0   -0.03    0.37 
  -5   6   0    0.02    0.18 
  -5   6   0    0.11    0.29 
  -5   6   0    0.08    0.23 
   4  -6   0    6.04    0.46 
   4  -6   0    6.39    0.42 
   4  -6   0    6.26    0.62 
   4  -6   0    6.56    0.55 
   4  -6   0    6.21    0.55 
  -4   6   0    6.10    0.42 
  -4   6   0    6.09    0.66 
  -4   6   0    6.46    0.40 
  -4   6   0    6.10    0.45 
  -4   6   0    6.14    0.57 
   3  -6   0    4.50    0.45 
   3  -6   0    4.34    0.48 
   3  -6   0    4.74    0.37 
   3  -6   0    4.77    0.37 
   3  -6   0    4.53    0.37 
  -3   6   0    4.68    0.37 
  -3   6   0    4.42    0.46 
  -3   6   0    4.53    0.24 
  -3   6   0    4.60    0.38 
  -3   6   0    4.20    0.51 
   2  -6   0    0.22    0.27 
   2  -6   0    0.27    0.29 
   2  -6   0    0.06    0.22 
   2  -6   0   -0.23    0.23 
   2  -6   0    0.28    0.26 
  -2   6   0    0.13    0.34 
  -2   6   0    0.12    0.30 
  -2   6   0   -0.04    0.17 
  -2   6   0    0.24    0.27 
   1  -6   0    0.25    0.30 
   1  -6   0    0.43    0.26 
   1  -6   0    0.28    0.36 
   1  -6   0    0.24    0.29 
  -1   6   0    0.18    0.21 
  -1   6   0   -0.24    0.25 
  -1   6   0   -0.02    0.34 
  -1   6   0    0.21    0.30 
  -1   6   0   -0.23    0.40 
   0  -6   0    3.50    0.51 
   0  -6   0    3.33    0.45 
   0   6   0    3.93    0.61 
   0   6   0    3.94    0.56 
   0   6   0    3.60    0.39 
   0   6   0    4.30    0.45 
  -1  -6   0    7.06    0.63 
  -1  -6   0    6.86    0.50 
   1   6   0    7.39    0.65 
   1   6   0    7.42    0.50 
  -2  -6   0    0.41    0.55 
  -2  -6   0    0.18    0.39 
   2   6   0    0.24    0.35 
   2   6   0    0.01    0.33 
  -3  -6   0    5.44    0.45 
  -3  -6   0    5.52    0.57 
  -3  -6   0    5.89    0.64 
   3   6   0    5.57    0.54 
   3   6   0    5.72    0.54 
  -4  -6   0    3.31    0.60 
  -4  -6   0    2.65    0.50 
  -4  -6   0    3.27    0.65 
   4   6   0    3.10    0.55 
   4   6   0    3.28    0.46 
  -5  -6   0    4.03    0.71 
  -5  -6   0    3.04    0.56 
   5   6   0    3.03    0.65 
   5   6   0    3.41    0.53 
  -6  -6   0    0.46    0.38 
  -6  -6   0    0.53    0.79 
   6   6   0    0.11    0.41 
   6   6   0    0.56    0.33 
  -7  -6   0    0.78    0.82 
  -7  -6   0    0.77    0.48 
   7   6   0    1.52    0.65 
  11  -7   0    0.26    0.60 
 -11   7   0    0.93    0.55 
 -11   7   0    0.18    0.40 
 -11   7   0    0.69    0.47 
  10  -7   0    3.24    0.71 
 -10   7   0    4.08    0.68 
 -10   7   0    4.00    0.58 
 -10   7   0    3.48    0.57 
   9  -7   0    8.36    0.73 
   9  -7   0    9.28    0.77 
  -9   7   0    9.50    0.82 
   8  -7   0    2.01    0.51 
   8  -7   0    2.46    0.56 
  -8   7   0    2.16    0.15 
  -8   7   0    2.33    0.56 
  -8   7   0    2.21    0.16 
   7  -7   0    0.94    0.46 
   7  -7   0    0.85    0.45 
   7  -7   0    1.03    0.19 
   7  -7   0    0.94    0.19 
  -7   7   0    1.35    0.39 
  -7   7   0    0.96    0.21 
  -7   7   0    0.93    0.47 
  -7   7   0    1.01    0.23 
   6  -7   0    0.25    0.22 
   6  -7   0   -0.25    0.35 
   6  -7   0    0.25    0.23 
   6  -7   0    0.24    0.41 
  -6   7   0    0.32    0.22 
  -6   7   0    0.19    0.47 
  -6   7   0    0.55    0.28 
  -6   7   0    0.02    0.20 
   5  -7   0    0.24    0.33 
   5  -7   0    0.21    0.22 
   5  -7   0    0.32    0.38 
  -5   7   0   -0.05    0.43 
  -5   7   0    0.19    0.22 
  -5   7   0    0.35    0.22 
  -5   7   0    0.16    0.21 
  -5   7   0   -0.12    0.29 
   4  -7   0    0.18    0.29 
   4  -7   0    0.41    0.32 
   4  -7   0    0.38    0.28 
  -4   7   0    0.51    0.37 
  -4   7   0    0.30    0.28 
  -4   7   0    0.29    0.28 
  -4   7   0   -0.18    0.37 
  -4   7   0    0.17    0.15 
   3  -7   0    0.19    0.25 
   3  -7   0    0.24    0.40 
   3  -7   0    0.01    0.28 
  -3   7   0    0.01    0.25 
  -3   7   0    0.53    0.36 
  -3   7   0    0.16    0.34 
  -3   7   0    0.23    0.06 
  -3   7   0   -0.14    0.24 
   2  -7   0    0.30    0.25 
   2  -7   0    0.20    0.34 
   2  -7   0    0.14    0.40 
  -2   7   0    0.43    0.31 
  -2   7   0    0.19    0.50 
  -2   7   0   -0.30    0.33 
  -2   7   0   -0.11    0.27 
   1  -7   0   -0.25    0.41 
   1  -7   0    0.04    0.36 
   1  -7   0   -0.10    0.21 
  -1   7   0    0.36    0.34 
  -1   7   0    0.34    0.26 
  -1   7   0   -0.31    0.47 
   0  -7   0   12.38    0.78 
   0  -7   0   13.56    1.03 
   0   7   0   11.93    0.82 
   0   7   0   12.03    0.64 
  -1  -7   0    1.40    0.32 
  -1  -7   0    1.34    0.71 
   1   7   0    1.66    0.41 
   1   7   0    1.66    0.44 
  -2  -7   0    1.63    0.54 
  -2  -7   0    1.88    0.73 
   2   7   0    1.04    0.60 
   2   7   0    1.29    0.45 
  -3  -7   0    4.11    0.67 
  -3  -7   0    3.33    0.57 
   3   7   0    3.65    0.52 
   3   7   0    3.37    0.50 
  -4  -7   0    5.50    0.69 
  -4  -7   0    5.12    0.77 
   4   7   0    5.78    0.70 
   4   7   0    5.24    0.55 
  -5  -7   0    0.00    0.73 
  -5  -7   0    0.80    0.54 
   5   7   0    0.56    0.59 
   5   7   0    0.83    0.45 
  -6  -7   0    1.99    0.63 
  -6  -7   0    1.52    0.73 
   6   7   0    1.50    0.52 
   6   7   0    1.56    0.55 
  11  -8   0    2.00    0.67 
 -11   8   0    2.05    0.61 
 -11   8   0    2.00    0.50 
  10  -8   0    4.96    0.72 
  10  -8   0    5.41    0.86 
 -10   8   0    3.93    0.70 
 -10   8   0    5.52    0.70 
   9  -8   0    0.24    0.48 
   9  -8   0    0.41    0.53 
  -9   8   0    0.34    0.55 
   8  -8   0    5.20    0.62 
   8  -8   0    5.05    0.61 
  -8   8   0    4.72    0.65 
  -8   8   0    5.10    0.30 
   7  -8   0   -0.13    0.44 
   7  -8   0   -0.04    0.42 
  -7   8   0    0.05    0.23 
  -7   8   0    0.45    0.53 
  -7   8   0    0.39    0.36 
   6  -8   0   10.00    0.55 
   6  -8   0    9.28    0.72 
   6  -8   0   10.55    0.87 
  -6   8   0    9.65    0.89 
  -6   8   0   10.02    0.55 
  -6   8   0    9.98    0.57 
   5  -8   0    1.26    0.36 
   5  -8   0    1.06    0.49 
   5  -8   0    1.17    0.38 
  -5   8   0    1.13    0.35 
  -5   8   0    1.37    0.25 
  -5   8   0    1.23    0.33 
  -5   8   0    1.62    0.49 
   4  -8   0    0.15    0.34 
   4  -8   0    0.25    0.38 
   4  -8   0    0.17    0.33 
  -4   8   0    0.25    0.12 
  -4   8   0    0.60    0.33 
  -4   8   0    0.17    0.30 
  -4   8   0   -0.29    0.37 
   3  -8   0   -0.23    0.41 
   3  -8   0    0.36    0.27 
   3  -8   0    0.11    0.33 
  -3   8   0   -0.01    0.55 
  -3   8   0    0.12    0.30 
  -3   8   0    0.10    0.28 
   2  -8   0    3.44    0.38 
   2  -8   0    2.42    0.45 
   2  -8   0    3.80    0.55 
  -2   8   0    3.29    0.70 
  -2   8   0    2.96    0.45 
  -2   8   0    2.94    0.45 
   1  -8   0   50.76    1.66 
   1  -8   0   49.92    1.06 
   1  -8   0   53.08    1.46 
  -1   8   0   53.49    1.39 
  -1   8   0   50.43    1.57 
   0  -8   0    0.81    0.47 
   0  -8   0    0.59    0.61 
   0   8   0    0.84    0.46 
   0   8   0    1.10    0.43 
  -1  -8   0    0.09    0.36 
  -1  -8   0   -0.08    0.65 
   1   8   0   -0.03    0.31 
   1   8   0    0.02    0.46 
  -2  -8   0    4.09    0.63 
  -2  -8   0    3.39    0.80 
   2   8   0    4.25    0.63 
   2   8   0    4.26    0.57 
  -3  -8   0    0.79    0.62 
  -3  -8   0    0.46    0.61 
   3   8   0    0.13    0.45 
   3   8   0    0.76    0.63 
  -4  -8   0    0.78    0.66 
  -4  -8   0    0.93    0.59 
   4   8   0    0.92    0.40 
   4   8   0    0.76    0.59 
  -5  -8   0   -0.25    1.01 
   5   8   0    0.41    0.37 
   5   8   0    0.00    0.62 
  10  -9   0    2.07    0.58 
  10  -9   0    1.52    0.60 
 -10   9   0    1.59    0.65 
   9  -9   0    0.24    0.53 
   9  -9   0    0.32    0.51 
  -9   9   0    0.12    0.26 
  -9   9   0    0.15    0.39 
   8  -9   0    0.23    0.45 
   8  -9   0    0.24    0.47 
  -8   9   0    0.01    0.52 
  -8   9   0    0.02    0.24 
   7  -9   0    0.19    0.42 
   7  -9   0    0.06    0.47 
  -7   9   0    0.67    0.29 
  -7   9   0    0.40    0.45 
   6  -9   0    0.19    0.50 
   6  -9   0    0.14    0.43 
  -6   9   0    0.03    0.60 
  -6   9   0   -0.25    0.26 
   5  -9   0   -0.05    0.47 
   5  -9   0    0.24    0.39 
   5  -9   0    0.54    0.37 
  -5   9   0    0.12    0.35 
  -5   9   0   -0.28    0.45 
   4  -9   0    3.56    0.65 
   4  -9   0    3.63    0.49 
   4  -9   0    3.26    0.45 
  -4   9   0    3.50    0.79 
  -4   9   0    3.36    0.47 
   3  -9   0    0.97    0.45 
   3  -9   0    0.26    0.49 
   3  -9   0    0.68    0.33 
  -3   9   0    0.79    0.40 
  -3   9   0    1.41    0.73 
  -3   9   0    0.45    0.39 
   2  -9   0    3.54    0.60 
   2  -9   0    2.85    0.42 
   2  -9   0    3.26    0.70 
  -2   9   0    3.46    0.84 
  -2   9   0    3.13    0.54 
   1  -9   0   16.54    1.16 
   1  -9   0   17.88    1.02 
  -1   9   0   17.40    1.25 
  -1   9   0   17.36    0.85 
   0  -9   0    1.62    0.54 
   0  -9   0    1.30    0.42 
   0   9   0    1.30    0.66 
   0   9   0    2.35    0.55 
  -1  -9   0    4.09    0.85 
  -1  -9   0    4.65    0.68 
   1   9   0    4.37    0.69 
   1   9   0    4.96    0.58 
  -2  -9   0    0.29    0.42 
  -2  -9   0    0.44    0.76 
   2   9   0    0.71    0.40 
   2   9   0    0.87    0.65 
  -3  -9   0   -0.88    0.53 
  -3  -9   0    0.69    0.63 
   3   9   0   -0.02    0.55 
   3   9   0    0.48    0.43 
   9 -10   0   -0.35    0.35 
   9 -10   0   -0.08    0.49 
  -9  10   0    0.00    0.27 
  -9  10   0   -0.12    0.62 
   8 -10   0    0.79    0.57 
   8 -10   0   -0.38    0.43 
  -8  10   0   -0.04    0.47 
  -8  10   0    0.04    0.28 
   7 -10   0    0.40    0.46 
   7 -10   0    0.33    0.56 
  -7  10   0    0.14    0.48 
  -7  10   0   -0.05    0.30 
   6 -10   0    0.88    0.38 
   6 -10   0    1.23    0.60 
  -6  10   0    0.83    0.69 
  -6  10   0    1.25    0.37 
   5 -10   0    0.32    0.39 
   5 -10   0    0.58    0.59 
  -5  10   0    0.95    0.43 
  -5  10   0   -0.62    0.65 
   4 -10   0    2.51    0.55 
   4 -10   0    2.32    0.45 
   4 -10   0    1.99    0.66 
  -4  10   0    1.90    0.47 
  -4  10   0    1.59    0.64 
   3 -10   0    0.18    0.46 
   3 -10   0    0.46    0.62 
  -3  10   0   -0.08    0.69 
  -3  10   0    0.06    0.38 
   2 -10   0    1.03    0.54 
   2 -10   0    1.27    0.45 
  -2  10   0    1.19    0.40 
  -2  10   0    0.86    0.75 
   1 -10   0    0.12    0.38 
  -1  10   0    0.28    0.53 
  -1  10   0    0.03    0.45 
   0 -10   0   -0.08    0.69 
   0 -10   0    0.80    0.61 
   0  10   0    0.16    0.71 
   0  10   0    0.28    0.50 
  -1 -10   0    0.29    0.79 
  -1 -10   0   -0.32    0.55 
   1  10   0    0.26    0.52 
   1  10   0   -0.15    0.47 
  -2 -10   0    0.62    0.68 
  -2 -10   0    0.18    0.47 
   2  10   0    0.34    0.41 
   2  10   0   -0.84    0.55 
   8 -11   0    0.54    0.52 
   8 -11   0    0.45    0.57 
  -8  11   0    0.26    0.75 
  -8  11   0    0.80    0.35 
   7 -11   0    0.49    0.50 
   7 -11   0    0.54    0.61 
  -7  11   0   -0.14    0.36 
  -7  11   0   -0.24    0.75 
   6 -11   0   -0.32    0.39 
   6 -11   0    0.23    0.41 
  -6  11   0   -0.86    0.70 
  -6  11   0   -0.07    0.34 
   5 -11   0    2.54    0.59 
  -5  11   0    2.77    0.71 
  -5  11   0    2.95    0.52 
   4 -11   0    2.34    0.73 
  -4  11   0    2.37    0.53 
  -4  11   0    2.19    0.84 
   3 -11   0    0.37    0.49 
  -3  11   0    0.24    0.45 
  -3  11   0   -0.65    0.74 
   2 -11   0    1.74    0.61 
   2 -11   0    1.05    0.69 
  -2  11   0    1.26    0.60 
  -2  11   0    1.62    0.52 
   1 -11   0   -0.80    0.72 
   1 -11   0    0.55    0.60 
  -1  11   0   -0.08    0.81 
  -4  12  -1   -0.13    0.77 
  -5  12  -1   -0.78    0.72 
   0  11  -1    0.28    0.81 
   0 -11   1   -0.29    0.42 
  -1  11  -1    0.10    0.52 
  -1  11  -1   -0.12    0.45 
   1 -11   1   -1.15    0.59 
   1 -11   1    0.39    0.46 
  -2  11  -1    0.13    0.72 
  -2  11  -1    0.05    0.32 
   2 -11   1   -0.71    0.57 
   2 -11   1    0.40    0.42 
  -3  11  -1    0.20    0.44 
  -3  11  -1   -0.02    0.72 
   3 -11   1   -0.12    0.49 
   3 -11   1   -0.51    0.57 
  -4  11  -1    1.05    0.44 
  -4  11  -1    1.50    0.76 
   4 -11   1    0.84    0.49 
  -5  11  -1   -0.16    0.70 
  -5  11  -1    0.55    0.40 
   5 -11   1    0.66    0.63 
  -6  11  -1    0.45    0.37 
  -6  11  -1    0.34    0.72 
   6 -11   1    1.37    0.73 
   6 -11   1    0.27    0.65 
  -7  11  -1    2.49    0.81 
  -7  11  -1    3.11    0.46 
   7 -11   1    2.37    0.51 
   7 -11   1    2.89    0.75 
  -8  11  -1    1.28    0.77 
  -8  11  -1    1.79    0.38 
   8 -11   1    2.06    0.54 
   8 -11   1    2.47    0.74 
   2  10  -1    0.07    0.53 
   2  10  -1   -0.54    0.52 
  -2 -10   1   -0.24    0.82 
  -2 -10   1   -0.01    0.60 
   1  10  -1    0.22    0.49 
   1  10  -1    0.68    0.44 
  -1 -10   1    0.10    0.55 
  -1 -10   1    0.26    0.45 
   0  10  -1    2.47    0.73 
   0  10  -1    1.45    0.48 
   0 -10   1    1.59    0.44 
   0 -10   1    2.03    0.57 
  -1  10  -1    1.02    0.69 
  -1  10  -1    1.24    0.41 
   1 -10   1    0.89    0.68 
   1 -10   1    1.18    0.45 
  -2  10  -1    2.39    0.39 
  -2  10  -1    3.05    0.64 
   2 -10   1    1.99    0.63 
   2 -10   1    3.06    0.50 
  -3  10  -1    2.78    0.55 
  -3  10  -1    2.45    0.81 
   3 -10   1    2.38    0.57 
   3 -10   1    2.80    0.73 
  -4  10  -1   -0.04    0.63 
  -4  10  -1    0.76    0.42 
   4 -10   1    0.47    0.45 
   4 -10   1    0.57    0.44 
  -5  10  -1    4.51    0.51 
  -5  10  -1    4.19    0.78 
   5 -10   1    4.40    0.50 
   5 -10   1    5.47    0.70 
  -6  10  -1    1.54    0.67 
  -6  10  -1    1.69    0.40 
   6 -10   1    2.18    0.45 
   6 -10   1    2.22    0.64 
  -7  10  -1    1.16    0.67 
  -7  10  -1    1.39    0.34 
   7 -10   1    1.42    0.62 
   7 -10   1    1.11    0.47 
  -8  10  -1    1.57    0.33 
  -8  10  -1    1.83    0.71 
   8 -10   1    1.69    0.63 
   8 -10   1    1.18    0.54 
  -9  10  -1   -0.06    0.59 
   9 -10   1    1.30    0.63 
   9 -10   1    0.38    0.48 
 -10  10  -1    0.62    0.64 
  10 -10   1    0.66    0.59 
  10 -10   1    0.62    0.60 
   4   9  -1    0.14    0.59 
   4   9  -1    0.77    0.56 
  -4  -9   1   -0.52    1.01 
  -4  -9   1    0.02    0.44 
   3   9  -1    0.30    0.55 
   3   9  -1    0.39    0.48 
  -3  -9   1    0.19    0.57 
  -3  -9   1   -0.04    0.84 
   2   9  -1    1.00    0.66 
   2   9  -1    0.41    0.45 
   2   9  -1    0.30    0.52 
  -2  -9   1    0.32    0.52 
  -2  -9   1    0.15    0.53 
   1   9  -1    0.85    0.37 
   1   9  -1    0.36    0.45 
  -1  -9   1    0.40    0.40 
  -1  -9   1   -0.30    0.65 
   0   9  -1    6.31    0.80 
   0   9  -1    5.98    0.66 
   0  -9   1    5.54    0.61 
   0  -9   1    6.07    0.89 
  -1   9  -1    2.08    0.35 
  -1   9  -1    2.96    0.73 
   1  -9   1    2.03    0.39 
  -2   9  -1    0.99    0.35 
  -2   9  -1    1.36    0.67 
   2  -9   1    0.60    0.54 
   2  -9   1    1.11    0.48 
  -3   9  -1    2.07    0.45 
  -3   9  -1    1.66    0.64 
  -3   9  -1    1.68    0.40 
   3  -9   1    1.53    0.44 
   3  -9   1    1.85    0.32 
   3  -9   1    1.07    0.52 
  -4   9  -1    1.64    0.40 
  -4   9  -1    2.15    0.68 
  -4   9  -1    2.06    0.40 
   4  -9   1    1.40    0.56 
   4  -9   1    1.57    0.40 
   4  -9   1    1.61    0.35 
  -5   9  -1    6.63    0.52 
  -5   9  -1    6.78    0.83 
   5  -9   1    7.11    0.81 
   5  -9   1    6.21    0.52 
   5  -9   1    6.40    0.54 
  -6   9  -1    3.24    0.42 
  -6   9  -1    3.69    0.74 
   6  -9   1    3.87    0.68 
   6  -9   1    4.34    0.59 
  -7   9  -1    0.45    0.55 
  -7   9  -1    0.26    0.26 
   7  -9   1    0.23    0.41 
   7  -9   1   -0.38    0.44 
  -8   9  -1    0.17    0.22 
  -8   9  -1    0.13    0.48 
   8  -9   1    0.44    0.41 
   8  -9   1    0.58    0.48 
  -9   9  -1    0.25    0.51 
   9  -9   1    0.53    0.54 
   9  -9   1    0.60    0.50 
 -10   9  -1   -0.61    0.47 
  10  -9   1    0.29    0.58 
  10  -9   1   -0.07    0.50 
 -11   9  -1   -0.37    0.51 
  11  -9   1    0.30    0.64 
   5   8  -1    0.34    0.49 
   5   8  -1    0.36    0.59 
  -5  -8   1    0.10    0.65 
  -5  -8   1    0.09    0.42 
   4   8  -1   -0.27    0.54 
   4   8  -1    0.37    0.47 
  -4  -8   1   -0.41    0.77 
  -4  -8   1    0.01    0.40 
   3   8  -1   -0.63    0.40 
   3   8  -1   -0.10    0.52 
  -3  -8   1   -0.45    0.50 
  -3  -8   1   -0.11    0.54 
   2   8  -1   -0.11    0.41 
   2   8  -1    0.06    0.45 
  -2  -8   1   -0.60    0.46 
  -2  -8   1   -0.10    0.69 
   1   8  -1    2.40    0.46 
   1   8  -1    1.86    0.30 
  -1  -8   1    2.47    0.40 
  -1  -8   1    1.78    0.62 
   0   8  -1   14.62    0.92 
   0   8  -1   13.10    1.01 
   0  -8   1   13.15    0.86 
   0  -8   1   13.33    1.19 
  -1   8  -1   16.66    0.79 
  -1   8  -1   16.01    0.89 
   1  -8   1   15.91    0.46 
   1  -8   1   15.23    0.96 
   1  -8   1   15.51    0.73 
  -2   8  -1    4.42    0.48 
  -2   8  -1    4.53    0.50 
  -2   8  -1    4.95    0.74 
   2  -8   1    4.35    0.52 
   2  -8   1    4.35    0.34 
   2  -8   1    4.89    0.59 
  -3   8  -1    1.28    0.55 
  -3   8  -1    0.92    0.32 
  -3   8  -1    0.92    0.31 
   3  -8   1    1.64    0.50 
   3  -8   1    1.09    0.36 
   3  -8   1    1.24    0.27 
  -4   8  -1    9.30    0.75 
  -4   8  -1    9.68    0.55 
  -4   8  -1    8.94    0.55 
   4  -8   1    9.77    0.74 
   4  -8   1    8.60    0.48 
   4  -8   1    9.07    0.56 
  -5   8  -1   -0.09    0.23 
  -5   8  -1   -0.09    0.46 
  -5   8  -1   -0.11    0.28 
  -5   8  -1    0.19    0.20 
   5  -8   1   -0.24    0.28 
   5  -8   1   -0.13    0.32 
   5  -8   1    0.16    0.35 
  -6   8  -1    1.66    0.32 
  -6   8  -1    1.72    0.31 
  -6   8  -1    2.04    0.57 
  -6   8  -1    1.89    0.32 
   6  -8   1    1.42    0.29 
   6  -8   1    1.91    0.47 
   6  -8   1    1.67    0.54 
  -7   8  -1    1.14    0.47 
  -7   8  -1    1.80    0.28 
  -7   8  -1    1.52    0.35 
   7  -8   1    1.18    0.53 
   7  -8   1    1.27    0.46 
  -8   8  -1    0.90    0.17 
  -8   8  -1    1.50    0.55 
   8  -8   1    1.59    0.46 
   8  -8   1    1.72    0.55 
  -9   8  -1   -0.18    0.45 
   9  -8   1    0.30    0.47 
   9  -8   1    0.17    0.50 
 -10   8  -1    0.40    0.50 
 -10   8  -1    0.49    0.41 
  10  -8   1    0.80    0.61 
  10  -8   1    1.24    0.57 
 -11   8  -1    0.19    0.43 
 -11   8  -1    0.87    0.42 
 -11   8  -1    1.61    0.59 
  11  -8   1    0.30    0.57 
   6   7  -1   -0.04    0.45 
   6   7  -1    0.40    0.61 
  -6  -7   1    0.54    0.57 
  -6  -7   1    1.01    0.94 
   5   7  -1    2.52    0.70 
   5   7  -1    2.53    0.50 
  -5  -7   1    2.04    0.72 
  -5  -7   1    2.05    0.63 
   4   7  -1    0.49    0.55 
   4   7  -1    1.59    0.44 
  -4  -7   1    1.87    0.69 
  -4  -7   1    1.46    0.58 
   3   7  -1    0.42    0.39 
   3   7  -1    0.05    0.45 
  -3  -7   1    0.03    0.33 
  -3  -7   1    0.62    0.50 
  -3  -7   1    0.84    0.51 
   2   7  -1    4.89    0.50 
   2   7  -1    5.41    0.75 
  -2  -7   1    4.93    0.53 
  -2  -7   1    4.45    0.77 
   1   7  -1   23.62    1.16 
   1   7  -1   23.40    0.86 
  -1  -7   1   24.07    1.00 
  -1  -7   1   24.68    1.30 
   0   7  -1    4.03    0.55 
   0   7  -1    4.52    0.51 
   0  -7   1    3.91    0.65 
   0  -7   1    4.55    0.49 
  -1   7  -1    2.08    0.51 
  -1   7  -1    2.85    0.40 
  -1   7  -1    2.67    0.39 
   1  -7   1    2.10    0.39 
   1  -7   1    2.46    0.23 
   1  -7   1    2.78    0.45 
  -2   7  -1   15.50    0.64 
  -2   7  -1   15.71    0.65 
  -2   7  -1   14.71    0.81 
  -2   7  -1   15.59    0.87 
   2  -7   1   16.03    0.73 
   2  -7   1   16.17    0.70 
   2  -7   1   15.20    0.48 
  -3   7  -1    2.12    0.33 
  -3   7  -1    1.58    0.34 
  -3   7  -1    2.18    0.55 
  -3   7  -1    2.02    0.48 
   3  -7   1    2.12    0.34 
   3  -7   1    1.64    0.41 
   3  -7   1    2.46    0.41 
  -4   7  -1    0.02    0.23 
  -4   7  -1    0.27    0.39 
  -4   7  -1    0.21    0.24 
  -4   7  -1    0.05    0.15 
  -4   7  -1    0.20    0.35 
   4  -7   1   -0.12    0.36 
   4  -7   1   -0.09    0.23 
   4  -7   1    0.31    0.25 
   4  -7   1    0.13    0.29 
  -5   7  -1    4.30    0.34 
  -5   7  -1    4.25    0.51 
  -5   7  -1    3.88    0.34 
  -5   7  -1    4.23    0.55 
  -5   7  -1    4.04    0.34 
   5  -7   1    4.02    0.34 
   5  -7   1    4.05    0.44 
   5  -7   1    4.27    0.34 
   5  -7   1    4.87    0.57 
  -6   7  -1    3.88    0.59 
  -6   7  -1    4.15    0.45 
  -6   7  -1    4.08    0.35 
  -6   7  -1    4.23    0.35 
   6  -7   1    3.31    0.51 
   6  -7   1    4.16    0.33 
   6  -7   1    3.33    0.56 
  -7   7  -1    0.24    0.17 
  -7   7  -1    0.38    0.40 
  -7   7  -1    0.16    0.33 
  -7   7  -1    0.22    0.15 
   7  -7   1    0.03    0.14 
   7  -7   1    0.03    0.41 
   7  -7   1    0.20    0.13 
   7  -7   1    0.21    0.42 
  -8   7  -1    0.86    0.10 
  -8   7  -1    1.23    0.49 
   8  -7   1    0.42    0.46 
   8  -7   1    0.61    0.41 
  -9   7  -1    0.57    0.45 
   9  -7   1    0.40    0.34 
   9  -7   1    0.33    0.53 
 -10   7  -1   -0.26    0.32 
 -10   7  -1   -0.47    0.35 
 -10   7  -1    0.31    0.41 
  10  -7   1    0.13    0.43 
 -11   7  -1    5.85    0.70 
 -11   7  -1    5.09    0.68 
 -11   7  -1    5.54    0.66 
  11  -7   1    5.68    0.82 
   7   6  -1    0.99    0.61 
   7   6  -1    1.46    0.51 
  -7  -6   1    1.41    0.55 
  -7  -6   1    0.77    0.86 
   6   6  -1    7.73    0.96 
   6   6  -1    7.60    0.65 
  -6  -6   1    7.65    0.69 
  -6  -6   1    6.10    0.97 
   5   6  -1    1.60    0.55 
   5   6  -1    1.30    0.49 
  -5  -6   1    1.93    0.70 
  -5  -6   1    1.75    0.59 
   4   6  -1    0.35    0.40 
   4   6  -1    0.03    0.48 
  -4  -6   1    0.30    0.50 
  -4  -6   1    0.24    0.37 
  -4  -6   1    0.03    0.45 
   3   6  -1    1.69    0.35 
   3   6  -1    1.67    0.51 
  -3  -6   1    1.20    0.45 
  -3  -6   1    1.37    0.49 
  -3  -6   1    1.66    0.36 
   2   6  -1    0.54    0.45 
   2   6  -1    0.67    0.28 
  -2  -6   1    0.98    0.33 
  -2  -6   1    0.49    0.25 
  -2  -6   1    0.44    0.38 
   1   6  -1   19.52    0.79 
   1   6  -1   20.22    0.90 
   1   6  -1   19.24    0.77 
   1   6  -1   20.08    0.80 
  -1  -6   1   20.20    0.86 
  -1  -6   1   18.75    1.03 
   0   6  -1   10.06    0.49 
   0   6  -1   10.73    0.56 
   0   6  -1   11.17    0.65 
   0   6  -1   10.79    0.51 
   0   6  -1    9.96    0.68 
   0  -6   1   10.84    0.57 
   0  -6   1   10.48    0.74 
   0  -6   1   10.08    0.72 
   0  -6   1   11.16    0.63 
  -1   6  -1    3.43    0.46 
  -1   6  -1    3.58    0.40 
  -1   6  -1    3.54    0.41 
  -1   6  -1    3.62    0.42 
  -1   6  -1    3.19    0.43 
   1  -6   1    3.57    0.41 
   1  -6   1    3.44    0.43 
   1  -6   1    3.54    0.52 
   1  -6   1    3.86    0.27 
   1  -6   1    3.28    0.51 
  -2   6  -1   12.66    0.79 
  -2   6  -1   13.78    0.79 
  -2   6  -1   13.19    0.55 
  -2   6  -1   13.08    0.55 
   2  -6   1   13.82    0.69 
   2  -6   1   13.49    0.63 
   2  -6   1   13.68    0.60 
   2  -6   1   13.59    0.48 
   2  -6   1   13.46    0.75 
  -3   6  -1   57.72    1.51 
  -3   6  -1   58.35    1.03 
  -3   6  -1   57.25    1.26 
  -3   6  -1   57.87    1.27 
  -3   6  -1   58.59    1.51 
   3  -6   1   57.88    1.46 
   3  -6   1   58.70    1.28 
   3  -6   1   58.57    1.26 
   3  -6   1   58.66    1.48 
   3  -6   1   56.60    1.24 
  -4   6  -1    5.81    0.35 
  -4   6  -1    6.39    0.50 
  -4   6  -1    6.14    0.36 
  -4   6  -1    6.13    0.55 
  -4   6  -1    5.65    0.35 
   4  -6   1    5.57    0.52 
   4  -6   1    6.12    0.45 
   4  -6   1    5.86    0.36 
   4  -6   1    6.05    0.35 
   4  -6   1    5.74    0.46 
  -5   6  -1    4.45    0.34 
  -5   6  -1    4.75    0.35 
  -5   6  -1    5.30    0.44 
  -5   6  -1    4.33    0.48 
   5  -6   1    4.43    0.51 
   5  -6   1    4.20    0.31 
   5  -6   1    4.49    0.50 
   5  -6   1    4.35    0.31 
   5  -6   1    4.24    0.48 
  -6   6  -1    8.10    0.54 
  -6   6  -1    7.63    0.56 
  -6   6  -1    7.11    0.34 
  -6   6  -1    7.37    0.65 
  -6   6  -1    6.84    0.33 
   6  -6   1    7.51    0.66 
   6  -6   1    6.78    0.29 
   6  -6   1    6.92    0.29 
   6  -6   1    6.66    0.60 
  -7   6  -1    0.97    0.39 
  -7   6  -1    0.62    0.10 
  -7   6  -1    0.26    0.31 
   7  -6   1    1.01    0.45 
   7  -6   1    0.31    0.39 
  -8   6  -1   10.67    0.76 
   8  -6   1   10.64    0.82 
   8  -6   1   10.53    0.83 
  -9   6  -1    0.52    0.34 
  -9   6  -1    0.08    0.37 
  -9   6  -1    0.18    0.25 
   9  -6   1    0.68    0.50 
 -10   6  -1    0.69    0.43 
 -10   6  -1   -0.11    0.36 
 -10   6  -1    0.21    0.38 
  10  -6   1    0.68    0.59 
 -11   6  -1    2.24    0.55 
 -11   6  -1    2.47    0.54 
 -11   6  -1    2.81    0.59 
  11  -6   1    2.67    0.65 
 -12   6  -1    1.07    0.43 
 -12   6  -1    1.41    0.51 
 -12   6  -1    1.45    0.54 
  12  -6   1    1.08    0.70 
   8   5  -1    0.04    0.46 
  -8  -5   1   -0.57    0.82 
  -8  -5   1    0.16    0.66 
  -8  -5   1    0.49    0.52 
   7   5  -1    4.60    0.45 
   7   5  -1    4.90    0.51 
  -7  -5   1    4.48    0.79 
  -7  -5   1    4.69    0.52 
  -7  -5   1    4.87    0.51 
   6   5  -1   -0.04    0.37 
   6   5  -1    0.50    0.41 
  -6  -5   1    0.50    0.73 
  -6  -5   1    0.59    0.45 
  -6  -5   1    0.38    0.50 
   5   5  -1    0.86    0.41 
   5   5  -1    1.01    0.53 
  -5  -5   1    0.13    0.42 
  -5  -5   1    0.88    0.43 
  -5  -5   1    0.77    0.51 
   4   5  -1    2.01    0.31 
   4   5  -1    2.33    0.35 
   4   5  -1    2.30    0.26 
  -4  -5   1    2.13    0.35 
  -4  -5   1    2.23    0.30 
  -4  -5   1    1.91    0.35 
  -4  -5   1    2.30    0.56 
   3   5  -1    0.31    0.31 
   3   5  -1    0.27    0.33 
   3   5  -1    0.30    0.31 
  -3  -5   1    0.10    0.36 
  -3  -5   1    0.04    0.26 
  -3  -5   1    0.27    0.34 
  -3  -5   1    0.11    0.28 
   2   5  -1    9.88    0.65 
   2   5  -1    9.74    0.55 
   2   5  -1    9.34    0.64 
   2   5  -1    9.84    0.50 
   2   5  -1   10.82    0.58 
  -2  -5   1   10.23    0.55 
  -2  -5   1   10.04    0.44 
  -2  -5   1    9.46    0.75 
  -2  -5   1   10.32    0.59 
  -2  -5   1   10.31    0.66 
   1   5  -1    4.29    0.38 
   1   5  -1    4.43    0.38 
   1   5  -1    5.20    0.41 
   1   5  -1    4.43    0.52 
   1   5  -1    3.79    0.44 
  -1  -5   1    4.44    0.37 
  -1  -5   1    4.38    0.48 
  -1  -5   1    4.60    0.49 
  -1  -5   1    4.18    0.27 
  -1  -5   1    4.08    0.37 
   0   5  -1   29.14    0.87 
   0   5  -1   29.46    1.06 
   0   5  -1   28.86    0.94 
   0   5  -1   28.60    0.85 
   0   5  -1   28.86    1.05 
   0  -5   1   28.03    0.85 
   0  -5   1   28.08    1.08 
   0  -5   1   30.56    0.90 
   0  -5   1   29.18    1.01 
  -1   5  -1   84.42    1.67 
  -1   5  -1   86.90    1.90 
  -1   5  -1   84.91    1.69 
  -1   5  -1   86.71    1.91 
   1  -5   1   84.98    1.70 
   1  -5   1   84.38    1.47 
   1  -5   1   86.78    1.69 
   1  -5   1   83.16    1.86 
   1  -5   1   85.94    1.87 
  -2   5  -1    1.22    0.27 
  -2   5  -1    1.73    0.46 
  -2   5  -1    1.22    0.24 
  -2   5  -1    1.44    0.41 
   2  -5   1    1.16    0.31 
   2  -5   1    1.07    0.24 
   2  -5   1    0.86    0.27 
   2  -5   1    0.86    0.35 
   2  -5   1    0.88    0.25 
  -3   5  -1    0.82    0.25 
  -3   5  -1    1.17    0.32 
  -3   5  -1    1.13    0.33 
  -3   5  -1    1.18    0.19 
  -3   5  -1    1.00    0.23 
   3  -5   1    0.81    0.32 
   3  -5   1    1.06    0.23 
   3  -5   1    0.88    0.23 
   3  -5   1    1.06    0.36 
   3  -5   1    0.92    0.26 
  -4   5  -1    1.91    0.22 
  -4   5  -1    1.79    0.26 
  -4   5  -1    1.92    0.35 
  -4   5  -1    1.65    0.21 
  -4   5  -1    1.74    0.35 
   4  -5   1    1.55    0.20 
   4  -5   1    1.51    0.20 
   4  -5   1    1.99    0.33 
   4  -5   1    1.25    0.30 
   4  -5   1    1.73    0.36 
  -5   5  -1    0.18    0.13 
  -5   5  -1    0.35    0.24 
  -5   5  -1    0.48    0.30 
  -5   5  -1   -0.04    0.23 
  -5   5  -1    0.15    0.28 
  -5   5  -1    0.19    0.14 
   5  -5   1    0.17    0.12 
   5  -5   1    0.16    0.12 
   5  -5   1    0.39    0.33 
   5  -5   1   -0.35    0.25 
  -6   5  -1    1.87    0.37 
  -6   5  -1    1.89    0.35 
  -6   5  -1    1.81    0.12 
  -6   5  -1    1.95    0.34 
  -6   5  -1    1.77    0.35 
  -6   5  -1    1.88    0.13 
   6  -5   1    1.48    0.38 
   6  -5   1    2.01    0.42 
  -7   5  -1   13.83    0.74 
  -7   5  -1   12.53    0.72 
   7  -5   1   12.98    0.79 
   7  -5   1   12.66    0.78 
  -8   5  -1    0.26    0.37 
  -8   5  -1   -0.05    0.32 
  -8   5  -1    0.13    0.36 
   8  -5   1    0.79    0.50 
  -9   5  -1    2.34    0.47 
  -9   5  -1    2.87    0.53 
  -9   5  -1    2.93    0.49 
   9  -5   1    2.51    0.62 
 -10   5  -1    2.15    0.47 
 -10   5  -1    1.99    0.44 
 -10   5  -1    2.19    0.52 
  10  -5   1    1.52    0.59 
 -11   5  -1    1.98    0.55 
 -11   5  -1    2.47    0.54 
 -11   5  -1    1.90    0.48 
  11  -5   1    1.26    0.51 
 -12   5  -1    1.32    0.50 
 -12   5  -1    1.27    0.49 
 -12   5  -1    0.59    0.49 
  12  -5   1    0.92    0.65 
   9   4  -1   -0.14    0.64 
  -9  -4   1   -0.28    0.82 
  -9  -4   1   -0.58    0.45 
   8   4  -1    0.49    0.45 
  -8  -4   1    0.67    0.45 
  -8  -4   1    0.26    0.45 
  -8  -4   1    0.23    0.74 
   7   4  -1    0.66    0.38 
   7   4  -1    0.61    0.46 
  -7  -4   1    0.33    0.46 
  -7  -4   1    0.26    0.53 
  -7  -4   1    0.45    0.44 
   6   4  -1    0.56    0.34 
   6   4  -1    0.36    0.35 
   6   4  -1    0.49    0.38 
  -6  -4   1    0.50    0.39 
  -6  -4   1    0.28    0.38 
  -6  -4   1    0.36    0.36 
  -6  -4   1    0.38    0.45 
   5   4  -1    3.20    0.40 
   5   4  -1    3.05    0.54 
   5   4  -1    2.50    0.39 
  -5  -4   1    2.95    0.64 
  -5  -4   1    2.54    0.40 
  -5  -4   1    2.66    0.35 
  -5  -4   1    2.49    0.36 
  -5  -4   1    2.68    0.55 
   4   4  -1    8.95    0.67 
   4   4  -1    8.94    0.54 
   4   4  -1    8.60    0.53 
  -4  -4   1    9.19    0.58 
  -4  -4   1    8.20    0.51 
  -4  -4   1    8.72    0.55 
  -4  -4   1    8.56    0.55 
  -4  -4   1    8.27    0.72 
   3   4  -1    0.24    0.22 
   3   4  -1    0.29    0.18 
   3   4  -1    0.24    0.21 
   3   4  -1    0.32    0.25 
   3   4  -1    0.86    0.34 
  -3  -4   1    0.58    0.25 
  -3  -4   1    0.45    0.28 
  -3  -4   1    0.26    0.40 
  -3  -4   1    0.51    0.26 
  -3  -4   1    0.05    0.33 
  -3  -4   1    0.33    0.22 
   2   4  -1   48.37    1.33 
   2   4  -1   48.87    1.21 
   2   4  -1   48.66    1.13 
   2   4  -1   48.39    1.31 
   2   4  -1   48.75    1.15 
   2   4  -1   48.15    1.15 
  -2  -4   1   48.94    1.33 
  -2  -4   1   49.39    1.33 
  -2  -4   1   49.34    1.16 
  -2  -4   1   47.49    1.13 
  -2  -4   1   49.50    1.06 
   1   4  -1  144.86    2.54 
   1   4  -1  146.48    2.75 
   1   4  -1  149.78    2.55 
   1   4  -1  145.14    2.51 
   1   4  -1  145.78    2.68 
  -1  -4   1  146.91    2.54 
  -1  -4   1  146.40    2.72 
  -1  -4   1  146.57    2.77 
  -1  -4   1  145.13    2.35 
  -1  -4   1  142.07    2.52 
   0   4  -1   58.53    1.26 
   0   4  -1   59.35    1.41 
   0   4  -1   59.42    1.31 
   0   4  -1   59.65    1.27 
   0   4  -1   58.65    1.38 
   0  -4   1   58.25    1.01 
   0  -4   1   59.16    1.47 
   0  -4   1   60.49    1.41 
   0  -4   1   59.96    1.27 
   0  -4   1   59.14    1.27 
  -1   4  -1   11.00    0.57 
  -1   4  -1   10.54    0.44 
  -1   4  -1   10.36    0.44 
  -1   4  -1   10.33    0.50 
   1  -4   1   10.87    0.34 
   1  -4   1   11.24    0.56 
   1  -4   1   10.93    0.46 
   1  -4   1   11.04    0.53 
   1  -4   1   10.36    0.45 
  -2   4  -1    1.99    0.31 
  -2   4  -1    1.79    0.25 
  -2   4  -1    1.63    0.32 
  -2   4  -1    1.67    0.16 
  -2   4  -1    1.66    0.24 
   2  -4   1    1.68    0.25 
   2  -4   1    1.59    0.24 
   2  -4   1    1.33    0.31 
   2  -4   1    1.66    0.25 
   2  -4   1    1.70    0.34 
  -3   4  -1   17.94    0.60 
  -3   4  -1   18.17    0.45 
  -3   4  -1   17.46    0.45 
  -3   4  -1   17.45    0.47 
  -3   4  -1   17.42    0.59 
   3  -4   1   17.49    0.62 
   3  -4   1   17.63    0.45 
   3  -4   1   17.64    0.58 
   3  -4   1   17.79    0.44 
   3  -4   1   17.86    0.54 
  -4   4  -1   37.06    0.95 
  -4   4  -1   36.20    0.73 
  -4   4  -1   36.36    1.00 
  -4   4  -1   36.95    0.74 
  -4   4  -1   36.54    0.99 
  -4   4  -1   36.62    0.92 
   4  -4   1   36.38    0.98 
   4  -4   1   36.69    1.03 
   4  -4   1   36.23    0.98 
   4  -4   1   36.97    0.72 
  -5   4  -1    0.09    0.25 
  -5   4  -1    0.41    0.08 
  -5   4  -1    0.41    0.08 
  -5   4  -1    0.52    0.27 
  -5   4  -1   -0.02    0.25 
  -5   4  -1    0.39    0.21 
   5  -4   1    0.15    0.32 
   5  -4   1   -0.17    0.28 
  -6   4  -1    0.35    0.20 
  -6   4  -1    0.16    0.25 
  -6   4  -1    0.34    0.22 
  -6   4  -1    0.69    0.28 
   6  -4   1    0.31    0.32 
   6  -4   1    0.38    0.25 
  -7   4  -1   21.89    0.83 
  -7   4  -1   20.55    0.94 
  -7   4  -1   21.92    0.88 
   7  -4   1   20.87    0.94 
  -8   4  -1   17.50    0.90 
  -8   4  -1   18.52    0.81 
  -8   4  -1   16.82    0.80 
   8  -4   1   17.50    0.84 
  -9   4  -1    0.57    0.43 
  -9   4  -1    0.02    0.32 
  -9   4  -1    0.27    0.37 
   9  -4   1    0.01    0.49 
 -10   4  -1    0.68    0.47 
 -10   4  -1    0.52    0.40 
  10  -4   1    0.90    0.48 
 -11   4  -1    3.66    0.70 
 -11   4  -1    2.77    0.52 
  11  -4   1    3.41    0.77 
 -12   4  -1    0.14    0.49 
 -12   4  -1    1.04    0.46 
 -12   4  -1   -0.31    0.67 
  12  -4   1    0.89    0.70 
 -10  -3   1    0.33    0.72 
 -10  -3   1    0.20    0.40 
   9   3  -1    1.21    0.69 
  -9  -3   1    0.92    0.82 
  -9  -3   1    1.04    0.45 
   8   3  -1    0.60    0.59 
   8   3  -1    0.49    0.48 
  -8  -3   1    0.67    0.56 
  -8  -3   1    0.95    0.42 
  -8  -3   1    0.80    0.44 
   7   3  -1    1.34    0.39 
   7   3  -1    1.04    0.56 
   7   3  -1    1.04    0.35 
  -7  -3   1    1.06    0.65 
  -7  -3   1    0.70    0.36 
  -7  -3   1    1.12    0.37 
  -7  -3   1    1.32    0.43 
   6   3  -1    2.62    0.41 
   6   3  -1    2.78    0.42 
   6   3  -1    2.53    0.58 
  -6  -3   1    2.35    0.44 
  -6  -3   1    3.10    0.45 
  -6  -3   1    2.27    0.65 
  -6  -3   1    2.53    0.45 
   5   3  -1    2.28    0.35 
   5   3  -1    2.67    0.37 
   5   3  -1    2.78    0.53 
  -5  -3   1    2.36    0.47 
  -5  -3   1    2.57    0.39 
  -5  -3   1    2.58    0.37 
  -5  -3   1    2.67    0.42 
  -5  -3   1    2.86    0.48 
   4   3  -1   14.45    0.65 
   4   3  -1   13.69    0.53 
   4   3  -1   14.67    0.57 
   4   3  -1   14.33    0.56 
   4   3  -1   14.95    0.71 
  -4  -3   1   14.58    0.54 
  -4  -3   1   13.99    0.64 
  -4  -3   1   14.95    0.57 
  -4  -3   1   14.17    0.65 
  -4  -3   1   13.73    0.83 
  -4  -3   1   14.58    0.57 
   3   3  -1   35.07    0.87 
   3   3  -1   35.40    0.86 
   3   3  -1   36.31    1.10 
   3   3  -1   35.96    0.90 
   3   3  -1   35.13    0.95 
  -3  -3   1   36.81    0.93 
  -3  -3   1   35.44    0.90 
  -3  -3   1   34.94    0.87 
  -3  -3   1   36.10    0.87 
  -3  -3   1   35.85    1.06 
  -3  -3   1   35.65    1.06 
   2   3  -1   16.72    0.58 
   2   3  -1   16.32    0.55 
   2   3  -1   17.31    0.57 
   2   3  -1   16.96    0.65 
   2   3  -1   17.30    0.76 
  -2  -3   1   16.38    0.56 
  -2  -3   1   16.74    0.78 
  -2  -3   1   16.88    0.55 
  -2  -3   1   16.53    0.62 
  -2  -3   1   16.68    0.58 
  -2  -3   1   16.77    0.73 
   1   3  -1   36.78    1.00 
   1   3  -1   37.65    1.02 
   1   3  -1   37.26    0.88 
   1   3  -1   37.45    0.90 
   1   3  -1   37.29    0.89 
  -1  -3   1   36.90    1.06 
  -1  -3   1   38.20    0.99 
  -1  -3   1   36.70    0.88 
  -1  -3   1   37.40    0.87 
  -1  -3   1   37.42    0.79 
   0   3  -1   34.05    0.94 
   0   3  -1   34.34    0.96 
   0   3  -1   33.82    0.80 
   0   3  -1   34.43    0.81 
   0  -3   1   33.45    0.82 
   0  -3   1   33.46    0.63 
   0  -3   1   33.68    0.96 
   0  -3   1   34.18    0.90 
   0  -3   1   33.88    0.86 
  -1   3  -1    2.17    0.29 
  -1   3  -1    2.27    0.22 
  -1   3  -1    2.17    0.24 
  -1   3  -1    2.05    0.25 
   1  -3   1    1.92    0.22 
   1  -3   1    1.89    0.16 
   1  -3   1    2.33    0.29 
   1  -3   1    2.22    0.28 
   1  -3   1    1.89    0.25 
  -2   3  -1   17.07    0.46 
  -2   3  -1   17.07    0.45 
  -2   3  -1   17.93    0.59 
  -2   3  -1   17.16    0.46 
  -2   3  -1   17.69    0.56 
   2  -3   1   17.54    0.50 
   2  -3   1   17.44    0.45 
   2  -3   1   17.55    0.47 
   2  -3   1   17.10    0.48 
   2  -3   1   16.89    0.52 
   2  -3   1   17.17    0.57 
  -3   3  -1    4.93    0.20 
  -3   3  -1    4.94    0.19 
  -3   3  -1    5.26    0.34 
  -3   3  -1    4.60    0.31 
  -3   3  -1    4.99    0.35 
  -3   3  -1    5.00    0.32 
   3  -3   1    4.86    0.33 
   3  -3   1    4.57    0.36 
   3  -3   1    4.68    0.32 
   3  -3   1    4.99    0.20 
   3  -3   1    5.23    0.34 
  -4   3  -1   14.80    0.55 
  -4   3  -1   14.67    0.55 
  -4   3  -1   15.20    0.55 
  -4   3  -1   14.83    0.28 
  -4   3  -1   14.48    0.27 
  -4   3  -1   14.38    0.55 
   4  -3   1   14.71    0.55 
   4  -3   1   14.64    0.54 
   4  -3   1   14.49    0.58 
  -5   3  -1    9.19    0.50 
  -5   3  -1    7.81    0.47 
  -5   3  -1    8.54    0.51 
  -5   3  -1    8.51    0.48 
  -5   3  -1    8.20    0.47 
   5  -3   1    9.41    0.58 
   5  -3   1    8.43    0.47 
   5  -3   1    8.45    0.55 
   5  -3   1    8.28    0.48 
  -6   3  -1   33.24    1.03 
  -6   3  -1   33.17    1.00 
  -6   3  -1   34.46    1.03 
  -6   3  -1   33.04    1.13 
  -6   3  -1   35.65    1.11 
   6  -3   1   33.40    1.03 
   6  -3   1   33.00    1.04 
   6  -3   1   33.09    1.06 
  -7   3  -1   11.87    0.65 
  -7   3  -1   12.45    0.73 
   7  -3   1   13.47    0.82 
   7  -3   1   12.27    0.73 
   7  -3   1   12.29    0.78 
  -8   3  -1   21.80    0.99 
  -8   3  -1   20.81    0.80 
   8  -3   1   20.81    0.96 
   8  -3   1   20.46    0.93 
  -9   3  -1   15.69    0.75 
  -9   3  -1   15.05    0.93 
   9  -3   1   15.07    0.95 
   9  -3   1   14.38    0.87 
 -10   3  -1    1.07    0.55 
 -10   3  -1    1.35    0.43 
  10  -3   1    1.08    0.63 
  10  -3   1    1.12    0.62 
 -11   3  -1    1.60    0.59 
 -11   3  -1    1.20    0.42 
  11  -3   1    1.80    0.67 
  11  -3   1    1.97    0.70 
 -12   3  -1    0.56    0.60 
  12  -3   1   -0.35    0.57 
  12  -3   1    0.12    0.53 
  10   2  -1    0.05    0.67 
 -10  -2   1   -0.23    0.34 
 -10  -2   1   -0.34    0.51 
   9   2  -1    2.68    0.58 
   9   2  -1    3.46    0.66 
  -9  -2   1    2.55    0.76 
  -9  -2   1    3.28    0.52 
  -9  -2   1    3.68    0.49 
   8   2  -1    0.10    0.24 
   8   2  -1    0.24    0.41 
   8   2  -1   -0.03    0.50 
   8   2  -1    0.58    0.29 
  -8  -2   1    0.26    0.58 
  -8  -2   1    0.68    0.37 
  -8  -2   1    0.47    0.34 
   7   2  -1    4.96    0.59 
   7   2  -1    5.78    0.50 
   7   2  -1    4.68    0.45 
   7   2  -1    5.58    0.69 
  -7  -2   1    5.09    0.49 
  -7  -2   1    5.55    0.50 
  -7  -2   1    4.64    0.48 
  -7  -2   1    5.88    0.73 
   6   2  -1   24.42    1.04 
   6   2  -1   24.17    0.75 
   6   2  -1   23.80    0.83 
   6   2  -1   24.24    0.73 
  -6  -2   1   23.51    1.01 
  -6  -2   1   24.95    0.79 
  -6  -2   1   24.60    0.79 
  -6  -2   1   24.73    0.79 
   5   2  -1   20.78    0.67 
   5   2  -1   21.81    0.80 
   5   2  -1   21.49    0.65 
   5   2  -1   21.82    0.66 
   5   2  -1   21.89    0.89 
   5   2  -1   21.34    0.63 
  -5  -2   1   21.75    0.65 
  -5  -2   1   21.13    0.65 
  -5  -2   1   20.88    0.75 
  -5  -2   1   21.31    0.67 
  -5  -2   1   22.21    0.86 
  -5  -2   1   20.88    0.86 
   4   2  -1   10.36    0.54 
   4   2  -1   10.62    0.46 
   4   2  -1   10.84    0.47 
   4   2  -1   10.95    0.47 
   4   2  -1   10.64    0.65 
   4   2  -1   10.84    0.46 
  -4  -2   1   10.87    0.50 
  -4  -2   1   10.82    0.44 
  -4  -2   1   10.23    0.59 
  -4  -2   1   12.09    0.75 
  -4  -2   1   11.23    0.46 
  -4  -2   1   11.08    0.63 
   3   2  -1    0.66    0.19 
   3   2  -1    0.86    0.21 
   3   2  -1    0.83    0.18 
   3   2  -1    0.96    0.28 
   3   2  -1    0.75    0.21 
   3   2  -1    0.96    0.18 
  -3  -2   1    0.63    0.19 
  -3  -2   1    0.84    0.17 
  -3  -2   1    0.80    0.24 
  -3  -2   1    0.82    0.16 
  -3  -2   1    0.89    0.29 
  -3  -2   1    0.72    0.23 
  -3  -2   1    0.89    0.16 
   2   2  -1   20.31    0.54 
   2   2  -1   19.96    0.50 
   2   2  -1   19.67    0.58 
   2   2  -1   20.59    0.61 
   2   2  -1   20.57    0.73 
   2   2  -1   20.73    0.56 
  -2  -2   1   20.32    0.61 
  -2  -2   1   20.34    0.61 
  -2  -2   1   19.93    0.55 
  -2  -2   1   20.15    0.75 
  -2  -2   1   20.43    0.65 
  -2  -2   1   20.11    0.56 
   1   2  -1   86.51    1.53 
   1   2  -1   87.31    1.55 
   1   2  -1   85.12    1.51 
   1   2  -1   86.07    1.67 
   1   2  -1   87.03    1.64 
   1   2  -1   86.03    1.54 
  -1  -2   1   84.74    1.67 
  -1  -2   1   86.95    1.49 
  -1  -2   1   86.77    1.64 
  -1  -2   1   86.48    1.52 
  -1  -2   1   85.67    1.54 
   0   2  -1  234.94    4.01 
   0   2  -1  233.17    3.90 
   0   2  -1  231.85    3.96 
   0   2  -1  229.90    3.89 
   0  -2   1  231.23    4.02 
   0  -2   1  236.58    3.97 
   0  -2   1  235.20    3.91 
   0  -2   1  234.19    3.89 
  -1   2  -1  107.63    1.79 
  -1   2  -1  117.92    1.86 
  -1   2  -1  107.77    1.76 
  -1   2  -1  114.08    1.79 
  -1   2  -1  116.53    1.87 
   1  -2   1  118.34    1.86 
   1  -2   1  120.19    1.79 
   1  -2   1  116.60    1.80 
   1  -2   1  116.78    1.80 
   1  -2   1  114.34    1.76 
   1  -2   1  112.37    1.87 
  -2   2  -1   78.98    1.31 
  -2   2  -1   80.26    1.42 
  -2   2  -1   79.84    1.43 
  -2   2  -1   80.79    1.45 
  -2   2  -1   80.03    1.32 
  -2   2  -1   80.65    1.48 
   2  -2   1   78.64    1.44 
   2  -2   1   79.92    1.46 
   2  -2   1   80.17    1.31 
   2  -2   1   79.93    1.48 
   2  -2   1   80.86    1.44 
  -3   2  -1    0.69    0.05 
  -3   2  -1    0.87    0.22 
  -3   2  -1    0.72    0.06 
  -3   2  -1    0.53    0.17 
  -3   2  -1    0.66    0.22 
   3  -2   1    0.46    0.25 
   3  -2   1    0.54    0.23 
   3  -2   1    0.72    0.23 
   3  -2   1    0.72    0.05 
   3  -2   1    0.56    0.25 
   3  -2   1    0.70    0.05 
  -4   2  -1    9.71    0.45 
  -4   2  -1    9.75    0.20 
  -4   2  -1   10.18    0.47 
  -4   2  -1    9.95    0.20 
  -4   2  -1    9.51    0.45 
  -4   2  -1    9.94    0.45 
  -4   2  -1    9.15    0.47 
   4  -2   1   10.09    0.51 
   4  -2   1   10.18    0.54 
   4  -2   1    9.96    0.45 
  -5   2  -1   19.42    0.81 
  -5   2  -1   18.82    0.65 
  -5   2  -1   19.07    0.37 
  -5   2  -1   19.01    0.37 
  -5   2  -1   19.00    0.76 
  -5   2  -1   18.94    0.69 
  -5   2  -1   18.80    0.66 
   5  -2   1   19.39    0.80 
   5  -2   1   18.72    0.69 
   5  -2   1   19.27    0.69 
  -6   2  -1   71.57    1.66 
  -6   2  -1   73.81    1.56 
  -6   2  -1   73.43    1.61 
  -6   2  -1   74.79    1.66 
  -6   2  -1   72.42    1.19 
  -6   2  -1   72.94    1.19 
  -6   2  -1   73.17    1.76 
   6  -2   1   72.79    1.66 
   6  -2   1   71.58    1.12 
   6  -2   1   73.54    1.12 
   6  -2   1   71.45    1.71 
   6  -2   1   73.16    1.65 
  -7   2  -1   15.33    0.67 
  -7   2  -1   16.30    0.82 
  -7   2  -1   16.18    0.39 
  -7   2  -1   15.91    0.40 
   7  -2   1   16.36    0.82 
   7  -2   1   16.54    0.81 
   7  -2   1   16.31    0.32 
   7  -2   1   16.02    0.31 
   7  -2   1   16.56    0.78 
  -8   2  -1    1.08    0.18 
  -8   2  -1    0.90    0.15 
  -8   2  -1    1.33    0.53 
  -8   2  -1    0.72    0.35 
   8  -2   1    0.62    0.50 
   8  -2   1    1.00    0.10 
   8  -2   1    1.21    0.11 
   8  -2   1    0.99    0.50 
  -9   2  -1    0.58    0.34 
  -9   2  -1    0.34    0.15 
  -9   2  -1    0.55    0.51 
  -9   2  -1    0.10    0.15 
   9  -2   1    0.23    0.05 
   9  -2   1   -0.07    0.36 
   9  -2   1    0.40    0.53 
 -10   2  -1    0.92    0.56 
 -10   2  -1    0.65    0.35 
 -10   2  -1    0.79    0.18 
  10  -2   1    1.31    0.52 
  10  -2   1    1.47    0.64 
 -11   2  -1    1.64    0.57 
 -11   2  -1    2.00    0.42 
  11  -2   1    2.37    0.67 
  11  -2   1    1.83    0.63 
  12  -2   1    0.71    0.71 
  11   1  -1    0.44    0.58 
 -11  -1   1    0.37    0.70 
 -11  -1   1    0.90    0.37 
  10   1  -1    0.62    0.45 
  10   1  -1    0.43    0.46 
 -10  -1   1    0.25    0.31 
 -10  -1   1    0.41    0.62 
   9   1  -1    0.38    0.45 
   9   1  -1    0.58    0.49 
  -9  -1   1    0.01    0.32 
  -9  -1   1   -0.01    0.30 
  -9  -1   1    0.07    0.52 
   8   1  -1    7.88    0.75 
   8   1  -1    7.87    0.50 
   8   1  -1    7.51    0.63 
   8   1  -1    7.86    0.44 
  -8  -1   1    7.86    0.50 
  -8  -1   1    7.77    0.69 
  -8  -1   1    7.70    0.65 
  -8  -1   1    7.36    0.46 
   7   1  -1   19.80    0.64 
   7   1  -1   19.29    0.82 
   7   1  -1   19.91    0.68 
   7   1  -1   20.16    1.00 
  -7  -1   1   19.91    0.67 
  -7  -1   1   20.21    0.72 
  -7  -1   1   21.21    1.09 
  -7  -1   1   20.69    0.70 
   6   1  -1    0.25    0.23 
   6   1  -1    0.07    0.30 
   6   1  -1   -0.09    0.24 
   6   1  -1    0.08    0.21 
   6   1  -1    0.02    0.18 
   6   1  -1   -0.03    0.30 
  -6  -1   1    0.11    0.23 
  -6  -1   1    0.11    0.24 
  -6  -1   1    0.20    0.40 
  -6  -1   1    0.16    0.21 
   5   1  -1   23.73    0.70 
   5   1  -1   23.98    0.81 
   5   1  -1   23.66    0.60 
   5   1  -1   23.52    0.82 
   5   1  -1   24.00    0.65 
   5   1  -1   24.33    0.63 
  -5  -1   1   23.37    0.84 
  -5  -1   1   24.47    0.86 
  -5  -1   1   24.43    0.65 
  -5  -1   1   25.07    0.96 
  -5  -1   1   24.24    0.65 
  -5  -1   1   23.67    0.64 
   4   1  -1   15.95    0.50 
   4   1  -1   15.28    0.59 
   4   1  -1   15.83    0.50 
   4   1  -1   15.94    0.71 
   4   1  -1   15.44    0.69 
   4   1  -1   16.46    0.54 
  -4  -1   1   16.13    0.75 
  -4  -1   1   15.26    0.51 
  -4  -1   1   15.92    0.64 
  -4  -1   1   15.80    0.52 
  -4  -1   1   16.82    0.65 
  -4  -1   1   16.02    0.50 
   3   1  -1    2.27    0.23 
   3   1  -1    2.59    0.20 
   3   1  -1    2.31    0.28 
   3   1  -1    2.38    0.30 
   3   1  -1    2.40    0.18 
   3   1  -1    2.64    0.21 
  -3  -1   1    2.27    0.30 
  -3  -1   1    2.52    0.25 
  -3  -1   1    2.35    0.19 
  -3  -1   1    2.63    0.19 
  -3  -1   1    2.44    0.30 
  -3  -1   1    2.59    0.22 
   2   1  -1    0.60    0.24 
   2   1  -1    0.51    0.23 
   2   1  -1    0.55    0.16 
   2   1  -1    0.54    0.13 
   2   1  -1    0.44    0.15 
   2   1  -1    0.71    0.20 
  -2  -1   1    0.41    0.18 
  -2  -1   1    0.42    0.13 
  -2  -1   1    0.39    0.23 
  -2  -1   1    0.83    0.14 
  -2  -1   1    0.65    0.19 
  -2  -1   1    0.37    0.12 
   1   1  -1    4.52    0.23 
   1   1  -1    3.44    0.19 
   1   1  -1    4.69    0.21 
   1   1  -1    3.95    0.21 
   1   1  -1    4.76    0.17 
  -1  -1   1    4.81    0.22 
  -1  -1   1    4.14    0.23 
  -1  -1   1    4.16    0.22 
   0   1  -1   -0.11    0.05 
   0   1  -1   -0.02    0.02 
   0   1  -1   -0.04    0.05 
   0   1  -1   -0.01    0.04 
   0   1  -1    0.13    0.04 
   0  -1   1    0.01    0.04 
   0  -1   1   -0.04    0.03 
   0  -1   1    0.00    0.05 
   0  -1   1   -0.08    0.04 
  -1   1  -1    0.12    0.07 
  -1   1  -1   -0.03    0.04 
  -1   1  -1    0.10    0.04 
  -1   1  -1    0.11    0.03 
  -1   1  -1   -0.01    0.03 
  -1   1  -1    0.08    0.04 
  -2   1  -1   45.28    0.84 
  -2   1  -1   47.54    0.98 
  -2   1  -1   48.42    1.03 
  -2   1  -1   46.97    0.96 
  -2   1  -1   46.87    0.84 
  -2   1  -1   47.41    0.99 
   2  -1   1   47.17    0.97 
   2  -1   1   47.94    0.99 
   2  -1   1   46.70    1.00 
   2  -1   1   48.63    1.00 
   2  -1   1   47.38    0.83 
  -3   1  -1    2.93    0.19 
  -3   1  -1    2.20    0.37 
  -3   1  -1    3.15    0.18 
  -3   1  -1    3.14    0.38 
  -3   1  -1    2.86    0.29 
  -3   1  -1    2.55    0.28 
   3  -1   1    3.23    0.32 
   3  -1   1    2.54    0.34 
   3  -1   1    3.01    0.17 
   3  -1   1    2.90    0.29 
   3  -1   1    2.87    0.38 
  -4   1  -1   96.35    1.58 
  -4   1  -1   96.39    1.95 
  -4   1  -1   96.33    1.79 
  -4   1  -1   93.88    1.59 
  -4   1  -1   96.40    1.85 
  -4   1  -1   95.95    1.89 
   4  -1   1   93.46    1.90 
   4  -1   1   97.47    1.80 
   4  -1   1   96.31    1.86 
   4  -1   1   95.10    1.86 
   4  -1   1   94.98    1.57 
  -5   1  -1   19.66    0.46 
  -5   1  -1   19.29    0.65 
  -5   1  -1   19.19    0.76 
  -5   1  -1   19.88    0.49 
  -5   1  -1   20.40    0.80 
  -5   1  -1   21.18    0.77 
   5  -1   1   19.63    0.77 
   5  -1   1   19.69    0.45 
   5  -1   1   20.00    0.81 
   5  -1   1   20.05    0.66 
   5  -1   1   19.52    0.68 
  -6   1  -1    0.41    0.30 
  -6   1  -1    0.14    0.25 
  -6   1  -1    0.25    0.15 
  -6   1  -1    0.11    0.16 
  -6   1  -1    0.26    0.28 
  -6   1  -1    0.06    0.34 
   6  -1   1    0.23    0.28 
   6  -1   1    0.18    0.36 
   6  -1   1    0.00    0.05 
   6  -1   1    0.32    0.27 
   6  -1   1    0.25    0.15 
   6  -1   1    0.32    0.25 
  -7   1  -1    8.04    0.36 
  -7   1  -1    7.47    0.38 
  -7   1  -1    7.33    0.65 
  -7   1  -1    7.75    0.54 
   7  -1   1    7.93    0.71 
   7  -1   1    8.32    0.65 
   7  -1   1    7.74    0.55 
   7  -1   1    7.85    0.73 
   7  -1   1    7.80    0.34 
  -8   1  -1    4.29    0.61 
  -8   1  -1    4.63    0.29 
  -8   1  -1    4.22    0.30 
  -8   1  -1    4.45    0.43 
   8  -1   1    4.28    0.55 
   8  -1   1    4.61    0.26 
   8  -1   1    4.68    0.53 
   8  -1   1    4.76    0.28 
   8  -1   1    4.50    0.63 
  -9   1  -1    1.91    0.37 
  -9   1  -1    2.14    0.56 
  -9   1  -1    2.30    0.27 
   9  -1   1    2.32    0.45 
   9  -1   1    2.52    0.62 
 -10   1  -1    0.21    0.38 
 -10   1  -1   -0.07    0.38 
 -10   1  -1    0.23    0.25 
  10  -1   1    0.21    0.63 
  10  -1   1    0.10    0.55 
 -11   1  -1    0.65    0.64 
 -11   1  -1    0.36    0.26 
 -11   1  -1   -0.17    0.39 
  11  -1   1    0.07    0.65 
  11  -1   1   -0.43    0.55 
  11   0  -1    0.35    0.45 
  11   0  -1    0.30    0.48 
 -11   0   1    0.50    0.30 
 -11   0   1    0.79    0.67 
  10   0  -1    1.99    0.61 
  10   0  -1    1.00    0.45 
 -10   0   1    2.16    0.68 
 -10   0   1    2.25    0.43 
 -10   0   1    2.03    0.34 
   9   0  -1    0.15    0.37 
   9   0  -1    0.26    0.42 
  -9   0   1    0.51    0.54 
  -9   0   1    0.21    0.32 
  -9   0   1    0.09    0.26 
   8   0  -1    2.15    0.25 
   8   0  -1    1.96    0.49 
   8   0  -1    1.31    0.41 
  -8   0   1    1.31    0.31 
  -8   0   1    1.71    0.26 
  -8   0   1    2.00    0.52 
  -8   0   1    2.11    0.31 
   7   0  -1   24.29    1.01 
   7   0  -1   23.09    0.58 
   7   0  -1   22.62    0.86 
   7   0  -1   22.87    0.56 
  -7   0   1   23.60    1.00 
  -7   0   1   22.46    0.69 
  -7   0   1   23.06    0.62 
  -7   0   1   22.89    0.61 
   6   0  -1    0.84    0.18 
   6   0  -1    0.95    0.23 
   6   0  -1    0.83    0.33 
   6   0  -1    0.70    0.27 
   6   0  -1    0.67    0.40 
   6   0  -1    0.80    0.19 
  -6   0   1    0.42    0.22 
  -6   0   1    0.70    0.35 
  -6   0   1    0.82    0.38 
  -6   0   1    0.81    0.20 
  -6   0   1    0.93    0.20 
  -6   0   1    0.74    0.37 
   5   0  -1    2.90    0.25 
   5   0  -1    2.81    0.39 
   5   0  -1    2.88    0.31 
   5   0  -1    3.00    0.43 
   5   0  -1    2.59    0.38 
   5   0  -1    2.84    0.26 
  -5   0   1    2.74    0.27 
  -5   0   1    2.78    0.45 
  -5   0   1    2.87    0.47 
  -5   0   1    2.77    0.28 
  -5   0   1    2.72    0.46 
  -5   0   1    2.82    0.28 
   4   0  -1    6.01    0.27 
   4   0  -1    6.08    0.45 
   4   0  -1    5.98    0.43 
   4   0  -1    5.80    0.28 
   4   0  -1    6.00    0.32 
   4   0  -1    5.52    0.43 
  -4   0   1    5.99    0.29 
  -4   0   1    5.79    0.49 
  -4   0   1    6.00    0.32 
  -4   0   1    5.65    0.46 
  -4   0   1    6.29    0.49 
  -4   0   1    5.77    0.30 
   3   0  -1    6.35    0.40 
   3   0  -1    6.98    0.28 
   3   0  -1    6.76    0.30 
   3   0  -1    6.96    0.26 
   3   0  -1    7.03    0.51 
   3   0  -1    6.64    0.42 
  -3   0   1    7.21    0.48 
  -3   0   1    6.82    0.29 
  -3   0   1    6.46    0.39 
  -3   0   1    6.89    0.28 
  -3   0   1    7.46    0.46 
  -3   0   1    6.92    0.29 
   2   0  -1   55.43    1.09 
   2   0  -1   55.49    0.98 
   2   0  -1   56.68    1.09 
   2   0  -1   55.09    1.12 
  -2   0   1   54.67    0.98 
  -2   0   1   55.44    1.10 
  -2   0   1   56.04    1.10 
  -2   0   1   51.22    0.96 
  -2   0   1   55.38    0.96 
   1   0  -1   -0.01    0.04 
   1   0  -1    0.02    0.03 
  -1   0   1   -0.09    0.02 
  -1   0   1    0.03    0.03 
   0   0  -1    0.02    0.03 
   0   0  -1    0.05    0.04 
   0   0  -1    0.00    0.01 
   0   0  -1    0.02    0.01 
   0   0   1    0.00    0.01 
   0   0   1    0.00    0.01 
   0   0   1    0.05    0.04 
   0   0   1    0.02    0.03 
  -1   0  -1    0.84    0.11 
  -1   0  -1    1.15    0.15 
  -1   0  -1    0.68    0.12 
   1   0   1    1.01    0.12 
   1   0   1    1.17    0.14 
  -2   0  -1   21.34    0.51 
  -2   0  -1   21.94    0.59 
  -2   0  -1   20.95    0.50 
  -2   0  -1   21.90    0.57 
  -2   0  -1   20.54    0.64 
  -2   0  -1   21.86    0.62 
   2   0   1   21.77    0.65 
   2   0   1   21.92    0.59 
   2   0   1   21.57    0.60 
   2   0   1   21.30    0.50 
   2   0   1   21.35    0.57 
   2   0   1   21.16    0.50 
   2   0   1   21.49    0.62 
  -3   0  -1   78.69    1.63 
  -3   0  -1   77.98    1.55 
  -3   0  -1   79.73    1.61 
  -3   0  -1   78.23    1.68 
  -3   0  -1   77.55    1.45 
  -3   0  -1   77.53    1.43 
   3   0   1   78.91    1.69 
   3   0   1   78.43    1.56 
   3   0   1   76.98    1.43 
   3   0   1   78.13    1.63 
   3   0   1   78.66    1.44 
   3   0   1   77.75    1.53 
   3   0   1   77.60    1.60 
  -4   0  -1    9.05    0.61 
  -4   0  -1    9.42    0.35 
  -4   0  -1    9.07    0.41 
  -4   0  -1    9.38    0.47 
  -4   0  -1    9.58    0.56 
  -4   0  -1    9.73    0.46 
   4   0   1    8.91    0.55 
   4   0   1    8.94    0.49 
   4   0   1    9.63    0.35 
   4   0   1    8.89    0.49 
   4   0   1    9.64    0.56 
   4   0   1    9.25    0.44 
   4   0   1    9.54    0.36 
  -5   0  -1   27.62    0.96 
  -5   0  -1   26.92    0.94 
  -5   0  -1   27.55    0.80 
  -5   0  -1   26.75    0.66 
  -5   0  -1   26.86    0.67 
  -5   0  -1   27.48    0.86 
   5   0   1   27.22    0.66 
   5   0   1   26.52    0.92 
   5   0   1   26.70    0.86 
   5   0   1   26.52    0.65 
   5   0   1   28.05    0.99 
   5   0   1   27.36    0.79 
   5   0   1   26.73    0.89 
  -6   0  -1   33.66    0.82 
  -6   0  -1   33.88    0.83 
  -6   0  -1   34.67    1.25 
  -6   0  -1   35.68    0.99 
   6   0   1   33.70    1.03 
   6   0   1   34.38    1.18 
   6   0   1   34.80    0.82 
   6   0   1   34.40    0.82 
   6   0   1   35.01    1.12 
   6   0   1   34.38    0.97 
  -7   0  -1    0.66    0.22 
  -7   0  -1    0.58    0.44 
  -7   0  -1    0.52    0.20 
  -7   0  -1    0.31    0.26 
   7   0   1    0.21    0.24 
   7   0   1    0.66    0.21 
   7   0   1    0.49    0.23 
   7   0   1   -0.02    0.33 
   7   0   1    0.26    0.42 
   7   0   1    0.59    0.43 
  -8   0  -1   -0.12    0.25 
  -8   0  -1   -0.05    0.31 
  -8   0  -1    0.26    0.24 
  -8   0  -1    0.22    0.39 
   8   0   1    0.04    0.20 
   8   0   1   -0.02    0.37 
   8   0   1   -0.21    0.43 
   8   0   1    0.19    0.53 
  -9   0  -1   -0.35    0.52 
  -9   0  -1   -0.22    0.30 
  -9   0  -1   -0.08    0.28 
   9   0   1    0.03    0.54 
   9   0   1    0.46    0.53 
 -10   0  -1    0.03    0.35 
 -10   0  -1    0.26    0.62 
 -10   0  -1    0.43    0.30 
  10   0   1    0.37    0.62 
 -11   0  -1    0.32    0.33 
 -11   0  -1    0.66    0.58 
  11   0   1    1.18    0.67 
  11  -1  -1    0.06    0.43 
  11  -1  -1    0.43    0.50 
 -11   1   1    0.52    0.59 
 -11   1   1    0.02    0.22 
  10  -1  -1    1.07    0.55 
  10  -1  -1    0.85    0.45 
 -10   1   1    0.50    0.31 
 -10   1   1    0.94    0.23 
 -10   1   1    1.05    0.40 
   9  -1  -1    2.99    0.24 
   9  -1  -1    2.94    0.63 
   9  -1  -1    2.56    0.65 
  -9   1   1    3.17    0.42 
  -9   1   1    2.28    0.55 
  -9   1   1    2.51    0.27 
   8  -1  -1    3.23    0.53 
   8  -1  -1    3.26    0.55 
   8  -1  -1    2.72    0.22 
   8  -1  -1    2.70    0.23 
  -8   1   1    2.58    0.50 
  -8   1   1    2.55    0.37 
  -8   1   1    2.65    0.25 
  -8   1   1    2.92    0.27 
   7  -1  -1    5.91    0.25 
   7  -1  -1    5.59    0.52 
   7  -1  -1    5.68    0.61 
   7  -1  -1    5.78    0.26 
  -7   1   1    5.77    0.30 
  -7   1   1    5.95    0.42 
  -7   1   1    5.84    0.56 
  -7   1   1    5.80    0.46 
  -7   1   1    5.70    0.31 
   6  -1  -1   45.82    1.26 
   6  -1  -1   45.78    0.80 
   6  -1  -1   45.43    0.82 
   6  -1  -1   45.56    1.16 
  -6   1   1   46.24    1.24 
  -6   1   1   46.01    1.21 
  -6   1   1   45.51    1.00 
  -6   1   1   45.75    0.85 
  -6   1   1   46.89    0.86 
  -6   1   1   46.68    1.12 
  -6   1   1   45.87    1.22 
   5  -1  -1    3.30    0.42 
   5  -1  -1    3.27    0.37 
   5  -1  -1    3.88    0.42 
   5  -1  -1    3.64    0.21 
   5  -1  -1    3.76    0.19 
  -5   1   1    3.51    0.23 
  -5   1   1    3.63    0.41 
  -5   1   1    3.68    0.40 
  -5   1   1    3.84    0.32 
  -5   1   1    3.82    0.23 
  -5   1   1    3.69    0.40 
  -5   1   1    3.78    0.37 
   4  -1  -1    0.25    0.08 
   4  -1  -1    0.22    0.28 
   4  -1  -1    0.17    0.09 
   4  -1  -1    0.29    0.27 
  -4   1   1    0.32    0.10 
  -4   1   1   -0.01    0.27 
  -4   1   1    0.31    0.20 
  -4   1   1    0.37    0.15 
  -4   1   1    0.14    0.10 
  -4   1   1    0.02    0.17 
  -4   1   1    0.42    0.22 
   3  -1  -1   23.97    0.47 
   3  -1  -1   23.76    0.70 
   3  -1  -1   23.35    0.75 
  -3   1   1   24.33    0.63 
  -3   1   1   24.07    0.48 
  -3   1   1   24.36    0.65 
  -3   1   1   24.26    0.69 
  -3   1   1   24.31    0.47 
  -3   1   1   24.37    0.69 
   2  -1  -1  125.52    2.09 
   2  -1  -1  126.96    2.25 
   2  -1  -1  124.71    2.17 
  -2   1   1  126.61    2.16 
  -2   1   1  125.82    2.09 
  -2   1   1  124.92    2.08 
  -2   1   1  125.63    2.16 
   1  -1  -1  117.18    2.09 
   1  -1  -1  143.54    2.12 
  -1   1   1  146.83    2.21 
  -1   1   1  143.18    2.11 
   0  -1  -1   15.04    0.38 
   0  -1  -1   15.64    0.38 
   0  -1  -1   15.33    0.35 
   0   1   1   14.48    0.35 
   0   1   1   15.31    0.43 
   0   1   1   15.02    0.39 
  -1  -1  -1  186.33    3.13 
  -1  -1  -1  184.52    3.22 
  -1  -1  -1  189.61    3.16 
  -1  -1  -1  188.18    3.14 
  -1  -1  -1  186.75    3.21 
  -1  -1  -1  188.25    3.17 
   1   1   1  188.88    3.16 
   1   1   1  187.47    3.17 
   1   1   1  188.32    3.23 
   1   1   1  187.68    3.21 
   1   1   1  189.66    3.14 
   1   1   1  182.93    3.12 
  -2  -1  -1   47.13    1.21 
  -2  -1  -1   48.35    1.13 
  -2  -1  -1   47.61    1.02 
  -2  -1  -1   48.90    1.11 
  -2  -1  -1   47.82    1.04 
  -2  -1  -1   48.66    1.08 
   2   1   1   48.85    1.09 
   2   1   1   47.50    1.16 
   2   1   1   48.54    1.01 
   2   1   1   47.70    1.03 
   2   1   1   48.99    1.07 
   2   1   1   48.15    1.16 
  -3  -1  -1   48.42    1.17 
  -3  -1  -1   47.46    0.95 
  -3  -1  -1   47.44    0.97 
  -3  -1  -1   47.94    0.93 
  -3  -1  -1   47.79    1.06 
  -3  -1  -1   48.42    1.07 
   3   1   1   48.19    0.95 
   3   1   1   46.87    1.11 
   3   1   1   46.57    0.97 
   3   1   1   46.99    1.04 
   3   1   1   46.70    1.06 
   3   1   1   47.46    0.92 
  -4  -1  -1   -0.12    0.30 
  -4  -1  -1    0.02    0.20 
  -4  -1  -1   -0.02    0.20 
  -4  -1  -1   -0.12    0.18 
  -4  -1  -1    0.20    0.35 
  -4  -1  -1    0.13    0.24 
   4   1   1   -0.25    0.28 
   4   1   1    0.18    0.23 
   4   1   1    0.21    0.19 
   4   1   1    0.21    0.29 
   4   1   1    0.24    0.35 
   4   1   1    0.17    0.20 
  -5  -1  -1    5.74    0.47 
  -5  -1  -1    5.60    0.43 
  -5  -1  -1    6.00    0.59 
  -5  -1  -1    5.75    0.59 
  -5  -1  -1    5.43    0.40 
  -5  -1  -1    5.85    0.56 
   5   1   1    5.56    0.46 
   5   1   1    6.33    0.58 
   5   1   1    5.65    0.39 
   5   1   1    5.39    0.58 
   5   1   1    5.56    0.55 
   5   1   1    6.66    0.42 
  -6  -1  -1   20.60    0.94 
  -6  -1  -1   20.72    0.75 
  -6  -1  -1   20.08    0.67 
  -6  -1  -1   20.84    0.65 
   6   1   1   20.77    0.94 
   6   1   1   20.21    0.86 
   6   1   1   20.85    0.75 
   6   1   1   20.88    0.66 
  -7  -1  -1    3.07    0.43 
  -7  -1  -1    3.53    0.62 
  -7  -1  -1    3.11    0.48 
  -7  -1  -1    2.84    0.38 
   7   1   1    3.30    0.40 
   7   1   1    3.20    0.46 
   7   1   1    3.27    0.55 
   7   1   1    3.31    0.65 
  -8  -1  -1    1.59    0.36 
  -8  -1  -1    2.38    0.36 
  -8  -1  -1    2.00    0.27 
   8   1   1    2.36    0.40 
   8   1   1    2.19    0.41 
   8   1   1    2.50    0.26 
  -9  -1  -1    0.50    0.39 
  -9  -1  -1    0.35    0.49 
  -9  -1  -1    0.39    0.37 
   9   1   1    0.30    0.59 
 -10  -1  -1    3.07    0.56 
 -10  -1  -1    2.75    0.68 
 -10  -1  -1    2.59    0.41 
  10   1   1    2.91    0.65 
  12  -2  -1    0.16    0.63 
 -12   2   1   -0.69    0.47 
  11  -2  -1    2.45    0.64 
  11  -2  -1    1.50    0.54 
 -11   2   1    2.36    0.63 
  10  -2  -1    3.93    0.76 
  10  -2  -1    4.83    0.76 
 -10   2   1    4.10    0.67 
 -10   2   1    3.63    0.46 
 -10   2   1    4.08    0.24 
   9  -2  -1    3.02    0.58 
   9  -2  -1    4.14    0.65 
  -9   2   1    3.43    0.37 
  -9   2   1    3.49    0.18 
  -9   2   1    3.38    0.18 
  -9   2   1    3.75    0.55 
   8  -2  -1   10.19    0.75 
   8  -2  -1    9.94    0.76 
  -8   2   1    9.75    0.27 
  -8   2   1    9.57    0.53 
  -8   2   1   10.01    0.27 
  -8   2   1   10.08    0.70 
   7  -2  -1   10.27    0.76 
   7  -2  -1   10.28    0.73 
  -7   2   1   10.26    0.29 
  -7   2   1   10.47    0.57 
  -7   2   1    9.96    0.29 
  -7   2   1   10.72    0.70 
  -7   2   1   10.23    0.61 
   6  -2  -1    5.72    0.57 
   6  -2  -1    5.68    0.56 
  -6   2   1    6.04    0.43 
  -6   2   1    6.02    0.53 
  -6   2   1    5.66    0.50 
  -6   2   1    5.99    0.48 
  -6   2   1    6.04    0.22 
  -6   2   1    5.94    0.21 
  -6   2   1    5.74    0.53 
   5  -2  -1   26.22    0.46 
   5  -2  -1   26.00    0.90 
   5  -2  -1   24.79    0.46 
  -5   2   1   25.80    0.91 
  -5   2   1   25.29    0.91 
  -5   2   1   25.43    0.51 
  -5   2   1   25.10    0.86 
  -5   2   1   25.34    0.52 
  -5   2   1   26.66    0.81 
   4  -2  -1    3.45    0.13 
   4  -2  -1    3.16    0.36 
   4  -2  -1    3.34    0.14 
   4  -2  -1    3.44    0.32 
  -4   2   1    3.12    0.28 
  -4   2   1    3.57    0.32 
  -4   2   1    3.56    0.30 
  -4   2   1    3.52    0.33 
  -4   2   1    3.39    0.14 
  -4   2   1    3.39    0.15 
   3  -2  -1   75.44    1.51 
   3  -2  -1   77.79    1.35 
   3  -2  -1   78.20    1.59 
  -3   2   1   77.74    1.64 
  -3   2   1   77.84    1.51 
  -3   2   1   76.57    1.36 
   2  -2  -1  227.89    3.98 
   2  -2  -1  227.67    3.90 
   2  -2  -1  230.30    4.08 
   2  -2  -1  232.12    4.03 
   2  -2  -1  231.71    3.90 
  -2   2   1  230.96    3.90 
  -2   2   1  230.78    4.09 
  -2   2   1  230.80    3.91 
  -2   2   1  226.80    3.97 
   1  -2  -1   58.10    1.25 
   1  -2  -1   59.12    1.12 
   1  -2  -1   57.22    1.13 
   1  -2  -1   57.37    1.15 
  -1   2   1   58.65    1.15 
  -1   2   1   59.17    1.13 
  -1   2   1   57.98    1.21 
  -1   2   1   58.45    1.11 
  -1   2   1   58.48    1.25 
   0  -2  -1    5.48    0.38 
   0  -2  -1    5.43    0.33 
   0  -2  -1    5.72    0.30 
   0  -2  -1    5.72    0.35 
   0  -2  -1    5.62    0.35 
   0   2   1    5.74    0.40 
   0   2   1    5.49    0.37 
   0   2   1    6.00    0.35 
   0   2   1    5.60    0.43 
   0   2   1    6.16    0.32 
  -1  -2  -1   44.80    0.96 
  -1  -2  -1   44.21    0.93 
  -1  -2  -1   42.89    0.95 
  -1  -2  -1   44.18    0.98 
  -1  -2  -1   43.89    1.06 
  -1  -2  -1   43.49    1.08 
   1   2   1   43.82    0.92 
   1   2   1   44.18    1.10 
   1   2   1   44.53    0.98 
   1   2   1   43.13    0.96 
   1   2   1   44.87    0.96 
   1   2   1   43.04    1.03 
  -2  -2  -1   37.82    1.08 
  -2  -2  -1   37.84    0.96 
  -2  -2  -1   38.86    0.94 
  -2  -2  -1   39.51    0.92 
  -2  -2  -1   39.02    1.06 
  -2  -2  -1   37.57    0.92 
   2   2   1   38.73    1.04 
   2   2   1   38.49    0.94 
   2   2   1   38.76    1.06 
   2   2   1   39.52    0.93 
   2   2   1   38.09    0.95 
   2   2   1   38.73    0.90 
  -3  -2  -1    2.81    0.44 
  -3  -2  -1    2.59    0.34 
  -3  -2  -1    2.92    0.34 
  -3  -2  -1    2.63    0.45 
  -3  -2  -1    2.94    0.36 
  -3  -2  -1    2.56    0.37 
   3   2   1    3.09    0.39 
   3   2   1    2.86    0.39 
   3   2   1    2.84    0.31 
   3   2   1    2.79    0.43 
   3   2   1    2.66    0.33 
   3   2   1    2.75    0.29 
  -4  -2  -1    5.71    0.40 
  -4  -2  -1    5.10    0.47 
  -4  -2  -1    5.40    0.41 
  -4  -2  -1    5.16    0.47 
  -4  -2  -1    5.09    0.41 
  -4  -2  -1    5.11    0.48 
   4   2   1    5.29    0.37 
   4   2   1    5.43    0.47 
   4   2   1    5.40    0.46 
   4   2   1    5.52    0.38 
   4   2   1    5.65    0.48 
   4   2   1    5.44    0.35 
  -5  -2  -1    6.20    0.54 
  -5  -2  -1    5.88    0.62 
  -5  -2  -1    6.57    0.65 
  -5  -2  -1    6.64    0.44 
  -5  -2  -1    6.35    0.51 
  -5  -2  -1    6.89    0.68 
   5   2   1    6.29    0.67 
   5   2   1    6.44    0.54 
   5   2   1    6.51    0.49 
   5   2   1    6.52    0.64 
  -6  -2  -1    1.87    0.51 
  -6  -2  -1    1.74    0.33 
  -6  -2  -1    1.63    0.32 
  -6  -2  -1    1.73    0.30 
   6   2   1    1.77    0.29 
   6   2   1    1.56    0.34 
   6   2   1    1.35    0.24 
   6   2   1    1.76    0.41 
  -7  -2  -1    6.99    0.62 
  -7  -2  -1    7.25    0.60 
  -7  -2  -1    8.24    0.85 
  -7  -2  -1    8.28    0.61 
   7   2   1    7.49    0.55 
   7   2   1    6.85    0.79 
   7   2   1    7.40    0.77 
  -8  -2  -1   -0.13    0.63 
  -8  -2  -1    0.07    0.34 
  -8  -2  -1    0.31    0.41 
   8   2   1   -0.05    0.28 
   8   2   1    0.03    0.42 
  -9  -2  -1    2.90    0.47 
  -9  -2  -1    2.86    0.39 
  -9  -2  -1    2.34    0.68 
   9   2   1    3.17    0.50 
 -10  -2  -1    2.40    0.51 
 -10  -2  -1    2.09    0.87 
  12  -3  -1    0.26    0.50 
 -12   3   1    0.69    0.54 
  11  -3  -1    2.09    0.65 
 -11   3   1    1.96    0.37 
 -11   3   1    2.13    0.53 
  10  -3  -1   10.79    0.90 
 -10   3   1   10.99    0.81 
 -10   3   1   11.08    0.67 
   9  -3  -1    0.74    0.53 
  -9   3   1    1.14    0.35 
  -9   3   1    0.68    0.42 
   8  -3  -1   -0.04    0.32 
  -8   3   1    0.36    0.35 
  -8   3   1   -0.15    0.24 
   7  -3  -1   20.92    0.89 
  -7   3   1   20.13    0.74 
  -7   3   1   19.27    0.79 
  -7   3   1   22.41    0.77 
   6  -3  -1    5.25    0.51 
  -6   3   1    5.17    0.12 
  -6   3   1    5.04    0.41 
  -6   3   1    5.05    0.48 
  -6   3   1    4.91    0.45 
  -6   3   1    5.98    0.45 
  -6   3   1    5.16    0.12 
  -6   3   1    5.14    0.47 
   5  -3  -1    1.47    0.29 
   5  -3  -1    1.47    0.36 
   5  -3  -1    1.63    0.07 
   5  -3  -1    1.68    0.08 
  -5   3   1    1.77    0.34 
  -5   3   1    1.67    0.11 
  -5   3   1    1.59    0.28 
  -5   3   1    1.72    0.10 
  -5   3   1    1.45    0.27 
  -5   3   1    1.66    0.35 
   4  -3  -1    1.13    0.13 
   4  -3  -1    1.18    0.27 
   4  -3  -1    1.13    0.12 
   4  -3  -1    1.26    0.27 
  -4   3   1    0.96    0.25 
  -4   3   1    1.23    0.26 
  -4   3   1    0.66    0.31 
  -4   3   1    1.02    0.14 
   3  -3  -1    1.18    0.16 
   3  -3  -1    1.30    0.29 
   3  -3  -1    1.40    0.25 
   3  -3  -1    1.13    0.16 
   3  -3  -1    1.34    0.29 
  -3   3   1    1.14    0.17 
  -3   3   1    1.45    0.25 
  -3   3   1    1.37    0.32 
  -3   3   1    1.12    0.15 
   2  -3  -1    1.42    0.25 
   2  -3  -1    1.39    0.24 
   2  -3  -1    1.16    0.18 
   2  -3  -1    1.30    0.23 
   2  -3  -1    1.38    0.18 
  -2   3   1    1.15    0.17 
  -2   3   1    1.28    0.30 
  -2   3   1    1.37    0.18 
  -2   3   1    1.07    0.20 
   1  -3  -1   51.54    1.16 
   1  -3  -1   52.74    1.07 
   1  -3  -1   53.67    1.21 
   1  -3  -1   51.39    1.07 
  -1   3   1   52.96    1.22 
  -1   3   1   52.96    1.17 
  -1   3   1   52.03    1.07 
  -1   3   1   51.40    1.07 
  -1   3   1   52.21    1.15 
   0  -3  -1   42.57    1.08 
   0  -3  -1   42.39    0.98 
   0  -3  -1   42.17    1.02 
   0  -3  -1   43.29    1.08 
   0  -3  -1   42.97    0.96 
   0   3   1   42.53    0.86 
   0   3   1   42.40    0.97 
   0   3   1   42.23    1.12 
   0   3   1   41.48    0.95 
   0   3   1   42.00    1.01 
   0   3   1   42.52    1.04 
  -1  -3  -1   13.20    0.68 
  -1  -3  -1   13.47    0.50 
  -1  -3  -1   13.54    0.56 
  -1  -3  -1   13.11    0.54 
  -1  -3  -1   12.80    0.65 
   1   3   1   13.59    0.59 
   1   3   1   13.42    0.54 
   1   3   1   12.79    0.66 
   1   3   1   12.31    0.45 
   1   3   1   12.67    0.49 
   1   3   1   13.11    0.49 
  -2  -3  -1   34.58    0.86 
  -2  -3  -1   34.36    0.88 
  -2  -3  -1   35.56    0.85 
  -2  -3  -1   35.59    0.94 
  -2  -3  -1   34.81    1.05 
  -2  -3  -1   35.16    1.01 
   2   3   1   34.01    0.84 
   2   3   1   34.46    1.01 
   2   3   1   34.60    0.87 
   2   3   1   34.54    0.84 
   2   3   1   34.17    0.97 
   2   3   1   34.64    0.83 
  -3  -3  -1    9.21    0.56 
  -3  -3  -1   10.53    0.57 
  -3  -3  -1    9.91    0.50 
  -3  -3  -1    9.80    0.71 
  -3  -3  -1    9.52    0.53 
  -3  -3  -1    9.74    0.60 
   3   3   1    9.55    0.66 
   3   3   1    9.69    0.53 
   3   3   1   10.22    0.70 
   3   3   1    9.76    0.48 
   3   3   1    9.60    0.50 
   3   3   1   10.01    0.55 
  -4  -3  -1    4.50    0.53 
  -4  -3  -1    5.34    0.57 
  -4  -3  -1    4.06    0.65 
  -4  -3  -1    4.29    0.49 
  -4  -3  -1    5.16    0.58 
  -4  -3  -1    4.28    0.58 
   4   3   1    4.39    0.45 
   4   3   1    4.55    0.55 
   4   3   1    4.97    0.62 
   4   3   1    4.62    0.50 
  -5  -3  -1    2.09    0.47 
  -5  -3  -1    1.42    0.42 
  -5  -3  -1    1.71    0.39 
  -5  -3  -1    1.94    0.60 
   5   3   1    2.04    0.44 
   5   3   1    1.86    0.47 
   5   3   1    1.86    0.48 
   5   3   1    1.55    0.34 
  -6  -3  -1    1.84    0.66 
  -6  -3  -1    1.88    0.48 
  -6  -3  -1    1.72    0.45 
  -6  -3  -1    1.41    0.40 
   6   3   1    1.84    0.60 
   6   3   1    1.61    0.40 
   6   3   1    1.47    0.42 
  -7  -3  -1    0.12    0.39 
  -7  -3  -1    0.62    0.45 
  -7  -3  -1    0.81    0.66 
   7   3   1   -0.16    0.45 
   7   3   1    0.27    0.41 
   7   3   1   -0.03    0.31 
  -8  -3  -1   -0.05    0.45 
  -8  -3  -1    0.18    0.72 
  -8  -3  -1    0.21    0.43 
   8   3   1    0.31    0.47 
  -9  -3  -1    1.09    0.43 
  -9  -3  -1    1.43    0.53 
  -9  -3  -1    0.41    0.51 
   9   3   1    1.52    0.53 
  12  -4  -1    4.19    0.82 
 -12   4   1    4.11    0.69 
 -12   4   1    3.70    0.67 
  11  -4  -1    1.02    0.52 
 -11   4   1   -0.12    0.27 
 -11   4   1    0.86    0.51 
 -11   4   1    0.58    0.45 
  10  -4  -1    2.20    0.63 
 -10   4   1    2.03    0.53 
 -10   4   1    2.56    0.48 
 -10   4   1    2.59    0.45 
   9  -4  -1    1.51    0.58 
  -9   4   1    1.21    0.39 
  -9   4   1    1.35    0.47 
  -9   4   1    1.53    0.44 
   8  -4  -1    8.36    0.72 
  -8   4   1    8.52    0.65 
  -8   4   1    8.82    0.55 
  -8   4   1    8.45    0.59 
   7  -4  -1    6.06    0.54 
  -7   4   1    6.49    0.51 
  -7   4   1    5.33    0.55 
  -7   4   1    5.95    0.46 
   6  -4  -1    2.10    0.35 
   6  -4  -1    1.66    0.40 
  -6   4   1    2.35    0.36 
  -6   4   1    1.39    0.34 
  -6   4   1    1.48    0.37 
  -6   4   1    1.88    0.11 
  -6   4   1    1.98    0.34 
  -6   4   1    2.01    0.14 
   5  -4  -1    3.30    0.21 
   5  -4  -1    3.21    0.40 
   5  -4  -1    3.36    0.46 
   5  -4  -1    3.37    0.22 
  -5   4   1    3.28    0.37 
  -5   4   1    3.50    0.39 
  -5   4   1    3.17    0.39 
  -5   4   1    2.96    0.41 
  -5   4   1    3.19    0.22 
   4  -4  -1    2.78    0.43 
   4  -4  -1    2.63    0.24 
   4  -4  -1    2.50    0.24 
   4  -4  -1    2.48    0.40 
   4  -4  -1    2.50    0.33 
  -4   4   1    2.27    0.31 
  -4   4   1    2.34    0.24 
  -4   4   1    2.27    0.35 
  -4   4   1    2.31    0.24 
  -4   4   1    2.39    0.37 
   3  -4  -1   19.04    0.55 
   3  -4  -1   18.91    0.67 
   3  -4  -1   20.11    0.58 
   3  -4  -1   19.21    0.71 
   3  -4  -1   19.95    0.67 
  -3   4   1   19.55    0.57 
  -3   4   1   19.41    0.55 
  -3   4   1   19.66    0.74 
  -3   4   1   18.63    0.65 
   2  -4  -1   23.94    0.76 
   2  -4  -1   23.97    0.64 
   2  -4  -1   24.83    0.75 
   2  -4  -1   24.93    0.66 
  -2   4   1   23.49    0.71 
  -2   4   1   22.95    0.82 
  -2   4   1   23.74    0.62 
  -2   4   1   24.62    0.65 
   1  -4  -1   36.60    0.88 
   1  -4  -1   34.90    0.88 
   1  -4  -1   35.94    1.02 
   1  -4  -1   36.56    1.06 
  -1   4   1   36.14    1.10 
  -1   4   1   35.35    0.90 
  -1   4   1   37.31    1.00 
  -1   4   1   35.24    0.87 
  -1   4   1   37.13    1.03 
   0  -4  -1   27.53    0.74 
   0  -4  -1   27.93    0.80 
   0  -4  -1   28.06    0.96 
   0  -4  -1   31.09    1.00 
   0   4   1   27.34    0.77 
   0   4   1   27.77    0.98 
   0   4   1   27.89    0.62 
   0   4   1   27.91    0.78 
   0   4   1   27.68    0.84 
   0   4   1   27.04    0.80 
  -1  -4  -1    5.68    0.42 
  -1  -4  -1    6.12    0.59 
  -1  -4  -1    5.84    0.59 
  -1  -4  -1    5.04    0.44 
  -1  -4  -1    5.55    0.49 
   1   4   1    5.98    0.57 
   1   4   1    5.66    0.53 
   1   4   1    6.30    0.60 
   1   4   1    6.12    0.40 
   1   4   1    5.74    0.46 
   1   4   1    6.43    0.45 
  -2  -4  -1    0.72    0.25 
  -2  -4  -1    0.51    0.29 
  -2  -4  -1    0.66    0.22 
  -2  -4  -1    0.53    0.27 
  -2  -4  -1    0.30    0.32 
  -2  -4  -1    0.56    0.31 
   2   4   1    0.20    0.31 
   2   4   1    0.34    0.27 
   2   4   1    0.63    0.31 
   2   4   1    0.66    0.28 
   2   4   1    0.24    0.37 
   2   4   1    0.61    0.23 
  -3  -4  -1    0.02    0.43 
  -3  -4  -1   -0.04    0.29 
  -3  -4  -1    0.19    0.35 
  -3  -4  -1    0.25    0.35 
  -3  -4  -1   -0.36    0.31 
   3   4   1   -0.04    0.21 
   3   4   1    0.18    0.26 
   3   4   1    0.05    0.42 
   3   4   1   -0.07    0.30 
  -4  -4  -1    2.08    0.28 
  -4  -4  -1    2.30    0.40 
  -4  -4  -1    2.57    0.41 
  -4  -4  -1    1.41    0.25 
  -4  -4  -1    2.64    0.55 
   4   4   1    2.42    0.30 
   4   4   1    2.32    0.36 
   4   4   1    2.02    0.36 
  -5  -4  -1    1.00    0.36 
  -5  -4  -1    1.81    0.58 
  -5  -4  -1    1.46    0.35 
  -5  -4  -1    1.57    0.42 
   5   4   1    1.50    0.35 
   5   4   1    1.44    0.36 
   5   4   1    1.35    0.36 
  -6  -4  -1    4.07    0.56 
  -6  -4  -1    4.56    0.61 
  -6  -4  -1    5.05    0.63 
  -6  -4  -1    4.22    0.68 
   6   4   1    5.43    0.79 
   6   4   1    5.15    0.57 
   6   4   1    4.45    0.58 
  -7  -4  -1    0.87    0.48 
  -7  -4  -1    1.40    0.38 
  -7  -4  -1    0.97    0.74 
   7   4   1    1.14    0.42 
   7   4   1    1.00    0.46 
  -8  -4  -1    1.86    0.47 
  -8  -4  -1    1.06    0.75 
  -8  -4  -1    1.53    0.57 
   8   4   1    1.54    0.47 
  12  -5  -1    1.06    0.69 
 -12   5   1    0.63    0.49 
 -12   5   1    0.56    0.53 
  11  -5  -1    0.90    0.62 
 -11   5   1    0.30    0.45 
 -11   5   1    0.59    0.44 
 -11   5   1    0.54    0.39 
  10  -5  -1    3.05    0.58 
 -10   5   1    3.61    0.55 
 -10   5   1    3.38    0.49 
 -10   5   1    3.02    0.59 
   9  -5  -1    3.59    0.54 
  -9   5   1    4.70    0.51 
  -9   5   1    4.13    0.61 
  -9   5   1    4.52    0.55 
   8  -5  -1    0.84    0.35 
  -8   5   1    1.33    0.35 
  -8   5   1    1.90    0.51 
   7  -5  -1    4.50    0.47 
   7  -5  -1    5.10    0.50 
  -7   5   1    5.14    0.48 
  -7   5   1    4.67    0.55 
  -7   5   1    4.70    0.16 
  -7   5   1    4.73    0.18 
   6  -5  -1    0.52    0.33 
   6  -5  -1    0.16    0.12 
   6  -5  -1    0.33    0.37 
   6  -5  -1    0.24    0.13 
  -6   5   1    0.27    0.29 
  -6   5   1    0.10    0.28 
  -6   5   1    0.15    0.15 
  -6   5   1    0.16    0.28 
   5  -5  -1   26.77    0.95 
   5  -5  -1   27.44    0.95 
   5  -5  -1   27.14    0.88 
   5  -5  -1   27.95    0.66 
  -5   5   1   27.82    0.86 
  -5   5   1   28.50    0.71 
  -5   5   1   27.61    1.04 
  -5   5   1   27.68    0.69 
  -5   5   1   27.09    0.89 
   4  -5  -1   42.89    1.15 
   4  -5  -1   42.30    0.95 
   4  -5  -1   42.02    1.16 
   4  -5  -1   42.09    0.96 
   4  -5  -1   42.65    1.25 
  -4   5   1   41.73    1.00 
  -4   5   1   42.28    1.23 
  -4   5   1   43.09    0.97 
  -4   5   1   42.75    1.13 
  -4   5   1   42.67    0.97 
   3  -5  -1   37.63    0.88 
   3  -5  -1   37.46    0.96 
   3  -5  -1   37.24    1.12 
   3  -5  -1   36.83    0.90 
   3  -5  -1   36.67    1.04 
  -3   5   1   36.85    1.16 
  -3   5   1   36.85    0.89 
  -3   5   1   37.76    1.03 
  -3   5   1   36.39    0.89 
   2  -5  -1   62.08    1.30 
   2  -5  -1   61.07    1.47 
   2  -5  -1   63.39    1.31 
  -2   5   1   60.88    1.30 
  -2   5   1   63.12    1.45 
  -2   5   1   61.07    1.30 
  -2   5   1   62.85    1.56 
  -2   5   1   63.83    1.46 
   1  -5  -1   11.74    0.59 
   1  -5  -1   11.22    0.70 
   1  -5  -1   11.08    0.48 
   1  -5  -1   10.66    0.67 
  -1   5   1   11.13    0.65 
  -1   5   1   11.75    0.79 
  -1   5   1   12.49    0.61 
  -1   5   1   11.06    0.55 
  -1   5   1   11.10    0.35 
  -1   5   1   11.77    0.55 
   0  -5  -1    4.16    0.43 
   0  -5  -1    3.87    0.55 
   0  -5  -1    4.04    0.40 
   0  -5  -1    3.73    0.50 
   0   5   1    4.08    0.45 
   0   5   1    4.02    0.53 
   0   5   1    3.75    0.51 
   0   5   1    3.68    0.45 
   0   5   1    3.83    0.49 
   0   5   1    3.77    0.30 
  -1  -5  -1    3.53    0.63 
  -1  -5  -1    4.22    0.48 
  -1  -5  -1    4.40    0.45 
  -1  -5  -1    4.22    0.58 
   1   5   1    4.14    0.45 
   1   5   1    4.33    0.34 
   1   5   1    4.72    0.55 
   1   5   1    3.76    0.58 
   1   5   1    4.14    0.50 
   1   5   1    5.19    0.51 
  -2  -5  -1    2.48    0.35 
  -2  -5  -1    2.81    0.36 
  -2  -5  -1    2.10    0.38 
  -2  -5  -1    2.62    0.38 
   2   5   1    2.13    0.24 
   2   5   1    2.37    0.46 
   2   5   1    2.37    0.25 
  -3  -5  -1    2.26    0.54 
  -3  -5  -1    2.15    0.37 
  -3  -5  -1    2.14    0.41 
  -3  -5  -1    2.31    0.32 
   3   5   1    2.41    0.41 
   3   5   1    2.79    0.36 
   3   5   1    2.06    0.35 
  -4  -5  -1    0.58    0.45 
  -4  -5  -1    1.00    0.42 
  -4  -5  -1    0.83    0.35 
  -4  -5  -1    1.36    0.65 
   4   5   1    0.80    0.52 
   4   5   1    1.13    0.33 
   4   5   1    1.17    0.41 
  -5  -5  -1    0.26    0.50 
  -5  -5  -1    0.34    0.47 
  -5  -5  -1    0.35    0.45 
   5   5   1    0.17    0.54 
   5   5   1   -0.23    0.39 
   5   5   1    0.59    0.40 
  -6  -5  -1    1.71    0.59 
  -6  -5  -1    2.22    0.84 
  -6  -5  -1    1.78    0.55 
   6   5   1    1.81    0.52 
   6   5   1    2.04    0.59 
  -7  -5  -1    4.81    0.59 
  -7  -5  -1    4.95    0.65 
  -7  -5  -1    4.58    0.88 
   7   5   1    4.65    0.75 
   7   5   1    4.79    0.54 
  -8  -5  -1    3.76    0.71 
  12  -6  -1    0.95    0.72 
 -12   6   1   -0.12    0.44 
  11  -6  -1   -0.19    0.42 
 -11   6   1    0.27    0.49 
 -11   6   1    0.11    0.38 
 -11   6   1    0.07    0.36 
  10  -6  -1    3.26    0.67 
 -10   6   1    4.66    0.71 
 -10   6   1    4.44    0.56 
 -10   6   1    3.68    0.54 
   9  -6  -1    0.27    0.51 
  -9   6   1    0.99    0.39 
  -9   6   1   -0.03    0.43 
   8  -6  -1    1.06    0.53 
   8  -6  -1    0.65    0.41 
  -8   6   1    0.51    0.35 
  -8   6   1    0.73    0.10 
  -8   6   1    0.82    0.09 
   7  -6  -1    9.39    0.69 
   7  -6  -1    8.63    0.30 
   7  -6  -1    8.93    0.28 
   7  -6  -1    8.40    0.71 
  -7   6   1    9.67    0.65 
  -7   6   1    9.21    0.36 
  -7   6   1    9.01    0.70 
   6  -6  -1    2.71    0.44 
   6  -6  -1    2.73    0.24 
   6  -6  -1    2.30    0.45 
  -6   6   1    2.92    0.26 
  -6   6   1    2.85    0.54 
  -6   6   1    3.08    0.39 
  -6   6   1    3.07    0.27 
   5  -6  -1   10.72    0.63 
   5  -6  -1   10.74    0.50 
   5  -6  -1   10.10    0.64 
   5  -6  -1   11.73    0.49 
  -5   6   1   11.47    0.51 
  -5   6   1   11.28    0.55 
  -5   6   1   10.73    0.80 
  -5   6   1   10.19    0.64 
  -5   6   1   10.32    0.47 
   4  -6  -1   28.98    0.79 
   4  -6  -1   28.41    0.90 
   4  -6  -1   29.73    0.96 
   4  -6  -1   29.75    0.82 
  -4   6   1   29.05    0.81 
  -4   6   1   28.29    1.10 
  -4   6   1   28.68    0.95 
  -4   6   1   28.75    0.75 
  -4   6   1   29.24    0.81 
   3  -6  -1    4.52    0.48 
   3  -6  -1    4.03    0.41 
   3  -6  -1    4.15    0.44 
   3  -6  -1    4.54    0.45 
  -3   6   1    4.04    0.39 
  -3   6   1    4.09    0.45 
  -3   6   1    3.74    0.37 
  -3   6   1    3.51    0.55 
   2  -6  -1    1.59    0.30 
   2  -6  -1    1.42    0.29 
  -2   6   1    1.45    0.38 
  -2   6   1    1.69    0.51 
  -2   6   1    1.13    0.31 
  -2   6   1    1.58    0.34 
   1  -6  -1    5.71    0.48 
   1  -6  -1    5.27    0.59 
  -1   6   1    5.48    0.50 
  -1   6   1    5.42    0.67 
  -1   6   1    5.71    0.26 
  -1   6   1    5.28    0.55 
  -1   6   1    5.45    0.50 
   0  -6  -1    1.86    0.63 
   0  -6  -1    0.99    0.36 
   0   6   1    1.54    0.29 
   0   6   1    1.83    0.45 
   0   6   1    1.43    0.51 
   0   6   1    1.61    0.36 
   0   6   1    1.43    0.19 
  -1  -6  -1    1.07    0.50 
  -1  -6  -1    1.28    0.41 
   1   6   1    0.91    0.20 
   1   6   1    0.92    0.51 
   1   6   1    1.05    0.28 
  -2  -6  -1    5.52    0.75 
  -2  -6  -1    6.05    0.58 
   2   6   1    5.77    0.68 
   2   6   1    5.61    0.57 
   2   6   1    4.95    0.41 
  -3  -6  -1    0.83    0.52 
  -3  -6  -1    0.14    0.35 
   3   6   1    0.73    0.34 
   3   6   1    0.78    0.45 
   3   6   1    0.48    0.45 
  -4  -6  -1    1.73    0.59 
  -4  -6  -1    0.89    0.45 
  -4  -6  -1    0.96    0.60 
   4   6   1    0.79    0.42 
   4   6   1    0.60    0.61 
   4   6   1    1.11    0.40 
  -5  -6  -1    4.68    0.62 
  -5  -6  -1    4.08    0.78 
  -5  -6  -1    4.00    0.55 
   5   6   1    4.28    0.66 
   5   6   1    4.60    0.54 
  -6  -6  -1    0.46    0.60 
  -6  -6  -1    0.68    0.56 
  -6  -6  -1    0.82    0.53 
   6   6   1    0.20    0.42 
   6   6   1    0.48    0.48 
  -7  -6  -1    1.16    0.60 
  11  -7  -1   -0.38    0.56 
 -11   7   1   -0.21    0.35 
 -11   7   1    0.20    0.51 
  10  -7  -1    1.17    0.62 
 -10   7   1    1.12    0.56 
 -10   7   1    1.77    0.46 
   9  -7  -1    3.21    0.55 
   9  -7  -1    3.29    0.65 
  -9   7   1    3.31    0.61 
  -9   7   1    3.96    0.50 
   8  -7  -1    0.50    0.51 
   8  -7  -1    0.41    0.46 
  -8   7   1    0.71    0.45 
  -8   7   1    0.62    0.19 
   7  -7  -1    0.13    0.19 
   7  -7  -1   -0.22    0.41 
   7  -7  -1    0.31    0.41 
  -7   7   1    0.32    0.21 
  -7   7   1   -0.26    0.19 
  -7   7   1    0.00    0.35 
  -7   7   1    0.13    0.29 
   6  -7  -1    7.00    0.65 
   6  -7  -1    7.18    0.44 
   6  -7  -1    7.87    0.69 
  -6   7   1    6.77    0.57 
  -6   7   1    7.75    0.45 
  -6   7   1    6.86    0.74 
  -6   7   1    7.13    0.44 
  -6   7   1    6.92    0.50 
   5  -7  -1    6.00    0.57 
   5  -7  -1    5.95    0.47 
   5  -7  -1    5.77    0.58 
  -5   7   1    6.40    0.46 
  -5   7   1    6.02    0.59 
  -5   7   1    5.86    0.45 
  -5   7   1    6.36    0.45 
  -5   7   1    5.62    0.73 
   4  -7  -1    8.74    0.52 
   4  -7  -1    8.66    0.59 
   4  -7  -1    9.34    0.72 
  -4   7   1    8.06    0.48 
  -4   7   1    8.44    0.37 
  -4   7   1    8.60    0.75 
  -4   7   1    8.14    0.59 
  -4   7   1    8.92    0.53 
   3  -7  -1    5.51    0.43 
   3  -7  -1    5.41    0.45 
   3  -7  -1    4.90    0.55 
  -3   7   1    5.17    0.41 
  -3   7   1    5.93    0.71 
  -3   7   1    5.36    0.45 
  -3   7   1    5.84    0.57 
  -3   7   1    5.51    0.25 
   2  -7  -1    1.74    0.39 
   2  -7  -1    1.79    0.32 
  -2   7   1    1.70    0.41 
  -2   7   1    1.64    0.11 
  -2   7   1    1.63    0.45 
  -2   7   1    1.76    0.30 
  -2   7   1    1.45    0.35 
   1  -7  -1    1.22    0.55 
   1  -7  -1    1.88    0.46 
  -1   7   1    1.53    0.15 
  -1   7   1    1.69    0.36 
  -1   7   1    1.67    0.61 
  -1   7   1    1.29    0.41 
   0  -7  -1    0.39    0.34 
   0  -7  -1    0.04    0.38 
   0   7   1    0.12    0.35 
   0   7   1    0.07    0.16 
   0   7   1    0.53    0.44 
  -1  -7  -1    0.40    0.60 
  -1  -7  -1    0.08    0.34 
   1   7   1    0.27    0.21 
   1   7   1    0.30    0.40 
   1   7   1    0.08    0.56 
  -2  -7  -1    1.58    0.59 
  -2  -7  -1    1.99    0.78 
   2   7   1    1.02    0.31 
   2   7   1    0.86    0.66 
   2   7   1    1.50    0.51 
  -3  -7  -1    4.88    0.88 
  -3  -7  -1    5.82    0.74 
   3   7   1    4.33    0.64 
   3   7   1    4.91    0.85 
   3   7   1    4.14    0.51 
  -4  -7  -1   -0.21    0.52 
  -4  -7  -1   -0.25    0.72 
   4   7   1   -0.05    0.56 
   4   7   1   -0.07    0.34 
  -5  -7  -1    0.54    0.46 
  -5  -7  -1   -0.03    0.82 
   5   7   1    0.53    0.51 
   5   7   1    0.26    0.63 
   6   7   1    0.92    0.35 
  11  -8  -1    1.34    0.67 
 -11   8   1    0.57    0.57 
  10  -8  -1   -0.22    0.55 
  10  -8  -1    0.13    0.48 
 -10   8   1    0.53    0.58 
   9  -8  -1    0.43    0.56 
   9  -8  -1    1.02    0.44 
  -9   8   1    0.63    0.17 
  -9   8   1    1.04    0.63 
   8  -8  -1    5.72    0.72 
   8  -8  -1    5.87    0.68 
  -8   8   1    5.59    0.76 
  -8   8   1    5.64    0.37 
   7  -8  -1   -0.10    0.42 
   7  -8  -1    0.09    0.44 
  -7   8   1    0.47    0.58 
  -7   8   1    0.27    0.26 
   6  -8  -1    1.41    0.33 
   6  -8  -1    1.18    0.46 
   6  -8  -1    1.72    0.55 
  -6   8   1    1.48    0.35 
  -6   8   1    0.69    0.43 
  -6   8   1    1.08    0.48 
   5  -8  -1    4.07    0.61 
   5  -8  -1    4.89    0.46 
   5  -8  -1    3.52    0.46 
  -5   8   1    3.92    0.44 
  -5   8   1    4.18    0.70 
  -5   8   1    3.28    0.50 
  -5   8   1    4.16    0.45 
  -5   8   1    3.82    0.33 
   4  -8  -1    0.51    0.35 
   4  -8  -1    0.26    0.33 
   4  -8  -1   -0.22    0.42 
  -4   8   1    0.76    0.62 
  -4   8   1    0.00    0.30 
  -4   8   1   -0.37    0.46 
  -4   8   1   -0.18    0.28 
  -4   8   1    0.02    0.15 
   3  -8  -1    0.32    0.40 
   3  -8  -1   -0.12    0.32 
   3  -8  -1   -0.12    0.45 
  -3   8   1    0.14    0.35 
  -3   8   1   -0.11    0.24 
  -3   8   1    0.13    0.45 
   2  -8  -1    5.47    0.63 
   2  -8  -1    5.11    0.49 
   2  -8  -1    5.22    0.67 
  -2   8   1    5.58    0.61 
  -2   8   1    4.69    0.70 
   1  -8  -1    4.10    0.55 
   1  -8  -1    3.59    0.60 
  -1   8   1    3.71    0.48 
  -1   8   1    3.98    0.60 
   0  -8  -1    3.04    0.74 
   0  -8  -1    2.96    0.56 
   0   8   1    3.28    0.75 
   0   8   1    2.96    0.52 
  -1  -8  -1    1.54    0.77 
  -1  -8  -1    1.17    0.58 
   1   8   1    1.00    0.68 
   1   8   1    1.28    0.43 
  -2  -8  -1    3.71    0.89 
  -2  -8  -1    3.96    0.61 
   2   8   1    2.61    0.64 
   2   8   1    3.27    0.52 
  -3  -8  -1    0.58    0.80 
  -3  -8  -1    1.32    0.50 
   3   8   1    0.99    0.66 
   3   8   1    1.22    0.43 
   3   8   1    1.49    0.60 
  -4  -8  -1    1.17    0.89 
  -4  -8  -1    1.82    0.49 
   4   8   1    1.17    0.48 
   4   8   1    0.44    0.53 
  10  -9  -1    0.64    0.57 
  10  -9  -1    1.49    0.58 
 -10   9   1    1.40    0.72 
   9  -9  -1    1.31    0.48 
   9  -9  -1    0.90    0.56 
  -9   9   1    0.94    0.26 
  -9   9   1    0.75    0.51 
   8  -9  -1    0.31    0.46 
   8  -9  -1    1.03    0.53 
  -8   9   1    0.19    0.59 
  -8   9   1    0.96    0.29 
   7  -9  -1    2.23    0.51 
   7  -9  -1    1.52    0.53 
  -7   9   1    2.25    0.69 
  -7   9   1    2.12    0.37 
   6  -9  -1    0.48    0.47 
   6  -9  -1   -0.25    0.47 
  -6   9   1   -0.16    0.59 
  -6   9   1   -0.11    0.28 
   5  -9  -1    0.54    0.37 
   5  -9  -1    0.40    0.42 
   5  -9  -1    0.24    0.48 
  -5   9   1    0.49    0.70 
  -5   9   1    0.74    0.36 
   4  -9  -1    1.60    0.41 
   4  -9  -1    1.37    0.42 
   4  -9  -1    2.32    0.62 
  -4   9   1    0.99    0.70 
  -4   9   1    2.05    0.43 
   3  -9  -1    2.07    0.66 
   3  -9  -1    1.22    0.42 
   3  -9  -1    1.13    0.41 
  -3   9   1    1.36    0.47 
  -3   9   1    0.91    0.60 
   2  -9  -1    6.10    0.75 
   2  -9  -1    5.19    0.53 
   2  -9  -1    6.86    0.93 
  -2   9   1    6.52    0.93 
  -2   9   1    5.25    0.65 
   1  -9  -1    0.98    0.44 
   1  -9  -1    0.09    0.57 
  -1   9   1    0.13    0.66 
  -1   9   1    0.53    0.44 
   0  -9  -1    0.99    0.55 
   0  -9  -1    0.47    0.65 
   0   9   1    0.12    0.65 
   0   9   1    0.98    0.47 
  -1  -9  -1    1.54    0.55 
  -1  -9  -1    1.81    0.74 
   1   9   1    2.18    0.54 
   1   9   1    2.37    0.73 
  -2  -9  -1    4.69    0.66 
  -2  -9  -1    3.91    0.83 
   2   9   1    5.19    0.65 
   2   9   1    4.35    0.57 
  -3  -9  -1   -0.44    0.86 
  -3  -9  -1    0.36    0.63 
   3   9   1   -0.18    0.50 
   3   9   1   -0.44    0.61 
   9 -10  -1    2.74    0.68 
   9 -10  -1    1.61    0.62 
  -9  10   1    2.34    0.40 
  -9  10   1    1.84    0.78 
   8 -10  -1    0.67    0.53 
   8 -10  -1   -0.10    0.45 
  -8  10   1   -0.16    0.68 
  -8  10   1    0.26    0.32 
   7 -10  -1    2.40    0.63 
   7 -10  -1    2.11    0.50 
  -7  10   1    1.75    0.75 
  -7  10   1    1.55    0.37 
   6 -10  -1    1.97    0.62 
   6 -10  -1    2.44    0.55 
  -6  10   1    1.78    0.39 
  -6  10   1    1.63    0.62 
   5 -10  -1   -0.29    0.56 
   5 -10  -1    0.09    0.42 
  -5  10   1    0.18    0.37 
  -5  10   1   -0.79    0.68 
   4 -10  -1    1.05    0.56 
   4 -10  -1    0.89    0.60 
   4 -10  -1    0.22    0.37 
  -4  10   1    0.23    0.41 
  -4  10   1   -0.25    0.70 
   3 -10  -1    3.90    0.64 
   3 -10  -1    3.11    0.72 
  -3  10   1    3.26    0.55 
  -3  10   1    2.97    0.84 
   2 -10  -1    0.58    0.63 
   2 -10  -1    0.98    0.54 
  -2  10   1   -0.02    0.70 
  -2  10   1    0.74    0.46 
   1 -10  -1    1.19    0.58 
  -1  10   1    1.25    0.78 
  -1  10   1    0.76    0.49 
   0 -10  -1    2.36    0.79 
   0 -10  -1    2.41    0.64 
   0  10   1    2.41    0.56 
   0  10   1    2.37    0.64 
  -1 -10  -1    0.31    0.58 
  -1 -10  -1   -0.11    0.54 
   1  10   1    0.20    0.40 
   7 -11  -1    0.95    0.65 
   7 -11  -1    0.10    0.42 
  -7  11   1    0.33    0.84 
  -7  11   1    0.46    0.36 
   6 -11  -1    0.00    0.56 
   6 -11  -1    0.16    0.45 
  -6  11   1   -0.55    0.78 
  -6  11   1    0.05    0.44 
   5 -11  -1   -0.24    0.57 
  -5  11   1    0.10    0.85 
  -5  11   1    0.67    0.44 
   4 -11  -1    0.42    0.60 
  -4  11   1    0.31    0.45 
  -4  11   1    0.57    0.67 
   3 -11  -1    0.24    0.66 
  -3  11   1   -0.17    0.60 
  -3  11   1    0.73    0.55 
   2 -11  -1   -0.77    0.67 
   2 -11  -1   -0.39    0.54 
  -2  12  -2    1.08    0.56 
  -3  12  -2    0.24    0.72 
  -4  12  -2    0.34    0.48 
  -4  12  -2   -0.47    0.71 
   4 -12   2   -0.15    0.44 
  -5  12  -2    0.25    0.74 
  -5  12  -2    0.27    0.42 
   5 -12   2   -0.46    0.67 
  -6  12  -2   -0.64    0.65 
  -6  12  -2    0.07    0.38 
   1  11  -2    0.08    0.58 
  -1 -11   2   -0.90    0.73 
  -1 -11   2    0.70    0.65 
   0  11  -2    1.71    0.69 
   0  11  -2    2.01    0.45 
   0 -11   2    1.04    0.51 
   0 -11   2    1.74    0.61 
  -1  11  -2    1.42    0.57 
  -1  11  -2    1.58    0.44 
   1 -11   2    0.34    0.47 
   1 -11   2    1.21    0.60 
  -2  11  -2   -0.13    0.32 
  -2  11  -2    0.81    0.74 
   2 -11   2    0.30    0.40 
   2 -11   2    0.93    0.55 
  -3  11  -2    0.44    0.44 
  -3  11  -2    0.30    0.53 
   3 -11   2   -0.08    0.59 
   3 -11   2    0.22    0.50 
  -4  11  -2   -0.06    0.65 
  -4  11  -2   -0.05    0.35 
   4 -11   2   -0.25    0.37 
  -5  11  -2    0.06    0.35 
  -5  11  -2   -0.01    0.65 
   5 -11   2   -0.51    0.55 
  -6  11  -2    1.75    0.42 
  -6  11  -2    0.81    0.64 
   6 -11   2    1.41    0.67 
  -7  11  -2   -0.41    0.62 
  -7  11  -2    0.31    0.32 
   7 -11   2    0.27    0.39 
   7 -11   2   -0.42    0.53 
  -8  11  -2   -0.37    0.63 
  -8  11  -2   -0.18    0.27 
   8 -11   2    0.37    0.50 
   8 -11   2    0.48    0.62 
  -9  11  -2    0.75    0.63 
   9 -11   2    1.69    0.61 
   9 -11   2    1.94    0.73 
   3  10  -2   -0.17    0.50 
   3  10  -2   -0.18    0.34 
  -3 -10   2   -0.08    0.62 
   2  10  -2    0.79    0.45 
   2  10  -2    1.45    0.56 
  -2 -10   2    1.22    0.59 
  -2 -10   2    0.11    0.73 
   1  10  -2   -0.03    0.56 
   1  10  -2    0.47    0.46 
  -1 -10   2    0.25    0.51 
  -1 -10   2    0.55    0.43 
   0  10  -2    0.80    0.50 
   0  10  -2    0.36    0.59 
   0 -10   2   -0.06    0.53 
   0 -10   2    0.87    0.70 
  -1  10  -2    4.48    0.54 
  -1  10  -2    3.75    0.77 
   1 -10   2    4.99    0.62 
   1 -10   2    3.85    0.75 
  -2  10  -2   10.48    0.94 
  -2  10  -2   10.05    0.75 
   2 -10   2   10.41    0.82 
   2 -10   2    9.61    0.93 
  -3  10  -2    0.45    0.38 
  -3  10  -2    1.04    0.64 
   3 -10   2    0.34    0.55 
   3 -10   2    0.51    0.32 
  -4  10  -2   -0.04    0.60 
  -4  10  -2   -0.12    0.33 
   4 -10   2   -0.05    0.38 
   4 -10   2    0.20    0.40 
  -5  10  -2    0.28    0.46 
  -5  10  -2    0.14    0.33 
   5 -10   2    0.12    0.35 
   5 -10   2    0.36    0.43 
  -6  10  -2    0.11    0.59 
  -6  10  -2    0.14    0.30 
   6 -10   2    0.16    0.54 
   6 -10   2    0.66    0.42 
  -7  10  -2    0.90    0.48 
  -7  10  -2    0.89    0.33 
   7 -10   2    1.71    0.64 
   7 -10   2    1.33    0.45 
  -8  10  -2    2.11    0.63 
  -8  10  -2    1.91    0.32 
   8 -10   2    1.52    0.48 
   8 -10   2    2.13    0.64 
  -9  10  -2   -0.33    0.50 
   9 -10   2    1.31    0.65 
   9 -10   2    0.56    0.53 
 -10  10  -2    1.86    0.66 
  10 -10   2    2.25    0.70 
  10 -10   2    2.16    0.70 
   4   9  -2    1.78    0.60 
   4   9  -2    1.46    0.42 
  -4  -9   2    0.95    0.91 
  -4  -9   2    1.37    0.62 
   3   9  -2    2.44    0.48 
   3   9  -2    2.32    0.61 
  -3  -9   2    1.82    0.49 
  -3  -9   2    1.80    0.88 
   2   9  -2   -0.13    0.47 
   2   9  -2   -0.13    0.45 
  -2  -9   2   -0.12    0.54 
  -2  -9   2    0.33    0.75 
   1   9  -2    5.22    0.68 
   1   9  -2    4.86    0.51 
  -1  -9   2    4.95    0.55 
  -1  -9   2    4.71    0.81 
   0   9  -2    5.09    0.79 
   0   9  -2    4.75    0.59 
   0  -9   2    4.84    0.82 
   0  -9   2    4.74    0.55 
  -1   9  -2    1.15    0.47 
  -1   9  -2    1.12    0.65 
   1  -9   2    0.87    0.60 
   1  -9   2    1.52    0.53 
  -2   9  -2    5.12    0.56 
  -2   9  -2    4.94    0.77 
   2  -9   2    6.07    0.78 
   2  -9   2    6.15    0.66 
  -3   9  -2    1.73    0.43 
  -3   9  -2    2.51    0.46 
  -3   9  -2    2.08    0.66 
   3  -9   2    2.44    0.65 
   3  -9   2    1.28    0.44 
   3  -9   2    1.78    0.31 
  -4   9  -2   -0.54    0.50 
  -4   9  -2    0.04    0.30 
  -4   9  -2    0.00    0.29 
   4  -9   2   -0.22    0.33 
   4  -9   2   -0.28    0.25 
   4  -9   2    0.53    0.53 
  -5   9  -2    2.29    0.61 
  -5   9  -2    2.28    0.37 
   5  -9   2    1.95    0.36 
   5  -9   2    2.49    0.50 
   5  -9   2    2.50    0.42 
  -6   9  -2    1.57    0.57 
  -6   9  -2    1.15    0.33 
   6  -9   2    1.76    0.39 
   6  -9   2    1.12    0.52 
   6  -9   2    1.35    0.39 
  -7   9  -2    0.06    0.26 
  -7   9  -2    0.04    0.47 
   7  -9   2    0.56    0.54 
   7  -9   2   -0.12    0.38 
  -8   9  -2    3.01    0.60 
  -8   9  -2    3.42    0.30 
   8  -9   2    2.58    0.55 
   8  -9   2    3.72    0.60 
  -9   9  -2    3.40    0.68 
   9  -9   2    2.70    0.65 
   9  -9   2    3.61    0.74 
 -10   9  -2   -0.15    0.46 
  10  -9   2    0.12    0.55 
  10  -9   2   -0.36    0.52 
 -11   9  -2    0.40    0.45 
 -11   9  -2    0.30    0.47 
 -11   9  -2    1.06    0.45 
  11  -9   2    0.57    0.63 
   5   8  -2    0.74    0.48 
   5   8  -2    0.95    0.59 
  -5  -8   2    0.94    0.69 
  -5  -8   2    1.51    0.63 
   4   8  -2    1.20    0.48 
   4   8  -2    1.27    0.52 
  -4  -8   2    1.14    0.43 
  -4  -8   2    0.64    0.82 
   3   8  -2    1.27    0.47 
   3   8  -2    1.07    0.44 
  -3  -8   2    1.82    0.55 
  -3  -8   2    1.74    0.77 
   2   8  -2    4.53    0.51 
   2   8  -2    3.80    0.57 
  -2  -8   2    4.34    0.63 
  -2  -8   2    4.00    0.86 
   1   8  -2   14.31    0.87 
   1   8  -2   12.78    1.07 
  -1  -8   2   12.78    1.13 
  -1  -8   2   13.94    0.96 
   0   8  -2    0.94    0.33 
   0   8  -2    0.92    0.55 
   0  -8   2    0.74    0.46 
   0  -8   2    0.33    0.45 
  -1   8  -2   -0.01    0.25 
  -1   8  -2    0.33    0.54 
  -1   8  -2    0.33    0.32 
   1  -8   2    0.13    0.40 
   1  -8   2   -0.15    0.33 
  -2   8  -2    7.06    0.46 
  -2   8  -2    6.82    0.59 
  -2   8  -2    7.06    0.51 
   2  -8   2    6.68    0.30 
   2  -8   2    7.32    0.65 
   2  -8   2    6.74    0.54 
  -3   8  -2    0.25    0.48 
  -3   8  -2    0.36    0.30 
  -3   8  -2    0.15    0.28 
   3  -8   2    0.38    0.34 
   3  -8   2    0.21    0.23 
   3  -8   2    0.27    0.34 
  -4   8  -2    0.86    0.33 
  -4   8  -2    0.54    0.48 
  -4   8  -2    0.36    0.29 
   4  -8   2    0.03    0.30 
   4  -8   2    0.69    0.48 
   4  -8   2    0.74    0.31 
  -5   8  -2    0.09    0.24 
  -5   8  -2   -0.20    0.19 
  -5   8  -2    0.68    0.48 
  -5   8  -2   -0.07    0.25 
   5  -8   2   -0.09    0.27 
   5  -8   2    0.04    0.44 
   5  -8   2    0.34    0.31 
  -6   8  -2    7.49    0.45 
  -6   8  -2    7.75    0.49 
  -6   8  -2    7.24    0.45 
  -6   8  -2    7.14    0.69 
   6  -8   2    6.71    0.57 
   6  -8   2    7.20    0.65 
   6  -8   2    7.55    0.44 
  -7   8  -2    2.78    0.41 
  -7   8  -2    3.03    0.29 
  -7   8  -2    2.95    0.55 
   7  -8   2    2.33    0.55 
   7  -8   2    3.47    0.55 
   7  -8   2    3.35    0.32 
  -8   8  -2    1.63    0.51 
  -8   8  -2    1.38    0.18 
   8  -8   2    1.24    0.46 
   8  -8   2    1.33    0.55 
  -9   8  -2    2.66    0.55 
   9  -8   2    3.44    0.69 
   9  -8   2    3.23    0.66 
 -10   8  -2   -0.20    0.36 
 -10   8  -2    0.11    0.45 
  10  -8   2   -0.01    0.55 
 -11   8  -2    0.63    0.46 
 -11   8  -2    0.46    0.50 
 -11   8  -2   -0.10    0.49 
  11  -8   2   -0.04    0.44 
   7   7  -2    1.03    0.66 
   6   7  -2    1.77    0.52 
   6   7  -2    1.33    0.63 
  -6  -7   2    1.18    0.56 
  -6  -7   2    0.50    0.85 
   5   7  -2    8.76    0.78 
   5   7  -2    8.92    0.62 
  -5  -7   2    8.17    0.69 
  -5  -7   2    8.58    0.86 
   4   7  -2    0.90    0.44 
   4   7  -2    0.49    0.34 
  -4  -7   2    0.79    0.58 
  -4  -7   2    0.17    0.49 
   3   7  -2    5.73    0.66 
   3   7  -2    6.10    0.57 
  -3  -7   2    5.27    0.71 
  -3  -7   2    5.58    0.47 
  -3  -7   2    5.23    0.62 
   2   7  -2   17.12    0.92 
   2   7  -2   18.38    0.86 
   2   7  -2   16.98    0.86 
  -2  -7   2   18.25    0.95 
  -2  -7   2   17.45    0.61 
  -2  -7   2   16.28    0.99 
   1   7  -2    3.97    0.60 
   1   7  -2    3.57    0.47 
  -1  -7   2    4.48    0.69 
  -1  -7   2    3.43    0.50 
   0   7  -2    1.51    0.34 
   0   7  -2    1.28    0.34 
   0   7  -2    1.26    0.43 
   0  -7   2    1.22    0.35 
   0  -7   2    1.51    0.28 
  -1   7  -2    1.18    0.36 
  -1   7  -2    1.38    0.33 
  -1   7  -2    0.86    0.38 
   1  -7   2    0.60    0.35 
   1  -7   2    1.45    0.16 
   1  -7   2    1.27    0.42 
  -2   7  -2    0.16    0.41 
  -2   7  -2    0.55    0.42 
  -2   7  -2    0.13    0.21 
  -2   7  -2    0.48    0.30 
   2  -7   2    0.52    0.41 
   2  -7   2    0.34    0.19 
   2  -7   2    0.02    0.32 
   2  -7   2   -0.20    0.36 
  -3   7  -2    5.56    0.45 
  -3   7  -2    4.21    0.55 
  -3   7  -2    4.84    0.41 
  -3   7  -2    5.02    0.54 
   3  -7   2    5.03    0.45 
   3  -7   2    5.77    0.60 
   3  -7   2    4.70    0.50 
   3  -7   2    4.74    0.36 
  -4   7  -2    2.48    0.35 
  -4   7  -2    2.62    0.28 
  -4   7  -2    2.50    0.30 
  -4   7  -2    2.41    0.35 
   4  -7   2    2.40    0.29 
   4  -7   2    2.49    0.29 
   4  -7   2    2.22    0.35 
   4  -7   2    2.48    0.28 
   4  -7   2    2.87    0.39 
  -5   7  -2   15.41    0.53 
  -5   7  -2   15.24    0.55 
  -5   7  -2   15.43    0.55 
  -5   7  -2   15.06    0.72 
   5  -7   2   15.74    0.74 
   5  -7   2   14.90    0.65 
   5  -7   2   15.20    0.54 
   5  -7   2   15.27    0.75 
   5  -7   2   15.33    0.55 
  -6   7  -2   10.38    0.55 
  -6   7  -2   11.62    0.75 
  -6   7  -2   10.53    0.45 
  -6   7  -2   11.07    0.45 
  -6   7  -2   10.39    0.66 
   6  -7   2   11.29    0.69 
   6  -7   2   11.22    0.45 
   6  -7   2   11.28    0.69 
   6  -7   2   11.42    0.80 
  -7   7  -2   26.15    0.61 
  -7   7  -2   26.00    0.92 
  -7   7  -2   25.72    0.59 
  -7   7  -2   26.52    1.04 
   7  -7   2   26.40    0.53 
   7  -7   2   25.50    1.03 
   7  -7   2   26.43    0.54 
   7  -7   2   24.47    1.01 
  -8   7  -2    5.04    0.62 
   8  -7   2    5.08    0.70 
   8  -7   2    4.95    0.69 
  -9   7  -2    0.25    0.32 
  -9   7  -2    0.26    0.37 
   9  -7   2    0.50    0.42 
   9  -7   2    0.46    0.35 
 -10   7  -2    0.63    0.40 
 -10   7  -2    0.83    0.44 
 -10   7  -2    0.69    0.37 
  10  -7   2    0.45    0.57 
 -11   7  -2    0.37    0.44 
 -11   7  -2    0.69    0.48 
 -11   7  -2    0.11    0.42 
  11  -7   2   -0.04    0.56 
   8   6  -2    1.35    0.65 
   7   6  -2    3.63    0.63 
   7   6  -2    2.62    0.51 
  -7  -6   2    2.17    0.85 
  -7  -6   2    2.60    0.55 
   6   6  -2    2.07    0.54 
   6   6  -2    2.82    0.55 
  -6  -6   2    2.86    0.55 
  -6  -6   2    2.07    0.86 
   5   6  -2    2.35    0.38 
   5   6  -2    2.05    0.46 
  -5  -6   2    2.79    0.64 
  -5  -6   2    2.87    0.48 
   4   6  -2    0.84    0.44 
   4   6  -2    0.72    0.35 
  -4  -6   2    1.16    0.35 
  -4  -6   2    1.22    0.46 
  -4  -6   2    0.72    0.35 
   3   6  -2    2.54    0.32 
   3   6  -2    2.60    0.46 
  -3  -6   2    3.04    0.48 
  -3  -6   2    3.11    0.66 
  -3  -6   2    2.54    0.34 
   2   6  -2    7.43    0.69 
   2   6  -2    8.26    0.59 
   2   6  -2    8.12    0.60 
  -2  -6   2    8.18    0.49 
  -2  -6   2    8.32    0.64 
  -2  -6   2    7.84    0.88 
   1   6  -2    2.66    0.43 
   1   6  -2    2.65    0.40 
   1   6  -2    2.70    0.41 
   1   6  -2    2.97    0.36 
  -1  -6   2    2.70    0.24 
  -1  -6   2    3.32    0.43 
  -1  -6   2    2.73    0.48 
  -1  -6   2    2.77    0.37 
   0   6  -2    0.12    0.36 
   0   6  -2    0.31    0.24 
   0   6  -2    0.28    0.29 
   0   6  -2   -0.02    0.19 
   0   6  -2    0.28    0.29 
   0  -6   2   -0.03    0.28 
   0  -6   2   -0.32    0.36 
   0  -6   2    0.48    0.44 
   0  -6   2   -0.22    0.20 
  -1   6  -2    2.92    0.41 
  -1   6  -2    2.94    0.40 
  -1   6  -2    3.14    0.47 
  -1   6  -2    2.66    0.45 
   1  -6   2    2.58    0.39 
   1  -6   2    3.04    0.45 
   1  -6   2    3.32    0.45 
   1  -6   2    3.05    0.21 
   1  -6   2    3.22    0.54 
  -2   6  -2   11.99    0.75 
  -2   6  -2   11.16    0.56 
  -2   6  -2   10.92    0.55 
  -2   6  -2   12.05    0.79 
   2  -6   2   10.67    0.55 
   2  -6   2   10.83    0.42 
   2  -6   2   10.72    0.69 
   2  -6   2   11.29    0.59 
   2  -6   2   10.49    0.66 
  -3   6  -2    0.46    0.24 
  -3   6  -2    0.60    0.28 
  -3   6  -2    0.60    0.25 
  -3   6  -2    0.57    0.36 
   3  -6   2    0.39    0.24 
   3  -6   2    0.57    0.25 
   3  -6   2    0.69    0.25 
   3  -6   2    0.30    0.35 
   3  -6   2    0.42    0.30 
  -4   6  -2    8.92    0.41 
  -4   6  -2    8.46    0.58 
  -4   6  -2    8.21    0.41 
  -4   6  -2    7.57    0.59 
  -4   6  -2    8.20    0.39 
   4  -6   2    8.96    0.55 
   4  -6   2    8.38    0.51 
   4  -6   2    8.49    0.40 
   4  -6   2    8.08    0.39 
   4  -6   2    8.16    0.64 
  -5   6  -2   29.93    0.97 
  -5   6  -2   29.41    0.86 
  -5   6  -2   28.60    0.86 
  -5   6  -2   29.75    0.71 
  -5   6  -2   29.67    0.73 
   5  -6   2   29.19    0.93 
   5  -6   2   30.98    0.96 
   5  -6   2   30.31    0.71 
   5  -6   2   30.10    1.00 
  -6   6  -2   14.26    0.71 
  -6   6  -2   15.82    0.70 
  -6   6  -2   15.47    0.45 
  -6   6  -2   15.00    0.43 
  -6   6  -2   15.91    0.68 
   6  -6   2   15.86    0.76 
   6  -6   2   14.90    0.75 
   6  -6   2   15.34    0.39 
   6  -6   2   15.15    0.39 
  -7   6  -2    1.66    0.13 
  -7   6  -2    1.97    0.45 
  -7   6  -2    1.68    0.14 
  -7   6  -2    1.54    0.47 
  -7   6  -2    1.54    0.42 
   7  -6   2    1.78    0.51 
   7  -6   2    1.61    0.42 
  -8   6  -2    5.98    0.61 
  -8   6  -2    5.05    0.56 
   8  -6   2    5.15    0.64 
   8  -6   2    4.97    0.64 
  -9   6  -2    0.30    0.38 
  -9   6  -2   -0.01    0.30 
  -9   6  -2   -0.18    0.38 
   9  -6   2    0.17    0.39 
 -10   6  -2    3.76    0.50 
 -10   6  -2    3.49    0.45 
 -10   6  -2    3.97    0.55 
  10  -6   2    4.19    0.56 
 -11   6  -2    0.29    0.44 
 -11   6  -2    0.57    0.40 
 -11   6  -2    1.00    0.55 
  11  -6   2    0.37    0.61 
 -12   6  -2    0.22    0.47 
 -12   6  -2    0.43    0.39 
 -12   6  -2    0.18    0.41 
  12  -6   2    0.60    0.70 
   8   5  -2    1.70    0.67 
  -8  -5   2    2.14    0.91 
  -8  -5   2    1.65    0.52 
   7   5  -2   10.09    0.67 
   7   5  -2    9.21    0.83 
  -7  -5   2    9.20    0.98 
  -7  -5   2    8.27    0.63 
   6   5  -2   14.68    0.75 
   6   5  -2   14.53    0.93 
  -6  -5   2   14.35    0.73 
  -6  -5   2   13.59    1.08 
   5   5  -2    3.79    0.49 
   5   5  -2    4.47    0.67 
   5   5  -2    4.47    0.48 
  -5  -5   2    4.48    0.52 
  -5  -5   2    3.92    0.65 
   4   5  -2    8.88    0.55 
   4   5  -2    9.07    0.54 
   4   5  -2    9.05    0.67 
  -4  -5   2    8.21    0.66 
  -4  -5   2    9.04    0.55 
  -4  -5   2    8.56    0.54 
  -4  -5   2    9.79    0.58 
   3   5  -2   -0.16    0.20 
   3   5  -2    0.06    0.34 
   3   5  -2    0.09    0.27 
  -3  -5   2   -0.03    0.31 
  -3  -5   2    0.19    0.25 
  -3  -5   2    0.13    0.47 
  -3  -5   2    0.00    0.35 
   2   5  -2   -0.11    0.25 
   2   5  -2    0.19    0.26 
   2   5  -2   -0.12    0.25 
   2   5  -2    0.24    0.30 
   2   5  -2    0.13    0.21 
  -2  -5   2    0.17    0.22 
  -2  -5   2   -0.03    0.31 
  -2  -5   2    0.12    0.25 
  -2  -5   2    0.33    0.29 
  -2  -5   2    0.05    0.28 
   1   5  -2    2.16    0.44 
   1   5  -2    2.26    0.40 
   1   5  -2    2.11    0.35 
   1   5  -2    2.28    0.51 
   1   5  -2    2.41    0.35 
  -1  -5   2    2.33    0.37 
  -1  -5   2    2.61    0.54 
  -1  -5   2    2.94    0.43 
  -1  -5   2    2.15    0.46 
  -1  -5   2    1.96    0.25 
   0   5  -2   50.95    1.24 
   0   5  -2   50.89    1.20 
   0   5  -2   51.92    1.46 
   0   5  -2   50.19    1.34 
   0  -5   2   52.71    1.27 
   0  -5   2   51.85    1.21 
   0  -5   2   51.41    1.41 
   0  -5   2   49.53    1.40 
   0  -5   2   50.76    0.91 
  -1   5  -2  106.56    2.21 
  -1   5  -2  112.25    2.41 
  -1   5  -2  110.20    2.46 
  -1   5  -2  107.51    2.23 
   1  -5   2  111.08    2.41 
   1  -5   2  105.88    2.31 
   1  -5   2  108.26    1.96 
   1  -5   2  110.23    2.23 
   1  -5   2  108.84    2.25 
  -2   5  -2    1.48    0.32 
  -2   5  -2    0.74    0.23 
  -2   5  -2    1.25    0.22 
  -2   5  -2    1.41    0.35 
   2  -5   2    1.65    0.27 
   2  -5   2    1.04    0.26 
   2  -5   2    1.29    0.33 
   2  -5   2    1.76    0.38 
   2  -5   2    1.47    0.22 
  -3   5  -2    4.84    0.28 
  -3   5  -2    5.10    0.26 
  -3   5  -2    5.03    0.30 
  -3   5  -2    5.57    0.43 
  -3   5  -2    4.90    0.36 
   3  -5   2    5.53    0.39 
   3  -5   2    5.15    0.29 
   3  -5   2    5.37    0.33 
   3  -5   2    5.01    0.38 
   3  -5   2    4.93    0.26 
   3  -5   2    4.99    0.29 
  -4   5  -2   38.79    0.95 
  -4   5  -2   38.87    0.85 
  -4   5  -2   38.71    0.86 
  -4   5  -2   38.60    1.05 
  -4   5  -2   39.53    1.11 
  -4   5  -2   38.67    0.97 
   4  -5   2   38.35    1.12 
   4  -5   2   38.47    1.02 
   4  -5   2   38.25    1.02 
   4  -5   2   39.08    0.85 
   4  -5   2   38.70    0.96 
   4  -5   2   39.17    0.85 
  -5   5  -2    3.37    0.35 
  -5   5  -2    3.38    0.35 
  -5   5  -2    3.25    0.20 
  -5   5  -2    3.71    0.24 
  -5   5  -2    3.16    0.38 
  -5   5  -2    3.46    0.38 
   5  -5   2    2.98    0.35 
   5  -5   2    3.47    0.21 
   5  -5   2    3.66    0.22 
   5  -5   2    3.40    0.42 
   5  -5   2    3.54    0.46 
  -6   5  -2   31.25    0.62 
  -6   5  -2   30.91    0.60 
  -6   5  -2   30.43    1.00 
  -6   5  -2   30.92    1.01 
  -6   5  -2   31.66    1.00 
   6  -5   2   29.45    1.03 
   6  -5   2   31.71    1.05 
   6  -5   2   31.02    1.07 
  -7   5  -2    5.83    0.52 
  -7   5  -2    5.16    0.57 
  -7   5  -2    5.92    0.55 
   7  -5   2    5.98    0.64 
   7  -5   2    5.36    0.64 
   7  -5   2    5.59    0.63 
  -8   5  -2    4.82    0.48 
  -8   5  -2    4.39    0.55 
  -8   5  -2    5.35    0.56 
   8  -5   2    5.57    0.65 
  -9   5  -2    0.97    0.46 
  -9   5  -2    0.65    0.41 
  -9   5  -2    1.33    0.40 
   9  -5   2    1.20    0.45 
 -10   5  -2   -0.12    0.36 
 -10   5  -2    0.22    0.45 
 -10   5  -2    0.52    0.41 
  10  -5   2    0.11    0.41 
 -11   5  -2    0.42    0.45 
 -11   5  -2    0.27    0.39 
 -11   5  -2    0.84    0.40 
  11  -5   2    0.15    0.61 
 -12   5  -2    1.31    0.48 
 -12   5  -2    0.75    0.55 
 -12   5  -2    0.93    0.40 
  12  -5   2    0.49    0.65 
   9   4  -2    1.19    0.66 
  -9  -4   2    0.89    0.84 
  -9  -4   2    1.24    0.47 
   8   4  -2    0.91    0.61 
  -8  -4   2    0.53    0.43 
  -8  -4   2    0.80    0.41 
  -8  -4   2   -0.37    0.66 
   7   4  -2    0.67    0.39 
   7   4  -2    0.92    0.35 
   7   4  -2    0.92    0.44 
  -7  -4   2    0.50    0.65 
  -7  -4   2    0.45    0.36 
  -7  -4   2    0.89    0.43 
   6   4  -2    2.02    0.43 
   6   4  -2    1.46    0.45 
   6   4  -2    1.62    0.35 
  -6  -4   2    1.85    0.68 
  -6  -4   2    1.87    0.43 
  -6  -4   2    1.28    0.42 
  -6  -4   2    2.20    0.48 
   5   4  -2    3.79    0.45 
   5   4  -2    3.66    0.55 
   5   4  -2    3.30    0.39 
  -5  -4   2    3.95    0.45 
  -5  -4   2    3.63    0.56 
  -5  -4   2    3.85    0.50 
  -5  -4   2    3.72    0.48 
  -5  -4   2    3.73    0.47 
   4   4  -2    0.20    0.24 
   4   4  -2    0.29    0.25 
   4   4  -2    0.36    0.27 
  -4  -4   2    0.16    0.27 
  -4  -4   2    0.10    0.30 
  -4  -4   2    0.26    0.31 
  -4  -4   2    0.50    0.24 
   3   4  -2   12.25    0.55 
   3   4  -2   13.89    0.65 
   3   4  -2   12.95    0.75 
   3   4  -2   12.61    0.51 
   3   4  -2   13.16    0.52 
  -3  -4   2   12.99    0.61 
  -3  -4   2   12.48    0.55 
  -3  -4   2   13.22    0.54 
  -3  -4   2   12.95    0.72 
  -3  -4   2   13.55    0.83 
   2   4  -2    0.10    0.20 
   2   4  -2   -0.01    0.35 
   2   4  -2    0.00    0.26 
   2   4  -2   -0.11    0.17 
   2   4  -2    0.17    0.24 
  -2  -4   2    0.03    0.20 
  -2  -4   2    0.33    0.36 
  -2  -4   2    0.22    0.39 
  -2  -4   2    0.03    0.29 
  -2  -4   2   -0.08    0.19 
   1   4  -2    5.75    0.52 
   1   4  -2    5.74    0.55 
   1   4  -2    5.88    0.40 
   1   4  -2    6.62    0.47 
   1   4  -2    6.27    0.47 
  -1  -4   2    5.54    0.34 
  -1  -4   2    6.43    0.51 
  -1  -4   2    6.14    0.57 
  -1  -4   2    5.64    0.46 
  -1  -4   2    6.48    0.60 
   0   4  -2   15.37    0.71 
   0   4  -2   15.00    0.56 
   0   4  -2   15.21    0.65 
   0   4  -2   15.58    0.56 
   0  -4   2   14.97    0.76 
   0  -4   2   16.07    0.67 
   0  -4   2   15.20    0.59 
   0  -4   2   15.10    0.62 
  -1   4  -2  226.38    4.01 
  -1   4  -2  226.10    3.92 
  -1   4  -2  225.60    3.81 
  -1   4  -2  227.09    3.80 
   1  -4   2  226.54    3.80 
   1  -4   2  228.53    3.63 
   1  -4   2  225.87    3.58 
   1  -4   2  225.11    3.90 
   1  -4   2  229.39    3.93 
   1  -4   2  227.95    3.82 
  -2   4  -2    1.67    0.32 
  -2   4  -2    1.90    0.24 
  -2   4  -2    1.56    0.28 
  -2   4  -2    1.65    0.23 
   2  -4   2    1.34    0.31 
   2  -4   2    1.62    0.24 
   2  -4   2    1.38    0.22 
   2  -4   2    1.43    0.21 
   2  -4   2    1.61    0.19 
   2  -4   2    1.56    0.27 
  -3   4  -2    0.94    0.20 
  -3   4  -2    0.63    0.15 
  -3   4  -2    0.59    0.27 
  -3   4  -2    0.72    0.16 
  -3   4  -2    0.83    0.24 
   3  -4   2    0.84    0.16 
   3  -4   2    0.73    0.22 
   3  -4   2    0.66    0.23 
   3  -4   2    0.61    0.15 
   3  -4   2    0.59    0.29 
   3  -4   2    0.75    0.23 
  -4   4  -2    6.84    0.39 
  -4   4  -2    7.43    0.48 
  -4   4  -2    7.16    0.25 
  -4   4  -2    7.08    0.43 
  -4   4  -2    6.93    0.39 
  -4   4  -2    6.86    0.24 
   4  -4   2    7.21    0.25 
   4  -4   2    6.91    0.42 
   4  -4   2    6.88    0.44 
   4  -4   2    7.18    0.48 
  -5   4  -2    0.64    0.30 
  -5   4  -2    0.74    0.10 
  -5   4  -2    0.76    0.27 
  -5   4  -2    0.70    0.35 
  -5   4  -2    0.60    0.25 
  -5   4  -2    0.71    0.11 
   5  -4   2    0.69    0.34 
   5  -4   2    0.49    0.26 
   5  -4   2    0.72    0.07 
   5  -4   2    0.74    0.07 
   5  -4   2    0.52    0.34 
  -6   4  -2   14.67    0.72 
  -6   4  -2   15.73    0.78 
  -6   4  -2   14.67    0.72 
  -6   4  -2   13.37    0.75 
  -6   4  -2   15.41    0.72 
   6  -4   2   14.72    0.74 
   6  -4   2   13.53    0.78 
  -7   4  -2    1.05    0.34 
  -7   4  -2    1.10    0.43 
  -7   4  -2    0.68    0.35 
  -7   4  -2    0.89    0.31 
   7  -4   2    0.91    0.34 
   7  -4   2    1.03    0.35 
   7  -4   2    0.92    0.41 
  -8   4  -2    0.28    0.31 
  -8   4  -2   -0.09    0.32 
  -8   4  -2    0.00    0.38 
   8  -4   2    0.41    0.33 
   8  -4   2    0.63    0.46 
   8  -4   2    0.17    0.34 
  -9   4  -2    0.74    0.45 
  -9   4  -2    1.26    0.39 
   9  -4   2    0.47    0.48 
   9  -4   2    1.26    0.53 
 -10   4  -2    0.85    0.41 
 -10   4  -2    0.90    0.50 
  10  -4   2    1.09    0.64 
  10  -4   2    0.92    0.46 
 -11   4  -2    0.36    0.51 
 -11   4  -2    0.25    0.41 
  11  -4   2   -0.95    0.55 
  11  -4   2    0.49    0.63 
 -12   4  -2    1.24    0.65 
 -12   4  -2    0.38    0.47 
  12  -4   2    0.25    0.68 
  12  -4   2    0.02    0.47 
 -10  -3   2    0.35    0.59 
 -10  -3   2    0.84    0.47 
   9   3  -2    0.10    0.59 
  -9  -3   2   -0.15    0.67 
  -9  -3   2    0.21    0.38 
   8   3  -2    4.38    0.58 
   8   3  -2    4.31    0.45 
   8   3  -2    3.54    0.48 
  -8  -3   2    3.49    0.43 
  -8  -3   2    3.76    0.42 
  -8  -3   2    4.69    0.75 
   7   3  -2    3.65    0.62 
   7   3  -2    4.18    0.40 
   7   3  -2    3.64    0.40 
   7   3  -2    4.06    0.50 
  -7  -3   2    4.23    0.62 
  -7  -3   2    4.26    0.43 
  -7  -3   2    3.99    0.45 
  -7  -3   2    3.89    0.46 
   6   3  -2    0.72    0.25 
   6   3  -2    0.65    0.30 
   6   3  -2    0.77    0.27 
   6   3  -2    0.74    0.32 
  -6  -3   2    0.77    0.38 
  -6  -3   2    0.74    0.28 
  -6  -3   2    0.76    0.30 
  -6  -3   2    0.53    0.30 
   5   3  -2    1.75    0.41 
   5   3  -2    1.65    0.35 
   5   3  -2    1.57    0.35 
   5   3  -2    1.73    0.31 
  -5  -3   2    2.07    0.46 
  -5  -3   2    1.26    0.35 
  -5  -3   2    1.10    0.51 
  -5  -3   2    1.45    0.32 
  -5  -3   2    1.77    0.33 
   4   3  -2    6.92    0.61 
   4   3  -2    6.48    0.47 
   4   3  -2    6.31    0.42 
   4   3  -2    6.58    0.56 
   4   3  -2    6.13    0.46 
   4   3  -2    6.80    0.44 
  -4  -3   2    6.53    0.46 
  -4  -3   2    6.56    0.63 
  -4  -3   2    6.64    0.49 
  -4  -3   2    6.25    0.54 
  -4  -3   2    6.09    0.64 
  -4  -3   2    5.91    0.51 
   3   3  -2    0.48    0.16 
   3   3  -2    0.51    0.24 
   3   3  -2    0.65    0.22 
   3   3  -2    0.62    0.25 
   3   3  -2    0.78    0.21 
   3   3  -2    0.51    0.16 
  -3  -3   2    0.65    0.26 
  -3  -3   2    0.54    0.20 
  -3  -3   2    0.42    0.24 
  -3  -3   2    0.54    0.24 
  -3  -3   2    1.26    0.40 
   2   3  -2   49.78    1.13 
   2   3  -2   50.41    1.00 
   2   3  -2   50.03    1.16 
   2   3  -2   50.11    1.17 
   2   3  -2   50.43    1.19 
   2   3  -2   50.20    1.34 
  -2  -3   2   50.44    1.28 
  -2  -3   2   50.52    1.39 
  -2  -3   2   50.01    1.17 
  -2  -3   2   50.16    1.17 
  -2  -3   2   50.80    1.16 
   1   3  -2   16.15    0.49 
   1   3  -2   15.86    0.56 
   1   3  -2   15.86    0.46 
   1   3  -2   16.41    0.45 
  -1  -3   2   15.68    0.66 
  -1  -3   2   16.30    0.52 
  -1  -3   2   15.69    0.48 
  -1  -3   2   16.40    0.53 
   0   3  -2   23.89    0.59 
   0   3  -2   24.39    0.77 
   0   3  -2   24.05    0.59 
   0   3  -2   24.03    0.68 
   0  -3   2   23.94    0.80 
   0  -3   2   23.52    0.66 
   0  -3   2   24.88    0.69 
   0  -3   2   24.05    0.62 
  -1   3  -2  256.95    4.28 
  -1   3  -2  255.61    4.35 
  -1   3  -2  254.25    4.27 
  -1   3  -2  254.62    4.33 
   1  -3   2  263.70    4.19 
   1  -3   2  258.46    4.34 
   1  -3   2  255.09    4.27 
   1  -3   2  252.68    4.36 
   1  -3   2  256.78    4.27 
  -2   3  -2   22.22    0.56 
  -2   3  -2   22.21    0.62 
  -2   3  -2   22.43    0.55 
  -2   3  -2   22.44    0.51 
  -2   3  -2   22.48    0.53 
   2  -3   2   22.25    0.51 
   2  -3   2   21.81    0.57 
   2  -3   2   22.20    0.69 
   2  -3   2   23.04    0.52 
   2  -3   2   22.01    0.56 
   2  -3   2   22.07    0.55 
  -3   3  -2   72.52    1.40 
  -3   3  -2   72.86    1.46 
  -3   3  -2   72.54    1.28 
  -3   3  -2   72.65    1.27 
  -3   3  -2   72.08    1.39 
  -3   3  -2   73.27    1.51 
   3  -3   2   72.25    1.54 
   3  -3   2   72.39    1.27 
   3  -3   2   72.83    1.47 
   3  -3   2   71.57    1.47 
  -4   3  -2   17.30    0.38 
  -4   3  -2   16.87    0.65 
  -4   3  -2   17.50    0.69 
  -4   3  -2   17.39    0.57 
  -4   3  -2   17.65    0.39 
  -4   3  -2   17.71    0.67 
  -4   3  -2   17.44    0.60 
   4  -3   2   16.62    0.69 
   4  -3   2   16.94    0.61 
   4  -3   2   17.50    0.37 
   4  -3   2   17.48    0.37 
   4  -3   2   17.33    0.66 
   4  -3   2   17.01    0.63 
  -5   3  -2    9.76    0.58 
  -5   3  -2   10.15    0.25 
  -5   3  -2   10.58    0.52 
  -5   3  -2   10.92    0.60 
  -5   3  -2   10.92    0.54 
  -5   3  -2    9.96    0.25 
   5  -3   2    9.65    0.58 
   5  -3   2   10.77    0.57 
   5  -3   2    9.88    0.62 
  -6   3  -2    3.59    0.16 
  -6   3  -2    4.52    0.48 
  -6   3  -2    4.75    0.55 
  -6   3  -2    3.82    0.48 
  -6   3  -2    4.25    0.50 
  -6   3  -2    3.93    0.46 
  -6   3  -2    3.81    0.15 
   6  -3   2    4.03    0.48 
   6  -3   2    4.05    0.45 
   6  -3   2    3.74    0.45 
  -7   3  -2    0.21    0.06 
  -7   3  -2    0.36    0.39 
  -7   3  -2    0.16    0.07 
  -7   3  -2    0.14    0.30 
   7  -3   2   -0.06    0.35 
   7  -3   2    0.19    0.29 
   7  -3   2    0.22    0.41 
  -8   3  -2    8.87    0.78 
  -8   3  -2    8.73    0.23 
  -8   3  -2    8.56    0.23 
  -8   3  -2    8.77    0.65 
   8  -3   2    9.10    0.75 
   8  -3   2    9.28    0.73 
   8  -3   2    8.97    0.83 
  -9   3  -2    0.96    0.40 
  -9   3  -2    0.91    0.51 
  -9   3  -2    1.01    0.10 
  -9   3  -2    0.99    0.10 
   9  -3   2    1.16    0.46 
   9  -3   2    1.87    0.62 
   9  -3   2    0.30    0.55 
 -10   3  -2    0.18    0.36 
 -10   3  -2   -0.41    0.31 
  10  -3   2   -0.42    0.36 
  10  -3   2   -0.04    0.41 
 -11   3  -2    0.38    0.41 
 -11   3  -2   -0.16    0.35 
  11  -3   2    0.66    0.64 
  11  -3   2    1.01    0.51 
 -12   3  -2    2.16    0.57 
  12  -3   2    2.84    0.79 
  12  -3   2    2.33    0.88 
  10   2  -2    3.03    0.62 
  10   2  -2    2.47    0.57 
 -10  -2   2    3.46    0.71 
 -10  -2   2    2.75    0.43 
   9   2  -2    5.64    0.77 
   9   2  -2    4.72    0.64 
  -9  -2   2    4.48    0.84 
  -9  -2   2    4.61    0.50 
  -9  -2   2    5.72    0.84 
   8   2  -2    2.17    0.30 
   8   2  -2    2.33    0.30 
   8   2  -2    1.83    0.51 
   8   2  -2    1.53    0.37 
  -8  -2   2    2.19    0.45 
  -8  -2   2    1.95    0.31 
  -8  -2   2    2.47    0.38 
   7   2  -2    1.76    0.32 
   7   2  -2    1.85    0.31 
   7   2  -2    2.27    0.45 
   7   2  -2    1.89    0.56 
  -7  -2   2    2.01    0.35 
  -7  -2   2    1.51    0.55 
  -7  -2   2    1.39    0.34 
  -7  -2   2    1.99    0.37 
   6   2  -2    9.37    0.66 
   6   2  -2   10.35    0.54 
   6   2  -2   10.45    0.48 
   6   2  -2   10.19    0.58 
  -6  -2   2    9.86    0.52 
  -6  -2   2    9.83    0.49 
  -6  -2   2    8.58    0.72 
  -6  -2   2   10.11    0.55 
   5   2  -2    2.21    0.23 
   5   2  -2    2.09    0.20 
   5   2  -2    2.03    0.25 
   5   2  -2    2.19    0.27 
   5   2  -2    2.38    0.25 
   5   2  -2    2.31    0.35 
  -5  -2   2    2.20    0.31 
  -5  -2   2    2.37    0.23 
  -5  -2   2    2.41    0.37 
  -5  -2   2    2.18    0.35 
  -5  -2   2    2.07    0.25 
  -5  -2   2    2.27    0.25 
   4   2  -2    0.16    0.17 
   4   2  -2    0.33    0.24 
   4   2  -2    0.06    0.20 
   4   2  -2    0.02    0.22 
   4   2  -2    0.31    0.33 
   4   2  -2    0.07    0.32 
  -4  -2   2   -0.02    0.23 
  -4  -2   2    0.39    0.20 
  -4  -2   2    0.25    0.33 
  -4  -2   2    0.23    0.23 
  -4  -2   2    0.09    0.26 
  -4  -2   2    0.25    0.33 
   3   2  -2    7.88    0.34 
   3   2  -2    7.64    0.36 
   3   2  -2    8.28    0.53 
   3   2  -2    7.67    0.45 
   3   2  -2    7.84    0.31 
   3   2  -2    8.14    0.35 
  -3  -2   2    7.43    0.45 
  -3  -2   2    7.76    0.38 
  -3  -2   2    7.70    0.45 
  -3  -2   2    8.14    0.46 
  -3  -2   2    7.99    0.32 
  -3  -2   2    7.73    0.40 
   2   2  -2    0.43    0.25 
   2   2  -2    0.37    0.19 
   2   2  -2    0.25    0.14 
   2   2  -2    0.39    0.14 
   2   2  -2    0.32    0.23 
   2   2  -2    0.27    0.15 
  -2  -2   2    0.37    0.18 
  -2  -2   2    0.59    0.22 
  -2  -2   2    0.76    0.33 
  -2  -2   2    0.44    0.20 
   1   2  -2    0.18    0.12 
   1   2  -2    0.23    0.19 
   1   2  -2    0.26    0.20 
   1   2  -2    0.36    0.27 
   1   2  -2    0.24    0.15 
  -1  -2   2    0.26    0.15 
  -1  -2   2    0.35    0.21 
  -1  -2   2    0.06    0.17 
  -1  -2   2    0.24    0.15 
  -1  -2   2    0.47    0.17 
   0   2  -2   27.29    0.65 
   0   2  -2   26.16    0.63 
   0   2  -2   27.26    0.65 
   0   2  -2   28.26    0.77 
   0   2  -2   26.80    0.55 
   0  -2   2   27.16    0.64 
   0  -2   2   26.88    0.63 
   0  -2   2   26.87    0.62 
   0  -2   2   27.31    0.66 
  -1   2  -2  182.98    3.21 
  -1   2  -2  188.75    3.29 
  -1   2  -2  186.72    3.20 
  -1   2  -2  187.50    3.13 
  -1   2  -2  185.20    3.22 
   1  -2   2  188.92    3.20 
   1  -2   2  186.25    3.22 
   1  -2   2  189.92    3.22 
   1  -2   2  188.01    3.30 
  -2   2  -2    6.28    0.35 
  -2   2  -2    6.26    0.23 
  -2   2  -2    6.58    0.25 
  -2   2  -2    6.53    0.39 
  -2   2  -2    6.64    0.27 
  -2   2  -2    6.52    0.23 
   2  -2   2    6.22    0.23 
   2  -2   2    6.51    0.40 
   2  -2   2    6.77    0.32 
   2  -2   2    6.14    0.31 
   2  -2   2    6.32    0.30 
  -3   2  -2   37.38    0.91 
  -3   2  -2   37.97    0.70 
  -3   2  -2   37.29    0.89 
  -3   2  -2   37.08    0.68 
  -3   2  -2   38.79    0.93 
  -3   2  -2   37.79    0.85 
   3  -2   2   38.38    0.93 
   3  -2   2   38.98    0.69 
   3  -2   2   38.22    0.89 
   3  -2   2   37.43    0.86 
   3  -2   2   37.45    0.92 
  -4   2  -2    0.36    0.21 
  -4   2  -2    0.13    0.10 
  -4   2  -2    0.32    0.28 
  -4   2  -2    0.10    0.10 
  -4   2  -2    0.13    0.23 
  -4   2  -2    0.01    0.19 
   4  -2   2    0.09    0.08 
   4  -2   2    0.13    0.26 
   4  -2   2    0.11    0.09 
   4  -2   2   -0.29    0.27 
   4  -2   2    0.11    0.25 
  -5   2  -2    0.71    0.34 
  -5   2  -2    0.48    0.24 
  -5   2  -2    0.86    0.22 
  -5   2  -2    0.69    0.12 
  -5   2  -2    0.83    0.13 
  -5   2  -2    0.93    0.26 
  -5   2  -2    1.11    0.26 
   5  -2   2    0.72    0.25 
   5  -2   2    0.82    0.10 
   5  -2   2    1.00    0.27 
   5  -2   2    0.88    0.32 
   5  -2   2    0.81    0.12 
  -6   2  -2   13.98    0.41 
  -6   2  -2   16.03    0.68 
  -6   2  -2   14.98    0.73 
  -6   2  -2   15.17    0.69 
  -6   2  -2   14.53    0.40 
  -6   2  -2   14.27    0.83 
  -6   2  -2   15.21    0.79 
   6  -2   2   14.60    0.35 
   6  -2   2   14.53    0.75 
   6  -2   2   13.81    0.66 
   6  -2   2   14.35    0.37 
   6  -2   2   13.73    0.71 
  -7   2  -2    3.96    0.30 
  -7   2  -2    4.62    0.52 
  -7   2  -2    3.42    0.60 
  -7   2  -2    4.32    0.28 
   7  -2   2    4.14    0.55 
   7  -2   2    4.21    0.58 
   7  -2   2    4.02    0.25 
   7  -2   2    4.23    0.22 
   7  -2   2    3.68    0.54 
  -8   2  -2    2.07    0.45 
  -8   2  -2    2.29    0.25 
  -8   2  -2    2.49    0.62 
  -8   2  -2    2.38    0.24 
   8  -2   2    2.56    0.64 
   8  -2   2    2.36    0.20 
   8  -2   2    2.21    0.18 
   8  -2   2    1.97    0.59 
   8  -2   2    2.46    0.59 
  -9   2  -2   13.69    0.75 
  -9   2  -2   12.15    0.90 
  -9   2  -2   12.82    0.44 
   9  -2   2   12.29    0.31 
   9  -2   2   12.00    0.88 
   9  -2   2   12.47    0.96 
   9  -2   2   11.82    0.88 
 -10   2  -2    0.55    0.52 
 -10   2  -2    0.62    0.20 
 -10   2  -2    0.96    0.36 
  10  -2   2    0.42    0.55 
  10  -2   2    1.46    0.61 
 -11   2  -2    0.55    0.42 
 -11   2  -2    1.47    0.70 
  11  -2   2    0.03    0.60 
  11  -2   2    0.82    0.70 
  11   1  -2    2.64    0.65 
 -11  -1   2    2.89    0.42 
 -11  -1   2    2.19    0.63 
  10   1  -2    1.11    0.55 
  10   1  -2    0.73    0.63 
 -10  -1   2    1.22    0.55 
 -10  -1   2    0.89    0.35 
   9   1  -2    3.35    0.56 
   9   1  -2    3.72    0.72 
  -9  -1   2    3.30    0.40 
  -9  -1   2    3.12    0.40 
  -9  -1   2    3.56    0.68 
   8   1  -2    5.09    0.65 
   8   1  -2    5.41    0.42 
   8   1  -2    5.14    0.61 
  -8  -1   2    5.22    0.72 
  -8  -1   2    5.28    0.45 
  -8  -1   2    5.18    0.44 
  -8  -1   2    5.56    0.45 
   7   1  -2    5.09    0.52 
   7   1  -2    5.19    0.50 
   7   1  -2    4.62    0.32 
   7   1  -2    4.92    0.33 
  -7  -1   2    4.48    0.31 
  -7  -1   2    4.31    0.45 
  -7  -1   2    5.16    0.35 
  -7  -1   2    4.54    0.33 
   6   1  -2    0.56    0.28 
   6   1  -2    0.57    0.21 
   6   1  -2    0.66    0.21 
   6   1  -2    0.48    0.24 
   6   1  -2    0.54    0.34 
   6   1  -2    0.79    0.35 
  -6  -1   2    0.64    0.25 
  -6  -1   2    0.34    0.20 
  -6  -1   2    0.70    0.41 
  -6  -1   2    0.36    0.22 
   5   1  -2    8.07    0.38 
   5   1  -2    8.26    0.40 
   5   1  -2    7.90    0.58 
   5   1  -2    7.71    0.55 
   5   1  -2    8.21    0.52 
   5   1  -2    8.31    0.35 
  -5  -1   2    8.12    0.59 
  -5  -1   2    7.50    0.56 
  -5  -1   2    8.08    0.59 
  -5  -1   2    8.34    0.42 
  -5  -1   2    7.97    0.35 
  -5  -1   2    8.63    0.45 
   4   1  -2    0.46    0.28 
   4   1  -2    0.56    0.19 
   4   1  -2    0.60    0.25 
   4   1  -2    0.49    0.18 
   4   1  -2    0.68    0.27 
   4   1  -2    0.57    0.15 
  -4  -1   2    0.50    0.20 
  -4  -1   2    0.45    0.21 
  -4  -1   2    0.69    0.16 
  -4  -1   2    0.77    0.32 
  -4  -1   2    0.91    0.35 
  -4  -1   2    1.07    0.35 
   3   1  -2   20.76    0.70 
   3   1  -2   21.41    0.62 
   3   1  -2   20.06    0.46 
   3   1  -2   19.97    0.65 
   3   1  -2   20.35    0.55 
   3   1  -2   19.49    0.55 
  -3  -1   2   20.74    0.73 
  -3  -1   2   20.17    0.46 
  -3  -1   2   20.65    0.65 
  -3  -1   2   19.53    0.55 
  -3  -1   2   20.29    0.57 
   2   1  -2  113.91    2.10 
   2   1  -2  110.62    1.97 
   2   1  -2  111.55    1.98 
   2   1  -2  112.51    1.86 
   2   1  -2  114.02    2.06 
   2   1  -2  114.56    2.01 
  -2  -1   2  112.84    1.99 
  -2  -1   2  113.33    2.06 
  -2  -1   2  113.63    2.09 
  -2  -1   2  113.64    1.98 
   1   1  -2   60.34    1.03 
   1   1  -2   60.21    1.03 
   1   1  -2   61.32    1.09 
   1   1  -2   57.14    1.02 
  -1  -1   2   61.87    1.10 
  -1  -1   2   57.27    1.01 
  -1  -1   2   59.35    1.02 
  -1  -1   2   58.59    1.03 
   0   1  -2   47.87    0.84 
   0   1  -2   49.50    0.84 
   0   1  -2   48.92    0.81 
   0  -1   2   49.29    0.85 
  -1   1  -2  308.93    4.55 
  -1   1  -2  300.47    4.57 
  -1   1  -2  306.68    4.48 
   1  -1   2  299.17    4.47 
   1  -1   2  305.23    4.55 
   1  -1   2  297.29    4.49 
   1  -1   2  280.33    4.55 
  -2   1  -2   19.45    0.46 
  -2   1  -2   19.38    0.47 
  -2   1  -2   19.83    0.54 
  -2   1  -2   19.00    0.60 
  -2   1  -2   19.95    0.59 
   2  -1   2   19.38    0.55 
   2  -1   2   20.02    0.47 
   2  -1   2   20.05    0.60 
   2  -1   2   19.07    0.59 
   2  -1   2   20.06    0.45 
  -3   1  -2   34.79    0.93 
  -3   1  -2   34.79    0.75 
  -3   1  -2   34.93    1.04 
  -3   1  -2   35.64    0.75 
  -3   1  -2   34.99    0.89 
  -3   1  -2   35.64    0.88 
   3  -1   2   34.75    0.74 
   3  -1   2   35.11    0.91 
   3  -1   2   35.11    0.90 
   3  -1   2   34.95    0.95 
   3  -1   2   35.36    0.90 
  -4   1  -2   12.83    0.40 
  -4   1  -2   13.26    0.71 
  -4   1  -2   13.04    0.55 
  -4   1  -2   13.28    0.58 
  -4   1  -2   12.45    0.65 
  -4   1  -2   12.47    0.41 
   4  -1   2   13.19    0.56 
   4  -1   2   12.81    0.40 
   4  -1   2   12.82    0.56 
   4  -1   2   12.92    0.61 
   4  -1   2   13.49    0.67 
   4  -1   2   13.13    0.41 
  -5   1  -2    6.77    0.47 
  -5   1  -2    6.98    0.39 
  -5   1  -2    7.66    0.32 
  -5   1  -2    7.12    0.54 
  -5   1  -2    7.37    0.29 
  -5   1  -2    7.03    0.47 
   5  -1   2    7.31    0.41 
   5  -1   2    7.18    0.50 
   5  -1   2    6.96    0.29 
   5  -1   2    6.89    0.52 
   5  -1   2    7.44    0.51 
   5  -1   2    6.97    0.28 
  -6   1  -2   -0.17    0.17 
  -6   1  -2   -0.24    0.35 
  -6   1  -2    0.23    0.21 
  -6   1  -2    0.06    0.16 
  -6   1  -2    0.14    0.25 
   6  -1   2    0.08    0.15 
   6  -1   2    0.30    0.36 
   6  -1   2   -0.13    0.15 
   6  -1   2    0.11    0.39 
   6  -1   2    0.15    0.27 
   6  -1   2    0.11    0.25 
  -7   1  -2   21.42    0.58 
  -7   1  -2   22.23    0.56 
  -7   1  -2   21.81    0.80 
  -7   1  -2   22.07    0.96 
   7  -1   2   21.29    0.85 
   7  -1   2   20.41    0.52 
   7  -1   2   21.98    0.80 
   7  -1   2   22.68    0.91 
   7  -1   2   22.66    0.99 
   7  -1   2   21.21    0.54 
  -8   1  -2    1.60    0.40 
  -8   1  -2    1.47    0.25 
  -8   1  -2    1.70    0.30 
  -8   1  -2    1.43    0.46 
   8  -1   2    1.20    0.41 
   8  -1   2    1.81    0.59 
   8  -1   2    1.13    0.55 
  -9   1  -2    0.36    0.37 
  -9   1  -2    0.12    0.26 
  -9   1  -2    0.32    0.57 
   9  -1   2    0.22    0.55 
   9  -1   2   -0.08    0.39 
   9  -1   2    0.19    0.52 
 -10   1  -2    0.86    0.64 
 -10   1  -2    0.68    0.38 
 -10   1  -2    1.09    0.30 
  10  -1   2    1.25    0.50 
 -11   1  -2    1.39    0.48 
 -11   1  -2    0.68    0.29 
 -11   1  -2    1.17    0.57 
  11  -1   2    0.83    0.69 
  11   0  -2    2.48    0.80 
  11   0  -2    0.91    0.61 
 -11   0   2    0.82    0.30 
 -11   0   2    0.71    0.63 
  10   0  -2    0.54    0.43 
  10   0  -2    0.42    0.62 
 -10   0   2   -0.86    0.45 
 -10   0   2    0.44    0.30 
   9   0  -2    0.33    0.41 
   9   0  -2    0.59    0.50 
  -9   0   2    0.45    0.51 
  -9   0   2    0.38    0.26 
  -9   0   2    0.06    0.28 
   8   0  -2    4.42    0.30 
   8   0  -2    5.42    0.64 
   8   0  -2    3.52    0.59 
  -8   0   2    3.98    0.35 
  -8   0   2    4.93    0.61 
  -8   0   2    4.76    0.35 
  -8   0   2    3.87    0.32 
   7   0  -2    2.18    0.42 
   7   0  -2    1.86    0.37 
   7   0  -2    1.54    0.21 
   7   0  -2    1.75    0.24 
   7   0  -2    1.91    0.44 
  -7   0   2    1.47    0.24 
  -7   0   2    1.71    0.25 
  -7   0   2    1.39    0.23 
  -7   0   2    1.28    0.29 
   6   0  -2    1.21    0.21 
   6   0  -2    0.84    0.31 
   6   0  -2    0.86    0.34 
   6   0  -2    0.57    0.41 
   6   0  -2    0.93    0.21 
  -6   0   2    0.26    0.37 
  -6   0   2    1.30    0.39 
  -6   0   2    0.83    0.21 
  -6   0   2    0.53    0.21 
  -6   0   2    1.51    0.41 
  -6   0   2    1.04    0.23 
   5   0  -2   27.30    0.89 
   5   0  -2   26.44    0.87 
   5   0  -2   28.55    0.65 
   5   0  -2   27.07    0.65 
   5   0  -2   27.14    0.86 
  -5   0   2   27.31    0.95 
  -5   0   2   28.61    0.89 
  -5   0   2   27.11    0.66 
  -5   0   2   27.67    0.66 
  -5   0   2   26.97    0.87 
  -5   0   2   27.39    0.66 
   4   0  -2  115.95    1.96 
   4   0  -2  115.95    2.19 
   4   0  -2  113.51    2.23 
   4   0  -2  114.05    2.17 
   4   0  -2  113.88    1.97 
  -4   0   2  116.30    2.20 
  -4   0   2  113.77    1.96 
  -4   0   2  112.61    2.22 
  -4   0   2  114.40    1.98 
  -4   0   2  114.61    2.21 
  -4   0   2  114.63    1.94 
   3   0  -2    0.57    0.15 
   3   0  -2    0.59    0.17 
   3   0  -2    0.66    0.23 
   3   0  -2    0.51    0.28 
   3   0  -2    0.40    0.13 
  -3   0   2    0.79    0.20 
  -3   0   2    0.51    0.20 
  -3   0   2    0.43    0.15 
  -3   0   2    0.63    0.15 
  -3   0   2    0.64    0.11 
   2   0  -2  473.13    7.91 
   2   0  -2  466.46    7.79 
   2   0  -2  470.41    7.94 
   2   0  -2  471.06    7.81 
  -2   0   2  474.20    7.92 
  -2   0   2  467.51    7.81 
  -2   0   2  473.26    7.80 
  -2   0   2  473.11    7.84 
   1   0  -2   44.13    0.76 
   1   0  -2   44.54    0.73 
   1   0  -2   42.59    0.77 
   1   0  -2   44.16    0.73 
  -1   0   2   43.59    0.78 
   0   0  -2   55.04    0.95 
   0   0   2   53.72    0.92 
   0   0   2   53.80    0.93 
  -1   0  -2   64.40    1.17 
  -1   0  -2   63.60    1.18 
  -1   0  -2   63.91    1.18 
  -1   0  -2   62.62    1.22 
  -1   0  -2   62.96    1.27 
   1   0   2   63.30    1.25 
   1   0   2   64.16    1.22 
   1   0   2   64.42    1.26 
   1   0   2   62.44    1.17 
   1   0   2   62.82    1.18 
   1   0   2   62.76    1.17 
  -2   0  -2    6.13    0.39 
  -2   0  -2    5.75    0.35 
  -2   0  -2    6.73    0.45 
  -2   0  -2    6.12    0.35 
  -2   0  -2    5.56    0.44 
  -2   0  -2    6.57    0.42 
   2   0   2    6.02    0.46 
   2   0   2    6.60    0.48 
   2   0   2    6.41    0.35 
   2   0   2    6.23    0.38 
   2   0   2    6.01    0.30 
   2   0   2    6.07    0.44 
  -3   0  -2    2.31    0.32 
  -3   0  -2    2.23    0.25 
  -3   0  -2    2.14    0.17 
  -3   0  -2    2.29    0.19 
  -3   0  -2    2.44    0.24 
  -3   0  -2    2.28    0.30 
   3   0   2    2.58    0.31 
   3   0   2    2.63    0.20 
   3   0   2    2.42    0.31 
   3   0   2    2.59    0.31 
   3   0   2    2.15    0.25 
   3   0   2    2.25    0.18 
  -4   0  -2   -0.01    0.17 
  -4   0  -2   -0.03    0.20 
  -4   0  -2    0.07    0.16 
  -4   0  -2   -0.03    0.17 
  -4   0  -2   -0.11    0.31 
  -4   0  -2    0.16    0.32 
   4   0   2    0.26    0.18 
   4   0   2    0.16    0.18 
   4   0   2    0.26    0.25 
   4   0   2   -0.21    0.26 
   4   0   2    0.00    0.31 
   4   0   2    0.15    0.30 
  -5   0  -2    0.67    0.24 
  -5   0  -2    0.57    0.20 
  -5   0  -2    0.49    0.26 
  -5   0  -2    0.90    0.30 
  -5   0  -2    0.72    0.30 
  -5   0  -2    0.65    0.29 
   5   0   2    0.51    0.35 
   5   0   2    0.70    0.25 
   5   0   2    0.58    0.25 
   5   0   2    0.69    0.20 
   5   0   2    0.90    0.22 
   5   0   2    0.92    0.39 
  -6   0  -2    2.17    0.30 
  -6   0  -2    2.23    0.35 
  -6   0  -2    2.22    0.42 
  -6   0  -2    1.70    0.25 
  -6   0  -2    1.76    0.49 
   6   0   2    2.33    0.51 
   6   0   2    2.47    0.52 
   6   0   2    1.81    0.25 
   6   0   2    1.88    0.28 
   6   0   2    1.70    0.35 
  -7   0  -2    0.98    0.29 
  -7   0  -2    1.25    0.36 
  -7   0  -2    1.16    0.42 
  -7   0  -2    1.16    0.26 
   7   0   2    1.02    0.25 
   7   0   2    1.25    0.50 
   7   0   2    0.88    0.48 
  -8   0  -2    4.65    0.48 
  -8   0  -2    5.16    0.62 
  -8   0  -2    4.93    0.41 
   8   0   2    5.01    0.36 
   8   0   2    5.15    0.59 
   8   0   2    5.36    0.71 
  -9   0  -2   -0.06    0.35 
  -9   0  -2   -0.14    0.30 
  -9   0  -2   -0.08    0.60 
   9   0   2   -0.22    0.54 
   9   0   2    0.11    0.57 
 -10   0  -2    1.40    0.57 
 -10   0  -2    1.82    0.49 
 -10   0  -2    1.60    0.37 
  10   0   2    1.73    0.69 
 -11   0  -2    1.07    0.36 
 -11   0  -2    1.53    0.58 
  11  -1  -2    0.40    0.65 
  11  -1  -2    0.20    0.55 
 -11   1   2    0.14    0.50 
 -11   1   2    0.59    0.24 
  10  -1  -2    1.72    0.57 
  10  -1  -2    1.76    0.55 
 -10   1   2    1.24    0.38 
 -10   1   2    2.08    0.60 
 -10   1   2    1.79    0.27 
   9  -1  -2    5.74    0.33 
   9  -1  -2    6.18    0.71 
   9  -1  -2    6.15    0.81 
  -9   1   2    5.93    0.39 
  -9   1   2    5.96    0.50 
  -9   1   2    6.95    0.77 
   8  -1  -2   11.51    0.35 
   8  -1  -2   11.71    0.69 
   8  -1  -2   11.61    0.85 
   8  -1  -2   11.22    0.37 
  -8   1   2   11.14    0.43 
  -8   1   2   10.86    0.73 
  -8   1   2   10.76    0.39 
  -8   1   2   11.47    0.55 
   7  -1  -2    5.59    0.58 
   7  -1  -2    5.50    0.26 
   7  -1  -2    5.42    0.24 
   7  -1  -2    4.84    0.51 
  -7   1   2    5.59    0.28 
  -7   1   2    5.85    0.29 
  -7   1   2    5.73    0.45 
  -7   1   2    5.62    0.35 
  -7   1   2    5.39    0.47 
   6  -1  -2   27.69    0.96 
   6  -1  -2   28.59    0.93 
   6  -1  -2   27.05    0.61 
   6  -1  -2   28.18    0.93 
  -6   1   2   27.74    0.94 
  -6   1   2   27.89    0.99 
  -6   1   2   27.70    0.73 
  -6   1   2   27.21    0.63 
  -6   1   2   27.69    0.63 
  -6   1   2   27.66    0.85 
  -6   1   2   27.67    1.01 
   5  -1  -2    1.45    0.27 
   5  -1  -2    1.74    0.16 
   5  -1  -2    1.57    0.26 
   5  -1  -2    1.50    0.29 
  -5   1   2    1.34    0.35 
  -5   1   2    0.94    0.25 
  -5   1   2    1.41    0.35 
  -5   1   2    1.48    0.16 
  -5   1   2    1.58    0.20 
  -5   1   2    1.89    0.17 
  -5   1   2    1.42    0.27 
   4  -1  -2    4.09    0.33 
   4  -1  -2    4.50    0.24 
   4  -1  -2    4.76    0.41 
  -4   1   2    4.36    0.23 
  -4   1   2    4.33    0.31 
  -4   1   2    3.88    0.33 
  -4   1   2    4.45    0.24 
  -4   1   2    4.64    0.45 
   3  -1  -2  342.84    5.89 
   3  -1  -2  343.18    5.68 
  -3   1   2  342.55    5.68 
  -3   1   2  345.79    5.74 
  -3   1   2  342.93    5.68 
  -3   1   2  349.00    5.76 
  -3   1   2  347.76    5.90 
   2  -1  -2  149.00    2.56 
   2  -1  -2  150.37    2.58 
  -2   1   2  149.78    2.51 
  -2   1   2  148.30    2.58 
  -2   1   2  150.37    2.56 
  -2   1   2  150.00    2.76 
  -2   1   2  147.77    2.56 
   1  -1  -2    0.21    0.13 
   1  -1  -2    0.37    0.18 
   1  -1  -2    0.05    0.15 
   1  -1  -2    0.25    0.15 
  -1   1   2    0.08    0.23 
  -1   1   2    0.31    0.16 
  -1   1   2    0.14    0.07 
  -1   1   2    0.24    0.15 
  -1   1   2    0.26    0.17 
   0  -1  -2   97.90    1.73 
   0  -1  -2   97.91    1.69 
   0  -1  -2   97.43    1.71 
   0  -1  -2   97.68    1.69 
   0  -1  -2   96.34    1.75 
   0   1   2   97.11    1.75 
   0   1   2   98.60    1.73 
   0   1   2   98.65    1.69 
   0   1   2   99.82    1.71 
   0   1   2   97.29    1.69 
  -1  -1  -2  382.65    6.16 
  -1  -1  -2  379.53    6.24 
  -1  -1  -2  378.26    6.21 
  -1  -1  -2  380.59    6.25 
  -1  -1  -2  377.78    6.16 
   1   1   2  385.56    6.17 
   1   1   2  383.13    6.20 
   1   1   2  383.94    6.25 
   1   1   2  381.73    6.16 
   1   1   2  385.85    6.22 
   1   1   2  378.53    6.24 
  -2  -1  -2   20.54    0.65 
  -2  -1  -2   20.01    0.57 
  -2  -1  -2   21.10    0.69 
  -2  -1  -2   20.11    0.68 
  -2  -1  -2   20.08    0.58 
  -2  -1  -2   19.88    0.75 
   2   1   2   20.96    0.69 
   2   1   2   20.24    0.65 
   2   1   2   20.72    0.70 
   2   1   2   20.15    0.73 
   2   1   2   20.63    0.58 
   2   1   2   20.60    0.60 
  -3  -1  -2    0.74    0.24 
  -3  -1  -2    0.89    0.28 
  -3  -1  -2    0.86    0.20 
  -3  -1  -2    0.71    0.15 
  -3  -1  -2    0.75    0.28 
  -3  -1  -2    0.71    0.22 
   3   1   2    0.64    0.29 
   3   1   2    1.12    0.26 
   3   1   2    1.11    0.22 
   3   1   2    0.94    0.30 
   3   1   2    0.78    0.20 
   3   1   2    0.74    0.19 
  -4  -1  -2   22.97    0.76 
  -4  -1  -2   23.07    0.74 
  -4  -1  -2   23.07    0.86 
  -4  -1  -2   22.99    0.87 
  -4  -1  -2   23.61    0.90 
  -4  -1  -2   23.96    1.05 
   4   1   2   22.53    0.91 
   4   1   2   23.80    0.75 
   4   1   2   23.54    0.75 
   4   1   2   22.95    0.81 
   4   1   2   23.40    0.99 
   4   1   2   23.77    0.96 
  -5  -1  -2   10.28    0.52 
  -5  -1  -2   10.07    0.64 
  -5  -1  -2    9.73    0.72 
  -5  -1  -2    9.60    0.54 
  -5  -1  -2    9.66    0.60 
  -5  -1  -2    9.98    0.71 
   5   1   2    9.86    0.73 
   5   1   2    9.32    0.49 
   5   1   2   10.12    0.55 
   5   1   2   10.07    0.76 
   5   1   2    9.89    0.61 
  -6  -1  -2   13.92    0.70 
  -6  -1  -2   12.89    0.58 
  -6  -1  -2   13.14    0.54 
  -6  -1  -2   12.85    0.77 
   6   1   2   13.48    0.66 
   6   1   2   13.97    0.73 
   6   1   2   12.95    0.56 
   6   1   2   13.59    0.74 
  -7  -1  -2    1.20    0.33 
  -7  -1  -2    1.48    0.32 
  -7  -1  -2    1.55    0.47 
  -7  -1  -2    1.54    0.42 
   7   1   2    1.78    0.57 
   7   1   2    1.39    0.43 
   7   1   2    1.50    0.35 
  -8  -1  -2    0.43    0.36 
  -8  -1  -2    0.77    0.48 
  -8  -1  -2    1.17    0.44 
   8   1   2    0.95    0.35 
   8   1   2    0.38    0.43 
   8   1   2    0.15    0.52 
  -9  -1  -2    2.61    0.43 
  -9  -1  -2    2.97    0.75 
  -9  -1  -2    3.36    0.53 
   9   1   2    3.43    0.71 
   9   1   2    3.37    0.63 
 -10  -1  -2    0.14    0.74 
 -10  -1  -2    0.67    0.50 
 -10  -1  -2    0.30    0.38 
  10   1   2   -0.09    0.62 
  12  -2  -2    0.32    0.65 
 -12   2   2    0.04    0.54 
  11  -2  -2   -0.37    0.53 
 -11   2   2    0.72    0.51 
  10  -2  -2    0.70    0.47 
 -10   2   2    0.76    0.45 
 -10   2   2    0.31    0.15 
 -10   2   2    0.28    0.32 
   9  -2  -2    7.83    0.73 
  -9   2   2    7.26    0.49 
  -9   2   2    7.41    0.28 
  -9   2   2    7.07    0.28 
  -9   2   2    7.19    0.66 
   8  -2  -2    0.21    0.44 
   8  -2  -2    0.02    0.06 
  -8   2   2    0.60    0.32 
  -8   2   2    0.07    0.12 
  -8   2   2    0.27    0.41 
  -8   2   2    0.22    0.14 
  -8   2   2    0.02    0.34 
   7  -2  -2    0.36    0.41 
   7  -2  -2    0.46    0.10 
  -7   2   2    0.45    0.14 
  -7   2   2    0.18    0.14 
  -7   2   2    0.37    0.25 
  -7   2   2    0.34    0.30 
  -7   2   2    0.38    0.29 
   6  -2  -2   13.45    0.35 
   6  -2  -2   13.98    0.75 
  -6   2   2   13.38    0.38 
  -6   2   2   13.89    0.65 
  -6   2   2   13.74    0.37 
  -6   2   2   13.74    0.56 
  -6   2   2   13.62    0.59 
  -6   2   2   13.65    0.75 
  -6   2   2   13.08    0.67 
   5  -2  -2   40.07    0.71 
   5  -2  -2   39.94    1.06 
   5  -2  -2   40.20    0.70 
  -5   2   2   40.55    0.93 
  -5   2   2   41.38    1.09 
  -5   2   2   40.27    0.71 
  -5   2   2   40.74    1.05 
  -5   2   2   39.57    0.72 
  -5   2   2   41.15    0.96 
   4  -2  -2    4.51    0.22 
   4  -2  -2    4.52    0.34 
   4  -2  -2    4.60    0.43 
  -4   2   2    4.74    0.45 
  -4   2   2    4.52    0.24 
  -4   2   2    4.74    0.34 
  -4   2   2    4.58    0.21 
  -4   2   2    4.21    0.35 
  -4   2   2    4.53    0.32 
   3  -2  -2  174.71    3.12 
   3  -2  -2  177.13    3.05 
   3  -2  -2  175.64    3.04 
   3  -2  -2  174.83    3.26 
  -3   2   2  176.70    3.11 
  -3   2   2  175.28    3.03 
  -3   2   2  174.06    3.31 
  -3   2   2  175.40    3.05 
   2  -2  -2    7.28    0.34 
   2  -2  -2    7.84    0.41 
   2  -2  -2    7.36    0.35 
   2  -2  -2    7.65    0.32 
  -2   2   2    6.96    0.27 
  -2   2   2    7.65    0.33 
  -2   2   2    7.23    0.40 
  -2   2   2    7.63    0.34 
  -2   2   2    7.61    0.51 
   1  -2  -2   74.27    1.48 
   1  -2  -2   77.36    1.51 
   1  -2  -2   75.85    1.38 
   1  -2  -2   75.05    1.41 
   1  -2  -2   74.83    1.37 
  -1   2   2   76.28    1.41 
  -1   2   2   77.07    1.47 
  -1   2   2   77.43    1.37 
  -1   2   2   76.17    1.51 
  -1   2   2   76.44    1.39 
   0  -2  -2   25.93    0.67 
   0  -2  -2   25.19    0.70 
   0  -2  -2   25.59    0.77 
   0  -2  -2   25.57    0.75 
   0  -2  -2   25.78    0.72 
   0   2   2   25.02    0.68 
   0   2   2   25.64    0.81 
   0   2   2   25.40    0.69 
   0   2   2   26.14    0.70 
   0   2   2   25.68    0.65 
  -1  -2  -2   69.77    1.34 
  -1  -2  -2   69.88    1.48 
  -1  -2  -2   67.92    1.40 
  -1  -2  -2   68.94    1.36 
  -1  -2  -2   70.07    1.46 
   1   2   2   68.97    1.36 
   1   2   2   70.01    1.46 
   1   2   2   66.84    1.46 
   1   2   2   69.88    1.36 
   1   2   2   67.18    1.34 
   1   2   2   68.36    1.39 
  -2  -2  -2   37.82    0.93 
  -2  -2  -2   37.69    1.06 
  -2  -2  -2   37.89    0.97 
  -2  -2  -2   38.70    1.05 
  -2  -2  -2   38.28    0.87 
  -2  -2  -2   36.46    0.86 
   2   2   2   37.58    1.00 
   2   2   2   37.69    0.87 
   2   2   2   38.15    1.03 
   2   2   2   37.27    0.93 
   2   2   2   38.97    0.91 
   2   2   2   38.20    0.96 
  -3  -2  -2   29.30    0.91 
  -3  -2  -2   29.98    0.83 
  -3  -2  -2   29.10    0.98 
  -3  -2  -2   30.84    0.93 
  -3  -2  -2   29.21    0.92 
  -3  -2  -2   28.99    0.85 
   3   2   2   29.80    0.86 
   3   2   2   28.61    0.92 
   3   2   2   30.28    0.95 
   3   2   2   30.57    0.85 
   3   2   2   29.84    1.02 
   3   2   2   29.98    0.91 
   3   2   2   29.97    0.83 
  -4  -2  -2   55.52    1.20 
  -4  -2  -2   52.83    1.17 
  -4  -2  -2   53.31    1.29 
  -4  -2  -2   53.74    1.44 
  -4  -2  -2   54.47    1.34 
  -4  -2  -2   53.24    1.25 
   4   2   2   54.21    1.42 
   4   2   2   54.19    1.20 
   4   2   2   54.52    1.34 
   4   2   2   55.20    1.42 
   4   2   2   53.35    1.26 
   4   2   2   55.12    1.19 
  -5  -2  -2    5.53    0.46 
  -5  -2  -2    6.08    0.55 
  -5  -2  -2    6.18    0.52 
  -5  -2  -2    5.16    0.59 
   5   2   2    5.71    0.48 
   5   2   2    5.33    0.65 
   5   2   2    5.17    0.57 
   5   2   2    5.51    0.52 
  -6  -2  -2   13.03    0.93 
  -6  -2  -2   14.17    0.69 
  -6  -2  -2   13.49    0.64 
  -6  -2  -2   13.07    0.66 
   6   2   2   14.27    0.94 
   6   2   2   13.54    0.86 
   6   2   2   13.28    0.62 
  -7  -2  -2    9.09    0.52 
  -7  -2  -2    9.87    0.75 
  -7  -2  -2   10.08    0.61 
  -7  -2  -2   10.64    0.66 
   7   2   2    9.69    0.53 
   7   2   2   10.24    0.75 
   7   2   2   10.58    0.83 
  -8  -2  -2    0.31    0.50 
  -8  -2  -2   -0.05    0.36 
  -8  -2  -2    0.26    0.45 
   8   2   2    0.38    0.57 
   8   2   2   -0.17    0.58 
  -9  -2  -2   -0.01    0.49 
  -9  -2  -2    0.65    0.45 
  -9  -2  -2    0.55    0.50 
   9   2   2    0.01    0.60 
 -10  -2  -2    0.26    0.56 
 -10  -2  -2    0.05    0.39 
  12  -3  -2    0.26    0.48 
 -12   3   2   -0.19    0.45 
  11  -3  -2   -0.20    0.54 
 -11   3   2    0.53    0.45 
  10  -3  -2    7.40    0.87 
 -10   3   2    7.79    0.76 
 -10   3   2    7.29    0.59 
   9  -3  -2    6.12    0.76 
  -9   3   2    5.31    0.58 
  -9   3   2    6.67    0.55 
   8  -3  -2   16.83    0.78 
  -8   3   2   17.73    0.31 
  -8   3   2   19.44    0.86 
  -8   3   2   19.80    0.74 
  -8   3   2   18.99    0.86 
  -8   3   2   17.97    0.31 
   7  -3  -2   13.46    0.77 
  -7   3   2   13.72    0.31 
  -7   3   2   14.46    0.66 
  -7   3   2   14.37    0.62 
  -7   3   2   14.30    0.73 
  -7   3   2   14.16    0.31 
   6  -3  -2    2.72    0.47 
   6  -3  -2    2.90    0.16 
   6  -3  -2    2.81    0.15 
  -6   3   2    2.68    0.46 
  -6   3   2    3.14    0.42 
  -6   3   2    3.00    0.36 
  -6   3   2    2.75    0.18 
  -6   3   2    2.75    0.35 
  -6   3   2    3.00    0.43 
  -6   3   2    2.71    0.17 
   5  -3  -2    2.01    0.17 
   5  -3  -2    2.15    0.42 
   5  -3  -2    1.99    0.17 
   5  -3  -2    1.92    0.32 
  -5   3   2    2.07    0.31 
  -5   3   2    2.01    0.29 
  -5   3   2    1.84    0.16 
  -5   3   2    2.40    0.42 
  -5   3   2    1.87    0.18 
  -5   3   2    1.96    0.36 
   4  -3  -2   33.12    0.74 
   4  -3  -2   34.01    1.00 
   4  -3  -2   32.10    0.73 
   4  -3  -2   33.38    0.88 
  -4   3   2   33.08    1.07 
  -4   3   2   32.99    0.75 
  -4   3   2   33.19    0.86 
   3  -3  -2    3.94    0.45 
   3  -3  -2    4.13    0.45 
   3  -3  -2    3.84    0.30 
   3  -3  -2    3.93    0.30 
   3  -3  -2    4.14    0.37 
  -3   3   2    3.82    0.47 
  -3   3   2    3.95    0.33 
  -3   3   2    4.84    0.32 
  -3   3   2    4.12    0.30 
   2  -3  -2    1.33    0.25 
   2  -3  -2    1.56    0.23 
   2  -3  -2    1.66    0.21 
   2  -3  -2    1.55    0.21 
  -2   3   2    1.29    0.19 
  -2   3   2    1.62    0.35 
  -2   3   2    1.50    0.25 
  -2   3   2    1.59    0.22 
  -2   3   2    1.27    0.21 
   1  -3  -2   11.31    0.49 
   1  -3  -2   11.61    0.53 
   1  -3  -2   11.77    0.47 
   1  -3  -2   11.31    0.48 
  -1   3   2   11.66    0.46 
  -1   3   2   11.80    0.61 
  -1   3   2   10.76    0.45 
  -1   3   2   11.31    0.49 
  -1   3   2   11.63    0.47 
   0  -3  -2    0.34    0.17 
   0  -3  -2    0.45    0.24 
   0  -3  -2    0.64    0.26 
   0  -3  -2    0.48    0.25 
   0  -3  -2    0.32    0.21 
   0   3   2    0.14    0.22 
   0   3   2    0.43    0.17 
   0   3   2    0.29    0.26 
   0   3   2    0.37    0.25 
   0   3   2    0.32    0.23 
  -1  -3  -2    2.14    0.29 
  -1  -3  -2    2.35    0.33 
  -1  -3  -2    2.42    0.35 
  -1  -3  -2    2.42    0.40 
  -1  -3  -2    2.49    0.45 
   1   3   2    2.26    0.32 
   1   3   2    2.14    0.43 
   1   3   2    2.42    0.30 
   1   3   2    1.94    0.33 
   1   3   2    2.77    0.35 
   1   3   2    2.22    0.29 
  -2  -3  -2    0.10    0.26 
  -2  -3  -2    0.20    0.21 
  -2  -3  -2    0.18    0.37 
  -2  -3  -2    0.04    0.23 
  -2  -3  -2    0.16    0.22 
   2   3   2    0.22    0.25 
   2   3   2    0.22    0.22 
   2   3   2    0.15    0.28 
   2   3   2    0.23    0.27 
   2   3   2    0.21    0.25 
   2   3   2    0.15    0.27 
  -3  -3  -2   19.43    0.75 
  -3  -3  -2   19.08    0.79 
  -3  -3  -2   18.27    0.84 
  -3  -3  -2   19.58    0.87 
  -3  -3  -2   19.69    0.76 
  -3  -3  -2   18.67    0.89 
   3   3   2   18.77    0.77 
   3   3   2   19.14    0.75 
   3   3   2   18.95    0.86 
   3   3   2   18.60    0.76 
   3   3   2   18.53    0.91 
   3   3   2   18.88    0.81 
  -4  -3  -2   27.06    1.09 
  -4  -3  -2   25.75    0.90 
  -4  -3  -2   27.03    0.78 
  -4  -3  -2   26.34    0.75 
  -4  -3  -2   26.53    0.87 
   4   3   2   27.38    1.00 
   4   3   2   26.49    0.75 
   4   3   2   25.50    0.85 
   4   3   2   25.58    0.98 
  -5  -3  -2   10.27    0.66 
  -5  -3  -2   11.08    0.64 
  -5  -3  -2   10.29    0.82 
  -5  -3  -2   10.98    0.58 
   5   3   2   10.91    0.81 
   5   3   2   10.63    0.61 
   5   3   2   10.74    0.72 
  -6  -3  -2    0.34    0.61 
  -6  -3  -2    0.55    0.39 
  -6  -3  -2    0.87    0.46 
  -6  -3  -2    0.23    0.30 
   6   3   2    0.55    0.44 
   6   3   2    0.32    0.36 
   6   3   2    0.82    0.49 
  -7  -3  -2    0.76    0.50 
  -7  -3  -2    0.91    0.53 
  -7  -3  -2    0.60    0.39 
   7   3   2    0.53    0.35 
   7   3   2    0.74    0.51 
   7   3   2    0.44    0.59 
  -8  -3  -2    0.05    0.55 
  -8  -3  -2   -0.22    0.69 
  -8  -3  -2    0.14    0.43 
   8   3   2    0.05    0.62 
   8   3   2    0.07    0.54 
  -9  -3  -2   -0.12    0.42 
  -9  -3  -2   -0.64    0.76 
  -9  -3  -2    0.57    0.60 
   9   3   2    0.44    0.70 
  12  -4  -2    0.63    0.66 
 -12   4   2    0.80    0.58 
 -12   4   2    0.73    0.57 
  11  -4  -2   -0.16    0.42 
 -11   4   2    0.46    0.45 
 -11   4   2    0.08    0.51 
  10  -4  -2    3.82    0.66 
 -10   4   2    3.16    0.48 
 -10   4   2    3.51    0.68 
 -10   4   2    3.37    0.57 
   9  -4  -2    8.00    0.74 
  -9   4   2    9.75    0.70 
  -9   4   2    8.28    0.79 
  -9   4   2    9.10    0.64 
   8  -4  -2    0.26    0.48 
  -8   4   2    0.23    0.42 
  -8   4   2    0.64    0.31 
   7  -4  -2   12.53    0.65 
   7  -4  -2   12.00    0.67 
  -7   4   2   13.67    0.65 
  -7   4   2   13.04    0.33 
  -7   4   2   13.60    0.66 
  -7   4   2   12.72    0.32 
  -7   4   2   12.65    0.82 
   6  -4  -2    4.39    0.43 
   6  -4  -2    4.25    0.52 
   6  -4  -2    4.27    0.22 
   6  -4  -2    4.29    0.21 
  -6   4   2    4.38    0.36 
  -6   4   2    4.52    0.45 
  -6   4   2    5.10    0.44 
  -6   4   2    4.43    0.23 
  -6   4   2    4.34    0.25 
  -6   4   2    4.43    0.47 
   5  -4  -2   11.31    0.55 
   5  -4  -2   11.26    0.35 
   5  -4  -2   11.05    0.55 
  -5   4   2   10.78    0.36 
  -5   4   2   11.21    0.69 
  -5   4   2   11.56    0.53 
   4  -4  -2   15.32    0.54 
   4  -4  -2   14.95    0.50 
   4  -4  -2   15.01    0.72 
   4  -4  -2   14.75    0.71 
   4  -4  -2   14.59    0.65 
  -4   4   2   14.39    0.53 
  -4   4   2   14.65    0.81 
  -4   4   2   15.35    0.52 
   3  -4  -2    0.64    0.30 
   3  -4  -2    0.70    0.20 
   3  -4  -2    0.46    0.20 
   3  -4  -2    0.65    0.26 
   3  -4  -2    0.52    0.31 
  -3   4   2    0.34    0.26 
  -3   4   2    0.61    0.21 
  -3   4   2    0.46    0.19 
  -3   4   2    0.71    0.20 
   2  -4  -2    1.18    0.26 
   2  -4  -2    1.23    0.28 
   2  -4  -2    0.93    0.18 
  -2   4   2    0.94    0.24 
  -2   4   2    0.84    0.17 
  -2   4   2    2.43    0.51 
  -2   4   2    1.00    0.32 
  -2   4   2    1.05    0.25 
   1  -4  -2    6.59    0.48 
   1  -4  -2    6.53    0.46 
   1  -4  -2    7.13    0.55 
   1  -4  -2    6.49    0.58 
  -1   4   2    7.25    0.60 
  -1   4   2    7.02    0.48 
  -1   4   2    6.43    0.46 
  -1   4   2    7.16    0.57 
  -1   4   2    6.93    0.55 
   0  -4  -2   32.75    1.06 
   0  -4  -2   32.89    0.90 
   0  -4  -2   32.73    0.99 
   0  -4  -2   32.69    1.05 
   0  -4  -2   34.19    0.98 
   0   4   2   32.93    0.81 
   0   4   2   33.83    1.04 
   0   4   2   32.61    0.90 
   0   4   2   33.36    1.14 
   0   4   2   32.25    0.98 
   0   4   2   33.20    0.95 
  -1  -4  -2   -0.06    0.27 
  -1  -4  -2    0.11    0.23 
  -1  -4  -2    0.44    0.37 
  -1  -4  -2   -0.03    0.25 
  -1  -4  -2   -0.02    0.19 
   1   4   2   -0.01    0.20 
   1   4   2   -0.33    0.36 
   1   4   2    0.05    0.19 
   1   4   2   -0.14    0.22 
   1   4   2   -0.08    0.28 
   1   4   2    0.21    0.23 
  -2  -4  -2   43.48    1.09 
  -2  -4  -2   43.03    1.25 
  -2  -4  -2   42.53    1.15 
  -2  -4  -2   42.00    1.25 
  -2  -4  -2   42.60    1.05 
   2   4   2   43.12    1.06 
   2   4   2   43.05    1.13 
   2   4   2   42.00    0.98 
   2   4   2   43.49    1.23 
   2   4   2   41.67    1.02 
   2   4   2   41.61    1.16 
  -3  -4  -2   26.46    1.10 
  -3  -4  -2   26.32    0.84 
  -3  -4  -2   26.20    0.88 
  -3  -4  -2   26.55    0.86 
   3   4   2   25.74    0.96 
   3   4   2   25.90    0.82 
   3   4   2   26.34    0.86 
  -4  -4  -2    0.79    0.44 
  -4  -4  -2    0.61    0.52 
  -4  -4  -2    0.23    0.24 
  -4  -4  -2   -0.10    0.35 
  -4  -4  -2    0.06    0.37 
   4   4   2    0.75    0.36 
   4   4   2    0.59    0.35 
   4   4   2    0.46    0.47 
  -5  -4  -2    8.11    0.70 
  -5  -4  -2    8.31    0.86 
  -5  -4  -2    8.15    0.66 
   5   4   2    9.09    0.67 
   5   4   2    8.63    0.85 
   5   4   2    8.63    0.69 
  -6  -4  -2   -0.25    0.49 
  -6  -4  -2   -0.57    0.38 
  -6  -4  -2   -0.51    0.64 
   6   4   2   -0.14    0.37 
   6   4   2    0.03    0.56 
   6   4   2    0.38    0.45 
  -7  -4  -2    0.63    0.33 
  -7  -4  -2    0.69    0.50 
  -7  -4  -2    0.48    0.71 
   7   4   2    1.79    0.80 
   7   4   2    1.24    0.43 
   7   4   2    0.66    0.47 
  -8  -4  -2    0.54    0.62 
  -8  -4  -2    1.17    0.62 
  -8  -4  -2    1.16    0.47 
   8   4   2    0.39    0.50 
  12  -5  -2   -0.23    0.57 
 -12   5   2    1.19    0.63 
  11  -5  -2    1.41    0.64 
 -11   5   2    1.53    0.45 
 -11   5   2    1.35    0.43 
 -11   5   2    1.07    0.58 
  10  -5  -2    1.30    0.47 
 -10   5   2    1.75    0.40 
 -10   5   2    1.11    0.53 
 -10   5   2    1.58    0.44 
   9  -5  -2    6.10    0.75 
  -9   5   2    5.77    0.65 
  -9   5   2    5.39    0.54 
   8  -5  -2   -0.03    0.46 
   8  -5  -2   -0.02    0.35 
  -8   5   2    0.24    0.09 
  -8   5   2    0.17    0.08 
  -8   5   2    0.52    0.32 
  -8   5   2    0.14    0.45 
   7  -5  -2    1.91    0.38 
   7  -5  -2    2.02    0.42 
   7  -5  -2    1.75    0.14 
   7  -5  -2    1.99    0.17 
  -7   5   2    1.67    0.17 
  -7   5   2    1.79    0.15 
  -7   5   2    1.59    0.48 
  -7   5   2    1.68    0.36 
   6  -5  -2    1.68    0.37 
   6  -5  -2    1.42    0.20 
   6  -5  -2    1.53    0.45 
  -6   5   2    1.48    0.37 
  -6   5   2    1.71    0.51 
  -6   5   2    1.86    0.38 
  -6   5   2    1.51    0.23 
   5  -5  -2    1.36    0.23 
   5  -5  -2    1.54    0.41 
   5  -5  -2    1.41    0.34 
   5  -5  -2    1.20    0.22 
  -5   5   2    1.51    0.23 
  -5   5   2    1.53    0.25 
  -5   5   2    1.41    0.45 
   4  -5  -2    0.38    0.21 
   4  -5  -2    0.55    0.35 
   4  -5  -2    0.41    0.23 
   4  -5  -2    0.39    0.31 
   4  -5  -2    0.17    0.27 
  -4   5   2    0.20    0.22 
  -4   5   2    0.23    0.24 
  -4   5   2    0.68    0.42 
  -4   5   2    0.28    0.21 
   3  -5  -2   26.69    0.94 
   3  -5  -2   26.98    0.98 
   3  -5  -2   27.16    0.81 
   3  -5  -2   26.49    0.88 
   3  -5  -2   28.43    0.86 
  -3   5   2   26.15    0.82 
  -3   5   2   27.58    0.84 
  -3   5   2   28.22    0.90 
  -3   5   2   26.55    1.08 
  -3   5   2   28.17    1.02 
   2  -5  -2    4.14    0.36 
   2  -5  -2    3.77    0.47 
   2  -5  -2    3.88    0.42 
   2  -5  -2    4.02    0.38 
  -2   5   2    4.06    0.38 
  -2   5   2    4.45    0.48 
  -2   5   2    4.02    0.40 
  -2   5   2    4.43    0.48 
  -2   5   2    4.18    0.38 
   1  -5  -2    5.09    0.48 
   1  -5  -2    5.51    0.39 
   1  -5  -2    5.11    0.49 
   1  -5  -2    4.79    0.42 
  -1   5   2    4.86    0.57 
  -1   5   2    5.47    0.40 
  -1   5   2    5.24    0.42 
  -1   5   2    5.54    0.46 
  -1   5   2    5.65    0.47 
   0  -5  -2   35.48    0.93 
   0  -5  -2   35.52    1.19 
   0  -5  -2   34.66    0.90 
   0  -5  -2   34.22    1.05 
   0   5   2   35.28    1.03 
   0   5   2   35.41    1.07 
   0   5   2   36.37    0.95 
   0   5   2   34.95    0.75 
   0   5   2   36.88    0.96 
  -1  -5  -2    4.11    0.44 
  -1  -5  -2    4.70    0.45 
  -1  -5  -2    4.49    0.40 
   1   5   2    4.63    0.40 
   1   5   2    4.60    0.49 
   1   5   2    4.37    0.56 
   1   5   2    4.48    0.35 
  -2  -5  -2    1.56    0.44 
  -2  -5  -2    1.85    0.45 
  -2  -5  -2    1.54    0.47 
   2   5   2    1.59    0.28 
   2   5   2    1.47    0.37 
   2   5   2    1.27    0.49 
  -3  -5  -2    1.54    0.46 
  -3  -5  -2    1.33    0.56 
  -3  -5  -2    1.59    0.40 
   3   5   2    1.53    0.47 
   3   5   2    1.27    0.33 
   3   5   2    1.40    0.35 
  -4  -5  -2    0.86    0.59 
  -4  -5  -2    1.16    0.51 
  -4  -5  -2    1.06    0.35 
   4   5   2    1.38    0.39 
   4   5   2    1.47    0.60 
   4   5   2    1.42    0.35 
  -5  -5  -2    0.03    0.45 
  -5  -5  -2    0.68    0.53 
  -5  -5  -2    0.51    0.69 
   5   5   2    0.33    0.42 
   5   5   2    0.57    0.42 
   5   5   2    0.19    0.58 
  -6  -5  -2   -0.07    0.55 
  -6  -5  -2    0.21    0.54 
  -6  -5  -2    0.22    0.48 
   6   5   2    0.54    0.45 
   6   5   2    0.29    0.44 
   6   5   2   -0.04    0.43 
  -7  -5  -2   -1.13    0.71 
  -7  -5  -2   -0.37    0.51 
  -7  -5  -2    0.44    0.49 
   7   5   2    0.14    0.65 
  12  -6  -2    0.23    0.64 
  11  -6  -2    2.96    0.64 
 -11   6   2    3.22    0.61 
 -11   6   2    3.52    0.55 
  10  -6  -2    1.45    0.49 
 -10   6   2    2.59    0.49 
 -10   6   2    2.18    0.61 
   9  -6  -2    0.91    0.47 
   9  -6  -2    0.43    0.41 
  -9   6   2    0.57    0.41 
  -9   6   2    1.45    0.40 
   8  -6  -2    4.38    0.55 
   8  -6  -2    4.18    0.16 
   8  -6  -2    3.95    0.14 
   8  -6  -2    3.73    0.54 
  -8   6   2    4.16    0.67 
  -8   6   2    3.79    0.24 
  -8   6   2    4.04    0.23 
  -8   6   2    4.75    0.48 
   7  -6  -2    6.32    0.55 
   7  -6  -2    6.54    0.29 
   7  -6  -2    6.18    0.62 
   7  -6  -2    6.76    0.30 
  -7   6   2    6.19    0.66 
  -7   6   2    7.63    0.70 
  -7   6   2    6.66    0.30 
  -7   6   2    6.31    0.32 
   6  -6  -2    0.66    0.40 
   6  -6  -2    0.32    0.34 
   6  -6  -2    0.23    0.22 
   6  -6  -2    0.21    0.18 
  -6   6   2    0.34    0.20 
  -6   6   2    0.41    0.31 
  -6   6   2    0.14    0.25 
  -6   6   2    0.16    0.21 
  -6   6   2    0.38    0.36 
   5  -6  -2    0.72    0.39 
   5  -6  -2    0.71    0.25 
   5  -6  -2    0.75    0.38 
  -5   6   2    0.59    0.39 
  -5   6   2    0.53    0.24 
  -5   6   2    0.70    0.25 
  -5   6   2    0.55    0.32 
   4  -6  -2    3.73    0.50 
   4  -6  -2    3.54    0.40 
   4  -6  -2    2.98    0.51 
  -4   6   2    3.48    0.42 
  -4   6   2    2.74    0.42 
  -4   6   2    3.34    0.39 
  -4   6   2    3.33    0.62 
   3  -6  -2    0.78    0.33 
   3  -6  -2    1.12    0.45 
   3  -6  -2    0.86    0.35 
  -3   6   2    0.95    0.34 
  -3   6   2    1.14    0.44 
  -3   6   2    1.24    0.34 
  -3   6   2    1.10    0.34 
   2  -6  -2    9.11    0.55 
   2  -6  -2    9.25    0.62 
  -2   6   2    8.87    0.67 
  -2   6   2    8.78    0.55 
  -2   6   2    9.67    0.54 
  -2   6   2    9.32    0.51 
   1  -6  -2    3.64    0.43 
   1  -6  -2    3.92    0.52 
  -1   6   2    4.28    0.39 
  -1   6   2    3.92    0.26 
  -1   6   2    3.47    0.47 
  -1   6   2    3.73    0.45 
  -1   6   2    3.90    0.37 
   0  -6  -2    0.54    0.45 
   0  -6  -2    0.75    0.40 
   0   6   2    0.68    0.21 
   0   6   2    0.40    0.26 
   0   6   2    0.44    0.50 
   0   6   2    0.60    0.38 
  -1  -6  -2    8.04    0.78 
  -1  -6  -2    6.50    0.52 
   1   6   2    6.06    0.37 
   1   6   2    8.81    0.86 
   1   6   2    7.04    0.53 
  -2  -6  -2    9.87    0.65 
  -2  -6  -2   10.17    0.86 
   2   6   2    9.14    0.50 
   2   6   2    9.72    0.65 
   2   6   2    9.99    0.79 
  -3  -6  -2    0.16    0.45 
  -3  -6  -2    0.49    0.53 
  -3  -6  -2    0.29    0.49 
   3   6   2   -0.21    0.57 
   3   6   2    0.56    0.35 
   3   6   2    0.38    0.42 
  -4  -6  -2    0.34    0.66 
  -4  -6  -2    0.13    0.40 
  -4  -6  -2    0.18    0.49 
   4   6   2   -0.31    0.56 
   4   6   2   -0.27    0.37 
   4   6   2    0.15    0.34 
  -5  -6  -2    0.47    0.43 
  -5  -6  -2    0.45    0.57 
  -5  -6  -2   -0.25    0.72 
   5   6   2   -0.04    0.58 
   5   6   2    0.34    0.41 
   5   6   2    0.14    0.45 
  -6  -6  -2    0.84    0.85 
  -6  -6  -2    1.14    0.63 
  -6  -6  -2    0.76    0.55 
   6   6   2    0.79    0.46 
   6   6   2    0.80    0.47 
  11  -7  -2    1.82    0.70 
 -11   7   2    3.26    0.76 
 -11   7   2    2.21    0.48 
  10  -7  -2    4.10    0.74 
 -10   7   2    3.46    0.71 
   9  -7  -2    1.27    0.57 
   9  -7  -2    2.11    0.51 
  -9   7   2    1.51    0.16 
  -9   7   2    1.70    0.63 
  -9   7   2    2.42    0.43 
   8  -7  -2    0.82    0.42 
   8  -7  -2    0.07    0.50 
  -8   7   2    0.65    0.22 
  -8   7   2    1.66    0.64 
   7  -7  -2    0.29    0.46 
   7  -7  -2    0.25    0.18 
   7  -7  -2    0.18    0.40 
  -7   7   2    0.70    0.35 
  -7   7   2    0.81    0.57 
  -7   7   2   -0.02    0.28 
  -7   7   2    0.38    0.25 
   6  -7  -2   -0.19    0.39 
   6  -7  -2    0.26    0.26 
   6  -7  -2   -0.18    0.36 
  -6   7   2    0.15    0.53 
  -6   7   2    0.12    0.35 
  -6   7   2    0.70    0.35 
  -6   7   2    0.19    0.28 
  -6   7   2    0.21    0.26 
   5  -7  -2    0.71    0.38 
   5  -7  -2    0.17    0.37 
   5  -7  -2    0.33    0.27 
  -5   7   2    0.28    0.25 
  -5   7   2    0.50    0.55 
  -5   7   2    0.07    0.29 
  -5   7   2    0.73    0.32 
  -5   7   2    0.57    0.26 
   4  -7  -2    5.58    0.56 
   4  -7  -2    5.63    0.62 
   4  -7  -2    5.67    0.49 
  -4   7   2    5.17    0.73 
  -4   7   2    5.70    0.48 
  -4   7   2    5.63    0.55 
  -4   7   2    5.89    0.48 
   3  -7  -2    5.19    0.63 
   3  -7  -2    5.04    0.50 
   3  -7  -2    4.41    0.49 
  -3   7   2    4.63    0.48 
  -3   7   2    5.00    0.50 
  -3   7   2    4.46    0.55 
  -3   7   2    4.61    0.64 
   2  -7  -2    0.23    0.41 
   2  -7  -2    0.14    0.39 
  -2   7   2   -0.13    0.35 
  -2   7   2    0.23    0.35 
  -2   7   2    0.59    0.61 
  -2   7   2    0.63    0.30 
  -2   7   2    0.41    0.20 
   1  -7  -2    1.28    0.44 
   1  -7  -2    1.53    0.49 
  -1   7   2    1.67    0.33 
  -1   7   2    0.48    0.52 
  -1   7   2    1.74    0.22 
   0  -7  -2    2.34    0.59 
   0  -7  -2    2.53    0.53 
   0   7   2    2.86    0.49 
   0   7   2    2.78    0.58 
   0   7   2    2.81    0.28 
  -1  -7  -2    0.70    0.65 
  -1  -7  -2    0.10    0.35 
   1   7   2   -0.19    0.58 
   1   7   2    0.30    0.25 
   1   7   2    0.28    0.34 
  -2  -7  -2   15.78    1.01 
  -2  -7  -2   16.31    0.82 
   2   7   2   16.10    0.61 
   2   7   2   15.45    1.04 
   2   7   2   16.37    0.75 
  -3  -7  -2    1.06    0.77 
  -3  -7  -2    0.78    0.45 
   3   7   2    1.63    0.73 
   3   7   2    1.70    0.55 
   3   7   2    1.39    0.41 
  -4  -7  -2    1.12    0.39 
  -4  -7  -2    0.29    0.69 
   4   7   2    1.34    0.45 
   4   7   2    1.07    0.44 
  -5  -7  -2   -0.34    0.78 
  -5  -7  -2   -0.61    0.53 
   5   7   2    0.64    0.73 
   5   7   2    0.21    0.38 
  11  -8  -2   -0.25    0.53 
 -11   8   2    0.78    0.67 
  10  -8  -2    0.65    0.62 
  10  -8  -2    0.64    0.46 
 -10   8   2    0.73    0.65 
   9  -8  -2    0.15    0.44 
   9  -8  -2   -0.13    0.54 
  -9   8   2   -0.15    0.19 
  -9   8   2    0.47    0.50 
   8  -8  -2    0.97    0.45 
   8  -8  -2    1.41    0.58 
  -8   8   2    1.50    0.28 
  -8   8   2    2.01    0.68 
   7  -8  -2    0.51    0.45 
   7  -8  -2    0.23    0.46 
  -7   8   2    0.43    0.28 
  -7   8   2    0.25    0.58 
   6  -8  -2    1.56    0.49 
   6  -8  -2    1.79    0.53 
   6  -8  -2    1.94    0.40 
  -6   8   2    2.38    0.61 
  -6   8   2    1.37    0.36 
   5  -8  -2    1.52    0.52 
   5  -8  -2    1.66    0.38 
   5  -8  -2    1.13    0.43 
  -5   8   2    1.33    0.45 
  -5   8   2    1.06    0.65 
  -5   8   2    1.52    0.36 
   4  -8  -2    0.60    0.40 
   4  -8  -2    0.04    0.40 
   4  -8  -2    0.09    0.36 
  -4   8   2    0.64    0.36 
  -4   8   2    0.22    0.65 
  -4   8   2    0.96    0.49 
  -4   8   2    0.79    0.38 
   3  -8  -2   22.43    1.11 
   3  -8  -2   22.45    0.96 
   3  -8  -2   21.37    0.86 
  -3   8   2   20.75    0.54 
  -3   8   2   22.52    1.33 
  -3   8   2   22.29    0.93 
  -3   8   2   20.22    0.81 
   2  -8  -2    1.23    0.46 
   2  -8  -2    1.02    0.36 
  -2   8   2    1.64    0.44 
  -2   8   2    1.35    0.69 
   1  -8  -2    0.33    0.49 
   1  -8  -2   -0.20    0.53 
  -1   8   2    0.36    0.73 
  -1   8   2   -0.33    0.39 
   0  -8  -2   10.80    0.72 
   0  -8  -2   10.84    0.92 
   0   8   2   10.25    0.96 
   0   8   2   10.32    0.70 
  -1  -8  -2    1.04    0.60 
  -1  -8  -2    1.50    0.76 
   1   8   2    0.88    0.74 
   1   8   2    1.56    0.55 
  -2  -8  -2    0.81    0.61 
  -2  -8  -2    0.27    0.57 
   2   8   2    0.29    0.48 
   2   8   2    0.74    0.72 
  -3  -8  -2    0.48    0.80 
  -3  -8  -2    0.88    0.63 
   3   8   2    1.86    0.78 
   3   8   2    0.31    0.49 
  -4  -8  -2    0.37    0.61 
  -4  -8  -2    0.12    0.65 
   4   8   2   -0.17    0.62 
   4   8   2    0.15    0.35 
  10  -9  -2    0.62    0.56 
  10  -9  -2   -0.33    0.54 
 -10   9   2    0.01    0.66 
   9  -9  -2    0.64    0.52 
   9  -9  -2    0.88    0.60 
  -9   9   2    0.42    0.66 
  -9   9   2    0.50    0.26 
   8  -9  -2    0.81    0.50 
   8  -9  -2    0.35    0.52 
  -8   9   2    0.13    0.29 
  -8   9   2    0.17    0.51 
   7  -9  -2    0.15    0.48 
   7  -9  -2    0.07    0.48 
  -7   9   2    0.16    0.33 
  -7   9   2   -0.41    0.45 
   6  -9  -2   -0.59    0.36 
   6  -9  -2    0.05    0.49 
  -6   9   2    0.21    0.54 
  -6   9   2    0.33    0.37 
   5  -9  -2    3.11    0.65 
   5  -9  -2    3.63    0.73 
   5  -9  -2    3.37    0.53 
  -5   9   2    2.92    0.82 
  -5   9   2    2.89    0.45 
   4  -9  -2    7.03    0.65 
   4  -9  -2    7.53    0.66 
   4  -9  -2    8.05    0.86 
  -4   9   2    6.61    0.86 
  -4   9   2    7.18    0.63 
   3  -9  -2    9.31    0.75 
   3  -9  -2    8.32    0.63 
   3  -9  -2    8.75    0.89 
  -3   9   2    8.61    1.05 
  -3   9   2    9.08    0.72 
   2  -9  -2   -0.13    0.35 
   2  -9  -2    0.06    0.44 
   2  -9  -2   -0.03    0.35 
  -2   9   2    0.37    0.35 
  -2   9   2    0.29    0.75 
   1  -9  -2    1.28    0.56 
   1  -9  -2    0.71    0.57 
  -1   9   2    1.05    0.75 
  -1   9   2    0.62    0.45 
   0  -9  -2    5.16    0.64 
   0  -9  -2    4.57    0.70 
   0   9   2    5.43    0.66 
   0   9   2    4.82    0.53 
  -1  -9  -2    0.24    0.59 
  -1  -9  -2   -0.34    0.75 
   1   9   2    0.15    0.39 
   1   9   2    0.75    0.76 
  -2  -9  -2   -0.15    0.78 
  -2  -9  -2    0.26    0.45 
   2   9   2    0.50    0.72 
   2   9   2    0.51    0.44 
   8 -10  -2    0.82    0.57 
   8 -10  -2    0.51    0.53 
  -8  10   2    0.83    0.37 
  -8  10   2   -0.62    0.66 
   7 -10  -2    0.73    0.59 
   7 -10  -2    0.89    0.52 
  -7  10   2    0.78    0.37 
  -7  10   2    0.02    0.73 
   6 -10  -2    1.02    0.61 
   6 -10  -2    0.99    0.48 
  -6  10   2    0.74    0.41 
  -6  10   2   -0.02    0.75 
   5 -10  -2    0.34    0.41 
   5 -10  -2    0.38    0.39 
  -5  10   2   -0.11    0.55 
  -5  10   2    0.64    0.39 
   4 -10  -2    7.17    0.65 
   4 -10  -2    7.29    0.80 
  -4  10   2    7.31    1.09 
  -4  10   2    7.48    0.70 
   3 -10  -2    0.02    0.56 
   3 -10  -2    0.71    0.54 
  -3  10   2    0.66    0.48 
  -3  10   2   -0.25    0.55 
   2 -10  -2   -0.09    0.51 
   2 -10  -2   -0.18    0.61 
  -2  10   2   -0.74    0.75 
  -2  10   2   -0.13    0.43 
   1 -10  -2    0.86    0.45 
   1 -10  -2    0.82    0.66 
  -1  10   2    0.97    0.54 
  -1  10   2    0.82    0.59 
   0 -10  -2   -0.22    0.69 
   0 -10  -2   -0.02    0.59 
   0  10   2   -0.34    0.34 
   5 -11  -2   -0.10    0.40 
   4 -11  -2    1.95    0.75 
  -2  12  -3    0.70    0.68 
   2 -12   3    0.03    0.57 
  -3  12  -3    0.37    0.71 
  -3  12  -3    0.01    0.37 
   3 -12   3    0.83    0.76 
  -4  12  -3   -0.95    0.59 
  -4  12  -3    0.59    0.47 
   4 -12   3    0.34    0.51 
  -5  12  -3    2.15    0.50 
  -5  12  -3    1.37    0.75 
   5 -12   3    2.04    0.74 
  -6  12  -3    3.05    0.53 
  -6  12  -3    3.74    0.86 
   6 -12   3    3.70    0.85 
  -7  12  -3    0.82    0.71 
  -7  12  -3    0.67    0.42 
   1  11  -3   -0.40    0.44 
   1  11  -3    0.02    0.47 
  -1 -11   3   -0.07    0.59 
  -1 -11   3    0.42    0.59 
   0  11  -3    2.32    0.75 
   0  11  -3    0.63    0.39 
   0 -11   3    0.41    0.59 
   0 -11   3    0.94    0.58 
  -1  11  -3    0.52    0.48 
  -1  11  -3    0.35    0.49 
   1 -11   3    0.27    0.56 
   1 -11   3    0.55    0.51 
  -2  11  -3    1.14    0.70 
  -2  11  -3    0.91    0.38 
   2 -11   3    0.64    0.49 
   2 -11   3    1.19    0.45 
  -3  11  -3    1.15    0.58 
  -3  11  -3    1.27    0.43 
   3 -11   3    2.41    0.56 
   3 -11   3    1.10    0.60 
  -4  11  -3   -0.30    0.37 
  -4  11  -3    0.29    0.64 
   4 -11   3    0.14    0.45 
  -5  11  -3    2.39    0.71 
  -5  11  -3    2.78    0.50 
   5 -11   3    2.96    0.75 
  -6  11  -3    6.48    0.86 
  -6  11  -3    7.58    0.63 
   6 -11   3    7.26    0.94 
  -7  11  -3   -0.34    0.58 
  -7  11  -3    0.37    0.35 
   7 -11   3    0.31    0.57 
   7 -11   3    0.02    0.38 
  -8  11  -3   -0.65    0.57 
  -8  11  -3    0.17    0.31 
   8 -11   3    0.09    0.42 
   8 -11   3    0.67    0.52 
  -9  11  -3    0.69    0.60 
   9 -11   3    1.47    0.56 
   9 -11   3    2.35    0.69 
   3  10  -3   -0.75    0.44 
   3  10  -3   -0.02    0.50 
  -3 -10   3    0.43    0.99 
  -3 -10   3    0.45    0.64 
   2  10  -3    0.04    0.35 
   2  10  -3    0.20    0.47 
  -2 -10   3   -0.16    0.40 
  -2 -10   3    0.24    0.59 
   1  10  -3    0.12    0.44 
   1  10  -3   -0.36    0.41 
   1  10  -3    0.13    0.47 
  -1 -10   3   -0.24    0.69 
  -1 -10   3   -0.12    0.39 
   0  10  -3    0.34    0.45 
   0  10  -3    0.13    0.58 
   0 -10   3   -0.38    0.41 
   0 -10   3    0.60    0.55 
  -1  10  -3    2.61    0.52 
  -1  10  -3    2.97    0.70 
   1 -10   3    2.30    0.46 
   1 -10   3    2.67    0.71 
  -2  10  -3    0.33    0.41 
  -2  10  -3    0.18    0.57 
   2 -10   3   -0.03    0.46 
   2 -10   3   -0.11    0.55 
  -3  10  -3    0.09    0.58 
  -3  10  -3    0.52    0.38 
   3 -10   3   -0.32    0.50 
   3 -10   3    0.01    0.43 
  -4  10  -3    4.25    0.50 
  -4  10  -3    4.02    0.71 
   4 -10   3    3.58    0.53 
   4 -10   3    3.51    0.67 
  -5  10  -3    1.84    0.63 
  -5  10  -3    2.17    0.45 
   5 -10   3    2.32    0.66 
   5 -10   3    1.40    0.37 
   5 -10   3    1.52    0.55 
  -6  10  -3    0.75    0.36 
  -6  10  -3    0.35    0.57 
   6 -10   3    0.60    0.38 
   6 -10   3    0.11    0.55 
  -7  10  -3    1.61    0.57 
  -7  10  -3    1.38    0.33 
   7 -10   3    1.02    0.45 
   7 -10   3    1.17    0.56 
  -8  10  -3   -0.33    0.23 
  -8  10  -3    0.25    0.51 
   8 -10   3    0.37    0.46 
   8 -10   3   -0.07    0.55 
  -9  10  -3   -0.61    0.45 
   9 -10   3    0.82    0.60 
   9 -10   3   -0.64    0.52 
 -10  10  -3    0.71    0.57 
  10 -10   3    1.84    0.71 
  10 -10   3    1.55    0.70 
   4   9  -3   -0.85    0.47 
   4   9  -3    0.09    0.46 
  -4  -9   3   -0.76    0.79 
  -4  -9   3   -0.18    0.58 
   3   9  -3    2.49    0.35 
   3   9  -3    2.47    0.49 
  -3  -9   3    3.02    0.46 
  -3  -9   3    1.60    0.74 
   2   9  -3    0.57    0.49 
   2   9  -3    0.38    0.47 
  -2  -9   3   -0.36    0.52 
  -2  -9   3   -0.45    0.68 
   1   9  -3    1.87    0.48 
   1   9  -3    2.08    0.42 
   1   9  -3    2.38    0.70 
  -1  -9   3    1.23    0.71 
  -1  -9   3    2.09    0.58 
   0   9  -3   10.04    0.96 
   0   9  -3   10.40    0.73 
   0  -9   3   10.78    0.99 
   0  -9   3   11.14    0.86 
  -1   9  -3   16.31    0.81 
  -1   9  -3   16.35    1.10 
   1  -9   3   16.47    0.97 
   1  -9   3   15.62    0.94 
  -2   9  -3    3.92    0.65 
  -2   9  -3    4.11    0.61 
  -2   9  -3    4.40    0.55 
   2  -9   3    4.26    0.69 
   2  -9   3    4.17    0.57 
  -3   9  -3    0.74    0.37 
  -3   9  -3    1.04    0.55 
  -3   9  -3    0.54    0.27 
   3  -9   3    1.00    0.54 
   3  -9   3    0.13    0.37 
   3  -9   3    0.68    0.25 
  -4   9  -3    1.08    0.35 
  -4   9  -3    1.11    0.34 
  -4   9  -3    1.42    0.54 
   4  -9   3    1.11    0.42 
   4  -9   3    1.26    0.32 
   4  -9   3    1.18    0.38 
  -5   9  -3    0.79    0.29 
  -5   9  -3    0.72    0.51 
   5  -9   3    0.39    0.34 
   5  -9   3    0.45    0.46 
   5  -9   3    0.84    0.35 
  -6   9  -3   -0.02    0.47 
  -6   9  -3   -0.37    0.25 
   6  -9   3   -0.08    0.28 
   6  -9   3    0.04    0.49 
   6  -9   3    0.19    0.41 
  -7   9  -3    0.85    0.26 
  -7   9  -3    0.60    0.47 
   7  -9   3    1.19    0.46 
   7  -9   3    1.10    0.45 
  -8   9  -3    1.94    0.25 
  -8   9  -3    2.31    0.56 
   8  -9   3    2.70    0.57 
   8  -9   3    2.13    0.55 
  -9   9  -3    0.17    0.48 
   9  -9   3    0.78    0.53 
   9  -9   3   -0.08    0.51 
 -10   9  -3   -0.06    0.42 
 -10   9  -3    0.18    0.42 
  10  -9   3    0.26    0.55 
  10  -9   3    0.64    0.55 
 -11   9  -3    1.40    0.53 
 -11   9  -3    1.57    0.57 
  11  -9   3    0.95    0.66 
   6   8  -3   -0.02    0.48 
   6   8  -3   -0.28    0.36 
   5   8  -3    0.61    0.52 
   5   8  -3    0.90    0.48 
  -5  -8   3    0.05    0.83 
  -5  -8   3    0.45    0.55 
   4   8  -3    1.05    0.55 
   4   8  -3    1.63    0.54 
  -4  -8   3    0.97    0.45 
  -4  -8   3    0.42    0.80 
   3   8  -3    1.24    0.46 
   3   8  -3    0.91    0.48 
  -3  -8   3    0.02    0.47 
  -3  -8   3    1.01    0.61 
   2   8  -3    5.39    0.63 
   2   8  -3    6.60    0.75 
  -2  -8   3    4.76    0.63 
  -2  -8   3    5.62    0.96 
   1   8  -3    7.67    0.67 
   1   8  -3    7.82    0.59 
   1   8  -3    7.30    0.58 
  -1  -8   3    6.74    0.77 
  -1  -8   3    7.68    0.57 
   0   8  -3    4.36    0.48 
   0   8  -3    3.62    0.46 
   0  -8   3    3.53    0.41 
   0  -8   3    3.68    0.63 
  -1   8  -3    0.70    0.28 
  -1   8  -3    0.74    0.36 
  -1   8  -3    0.67    0.46 
   1  -8   3    0.69    0.43 
   1  -8   3    0.99    0.51 
  -2   8  -3   25.32    1.11 
  -2   8  -3   24.89    0.89 
  -2   8  -3   24.44    0.89 
   2  -8   3   24.01    0.55 
   2  -8   3   23.28    0.96 
   2  -8   3   25.31    0.95 
  -3   8  -3    4.67    0.48 
  -3   8  -3    4.54    0.47 
  -3   8  -3    4.68    0.56 
   3  -8   3    4.35    0.47 
   3  -8   3    4.70    0.36 
   3  -8   3    5.11    0.65 
  -4   8  -3    0.34    0.31 
  -4   8  -3   -0.11    0.41 
  -4   8  -3    0.14    0.26 
   4  -8   3    0.13    0.26 
   4  -8   3    0.11    0.32 
   4  -8   3    0.29    0.30 
   4  -8   3    0.35    0.43 
  -5   8  -3    0.11    0.25 
  -5   8  -3    1.12    0.47 
  -5   8  -3    0.23    0.23 
   5  -8   3    0.12    0.26 
   5  -8   3    0.16    0.32 
   5  -8   3    0.48    0.35 
   5  -8   3    0.40    0.44 
  -6   8  -3    2.44    0.47 
  -6   8  -3    3.39    0.35 
  -6   8  -3    2.94    0.41 
  -6   8  -3    2.82    0.39 
  -6   8  -3    3.09    0.33 
   6  -8   3    3.05    0.58 
   6  -8   3    3.18    0.33 
   6  -8   3    2.57    0.47 
  -7   8  -3   -0.11    0.19 
  -7   8  -3   -0.06    0.34 
  -7   8  -3   -0.17    0.35 
   7  -8   3    0.32    0.37 
   7  -8   3    0.01    0.40 
   7  -8   3   -0.09    0.18 
  -8   8  -3    0.96    0.42 
  -8   8  -3    1.04    0.15 
   8  -8   3    0.97    0.55 
   8  -8   3    0.84    0.49 
  -9   8  -3    3.37    0.50 
  -9   8  -3    3.06    0.57 
   9  -8   3    3.75    0.63 
   9  -8   3    2.94    0.62 
 -10   8  -3    0.28    0.40 
 -10   8  -3   -0.37    0.41 
  10  -8   3    0.19    0.55 
 -11   8  -3    2.04    0.62 
 -11   8  -3    1.13    0.55 
 -11   8  -3    1.30    0.66 
  11  -8   3    0.75    0.60 
   7   7  -3    0.04    0.58 
   6   7  -3    1.95    0.55 
   6   7  -3    1.89    0.66 
  -6  -7   3    1.75    0.93 
  -6  -7   3    2.23    0.63 
   5   7  -3    4.25    0.68 
   5   7  -3    5.00    0.65 
  -5  -7   3    4.02    0.79 
  -5  -7   3    3.82    0.65 
   4   7  -3    2.13    0.41 
   4   7  -3    1.67    0.40 
  -4  -7   3    2.34    0.55 
  -4  -7   3    1.64    0.55 
  -4  -7   3    1.87    0.40 
   3   7  -3    9.99    0.77 
   3   7  -3   10.46    0.75 
  -3  -7   3    9.53    0.99 
  -3  -7   3   10.16    0.78 
  -3  -7   3   10.00    0.61 
   2   7  -3    7.17    0.55 
   2   7  -3    7.41    0.62 
  -2  -7   3    7.26    0.58 
  -2  -7   3    7.17    0.43 
  -2  -7   3    7.44    0.85 
   1   7  -3    1.71    0.38 
   1   7  -3    2.17    0.39 
   1   7  -3    1.39    0.36 
  -1  -7   3    1.82    0.36 
  -1  -7   3    2.27    0.59 
  -1  -7   3    1.66    0.21 
   0   7  -3   14.15    0.59 
   0   7  -3   13.55    0.79 
   0   7  -3   13.51    0.64 
   0  -7   3   15.20    0.74 
   0  -7   3   12.81    0.82 
  -1   7  -3   11.57    0.55 
  -1   7  -3   10.92    0.65 
  -1   7  -3   11.22    0.60 
   1  -7   3   10.98    0.57 
   1  -7   3   11.10    0.66 
   1  -7   3   11.29    0.75 
  -2   7  -3    4.50    0.36 
  -2   7  -3    4.67    0.42 
  -2   7  -3    4.06    0.47 
   2  -7   3    4.61    0.43 
   2  -7   3    4.90    0.54 
   2  -7   3    4.88    0.26 
   2  -7   3    4.80    0.53 
  -3   7  -3    9.52    0.73 
  -3   7  -3    9.43    0.49 
  -3   7  -3    9.65    0.65 
  -3   7  -3    9.07    0.50 
   3  -7   3   10.04    0.69 
   3  -7   3    9.58    0.62 
   3  -7   3    9.49    0.52 
   3  -7   3    9.89    0.43 
  -4   7  -3    1.05    0.41 
  -4   7  -3    0.96    0.28 
  -4   7  -3    0.85    0.26 
   4  -7   3    0.54    0.25 
   4  -7   3    1.18    0.28 
   4  -7   3    0.61    0.29 
   4  -7   3    0.75    0.34 
   4  -7   3    0.71    0.35 
  -5   7  -3    0.21    0.26 
  -5   7  -3   -0.18    0.30 
  -5   7  -3   -0.30    0.24 
  -5   7  -3   -0.02    0.20 
  -5   7  -3   -0.09    0.20 
   5  -7   3    0.03    0.28 
   5  -7   3    0.06    0.32 
   5  -7   3    0.23    0.32 
   5  -7   3   -0.03    0.20 
   5  -7   3   -0.26    0.20 
  -6   7  -3    5.01    0.35 
  -6   7  -3    5.26    0.47 
  -6   7  -3    4.44    0.31 
  -6   7  -3    4.63    0.45 
  -6   7  -3    4.37    0.48 
   6  -7   3    4.96    0.31 
   6  -7   3    4.93    0.62 
   6  -7   3    4.48    0.52 
  -7   7  -3    9.03    0.35 
  -7   7  -3    8.62    0.34 
  -7   7  -3   10.06    0.65 
  -7   7  -3    9.14    0.63 
  -7   7  -3    9.26    0.70 
   7  -7   3    8.93    0.29 
   7  -7   3    8.32    0.77 
   7  -7   3    9.37    0.75 
   7  -7   3    9.25    0.29 
  -8   7  -3    0.45    0.05 
  -8   7  -3    0.13    0.37 
  -8   7  -3    0.51    0.36 
   8  -7   3    0.72    0.51 
   8  -7   3    0.44    0.49 
  -9   7  -3    1.74    0.45 
  -9   7  -3    2.12    0.50 
   9  -7   3    1.61    0.60 
 -10   7  -3    1.13    0.49 
 -10   7  -3    0.62    0.45 
 -10   7  -3    0.97    0.38 
  10  -7   3    1.32    0.63 
 -11   7  -3    0.96    0.46 
 -11   7  -3    0.14    0.45 
 -11   7  -3    0.13    0.45 
  11  -7   3    0.63    0.64 
   8   6  -3    0.59    0.65 
   7   6  -3    0.18    0.56 
   7   6  -3   -0.12    0.41 
  -7  -6   3   -0.09    0.80 
  -7  -6   3    0.19    0.51 
   6   6  -3    0.65    0.39 
   6   6  -3    0.19    0.40 
  -6  -6   3    0.47    0.47 
  -6  -6   3    0.41    0.74 
   5   6  -3    1.32    0.43 
   5   6  -3    0.76    0.41 
  -5  -6   3    1.43    0.78 
  -5  -6   3    0.48    0.47 
   4   6  -3    1.01    0.31 
   4   6  -3    1.15    0.39 
   4   6  -3    1.46    0.46 
  -4  -6   3    1.68    0.68 
  -4  -6   3    1.39    0.34 
  -4  -6   3    0.75    0.42 
   3   6  -3   13.60    0.80 
   3   6  -3   13.35    0.74 
   3   6  -3   12.06    0.68 
  -3  -6   3   13.39    0.82 
  -3  -6   3   13.79    0.65 
  -3  -6   3   12.79    0.93 
   2   6  -3    0.83    0.32 
   2   6  -3    1.11    0.35 
   2   6  -3    0.61    0.29 
  -2  -6   3    0.95    0.25 
  -2  -6   3    0.93    0.30 
  -2  -6   3    0.67    0.37 
   1   6  -3    5.00    0.40 
   1   6  -3    6.14    0.50 
   1   6  -3    5.03    0.39 
   1   6  -3    4.78    0.41 
   1   6  -3    4.67    0.45 
  -1  -6   3    4.88    0.47 
  -1  -6   3    4.97    0.26 
  -1  -6   3    4.63    0.42 
  -1  -6   3    4.74    0.49 
  -1  -6   3    4.85    0.41 
   0   6  -3    1.95    0.31 
   0   6  -3    1.95    0.25 
   0   6  -3    1.63    0.30 
   0   6  -3    1.64    0.35 
   0  -6   3    1.66    0.39 
   0  -6   3    1.80    0.33 
   0  -6   3    1.72    0.30 
   0  -6   3    1.87    0.13 
   0  -6   3    1.34    0.41 
  -1   6  -3   26.66    0.99 
  -1   6  -3   26.88    0.83 
  -1   6  -3   27.77    1.13 
  -1   6  -3   26.58    0.83 
   1  -6   3   26.56    0.98 
   1  -6   3   28.54    0.88 
   1  -6   3   27.29    1.01 
   1  -6   3   26.99    0.83 
  -2   6  -3    1.39    0.43 
  -2   6  -3    1.13    0.28 
  -2   6  -3    1.74    0.41 
  -2   6  -3    1.19    0.29 
   2  -6   3    1.15    0.14 
   2  -6   3    1.12    0.35 
   2  -6   3    0.87    0.30 
   2  -6   3    1.25    0.24 
   2  -6   3    1.18    0.20 
   2  -6   3    0.87    0.30 
  -3   6  -3    2.92    0.27 
  -3   6  -3    3.46    0.40 
  -3   6  -3    3.00    0.29 
   3  -6   3    3.12    0.28 
   3  -6   3    2.97    0.29 
   3  -6   3    3.00    0.41 
   3  -6   3    3.23    0.35 
   3  -6   3    3.00    0.27 
   3  -6   3    2.96    0.22 
  -4   6  -3   14.63    0.49 
  -4   6  -3   14.60    0.53 
  -4   6  -3   15.14    0.72 
  -4   6  -3   15.67    0.69 
  -4   6  -3   14.98    0.52 
   4  -6   3   15.34    0.53 
   4  -6   3   14.90    0.50 
   4  -6   3   14.60    0.55 
   4  -6   3   15.44    0.76 
   4  -6   3   15.41    0.60 
   4  -6   3   15.69    0.63 
  -5   6  -3    6.01    0.44 
  -5   6  -3    6.33    0.34 
  -5   6  -3    6.15    0.47 
  -5   6  -3    6.27    0.33 
  -5   6  -3    6.26    0.46 
   5  -6   3    6.24    0.33 
   5  -6   3    6.81    0.49 
   5  -6   3    5.65    0.48 
   5  -6   3    6.24    0.53 
   5  -6   3    6.05    0.46 
  -6   6  -3    3.56    0.43 
  -6   6  -3    3.90    0.47 
  -6   6  -3    4.15    0.29 
  -6   6  -3    3.59    0.26 
  -6   6  -3    4.11    0.45 
   6  -6   3    3.80    0.49 
   6  -6   3    3.59    0.25 
   6  -6   3    3.45    0.50 
   6  -6   3    4.05    0.54 
   6  -6   3    3.65    0.25 
  -7   6  -3    3.29    0.16 
  -7   6  -3    3.29    0.41 
  -7   6  -3    3.10    0.40 
  -7   6  -3    3.19    0.17 
  -7   6  -3    2.90    0.42 
   7  -6   3    3.49    0.54 
   7  -6   3    3.43    0.55 
   7  -6   3    3.54    0.51 
  -8   6  -3    8.79    0.69 
  -8   6  -3   10.03    0.70 
   8  -6   3    9.66    0.78 
   8  -6   3    8.79    0.79 
  -9   6  -3    4.03    0.65 
  -9   6  -3    4.25    0.55 
  -9   6  -3    3.95    0.53 
   9  -6   3    4.81    0.75 
 -10   6  -3    0.11    0.43 
 -10   6  -3    0.61    0.41 
 -10   6  -3   -0.04    0.46 
  10  -6   3    0.63    0.59 
 -11   6  -3    1.26    0.44 
 -11   6  -3    0.68    0.52 
 -11   6  -3   -0.01    0.40 
  11  -6   3    0.77    0.66 
  12  -6   3    0.34    0.67 
   8   5  -3    0.91    0.66 
  -8  -5   3    0.13    0.45 
  -8  -5   3    0.47    0.84 
   7   5  -3    1.68    0.59 
   7   5  -3    1.69    0.44 
  -7  -5   3    1.41    0.50 
  -7  -5   3    1.12    0.77 
   6   5  -3    0.18    0.40 
   6   5  -3    0.38    0.32 
   6   5  -3    0.08    0.27 
  -6  -5   3    0.08    0.42 
  -6  -5   3    0.98    0.57 
   5   5  -3    9.14    0.76 
   5   5  -3    8.70    0.55 
   5   5  -3    9.12    0.62 
  -5  -5   3    8.35    0.67 
  -5  -5   3    8.86    0.91 
  -5  -5   3    8.46    0.65 
   4   5  -3   17.86    0.67 
   4   5  -3   18.77    0.68 
   4   5  -3   17.54    0.79 
  -4  -5   3   17.75    0.91 
  -4  -5   3   19.30    0.73 
  -4  -5   3   17.65    0.70 
  -4  -5   3   19.21    0.77 
   3   5  -3    9.67    0.53 
   3   5  -3    9.60    0.62 
   3   5  -3   10.07    0.60 
  -3  -5   3    9.27    0.60 
  -3  -5   3   10.63    0.55 
  -3  -5   3    9.76    0.79 
  -3  -5   3    9.86    0.52 
   2   5  -3    6.31    0.46 
   2   5  -3    6.38    0.49 
   2   5  -3    6.99    0.51 
   2   5  -3    6.91    0.66 
   2   5  -3    6.30    0.45 
  -2  -5   3    6.08    0.52 
  -2  -5   3    6.56    0.43 
  -2  -5   3    5.87    0.58 
  -2  -5   3    6.88    0.52 
  -2  -5   3    6.09    0.60 
   1   5  -3   41.84    1.08 
   1   5  -3   41.42    1.05 
   1   5  -3   40.94    1.08 
   1   5  -3   39.68    1.16 
   1   5  -3   40.60    1.04 
   1   5  -3   41.97    1.27 
  -1  -5   3   40.55    1.18 
  -1  -5   3   40.20    1.07 
  -1  -5   3   40.15    0.88 
  -1  -5   3   41.52    1.08 
  -1  -5   3   40.06    1.35 
   0   5  -3   16.14    0.86 
   0   5  -3   16.25    0.66 
   0   5  -3   15.97    0.70 
   0   5  -3   16.64    0.66 
   0  -5   3   16.60    0.65 
   0  -5   3   16.76    0.75 
   0  -5   3   15.64    0.79 
   0  -5   3   15.94    0.61 
  -1   5  -3    1.04    0.28 
  -1   5  -3    1.12    0.29 
  -1   5  -3    2.17    0.41 
  -1   5  -3    1.84    0.32 
   1  -5   3    1.48    0.37 
   1  -5   3    1.61    0.33 
   1  -5   3    1.53    0.30 
   1  -5   3    1.13    0.36 
  -2   5  -3   16.12    0.69 
  -2   5  -3   14.79    0.55 
  -2   5  -3   14.72    0.52 
  -2   5  -3   14.82    0.72 
   2  -5   3   15.75    0.63 
   2  -5   3   14.92    0.45 
   2  -5   3   15.09    0.48 
   2  -5   3   14.57    0.68 
   2  -5   3   14.84    0.57 
   2  -5   3   14.95    0.55 
  -3   5  -3    1.31    0.31 
  -3   5  -3    1.35    0.20 
  -3   5  -3    1.46    0.22 
  -3   5  -3    1.82    0.30 
   3  -5   3    1.45    0.19 
   3  -5   3    1.47    0.25 
   3  -5   3    1.45    0.22 
   3  -5   3    1.47    0.20 
   3  -5   3    1.37    0.23 
   3  -5   3    1.43    0.25 
  -4   5  -3   10.93    0.60 
  -4   5  -3   11.52    0.38 
  -4   5  -3   11.35    0.45 
  -4   5  -3   11.63    0.40 
  -4   5  -3   11.63    0.52 
  -4   5  -3   11.75    0.53 
   4  -5   3   11.73    0.39 
   4  -5   3   11.52    0.48 
   4  -5   3   11.00    0.52 
   4  -5   3   11.55    0.40 
   4  -5   3   11.47    0.56 
   4  -5   3   11.55    0.55 
  -5   5  -3    8.25    0.48 
  -5   5  -3    7.43    0.29 
  -5   5  -3    7.95    0.31 
  -5   5  -3    8.12    0.54 
  -5   5  -3    8.14    0.56 
  -5   5  -3    8.11    0.45 
   5  -5   3    8.05    0.47 
   5  -5   3    7.12    0.26 
   5  -5   3    8.46    0.30 
   5  -5   3    8.10    0.62 
   5  -5   3    7.75    0.54 
  -6   5  -3   14.22    0.34 
  -6   5  -3   14.37    0.76 
  -6   5  -3   14.14    0.62 
  -6   5  -3   14.25    0.65 
  -6   5  -3   14.34    0.35 
  -6   5  -3   14.35    0.67 
   6  -5   3   13.91    0.29 
   6  -5   3   14.87    0.74 
   6  -5   3   14.35    0.73 
   6  -5   3   14.24    0.30 
   6  -5   3   15.14    0.80 
  -7   5  -3    0.91    0.27 
  -7   5  -3    1.07    0.34 
  -7   5  -3    0.97    0.06 
  -7   5  -3    0.94    0.06 
  -7   5  -3    0.76    0.36 
   7  -5   3    1.05    0.42 
   7  -5   3    1.07    0.35 
  -8   5  -3    5.06    0.62 
  -8   5  -3    5.01    0.53 
  -8   5  -3    4.42    0.58 
   8  -5   3    4.72    0.65 
   8  -5   3    4.64    0.68 
  -9   5  -3    1.37    0.42 
  -9   5  -3    0.64    0.44 
  -9   5  -3    1.35    0.52 
   9  -5   3    1.03    0.57 
   9  -5   3    1.02    0.55 
 -10   5  -3    0.23    0.33 
 -10   5  -3   -0.36    0.37 
 -10   5  -3    0.25    0.37 
  10  -5   3    0.50    0.58 
 -11   5  -3   -0.42    0.37 
 -11   5  -3    0.56    0.38 
 -11   5  -3   -0.17    0.48 
  11  -5   3   -0.57    0.54 
 -12   5  -3    1.37    0.54 
 -12   5  -3    0.91    0.46 
  12  -5   3    1.11    0.72 
   9   4  -3    0.89    0.52 
  -9  -4   3   -0.14    0.75 
  -9  -4   3    0.64    0.49 
   8   4  -3    1.10    0.64 
  -8  -4   3    0.38    0.74 
  -8  -4   3    0.66    0.47 
   7   4  -3    0.98    0.37 
   7   4  -3    0.67    0.38 
   7   4  -3    1.15    0.48 
  -7  -4   3    0.53    0.42 
  -7  -4   3    0.42    0.66 
   6   4  -3   25.51    0.79 
   6   4  -3   24.82    0.74 
   6   4  -3   24.85    1.01 
   6   4  -3   25.36    0.71 
  -6  -4   3   24.85    1.05 
  -6  -4   3   24.46    0.74 
  -6  -4   3   24.62    0.84 
   5   4  -3   10.70    0.71 
   5   4  -3   10.36    0.51 
   5   4  -3   11.16    0.54 
   5   4  -3    9.59    0.51 
  -5  -4   3   10.12    0.84 
  -5  -4   3   10.86    0.56 
  -5  -4   3   10.93    0.69 
  -5  -4   3   10.29    0.65 
   4   4  -3   11.25    0.47 
   4   4  -3   11.43    0.53 
   4   4  -3   11.34    0.69 
   4   4  -3   11.16    0.55 
  -4  -4   3   10.49    0.75 
  -4  -4   3   11.01    0.55 
  -4  -4   3   10.63    0.57 
  -4  -4   3   11.70    0.68 
   3   4  -3   15.61    0.64 
   3   4  -3   16.19    0.57 
   3   4  -3   15.74    0.61 
   3   4  -3   15.52    0.55 
   3   4  -3   15.86    0.79 
   3   4  -3   15.94    0.44 
  -3  -4   3   16.05    0.76 
  -3  -4   3   16.47    0.61 
  -3  -4   3   15.96    0.60 
  -3  -4   3   16.16    0.56 
  -3  -4   3   15.97    0.68 
   2   4  -3    4.77    0.41 
   2   4  -3    4.55    0.23 
   2   4  -3    4.72    0.35 
   2   4  -3    4.90    0.54 
   2   4  -3    4.82    0.43 
   2   4  -3    4.87    0.42 
  -2  -4   3    4.36    0.49 
  -2  -4   3    4.32    0.48 
  -2  -4   3    4.91    0.38 
  -2  -4   3    4.29    0.37 
  -2  -4   3    4.98    0.37 
   1   4  -3   13.85    0.73 
   1   4  -3   13.58    0.62 
   1   4  -3   13.17    0.55 
   1   4  -3   13.28    0.56 
  -1  -4   3   12.94    0.60 
  -1  -4   3   13.40    0.59 
  -1  -4   3   13.25    0.70 
  -1  -4   3   13.11    0.74 
   0   4  -3   43.16    1.08 
   0   4  -3   41.84    1.06 
   0   4  -3   41.14    1.14 
   0   4  -3   42.81    1.29 
   0  -4   3   42.84    1.11 
   0  -4   3   42.09    1.07 
   0  -4   3   43.35    1.17 
   0  -4   3   41.73    1.25 
  -1   4  -3    0.49    0.15 
  -1   4  -3    0.50    0.21 
  -1   4  -3    0.59    0.29 
  -1   4  -3    0.43    0.16 
   1  -4   3    0.47    0.15 
   1  -4   3    0.32    0.22 
   1  -4   3    0.53    0.23 
   1  -4   3    0.84    0.26 
  -2   4  -3    0.90    0.17 
  -2   4  -3    0.85    0.20 
  -2   4  -3    1.07    0.19 
  -2   4  -3    1.02    0.21 
   2  -4   3    0.67    0.26 
   2  -4   3    0.97    0.19 
   2  -4   3    1.16    0.20 
   2  -4   3    1.04    0.18 
   2  -4   3    0.98    0.17 
   2  -4   3    0.85    0.18 
  -3   4  -3   12.34    0.41 
  -3   4  -3   12.48    0.43 
  -3   4  -3   12.27    0.59 
  -3   4  -3   11.92    0.51 
  -3   4  -3   12.41    0.44 
  -3   4  -3   11.94    0.45 
   3  -4   3   12.01    0.54 
   3  -4   3   11.88    0.39 
   3  -4   3   12.17    0.61 
   3  -4   3   12.83    0.46 
   3  -4   3   12.58    0.43 
   3  -4   3   11.72    0.50 
  -4   4  -3   26.07    0.86 
  -4   4  -3   26.03    0.58 
  -4   4  -3   26.14    0.69 
  -4   4  -3   26.92    0.79 
  -4   4  -3   25.77    0.56 
  -4   4  -3   25.86    0.69 
   4  -4   3   25.69    0.56 
   4  -4   3   26.22    0.80 
   4  -4   3   26.33    0.80 
   4  -4   3   25.42    0.82 
  -5   4  -3   17.82    0.69 
  -5   4  -3   17.04    0.75 
  -5   4  -3   16.41    0.75 
  -5   4  -3   16.77    0.43 
  -5   4  -3   15.96    0.71 
  -5   4  -3   16.71    0.45 
  -5   4  -3   16.77    0.61 
   5  -4   3   16.01    0.79 
   5  -4   3   17.01    0.77 
   5  -4   3   16.90    0.67 
   5  -4   3   16.53    0.41 
   5  -4   3   16.56    0.42 
   5  -4   3   18.00    0.78 
  -6   4  -3   10.20    0.53 
  -6   4  -3   10.00    0.53 
  -6   4  -3    9.51    0.25 
  -6   4  -3   10.17    0.56 
  -6   4  -3    9.82    0.25 
  -6   4  -3   10.25    0.48 
   6  -4   3    9.82    0.18 
   6  -4   3   10.09    0.19 
   6  -4   3   10.20    0.56 
   6  -4   3    9.31    0.57 
   6  -4   3    9.74    0.59 
  -7   4  -3    3.43    0.55 
  -7   4  -3    3.81    0.42 
  -7   4  -3    3.40    0.15 
  -7   4  -3    3.35    0.44 
  -7   4  -3    3.21    0.15 
  -7   4  -3    3.56    0.43 
   7  -4   3    3.78    0.57 
   7  -4   3    2.89    0.44 
   7  -4   3    3.56    0.43 
  -8   4  -3    1.56    0.55 
  -8   4  -3    1.84    0.48 
   8  -4   3    1.84    0.62 
   8  -4   3    1.79    0.51 
   8  -4   3    1.06    0.45 
  -9   4  -3   10.92    0.89 
  -9   4  -3   11.62    0.78 
   9  -4   3   11.33    0.91 
   9  -4   3   10.64    0.83 
   9  -4   3   11.36    0.79 
 -10   4  -3    1.02    0.49 
 -10   4  -3    1.27    0.39 
  10  -4   3    1.14    0.43 
  10  -4   3    1.69    0.64 
  10  -4   3    1.30    0.58 
 -11   4  -3    0.78    0.47 
 -11   4  -3    1.11    0.49 
  11  -4   3    0.68    0.53 
  11  -4   3    1.40    0.67 
  12  -4   3    1.13    0.59 
  10   3  -3   -0.13    0.52 
  10   3  -3   -0.90    0.59 
 -10  -3   3   -0.31    0.72 
 -10  -3   3    0.29    0.41 
   9   3  -3    0.01    0.61 
   9   3  -3   -0.02    0.42 
  -9  -3   3    0.64    0.71 
  -9  -3   3   -0.21    0.41 
   8   3  -3    3.48    0.58 
   8   3  -3    3.87    0.45 
   8   3  -3    4.02    0.56 
  -8  -3   3    3.88    0.42 
  -8  -3   3    3.73    0.48 
  -8  -3   3    3.45    0.73 
   7   3  -3    6.57    0.56 
   7   3  -3    6.38    0.50 
   7   3  -3    7.39    0.77 
   7   3  -3    6.42    0.43 
  -7  -3   3    6.80    0.55 
  -7  -3   3    7.07    0.56 
  -7  -3   3    6.04    0.76 
  -7  -3   3    6.41    0.45 
   6   3  -3    0.92    0.35 
   6   3  -3    1.03    0.25 
   6   3  -3    1.08    0.33 
   6   3  -3    0.81    0.46 
  -6  -3   3    0.81    0.33 
  -6  -3   3    0.72    0.34 
  -6  -3   3    0.64    0.40 
  -6  -3   3    1.04    0.28 
   5   3  -3   15.12    0.78 
   5   3  -3   15.87    0.62 
   5   3  -3   15.53    0.60 
   5   3  -3   15.91    0.53 
  -5  -3   3   16.01    0.64 
  -5  -3   3   16.09    0.92 
  -5  -3   3   15.66    0.75 
  -5  -3   3   15.73    0.65 
   4   3  -3    6.29    0.37 
   4   3  -3    6.12    0.54 
   4   3  -3    6.75    0.47 
   4   3  -3    6.10    0.36 
   4   3  -3    6.91    0.48 
   4   3  -3    5.86    0.48 
  -4  -3   3    5.80    0.47 
  -4  -3   3    6.35    0.40 
  -4  -3   3    6.23    0.57 
  -4  -3   3    5.96    0.51 
  -4  -3   3    5.93    0.51 
   3   3  -3    9.08    0.45 
   3   3  -3    8.60    0.65 
   3   3  -3    9.17    0.55 
   3   3  -3    8.74    0.50 
   3   3  -3    8.83    0.40 
   3   3  -3    8.35    0.39 
  -3  -3   3   10.51    0.75 
  -3  -3   3    8.70    0.50 
  -3  -3   3    8.21    0.52 
  -3  -3   3    8.92    0.47 
  -3  -3   3    8.37    0.47 
   2   3  -3   16.87    0.55 
   2   3  -3   16.11    0.55 
   2   3  -3   16.11    0.40 
   2   3  -3   16.36    0.46 
   2   3  -3   16.85    0.65 
   2   3  -3   16.34    0.54 
  -2  -3   3   16.41    0.55 
  -2  -3   3   16.16    0.54 
  -2  -3   3   16.20    0.57 
  -2  -3   3   16.60    0.67 
  -2  -3   3   15.75    0.64 
   1   3  -3    9.58    0.26 
   1   3  -3    9.01    0.42 
   1   3  -3    9.10    0.37 
   1   3  -3    9.67    0.40 
   1   3  -3   10.04    0.51 
  -1  -3   3    9.76    0.46 
  -1  -3   3    8.94    0.37 
  -1  -3   3   10.01    0.59 
  -1  -3   3    9.09    0.47 
   0   3  -3  160.37    2.87 
   0   3  -3  158.71    2.56 
   0   3  -3  161.62    2.71 
   0   3  -3  156.90    2.68 
   0  -3   3  159.41    2.73 
   0  -3   3  159.92    2.68 
   0  -3   3  159.01    2.70 
   0  -3   3  159.34    2.71 
  -1   3  -3    8.97    0.41 
  -1   3  -3    8.95    0.38 
  -1   3  -3    9.55    0.37 
  -1   3  -3    9.76    0.46 
   1  -3   3    9.45    0.45 
   1  -3   3    9.41    0.42 
   1  -3   3    8.89    0.40 
   1  -3   3    9.20    0.48 
  -2   3  -3   13.73    0.55 
  -2   3  -3   13.60    0.42 
  -2   3  -3   12.93    0.39 
  -2   3  -3   13.25    0.43 
  -2   3  -3   13.44    0.35 
   2  -3   3   13.86    0.57 
   2  -3   3   12.58    0.50 
   2  -3   3   13.42    0.38 
   2  -3   3   13.67    0.42 
   2  -3   3   13.02    0.42 
  -3   3  -3   17.49    0.65 
  -3   3  -3   16.91    0.65 
  -3   3  -3   16.82    0.55 
  -3   3  -3   16.55    0.47 
  -3   3  -3   17.26    0.64 
  -3   3  -3   16.45    0.48 
  -3   3  -3   16.89    0.50 
   3  -3   3   17.18    0.49 
   3  -3   3   16.61    0.65 
   3  -3   3   16.70    0.54 
   3  -3   3   16.59    0.65 
   3  -3   3   17.52    0.65 
   3  -3   3   16.82    0.47 
  -4   3  -3  101.60    1.89 
  -4   3  -3  100.82    2.03 
  -4   3  -3  100.75    1.80 
  -4   3  -3  100.02    2.00 
  -4   3  -3  100.23    2.00 
  -4   3  -3   99.63    1.68 
  -4   3  -3  100.28    1.70 
   4  -3   3  100.91    1.88 
   4  -3   3   98.11    1.99 
   4  -3   3   99.08    2.00 
   4  -3   3  100.27    1.67 
   4  -3   3  101.52    1.99 
  -5   3  -3   60.60    1.15 
  -5   3  -3   62.26    1.43 
  -5   3  -3   63.04    1.53 
  -5   3  -3   60.97    1.15 
  -5   3  -3   60.18    1.51 
  -5   3  -3   60.87    1.51 
   5  -3   3   60.58    1.52 
   5  -3   3   60.26    1.43 
   5  -3   3   59.95    1.55 
   5  -3   3   60.92    1.12 
   5  -3   3   61.21    1.11 
  -6   3  -3   -0.02    0.13 
  -6   3  -3   -0.23    0.25 
  -6   3  -3    0.05    0.25 
  -6   3  -3    0.15    0.26 
  -6   3  -3    0.03    0.30 
  -6   3  -3   -0.15    0.10 
  -6   3  -3   -0.06    0.35 
   6  -3   3   -0.07    0.25 
   6  -3   3   -0.13    0.34 
   6  -3   3    0.14    0.25 
   6  -3   3   -0.06    0.09 
   6  -3   3   -0.08    0.10 
  -7   3  -3   15.10    0.40 
  -7   3  -3   15.29    0.82 
  -7   3  -3   15.97    0.40 
  -7   3  -3   17.17    0.80 
   7  -3   3   15.68    0.33 
   7  -3   3   15.98    0.81 
   7  -3   3   15.28    0.78 
   7  -3   3   16.11    0.85 
   7  -3   3   16.12    0.35 
  -8   3  -3    3.34    0.24 
  -8   3  -3    3.02    0.54 
  -8   3  -3    4.35    0.57 
  -8   3  -3    3.30    0.25 
   8  -3   3    3.66    0.68 
   8  -3   3    3.32    0.14 
   8  -3   3    3.39    0.15 
   8  -3   3    3.27    0.55 
   8  -3   3    3.24    0.59 
  -9   3  -3    1.42    0.51 
  -9   3  -3    1.91    0.44 
  -9   3  -3    1.54    0.15 
   9  -3   3    1.60    0.54 
   9  -3   3    2.09    0.56 
   9  -3   3    2.43    0.64 
 -10   3  -3    1.87    0.45 
 -10   3  -3    1.68    0.17 
 -10   3  -3    1.82    0.61 
  10  -3   3    2.27    0.68 
  10  -3   3    1.50    0.60 
  10  -3   3    1.76    0.55 
 -11   3  -3    4.34    0.88 
 -11   3  -3    3.77    0.61 
  11  -3   3    3.63    0.81 
  10   2  -3    0.77    0.49 
  10   2  -3    1.48    0.56 
 -10  -2   3    1.54    0.75 
 -10  -2   3    1.75    0.41 
   9   2  -3    3.29    0.59 
   9   2  -3    3.66    0.60 
  -9  -2   3    3.33    0.74 
  -9  -2   3    3.55    0.48 
   8   2  -3    0.12    0.38 
   8   2  -3    0.00    0.25 
   8   2  -3    0.11    0.40 
  -8  -2   3    0.01    0.26 
  -8  -2   3    0.25    0.32 
  -8  -2   3   -0.11    0.52 
   7   2  -3    1.72    0.39 
   7   2  -3    2.19    0.25 
   7   2  -3    1.71    0.38 
   7   2  -3    2.14    0.29 
  -7  -2   3    2.32    0.36 
  -7  -2   3    2.54    0.56 
  -7  -2   3    1.87    0.33 
  -7  -2   3    1.87    0.26 
   6   2  -3   22.79    0.68 
   6   2  -3   23.13    0.89 
   6   2  -3   22.80    0.79 
   6   2  -3   23.87    0.61 
  -6  -2   3   23.81    0.63 
  -6  -2   3   22.55    1.03 
  -6  -2   3   24.18    0.75 
  -6  -2   3   24.97    0.75 
   5   2  -3    2.34    0.30 
   5   2  -3    2.06    0.21 
   5   2  -3    1.61    0.41 
   5   2  -3    2.31    0.35 
   5   2  -3    1.97    0.35 
   5   2  -3    2.23    0.30 
  -5  -2   3    2.26    0.23 
  -5  -2   3    1.72    0.30 
  -5  -2   3    1.79    0.39 
  -5  -2   3    1.86    0.45 
  -5  -2   3    2.12    0.30 
  -5  -2   3    2.20    0.44 
   4   2  -3   44.30    1.26 
   4   2  -3   43.42    1.06 
   4   2  -3   44.39    1.03 
   4   2  -3   43.96    1.16 
   4   2  -3   44.85    1.06 
   4   2  -3   44.29    0.88 
  -4  -2   3   45.00    1.22 
  -4  -2   3   44.26    1.06 
  -4  -2   3   42.43    1.14 
  -4  -2   3   44.53    1.05 
  -4  -2   3   44.29    1.24 
   3   2  -3    0.07    0.25 
   3   2  -3    0.07    0.19 
   3   2  -3    0.10    0.11 
   3   2  -3    0.01    0.14 
   3   2  -3    0.27    0.21 
   3   2  -3    0.23    0.28 
  -3  -2   3    0.14    0.20 
  -3  -2   3    0.15    0.21 
  -3  -2   3    0.34    0.32 
  -3  -2   3    0.26    0.25 
   2   2  -3   75.84    1.39 
   2   2  -3   76.04    1.53 
   2   2  -3   78.00    1.36 
   2   2  -3   76.30    1.43 
   2   2  -3   76.71    1.41 
   2   2  -3   74.58    1.26 
  -2  -2   3   76.84    1.57 
  -2  -2   3   76.54    1.40 
  -2  -2   3   74.76    1.41 
  -2  -2   3   75.97    1.42 
   1   2  -3   24.40    0.60 
   1   2  -3   23.54    0.63 
   1   2  -3   24.75    0.79 
   1   2  -3   24.10    0.67 
  -1  -2   3   24.07    0.69 
  -1  -2   3   24.82    0.62 
  -1  -2   3   25.26    0.79 
  -1  -2   3   24.39    0.67 
   0   2  -3   10.30    0.34 
   0   2  -3    9.89    0.34 
   0   2  -3    9.94    0.33 
   0  -2   3   10.02    0.35 
   0  -2   3   10.00    0.34 
   0  -2   3    9.76    0.24 
   0  -2   3    9.56    0.35 
  -1   2  -3    3.97    0.23 
  -1   2  -3    4.01    0.21 
  -1   2  -3    3.47    0.25 
  -1   2  -3    3.97    0.25 
   1  -2   3    3.94    0.25 
   1  -2   3    3.67    0.27 
   1  -2   3    3.36    0.13 
   1  -2   3    3.89    0.24 
   1  -2   3    4.10    0.16 
  -2   2  -3  107.24    1.96 
  -2   2  -3  105.84    1.77 
  -2   2  -3  104.93    1.66 
  -2   2  -3  103.31    1.78 
  -2   2  -3  105.09    1.91 
   2  -2   3  105.70    1.92 
   2  -2   3  104.81    1.76 
   2  -2   3  104.45    1.94 
   2  -2   3  104.75    1.78 
   2  -2   3  103.84    1.78 
  -3   2  -3   33.57    0.90 
  -3   2  -3   33.83    0.69 
  -3   2  -3   34.10    0.79 
  -3   2  -3   33.81    0.90 
  -3   2  -3   33.84    0.87 
   3  -2   3   32.92    0.86 
   3  -2   3   34.14    0.67 
   3  -2   3   33.30    0.91 
   3  -2   3   33.24    0.69 
   3  -2   3   33.47    0.79 
  -4   2  -3   53.07    1.06 
  -4   2  -3   53.37    1.24 
  -4   2  -3   52.37    1.28 
  -4   2  -3   53.65    1.33 
  -4   2  -3   52.21    1.41 
  -4   2  -3   53.76    1.36 
  -4   2  -3   51.96    1.06 
   4  -2   3   54.21    1.32 
   4  -2   3   52.35    1.02 
   4  -2   3   53.67    1.30 
   4  -2   3   51.93    1.33 
   4  -2   3   52.87    1.05 
   4  -2   3   52.53    1.26 
  -5   2  -3    4.85    0.51 
  -5   2  -3    4.94    0.41 
  -5   2  -3    5.03    0.43 
  -5   2  -3    5.07    0.40 
  -5   2  -3    4.86    0.25 
  -5   2  -3    4.74    0.25 
  -5   2  -3    5.40    0.46 
   5  -2   3    4.76    0.23 
   5  -2   3    4.98    0.39 
   5  -2   3    4.87    0.41 
   5  -2   3    4.51    0.48 
   5  -2   3    5.24    0.44 
  -6   2  -3    5.73    0.31 
  -6   2  -3    6.20    0.49 
  -6   2  -3    5.77    0.62 
  -6   2  -3    6.00    0.33 
  -6   2  -3    5.37    0.49 
   6  -2   3    5.59    0.49 
   6  -2   3    6.16    0.27 
   6  -2   3    5.38    0.50 
   6  -2   3    6.37    0.60 
   6  -2   3    6.47    0.54 
  -7   2  -3    1.26    0.33 
  -7   2  -3    1.36    0.23 
  -7   2  -3    1.40    0.25 
  -7   2  -3    0.94    0.40 
   7  -2   3    1.46    0.51 
   7  -2   3    1.18    0.17 
   7  -2   3    1.89    0.55 
   7  -2   3    1.04    0.17 
   7  -2   3    0.97    0.45 
  -8   2  -3    2.92    0.32 
  -8   2  -3    2.97    0.29 
  -8   2  -3    3.09    0.68 
  -8   2  -3    2.84    0.45 
   8  -2   3    3.20    0.29 
   8  -2   3    2.91    0.64 
   8  -2   3    3.26    0.65 
   8  -2   3    3.62    0.72 
   8  -2   3    3.22    0.27 
  -9   2  -3    5.48    0.55 
  -9   2  -3    5.36    0.35 
  -9   2  -3    4.90    0.70 
   9  -2   3    5.26    0.65 
   9  -2   3    6.63    0.79 
 -10   2  -3    1.24    0.62 
 -10   2  -3    0.97    0.24 
 -10   2  -3    1.18    0.40 
  10  -2   3    0.62    0.57 
  10  -2   3    1.16    0.51 
 -11   2  -3    3.18    0.57 
 -11   2  -3    2.74    0.65 
  11  -2   3    2.85    0.65 
  11   1  -3    0.48    0.54 
 -11  -1   3    1.19    0.77 
 -11  -1   3    1.14    0.37 
  10   1  -3    1.53    0.51 
  10   1  -3    1.17    0.60 
 -10  -1   3    1.93    0.68 
 -10  -1   3    1.71    0.35 
   9   1  -3   10.80    0.85 
   9   1  -3   11.33    0.96 
  -9  -1   3   11.64    0.98 
  -9  -1   3   11.99    0.65 
   8   1  -3    1.42    0.45 
   8   1  -3    1.04    0.26 
   8   1  -3    0.87    0.41 
  -8  -1   3    1.30    0.33 
  -8  -1   3    1.05    0.26 
  -8  -1   3    1.26    0.34 
  -8  -1   3    1.12    0.52 
   7   1  -3    0.15    0.19 
   7   1  -3    0.27    0.44 
   7   1  -3   -0.07    0.32 
  -7  -1   3   -0.03    0.22 
  -7  -1   3    0.30    0.26 
  -7  -1   3   -0.16    0.17 
  -7  -1   3   -0.26    0.26 
   6   1  -3    7.27    0.65 
   6   1  -3    7.82    0.60 
   6   1  -3    7.09    0.41 
   6   1  -3    7.20    0.40 
   6   1  -3    6.69    0.56 
  -6  -1   3    7.05    0.44 
  -6  -1   3    6.82    0.34 
  -6  -1   3    7.44    0.46 
  -6  -1   3    6.96    0.60 
   5   1  -3    4.52    0.42 
   5   1  -3    4.19    0.30 
   5   1  -3    3.96    0.45 
   5   1  -3    3.90    0.27 
   5   1  -3    4.07    0.36 
  -5  -1   3    3.82    0.20 
  -5  -1   3    4.35    0.44 
  -5  -1   3    3.92    0.38 
  -5  -1   3    3.92    0.28 
  -5  -1   3    4.21    0.45 
  -5  -1   3    3.71    0.29 
   4   1  -3   18.22    0.65 
   4   1  -3   18.20    0.69 
   4   1  -3   17.85    0.50 
   4   1  -3   17.73    0.59 
   4   1  -3   17.68    0.49 
  -4  -1   3   18.83    0.69 
  -4  -1   3   18.31    0.51 
  -4  -1   3   18.40    0.66 
  -4  -1   3   18.55    0.35 
  -4  -1   3   18.45    0.53 
   3   1  -3    1.22    0.24 
   3   1  -3    1.16    0.21 
   3   1  -3    1.16    0.25 
   3   1  -3    1.04    0.17 
   3   1  -3    1.02    0.28 
  -3  -1   3    1.32    0.27 
  -3  -1   3    1.18    0.21 
  -3  -1   3    0.78    0.27 
  -3  -1   3    0.94    0.21 
   2   1  -3    1.29    0.25 
   2   1  -3    1.07    0.22 
   2   1  -3    0.87    0.26 
   2   1  -3    1.04    0.23 
   2   1  -3    0.93    0.21 
  -2  -1   3    1.23    0.25 
  -2  -1   3    1.02    0.22 
  -2  -1   3    1.06    0.26 
  -2  -1   3    1.29    0.25 
   1   1  -3   13.90    0.39 
   1   1  -3   14.01    0.46 
   1   1  -3   14.15    0.44 
   1   1  -3   13.63    0.34 
  -1  -1   3   13.79    0.41 
  -1  -1   3   13.84    0.39 
  -1  -1   3   13.50    0.34 
  -1  -1   3   13.75    0.31 
  -1  -1   3   13.18    0.44 
   0   1  -3   48.23    0.93 
   0   1  -3   47.94    0.87 
   0   1  -3   48.29    0.93 
   0   1  -3   48.31    0.93 
   0  -1   3   48.41    0.93 
   0  -1   3   47.26    0.87 
   0  -1   3   47.22    0.95 
   0  -1   3   48.45    0.93 
  -1   1  -3   71.42    1.35 
  -1   1  -3   70.09    1.21 
  -1   1  -3   70.54    1.40 
  -1   1  -3   71.45    1.34 
  -1   1  -3   71.43    1.32 
   1  -1   3   69.80    1.33 
   1  -1   3   71.00    1.23 
   1  -1   3   71.63    1.40 
   1  -1   3   71.57    1.31 
  -2   1  -3    0.47    0.20 
  -2   1  -3    0.22    0.22 
  -2   1  -3    0.16    0.13 
  -2   1  -3    0.30    0.17 
   2  -1   3    0.33    0.25 
   2  -1   3    0.45    0.25 
   2  -1   3    0.47    0.17 
   2  -1   3    0.48    0.23 
   2  -1   3    0.19    0.15 
  -3   1  -3  118.68    2.22 
  -3   1  -3  118.06    2.16 
  -3   1  -3  117.27    2.01 
  -3   1  -3  117.25    2.00 
  -3   1  -3  117.93    2.30 
  -3   1  -3  118.37    1.99 
   3  -1   3  115.95    2.15 
   3  -1   3  118.08    1.96 
   3  -1   3  115.00    2.11 
   3  -1   3  118.49    1.99 
   3  -1   3  116.50    2.22 
  -4   1  -3   33.18    0.78 
  -4   1  -3   33.64    0.99 
  -4   1  -3   34.20    0.98 
  -4   1  -3   33.89    0.76 
  -4   1  -3   33.17    1.05 
  -4   1  -3   32.73    0.85 
   4  -1   3   34.77    0.94 
   4  -1   3   32.86    0.99 
   4  -1   3   33.51    0.76 
   4  -1   3   32.98    0.96 
  -5   1  -3    0.58    0.26 
  -5   1  -3    0.64    0.21 
  -5   1  -3    0.39    0.36 
  -5   1  -3    0.40    0.20 
  -5   1  -3    0.24    0.38 
   5  -1   3    0.41    0.35 
   5  -1   3    0.49    0.20 
   5  -1   3    0.33    0.28 
   5  -1   3    0.91    0.34 
  -6   1  -3    1.44    0.26 
  -6   1  -3    1.53    0.51 
  -6   1  -3    1.46    0.25 
  -6   1  -3    1.36    0.39 
   6  -1   3    1.62    0.43 
   6  -1   3    1.27    0.25 
   6  -1   3    1.84    0.41 
   6  -1   3    1.41    0.45 
  -7   1  -3    0.54    0.45 
  -7   1  -3    0.85    0.29 
  -7   1  -3    0.57    0.24 
  -7   1  -3    0.83    0.22 
  -7   1  -3    0.78    0.26 
   7  -1   3    0.73    0.21 
   7  -1   3    0.85    0.34 
   7  -1   3    1.03    0.38 
  -8   1  -3    0.27    0.24 
  -8   1  -3    0.64    0.38 
  -8   1  -3    0.93    0.57 
  -8   1  -3    0.38    0.26 
   8  -1   3    0.32    0.22 
   8  -1   3    0.48    0.51 
   8  -1   3   -0.21    0.48 
  -9   1  -3    0.03    0.57 
  -9   1  -3    0.05    0.42 
  -9   1  -3    0.06    0.27 
   9  -1   3   -0.31    0.38 
   9  -1   3    0.49    0.58 
 -10   1  -3    1.87    0.52 
 -10   1  -3    1.50    0.58 
 -10   1  -3    1.80    0.37 
  10  -1   3    1.75    0.72 
  10  -1   3    2.19    0.64 
 -11   1  -3    0.22    0.32 
 -11   1  -3   -0.15    0.47 
 -11   1  -3    0.03    0.73 
  11  -1   3    0.15    0.53 
  11   0  -3    3.15    0.68 
  11   0  -3    3.44    0.76 
 -11   0   3    3.35    0.38 
 -11   0   3    3.61    0.77 
  10   0  -3    5.00    0.69 
  10   0  -3    4.34    0.75 
 -10   0   3    4.50    0.38 
 -10   0   3    3.95    0.65 
   9   0  -3   11.78    0.79 
   9   0  -3   12.87    0.84 
  -9   0   3   12.15    0.49 
  -9   0   3   11.33    0.46 
  -9   0   3   12.28    0.83 
   8   0  -3    0.07    0.38 
   8   0  -3    0.65    0.21 
   8   0  -3    1.16    0.52 
  -8   0   3    0.55    0.23 
  -8   0   3    0.55    0.22 
  -8   0   3    1.09    0.43 
  -8   0   3    1.07    0.26 
   7   0  -3    1.76    0.22 
   7   0  -3    1.76    0.45 
   7   0  -3    1.81    0.34 
   7   0  -3    1.86    0.20 
   7   0  -3    1.50    0.30 
  -7   0   3    1.50    0.21 
  -7   0   3    1.75    0.37 
  -7   0   3    1.51    0.19 
  -7   0   3    1.82    0.24 
   6   0  -3    0.25    0.15 
   6   0  -3    0.08    0.22 
   6   0  -3    0.45    0.17 
   6   0  -3    0.48    0.25 
   6   0  -3    0.10    0.25 
  -6   0   3    0.31    0.19 
  -6   0   3    0.06    0.37 
  -6   0   3    0.20    0.16 
  -6   0   3    0.64    0.30 
  -6   0   3    0.27    0.15 
   5   0  -3    5.74    0.49 
   5   0  -3    4.99    0.44 
   5   0  -3    5.52    0.32 
   5   0  -3    6.18    0.32 
   5   0  -3    5.55    0.42 
  -5   0   3    5.73    0.51 
  -5   0   3    5.37    0.25 
  -5   0   3    5.67    0.44 
  -5   0   3    5.67    0.33 
  -5   0   3    5.57    0.33 
   4   0  -3    8.19    0.34 
   4   0  -3    8.18    0.35 
   4   0  -3    7.72    0.45 
   4   0  -3    8.51    0.56 
   4   0  -3    8.30    0.51 
  -4   0   3    8.06    0.25 
  -4   0   3    7.97    0.38 
  -4   0   3    8.45    0.35 
  -4   0   3    8.21    0.48 
  -4   0   3    8.10    0.47 
   3   0  -3   65.17    1.34 
   3   0  -3   64.68    1.28 
   3   0  -3   65.43    1.30 
   3   0  -3   65.38    1.45 
  -3   0   3   64.58    1.16 
  -3   0   3   65.26    1.31 
  -3   0   3   65.75    1.46 
  -3   0   3   63.99    1.24 
  -3   0   3   64.59    1.29 
  -3   0   3   65.67    1.36 
   2   0  -3   15.34    0.39 
   2   0  -3   15.55    0.43 
   2   0  -3   15.04    0.44 
  -2   0   3   15.51    0.46 
  -2   0   3   15.00    0.34 
  -2   0   3   15.36    0.41 
  -2   0   3   15.27    0.44 
  -2   0   3   14.60    0.29 
   1   0  -3    3.67    0.24 
   1   0  -3    3.56    0.26 
   1   0  -3    3.69    0.26 
  -1   0   3    3.37    0.21 
  -1   0   3    3.69    0.23 
  -1   0   3    3.42    0.29 
  -1   0   3    3.43    0.24 
   0   0  -3   15.11    0.53 
   0   0  -3   15.04    0.50 
   0   0  -3   15.45    0.52 
   0   0   3   15.50    0.50 
   0   0   3   15.63    0.49 
   0   0   3   15.29    0.49 
   0   0   3   15.16    0.49 
  -1   0  -3  979.96   15.62 
  -1   0  -3  978.90   15.56 
  -1   0  -3  965.28   15.74 
  -1   0  -3 1000.00   15.56 
  -1   0  -3  987.60   15.66 
   1   0   3  942.95   16.15 
   1   0   3  983.59   15.62 
   1   0   3  981.47   15.55 
  -2   0  -3   97.52    1.86 
  -2   0  -3   98.13    1.93 
  -2   0  -3   98.60    1.86 
  -2   0  -3  100.07    1.84 
  -2   0  -3  100.16    2.04 
   2   0   3   98.65    1.84 
   2   0   3   97.99    1.83 
   2   0   3   99.01    1.94 
   2   0   3   97.56    1.86 
   2   0   3   98.94    1.97 
  -3   0  -3    0.16    0.21 
  -3   0  -3    0.18    0.18 
  -3   0  -3    0.17    0.19 
  -3   0  -3    0.06    0.19 
  -3   0  -3    0.32    0.30 
  -3   0  -3   -0.16    0.27 
   3   0   3    0.23    0.22 
   3   0   3    0.10    0.18 
   3   0   3   -0.10    0.24 
   3   0   3   -0.13    0.26 
   3   0   3    0.09    0.28 
   3   0   3   -0.06    0.15 
  -4   0  -3    7.90    0.38 
  -4   0  -3    8.52    0.45 
  -4   0  -3    8.48    0.49 
  -4   0  -3    8.38    0.52 
  -4   0  -3    6.67    0.54 
  -4   0  -3    8.71    0.48 
   4   0   3    7.53    0.49 
   4   0   3    8.60    0.55 
   4   0   3    7.97    0.39 
   4   0   3    8.04    0.38 
   4   0   3    7.74    0.56 
   4   0   3    8.65    0.53 
  -5   0  -3    1.31    0.21 
  -5   0  -3    1.20    0.25 
  -5   0  -3    1.20    0.27 
  -5   0  -3    1.29    0.38 
  -5   0  -3    1.39    0.33 
  -5   0  -3    1.35    0.25 
   5   0   3    1.49    0.23 
   5   0   3    1.35    0.30 
   5   0   3    1.14    0.34 
   5   0   3    1.04    0.37 
   5   0   3    1.44    0.22 
   5   0   3    1.25    0.28 
  -6   0  -3    2.10    0.35 
  -6   0  -3    2.01    0.25 
  -6   0  -3    1.81    0.26 
  -6   0  -3    2.30    0.37 
  -6   0  -3    1.76    0.37 
   6   0   3    1.67    0.34 
   6   0   3    1.91    0.44 
   6   0   3    1.60    0.23 
  -7   0  -3    7.63    0.47 
  -7   0  -3    6.78    0.73 
  -7   0  -3    8.18    0.59 
  -7   0  -3    8.07    0.46 
   7   0   3    7.36    0.73 
   7   0   3    8.16    0.78 
   7   0   3    7.91    0.47 
  -8   0  -3    0.75    0.30 
  -8   0  -3    1.04    0.60 
  -8   0  -3    0.61    0.41 
   8   0   3    1.12    0.31 
   8   0   3    0.71    0.57 
   8   0   3    1.05    0.59 
  -9   0  -3    0.00    0.45 
  -9   0  -3    0.38    0.44 
  -9   0  -3    0.25    0.35 
   9   0   3    0.55    0.60 
   9   0   3    0.09    0.57 
 -10   0  -3    2.20    0.41 
 -10   0  -3    3.09    0.61 
 -10   0  -3    1.88    0.76 
  10   0   3    2.45    0.62 
  10   0   3    3.03    0.75 
  11  -1  -3    0.37    0.55 
 -11   1   3    0.60    0.25 
 -11   1   3    0.14    0.53 
  10  -1  -3    6.39    0.77 
  10  -1  -3    7.34    0.78 
 -10   1   3    7.47    0.42 
 -10   1   3    7.65    0.78 
   9  -1  -3    0.61    0.53 
   9  -1  -3    0.46    0.55 
  -9   1   3    0.64    0.27 
  -9   1   3    0.79    0.45 
  -9   1   3    1.06    0.25 
   8  -1  -3    0.12    0.15 
   8  -1  -3    0.35    0.19 
   8  -1  -3    0.14    0.34 
   8  -1  -3    0.27    0.35 
  -8   1   3    0.04    0.20 
  -8   1   3    0.33    0.35 
  -8   1   3    0.17    0.34 
  -8   1   3    0.09    0.23 
  -8   1   3    0.01    0.16 
   7  -1  -3    0.95    0.20 
   7  -1  -3    0.92    0.44 
  -7   1   3    0.72    0.33 
  -7   1   3    0.58    0.22 
  -7   1   3    0.63    0.32 
  -7   1   3    0.99    0.20 
  -7   1   3    0.74    0.20 
   6  -1  -3    0.14    0.08 
   6  -1  -3    0.30    0.36 
   6  -1  -3    0.50    0.16 
   6  -1  -3    0.49    0.25 
  -6   1   3    0.62    0.30 
  -6   1   3    0.25    0.25 
  -6   1   3    0.20    0.29 
  -6   1   3    0.70    0.27 
  -6   1   3    0.43    0.18 
  -6   1   3    0.56    0.17 
  -6   1   3    0.42    0.19 
   5  -1  -3   12.16    0.36 
   5  -1  -3   12.02    0.62 
   5  -1  -3   12.85    0.54 
   5  -1  -3   12.48    0.39 
  -5   1   3   11.67    0.39 
  -5   1   3   11.96    0.37 
  -5   1   3   12.49    0.65 
  -5   1   3   11.15    0.46 
  -5   1   3   11.57    0.53 
   4  -1  -3  118.36    2.09 
   4  -1  -3  119.11    2.37 
   4  -1  -3  117.89    2.11 
  -4   1   3  116.92    2.12 
  -4   1   3  118.22    2.38 
  -4   1   3  116.74    2.18 
  -4   1   3  118.17    2.15 
  -4   1   3  119.13    2.11 
   3  -1  -3  137.91    2.39 
   3  -1  -3  140.01    2.41 
   3  -1  -3  137.43    2.62 
   3  -1  -3  139.52    2.43 
  -3   1   3  138.70    2.43 
  -3   1   3  135.42    2.67 
  -3   1   3  140.22    2.42 
  -3   1   3  138.20    2.38 
  -3   1   3  138.96    2.37 
  -3   1   3  136.67    2.44 
   2  -1  -3    6.76    0.28 
   2  -1  -3    6.77    0.25 
   2  -1  -3    7.15    0.31 
  -2   1   3    7.10    0.42 
  -2   1   3    7.21    0.35 
  -2   1   3    6.46    0.30 
  -2   1   3    7.20    0.35 
   1  -1  -3  102.05    1.78 
   1  -1  -3  101.29    1.85 
   1  -1  -3  101.27    1.79 
   1  -1  -3  101.55    1.63 
   1  -1  -3  104.59    1.76 
  -1   1   3  102.53    1.85 
  -1   1   3  102.55    1.77 
  -1   1   3  101.70    1.77 
   0  -1  -3    5.35    0.34 
   0  -1  -3    5.72    0.34 
   0  -1  -3    5.77    0.37 
   0  -1  -3    5.39    0.34 
   0  -1  -3    5.71    0.41 
   0   1   3    5.57    0.32 
   0   1   3    5.40    0.34 
   0   1   3    5.95    0.39 
   0   1   3    6.27    0.40 
   0   1   3    6.13    0.35 
  -1  -1  -3   21.72    0.63 
  -1  -1  -3   21.96    0.55 
  -1  -1  -3   22.09    0.62 
  -1  -1  -3   21.51    0.65 
  -1  -1  -3   21.56    0.57 
   1   1   3   21.61    0.58 
   1   1   3   22.45    0.60 
   1   1   3   21.59    0.60 
   1   1   3   21.16    0.65 
   1   1   3   21.38    0.59 
   1   1   3   21.33    0.63 
  -2  -1  -3    8.16    0.40 
  -2  -1  -3    7.81    0.46 
  -2  -1  -3    8.24    0.46 
  -2  -1  -3    8.48    0.43 
  -2  -1  -3    8.79    0.45 
   2   1   3    8.31    0.41 
   2   1   3    8.29    0.49 
   2   1   3    8.33    0.51 
   2   1   3    8.20    0.47 
   2   1   3    8.76    0.48 
   2   1   3    7.88    0.40 
  -3  -1  -3   11.90    0.69 
  -3  -1  -3   11.78    0.55 
  -3  -1  -3   11.64    0.57 
  -3  -1  -3   12.86    0.68 
  -3  -1  -3   11.87    0.66 
  -3  -1  -3   11.76    0.75 
   3   1   3   11.54    0.64 
   3   1   3   11.65    0.68 
   3   1   3   11.26    0.65 
   3   1   3   11.83    0.55 
   3   1   3   11.96    0.55 
   3   1   3   12.42    0.67 
  -4  -1  -3    2.03    0.36 
  -4  -1  -3    1.88    0.41 
  -4  -1  -3    2.02    0.45 
  -4  -1  -3    1.72    0.34 
  -4  -1  -3    1.74    0.31 
  -4  -1  -3    1.68    0.47 
   4   1   3    1.51    0.30 
   4   1   3    1.75    0.46 
   4   1   3    2.16    0.36 
   4   1   3    1.00    0.42 
   4   1   3    1.70    0.32 
   4   1   3    1.63    0.43 
  -5  -1  -3    3.88    0.46 
  -5  -1  -3    3.60    0.36 
  -5  -1  -3    3.76    0.48 
  -5  -1  -3    3.23    0.54 
  -5  -1  -3    2.92    0.35 
   5   1   3    3.62    0.37 
   5   1   3    3.71    0.55 
   5   1   3    3.21    0.43 
   5   1   3    3.17    0.43 
  -6  -1  -3    6.47    0.42 
  -6  -1  -3    5.82    0.39 
  -6  -1  -3    6.04    0.61 
  -6  -1  -3    6.36    0.50 
   6   1   3    6.84    0.61 
   6   1   3    6.13    0.59 
   6   1   3    6.46    0.41 
  -7  -1  -3    0.48    0.55 
  -7  -1  -3    0.03    0.26 
  -7  -1  -3    0.65    0.42 
  -7  -1  -3    0.19    0.30 
   7   1   3    0.49    0.54 
   7   1   3   -0.02    0.31 
   7   1   3    0.24    0.29 
  -8  -1  -3    5.55    0.62 
  -8  -1  -3    5.00    0.79 
  -8  -1  -3    5.54    0.51 
   8   1   3    5.20    0.64 
   8   1   3    4.59    0.71 
  -9  -1  -3    0.62    0.52 
  -9  -1  -3    1.11    0.44 
  -9  -1  -3    1.19    0.51 
   9   1   3    0.65    0.64 
   9   1   3    0.96    0.58 
 -10  -1  -3    1.76    0.68 
 -10  -1  -3    1.31    0.55 
 -10  -1  -3    0.67    0.42 
  10   1   3    1.31    0.76 
  10   1   3    1.23    0.70 
  12  -2  -3    1.26    0.67 
 -12   2   3    1.22    0.55 
  11  -2  -3    1.39    0.61 
 -11   2   3    1.45    0.52 
  10  -2  -3    0.34    0.56 
 -10   2   3    0.27    0.15 
 -10   2   3    0.67    0.48 
   9  -2  -3    6.23    0.75 
   9  -2  -3    6.60    0.23 
  -9   2   3    7.15    0.46 
  -9   2   3    6.87    0.65 
  -9   2   3    6.64    0.34 
  -9   2   3    6.73    0.48 
   8  -2  -3    2.01    0.17 
   8  -2  -3    1.85    0.44 
  -8   2   3    1.83    0.20 
  -8   2   3    1.70    0.41 
  -8   2   3    1.98    0.20 
  -8   2   3    1.89    0.29 
  -8   2   3    2.02    0.37 
   7  -2  -3    0.34    0.39 
   7  -2  -3   -0.09    0.12 
  -7   2   3   -0.14    0.23 
  -7   2   3   -0.12    0.13 
  -7   2   3   -0.18    0.24 
  -7   2   3    0.23    0.22 
  -7   2   3   -0.19    0.14 
   6  -2  -3    0.48    0.14 
   6  -2  -3    0.24    0.35 
  -6   2   3    0.52    0.25 
  -6   2   3    0.35    0.14 
  -6   2   3    0.06    0.39 
  -6   2   3    0.47    0.15 
  -6   2   3    0.66    0.25 
   5  -2  -3   21.24    0.53 
   5  -2  -3   21.18    0.84 
  -5   2   3   21.86    0.66 
  -5   2   3   21.69    0.86 
  -5   2   3   21.97    0.66 
  -5   2   3   21.41    0.54 
  -5   2   3   21.29    0.85 
  -5   2   3   21.64    0.55 
   4  -2  -3  160.62    2.80 
   4  -2  -3  159.04    2.86 
   4  -2  -3  157.57    2.81 
   4  -2  -3  159.30    3.09 
  -4   2   3  160.55    2.82 
  -4   2   3  160.44    2.80 
  -4   2   3  157.77    2.78 
  -4   2   3  157.91    3.15 
  -4   2   3  159.17    2.86 
   3  -2  -3   28.36    0.79 
   3  -2  -3   27.54    0.65 
   3  -2  -3   28.71    0.65 
   3  -2  -3   29.39    0.66 
  -3   2   3   28.66    0.85 
  -3   2   3   28.64    0.63 
  -3   2   3   28.38    0.65 
  -3   2   3   28.18    0.52 
  -3   2   3   27.61    0.72 
   2  -2  -3    0.47    0.16 
   2  -2  -3    0.51    0.15 
   2  -2  -3    0.58    0.20 
  -2   2   3    0.83    0.22 
  -2   2   3    0.33    0.16 
  -2   2   3    0.53    0.09 
  -2   2   3    0.65    0.17 
  -2   2   3    0.43    0.20 
   1  -2  -3    3.51    0.26 
   1  -2  -3    4.31    0.35 
   1  -2  -3    4.40    0.28 
   1  -2  -3    4.12    0.35 
   1  -2  -3    3.94    0.27 
  -1   2   3    3.90    0.30 
  -1   2   3    3.81    0.30 
  -1   2   3    3.64    0.23 
  -1   2   3    4.13    0.29 
  -1   2   3    3.93    0.35 
   0  -2  -3   41.22    1.06 
   0  -2  -3   40.48    0.97 
   0  -2  -3   42.23    0.99 
   0  -2  -3   41.94    1.05 
   0  -2  -3   41.49    0.96 
   0   2   3   41.29    0.98 
   0   2   3   41.19    0.97 
   0   2   3   42.40    1.04 
   0   2   3   41.33    1.08 
   0   2   3   41.61    0.98 
  -1  -2  -3    8.23    0.46 
  -1  -2  -3    7.14    0.53 
  -1  -2  -3    6.95    0.50 
  -1  -2  -3    7.45    0.47 
  -1  -2  -3    7.71    0.53 
   1   2   3    7.16    0.49 
   1   2   3    7.55    0.45 
   1   2   3    7.72    0.47 
   1   2   3    7.86    0.46 
   1   2   3    7.88    0.50 
   1   2   3    7.57    0.49 
  -2  -2  -3    2.74    0.39 
  -2  -2  -3    2.64    0.25 
  -2  -2  -3    2.95    0.28 
  -2  -2  -3    2.57    0.35 
  -2  -2  -3    3.20    0.39 
   2   2   3    2.86    0.43 
   2   2   3    2.16    0.27 
   2   2   3    2.50    0.33 
   2   2   3    2.49    0.30 
   2   2   3    2.41    0.26 
   2   2   3    2.83    0.30 
  -3  -2  -3   30.34    1.05 
  -3  -2  -3   29.07    1.06 
  -3  -2  -3   29.88    0.95 
  -3  -2  -3   27.47    1.03 
  -3  -2  -3   29.72    0.96 
  -3  -2  -3   29.06    0.90 
   3   2   3   28.69    1.00 
   3   2   3   30.22    0.96 
   3   2   3   28.39    0.95 
   3   2   3   28.97    0.90 
   3   2   3   30.81    1.12 
   3   2   3   30.00    0.92 
  -4  -2  -3    0.69    0.17 
  -4  -2  -3    0.89    0.25 
  -4  -2  -3    0.84    0.28 
  -4  -2  -3    0.73    0.28 
  -4  -2  -3    1.03    0.38 
  -4  -2  -3    1.08    0.29 
   4   2   3    0.90    0.24 
   4   2   3    0.86    0.34 
   4   2   3    1.14    0.28 
   4   2   3    0.93    0.30 
  -5  -2  -3    0.55    0.35 
  -5  -2  -3    0.80    0.27 
  -5  -2  -3    0.90    0.31 
  -5  -2  -3    1.10    0.46 
   5   2   3    0.69    0.31 
   5   2   3    0.95    0.38 
   5   2   3    1.01    0.29 
  -6  -2  -3    2.63    0.45 
  -6  -2  -3    3.01    0.43 
  -6  -2  -3    2.66    0.54 
  -6  -2  -3    2.63    0.44 
   6   2   3    2.42    0.48 
   6   2   3    2.81    0.41 
   6   2   3    2.23    0.54 
  -7  -2  -3    0.21    0.64 
  -7  -2  -3    0.39    0.39 
  -7  -2  -3    1.72    0.56 
   7   2   3    0.29    0.33 
   7   2   3    0.48    0.56 
   7   2   3    0.29    0.54 
  -8  -2  -3    4.43    0.81 
  -8  -2  -3    5.29    0.65 
  -8  -2  -3    5.89    0.59 
   8   2   3    5.04    0.71 
   8   2   3    5.06    0.81 
  -9  -2  -3    2.08    0.45 
  -9  -2  -3    1.26    0.53 
  -9  -2  -3    1.61    0.79 
   9   2   3    1.92    0.62 
   9   2   3    1.86    0.75 
  12  -3  -3    0.14    0.63 
 -12   3   3    1.05    0.59 
  11  -3  -3    2.14    0.67 
 -11   3   3    2.70    0.58 
 -11   3   3    2.46    0.59 
  10  -3  -3   -0.04    0.40 
 -10   3   3   -0.31    0.28 
 -10   3   3    0.23    0.40 
 -10   3   3   -0.34    0.32 
   9  -3  -3    2.68    0.53 
  -9   3   3    2.49    0.45 
  -9   3   3    2.42    0.15 
  -9   3   3    2.45    0.15 
  -9   3   3    3.11    0.62 
  -9   3   3    2.80    0.38 
   8  -3  -3    0.50    0.06 
   8  -3  -3    0.00    0.44 
   8  -3  -3    0.51    0.08 
  -8   3   3    0.62    0.14 
  -8   3   3    0.28    0.33 
  -8   3   3    0.62    0.24 
  -8   3   3    0.39    0.27 
  -8   3   3    0.53    0.12 
  -8   3   3    0.03    0.29 
   7  -3  -3    5.91    0.59 
   7  -3  -3    5.25    0.21 
   7  -3  -3    5.35    0.21 
  -7   3   3    5.61    0.40 
  -7   3   3    5.10    0.55 
  -7   3   3    5.33    0.23 
  -7   3   3    5.30    0.24 
  -7   3   3    5.46    0.39 
   6  -3  -3   11.22    0.35 
   6  -3  -3   11.68    0.71 
   6  -3  -3   11.67    0.55 
   6  -3  -3   11.59    0.36 
  -6   3   3   11.95    0.54 
  -6   3   3   11.22    0.38 
  -6   3   3   11.90    0.68 
  -6   3   3   11.79    0.52 
  -6   3   3   11.47    0.37 
   5  -3  -3    9.37    0.50 
   5  -3  -3    8.48    0.58 
   5  -3  -3    8.73    0.34 
   5  -3  -3    8.36    0.34 
  -5   3   3    8.47    0.33 
  -5   3   3    9.04    0.41 
  -5   3   3    8.93    0.46 
  -5   3   3    8.42    0.65 
  -5   3   3    8.54    0.36 
   4  -3  -3   21.53    0.61 
   4  -3  -3   21.66    0.60 
   4  -3  -3   21.75    0.68 
   4  -3  -3   20.76    0.76 
  -4   3   3   21.80    0.62 
  -4   3   3   22.18    0.85 
  -4   3   3   21.93    0.58 
   3  -3  -3   24.97    0.65 
   3  -3  -3   23.87    0.65 
   3  -3  -3   23.37    0.84 
   3  -3  -3   23.71    0.66 
  -3   3   3   24.31    0.66 
  -3   3   3   24.06    0.65 
  -3   3   3   23.94    0.56 
  -3   3   3   23.26    0.89 
  -3   3   3   24.31    0.75 
   2  -3  -3   37.55    0.84 
   2  -3  -3   36.20    1.03 
   2  -3  -3   36.22    0.88 
   2  -3  -3   37.50    0.87 
  -2   3   3   35.57    0.93 
  -2   3   3   36.32    0.79 
  -2   3   3   36.54    0.88 
  -2   3   3   36.29    1.02 
  -2   3   3   36.85    0.88 
   1  -3  -3    0.63    0.25 
   1  -3  -3    0.33    0.25 
   1  -3  -3    0.51    0.25 
   1  -3  -3    0.30    0.23 
   1  -3  -3    0.22    0.24 
  -1   3   3    0.50    0.24 
  -1   3   3    0.35    0.25 
  -1   3   3    0.47    0.25 
  -1   3   3    0.26    0.23 
  -1   3   3    0.31    0.20 
   0  -3  -3    3.57    0.45 
   0  -3  -3    4.53    0.45 
   0  -3  -3    3.25    0.43 
   0  -3  -3    2.77    0.30 
   0  -3  -3    3.29    0.45 
   0   3   3    3.45    0.45 
   0   3   3    3.01    0.35 
   0   3   3    3.50    0.35 
   0   3   3    3.14    0.41 
   0   3   3    3.39    0.37 
  -1  -3  -3    4.67    0.41 
  -1  -3  -3    4.67    0.50 
  -1  -3  -3    3.93    0.39 
  -1  -3  -3    3.80    0.41 
  -1  -3  -3    4.39    0.39 
   1   3   3    4.61    0.41 
   1   3   3    4.26    0.43 
   1   3   3    4.16    0.42 
   1   3   3    4.57    0.41 
   1   3   3    4.63    0.38 
   1   3   3    3.91    0.39 
  -2  -3  -3    7.22    0.56 
  -2  -3  -3    6.42    0.60 
  -2  -3  -3    6.76    0.57 
  -2  -3  -3    5.78    0.60 
  -2  -3  -3    7.37    0.61 
   2   3   3    6.38    0.48 
   2   3   3    7.40    0.72 
   2   3   3    6.47    0.56 
   2   3   3    6.67    0.55 
   2   3   3    6.28    0.47 
   2   3   3    6.73    0.61 
  -3  -3  -3    0.71    0.32 
  -3  -3  -3    0.31    0.31 
  -3  -3  -3    0.87    0.36 
  -3  -3  -3    0.57    0.33 
  -3  -3  -3    1.29    0.43 
   3   3   3    1.02    0.35 
   3   3   3    1.05    0.42 
   3   3   3    0.91    0.34 
   3   3   3    1.06    0.35 
  -4  -3  -3    7.75    0.57 
  -4  -3  -3    7.28    0.73 
  -4  -3  -3    7.56    0.59 
  -4  -3  -3    6.88    0.57 
  -4  -3  -3    6.99    0.65 
   4   3   3    8.02    0.61 
   4   3   3    8.34    0.72 
   4   3   3    7.50    0.61 
  -5  -3  -3    0.31    0.45 
  -5  -3  -3    0.69    0.56 
  -5  -3  -3    0.17    0.38 
  -5  -3  -3    0.23    0.35 
   5   3   3    0.72    0.31 
   5   3   3    0.56    0.43 
   5   3   3    0.89    0.38 
  -6  -3  -3   -0.07    0.46 
  -6  -3  -3   -0.22    0.35 
  -6  -3  -3    0.05    0.47 
  -6  -3  -3    0.07    0.39 
   6   3   3    0.06    0.46 
   6   3   3    0.06    0.39 
   6   3   3   -0.01    0.35 
  -7  -3  -3    5.08    0.49 
  -7  -3  -3    5.59    0.63 
  -7  -3  -3    5.64    0.82 
   7   3   3    5.33    0.46 
   7   3   3    5.19    0.71 
   7   3   3    5.79    0.65 
  -8  -3  -3   -0.74    0.66 
  -8  -3  -3   -0.58    0.52 
  -8  -3  -3   -0.31    0.41 
   8   3   3    0.14    0.65 
   8   3   3    0.50    0.58 
  -9  -3  -3    0.37    0.50 
  -9  -3  -3    0.43    0.64 
   9   3   3    0.37    0.62 
  12  -4  -3   -0.20    0.45 
 -12   4   3    0.36    0.43 
  11  -4  -3    0.09    0.45 
 -11   4   3   -0.13    0.41 
 -11   4   3    0.83    0.57 
  10  -4  -3    0.41    0.55 
 -10   4   3    0.19    0.40 
 -10   4   3    0.53    0.34 
 -10   4   3    0.54    0.56 
   9  -4  -3    0.12    0.55 
  -9   4   3    0.03    0.33 
  -9   4   3    0.27    0.08 
  -9   4   3    0.29    0.08 
  -9   4   3    0.36    0.32 
  -9   4   3    0.20    0.52 
   8  -4  -3    1.00    0.41 
  -8   4   3    1.60    0.55 
  -8   4   3    1.68    0.35 
  -8   4   3    1.74    0.38 
  -8   4   3    1.60    0.15 
  -8   4   3    1.64    0.17 
   7  -4  -3   11.67    0.34 
   7  -4  -3   11.32    0.35 
   7  -4  -3   11.81    0.62 
   7  -4  -3   11.46    0.82 
  -7   4   3   11.76    0.40 
  -7   4   3   11.33    0.36 
  -7   4   3   12.57    0.62 
  -7   4   3   12.38    0.60 
  -7   4   3   11.67    0.75 
   6  -4  -3    0.38    0.17 
   6  -4  -3    0.45    0.41 
   6  -4  -3    0.58    0.29 
  -6   4   3    0.42    0.19 
  -6   4   3    0.58    0.35 
  -6   4   3    0.32    0.17 
  -6   4   3    0.41    0.29 
  -6   4   3    0.33    0.23 
   5  -4  -3   12.05    0.66 
   5  -4  -3   14.52    0.66 
   5  -4  -3   13.80    0.50 
   5  -4  -3   13.76    0.52 
  -5   4   3   14.44    0.86 
  -5   4   3   13.56    0.48 
  -5   4   3   12.88    0.51 
   4  -4  -3   29.08    0.76 
   4  -4  -3   29.31    0.75 
   4  -4  -3   28.75    0.85 
   4  -4  -3   28.06    0.89 
   4  -4  -3   28.13    0.95 
  -4   4   3   29.17    0.75 
  -4   4   3   30.53    0.94 
  -4   4   3   29.75    1.08 
  -4   4   3   28.94    0.75 
  -4   4   3   28.32    0.72 
   3  -4  -3   25.69    0.80 
   3  -4  -3   25.17    0.88 
   3  -4  -3   26.22    0.74 
   3  -4  -3   25.67    0.75 
  -3   4   3   25.69    0.84 
  -3   4   3   25.76    0.74 
  -3   4   3   26.51    0.71 
  -3   4   3   26.68    0.75 
  -3   4   3   25.28    1.00 
   2  -4  -3   30.02    0.98 
   2  -4  -3   29.40    0.86 
   2  -4  -3   29.52    0.85 
   2  -4  -3   29.07    0.82 
  -2   4   3   30.78    1.02 
  -2   4   3   28.29    0.83 
  -2   4   3   29.64    0.85 
  -2   4   3   29.60    0.82 
  -2   4   3   28.94    0.96 
   1  -4  -3   41.90    1.21 
   1  -4  -3   41.74    1.11 
   1  -4  -3   41.45    1.06 
   1  -4  -3   43.50    1.05 
  -1   4   3   41.99    1.27 
  -1   4   3   41.48    1.16 
  -1   4   3   40.83    1.00 
  -1   4   3   42.19    1.05 
  -1   4   3   42.74    1.06 
   0  -4  -3    7.36    0.44 
   0  -4  -3    7.79    0.52 
   0  -4  -3    7.01    0.53 
   0  -4  -3    7.12    0.45 
   0  -4  -3    8.14    0.56 
   0   4   3    7.60    0.47 
   0   4   3    7.12    0.60 
   0   4   3    7.91    0.43 
   0   4   3    7.26    0.46 
   0   4   3    8.50    0.52 
   0   4   3    7.52    0.48 
  -1  -4  -3    0.89    0.32 
  -1  -4  -3    0.90    0.26 
  -1  -4  -3    0.78    0.37 
  -1  -4  -3    1.08    0.30 
  -1  -4  -3    0.82    0.34 
   1   4   3    0.88    0.29 
   1   4   3    1.07    0.30 
   1   4   3    1.23    0.30 
   1   4   3    0.91    0.29 
   1   4   3    1.03    0.24 
   1   4   3    1.18    0.43 
  -2  -4  -3   10.79    0.83 
  -2  -4  -3   11.40    0.64 
  -2  -4  -3   11.07    0.59 
  -2  -4  -3   10.42    0.75 
   2   4   3   11.01    0.76 
   2   4   3   10.59    0.60 
   2   4   3   10.25    0.72 
   2   4   3   10.96    0.73 
  -3  -4  -3    0.81    0.47 
  -3  -4  -3    0.94    0.53 
  -3  -4  -3    0.33    0.29 
   3   4   3    1.26    0.39 
   3   4   3    0.64    0.41 
   3   4   3    1.01    0.41 
  -4  -4  -3    0.63    0.45 
  -4  -4  -3    0.36    0.48 
  -4  -4  -3    0.50    0.45 
   4   4   3    0.15    0.38 
   4   4   3    0.67    0.38 
   4   4   3    0.56    0.55 
  -5  -4  -3    1.31    0.52 
  -5  -4  -3    1.25    0.48 
  -5  -4  -3    1.05    0.45 
   5   4   3    1.09    0.56 
   5   4   3    1.32    0.40 
   5   4   3    1.00    0.41 
  -6  -4  -3    0.56    0.56 
  -6  -4  -3    0.54    0.47 
  -6  -4  -3    0.33    0.52 
   6   4   3    0.42    0.62 
   6   4   3    0.71    0.49 
   6   4   3    0.66    0.43 
  -7  -4  -3    1.17    0.51 
  -7  -4  -3    1.54    0.84 
  -7  -4  -3    0.64    0.58 
   7   4   3    1.32    0.49 
   7   4   3    1.41    0.55 
   7   4   3    1.80    0.75 
  -8  -4  -3    6.91    0.67 
  -8  -4  -3    6.61    0.69 
   8   4   3    7.19    0.70 
  12  -5  -3    0.04    0.48 
 -12   5   3    1.14    0.54 
  11  -5  -3    0.42    0.45 
 -11   5   3    0.48    0.57 
  10  -5  -3    0.37    0.45 
 -10   5   3   -0.15    0.37 
 -10   5   3    0.52    0.35 
 -10   5   3    0.05    0.33 
   9  -5  -3   -0.14    0.51 
  -9   5   3    0.35    0.35 
  -9   5   3    0.19    0.42 
  -9   5   3    0.09    0.10 
   8  -5  -3    1.71    0.14 
   8  -5  -3    2.06    0.46 
   8  -5  -3    1.33    0.53 
   8  -5  -3    1.78    0.16 
  -8   5   3    2.15    0.60 
  -8   5   3    1.63    0.18 
  -8   5   3    1.90    0.21 
  -8   5   3    1.87    0.35 
   7  -5  -3    5.33    0.52 
   7  -5  -3    5.36    0.65 
   7  -5  -3    5.84    0.32 
   7  -5  -3    5.73    0.32 
  -7   5   3    5.03    0.60 
  -7   5   3    5.39    0.30 
  -7   5   3    5.34    0.41 
  -7   5   3    5.48    0.53 
  -7   5   3    5.16    0.33 
   6  -5  -3   18.43    0.55 
   6  -5  -3   18.27    0.56 
   6  -5  -3   17.65    0.74 
   6  -5  -3   17.08    0.86 
  -6   5   3   18.57    0.59 
  -6   5   3   18.63    1.01 
  -6   5   3   16.87    0.53 
   5  -5  -3    4.79    0.36 
   5  -5  -3    4.68    0.35 
   5  -5  -3    4.89    0.57 
   5  -5  -3    4.98    0.48 
  -5   5   3    4.64    0.64 
  -5   5   3    4.47    0.37 
  -5   5   3    4.63    0.36 
  -5   5   3    4.26    0.35 
   4  -5  -3   17.26    0.63 
   4  -5  -3   17.62    0.75 
   4  -5  -3   17.53    0.61 
   4  -5  -3   16.78    0.76 
  -4   5   3   16.55    0.62 
  -4   5   3   17.36    0.92 
  -4   5   3   17.14    0.62 
  -4   5   3   17.61    0.65 
  -4   5   3   16.89    0.80 
   3  -5  -3   18.94    0.74 
   3  -5  -3   20.26    0.70 
   3  -5  -3   20.74    0.75 
  -3   5   3   19.67    0.66 
  -3   5   3   19.85    0.66 
  -3   5   3   19.55    0.66 
  -3   5   3   20.24    0.94 
  -3   5   3   18.88    0.75 
   2  -5  -3    1.60    0.30 
   2  -5  -3    1.40    0.23 
  -2   5   3    1.47    0.25 
  -2   5   3    1.68    0.24 
  -2   5   3    1.49    0.32 
  -2   5   3    1.61    0.23 
  -2   5   3    1.21    0.42 
   1  -5  -3    5.30    0.32 
   1  -5  -3    5.40    0.45 
  -1   5   3    5.35    0.37 
  -1   5   3    5.01    0.29 
  -1   5   3    5.68    0.39 
  -1   5   3    5.18    0.44 
   0  -5  -3   -0.05    0.31 
   0  -5  -3    0.20    0.37 
   0   5   3    0.30    0.33 
   0   5   3    0.19    0.33 
   0   5   3    0.17    0.46 
   0   5   3    0.24    0.26 
   0   5   3    0.13    0.29 
  -1  -5  -3    0.60    0.27 
  -1  -5  -3    0.64    0.39 
  -1  -5  -3    0.41    0.41 
   1   5   3    0.94    0.38 
   1   5   3    1.06    0.51 
   1   5   3    0.60    0.25 
   1   5   3    0.35    0.22 
  -2  -5  -3    1.22    0.46 
  -2  -5  -3    0.46    0.43 
  -2  -5  -3    0.75    0.50 
   2   5   3    0.61    0.39 
   2   5   3    0.48    0.56 
   2   5   3    0.55    0.30 
  -3  -5  -3   20.15    0.79 
  -3  -5  -3   21.61    1.03 
  -3  -5  -3   20.89    1.12 
   3   5   3   21.09    0.87 
   3   5   3   20.46    0.94 
   3   5   3   20.70    0.80 
  -4  -5  -3    6.51    0.72 
  -4  -5  -3    6.40    0.77 
  -4  -5  -3    5.65    0.75 
   4   5   3    6.14    0.59 
   4   5   3    6.80    0.67 
   4   5   3    5.40    0.79 
  -5  -5  -3    0.02    0.55 
  -5  -5  -3   -0.04    0.35 
  -5  -5  -3    0.09    0.67 
   5   5   3    0.03    0.29 
   5   5   3   -0.11    0.39 
   5   5   3   -0.43    0.58 
  -6  -5  -3    2.77    0.61 
  -6  -5  -3    2.78    0.79 
  -6  -5  -3    3.53    0.57 
   6   5   3    3.11    0.53 
   6   5   3    2.91    0.46 
   6   5   3    3.33    0.60 
  -7  -5  -3   -0.20    0.61 
  -7  -5  -3    0.48    0.58 
  -7  -5  -3   -0.08    0.63 
   7   5   3    0.27    0.51 
  11  -6  -3    0.32    0.61 
 -11   6   3    1.18    0.67 
  10  -6  -3    0.23    0.57 
 -10   6   3   -0.27    0.55 
   9  -6  -3    0.12    0.39 
   9  -6  -3    0.59    0.46 
  -9   6   3    0.24    0.56 
  -9   6   3    0.67    0.16 
  -9   6   3    0.68    0.35 
   8  -6  -3    0.97    0.59 
   8  -6  -3    1.03    0.43 
  -8   6   3    1.23    0.35 
  -8   6   3    0.81    0.49 
  -8   6   3    0.78    0.25 
   7  -6  -3    3.19    0.47 
   7  -6  -3    4.08    0.64 
  -7   6   3    2.80    0.35 
  -7   6   3    3.39    0.29 
  -7   6   3    2.78    0.30 
  -7   6   3    3.35    0.55 
   6  -6  -3   11.42    0.52 
   6  -6  -3   11.53    0.71 
   6  -6  -3   10.84    0.78 
  -6   6   3   10.15    0.84 
  -6   6   3    9.60    0.54 
  -6   6   3   11.34    0.54 
   5  -6  -3    7.79    0.61 
   5  -6  -3    7.79    0.67 
   5  -6  -3    8.52    0.54 
  -5   6   3    8.04    0.50 
  -5   6   3    8.09    0.79 
  -5   6   3    8.29    0.48 
  -5   6   3    7.02    0.48 
   4  -6  -3    0.59    0.31 
   4  -6  -3   -0.03    0.31 
   4  -6  -3    0.59    0.38 
  -4   6   3    0.30    0.49 
  -4   6   3    0.11    0.25 
  -4   6   3    0.15    0.27 
  -4   6   3    0.19    0.27 
   3  -6  -3    1.05    0.39 
   3  -6  -3    0.95    0.31 
  -3   6   3    1.09    0.29 
  -3   6   3    0.89    0.25 
  -3   6   3    0.92    0.28 
  -3   6   3    1.18    0.37 
   2  -6  -3    0.84    0.40 
   2  -6  -3    0.72    0.29 
  -2   6   3    1.02    0.34 
  -2   6   3    0.78    0.28 
  -2   6   3    0.48    0.54 
  -2   6   3    0.40    0.32 
   1  -6  -3    5.78    0.55 
   1  -6  -3    6.17    0.54 
  -1   6   3    6.20    0.47 
  -1   6   3    5.97    0.44 
  -1   6   3    6.36    0.52 
  -1   6   3    5.60    0.35 
  -1   6   3    5.99    0.69 
   0  -6  -3    0.47    0.41 
   0  -6  -3    0.83    0.48 
   0   6   3    0.81    0.46 
   0   6   3    0.65    0.29 
   0   6   3    0.74    0.27 
  -1  -6  -3    0.50    0.46 
  -1  -6  -3    0.74    0.53 
   1   6   3    0.74    0.58 
   1   6   3    1.15    0.45 
   1   6   3    0.90    0.33 
  -2  -6  -3    0.34    0.58 
  -2  -6  -3    0.07    0.47 
  -2  -6  -3   -0.04    0.38 
   2   6   3    0.25    0.59 
   2   6   3    0.19    0.43 
   2   6   3    0.18    0.32 
  -3  -6  -3    9.24    0.75 
  -3  -6  -3    8.09    0.86 
  -3  -6  -3    8.42    0.68 
   3   6   3    9.20    0.91 
   3   6   3    8.98    0.63 
   3   6   3    9.10    0.60 
  -4  -6  -3    1.69    0.73 
  -4  -6  -3    2.24    0.48 
  -4  -6  -3    2.02    0.63 
   4   6   3    1.84    0.51 
   4   6   3    2.06    0.47 
   4   6   3    1.67    0.66 
  -5  -6  -3   -0.40    0.55 
  -5  -6  -3    0.12    0.56 
  -5  -6  -3   -0.30    0.74 
   5   6   3   -0.08    0.45 
   5   6   3    0.54    0.45 
   5   6   3    0.30    0.66 
  -6  -6  -3   -0.63    0.78 
  -6  -6  -3    0.37    0.61 
   6   6   3    0.39    0.45 
   6   6   3    1.09    0.49 
   6   6   3   -0.21    0.51 
  11  -7  -3    0.55    0.65 
 -11   7   3    0.23    0.59 
  10  -7  -3    2.36    0.75 
 -10   7   3    1.92    0.75 
   9  -7  -3    0.86    0.45 
   9  -7  -3    0.47    0.56 
  -9   7   3    0.92    0.52 
  -9   7   3    0.62    0.21 
   8  -7  -3    5.29    0.58 
   8  -7  -3    6.12    0.76 
  -8   7   3    5.13    0.38 
  -8   7   3    5.24    0.77 
   7  -7  -3    2.77    0.53 
   7  -7  -3    3.07    0.55 
  -7   7   3    3.07    0.74 
  -7   7   3    3.01    0.38 
   6  -7  -3    0.00    0.44 
   6  -7  -3    0.16    0.31 
   6  -7  -3   -0.24    0.36 
  -6   7   3   -0.82    0.29 
  -6   7   3   -0.07    0.28 
  -6   7   3   -0.27    0.38 
  -6   7   3    0.37    0.32 
   5  -7  -3    4.24    0.58 
   5  -7  -3    3.56    0.54 
   5  -7  -3    4.04    0.44 
  -5   7   3    4.02    0.44 
  -5   7   3    4.67    0.76 
  -5   7   3    4.33    0.45 
  -5   7   3    3.03    0.40 
   4  -7  -3    0.31    0.40 
   4  -7  -3    0.49    0.35 
   4  -7  -3   -0.03    0.41 
  -4   7   3   -0.11    0.32 
  -4   7   3    0.25    0.25 
  -4   7   3   -0.04    0.55 
  -4   7   3    0.31    0.34 
   3  -7  -3   -0.24    0.34 
   3  -7  -3    0.56    0.38 
   3  -7  -3   -0.15    0.43 
  -3   7   3    0.08    0.59 
  -3   7   3   -0.05    0.31 
  -3   7   3    0.36    0.35 
  -3   7   3    0.22    0.35 
   2  -7  -3   -0.30    0.39 
   2  -7  -3    0.10    0.40 
  -2   7   3   -0.16    0.23 
  -2   7   3    0.11    0.39 
  -2   7   3   -0.16    0.34 
  -2   7   3    0.33    0.49 
   1  -7  -3   -0.07    0.47 
   1  -7  -3   -0.23    0.31 
  -1   7   3    0.20    0.63 
  -1   7   3    0.08    0.32 
  -1   7   3    0.15    0.25 
   0  -7  -3    0.50    0.57 
   0  -7  -3    0.05    0.45 
   0   7   3    0.23    0.25 
   0   7   3    0.07    0.61 
   0   7   3    0.00    0.29 
  -1  -7  -3    2.51    0.62 
  -1  -7  -3    2.20    0.60 
   1   7   3    1.99    0.36 
   1   7   3    1.61    0.57 
   1   7   3    1.77    0.52 
  -2  -7  -3    5.28    0.75 
  -2  -7  -3    6.13    0.67 
   2   7   3    6.51    0.63 
   2   7   3    6.34    0.68 
   2   7   3    6.66    0.46 
  -3  -7  -3    3.52    0.65 
  -3  -7  -3    3.59    0.66 
   3   7   3    3.56    0.61 
   3   7   3    4.02    0.52 
  -4  -7  -3    0.52    0.59 
  -4  -7  -3    0.87    0.83 
   4   7   3    0.96    0.53 
   4   7   3   -0.27    0.57 
  -5  -7  -3    0.06    0.81 
   5   7   3    0.01    0.47 
  10  -8  -3    3.14    0.57 
  10  -8  -3    3.63    0.78 
 -10   8   3    2.79    0.63 
   9  -8  -3    0.74    0.52 
   9  -8  -3    0.17    0.60 
  -9   8   3    0.47    0.26 
  -9   8   3    0.25    0.66 
   8  -8  -3   -0.04    0.54 
   8  -8  -3    0.51    0.45 
  -8   8   3    0.87    0.56 
  -8   8   3    0.25    0.29 
   7  -8  -3    2.19    0.50 
   7  -8  -3    2.23    0.56 
  -7   8   3    1.82    0.56 
  -7   8   3    1.89    0.34 
   6  -8  -3    0.07    0.33 
   6  -8  -3    0.38    0.47 
  -6   8   3   -0.26    0.63 
  -6   8   3    0.14    0.30 
   5  -8  -3    0.75    0.44 
   5  -8  -3    0.85    0.37 
   5  -8  -3    1.54    0.45 
  -5   8   3    0.33    0.64 
  -5   8   3    1.36    0.42 
   4  -8  -3    1.94    0.49 
   4  -8  -3    2.14    0.59 
   4  -8  -3    1.54    0.48 
  -4   8   3    2.19    0.48 
  -4   8   3    1.98    0.82 
   3  -8  -3   -0.31    0.46 
   3  -8  -3   -0.21    0.42 
   3  -8  -3    0.16    0.38 
  -3   8   3    0.24    0.40 
  -3   8   3    0.92    0.75 
   2  -8  -3   -0.09    0.47 
   2  -8  -3   -0.26    0.45 
  -2   8   3   -0.17    0.67 
  -2   8   3    0.09    0.41 
   1  -8  -3    1.53    0.63 
   1  -8  -3    1.83    0.49 
  -1   8   3    2.05    0.55 
  -1   8   3    2.39    0.85 
   0  -8  -3    8.17    0.83 
   0  -8  -3    9.80    0.79 
   0   8   3    9.06    0.94 
   0   8   3    8.60    0.63 
  -1  -8  -3   -0.82    0.63 
  -1  -8  -3    0.71    0.60 
   1   8   3    0.05    0.35 
   1   8   3    0.67    0.57 
  -2  -8  -3   -0.15    0.76 
  -2  -8  -3    0.25    0.57 
   2   8   3    0.05    0.49 
   2   8   3   -0.27    0.45 
  -3  -8  -3    3.71    0.67 
  -3  -8  -3    2.16    0.82 
   3   8   3    2.87    0.53 
   3   8   3    3.34    0.56 
   9  -9  -3    1.10    0.63 
   9  -9  -3    0.93    0.50 
  -9   9   3    1.03    0.78 
  -9   9   3    1.00    0.32 
   8  -9  -3    0.87    0.57 
   8  -9  -3    1.26    0.54 
  -8   9   3    0.95    0.75 
  -8   9   3    1.21    0.35 
   7  -9  -3    0.45    0.49 
   7  -9  -3   -0.11    0.47 
  -7   9   3   -0.38    0.51 
  -7   9   3    0.32    0.33 
   6  -9  -3    0.16    0.46 
   6  -9  -3    0.07    0.49 
  -6   9   3    0.09    0.71 
  -6   9   3   -0.22    0.34 
   5  -9  -3    1.82    0.60 
   5  -9  -3    1.65    0.52 
  -5   9   3    1.37    0.80 
  -5   9   3    2.36    0.49 
   4  -9  -3    2.60    0.70 
   4  -9  -3    1.91    0.55 
   4  -9  -3    1.50    0.53 
  -4   9   3    2.58    0.78 
  -4   9   3    2.74    0.55 
   3  -9  -3    0.14    0.55 
   3  -9  -3    0.07    0.46 
   3  -9  -3    0.02    0.41 
  -3   9   3   -0.89    0.75 
  -3   9   3   -0.25    0.45 
   2  -9  -3    1.78    0.46 
   2  -9  -3    2.26    0.62 
  -2   9   3    1.19    0.80 
  -2   9   3    2.05    0.54 
   1  -9  -3    1.10    0.46 
   1  -9  -3    1.16    0.63 
  -1   9   3    1.57    0.55 
  -1   9   3    1.21    0.65 
   0  -9  -3    4.18    0.79 
   0  -9  -3    5.23    0.75 
   0   9   3    4.72    0.92 
   0   9   3    4.43    0.55 
  -1  -9  -3    1.73    0.53 
  -1  -9  -3    0.51    0.75 
   1   9   3    1.22    0.78 
   1   9   3    1.70    0.49 
   8 -10  -3    0.27    0.50 
   8 -10  -3    0.43    0.54 
   7 -10  -3   -0.06    0.48 
   7 -10  -3   -0.24    0.46 
  -7  10   3   -0.11    0.33 
  -7  10   3   -1.25    0.70 
   6 -10  -3    1.91    0.51 
   6 -10  -3    2.19    0.65 
  -6  10   3    1.76    0.44 
  -6  10   3    1.07    0.62 
   5 -10  -3    4.71    0.79 
   5 -10  -3    3.72    0.58 
  -5  10   3    3.46    0.54 
  -5  10   3    4.18    0.86 
   4 -10  -3    0.52    0.63 
   4 -10  -3    0.42    0.43 
  -4  10   3   -0.74    0.78 
  -4  10   3    0.35    0.43 
   3 -10  -3    0.18    0.45 
   3 -10  -3    0.36    0.63 
  -3  10   3    0.23    0.44 
  -3  10   3   -0.42    0.82 
   2 -10  -3    1.03    0.60 
   2 -10  -3   -0.02    0.64 
  -2  10   3    0.53    0.48 
  -2  10   3    0.83    0.82 
   1 -10  -3    0.42    0.61 
   1 -10  -3   -0.72    0.58 
  -1  12  -4    0.75    0.63 
   1 -12   4    0.10    0.55 
  -2  12  -4    0.53    0.52 
   2 -12   4    0.27    0.56 
   2 -12   4    0.75    0.75 
  -3  12  -4    0.37    0.45 
  -3  12  -4    0.70    0.65 
   3 -12   4    0.30    0.63 
  -4  12  -4   -0.38    0.58 
  -4  12  -4    0.11    0.42 
   4 -12   4    0.34    0.51 
  -5  12  -4    0.65    0.41 
  -5  12  -4    0.66    0.66 
   5 -12   4    0.84    0.68 
  -6  12  -4   -0.33    0.33 
  -6  12  -4   -0.87    0.55 
   6 -12   4    0.43    0.49 
  -7  12  -4    0.47    0.62 
  -7  12  -4    0.66    0.38 
   1  11  -4    2.01    0.55 
   1  11  -4    2.19    0.45 
  -1 -11   4    2.39    0.65 
  -1 -11   4    1.73    0.73 
   0  11  -4   -0.27    0.45 
   0  11  -4    0.32    0.48 
   0  11  -4    0.66    0.65 
   0 -11   4    0.34    0.56 
   0 -11   4   -0.12    0.47 
  -1  11  -4    0.21    0.36 
  -1  11  -4   -0.14    0.53 
   1 -11   4   -0.30    0.45 
   1 -11   4   -0.30    0.50 
  -2  11  -4    0.31    0.58 
  -2  11  -4   -0.13    0.41 
   2 -11   4    0.40    0.46 
   2 -11   4    0.49    0.53 
  -3  11  -4    0.55    0.42 
  -3  11  -4    1.20    0.64 
   3 -11   4    0.74    0.59 
   3 -11   4    0.96    0.49 
  -4  11  -4    0.14    0.41 
  -4  11  -4    0.13    0.53 
   4 -11   4   -0.28    0.39 
  -5  11  -4    2.88    0.46 
  -5  11  -4    2.41    0.64 
   5 -11   4    2.81    0.68 
  -6  11  -4    1.73    0.39 
  -6  11  -4    2.21    0.65 
   6 -11   4    1.50    0.67 
  -7  11  -4    1.78    0.65 
  -7  11  -4    2.49    0.44 
   7 -11   4    1.89    0.51 
   7 -11   4    2.09    0.71 
  -8  11  -4    3.48    0.42 
  -8  11  -4    3.48    0.74 
   8 -11   4    3.01    0.64 
   8 -11   4    3.79    0.62 
   9 -11   4    1.39    0.64 
   3  10  -4    1.73    0.53 
   3  10  -4    1.98    0.58 
  -3 -10   4    0.42    0.77 
  -3 -10   4    1.88    0.67 
   2  10  -4    0.56    0.39 
   2  10  -4    0.53    0.53 
  -2 -10   4   -0.03    0.42 
  -2 -10   4    0.18    0.58 
   1  10  -4    2.13    0.57 
   1  10  -4    1.77    0.50 
  -1 -10   4    2.19    0.55 
  -1 -10   4    2.03    0.81 
   0  10  -4    3.52    0.59 
   0  10  -4    2.75    0.48 
   0  10  -4    3.79    0.72 
   0 -10   4    3.75    0.56 
   0 -10   4    3.48    0.73 
  -1  10  -4    0.90    0.42 
  -1  10  -4    0.99    0.55 
   1 -10   4    1.27    0.61 
   1 -10   4    1.06    0.50 
  -2  10  -4    0.32    0.56 
  -2  10  -4   -0.13    0.28 
   2 -10   4    0.36    0.43 
   2 -10   4   -0.15    0.44 
  -3  10  -4    4.55    0.55 
  -3  10  -4    4.90    0.65 
   3 -10   4    3.99    0.55 
   3 -10   4    4.65    0.75 
  -4  10  -4    5.99    0.59 
  -4  10  -4    5.22    0.73 
   4 -10   4    6.21    0.65 
   4 -10   4    5.64    0.77 
  -5  10  -4    1.17    0.55 
  -5  10  -4    1.35    0.38 
   5 -10   4    1.44    0.40 
   5 -10   4    1.51    0.63 
   5 -10   4    1.15    0.37 
  -6  10  -4    2.93    0.39 
  -6  10  -4    2.80    0.60 
   6 -10   4    2.78    0.66 
   6 -10   4    3.10    0.48 
  -7  10  -4    4.01    0.42 
  -7  10  -4    4.22    0.72 
   7 -10   4    4.62    0.81 
   7 -10   4    3.27    0.55 
  -8  10  -4    1.84    0.56 
  -8  10  -4    2.46    0.35 
   8 -10   4    2.23    0.56 
   8 -10   4    3.52    0.80 
  -9  10  -4   -0.96    0.38 
   9 -10   4   -0.28    0.48 
   9 -10   4    0.06    0.59 
 -10  10  -4   -0.45    0.53 
  10 -10   4   -0.33    0.51 
  10 -10   4    0.37    0.64 
   5   9  -4    2.49    0.60 
   5   9  -4    1.32    0.56 
   4   9  -4    0.82    0.54 
   4   9  -4    0.26    0.50 
  -4  -9   4   -0.12    0.80 
  -4  -9   4    0.21    0.59 
   3   9  -4    0.11    0.44 
   3   9  -4   -0.44    0.29 
  -3  -9   4    0.42    0.80 
  -3  -9   4   -0.24    0.37 
   2   9  -4    0.54    0.47 
   2   9  -4    0.68    0.45 
  -2  -9   4    0.89    0.57 
  -2  -9   4    0.45    0.55 
   1   9  -4    1.68    0.55 
   1   9  -4    1.65    0.50 
  -1  -9   4    1.62    0.60 
  -1  -9   4    1.61    0.65 
   0   9  -4    3.43    0.59 
   0   9  -4    3.51    0.74 
   0  -9   4    3.61    0.59 
   0  -9   4    3.93    0.77 
  -1   9  -4    2.44    0.49 
  -1   9  -4    2.01    0.57 
   1  -9   4    2.52    0.61 
   1  -9   4    1.78    0.49 
  -2   9  -4    1.75    0.44 
  -2   9  -4    1.53    0.42 
  -2   9  -4    1.53    0.54 
   2  -9   4    2.12    0.49 
   2  -9   4    1.59    0.47 
  -3   9  -4    2.01    0.41 
  -3   9  -4    1.99    0.41 
  -3   9  -4    2.17    0.55 
   3  -9   4    1.75    0.45 
   3  -9   4    1.89    0.42 
  -4   9  -4    0.64    0.31 
  -4   9  -4    0.56    0.32 
  -4   9  -4    0.73    0.47 
   4  -9   4    0.45    0.49 
   4  -9   4    0.65    0.28 
   4  -9   4    0.58    0.35 
  -5   9  -4    0.75    0.30 
  -5   9  -4    1.28    0.48 
  -5   9  -4    1.46    0.53 
   5  -9   4    1.05    0.51 
   5  -9   4    1.13    0.35 
   5  -9   4    1.43    0.36 
  -6   9  -4    4.41    0.43 
  -6   9  -4    4.94    0.48 
  -6   9  -4    4.82    0.65 
   6  -9   4    5.42    0.67 
   6  -9   4    4.65    0.56 
   6  -9   4    5.21    0.45 
  -7   9  -4   10.70    0.55 
  -7   9  -4   10.42    0.87 
   7  -9   4   10.37    0.93 
   7  -9   4   11.69    0.82 
  -8   9  -4    0.25    0.19 
  -8   9  -4   -0.22    0.39 
   8  -9   4    0.12    0.49 
   8  -9   4   -0.23    0.49 
  -9   9  -4    1.40    0.59 
  -9   9  -4    1.16    0.50 
   9  -9   4    1.64    0.64 
   9  -9   4    1.06    0.55 
 -10   9  -4    0.75    0.58 
  10  -9   4    1.33    0.52 
  10  -9   4    2.11    0.67 
  11  -9   4    0.06    0.62 
   6   8  -4    0.54    0.55 
   6   8  -4    0.87    0.54 
   5   8  -4    0.49    0.52 
   5   8  -4    0.44    0.50 
  -5  -8   4    0.25    0.57 
  -5  -8   4    0.11    0.62 
   4   8  -4    0.76    0.46 
   4   8  -4    1.15    0.48 
  -4  -8   4    1.12    0.45 
  -4  -8   4    0.43    0.56 
   3   8  -4    0.56    0.36 
   3   8  -4    1.20    0.50 
  -3  -8   4    0.79    0.54 
  -3  -8   4    0.28    0.55 
   2   8  -4    0.48    0.38 
   2   8  -4    0.64    0.40 
  -2  -8   4    0.80    0.49 
  -2  -8   4    0.51    0.47 
  -2  -8   4    0.42    0.36 
   1   8  -4   10.78    0.75 
   1   8  -4   11.77    0.74 
  -1  -8   4   11.18    0.41 
  -1  -8   4   11.12    0.92 
  -1  -8   4   10.69    0.77 
   0   8  -4    0.80    0.33 
   0   8  -4    1.04    0.38 
   0  -8   4    0.78    0.48 
   0  -8   4    0.98    0.32 
  -1   8  -4    1.03    0.48 
  -1   8  -4    0.72    0.32 
  -1   8  -4    0.84    0.39 
   1  -8   4    0.75    0.49 
   1  -8   4    0.23    0.40 
  -2   8  -4   25.68    1.07 
  -2   8  -4   25.52    0.92 
  -2   8  -4   24.22    0.86 
   2  -8   4   24.33    0.88 
   2  -8   4   25.71    1.10 
  -3   8  -4    0.05    0.28 
  -3   8  -4   -0.04    0.29 
  -3   8  -4    0.18    0.41 
   3  -8   4    0.27    0.34 
   3  -8   4    0.26    0.33 
   3  -8   4   -0.07    0.35 
  -4   8  -4    0.30    0.31 
  -4   8  -4    0.26    0.38 
  -4   8  -4    0.43    0.28 
   4  -8   4    0.68    0.35 
   4  -8   4    0.42    0.36 
   4  -8   4    0.41    0.31 
   4  -8   4    0.14    0.26 
  -5   8  -4   10.68    0.52 
  -5   8  -4   11.23    0.68 
  -5   8  -4   10.94    0.53 
  -5   8  -4   11.30    0.50 
   5  -8   4   11.21    0.80 
   5  -8   4   11.36    0.65 
   5  -8   4   10.96    0.54 
   5  -8   4   10.64    0.58 
  -6   8  -4    2.54    0.33 
  -6   8  -4    2.16    0.37 
  -6   8  -4    2.74    0.53 
  -6   8  -4    2.56    0.34 
   6  -8   4    2.33    0.51 
   6  -8   4    2.28    0.45 
   6  -8   4    2.36    0.32 
   6  -8   4    2.46    0.43 
  -7   8  -4    3.81    0.55 
  -7   8  -4    4.71    0.53 
  -7   8  -4    4.40    0.35 
  -7   8  -4    3.80    0.56 
   7  -8   4    4.86    0.66 
   7  -8   4    4.22    0.48 
   7  -8   4    3.45    0.68 
  -8   8  -4    0.70    0.15 
  -8   8  -4    0.63    0.37 
   8  -8   4    0.66    0.55 
   8  -8   4    0.66    0.49 
  -9   8  -4    0.79    0.42 
  -9   8  -4    0.32    0.50 
   9  -8   4    1.28    0.58 
   9  -8   4    0.60    0.55 
 -10   8  -4    0.11    0.37 
 -10   8  -4    0.19    0.44 
  10  -8   4   -0.03    0.57 
 -11   8  -4    0.01    0.49 
 -11   8  -4    0.24    0.50 
  11  -8   4    0.04    0.62 
   7   7  -4    1.28    0.50 
  -7  -7   4   -0.06    0.86 
   6   7  -4    2.21    0.55 
   6   7  -4    2.19    0.62 
  -6  -7   4    2.02    0.60 
  -6  -7   4    1.04    0.82 
   5   7  -4    0.56    0.48 
   5   7  -4    0.34    0.42 
  -5  -7   4   -0.14    0.46 
  -5  -7   4   -0.21    0.71 
   4   7  -4    5.24    0.65 
   4   7  -4    5.60    0.71 
  -4  -7   4    4.55    0.59 
  -4  -7   4    5.53    0.56 
  -4  -7   4    4.48    0.93 
   3   7  -4    2.88    0.51 
   3   7  -4    4.09    0.53 
  -3  -7   4    4.20    0.47 
  -3  -7   4    4.40    0.57 
  -3  -7   4    3.61    0.70 
   2   7  -4    2.65    0.35 
   2   7  -4    2.55    0.38 
   2   7  -4    2.25    0.41 
  -2  -7   4    2.69    0.30 
  -2  -7   4    2.34    0.47 
  -2  -7   4    2.98    0.54 
   1   7  -4    1.52    0.31 
   1   7  -4    1.45    0.33 
   1   7  -4    1.60    0.29 
  -1  -7   4    1.61    0.33 
  -1  -7   4    1.69    0.55 
  -1  -7   4    1.66    0.22 
   0   7  -4    6.54    0.57 
   0   7  -4    6.01    0.46 
   0   7  -4    6.03    0.51 
   0  -7   4    6.22    0.26 
   0  -7   4    5.58    0.52 
   0  -7   4    5.37    0.58 
   0  -7   4    6.23    0.55 
  -1   7  -4    4.72    0.45 
  -1   7  -4    5.47    0.48 
  -1   7  -4    4.87    0.54 
   1  -7   4    5.41    0.52 
   1  -7   4    4.38    0.15 
   1  -7   4    4.83    0.54 
   1  -7   4    5.30    0.58 
  -2   7  -4   15.24    0.73 
  -2   7  -4   14.80    0.62 
  -2   7  -4   14.67    0.56 
   2  -7   4   15.42    0.67 
   2  -7   4   14.73    0.73 
   2  -7   4   15.41    0.78 
   2  -7   4   14.63    0.34 
  -3   7  -4   17.55    0.78 
  -3   7  -4   18.10    0.65 
  -3   7  -4   19.62    0.68 
   3  -7   4   17.98    0.85 
   3  -7   4   17.75    0.74 
   3  -7   4   17.25    0.50 
   3  -7   4   17.83    0.57 
   3  -7   4   17.85    0.67 
  -4   7  -4    2.41    0.33 
  -4   7  -4    2.57    0.34 
  -4   7  -4    2.41    0.31 
  -4   7  -4    2.13    0.40 
   4  -7   4    2.46    0.36 
   4  -7   4    2.45    0.38 
   4  -7   4    2.41    0.33 
   4  -7   4    2.32    0.33 
   4  -7   4    1.88    0.40 
   4  -7   4    2.61    0.36 
  -5   7  -4    7.43    0.47 
  -5   7  -4    7.84    0.44 
  -5   7  -4    7.49    0.57 
  -5   7  -4    6.92    0.38 
   5  -7   4    8.32    0.55 
   5  -7   4    7.80    0.71 
   5  -7   4    6.77    0.53 
   5  -7   4    7.96    0.54 
   5  -7   4    7.15    0.43 
   5  -7   4    7.70    0.43 
  -6   7  -4    8.17    0.40 
  -6   7  -4    8.97    0.64 
  -6   7  -4    9.15    0.55 
  -6   7  -4    8.28    0.58 
  -6   7  -4    8.74    0.41 
   6  -7   4    8.39    0.65 
   6  -7   4    8.30    0.74 
   6  -7   4    9.18    0.41 
   6  -7   4    8.46    0.62 
  -7   7  -4    1.62    0.20 
  -7   7  -4    2.00    0.40 
  -7   7  -4    1.45    0.40 
  -7   7  -4    1.87    0.24 
   7  -7   4    1.80    0.51 
   7  -7   4    1.90    0.19 
   7  -7   4    1.70    0.47 
   7  -7   4    1.92    0.47 
   7  -7   4    1.85    0.20 
  -8   7  -4    0.27    0.46 
  -8   7  -4    0.33    0.35 
  -8   7  -4    0.73    0.13 
   8  -7   4    0.66    0.45 
   8  -7   4    0.57    0.52 
   8  -7   4    0.52    0.41 
  -9   7  -4    0.17    0.36 
  -9   7  -4    0.55    0.35 
   9  -7   4   -0.15    0.51 
   9  -7   4    0.75    0.54 
 -10   7  -4   -0.17    0.45 
 -10   7  -4    0.09    0.48 
 -10   7  -4    0.31    0.39 
  10  -7   4   -0.21    0.41 
 -11   7  -4    0.28    0.49 
 -11   7  -4    0.31    0.39 
  11  -7   4    0.10    0.45 
   8   6  -4    3.61    0.75 
  -8  -6   4    2.21    0.96 
   7   6  -4    2.11    0.43 
   7   6  -4    2.29    0.65 
  -7  -6   4    1.95    0.55 
  -7  -6   4    1.09    0.82 
   6   6  -4    0.72    0.41 
   6   6  -4    0.78    0.49 
  -6  -6   4    0.66    0.56 
  -6  -6   4    0.83    0.49 
   5   6  -4    2.17    0.40 
   5   6  -4    2.45    0.43 
   5   6  -4    2.04    0.54 
  -5  -6   4    2.93    0.70 
  -5  -6   4    2.42    0.47 
   4   6  -4    7.70    0.79 
   4   6  -4    7.14    0.64 
   4   6  -4    8.36    0.75 
  -4  -6   4    8.96    0.73 
  -4  -6   4    7.24    0.76 
  -4  -6   4    7.70    0.93 
   3   6  -4   -0.21    0.25 
   3   6  -4    0.22    0.34 
   3   6  -4    0.01    0.24 
  -3  -6   4    0.02    0.39 
  -3  -6   4    0.00    0.29 
  -3  -6   4    0.39    0.44 
   2   6  -4   -0.02    0.31 
   2   6  -4    0.08    0.31 
   2   6  -4   -0.06    0.25 
  -2  -6   4   -0.01    0.35 
  -2  -6   4    0.24    0.38 
  -2  -6   4    0.36    0.25 
   1   6  -4    0.64    0.29 
   1   6  -4    0.39    0.32 
   1   6  -4   -0.06    0.28 
  -1  -6   4    0.42    0.25 
  -1  -6   4    0.03    0.35 
  -1  -6   4    0.38    0.28 
  -1  -6   4    0.74    0.23 
  -1  -6   4    0.56    0.36 
   0   6  -4   12.68    0.62 
   0   6  -4   13.08    0.63 
   0   6  -4   12.52    0.74 
   0   6  -4   13.32    0.72 
   0  -6   4   12.71    0.61 
   0  -6   4   13.04    0.66 
   0  -6   4   12.54    0.75 
   0  -6   4   13.25    0.73 
  -1   6  -4    8.67    0.52 
  -1   6  -4    8.92    0.45 
  -1   6  -4    8.13    0.55 
  -1   6  -4    8.49    0.46 
   1  -6   4    8.79    0.51 
   1  -6   4    8.55    0.48 
   1  -6   4    8.62    0.55 
   1  -6   4    8.42    0.41 
  -2   6  -4   34.09    1.00 
  -2   6  -4   34.58    1.20 
  -2   6  -4   34.08    0.89 
  -2   6  -4   33.77    0.92 
   2  -6   4   33.49    0.76 
   2  -6   4   34.26    0.92 
   2  -6   4   33.44    1.06 
   2  -6   4   33.42    0.94 
   2  -6   4   34.10    1.00 
  -3   6  -4   12.74    0.55 
  -3   6  -4   13.25    0.55 
  -3   6  -4   12.65    0.63 
  -3   6  -4   12.61    0.71 
   3  -6   4   13.75    0.57 
   3  -6   4   12.84    0.52 
   3  -6   4   13.00    0.55 
   3  -6   4   12.63    0.67 
   3  -6   4   12.98    0.55 
   3  -6   4   13.12    0.62 
  -4   6  -4   39.58    0.92 
  -4   6  -4   39.58    0.90 
  -4   6  -4   39.01    0.90 
  -4   6  -4   39.32    1.16 
  -4   6  -4   39.64    1.02 
   4  -6   4   40.35    0.92 
   4  -6   4   39.12    1.19 
   4  -6   4   39.79    1.00 
   4  -6   4   39.10    1.03 
   4  -6   4   39.60    0.91 
   4  -6   4   40.28    0.99 
  -5   6  -4    1.00    0.27 
  -5   6  -4    0.76    0.21 
  -5   6  -4    0.91    0.22 
  -5   6  -4    0.57    0.28 
  -5   6  -4    0.97    0.34 
   5  -6   4    0.63    0.35 
   5  -6   4    0.82    0.22 
   5  -6   4    0.99    0.35 
   5  -6   4    0.87    0.22 
   5  -6   4    0.73    0.35 
  -6   6  -4    0.16    0.15 
  -6   6  -4    0.02    0.14 
  -6   6  -4    0.39    0.25 
  -6   6  -4   -0.05    0.31 
  -6   6  -4    0.13    0.23 
  -6   6  -4   -0.10    0.26 
   6  -6   4    0.36    0.33 
   6  -6   4    0.17    0.14 
   6  -6   4   -0.14    0.13 
   6  -6   4   -0.01    0.26 
   6  -6   4    0.13    0.41 
  -7   6  -4    2.50    0.53 
  -7   6  -4    1.94    0.17 
  -7   6  -4    1.86    0.35 
  -7   6  -4    2.13    0.19 
  -7   6  -4    2.62    0.42 
   7  -6   4    2.27    0.47 
   7  -6   4    2.11    0.47 
   7  -6   4    2.11    0.52 
   7  -6   4    1.95    0.14 
   7  -6   4    2.11    0.15 
  -8   6  -4    1.47    0.45 
  -8   6  -4    1.65    0.33 
  -8   6  -4    1.70    0.08 
  -8   6  -4    1.73    0.08 
   8  -6   4    1.06    0.49 
   8  -6   4    1.77    0.51 
  -9   6  -4    0.12    0.31 
  -9   6  -4   -0.32    0.43 
  -9   6  -4    0.57    0.34 
   9  -6   4    0.98    0.45 
   9  -6   4   -0.12    0.50 
 -10   6  -4    3.64    0.59 
 -10   6  -4    3.65    0.49 
 -10   6  -4    3.49    0.61 
  10  -6   4    2.91    0.65 
  10  -6   4    2.44    0.50 
 -11   6  -4   -0.15    0.31 
 -11   6  -4    0.00    0.37 
  11  -6   4    0.25    0.65 
   9   5  -4    0.53    0.66 
  -9  -5   4   -0.63    0.81 
   8   5  -4    0.50    0.59 
  -8  -5   4    0.94    0.85 
  -8  -5   4    0.42    0.47 
   7   5  -4    0.26    0.36 
   7   5  -4    0.43    0.50 
  -7  -5   4   -0.25    0.48 
  -7  -5   4    0.16    0.44 
   6   5  -4   16.90    0.77 
   6   5  -4   17.06    0.71 
   6   5  -4   16.45    0.63 
   6   5  -4   16.59    0.95 
  -6  -5   4   16.07    0.82 
  -6  -5   4   17.29    1.16 
   5   5  -4    1.83    0.38 
   5   5  -4    2.09    0.53 
   5   5  -4    2.18    0.35 
   5   5  -4    1.85    0.35 
  -5  -5   4    1.97    0.45 
  -5  -5   4    2.33    0.73 
  -5  -5   4    1.97    0.49 
   4   5  -4    3.89    0.52 
   4   5  -4    3.99    0.35 
   4   5  -4    4.35    0.58 
   4   5  -4    4.67    0.46 
  -4  -5   4    4.16    0.75 
  -4  -5   4    4.35    0.55 
  -4  -5   4    4.55    0.55 
  -4  -5   4    3.91    0.55 
   3   5  -4    0.33    0.14 
   3   5  -4    0.40    0.25 
   3   5  -4    0.53    0.29 
   3   5  -4    0.53    0.22 
  -3  -5   4    0.40    0.28 
  -3  -5   4    0.24    0.45 
  -3  -5   4    0.45    0.34 
  -3  -5   4    0.55    0.30 
   2   5  -4    7.58    0.66 
   2   5  -4    7.41    0.49 
   2   5  -4    7.92    0.47 
   2   5  -4    7.41    0.45 
   2   5  -4    7.44    0.47 
  -2  -5   4    6.51    0.52 
  -2  -5   4    7.28    0.68 
  -2  -5   4    6.91    0.59 
  -2  -5   4    7.41    0.49 
   1   5  -4   39.75    0.92 
   1   5  -4   40.33    1.00 
   1   5  -4   41.29    1.28 
   1   5  -4   40.82    1.04 
  -1  -5   4   40.44    1.15 
  -1  -5   4   41.41    1.01 
  -1  -5   4   40.73    1.23 
  -1  -5   4   40.02    1.06 
   0   5  -4   15.72    0.78 
   0   5  -4   15.17    0.51 
   0   5  -4   15.08    0.69 
   0   5  -4   15.58    0.61 
   0   5  -4   15.24    0.64 
   0  -5   4   16.01    0.64 
   0  -5   4   16.01    0.65 
   0  -5   4   15.61    0.70 
   0  -5   4   15.83    0.74 
  -1   5  -4    0.26    0.19 
  -1   5  -4    0.06    0.23 
  -1   5  -4   -0.16    0.25 
  -1   5  -4    0.40    0.36 
   1  -5   4    0.13    0.24 
   1  -5   4    0.01    0.22 
   1  -5   4    0.17    0.28 
   1  -5   4   -0.05    0.18 
  -2   5  -4  181.14    3.18 
  -2   5  -4  180.29    3.20 
  -2   5  -4  179.19    3.32 
  -2   5  -4  179.68    3.22 
   2  -5   4  180.39    3.15 
   2  -5   4  183.17    3.21 
   2  -5   4  180.21    3.17 
   2  -5   4  184.68    3.24 
   2  -5   4  178.40    3.35 
  -3   5  -4    2.66    0.26 
  -3   5  -4    2.43    0.21 
  -3   5  -4    2.68    0.31 
  -3   5  -4    2.86    0.40 
  -3   5  -4    2.97    0.27 
   3  -5   4    2.72    0.28 
   3  -5   4    2.82    0.29 
   3  -5   4    2.54    0.25 
   3  -5   4    2.81    0.33 
   3  -5   4    3.04    0.42 
  -4   5  -4    0.01    0.30 
  -4   5  -4    0.22    0.16 
  -4   5  -4    0.32    0.18 
  -4   5  -4   -0.18    0.19 
  -4   5  -4    0.23    0.19 
   4  -5   4    0.25    0.18 
   4  -5   4    0.46    0.28 
   4  -5   4    0.32    0.35 
   4  -5   4    0.34    0.16 
   4  -5   4    0.28    0.28 
  -5   5  -4    9.22    0.65 
  -5   5  -4    9.03    0.45 
  -5   5  -4    8.99    0.45 
  -5   5  -4    8.71    0.54 
  -5   5  -4    8.45    0.34 
  -5   5  -4    8.67    0.35 
  -5   5  -4    8.77    0.63 
   5  -5   4    8.58    0.58 
   5  -5   4    8.62    0.34 
   5  -5   4    8.80    0.65 
   5  -5   4    8.67    0.59 
  -6   5  -4    8.30    0.63 
  -6   5  -4    9.13    0.33 
  -6   5  -4    9.38    0.48 
  -6   5  -4    8.85    0.30 
  -6   5  -4    8.95    0.61 
  -6   5  -4    9.35    0.54 
   6  -5   4    8.47    0.60 
   6  -5   4    8.86    0.67 
   6  -5   4    8.79    0.29 
   6  -5   4    8.40    0.63 
   6  -5   4    8.77    0.28 
  -7   5  -4    1.46    0.34 
  -7   5  -4    0.74    0.43 
  -7   5  -4    1.37    0.16 
  -7   5  -4    1.51    0.17 
  -7   5  -4    1.53    0.37 
   7  -5   4    1.31    0.50 
   7  -5   4    1.51    0.41 
   7  -5   4    1.44    0.11 
   7  -5   4    1.52    0.48 
   7  -5   4    1.40    0.11 
  -8   5  -4    3.73    0.55 
  -8   5  -4    3.66    0.16 
  -8   5  -4    3.51    0.15 
  -8   5  -4    3.10    0.51 
  -8   5  -4    3.57    0.42 
   8  -5   4    4.21    0.64 
   8  -5   4    3.97    0.55 
   8  -5   4    3.37    0.60 
  -9   5  -4   -0.57    0.27 
  -9   5  -4    0.15    0.42 
  -9   5  -4    0.37    0.34 
   9  -5   4    0.08    0.54 
   9  -5   4    0.26    0.54 
   9  -5   4    0.36    0.45 
 -10   5  -4    0.56    0.34 
 -10   5  -4   -0.05    0.46 
 -10   5  -4    0.08    0.42 
  10  -5   4    0.23    0.50 
  10  -5   4    0.48    0.46 
  10  -5   4    0.44    0.59 
 -11   5  -4    5.02    0.79 
 -11   5  -4    4.09    0.60 
  11  -5   4    5.17    0.76 
  11  -5   4    4.02    0.72 
  11  -5   4    4.80    0.79 
   9   4  -4    1.74    0.66 
   9   4  -4    1.87    0.49 
  -9  -4   4    1.46    0.62 
  -9  -4   4    2.06    0.50 
   8   4  -4    0.22    0.60 
   8   4  -4    1.34    0.49 
  -8  -4   4    0.22    0.43 
  -8  -4   4    0.28    0.54 
   7   4  -4    8.73    0.61 
   7   4  -4    8.13    0.59 
   7   4  -4    7.50    0.74 
  -7  -4   4    7.65    0.86 
  -7  -4   4    7.81    0.62 
   6   4  -4    1.63    0.36 
   6   4  -4    1.33    0.31 
   6   4  -4    1.69    0.48 
   6   4  -4    1.28    0.25 
  -6  -4   4    0.94    0.57 
  -6  -4   4    1.27    0.37 
  -6  -4   4    1.62    0.43 
   5   4  -4    2.05    0.43 
   5   4  -4    1.62    0.29 
   5   4  -4    1.69    0.42 
   5   4  -4    1.77    0.35 
  -5  -4   4    2.26    0.64 
  -5  -4   4    1.73    0.43 
  -5  -4   4    1.19    0.35 
   4   4  -4    2.26    0.27 
   4   4  -4    2.19    0.32 
   4   4  -4    1.82    0.39 
   4   4  -4    2.27    0.29 
  -4  -4   4    2.35    0.42 
  -4  -4   4    1.95    0.53 
  -4  -4   4    2.54    0.37 
  -4  -4   4    2.38    0.39 
   3   4  -4   68.84    1.36 
   3   4  -4   67.82    1.46 
   3   4  -4   69.27    1.74 
   3   4  -4   69.05    1.52 
   3   4  -4   69.02    1.28 
   3   4  -4   67.84    1.49 
  -3  -4   4   71.07    1.69 
  -3  -4   4   68.13    1.49 
  -3  -4   4   68.56    1.78 
  -3  -4   4   68.85    1.46 
   2   4  -4   13.26    0.59 
   2   4  -4   13.04    0.80 
   2   4  -4   13.35    0.58 
   2   4  -4   13.67    0.42 
   2   4  -4   12.62    0.56 
   2   4  -4   13.16    0.55 
  -2  -4   4   13.20    0.63 
  -2  -4   4   12.70    0.75 
  -2  -4   4   12.58    0.60 
  -2  -4   4   13.58    0.74 
   1   4  -4   72.02    1.72 
   1   4  -4   71.76    1.22 
   1   4  -4   69.71    1.36 
   1   4  -4   70.38    1.46 
   1   4  -4   71.49    1.49 
  -1  -4   4   71.95    1.48 
  -1  -4   4   70.58    1.56 
  -1  -4   4   70.69    1.49 
  -1  -4   4   71.17    1.71 
   0   4  -4    7.20    0.25 
   0   4  -4    6.99    0.33 
   0   4  -4    7.23    0.33 
   0   4  -4    6.77    0.39 
   0  -4   4    6.99    0.36 
   0  -4   4    6.68    0.35 
   0  -4   4    7.09    0.35 
   0  -4   4    7.06    0.36 
  -1   4  -4   -0.06    0.14 
  -1   4  -4    0.24    0.19 
  -1   4  -4    0.12    0.18 
  -1   4  -4    0.13    0.06 
  -1   4  -4    0.19    0.19 
   1  -4   4    0.16    0.22 
   1  -4   4    0.21    0.15 
   1  -4   4    0.04    0.25 
   1  -4   4   -0.08    0.21 
  -2   4  -4    6.34    0.42 
  -2   4  -4    5.81    0.33 
  -2   4  -4    6.13    0.30 
  -2   4  -4    6.09    0.19 
  -2   4  -4    5.97    0.32 
   2  -4   4    5.79    0.36 
   2  -4   4    5.95    0.28 
   2  -4   4    5.81    0.38 
   2  -4   4    5.83    0.31 
   2  -4   4    6.08    0.35 
  -3   4  -4    2.79    0.23 
  -3   4  -4    2.59    0.24 
  -3   4  -4    2.86    0.35 
  -3   4  -4    2.57    0.24 
  -3   4  -4    2.78    0.26 
   3  -4   4    2.77    0.25 
   3  -4   4    2.40    0.22 
   3  -4   4    1.90    0.36 
   3  -4   4    2.57    0.25 
   3  -4   4    2.41    0.35 
  -4   4  -4    3.81    0.47 
  -4   4  -4    3.74    0.52 
  -4   4  -4    3.82    0.30 
  -4   4  -4    3.69    0.33 
  -4   4  -4    3.69    0.32 
  -4   4  -4    4.29    0.53 
  -4   4  -4    3.87    0.35 
   4  -4   4    4.07    0.42 
   4  -4   4    3.13    0.46 
   4  -4   4    3.95    0.30 
   4  -4   4    3.60    0.31 
   4  -4   4    4.47    0.55 
   4  -4   4    4.36    0.40 
  -5   4  -4   11.13    0.36 
  -5   4  -4   11.73    0.55 
  -5   4  -4   11.25    0.57 
  -5   4  -4   11.30    0.35 
  -5   4  -4   10.62    0.59 
  -5   4  -4   11.31    0.61 
  -5   4  -4   11.19    0.45 
   5  -4   4   11.03    0.53 
   5  -4   4   11.67    0.35 
   5  -4   4   10.98    0.65 
   5  -4   4   11.19    0.56 
  -6   4  -4    1.54    0.32 
  -6   4  -4    1.74    0.20 
  -6   4  -4    1.98    0.44 
  -6   4  -4    1.92    0.29 
  -6   4  -4    1.74    0.19 
  -6   4  -4    1.49    0.33 
   6  -4   4    1.60    0.16 
   6  -4   4    1.38    0.42 
   6  -4   4    1.71    0.17 
   6  -4   4    1.84    0.45 
   6  -4   4    1.33    0.35 
  -7   4  -4    0.12    0.29 
  -7   4  -4    0.26    0.14 
  -7   4  -4    0.40    0.45 
  -7   4  -4    0.35    0.13 
  -7   4  -4    0.19    0.36 
   7  -4   4    0.32    0.10 
   7  -4   4    0.35    0.44 
   7  -4   4    0.36    0.33 
   7  -4   4    0.23    0.11 
   7  -4   4    0.39    0.37 
  -8   4  -4    5.78    0.63 
  -8   4  -4    5.55    0.27 
  -8   4  -4    5.30    0.25 
  -8   4  -4    5.27    0.72 
   8  -4   4    6.06    0.67 
   8  -4   4    5.02    0.61 
   8  -4   4    5.18    0.61 
  -9   4  -4    6.47    0.58 
  -9   4  -4    6.09    0.62 
  -9   4  -4    6.94    0.25 
   9  -4   4    7.24    0.70 
   9  -4   4    7.57    0.75 
   9  -4   4    6.61    0.75 
 -10   4  -4    0.84    0.51 
 -10   4  -4    0.75    0.63 
  10  -4   4    1.21    0.68 
  10  -4   4    1.18    0.62 
 -11   4  -4    1.47    0.55 
 -11   4  -4    1.32    0.67 
  11  -4   4    2.22    0.79 
  11  -4   4    2.68    0.75 
  10   3  -4   -0.08    0.61 
  10   3  -4   -0.50    0.41 
 -10  -3   4   -0.39    0.71 
 -10  -3   4   -0.12    0.38 
   9   3  -4    0.37    0.45 
   9   3  -4    0.65    0.48 
  -9  -3   4    0.83    0.45 
  -9  -3   4    0.24    0.67 
   8   3  -4    2.62    0.45 
   8   3  -4    2.64    0.62 
   8   3  -4    2.85    0.57 
  -8  -3   4    2.78    0.77 
  -8  -3   4    2.08    0.50 
   7   3  -4    0.78    0.34 
   7   3  -4    1.33    0.33 
   7   3  -4    1.01    0.22 
   7   3  -4    0.74    0.48 
  -7  -3   4    1.04    0.57 
  -7  -3   4    1.09    0.34 
  -7  -3   4    1.16    0.35 
   6   3  -4    4.76    0.31 
   6   3  -4    5.40    0.63 
   6   3  -4    4.99    0.48 
   6   3  -4    5.84    0.49 
  -6  -3   4    5.80    0.48 
  -6  -3   4    5.13    0.50 
  -6  -3   4    5.73    0.65 
   5   3  -4   11.02    0.73 
   5   3  -4   11.44    0.71 
   5   3  -4   11.02    0.41 
   5   3  -4   11.25    0.56 
   5   3  -4   11.04    0.57 
  -5  -3   4   11.35    0.59 
  -5  -3   4   11.84    0.74 
  -5  -3   4   11.91    0.72 
  -5  -3   4   10.55    0.80 
  -5  -3   4   10.50    0.61 
   4   3  -4    8.25    0.33 
   4   3  -4    8.39    0.48 
   4   3  -4    8.02    0.41 
   4   3  -4    7.78    0.55 
   4   3  -4    8.14    0.47 
   4   3  -4    7.95    0.49 
  -4  -3   4    7.41    0.49 
  -4  -3   4    7.22    0.56 
  -4  -3   4    8.25    0.49 
  -4  -3   4    8.50    0.56 
   3   3  -4   34.76    0.87 
   3   3  -4   35.14    0.74 
   3   3  -4   34.77    1.09 
   3   3  -4   35.45    0.81 
   3   3  -4   34.58    0.94 
   3   3  -4   34.63    0.91 
  -3  -3   4   34.78    0.90 
  -3  -3   4   34.57    0.90 
  -3  -3   4   34.50    0.90 
  -3  -3   4   34.42    1.07 
   2   3  -4  122.35    2.31 
   2   3  -4  127.87    2.36 
   2   3  -4  128.16    2.21 
   2   3  -4  130.55    2.56 
   2   3  -4  126.84    2.32 
  -2  -3   4  128.78    2.31 
  -2  -3   4  129.36    2.37 
  -2  -3   4  128.13    2.35 
  -2  -3   4  127.21    2.55 
   1   3  -4   12.86    0.40 
   1   3  -4   13.86    0.51 
   1   3  -4   13.19    0.57 
   1   3  -4   13.30    0.49 
  -1  -3   4   13.11    0.56 
  -1  -3   4   13.38    0.53 
  -1  -3   4   13.47    0.41 
  -1  -3   4   13.82    0.50 
   0   3  -4    2.79    0.28 
   0   3  -4    2.62    0.28 
   0   3  -4    2.64    0.36 
   0  -3   4    2.82    0.29 
   0  -3   4    2.85    0.32 
   0  -3   4    2.60    0.26 
   0  -3   4    2.77    0.28 
  -1   3  -4    0.59    0.20 
  -1   3  -4    0.56    0.19 
  -1   3  -4    0.64    0.22 
   1  -3   4    0.45    0.17 
   1  -3   4    0.55    0.15 
   1  -3   4    0.58    0.15 
   1  -3   4    0.50    0.21 
  -2   3  -4   17.81    0.34 
  -2   3  -4   17.41    0.62 
  -2   3  -4   17.56    0.48 
  -2   3  -4   17.27    0.57 
  -2   3  -4   17.10    0.46 
   2  -3   4   17.57    0.49 
   2  -3   4   17.37    0.34 
   2  -3   4   17.55    0.39 
   2  -3   4   17.37    0.59 
   2  -3   4   17.34    0.46 
   2  -3   4   17.42    0.55 
  -3   3  -4   13.32    0.47 
  -3   3  -4   13.80    0.36 
  -3   3  -4   14.04    0.47 
  -3   3  -4   13.44    0.45 
  -3   3  -4   13.51    0.67 
  -3   3  -4   14.07    0.59 
   3  -3   4   12.90    0.64 
   3  -3   4   13.54    0.45 
   3  -3   4   13.28    0.46 
   3  -3   4   13.31    0.60 
   3  -3   4   13.23    0.48 
  -4   3  -4   71.58    1.40 
  -4   3  -4   70.96    1.68 
  -4   3  -4   71.53    1.55 
  -4   3  -4   71.12    1.68 
  -4   3  -4   72.25    1.43 
  -4   3  -4   71.52    1.66 
  -4   3  -4   71.39    1.41 
   4  -3   4   72.02    1.40 
   4  -3   4   73.53    1.76 
   4  -3   4   71.39    1.42 
   4  -3   4   72.12    1.56 
  -5   3  -4    0.55    0.18 
  -5   3  -4    0.43    0.25 
  -5   3  -4    0.11    0.30 
  -5   3  -4    0.48    0.34 
  -5   3  -4    0.46    0.15 
  -5   3  -4    0.22    0.32 
   5  -3   4    0.55    0.29 
   5  -3   4    0.56    0.15 
   5  -3   4    0.42    0.13 
   5  -3   4    0.79    0.31 
  -6   3  -4    0.75    0.33 
  -6   3  -4    1.15    0.19 
  -6   3  -4    1.26    0.39 
  -6   3  -4    1.25    0.20 
  -6   3  -4    0.86    0.32 
   6  -3   4    1.12    0.17 
   6  -3   4    1.28    0.36 
   6  -3   4    1.01    0.34 
  -7   3  -4   12.60    0.68 
  -7   3  -4   12.96    0.42 
  -7   3  -4   12.74    0.45 
  -7   3  -4   12.97    0.81 
   7  -3   4   13.02    0.41 
   7  -3   4   13.84    0.78 
   7  -3   4   13.11    0.38 
   7  -3   4   14.43    0.91 
  -8   3  -4    3.75    0.27 
  -8   3  -4    3.52    0.28 
  -8   3  -4    3.85    0.49 
  -8   3  -4    3.05    0.62 
   8  -3   4    4.16    0.63 
   8  -3   4    4.08    0.70 
   8  -3   4    3.67    0.22 
   8  -3   4    3.71    0.25 
  -9   3  -4    1.68    0.44 
  -9   3  -4    1.10    0.43 
  -9   3  -4    1.09    0.21 
   9  -3   4    1.53    0.53 
   9  -3   4    1.09    0.57 
 -10   3  -4   16.53    0.52 
 -10   3  -4   14.79    0.90 
 -10   3  -4   16.19    1.18 
  10  -3   4   16.89    1.23 
  10  -3   4   16.19    1.07 
 -11   3  -4    1.66    0.55 
 -11   3  -4    0.86    0.67 
  11  -3   4    0.53    0.51 
  11  -3   4    1.15    0.56 
  10   2  -4    0.53    0.52 
  10   2  -4    0.26    0.61 
 -10  -2   4    0.60    0.67 
 -10  -2   4    0.98    0.42 
   9   2  -4    2.83    0.55 
   9   2  -4    3.55    0.60 
  -9  -2   4    3.30    0.45 
  -9  -2   4    2.86    0.70 
   8   2  -4    5.79    0.47 
   8   2  -4    5.66    0.61 
   8   2  -4    5.66    0.65 
  -8  -2   4    5.75    0.49 
  -8  -2   4    4.64    0.68 
   7   2  -4    3.71    0.51 
   7   2  -4    4.22    0.44 
   7   2  -4    4.17    0.32 
  -7  -2   4    3.90    0.53 
  -7  -2   4    4.27    0.35 
  -7  -2   4    4.44    0.37 
   6   2  -4    0.42    0.26 
   6   2  -4    0.13    0.28 
   6   2  -4    0.24    0.21 
   6   2  -4    0.33    0.37 
  -6  -2   4    0.50    0.40 
  -6  -2   4    0.42    0.25 
  -6  -2   4    0.08    0.25 
   5   2  -4   24.64    0.72 
   5   2  -4   23.84    0.69 
   5   2  -4   22.89    0.76 
   5   2  -4   23.51    0.88 
   5   2  -4   22.98    0.82 
   5   2  -4   23.16    0.47 
  -5  -2   4   23.21    0.94 
  -5  -2   4   23.35    0.70 
  -5  -2   4   24.01    0.87 
  -5  -2   4   22.21    0.81 
  -5  -2   4   23.05    0.73 
   4   2  -4   30.22    0.95 
   4   2  -4   30.84    0.93 
   4   2  -4   30.25    0.52 
   4   2  -4   30.63    0.81 
   4   2  -4   30.41    0.79 
   4   2  -4   30.29    0.76 
  -4  -2   4   31.71    1.01 
  -4  -2   4   31.22    0.92 
  -4  -2   4   30.83    0.82 
  -4  -2   4   30.80    0.78 
   3   2  -4   15.88    0.32 
   3   2  -4   15.86    0.55 
   3   2  -4   15.74    0.55 
   3   2  -4   15.89    0.54 
   3   2  -4   15.79    0.61 
   3   2  -4   16.41    0.69 
  -3  -2   4   15.85    0.52 
  -3  -2   4   15.90    0.60 
  -3  -2   4   15.37    0.56 
  -3  -2   4   15.80    0.69 
   2   2  -4   25.00    0.74 
   2   2  -4   23.90    0.62 
   2   2  -4   24.51    0.63 
   2   2  -4   25.04    0.65 
  -2  -2   4   24.05    0.69 
  -2  -2   4   24.54    0.65 
  -2  -2   4   24.40    0.60 
  -2  -2   4   25.38    0.64 
   1   2  -4    5.86    0.28 
   1   2  -4    6.29    0.34 
   1   2  -4    5.84    0.27 
   1   2  -4    5.87    0.35 
  -1  -2   4    6.13    0.32 
  -1  -2   4    5.67    0.30 
  -1  -2   4    5.67    0.27 
  -1  -2   4    5.99    0.25 
   0   2  -4   75.32    1.39 
   0   2  -4   75.12    1.31 
   0   2  -4   74.71    1.37 
   0   2  -4   73.28    1.36 
   0  -2   4   74.30    1.36 
   0  -2   4   74.03    1.32 
   0  -2   4   73.26    1.37 
  -1   2  -4    3.76    0.27 
  -1   2  -4    3.66    0.25 
  -1   2  -4    4.07    0.26 
  -1   2  -4    3.81    0.32 
   1  -2   4    3.63    0.25 
   1  -2   4    3.46    0.24 
   1  -2   4    3.84    0.29 
   1  -2   4    3.63    0.28 
  -2   2  -4   14.40    0.52 
  -2   2  -4   14.36    0.45 
  -2   2  -4   15.07    0.58 
  -2   2  -4   14.53    0.40 
   2  -2   4   14.54    0.43 
   2  -2   4   14.64    0.60 
   2  -2   4   14.74    0.45 
   2  -2   4   13.99    0.41 
   2  -2   4   14.32    0.51 
  -3   2  -4   17.33    0.58 
  -3   2  -4   17.13    0.73 
  -3   2  -4   16.50    0.49 
  -3   2  -4   16.10    0.75 
   3  -2   4   17.43    0.58 
   3  -2   4   16.85    0.64 
   3  -2   4   16.72    0.55 
   3  -2   4   16.72    0.74 
   3  -2   4   17.43    0.75 
  -4   2  -4   24.10    0.64 
  -4   2  -4   24.02    0.85 
  -4   2  -4   24.23    0.80 
  -4   2  -4   23.80    0.91 
  -4   2  -4   23.26    0.81 
  -4   2  -4   23.81    0.64 
   4  -2   4   23.29    0.85 
   4  -2   4   22.67    0.89 
   4  -2   4   23.69    0.77 
   4  -2   4   23.98    0.62 
   4  -2   4   23.94    0.60 
  -5   2  -4   19.89    0.80 
  -5   2  -4   18.67    0.57 
  -5   2  -4   19.50    0.94 
  -5   2  -4   19.07    0.74 
  -5   2  -4   20.01    0.55 
  -5   2  -4   19.33    0.75 
   5  -2   4   19.56    0.77 
   5  -2   4   19.50    0.55 
   5  -2   4   19.16    0.52 
   5  -2   4   19.62    0.75 
   5  -2   4   19.85    0.88 
  -6   2  -4    0.91    0.24 
  -6   2  -4    0.33    0.43 
  -6   2  -4    0.75    0.37 
  -6   2  -4    0.88    0.23 
   6  -2   4    0.93    0.20 
   6  -2   4    0.93    0.48 
   6  -2   4    0.88    0.43 
   6  -2   4    0.70    0.22 
  -7   2  -4   17.58    0.93 
  -7   2  -4   17.74    0.55 
  -7   2  -4   17.69    0.86 
  -7   2  -4   19.00    0.60 
   7  -2   4   17.96    0.90 
   7  -2   4   17.59    0.55 
   7  -2   4   17.96    0.49 
   7  -2   4   17.80    0.88 
  -8   2  -4    1.29    0.38 
  -8   2  -4    1.54    0.31 
  -8   2  -4    1.32    0.41 
  -8   2  -4    1.64    0.25 
  -8   2  -4    1.47    0.25 
   8  -2   4    1.27    0.09 
   8  -2   4    1.01    0.49 
   8  -2   4    1.66    0.53 
  -9   2  -4   -0.11    0.23 
  -9   2  -4    0.21    0.40 
  -9   2  -4    0.20    0.43 
   9  -2   4    0.03    0.37 
   9  -2   4    0.67    0.59 
 -10   2  -4    2.58    0.38 
 -10   2  -4    1.57    0.45 
 -10   2  -4    1.56    0.60 
  10  -2   4    3.14    0.84 
  10  -2   4    2.65    0.76 
 -11   2  -4    0.37    0.48 
 -11   2  -4    0.71    0.74 
  11  -2   4    0.64    0.67 
  11  -2   4    1.03    0.64 
  11   1  -4   -0.06    0.52 
 -11  -1   4   -0.02    0.67 
 -11  -1   4    0.08    0.35 
  10   1  -4    0.94    0.56 
  10   1  -4    0.67    0.65 
 -10  -1   4    0.58    0.35 
 -10  -1   4    0.11    0.58 
   9   1  -4    0.49    0.45 
   9   1  -4    1.08    0.52 
  -9  -1   4    0.66    0.57 
  -9  -1   4    0.67    0.34 
   8   1  -4    0.62    0.44 
   8   1  -4    0.31    0.51 
   8   1  -4    0.48    0.25 
  -8  -1   4    0.03    0.18 
  -8  -1   4    0.14    0.46 
  -8  -1   4    0.18    0.30 
   7   1  -4    1.35    0.25 
   7   1  -4    0.82    0.36 
   7   1  -4    0.78    0.43 
   7   1  -4    1.14    0.41 
  -7  -1   4    0.93    0.25 
  -7  -1   4    0.81    0.38 
  -7  -1   4    0.81    0.15 
  -7  -1   4    1.22    0.29 
   6   1  -4    1.27    0.24 
   6   1  -4    1.17    0.33 
   6   1  -4    1.46    0.45 
   6   1  -4    1.53    0.40 
   6   1  -4    1.14    0.24 
  -6  -1   4    1.37    0.28 
  -6  -1   4    1.54    0.30 
  -6  -1   4    1.31    0.13 
  -6  -1   4    1.42    0.37 
   5   1  -4    7.22    0.43 
   5   1  -4    7.15    0.55 
   5   1  -4    6.15    0.39 
   5   1  -4    6.96    0.51 
   5   1  -4    7.17    0.54 
  -5  -1   4    6.73    0.53 
  -5  -1   4    6.60    0.38 
  -5  -1   4    7.21    0.55 
  -5  -1   4    6.98    0.43 
   4   1  -4   24.30    0.64 
   4   1  -4   23.03    0.74 
   4   1  -4   24.80    0.76 
   4   1  -4   23.99    0.65 
   4   1  -4   23.92    0.81 
  -4  -1   4   24.09    0.75 
  -4  -1   4   23.66    0.68 
  -4  -1   4   23.90    0.65 
  -4  -1   4   24.18    0.82 
   3   1  -4   95.09    1.82 
   3   1  -4   95.31    1.90 
   3   1  -4   97.36    1.90 
   3   1  -4   94.20    1.79 
  -3  -1   4   96.32    1.81 
  -3  -1   4   94.77    1.90 
  -3  -1   4   94.91    1.83 
  -3  -1   4   95.36    1.91 
   2   1  -4   15.90    0.56 
   2   1  -4   16.69    0.55 
   2   1  -4   16.40    0.54 
   2   1  -4   15.74    0.37 
  -2  -1   4   16.00    0.57 
  -2  -1   4   16.55    0.57 
  -2  -1   4   16.24    0.53 
  -2  -1   4   16.39    0.56 
   1   1  -4   10.43    0.45 
   1   1  -4   10.71    0.38 
   1   1  -4   10.60    0.46 
   1   1  -4   10.97    0.28 
   1   1  -4   10.84    0.45 
  -1  -1   4   10.74    0.38 
  -1  -1   4   10.65    0.41 
  -1  -1   4   10.57    0.50 
  -1  -1   4   10.58    0.28 
   0   1  -4   11.40    0.35 
   0   1  -4   11.24    0.45 
   0   1  -4   12.06    0.47 
   0   1  -4   11.48    0.45 
   0  -1   4   11.59    0.42 
   0  -1   4   11.48    0.43 
   0  -1   4   11.53    0.44 
   0  -1   4   11.07    0.39 
  -1   1  -4   19.21    0.43 
  -1   1  -4   18.83    0.51 
  -1   1  -4   18.46    0.48 
  -1   1  -4   18.36    0.61 
   1  -1   4   19.40    0.45 
   1  -1   4   18.21    0.51 
   1  -1   4   18.66    0.59 
   1  -1   4   19.03    0.48 
  -2   1  -4    5.72    0.31 
  -2   1  -4    5.63    0.38 
  -2   1  -4    5.88    0.27 
  -2   1  -4    5.52    0.33 
   2  -1   4    5.27    0.34 
   2  -1   4    5.66    0.43 
   2  -1   4    5.74    0.31 
   2  -1   4    5.42    0.35 
   2  -1   4    5.85    0.27 
  -3   1  -4   44.06    1.26 
  -3   1  -4   45.66    1.02 
  -3   1  -4   44.46    1.04 
  -3   1  -4   45.13    1.03 
  -3   1  -4   45.77    1.21 
   3  -1   4   44.52    0.99 
   3  -1   4   44.86    1.22 
   3  -1   4   43.97    1.02 
   3  -1   4   44.07    1.13 
   3  -1   4   44.89    1.18 
  -4   1  -4    2.50    0.44 
  -4   1  -4    2.10    0.43 
  -4   1  -4    1.90    0.29 
  -4   1  -4    1.99    0.29 
  -4   1  -4    2.68    0.33 
  -4   1  -4    2.17    0.42 
   4  -1   4    2.22    0.29 
   4  -1   4    2.02    0.40 
   4  -1   4    2.01    0.35 
   4  -1   4    2.47    0.27 
   4  -1   4    2.04    0.40 
  -5   1  -4   30.50    0.83 
  -5   1  -4   30.99    0.76 
  -5   1  -4   32.23    0.99 
  -5   1  -4   31.33    0.75 
  -5   1  -4   31.00    1.12 
  -5   1  -4   31.21    1.04 
   5  -1   4   31.93    0.76 
   5  -1   4   31.68    1.06 
   5  -1   4   31.86    0.93 
   5  -1   4   30.89    0.97 
  -6   1  -4    9.42    0.46 
  -6   1  -4    9.88    0.45 
  -6   1  -4    9.17    0.71 
  -6   1  -4    9.41    0.56 
  -6   1  -4    9.99    0.54 
   6  -1   4   10.10    0.75 
   6  -1   4   10.00    0.45 
   6  -1   4    9.96    0.64 
  -7   1  -4    1.64    0.28 
  -7   1  -4    1.01    0.39 
  -7   1  -4    1.47    0.27 
  -7   1  -4    1.24    0.35 
  -7   1  -4    1.03    0.51 
   7  -1   4    1.57    0.53 
   7  -1   4    0.89    0.35 
   7  -1   4    1.56    0.28 
  -8   1  -4    0.25    0.43 
  -8   1  -4    0.27    0.27 
  -8   1  -4    0.31    0.45 
   8  -1   4    0.57    0.27 
   8  -1   4    0.12    0.54 
   8  -1   4   -0.04    0.38 
  -9   1  -4    6.18    0.72 
  -9   1  -4    6.70    0.48 
  -9   1  -4    6.84    0.67 
   9  -1   4    7.34    0.85 
   9  -1   4    6.19    0.81 
 -10   1  -4    0.67    0.68 
 -10   1  -4    0.35    0.45 
 -10   1  -4    0.84    0.33 
  10  -1   4    0.69    0.62 
  10  -1   4    1.00    0.66 
  11   0  -4    1.56    0.58 
  11   0  -4    1.37    0.65 
 -11   0   4    1.14    0.33 
 -11   0   4    0.79    0.62 
  10   0  -4    0.74    0.53 
  10   0  -4    0.44    0.62 
 -10   0   4   -0.09    0.26 
 -10   0   4    0.03    0.49 
   9   0  -4    1.69    0.48 
   9   0  -4    1.57    0.62 
  -9   0   4    1.81    0.33 
  -9   0   4    1.35    0.50 
   8   0  -4    6.62    0.76 
   8   0  -4    7.39    0.75 
   8   0  -4    6.59    0.43 
  -8   0   4    6.83    0.58 
  -8   0   4    6.67    0.68 
  -8   0   4    6.17    0.35 
  -8   0   4    7.13    0.48 
  -8   0   4    6.93    0.45 
   7   0  -4    1.18    0.24 
   7   0  -4    1.02    0.43 
   7   0  -4    1.30    0.37 
   7   0  -4    1.23    0.25 
   7   0  -4    0.88    0.46 
  -7   0   4    1.03    0.25 
  -7   0   4    1.52    0.33 
  -7   0   4    0.95    0.16 
  -7   0   4    1.16    0.25 
  -7   0   4    1.10    0.37 
   6   0  -4   15.82    0.74 
   6   0  -4   15.69    0.68 
   6   0  -4   15.11    0.51 
   6   0  -4   15.41    0.49 
  -6   0   4   15.90    0.57 
  -6   0   4   15.27    0.54 
  -6   0   4   15.13    0.67 
  -6   0   4   15.93    0.36 
  -6   0   4   15.43    0.49 
   5   0  -4    0.91    0.24 
   5   0  -4    0.93    0.23 
   5   0  -4    0.74    0.19 
   5   0  -4    0.59    0.33 
  -5   0   4    0.38    0.34 
  -5   0   4    0.85    0.23 
  -5   0   4    0.73    0.22 
  -5   0   4    0.68    0.22 
  -5   0   4    0.72    0.10 
  -5   0   4    0.69    0.28 
   4   0  -4    4.05    0.36 
   4   0  -4    4.16    0.33 
   4   0  -4    4.07    0.31 
   4   0  -4    4.67    0.46 
  -4   0   4    4.00    0.39 
  -4   0   4    4.18    0.35 
  -4   0   4    4.01    0.29 
  -4   0   4    4.29    0.35 
  -4   0   4    4.60    0.50 
  -4   0   4    3.85    0.18 
   3   0  -4   51.01    1.26 
   3   0  -4   51.06    1.09 
   3   0  -4   50.11    1.13 
   3   0  -4   50.83    1.11 
  -3   0   4   51.96    1.12 
  -3   0   4   51.07    0.96 
  -3   0   4   50.84    0.98 
  -3   0   4   51.37    1.15 
  -3   0   4   52.13    1.27 
  -3   0   4   52.04    1.12 
   2   0  -4   19.10    0.45 
   2   0  -4   20.12    0.48 
   2   0  -4   19.05    0.53 
   2   0  -4   19.18    0.53 
  -2   0   4   19.90    0.54 
  -2   0   4   19.13    0.47 
  -2   0   4   19.66    0.56 
   1   0  -4   42.49    0.91 
   1   0  -4   43.37    0.96 
   1   0  -4   44.30    0.93 
  -1   0   4   42.47    0.91 
  -1   0   4   43.60    1.01 
  -1   0   4   43.42    0.91 
  -1   0   4   43.56    0.97 
   0   0  -4   12.51    0.41 
   0   0  -4   12.72    0.40 
   0   0  -4   12.84    0.48 
   0   0   4   12.83    0.47 
   0   0   4   12.60    0.41 
   0   0   4   12.46    0.43 
   0   0   4   13.12    0.38 
  -1   0  -4    9.44    0.38 
  -1   0  -4    9.61    0.47 
  -1   0  -4    9.69    0.36 
  -1   0  -4    9.02    0.42 
  -1   0  -4    9.57    0.46 
   1   0   4    9.41    0.37 
   1   0   4   10.03    0.45 
   1   0   4    9.14    0.36 
   1   0   4    9.40    0.39 
  -2   0  -4   19.24    0.57 
  -2   0  -4   19.65    0.60 
  -2   0  -4   19.22    0.69 
  -2   0  -4   19.72    0.71 
  -2   0  -4   19.58    0.61 
   2   0   4   20.06    0.61 
   2   0   4   19.61    0.68 
   2   0   4   19.52    0.73 
   2   0   4   19.46    0.57 
  -3   0  -4    7.12    0.41 
  -3   0  -4    6.59    0.47 
  -3   0  -4    6.79    0.46 
  -3   0  -4    6.32    0.55 
  -3   0  -4    6.93    0.44 
   3   0   4    6.57    0.41 
   3   0   4    6.22    0.45 
   3   0   4    6.85    0.51 
   3   0   4    6.73    0.39 
  -4   0  -4   23.67    0.89 
  -4   0  -4   24.68    0.87 
  -4   0  -4   24.18    0.84 
  -4   0  -4   23.88    0.67 
  -4   0  -4   23.45    0.75 
  -4   0  -4   23.93    0.71 
   4   0   4   22.99    0.89 
   4   0   4   23.99    0.87 
   4   0   4   23.15    0.76 
   4   0   4   24.28    0.68 
   4   0   4   24.32    0.68 
  -5   0  -4   -0.02    0.28 
  -5   0  -4    0.11    0.30 
  -5   0  -4    0.18    0.22 
  -5   0  -4    0.31    0.27 
  -5   0  -4   -0.09    0.23 
   5   0   4   -0.32    0.25 
   5   0   4    0.15    0.22 
   5   0   4    0.11    0.22 
   5   0   4   -0.05    0.25 
   5   0   4    0.21    0.28 
  -6   0  -4   10.90    0.66 
  -6   0  -4   10.30    0.81 
  -6   0  -4   11.88    0.62 
  -6   0  -4   10.96    0.52 
  -6   0  -4   10.81    0.72 
   6   0   4   12.45    0.56 
   6   0   4   11.68    0.72 
   6   0   4   10.06    0.75 
  -7   0  -4    1.56    0.30 
  -7   0  -4    1.86    0.35 
  -7   0  -4    1.97    0.47 
  -7   0  -4    1.81    0.48 
   7   0   4    1.24    0.30 
   7   0   4    1.84    0.58 
   7   0   4    1.65    0.45 
  -8   0  -4    0.94    0.46 
  -8   0  -4    0.39    0.59 
  -8   0  -4    0.51    0.35 
   8   0   4   -0.35    0.49 
   8   0   4    0.42    0.45 
  -9   0  -4    2.22    0.86 
  -9   0  -4    1.53    0.43 
  -9   0  -4    1.68    0.53 
   9   0   4    1.42    0.55 
   9   0   4    2.50    0.75 
 -10   0  -4    0.53    0.59 
 -10   0  -4    0.37    0.38 
 -10   0  -4    1.29    0.58 
  10   0   4    0.07    0.64 
  10   0   4    0.84    0.70 
  11  -1  -4    0.78    0.60 
 -11   1   4    1.13    0.57 
 -11   1   4    1.01    0.26 
  10  -1  -4    0.28    0.52 
 -10   1   4   -0.21    0.21 
 -10   1   4    0.13    0.45 
   9  -1  -4    2.13    0.43 
  -9   1   4    2.61    0.47 
  -9   1   4    2.29    0.25 
  -9   1   4    2.47    0.28 
   8  -1  -4   23.17    1.06 
   8  -1  -4   22.92    0.93 
  -8   1   4   22.57    0.64 
  -8   1   4   22.87    0.81 
  -8   1   4   22.59    1.00 
  -8   1   4   22.40    0.67 
  -8   1   4   22.33    0.65 
   7  -1  -4    5.03    0.59 
   7  -1  -4    5.53    0.34 
   7  -1  -4    5.28    0.29 
  -7   1   4    5.37    0.34 
  -7   1   4    5.39    0.35 
  -7   1   4    5.63    0.44 
  -7   1   4    4.94    0.45 
  -7   1   4    5.46    0.33 
   6  -1  -4    2.59    0.24 
   6  -1  -4    2.46    0.22 
   6  -1  -4    2.64    0.38 
  -6   1   4    2.73    0.24 
  -6   1   4    2.41    0.27 
  -6   1   4    2.43    0.31 
  -6   1   4    2.57    0.21 
  -6   1   4    2.38    0.24 
   5  -1  -4   52.48    1.01 
   5  -1  -4   51.38    1.03 
   5  -1  -4   52.00    1.32 
  -5   1   4   52.49    1.06 
  -5   1   4   52.15    1.04 
  -5   1   4   53.81    1.35 
  -5   1   4   52.27    1.12 
  -5   1   4   52.07    1.06 
   4  -1  -4   10.65    0.63 
   4  -1  -4   11.81    0.46 
   4  -1  -4   11.58    0.43 
  -4   1   4   10.67    0.41 
  -4   1   4   11.24    0.47 
  -4   1   4   11.05    0.42 
  -4   1   4   10.99    0.39 
  -4   1   4   10.85    0.56 
  -4   1   4   11.93    0.45 
   3  -1  -4    2.93    0.26 
   3  -1  -4    2.99    0.19 
  -3   1   4    2.62    0.33 
  -3   1   4    2.98    0.25 
  -3   1   4    2.91    0.26 
  -3   1   4    3.02    0.25 
   2  -1  -4    1.19    0.21 
   2  -1  -4    1.62    0.26 
   2  -1  -4    1.48    0.16 
   2  -1  -4    1.55    0.25 
  -2   1   4    1.50    0.24 
  -2   1   4    1.17    0.24 
  -2   1   4    1.46    0.33 
  -2   1   4    1.47    0.23 
   1  -1  -4    3.32    0.32 
   1  -1  -4    4.04    0.31 
   1  -1  -4    4.08    0.24 
   1  -1  -4    3.87    0.32 
   1  -1  -4    3.83    0.28 
  -1   1   4    3.92    0.26 
  -1   1   4    3.91    0.30 
  -1   1   4    3.66    0.35 
  -1   1   4    3.57    0.31 
   0  -1  -4   29.41    0.83 
   0  -1  -4   29.86    0.85 
   0  -1  -4   30.63    0.83 
   0  -1  -4   29.35    0.79 
   0  -1  -4   30.20    0.79 
   0   1   4   29.95    0.84 
   0   1   4   29.97    0.81 
   0   1   4   30.30    0.86 
  -1  -1  -4   42.65    1.13 
  -1  -1  -4   42.63    1.06 
  -1  -1  -4   43.74    1.06 
  -1  -1  -4   43.20    1.11 
  -1  -1  -4   43.79    1.10 
   1   1   4   42.83    1.09 
   1   1   4   43.57    1.13 
   1   1   4   43.06    1.06 
   1   1   4   43.97    1.07 
   1   1   4   43.72    1.13 
  -2  -1  -4   40.40    0.93 
  -2  -1  -4   40.06    1.06 
  -2  -1  -4   40.29    1.13 
  -2  -1  -4   40.88    1.04 
  -2  -1  -4   39.92    0.97 
   2   1   4   41.05    1.05 
   2   1   4   40.65    0.94 
   2   1   4   39.78    0.96 
   2   1   4   40.40    1.06 
   2   1   4   40.36    1.05 
   2   1   4   40.33    1.07 
  -3  -1  -4   21.68    0.80 
  -3  -1  -4   20.93    0.81 
  -3  -1  -4   21.08    0.66 
  -3  -1  -4   21.66    0.69 
  -3  -1  -4   20.60    0.81 
   3   1   4   21.71    0.75 
   3   1   4   21.43    0.77 
   3   1   4   21.81    0.70 
   3   1   4   21.32    0.78 
   3   1   4   21.85    0.87 
   3   1   4   20.72    0.64 
  -4  -1  -4   22.00    0.86 
  -4  -1  -4   21.20    0.65 
  -4  -1  -4   22.37    0.83 
  -4  -1  -4   21.39    0.72 
  -4  -1  -4   21.46    0.87 
  -4  -1  -4   21.39    0.80 
   4   1   4   22.78    0.93 
   4   1   4   21.78    0.87 
   4   1   4   22.05    0.71 
   4   1   4   22.48    0.82 
   4   1   4   23.00    0.94 
   4   1   4   20.97    0.80 
  -5  -1  -4    4.66    0.41 
  -5  -1  -4    4.89    0.39 
  -5  -1  -4    4.86    0.50 
  -5  -1  -4    4.43    0.48 
  -5  -1  -4    4.99    0.50 
   5   1   4    5.21    0.52 
   5   1   4    5.88    0.61 
   5   1   4    5.19    0.39 
  -6  -1  -4    1.09    0.46 
  -6  -1  -4    1.03    0.34 
  -6  -1  -4    0.77    0.45 
  -6  -1  -4    0.83    0.37 
   6   1   4    0.63    0.52 
   6   1   4    0.92    0.35 
   6   1   4    0.54    0.49 
  -7  -1  -4    3.11    0.45 
  -7  -1  -4    2.85    0.57 
  -7  -1  -4    3.29    0.56 
   7   1   4    2.93    0.43 
   7   1   4    2.80    0.54 
   7   1   4    2.80    0.66 
  -8  -1  -4    3.84    0.55 
  -8  -1  -4    2.57    0.74 
  -8  -1  -4    3.34    0.61 
   8   1   4    3.11    0.74 
   8   1   4    2.92    0.66 
  -9  -1  -4    0.66    0.42 
  -9  -1  -4    0.74    0.73 
  -9  -1  -4    0.79    0.52 
   9   1   4   -0.02    0.62 
   9   1   4    0.85    0.63 
  12  -2  -4    0.18    0.64 
  11  -2  -4    0.34    0.60 
 -11   2   4    0.35    0.45 
  10  -2  -4    0.87    0.60 
 -10   2   4    1.32    0.24 
 -10   2   4    1.23    0.45 
   9  -2  -4    5.84    0.73 
   9  -2  -4    5.85    0.31 
  -9   2   4    5.93    0.39 
  -9   2   4    6.52    0.48 
  -9   2   4    5.99    0.63 
   8  -2  -4    7.33    0.73 
   8  -2  -4    7.39    0.33 
  -8   2   4    8.20    0.46 
  -8   2   4    8.05    0.52 
  -8   2   4    7.79    0.38 
  -8   2   4    6.75    0.53 
  -8   2   4    7.22    0.34 
   7  -2  -4    8.48    0.68 
   7  -2  -4    8.23    0.34 
  -7   2   4    8.47    0.35 
  -7   2   4    9.29    0.43 
  -7   2   4    8.14    0.48 
  -7   2   4    8.54    0.38 
  -7   2   4    8.83    0.45 
   6  -2  -4    0.67    0.20 
   6  -2  -4    0.76    0.43 
   6  -2  -4    0.54    0.19 
  -6   2   4    0.53    0.23 
  -6   2   4    0.45    0.41 
  -6   2   4    0.73    0.19 
  -6   2   4    0.60    0.20 
  -6   2   4    0.58    0.25 
   5  -2  -4   22.23    0.93 
   5  -2  -4   22.49    0.67 
   5  -2  -4   21.73    0.65 
  -5   2   4   23.37    0.65 
  -5   2   4   23.37    0.65 
  -5   2   4   23.54    0.96 
  -5   2   4   22.92    0.68 
  -5   2   4   23.26    0.68 
  -5   2   4   23.71    0.90 
   4  -2  -4    2.04    0.27 
   4  -2  -4    1.90    0.24 
   4  -2  -4    2.10    0.37 
   4  -2  -4    2.13    0.26 
  -4   2   4    1.94    0.15 
  -4   2   4    1.80    0.23 
  -4   2   4    2.12    0.25 
  -4   2   4    1.97    0.44 
  -4   2   4    1.73    0.29 
   3  -2  -4    1.13    0.24 
   3  -2  -4    0.99    0.25 
   3  -2  -4    1.30    0.20 
   3  -2  -4    1.48    0.23 
  -3   2   4    1.19    0.30 
  -3   2   4    1.41    0.25 
  -3   2   4    1.36    0.21 
  -3   2   4    1.24    0.25 
   2  -2  -4   14.64    0.61 
   2  -2  -4   14.80    0.33 
   2  -2  -4   14.87    0.50 
   2  -2  -4   15.01    0.56 
   2  -2  -4   14.35    0.51 
  -2   2   4   15.07    0.59 
  -2   2   4   15.00    0.31 
  -2   2   4   15.00    0.54 
  -2   2   4   14.58    0.50 
   1  -2  -4    0.82    0.29 
   1  -2  -4    0.86    0.23 
   1  -2  -4    0.82    0.29 
   1  -2  -4    0.69    0.18 
   1  -2  -4    0.80    0.19 
  -1   2   4    0.73    0.25 
  -1   2   4    0.65    0.22 
  -1   2   4    0.66    0.31 
  -1   2   4    0.59    0.16 
  -1   2   4    0.66    0.24 
   0  -2  -4   11.53    0.64 
   0  -2  -4   12.06    0.62 
   0  -2  -4   10.84    0.48 
   0  -2  -4   11.59    0.52 
   0  -2  -4   11.63    0.55 
   0   2   4   11.71    0.65 
   0   2   4   11.60    0.55 
   0   2   4   11.17    0.53 
   0   2   4   11.32    0.59 
   0   2   4   11.24    0.50 
  -1  -2  -4   28.40    0.88 
  -1  -2  -4   28.55    0.83 
  -1  -2  -4   28.06    0.75 
  -1  -2  -4   28.90    0.86 
  -1  -2  -4   28.05    0.84 
   1   2   4   28.13    0.76 
   1   2   4   28.92    0.81 
   1   2   4   29.82    0.87 
   1   2   4   29.60    0.86 
   1   2   4   27.89    0.86 
   1   2   4   27.23    0.91 
  -2  -2  -4   84.41    1.68 
  -2  -2  -4   83.73    1.78 
  -2  -2  -4   83.56    1.86 
  -2  -2  -4   86.99    1.84 
  -2  -2  -4   83.62    1.68 
   2   2   4   83.02    1.68 
   2   2   4   83.03    1.76 
   2   2   4   84.03    1.67 
   2   2   4   84.92    1.85 
   2   2   4   83.51    1.80 
   2   2   4   85.13    1.79 
  -3  -2  -4   42.23    1.28 
  -3  -2  -4   43.12    1.11 
  -3  -2  -4   41.59    1.25 
  -3  -2  -4   42.38    1.15 
  -3  -2  -4   43.42    1.26 
   3   2   4   41.18    1.17 
   3   2   4   42.87    1.23 
   3   2   4   42.99    1.12 
   3   2   4   40.58    1.23 
   3   2   4   42.46    1.29 
  -4  -2  -4    0.18    0.29 
  -4  -2  -4    0.17    0.42 
  -4  -2  -4    0.25    0.30 
  -4  -2  -4    0.06    0.37 
  -4  -2  -4    0.19    0.32 
   4   2   4    0.34    0.38 
   4   2   4    0.07    0.29 
   4   2   4    0.31    0.46 
  -5  -2  -4   -0.17    0.29 
  -5  -2  -4   -0.11    0.34 
  -5  -2  -4   -0.05    0.34 
  -5  -2  -4   -0.01    0.30 
   5   2   4   -0.41    0.39 
   5   2   4   -0.18    0.48 
   5   2   4    0.24    0.32 
  -6  -2  -4    0.70    0.39 
  -6  -2  -4    0.55    0.35 
  -6  -2  -4    0.41    0.58 
  -6  -2  -4    0.57    0.45 
   6   2   4    0.79    0.56 
   6   2   4    0.34    0.33 
   6   2   4    0.81    0.49 
  -7  -2  -4    2.08    0.51 
  -7  -2  -4    2.33    0.40 
  -7  -2  -4    1.84    0.60 
   7   2   4    2.09    0.33 
   7   2   4    2.34    0.50 
   7   2   4    1.92    0.42 
  -8  -2  -4    0.69    0.73 
  -8  -2  -4    0.41    0.59 
  -8  -2  -4    0.60    0.42 
   8   2   4    0.85    0.70 
   8   2   4    0.75    0.47 
  -9  -2  -4    1.56    0.78 
  -9  -2  -4    0.62    0.60 
  -9  -2  -4    1.12    0.51 
   9   2   4    1.81    0.81 
   9   2   4    1.22    0.63 
  12  -3  -4    2.26    0.75 
 -12   3   4    2.51    0.66 
  11  -3  -4    0.81    0.59 
 -11   3   4    0.68    0.46 
  10  -3  -4    2.78    0.53 
 -10   3   4    2.52    0.61 
 -10   3   4    2.54    0.18 
 -10   3   4    1.57    0.38 
   9  -3  -4    7.46    0.80 
  -9   3   4    7.43    0.58 
  -9   3   4    8.60    0.86 
  -9   3   4    8.00    0.35 
  -9   3   4    9.23    0.55 
   8  -3  -4    2.25    0.23 
   8  -3  -4    2.02    0.50 
   8  -3  -4    2.18    0.22 
  -8   3   4    2.13    0.25 
  -8   3   4    2.14    0.60 
  -8   3   4    2.06    0.39 
  -8   3   4    2.22    0.38 
  -8   3   4    2.23    0.24 
   7  -3  -4    3.06    0.51 
   7  -3  -4    2.89    0.25 
   7  -3  -4    2.11    0.20 
  -7   3   4    3.25    0.29 
  -7   3   4    2.51    0.56 
  -7   3   4    2.96    0.35 
  -7   3   4    3.25    0.37 
  -7   3   4    2.97    0.26 
   6  -3  -4   32.77    1.06 
   6  -3  -4   33.45    0.88 
   6  -3  -4   33.47    0.75 
   6  -3  -4   33.44    0.75 
  -6   3   4   33.26    0.75 
  -6   3   4   33.48    0.86 
  -6   3   4   34.69    0.81 
  -6   3   4   33.07    1.19 
  -6   3   4   33.02    0.77 
   5  -3  -4    2.38    0.27 
   5  -3  -4    2.15    0.30 
   5  -3  -4    2.51    0.48 
   5  -3  -4    1.98    0.27 
  -5   3   4    2.60    0.24 
  -5   3   4    1.92    0.35 
  -5   3   4    2.78    0.46 
  -5   3   4    2.48    0.28 
  -5   3   4    2.49    0.26 
   4  -3  -4   35.20    0.99 
   4  -3  -4   34.89    0.82 
   4  -3  -4   35.80    0.82 
   4  -3  -4   35.01    0.82 
  -4   3   4   35.18    0.82 
  -4   3   4   35.97    0.93 
  -4   3   4   35.10    0.60 
  -4   3   4   35.62    0.60 
  -4   3   4   35.98    0.79 
  -4   3   4   35.09    1.12 
   3  -3  -4    6.50    0.53 
   3  -3  -4    6.54    0.43 
   3  -3  -4    6.50    0.41 
   3  -3  -4    6.34    0.39 
  -3   3   4    6.34    0.25 
  -3   3   4    6.27    0.47 
  -3   3   4    6.62    0.43 
  -3   3   4    6.47    0.60 
   2  -3  -4    7.75    0.47 
   2  -3  -4    7.96    0.58 
   2  -3  -4    7.25    0.44 
   2  -3  -4    7.49    0.38 
  -2   3   4    7.01    0.57 
  -2   3   4    7.83    0.46 
  -2   3   4    8.19    0.46 
  -2   3   4    8.03    0.35 
  -2   3   4    7.75    0.46 
   1  -3  -4    2.26    0.39 
   1  -3  -4    2.73    0.40 
   1  -3  -4    2.50    0.35 
   1  -3  -4    2.69    0.30 
   1  -3  -4    2.51    0.34 
  -1   3   4    2.29    0.25 
  -1   3   4    2.62    0.29 
  -1   3   4    2.74    0.38 
  -1   3   4    2.24    0.35 
  -1   3   4    2.75    0.30 
   0  -3  -4    6.36    0.45 
   0  -3  -4    7.03    0.55 
   0  -3  -4    6.91    0.46 
   0  -3  -4    6.97    0.45 
   0  -3  -4    6.78    0.45 
   0   3   4    6.85    0.44 
   0   3   4    6.75    0.50 
   0   3   4    7.16    0.44 
   0   3   4    7.18    0.44 
   0   3   4    7.22    0.60 
  -1  -3  -4   49.35    1.32 
  -1  -3  -4   50.38    1.26 
  -1  -3  -4   50.16    1.19 
  -1  -3  -4   51.19    1.32 
  -1  -3  -4   49.50    1.36 
   1   3   4   50.31    1.31 
   1   3   4   48.41    1.37 
   1   3   4   49.16    1.30 
   1   3   4   49.53    1.23 
   1   3   4   48.97    1.20 
   1   3   4   47.83    1.20 
  -2  -3  -4    6.61    0.50 
  -2  -3  -4    6.48    0.64 
  -2  -3  -4    6.19    0.56 
  -2  -3  -4    6.26    0.56 
  -2  -3  -4    6.65    0.63 
   2   3   4    6.11    0.57 
   2   3   4    5.59    0.51 
   2   3   4    6.00    0.65 
   2   3   4    6.50    0.51 
  -3  -3  -4   22.51    0.84 
  -3  -3  -4   22.53    0.79 
  -3  -3  -4   22.11    0.99 
  -3  -3  -4   22.83    0.96 
   3   3   4   21.70    0.86 
   3   3   4   22.72    0.81 
   3   3   4   24.32    0.88 
  -4  -3  -4    2.94    0.55 
  -4  -3  -4    3.03    0.51 
  -4  -3  -4    2.95    0.46 
  -4  -3  -4    2.54    0.46 
   4   3   4    2.47    0.47 
   4   3   4    2.53    0.52 
   4   3   4    3.03    0.48 
  -5  -3  -4    5.09    0.62 
  -5  -3  -4    5.60    0.56 
  -5  -3  -4    5.64    0.52 
  -5  -3  -4    5.30    0.37 
   5   3   4    5.36    0.49 
   5   3   4    5.60    0.43 
   5   3   4    5.34    0.36 
  -6  -3  -4    0.27    0.55 
  -6  -3  -4    0.70    0.46 
  -6  -3  -4    0.31    0.65 
   6   3   4    0.20    0.39 
   6   3   4    0.66    0.54 
   6   3   4    0.12    0.59 
  -7  -3  -4    0.17    0.45 
  -7  -3  -4    0.71    0.75 
  -7  -3  -4    0.17    0.55 
   7   3   4    0.04    0.37 
   7   3   4    0.79    0.68 
   7   3   4    0.10    0.38 
  -8  -3  -4    0.41    0.59 
  -8  -3  -4    0.49    0.43 
  -8  -3  -4    0.85    0.58 
   8   3   4    1.38    0.56 
   8   3   4    0.35    0.67 
  12  -4  -4    1.03    0.69 
 -12   4   4    0.14    0.48 
  11  -4  -4    3.47    0.62 
 -11   4   4    3.66    0.62 
  10  -4  -4    1.27    0.51 
 -10   4   4    2.09    0.48 
 -10   4   4    1.14    0.60 
 -10   4   4    1.49    0.65 
   9  -4  -4   -0.37    0.50 
  -9   4   4   -0.12    0.28 
  -9   4   4    0.04    0.55 
  -9   4   4   -0.03    0.15 
   8  -4  -4    0.15    0.15 
   8  -4  -4    0.11    0.15 
   8  -4  -4   -0.07    0.35 
  -8   4   4    0.33    0.52 
  -8   4   4    0.04    0.17 
  -8   4   4    0.33    0.26 
  -8   4   4   -0.11    0.31 
  -8   4   4   -0.03    0.15 
   7  -4  -4   18.47    0.82 
   7  -4  -4   18.52    0.71 
   7  -4  -4   18.78    0.49 
  -7   4   4   19.15    0.53 
  -7   4   4   18.20    0.68 
  -7   4   4   18.04    0.86 
  -7   4   4   18.48    0.49 
  -7   4   4   18.70    0.61 
   6  -4  -4    0.45    0.35 
   6  -4  -4    0.48    0.21 
   6  -4  -4    0.41    0.23 
   6  -4  -4    1.02    0.31 
  -6   4   4    0.38    0.21 
  -6   4   4    0.92    0.42 
  -6   4   4    0.59    0.24 
  -6   4   4    0.59    0.20 
   5  -4  -4    0.63    0.42 
   5  -4  -4    0.47    0.25 
   5  -4  -4    0.26    0.25 
   5  -4  -4    0.38    0.21 
  -5   4   4    0.26    0.29 
  -5   4   4    0.29    0.20 
  -5   4   4    0.18    0.16 
  -5   4   4    0.36    0.25 
  -5   4   4    0.41    0.35 
   4  -4  -4    3.92    0.35 
   4  -4  -4    3.70    0.35 
   4  -4  -4    4.19    0.52 
   4  -4  -4    3.39    0.35 
  -4   4   4    3.52    0.34 
  -4   4   4    3.44    0.24 
  -4   4   4    3.05    0.44 
  -4   4   4    3.53    0.37 
   3  -4  -4    1.60    0.33 
   3  -4  -4    1.89    0.38 
   3  -4  -4    1.37    0.28 
   3  -4  -4    2.13    0.38 
  -3   4   4    1.43    0.30 
  -3   4   4    1.60    0.23 
  -3   4   4    1.82    0.32 
  -3   4   4    1.27    0.36 
  -3   4   4    1.44    0.38 
   2  -4  -4   35.12    1.01 
   2  -4  -4   34.04    0.94 
   2  -4  -4   33.61    1.15 
   2  -4  -4   34.73    0.97 
  -2   4   4   33.94    0.98 
  -2   4   4   33.68    0.90 
  -2   4   4   34.17    1.20 
  -2   4   4   34.71    1.11 
  -2   4   4   35.71    1.00 
   1  -4  -4    1.05    0.33 
   1  -4  -4    1.31    0.42 
   1  -4  -4    1.16    0.35 
   1  -4  -4    1.39    0.37 
   1  -4  -4    1.73    0.35 
  -1   4   4    0.73    0.38 
  -1   4   4    1.48    0.41 
  -1   4   4    1.08    0.34 
  -1   4   4    1.25    0.29 
  -1   4   4    1.30    0.29 
   0  -4  -4    0.61    0.27 
   0  -4  -4    0.91    0.34 
   0  -4  -4    0.49    0.30 
   0  -4  -4    0.78    0.36 
   0  -4  -4    0.65    0.35 
   0   4   4    0.32    0.27 
   0   4   4    0.26    0.24 
   0   4   4    0.35    0.32 
   0   4   4    0.42    0.34 
  -1  -4  -4   24.25    0.94 
  -1  -4  -4   23.66    0.86 
  -1  -4  -4   23.39    0.85 
   1   4   4   24.19    1.02 
   1   4   4   25.44    0.91 
   1   4   4   23.43    0.81 
   1   4   4   23.18    0.75 
  -2  -4  -4    1.12    0.47 
  -2  -4  -4    1.08    0.43 
  -2  -4  -4    0.83    0.35 
   2   4   4    1.42    0.41 
   2   4   4    1.02    0.36 
   2   4   4    1.13    0.43 
  -3  -4  -4    4.80    0.60 
  -3  -4  -4    4.08    0.61 
  -3  -4  -4    4.24    0.47 
   3   4   4    5.51    0.57 
   3   4   4    4.11    0.52 
   3   4   4    4.93    0.63 
  -4  -4  -4    0.30    0.53 
  -4  -4  -4    0.12    0.32 
  -4  -4  -4    0.02    0.57 
   4   4   4   -0.22    0.37 
   4   4   4    0.46    0.42 
   4   4   4   -0.56    0.46 
  -5  -4  -4    5.70    0.50 
  -5  -4  -4    5.48    0.72 
  -5  -4  -4    6.80    0.51 
   5   4   4    6.59    0.56 
   5   4   4    7.01    0.75 
   5   4   4    6.22    0.45 
  -6  -4  -4    0.36    0.69 
  -6  -4  -4    0.54    0.52 
  -6  -4  -4    0.45    0.44 
   6   4   4    0.23    0.41 
   6   4   4    0.05    0.58 
   6   4   4    0.55    0.30 
  -7  -4  -4    0.39    0.50 
  -7  -4  -4   -0.20    0.62 
  -7  -4  -4   -0.05    0.56 
   7   4   4    0.45    0.55 
   7   4   4    0.70    0.55 
  11  -5  -4    0.18    0.58 
 -11   5   4    0.84    0.63 
  10  -5  -4    1.22    0.50 
 -10   5   4    1.97    0.56 
   9  -5  -4    1.67    0.63 
  -9   5   4    1.43    0.22 
  -9   5   4    1.70    0.54 
   8  -5  -4    0.50    0.36 
   8  -5  -4   -0.32    0.46 
  -8   5   4    0.22    0.55 
  -8   5   4   -0.10    0.19 
  -8   5   4    0.47    0.27 
   7  -5  -4    4.36    0.67 
   7  -5  -4    4.50    0.49 
  -7   5   4    4.88    0.38 
  -7   5   4    4.33    0.34 
  -7   5   4    4.35    0.62 
  -7   5   4    4.92    0.40 
   6  -5  -4    0.51    0.35 
   6  -5  -4    0.69    0.49 
   6  -5  -4    0.41    0.26 
  -6   5   4    0.61    0.28 
  -6   5   4    0.84    0.56 
  -6   5   4    0.44    0.24 
  -6   5   4    0.37    0.24 
   5  -5  -4    1.79    0.50 
   5  -5  -4    2.04    0.35 
   5  -5  -4    1.73    0.39 
  -5   5   4    1.78    0.46 
  -5   5   4    1.27    0.24 
  -5   5   4    1.78    0.31 
   4  -5  -4   17.62    0.68 
   4  -5  -4   17.87    0.85 
   4  -5  -4   16.55    0.71 
  -4   5   4   17.46    0.66 
  -4   5   4   17.99    0.67 
  -4   5   4   17.08    0.86 
  -4   5   4   17.05    0.58 
   3  -5  -4   15.60    0.77 
   3  -5  -4   15.04    0.68 
  -3   5   4   14.95    0.60 
  -3   5   4   14.50    0.58 
  -3   5   4   14.90    0.60 
  -3   5   4   14.55    0.80 
   2  -5  -4   24.08    0.83 
   2  -5  -4   24.30    0.79 
  -2   5   4   24.50    0.77 
  -2   5   4   23.24    1.04 
  -2   5   4   24.39    0.77 
  -2   5   4   24.86    0.79 
   1  -5  -4    4.44    0.40 
   1  -5  -4    4.67    0.45 
  -1   5   4    4.93    0.42 
  -1   5   4    4.98    0.46 
  -1   5   4    5.45    0.57 
  -1   5   4    5.73    0.49 
   0  -5  -4    2.69    0.38 
   0  -5  -4    2.28    0.49 
   0  -5  -4    2.54    0.45 
   0   5   4    2.44    0.35 
   0   5   4    2.69    0.41 
   0   5   4    2.37    0.47 
   0   5   4    2.59    0.37 
  -1  -5  -4   -0.04    0.41 
  -1  -5  -4   -0.13    0.34 
   1   5   4    0.10    0.28 
   1   5   4    0.09    0.36 
  -2  -5  -4    1.21    0.42 
  -2  -5  -4    0.82    0.55 
  -2  -5  -4    1.33    0.57 
   2   5   4    0.77    0.60 
   2   5   4    1.21    0.43 
   2   5   4    1.08    0.38 
  -3  -5  -4    1.48    0.63 
  -3  -5  -4    1.30    0.66 
  -3  -5  -4    1.50    0.55 
   3   5   4    1.55    0.44 
   3   5   4    2.00    0.48 
   3   5   4    1.58    0.70 
  -4  -5  -4    2.06    0.67 
  -4  -5  -4    2.49    0.39 
  -4  -5  -4    2.43    0.61 
   4   5   4    3.07    0.50 
   4   5   4    2.95    0.63 
   4   5   4    3.83    0.50 
  -5  -5  -4   -0.09    0.70 
  -5  -5  -4   -0.42    0.42 
  -5  -5  -4    0.05    0.52 
   5   5   4    0.26    0.43 
   5   5   4   -0.01    0.65 
   5   5   4    0.46    0.47 
  -6  -5  -4   -0.85    0.73 
  -6  -5  -4   -0.16    0.53 
  -6  -5  -4    0.25    0.51 
   6   5   4    0.05    0.45 
   6   5   4    0.15    0.67 
   6   5   4    0.23    0.48 
  11  -6  -4    0.58    0.65 
 -11   6   4    0.40    0.65 
  10  -6  -4   -0.06    0.59 
 -10   6   4    0.38    0.60 
   9  -6  -4    1.51    0.58 
   9  -6  -4    2.15    0.47 
  -9   6   4    1.67    0.25 
  -9   6   4    1.59    0.66 
   8  -6  -4    1.68    0.57 
   8  -6  -4    1.31    0.36 
  -8   6   4    1.36    0.24 
  -8   6   4    0.96    0.43 
   7  -6  -4    0.99    0.28 
   7  -6  -4    1.72    0.46 
   7  -6  -4    1.56    0.57 
  -7   6   4    1.84    0.29 
  -7   6   4    1.27    0.31 
  -7   6   4    0.95    0.47 
   6  -6  -4    8.68    0.50 
   6  -6  -4    8.58    0.62 
   6  -6  -4    9.11    0.77 
  -6   6   4    8.65    0.51 
  -6   6   4    8.86    0.76 
  -6   6   4    8.16    0.45 
   5  -6  -4    1.18    0.49 
   5  -6  -4    1.51    0.35 
   5  -6  -4    0.75    0.40 
  -5   6   4    1.16    0.34 
  -5   6   4    1.26    0.33 
  -5   6   4    0.99    0.30 
  -5   6   4    1.30    0.62 
   4  -6  -4    0.74    0.42 
   4  -6  -4    1.73    0.45 
   4  -6  -4    0.89    0.35 
  -4   6   4    0.96    0.30 
  -4   6   4    1.05    0.33 
  -4   6   4    0.80    0.55 
  -4   6   4    1.04    0.34 
   3  -6  -4   12.36    0.71 
   3  -6  -4   12.16    0.79 
  -3   6   4   11.53    0.65 
  -3   6   4   11.27    0.84 
  -3   6   4   11.71    0.66 
  -3   6   4   11.85    0.63 
   2  -6  -4    0.84    0.39 
   2  -6  -4    0.69    0.38 
  -2   6   4    0.98    0.38 
  -2   6   4    0.56    0.57 
  -2   6   4    0.66    0.27 
  -2   6   4    0.58    0.32 
   1  -6  -4    0.20    0.32 
   1  -6  -4    0.40    0.49 
  -1   6   4    0.13    0.30 
  -1   6   4    0.14    0.38 
  -1   6   4    0.67    0.49 
  -1   6   4    0.02    0.33 
   0  -6  -4    1.95    0.56 
   0  -6  -4    1.43    0.41 
   0   6   4    2.22    0.50 
   0   6   4    2.40    0.40 
   0   6   4    1.58    0.65 
  -1  -6  -4    1.13    0.37 
  -1  -6  -4    1.47    0.51 
   1   6   4    1.06    0.32 
   1   6   4    0.95    0.59 
   1   6   4    0.81    0.32 
  -2  -6  -4    0.83    0.63 
  -2  -6  -4    0.94    0.43 
  -2  -6  -4    0.84    0.59 
   2   6   4    0.89    0.41 
   2   6   4    1.05    0.50 
   2   6   4   -0.02    0.62 
  -3  -6  -4    8.40    0.76 
  -3  -6  -4    6.67    0.79 
  -3  -6  -4    6.92    0.75 
   3   6   4    7.36    0.55 
   3   6   4    7.78    0.73 
   3   6   4    7.16    0.57 
  -4  -6  -4   -0.12    0.71 
  -4  -6  -4    0.77    0.53 
  -4  -6  -4    0.67    0.45 
   4   6   4    0.27    0.51 
   4   6   4    0.95    0.54 
   4   6   4    1.02    0.53 
   4   6   4    1.25    0.49 
  -5  -6  -4    1.31    0.63 
  -5  -6  -4    0.04    0.59 
  -5  -6  -4    0.41    0.70 
   5   6   4    0.71    0.46 
   5   6   4    0.56    0.55 
   5   6   4   -0.30    0.43 
  11  -7  -4    0.23    0.51 
  10  -7  -4    0.27    0.49 
 -10   7   4    0.76    0.72 
   9  -7  -4    0.84    0.48 
   9  -7  -4    0.16    0.43 
  -9   7   4    0.23    0.25 
  -9   7   4    0.70    0.67 
   8  -7  -4    3.28    0.55 
   8  -7  -4    2.58    0.66 
  -8   7   4    2.36    0.34 
  -8   7   4    2.22    0.69 
   7  -7  -4   -0.06    0.47 
   7  -7  -4    0.33    0.37 
  -7   7   4    0.15    0.60 
  -7   7   4    0.29    0.30 
   6  -7  -4    0.28    0.41 
   6  -7  -4   -0.11    0.47 
   6  -7  -4    0.25    0.30 
  -6   7   4    0.03    0.65 
  -6   7   4    0.46    0.32 
   5  -7  -4    4.43    0.47 
   5  -7  -4    4.58    0.57 
   5  -7  -4    4.23    0.57 
  -5   7   4    4.09    0.44 
  -5   7   4    4.51    0.65 
   4  -7  -4    2.65    0.54 
   4  -7  -4    2.39    0.45 
   4  -7  -4    2.20    0.52 
  -4   7   4    3.35    0.48 
  -4   7   4    2.88    0.45 
  -4   7   4    2.36    0.40 
  -4   7   4    2.34    0.55 
   3  -7  -4    3.18    0.56 
   3  -7  -4    2.64    0.47 
  -3   7   4    2.94    0.46 
  -3   7   4    2.95    0.59 
  -3   7   4    3.18    0.48 
  -3   7   4    2.74    0.42 
   2  -7  -4    4.20    0.60 
   2  -7  -4    4.08    0.55 
  -2   7   4    4.42    0.68 
  -2   7   4    3.97    0.45 
  -2   7   4    4.00    0.44 
   1  -7  -4    0.65    0.58 
   1  -7  -4   -0.08    0.45 
  -1   7   4    0.31    0.43 
  -1   7   4    0.26    0.51 
  -1   7   4    0.15    0.26 
   0  -7  -4    0.29    0.58 
   0  -7  -4   -0.33    0.35 
   0   7   4    0.20    0.70 
   0   7   4    0.26    0.47 
   0   7   4    0.26    0.31 
  -1  -7  -4    0.52    0.43 
  -1  -7  -4    0.03    0.62 
   1   7   4    0.36    0.36 
   1   7   4    0.84    0.36 
   1   7   4    0.81    0.71 
  -2  -7  -4    0.38    0.61 
  -2  -7  -4    0.42    0.36 
   2   7   4    1.26    0.50 
   2   7   4    0.77    0.67 
  -3  -7  -4   -0.07    0.71 
  -3  -7  -4    0.48    0.57 
   3   7   4    0.14    0.63 
   3   7   4    0.63    0.54 
  -4  -7  -4    3.17    0.68 
  -4  -7  -4    1.62    0.62 
   4   7   4    1.31    0.69 
   4   7   4    2.59    0.47 
  10  -8  -4   -0.12    0.45 
  10  -8  -4    1.11    0.50 
 -10   8   4    0.26    0.73 
   9  -8  -4   -0.26    0.38 
   9  -8  -4    0.37    0.55 
  -9   8   4    0.21    0.53 
  -9   8   4    0.34    0.28 
   8  -8  -4    0.39    0.44 
   8  -8  -4   -0.11    0.54 
  -8   8   4    0.05    0.29 
  -8   8   4   -0.49    0.66 
   7  -8  -4    4.90    0.60 
   7  -8  -4    4.17    0.65 
  -7   8   4    4.73    0.84 
  -7   8   4    4.73    0.47 
   6  -8  -4    0.90    0.50 
   6  -8  -4    0.67    0.46 
  -6   8   4    0.55    0.35 
  -6   8   4    0.36    0.71 
   5  -8  -4    1.58    0.45 
   5  -8  -4    0.78    0.52 
   5  -8  -4    0.81    0.50 
  -5   8   4    0.65    0.55 
  -5   8   4    1.12    0.43 
   4  -8  -4    5.02    0.67 
   4  -8  -4    4.50    0.54 
   4  -8  -4    5.09    0.64 
  -4   8   4    4.57    0.86 
  -4   8   4    4.68    0.53 
   3  -8  -4    0.62    0.46 
   3  -8  -4   -0.46    0.49 
  -3   8   4    0.21    0.74 
  -3   8   4    0.45    0.45 
   2  -8  -4    0.15    0.45 
   2  -8  -4    0.01    0.45 
  -2   8   4    0.09    0.43 
  -2   8   4    0.43    0.59 
   1  -8  -4    0.93    0.58 
   1  -8  -4    1.53    0.59 
  -1   8   4    1.19    0.41 
  -1   8   4    1.60    0.65 
   0  -8  -4    0.31    0.55 
   0  -8  -4    0.31    0.66 
   0   8   4    0.40    0.53 
   0   8   4    0.52    0.37 
  -1  -8  -4   -0.84    0.61 
  -1  -8  -4    0.00    0.42 
   1   8   4   -0.47    0.45 
   1   8   4    0.40    0.40 
  -2  -8  -4   -0.24    0.73 
  -2  -8  -4    0.61    0.46 
   2   8   4    0.96    0.72 
   2   8   4    0.18    0.35 
   9  -9  -4    2.25    0.63 
   9  -9  -4    2.58    0.73 
   8  -9  -4    0.94    0.50 
   8  -9  -4    0.97    0.60 
  -8   9   4    0.21    0.79 
  -8   9   4    0.65    0.37 
   7  -9  -4    2.89    0.64 
   7  -9  -4    1.97    0.60 
  -7   9   4    1.76    0.86 
  -7   9   4    1.82    0.40 
   6  -9  -4    1.90    0.63 
   6  -9  -4    2.08    0.62 
  -6   9   4    1.66    0.45 
  -6   9   4    1.53    0.89 
   5  -9  -4    0.00    0.46 
   5  -9  -4    0.45    0.54 
  -5   9   4    0.22    0.41 
  -5   9   4   -0.59    0.75 
   4  -9  -4   -0.09    0.41 
   4  -9  -4    0.70    0.69 
   4  -9  -4    0.32    0.55 
  -4   9   4   -0.08    0.42 
  -4   9   4   -0.23    0.57 
   3  -9  -4    0.27    0.43 
   3  -9  -4    0.08    0.35 
   3  -9  -4    0.81    0.49 
  -3   9   4    0.92    0.37 
  -3   9   4    0.27    0.81 
   2  -9  -4    0.23    0.55 
  -2   9   4    0.47    0.52 
  -2   9   4    0.06    0.75 
   1  -9  -4    0.71    0.64 
   1  -9  -4    0.59    0.63 
  -1   9   4    1.03    0.45 
  -1   9   4    0.58    0.63 
   0  -9  -4    0.68    0.63 
   0  -9  -4   -0.14    0.73 
   0   9   4   -0.32    0.75 
   0   9   4    0.44    0.43 
   6 -10  -4    3.35    0.65 
   6 -10  -4    3.81    0.76 
  -6  10   4    3.72    0.66 
   5 -10  -4    0.07    0.56 
   5 -10  -4    0.63    0.55 
  -5  10   4    0.65    0.50 
   4 -10  -4    0.21    0.57 
   4 -10  -4    0.00    0.47 
   3 -10  -4    0.67    0.60 
   3 -10  -4    0.88    0.68 
  -1  12  -5    1.92    0.67 
   1 -12   5    0.78    0.48 
  -2  12  -5    0.03    0.47 
  -2  12  -5    0.43    0.59 
   2 -12   5   -0.27    0.53 
   2 -12   5   -0.05    0.63 
  -3  12  -5    0.47    0.56 
  -3  12  -5    0.34    0.45 
   3 -12   5    0.37    0.65 
  -4  12  -5    1.28    0.58 
  -4  12  -5    1.01    0.45 
   4 -12   5    0.78    0.50 
  -5  12  -5   -0.17    0.56 
  -5  12  -5    0.36    0.42 
   5 -12   5    0.45    0.64 
  -6  12  -5    0.36    0.37 
  -6  12  -5   -0.20    0.53 
   6 -12   5   -0.11    0.42 
  -7  12  -5    1.14    0.42 
  -7  12  -5    0.23    0.69 
   2  11  -5    0.14    0.38 
  -2 -11   5    0.98    0.68 
   1  11  -5    0.43    0.40 
  -1 -11   5    0.48    0.60 
  -1 -11   5   -0.51    0.64 
   0  11  -5    0.19    0.47 
   0 -11   5    0.24    0.50 
   0 -11   5    0.18    0.57 
  -1  11  -5    2.02    0.44 
  -1  11  -5    2.15    0.62 
   1 -11   5    1.77    0.55 
   1 -11   5    1.36    0.49 
  -2  11  -5    0.62    0.44 
  -2  11  -5    1.69    0.60 
   2 -11   5    0.62    0.59 
   2 -11   5    0.09    0.47 
  -3  11  -5    2.20    0.64 
  -3  11  -5    1.58    0.51 
   3 -11   5    2.65    0.62 
   3 -11   5    0.83    0.64 
  -4  11  -5    1.92    0.49 
  -4  11  -5    2.42    0.65 
   4 -11   5    1.21    0.71 
  -5  11  -5    0.33    0.50 
  -5  11  -5    0.31    0.36 
   5 -11   5    0.60    0.46 
  -6  11  -5   -0.16    0.30 
  -6  11  -5   -0.63    0.45 
   6 -11   5    0.23    0.57 
  -7  11  -5    1.39    0.55 
  -7  11  -5    1.40    0.34 
   7 -11   5    1.56    0.67 
   7 -11   5    0.97    0.47 
  -8  11  -5    0.00    0.27 
   8 -11   5    0.09    0.43 
   8 -11   5    0.60    0.61 
   9 -11   5    0.83    0.57 
   3  10  -5   -0.20    0.41 
   3  10  -5   -0.16    0.48 
  -3 -10   5    0.68    0.52 
  -3 -10   5   -0.35    0.77 
   2  10  -5    0.15    0.42 
   2  10  -5    0.19    0.38 
  -2 -10   5   -0.35    0.39 
  -2 -10   5    0.13    0.55 
   1  10  -5    2.39    0.47 
   1  10  -5    1.57    0.46 
  -1 -10   5    1.89    0.45 
  -1 -10   5    2.56    0.72 
   0  10  -5    4.12    0.57 
   0  10  -5    3.68    0.47 
   0 -10   5    4.20    0.63 
   0 -10   5    3.09    0.65 
  -1  10  -5    0.23    0.30 
  -1  10  -5    0.28    0.39 
   1 -10   5   -0.19    0.31 
   1 -10   5   -0.05    0.39 
  -2  10  -5    5.06    0.74 
  -2  10  -5    4.65    0.60 
   2 -10   5    4.64    0.64 
   2 -10   5    5.15    0.79 
  -3  10  -5    9.39    0.75 
  -3  10  -5   11.25    0.94 
   3 -10   5    9.96    0.79 
   3 -10   5    9.59    0.88 
  -4  10  -5    1.04    0.37 
  -4  10  -5    0.67    0.45 
   4 -10   5    0.75    0.37 
   4 -10   5    0.67    0.44 
  -5  10  -5    0.16    0.45 
  -5  10  -5    0.11    0.29 
   5 -10   5   -0.03    0.33 
   5 -10   5    0.40    0.41 
  -6  10  -5   -0.06    0.41 
  -6  10  -5    0.18    0.32 
   6 -10   5    0.01    0.37 
   6 -10   5    0.45    0.42 
  -7  10  -5    0.06    0.27 
  -7  10  -5   -0.01    0.49 
   7 -10   5    0.03    0.41 
   7 -10   5   -0.23    0.53 
  -8  10  -5    0.02    0.25 
  -8  10  -5   -0.84    0.44 
   8 -10   5    1.00    0.66 
   8 -10   5    0.67    0.55 
  -9  10  -5    1.04    0.63 
   9 -10   5    1.58    0.69 
   9 -10   5    0.84    0.51 
 -10  10  -5    0.81    0.72 
  10 -10   5    0.24    0.59 
   5   9  -5    0.40    0.53 
   5   9  -5    0.06    0.51 
   4   9  -5   -0.30    0.45 
   4   9  -5    0.16    0.46 
  -4  -9   5    0.66    0.86 
  -4  -9   5    1.06    0.65 
   3   9  -5    5.87    0.64 
   3   9  -5    5.31    0.63 
  -3  -9   5    5.40    0.65 
  -3  -9   5    4.54    0.90 
   2   9  -5    9.18    0.71 
   2   9  -5    9.25    0.69 
  -2  -9   5    8.68    0.99 
  -2  -9   5    8.60    0.72 
   1   9  -5    1.84    0.54 
   1   9  -5    2.24    0.49 
  -1  -9   5    1.90    0.50 
  -1  -9   5    1.95    0.64 
   0   9  -5    1.53    0.36 
   0   9  -5    2.14    0.41 
   0  -9   5    1.68    0.53 
   0  -9   5    1.83    0.58 
  -1   9  -5    4.42    0.55 
  -1   9  -5    4.42    0.61 
   1  -9   5    4.36    0.56 
   1  -9   5    4.99    0.59 
  -2   9  -5    5.55    0.59 
  -2   9  -5    6.33    0.73 
  -2   9  -5    5.77    0.62 
   2  -9   5    6.12    0.66 
   2  -9   5    6.23    0.76 
  -3   9  -5    5.04    0.61 
  -3   9  -5    5.29    0.55 
  -3   9  -5    4.75    0.53 
   3  -9   5    5.02    0.63 
   3  -9   5    5.33    0.56 
  -4   9  -5    0.30    0.41 
  -4   9  -5    0.30    0.33 
  -4   9  -5    0.50    0.34 
   4  -9   5    0.41    0.37 
   4  -9   5    0.28    0.35 
  -5   9  -5    0.04    0.37 
  -5   9  -5    0.25    0.27 
  -5   9  -5    0.23    0.32 
   5  -9   5    0.23    0.50 
   5  -9   5   -0.32    0.27 
   5  -9   5    0.31    0.35 
  -6   9  -5    4.50    0.43 
  -6   9  -5    4.66    0.63 
   6  -9   5    4.21    0.70 
   6  -9   5    5.13    0.53 
   6  -9   5    4.81    0.51 
   6  -9   5    4.64    0.55 
  -7   9  -5   -0.27    0.39 
  -7   9  -5    0.49    0.25 
   7  -9   5    0.46    0.46 
   7  -9   5    0.18    0.54 
  -8   9  -5    0.94    0.24 
  -8   9  -5    0.42    0.43 
   8  -9   5    0.83    0.55 
   8  -9   5    1.19    0.62 
  -9   9  -5    5.96    0.76 
   9  -9   5    5.06    0.74 
   9  -9   5    5.71    0.86 
 -10   9  -5    3.07    0.71 
  10  -9   5    3.40    0.71 
   6   8  -5    0.37    0.52 
   6   8  -5    0.52    0.56 
  -6  -8   5   -1.15    0.83 
  -6  -8   5    0.20    0.63 
   5   8  -5    0.56    0.45 
   5   8  -5    0.81    0.50 
  -5  -8   5    0.10    0.57 
  -5  -8   5    0.60    0.41 
   4   8  -5    1.19    0.41 
   4   8  -5    1.68    0.52 
  -4  -8   5    1.00    0.56 
  -4  -8   5    0.15    0.53 
   3   8  -5    4.02    0.54 
   3   8  -5    4.63    0.60 
  -3  -8   5    3.47    0.82 
  -3  -8   5    5.18    0.60 
   2   8  -5   14.51    0.71 
   2   8  -5   14.77    0.76 
  -2  -8   5   14.38    0.79 
  -2  -8   5   14.22    1.06 
  -2  -8   5   15.54    0.58 
   1   8  -5    4.09    0.50 
   1   8  -5    4.08    0.45 
  -1  -8   5    4.47    0.61 
  -1  -8   5    3.49    0.73 
  -1  -8   5    4.16    0.33 
   0   8  -5    0.50    0.39 
   0   8  -5    0.40    0.30 
   0  -8   5    0.32    0.36 
   0  -8   5    0.43    0.34 
   0  -8   5    0.59    0.18 
  -1   8  -5    1.37    0.40 
  -1   8  -5    1.83    0.47 
  -1   8  -5    1.71    0.35 
   1  -8   5    1.41    0.35 
   1  -8   5    1.60    0.15 
   1  -8   5    1.08    0.50 
  -2   8  -5    0.36    0.35 
  -2   8  -5    0.28    0.32 
  -2   8  -5    0.08    0.31 
   2  -8   5    0.32    0.37 
   2  -8   5    0.27    0.13 
   2  -8   5    0.17    0.43 
   2  -8   5   -0.14    0.37 
  -3   8  -5    5.21    0.53 
  -3   8  -5    4.77    0.44 
  -3   8  -5    5.52    0.47 
   3  -8   5    5.13    0.30 
   3  -8   5    5.65    0.55 
   3  -8   5    5.18    0.55 
   3  -8   5    4.77    0.45 
  -4   8  -5   -0.32    0.25 
  -4   8  -5   -0.09    0.22 
  -4   8  -5   -0.18    0.29 
  -4   8  -5    0.41    0.40 
   4  -8   5    0.07    0.28 
   4  -8   5    0.07    0.25 
   4  -8   5    0.08    0.29 
   4  -8   5   -0.02    0.45 
  -5   8  -5    3.83    0.35 
  -5   8  -5    3.37    0.38 
  -5   8  -5    3.73    0.37 
  -5   8  -5    3.46    0.51 
   5  -8   5    3.54    0.36 
   5  -8   5    3.37    0.52 
   5  -8   5    3.32    0.42 
   5  -8   5    3.39    0.41 
   5  -8   5    3.01    0.41 
  -6   8  -5    1.02    0.41 
  -6   8  -5    1.23    0.31 
  -6   8  -5    1.37    0.34 
  -6   8  -5    1.34    0.31 
   6  -8   5    1.02    0.41 
   6  -8   5    0.96    0.28 
   6  -8   5    1.39    0.55 
   6  -8   5    1.19    0.43 
  -7   8  -5    0.30    0.33 
  -7   8  -5    0.63    0.20 
  -7   8  -5    0.32    0.29 
   7  -8   5    0.69    0.38 
   7  -8   5    0.47    0.51 
   7  -8   5    1.11    0.46 
  -8   8  -5    2.93    0.64 
  -8   8  -5    2.84    0.46 
  -8   8  -5    2.48    0.22 
   8  -8   5    3.03    0.66 
   8  -8   5    3.14    0.55 
   8  -8   5    2.45    0.57 
  -9   8  -5    0.88    0.41 
  -9   8  -5    0.88    0.59 
   9  -8   5    1.59    0.59 
   9  -8   5    0.74    0.59 
 -10   8  -5    2.89    0.68 
  10  -8   5    2.81    0.69 
 -11   8  -5    0.28    0.54 
 -11   8  -5    0.11    0.37 
  11  -8   5    0.23    0.64 
   7   7  -5    1.42    0.51 
   7   7  -5    1.52    0.90 
  -7  -7   5    1.32    0.65 
  -7  -7   5    0.40    0.90 
   6   7  -5   -0.64    0.42 
   6   7  -5   -0.34    0.40 
  -6  -7   5    0.14    0.52 
  -6  -7   5   -0.38    0.55 
   5   7  -5    4.97    0.52 
   5   7  -5    5.41    0.64 
  -5  -7   5    4.56    0.88 
  -5  -7   5    4.21    0.51 
   4   7  -5    9.30    0.68 
   4   7  -5    8.68    0.66 
   4   7  -5    8.60    0.58 
  -4  -7   5    8.31    0.83 
  -4  -7   5    9.49    0.62 
  -4  -7   5    9.11    0.73 
   3   7  -5    2.80    0.41 
   3   7  -5    3.10    0.46 
   3   7  -5    2.59    0.41 
  -3  -7   5    2.52    0.69 
  -3  -7   5    3.36    0.56 
  -3  -7   5    3.13    0.40 
   2   7  -5   -0.13    0.30 
   2   7  -5   -0.04    0.28 
   2   7  -5   -0.02    0.26 
  -2  -7   5   -0.06    0.41 
  -2  -7   5    0.03    0.26 
  -2  -7   5   -0.15    0.55 
   1   7  -5    0.25    0.25 
   1   7  -5    0.32    0.27 
  -1  -7   5    0.41    0.50 
  -1  -7   5    0.17    0.27 
   0   7  -5    0.38    0.34 
   0   7  -5    0.13    0.31 
   0   7  -5    0.28    0.25 
   0  -7   5    0.65    0.44 
   0  -7   5    0.32    0.28 
   0  -7   5    0.21    0.41 
  -1   7  -5    2.55    0.34 
  -1   7  -5    2.68    0.26 
  -1   7  -5    2.56    0.31 
   1  -7   5    2.54    0.31 
   1  -7   5    2.98    0.38 
   1  -7   5    2.31    0.36 
  -2   7  -5    4.53    0.45 
  -2   7  -5    4.67    0.55 
  -2   7  -5    4.82    0.46 
   2  -7   5    4.92    0.56 
   2  -7   5    4.37    0.49 
   2  -7   5    5.01    0.38 
   2  -7   5    4.75    0.55 
  -3   7  -5    5.49    0.49 
  -3   7  -5    5.64    0.45 
  -3   7  -5    5.65    0.45 
   3  -7   5    6.62    0.50 
   3  -7   5    5.60    0.57 
   3  -7   5    6.18    0.43 
   3  -7   5    5.06    0.44 
  -4   7  -5   -0.11    0.18 
  -4   7  -5    0.18    0.30 
  -4   7  -5    0.18    0.23 
  -4   7  -5    0.09    0.21 
   4  -7   5    0.24    0.25 
   4  -7   5   -0.34    0.25 
   4  -7   5   -0.12    0.22 
   4  -7   5    0.23    0.28 
  -5   7  -5   12.62    0.61 
  -5   7  -5   14.09    0.51 
  -5   7  -5   13.64    0.51 
  -5   7  -5   13.32    0.50 
   5  -7   5   13.83    0.57 
   5  -7   5   13.25    0.67 
   5  -7   5   13.36    0.64 
   5  -7   5   12.50    0.79 
   5  -7   5   13.41    0.53 
  -6   7  -5    5.28    0.40 
  -6   7  -5    4.95    0.43 
  -6   7  -5    5.26    0.32 
  -6   7  -5    5.73    0.36 
   6  -7   5    5.16    0.33 
   6  -7   5    5.38    0.53 
   6  -7   5    4.75    0.51 
   6  -7   5    5.30    0.55 
   6  -7   5    5.21    0.31 
  -7   7  -5    0.61    0.19 
  -7   7  -5    0.72    0.35 
  -7   7  -5    0.75    0.21 
  -7   7  -5    0.36    0.35 
  -7   7  -5    0.54    0.30 
   7  -7   5    0.58    0.17 
   7  -7   5    0.58    0.18 
   7  -7   5    0.29    0.41 
   7  -7   5    1.11    0.47 
   7  -7   5    1.28    0.54 
  -8   7  -5   11.14    0.89 
  -8   7  -5   11.33    0.65 
   8  -7   5   11.03    0.83 
   8  -7   5   11.45    0.89 
  -9   7  -5    3.20    0.49 
  -9   7  -5    3.51    0.67 
   9  -7   5    3.10    0.64 
   9  -7   5    2.92    0.59 
 -10   7  -5   -0.06    0.47 
 -10   7  -5   -0.73    0.41 
  10  -7   5    0.27    0.62 
  10  -7   5    0.61    0.59 
 -11   7  -5    0.98    0.55 
 -11   7  -5   -0.08    0.50 
   8   6  -5    1.33    0.66 
  -8  -6   5   -0.12    0.86 
  -8  -6   5    0.74    0.47 
   7   6  -5   -0.02    0.39 
   7   6  -5    0.27    0.50 
  -7  -6   5    0.06    0.61 
  -7  -6   5   -0.20    0.33 
   6   6  -5    0.32    0.45 
   6   6  -5    0.46    0.39 
  -6  -6   5    0.16    0.71 
  -6  -6   5    0.28    0.45 
   5   6  -5    7.58    0.54 
   5   6  -5    7.12    0.69 
   5   6  -5    7.66    0.67 
  -5  -6   5    7.76    0.99 
  -5  -6   5    8.37    0.75 
   4   6  -5    0.40    0.39 
   4   6  -5   -0.06    0.25 
   4   6  -5    0.15    0.30 
  -4  -6   5    0.31    0.48 
  -4  -6   5    0.62    0.36 
  -4  -6   5   -0.42    0.41 
   3   6  -5    7.80    0.48 
   3   6  -5    8.21    0.45 
   3   6  -5    8.10    0.51 
  -3  -6   5    8.29    0.49 
  -3  -6   5    7.59    0.56 
  -3  -6   5    7.44    0.62 
   2   6  -5    0.38    0.27 
   2   6  -5    0.26    0.26 
   2   6  -5    0.57    0.29 
  -2  -6   5    0.72    0.52 
  -2  -6   5    0.70    0.34 
   1   6  -5    0.37    0.32 
   1   6  -5    0.69    0.25 
   1   6  -5    0.60    0.34 
  -1  -6   5    0.46    0.37 
  -1  -6   5    0.49    0.46 
  -1  -6   5    0.62    0.41 
  -1  -6   5    0.37    0.36 
   0   6  -5   -0.03    0.17 
   0   6  -5    0.04    0.29 
   0   6  -5    0.16    0.21 
   0   6  -5   -0.12    0.26 
   0  -6   5   -0.01    0.31 
   0  -6   5    0.23    0.22 
   0  -6   5    0.07    0.33 
   0  -6   5   -0.02    0.32 
  -1   6  -5    2.99    0.35 
  -1   6  -5    3.65    0.35 
  -1   6  -5    3.32    0.35 
  -1   6  -5    3.40    0.19 
  -1   6  -5    3.35    0.29 
   1  -6   5    3.26    0.39 
   1  -6   5    3.54    0.35 
   1  -6   5    3.04    0.35 
   1  -6   5    3.35    0.38 
  -2   6  -5    5.64    0.46 
  -2   6  -5    5.96    0.45 
  -2   6  -5    5.42    0.46 
  -2   6  -5    6.26    0.65 
   2  -6   5    5.62    0.47 
   2  -6   5    5.73    0.45 
   2  -6   5    6.04    0.48 
   2  -6   5    5.42    0.42 
   2  -6   5    5.57    0.56 
  -3   6  -5   52.67    1.17 
  -3   6  -5   52.40    1.34 
  -3   6  -5   52.75    1.16 
  -3   6  -5   52.04    1.17 
  -3   6  -5   52.67    0.97 
   3  -6   5   52.34    1.17 
   3  -6   5   52.21    1.16 
   3  -6   5   51.78    1.34 
   3  -6   5   53.68    1.20 
   3  -6   5   52.87    1.15 
  -4   6  -5   18.31    0.60 
  -4   6  -5   17.95    0.56 
  -4   6  -5   18.35    0.52 
  -4   6  -5   18.08    0.63 
   4  -6   5   17.64    0.75 
   4  -6   5   18.44    0.59 
   4  -6   5   19.25    0.60 
   4  -6   5   18.83    0.58 
   4  -6   5   17.70    0.68 
  -5   6  -5    7.23    0.39 
  -5   6  -5    7.40    0.43 
  -5   6  -5    6.10    0.43 
  -5   6  -5    6.76    0.60 
  -5   6  -5    7.11    0.40 
   5  -6   5    6.72    0.37 
   5  -6   5    6.65    0.57 
   5  -6   5    6.71    0.60 
   5  -6   5    7.19    0.40 
  -6   6  -5    7.04    0.46 
  -6   6  -5    6.74    0.60 
  -6   6  -5    7.81    0.39 
  -6   6  -5    7.68    0.36 
  -6   6  -5    6.69    0.64 
  -6   6  -5    7.40    0.50 
   6  -6   5    6.97    0.68 
   6  -6   5    7.86    0.36 
   6  -6   5    6.77    0.61 
   6  -6   5    7.15    0.62 
  -7   6  -5    1.23    0.29 
  -7   6  -5    1.80    0.36 
  -7   6  -5    1.38    0.39 
  -7   6  -5    1.35    0.19 
   7  -6   5    1.34    0.17 
   7  -6   5    1.48    0.17 
   7  -6   5    1.60    0.51 
   7  -6   5    1.33    0.45 
  -8   6  -5    0.64    0.14 
  -8   6  -5    0.48    0.14 
  -8   6  -5    0.80    0.30 
  -8   6  -5    0.59    0.48 
   8  -6   5    0.12    0.50 
   8  -6   5    0.90    0.49 
  -9   6  -5    3.51    0.69 
  -9   6  -5    4.04    0.18 
  -9   6  -5    4.61    0.69 
  -9   6  -5    4.22    0.48 
   9  -6   5    4.20    0.64 
   9  -6   5    3.99    0.70 
 -10   6  -5    0.19    0.52 
 -10   6  -5    0.30    0.48 
  10  -6   5    0.66    0.64 
 -11   6  -5    0.00    0.48 
 -11   6  -5    0.46    0.54 
  11  -6   5    0.17    0.42 
   9   5  -5    0.74    0.66 
  -9  -5   5   -0.22    0.59 
   8   5  -5    3.06    0.66 
   8   5  -5    3.17    0.49 
  -8  -5   5    3.03    0.55 
  -8  -5   5    3.83    0.89 
   7   5  -5    1.06    0.53 
   7   5  -5    1.38    0.44 
   7   5  -5    1.51    0.40 
  -7  -5   5    1.74    0.43 
  -7  -5   5    0.95    0.73 
   6   5  -5   11.18    0.70
[truncated: 367,500 more chars]
