# Supplementary material for: Manganese(II) Complexes with Non-Steroidal Anti-Inflammatory Drugs: Structure and Biological Activity
Source: Int J Mol Sci. 2024 Dec 16;25(24):13457. doi: 10.3390/ijms252413457 (PMC11676910; doi:10.3390/ijms252413457)
Supplement: Supplementary file 1 [file ijms-25-13457-s001.zip › Supplementary File S1/Cif of complex 2.cif]

data_global 
_audit_creation_date        "2020-12-27"
_audit_creation_method CRYSTALS_ver_14.61_build_6236 

_oxford_structure_analysis_title  'ps_fd1554a_0m in P-1'
_chemical_name_systematic         ?
_chemical_melting_point           ?

#looking for refcif 
 
 
# Check this file using the IUCr facility at: 
# http://checkcif.iucr.org/ 
 
# The content below is held in the file 'script/refcif.dat'. This is a text 
# file which you may edit to reflect local conditions. 
# Items which need looking at are represented by a '?'. 
# Items for which there are choices are prefixed with 'choose from'. 
 
_publ_contact_letter 
; 
 Please consider this CIF submission for 
 publication as a Short Format Paper in Acta 
 Crystallographica E. 
; 
_publ_contact_author_name         'Anthony Other' 
_publ_contact_author_address 
; 
 Chemical Crystallography Laboratory, 
 Department of Chemistry, 
 University of Nowhere, 
 Nowhere, NO1 4T, UK. 
; 
 
_publ_contact_author_phone        '+44 1865 000000' 
_publ_contact_author_fax          '+44 1865 000000' 
_publ_contact_author_email        'a.n.other@chem.no.ac.uk' 
_publ_requested_journal           'Section E' 
_publ_requested_category          EO # choose from: FI FM FO CI CM CO AD 
_publ_requested_coeditor_name     'Prof William Clegg' 
 
_publ_section_title 
# Title of paper - generally just the systematic or trivial name 
; ? 
; 
 
# The loop structure below should contain the names and addresses of all 
# authors, in the required order of publication. Repeat as necessary. 
loop_ 
 _publ_author_name 
 _publ_author_address 
 _publ_author_footnote 
 'Other, Anthony N.' # Author 1 
; 
 ? # Address for author 1 
; 
; 
 ? # Footnote for author 1 
; 
 'Else, S. O.' # Author 2 
; 
 ? # Address 2 
; 
; 
 ? # Footnote 2 
; 
 
 
_publ_section_abstract 
# Text of the abstract 
# (a) The Abstract must be self-contained and comprehensible 
# without the rest of the paper. This means no references 
# to atom names or to compound numbers; compounds must be 
# identified as the title compound, or by name or by some other 
# means such as derivatives of each other (e.g. "the 
# corresponding ketone"). 
# (b) The chemical formula of "the title compound" must be given. 
# (c) Any crystallographic molecular symmetry should be 
# mentioned, and also the presence of more than one molecule 
# in the asymmetric unit (i.e. anything other than Z'=1). 
; 
? 
; 
 
_publ_section_related_literature  # Not in version 2.3.1 
############################################################### 
# Essential references (e.g. to the origin of the material studied, related 
# structural studies, and to information supporting the reported structure) 
# should be cited in this section, with appropriate very brief explanatory 
# text, for example `The synthesis of the complex is described by Jones 
# (2001). The anhydrous complex has essentially the same coordination 
# geometry (Smith, 2003).' In addition, all references included in the 
# supplementary materials, but not elsewhere in the published article, 
# should be given here. The simple text `For related literature, see:...' 
# may be used, but further details should be provided in the Comment 
# section, which forms part of the supplementary material. 
############################################################### 
; 
? 
; 
 
_publ_section_comment 
# Text of the paper 
# Note that atoms are referenced as N2, not N(2) or N~2~ 
# If text containing () occur within (), the outer ones should be [] 
# Figures should be referenced as Fig. 
; 
? 
; 
_publ_section_acknowledgements    # Acknowledgments 
; 
? 
; 
_publ_section_figure_captions 
# Captions to figures - Start each caption on a new line after a blank line 
; 
Fig. 1. 
The title compound with displacement ellipsoids drawn at the 50% 
probability level. H atoms are shown as spheres of 
arbitary radius. 
 
; 
 
 
_publ_section_exptl_refinement 
# Some potentially useful phrases are donated by Bill Clegg: 
; 
In the absence of significant anomalous scattering, Friedel pairs were 
merged. 
 
The absolute configuration was arbitrarily assigned. 
 
The relatively large ratio of minimum to maximum corrections applied 
in the multiscan process (1:nnn) reflect changes in the illuminated 
volume of the crystal. 
 
Changes in illuminated volume were kept to a minimum, and were 
taken into account (G\"orbitz, 1999) by the multi-scan inter-frame 
scaling (DENZO/SCALEPACK, Otwinowski & Minor, 1997). 
 
 
G\"orbitz, C. H. (1999). Acta Cryst. B55, 1090-1098. 
 
 
 
 
The H atoms were all located in a difference map, but those 
attached to carbon atoms were repositioned geometrically. 
The H atoms were initially refined with soft restraints on the 
bond lengths and angles to regularise their geometry 
(C---H in the range 0.93--0.98, 
N---H in the range 0.86--0.89 
N---H to 0.86 
O---H = 0.82 
\%A) 
and 
U~iso~(H) (in the range 1.2-1.5 times U~eq~ of the parent atom), 
after which the positions were refined with riding constraints 
(Cooper et al, 2010). 
 
Cooper, R. I., Thompson, A. L. & Watkin, D. J. (2010). J. Appl. Cryst. 
43, 1100-1107. 
 
; 
 
_publ_section_exptl_prep 
# Brief details or a reference. Include solvent if known 
; 
? 
; 
 
# Hand-made tables can be put in the cif. The number of columns 
# is set in the loop header. 
# The contants of each column can either be a piece of text 
# without any spaces (eg a number) or other text enclosed in " " 
# Remove the leading # in the following example 
 
#_geom_extra_table_head_A 
#; 
#Table 2. 
#Molecular parameters deviating most from MOGUL averages 
#; 
# 
#loop_ 
#_geom_extra_tableA_col_1 
#_geom_extra_tableA_col_2 
#_geom_extra_tableA_col_3 
#_geom_extra_tableA_col_4 
# 
#Parameter "Observed Value" "MOGUL Value" "MOGUL e.s.d" 
#N5-C6-C4 129 124 "7 (\%)" 
#C3-O10-C2 105 109 "2 (\%)" 
#C6-O7 1.25 1.22 ".02 (\%A)" 
# 
 
data_I 
 
_exptl_special_details 
; 
 The crystal was 
placed in the cold stream of an Oxford 
Cryosystems open-flow nitrogen cryostat (Cosier & 
Glazer, 1986) with a nominal stability of 0.1K. 
 
Cosier, J. & Glazer, A.M., 1986. J. Appl. Cryst. 105-107. 
; 
_refine_special_details 
; 
? 
; 
#--------------------------------------------------------------- 
# _oxford_ data items, April 2010: 
# There is some uncertainty about the correct way of forming local data 
# names, e.g. 
 
# _atom_site_special_shape_oxford 
# or 
# _oxford_atom_site_special_shape 
 
# see: 
# http://www.iucr.org/resources/cif/spec/version1.1/semantics#namespace 
 
# A reserved prefix, e.g. foo, must be used in the following way 
# " If the data file contains items defined in a DDL1 dictionary, the 
# local data names assigned under the reserved prefix must contain it as 
# their first component, e.g. _foo_atom_site_my_item. " 
 
# However, this seems to say the opposite: 
# http://www.iucr.org/__data/iucr/cif/standard/cifstd8.html 
 
# According to advice from the IUCr, CRYSTALS is correct 
#--------------------------------------------------------------- 
# End of 'script/refcif.dat' 
#end of refcif 
_cell_length_a                    7.856(3)
_cell_length_b                    16.522(7)
_cell_length_c                    18.982(8)
_cell_angle_alpha                 115.14(2)
_cell_angle_beta                  91.68(2)
_cell_angle_gamma                 100.24(2)
_cell_volume                      2179.4(17)
 
_symmetry_cell_setting            'triclinic' 
_symmetry_space_group_name_H-M    'P -1 ' 
_symmetry_space_group_name_Hall   ? 
loop_
 _symmetry_equiv_pos_as_xyz
 'x,y,z'
 '-x,-y,-z'

loop_
_atom_type_symbol
_atom_type_scat_dispersion_real
_atom_type_scat_dispersion_imag
_atom_type_scat_Cromer_Mann_a1
_atom_type_scat_Cromer_Mann_b1
_atom_type_scat_Cromer_Mann_a2
_atom_type_scat_Cromer_Mann_b2
_atom_type_scat_Cromer_Mann_a3
_atom_type_scat_Cromer_Mann_b3
_atom_type_scat_Cromer_Mann_a4
_atom_type_scat_Cromer_Mann_b4
_atom_type_scat_Cromer_Mann_c
_atom_type_scat_source  
 C       0.0033   0.0016   2.3100  20.8439   1.0200  10.2075   1.5886   0.5687
   0.8650  51.6512   0.2156 'International Tables Vol C 4.2.6.8 and 6.1.1.4'
 H       0.0000   0.0000   0.4930  10.5109   0.3229  26.1257   0.1402   3.1424
   0.0408  57.7998   0.0030 'International Tables Vol C 4.2.6.8 and 6.1.1.4'
 N       0.0061   0.0033  12.2126   0.0057   3.1322   9.8933   2.0125  28.9975
   1.1663   0.5826 -11.5290 'International Tables Vol C 4.2.6.8 and 6.1.1.4'
 O       0.0106   0.0060   3.0485  13.2771   2.2868   5.7011   1.5463   0.3239
   0.8670  32.9089   0.2508 'International Tables Vol C 4.2.6.8 and 6.1.1.4'
 Cl      0.1484   0.1585  11.4604   0.0104   7.1964   1.1662   6.2556  18.5194
   1.6455  47.7784  -9.5574 'International Tables Vol C 4.2.6.8 and 6.1.1.4'
 Mn      0.3368   0.7283  11.2819   5.3409   7.3573   0.3432   3.0193  17.8674
   2.2441  83.7543   1.0896 'International Tables Vol C 4.2.6.8 and 6.1.1.4'
 
 
_cell_formula_units_Z                    2

# Given Formula = C40 H40 Cl8 Mn4 N4 O8 
# Dc =      1.84 Fooo =   1216.00 Mu =     16.82 M =   1208.11
# Found Formula = C48.50 H51.50 Mn1 N5.50 O6 
# Dc =      1.31 FOOO =    908.00 Mu =      3.59 M =    862.40

_chemical_formula_sum             'C48.50 H51.50 Mn1 N5.50 O6'
_chemical_formula_moiety          'C48.50 H51.50 Mn1 N5.50 O6'
_chemical_compound_source                ?
_chemical_formula_weight            862.40
 
 
_cell_measurement_reflns_used          274
_cell_measurement_theta_min             10
_cell_measurement_theta_max             20
_cell_measurement_temperature          295
 
_exptl_crystal_description        'bar' 
_exptl_crystal_colour             'brown' 
_exptl_crystal_size_min           0.100 
_exptl_crystal_size_mid           0.120 
_exptl_crystal_size_max           0.270 
 
_exptl_crystal_density_diffrn     1.314 
_exptl_crystal_density_meas       ? 
_exptl_crystal_density_method     'not measured' 
# Non-dispersive F(000): 
_exptl_crystal_F_000              908 
_exptl_absorpt_coefficient_mu     0.359 
 
# Sheldrick geometric approximatio 0.96 0.96 
_exptl_absorpt_correction_type    numerical 
_exptl_absorpt_process_details 
; 
 Analytical Absorption (De Meulenaer & Tompa, 1965) 
; 
_exptl_absorpt_correction_T_min   0.96 
_exptl_absorpt_correction_T_max   0.96 
_diffrn_measurement_device_type   'Bruker Kappa Apex2' 
_diffrn_measurement_device        'Area' 
_diffrn_radiation_monochromator   'graphite' 
_diffrn_radiation_type            'Mo K\a'
_diffrn_radiation_wavelength           0.71073
_diffrn_measurement_method        '\f & \w scans' 
 
# If a reference occurs more than once, delete the author 
# and date from subsequent references. 
_computing_data_collection        'Apex2 (Bruker AXS, 2006)' 
_computing_cell_refinement        'Apex2 (Bruker AXS, 2006)' 
_computing_data_reduction         'Apex2 (Bruker AXS, 2006)' 
_computing_structure_solution     'Superflip (Palatinus & Chapuis, 2007)' 
_computing_structure_refinement   'CRYSTALS (Betteridge et al., 2003)' 
_computing_publication_material   'CRYSTALS (Betteridge et al., 2003)' 
_computing_molecular_graphics     'CAMERON (Watkin et al., 1996)' 
 
_diffrn_standards_interval_time   . 
_diffrn_standards_interval_count  . 
_diffrn_standards_number          0 
_diffrn_standards_decay_%         ? 
 
_diffrn_ambient_temperature        295
_diffrn_reflns_number             58323 
_reflns_number_total              8799 
_diffrn_reflns_av_R_equivalents   0.055 
# Number of reflections without Friedels Law is 8799 
# Number of reflections with Friedels Law is 8799 
# Theoretical number of reflections is about 8803 
 
 
_diffrn_reflns_theta_min          1.193 
_diffrn_reflns_theta_max          26.256 
_diffrn_measured_fraction_theta_max 1.000 
 
_diffrn_reflns_theta_full         26.256 
_diffrn_measured_fraction_theta_full 1.000 
 
 
_diffrn_reflns_limit_h_min        -9 
_diffrn_reflns_limit_h_max        9 
_diffrn_reflns_limit_k_min        -20 
_diffrn_reflns_limit_k_max        20 
_diffrn_reflns_limit_l_min        -23 
_diffrn_reflns_limit_l_max        23 
_reflns_limit_h_min               -9 
_reflns_limit_h_max               9 
_reflns_limit_k_min               -20 
_reflns_limit_k_max               18 
_reflns_limit_l_min               0 
_reflns_limit_l_max               23 
 
_oxford_diffrn_Wilson_B_factor    2.44 
_oxford_diffrn_Wilson_scale       202.72 
 
_atom_sites_solution_primary      Other  #heavy,direct,difmap,geom,iterative
# _atom_sites_solution_secondary  difmap
_atom_sites_solution_hydrogens    difmap
 
_refine_diff_density_min          -0.32 
_refine_diff_density_max          0.44 
 
 
# The current dictionary definitions do not cover the 
# situation where the reflections used for refinement were 
# selected by a user-defined sigma threshold 
 
 
# The values actually used during refinement 
_oxford_reflns_threshold_expression_ref     I>2.0\s(I)
_refine_ls_number_reflns          6452 
_refine_ls_number_restraints      0 
_refine_ls_number_parameters      547 
_oxford_refine_ls_R_factor_ref    0.0491 
_refine_ls_wR_factor_ref          0.0658 
_refine_ls_goodness_of_fit_ref    1.0000 
_refine_ls_shift/su_max           0.0013270 
_refine_ls_shift/su_mean          0.0000340 
 
 
# The values computed with all filters except I/sigma 
_oxford_reflns_number_all         8775 
_refine_ls_R_factor_all           0.0808 
_refine_ls_wR_factor_all          0.0761 
 
# The values computed with a 2 sigma cutoff - a la SHELX 
_reflns_threshold_expression      I>2.0\s(I)
_reflns_number_gt                 6452 
_refine_ls_R_factor_gt            0.0491 
_refine_ls_wR_factor_gt           0.0658 
 
# choose from: rm (reference molecule of known chirality), 
# ad (anomolous dispersion - Flack), rmad (rm and ad), 
# syn (from synthesis), unk (unknown) or . (not applicable). 
_chemical_absolute_configuration  '.' 
 
 
_refine_ls_structure_factor_coef  Fsqd 
_refine_ls_matrix_type            full
_refine_ls_hydrogen_treatment     constr         #undef, noref, refall,
                                                 # refxyz, refU, constr or mixed
 
# WARNING. The IUCr will not accept pure Unit Weights for F-squared refinements 
_refine_ls_weighting_scheme       calc 
_refine_ls_weighting_details 
;
 Method= Quasi-Unit weights 
 W = 1.0 or 1./4Fsq 
;
# Insert your own references if required - in alphabetical order 
_publ_section_references 
; 
Betteridge, P.W., Carruthers, J.R., Cooper, R.I., 
Prout, K. & Watkin, D.J. (2003). J. Appl. Cryst. 36, 1487. 
 
Bruker Analytical X-ray Systems, Inc., 2006. <i>Apex2</i>, 
Version 2 User Manual, M86-E01078, Madison, WI. 
 
De Meulenaer, J. & Tompa, H. (1965). Acta Cryst. 19, 1014. 
 
Palatinus, L. & Chapuis, G. (2007). J. Appl. Cryst. 40, 786-790. 
 
Watkin, D.J., Prout, C.K. & Pearce, L.J. (1996). CAMERON, Chemical 
Crystallography Laboratory, Oxford, UK. 
; 

# Uequiv = arithmetic mean of Ui i.e. Ueqiv = (U1+U2+U3)/3

# Replace last . with number of unfound hydrogen atoms attached to an atom.

# ..._refinement_flags_... 
# . no refinement constraints           S special position constraint on site
# G rigid group refinement of site      R riding atom
# D distance or angle restraint on site T thermal displacement constraints
# U Uiso or Uij restraint (rigid bond)  P partial occupancy constraint


loop_
_atom_site_label
_atom_site_type_symbol
_atom_site_fract_x
_atom_site_fract_y
_atom_site_fract_z
_atom_site_U_iso_or_equiv
_atom_site_occupancy
_atom_site_adp_type
_atom_site_refinement_flags_posn
_atom_site_refinement_flags_adp
_atom_site_refinement_flags_occupancy
_atom_site_disorder_assembly
_atom_site_disorder_group
_atom_site_attached_hydrogens
Mn1 Mn 0.33566(5) 0.26120(3) 0.56206(2) 0.0315 1.0000 Uani . . . . . . 
O1 O 0.4536(2) 0.32037(12) 0.67968(9) 0.0384 1.0000 Uani . . . . . . 
O2 O 0.6722(2) 0.25083(13) 0.67340(9) 0.0441 1.0000 Uani . . . . . . 
O3 O 0.2477(2) 0.20398(12) 0.43901(9) 0.0384 1.0000 Uani . . . . . . 
O4 O 0.0527(2) 0.28149(13) 0.43224(9) 0.0412 1.0000 Uani . . . . . . 
O5 O 0.1538(2) 0.35638(12) 0.58330(10) 0.0419 1.0000 Uani . . . . . . 
O6 O 0.5036(2) 0.16396(12) 0.53249(9) 0.0416 1.0000 Uani . . . . . . 
N1 N 0.5312(3) 0.36967(16) 0.54555(13) 0.0454 1.0000 Uani . . . . . . 
N2 N 0.1193(3) 0.16930(14) 0.58580(12) 0.0394 1.0000 Uani . . . . . . 
N3 N 0.8578(3) 0.29109(14) 0.80639(11) 0.0396 1.0000 Uani . . . . . . 
N4 N -0.0275(3) 0.28200(14) 0.29706(11) 0.0378 1.0000 Uani . . . . . . 
N5 N 0.6201(3) 0.06271(18) 0.38633(14) 0.0496 1.0000 Uani . . . . . . 
N6 N 0.3977(11) -0.0922(6) -0.0530(5) 0.086(3) 0.5000 Uiso . . . . . . 
C1 C 0.5893(3) 0.31043(17) 0.70898(13) 0.0314 1.0000 Uani . . . . . . 
C2 C 0.6456(3) 0.37567(16) 0.79373(12) 0.0282 1.0000 Uani . . . . . . 
C3 C 0.5676(3) 0.44963(16) 0.83000(13) 0.0343 1.0000 Uani . . . . . . 
C4 C 0.6074(3) 0.50788(18) 0.90754(14) 0.0413 1.0000 Uani . . . . . . 
C5 C 0.7320(3) 0.49424(18) 0.95137(14) 0.0415 1.0000 Uani . . . . . . 
C6 C 0.8157(3) 0.42448(17) 0.91845(13) 0.0357 1.0000 Uani . . . . . . 
C7 C 0.7744(3) 0.36321(16) 0.83971(12) 0.0299 1.0000 Uani . . . . . . 
C8 C 0.9919(3) 0.27729(17) 0.84995(13) 0.0357 1.0000 Uani . . . . . . 
C9 C 0.9488(3) 0.23673(18) 0.89938(15) 0.0409 1.0000 Uani . . . . . . 
C10 C 1.0830(4) 0.2226(2) 0.94070(15) 0.0445 1.0000 Uani . . . . . . 
C11 C 1.2545(4) 0.24806(19) 0.93016(15) 0.0448 1.0000 Uani . . . . . . 
C12 C 1.2956(4) 0.28669(19) 0.87989(15) 0.0444 1.0000 Uani . . . . . . 
C13 C 1.1636(3) 0.30126(18) 0.83894(14) 0.0400 1.0000 Uani . . . . . . 
C14 C 0.7620(4) 0.2099(2) 0.91176(17) 0.0548 1.0000 Uani . . . . . . 
C15 C 1.0430(4) 0.1825(2) 0.99728(18) 0.0602 1.0000 Uani . . . . . . 
C16 C 0.1501(3) 0.22797(17) 0.40124(13) 0.0317 1.0000 Uani . . . . . . 
C17 C 0.1552(3) 0.18729(16) 0.31372(13) 0.0303 1.0000 Uani . . . . . . 
C18 C 0.2482(3) 0.11867(17) 0.28100(14) 0.0376 1.0000 Uani . . . . . . 
C19 C 0.2517(4) 0.0737(2) 0.20114(15) 0.0476 1.0000 Uani . . . . . . 
C20 C 0.1572(4) 0.09704(19) 0.15288(14) 0.0443 1.0000 Uani . . . . . . 
C21 C 0.0635(3) 0.16503(17) 0.18478(13) 0.0359 1.0000 Uani . . . . . . 
C22 C 0.0601(3) 0.21220(17) 0.26564(13) 0.0314 1.0000 Uani . . . . . . 
C23 C -0.1465(3) 0.30233(18) 0.25261(14) 0.0376 1.0000 Uani . . . . . . 
C24 C -0.0860(3) 0.35013(19) 0.21110(15) 0.0416 1.0000 Uani . . . . . . 
C25 C -0.2087(4) 0.3714(2) 0.16976(16) 0.0480 1.0000 Uani . . . . . . 
C26 C -0.3834(4) 0.3450(2) 0.17242(16) 0.0503 1.0000 Uani . . . . . . 
C27 C -0.4420(4) 0.2966(2) 0.21430(16) 0.0509 1.0000 Uani . . . . . . 
C28 C -0.3222(3) 0.27410(19) 0.25308(15) 0.0436 1.0000 Uani . . . . . . 
C29 C 0.1052(3) 0.3828(2) 0.21256(16) 0.0495 1.0000 Uani . . . . . . 
C30 C -0.1519(4) 0.4240(2) 0.12510(18) 0.0590 1.0000 Uani . . . . . . 
C31 C 0.6170(4) 0.3527(2) 0.48554(19) 0.0594 1.0000 Uani . . . . . . 
C32 C 0.7270(4) 0.4144(2) 0.4707(2) 0.0686 1.0000 Uani . . . . . . 
C33 C 0.7517(4) 0.5038(2) 0.5245(2) 0.0656 1.0000 Uani . . . . . . 
C34 C 0.6639(4) 0.5238(2) 0.58663(19) 0.0601 1.0000 Uani . . . . . . 
C35 C 0.5567(4) 0.4558(2) 0.59544(18) 0.0563 1.0000 Uani . . . . . . 
C36 C -0.0309(3) 0.12637(17) 0.53874(15) 0.0396 1.0000 Uani . . . . . . 
C37 C -0.1485(4) 0.06199(19) 0.54773(17) 0.0463 1.0000 Uani . . . . . . 
C38 C -0.1199(4) 0.0375(2) 0.60520(17) 0.0477 1.0000 Uani . . . . . . 
C39 C 0.0280(4) 0.0828(2) 0.65658(16) 0.0476 1.0000 Uani . . . . . . 
C40 C 0.1424(4) 0.14746(19) 0.64454(15) 0.0443 1.0000 Uani . . . . . . 
C41 C 0.0458(4) 0.3888(2) 0.64109(18) 0.0661 1.0000 Uani . . . . . . 
C42 C 0.7041(4) 0.0953(2) 0.34208(17) 0.0505 1.0000 Uani . . . . . . 
C43 C 0.7125(4) 0.0458(2) 0.26478(17) 0.0535 1.0000 Uani . . . . . . 
C44 C 0.6277(4) -0.0417(2) 0.23060(18) 0.0559 1.0000 Uani . . . . . . 
C45 C 0.5392(4) -0.0781(2) 0.27400(18) 0.0556 1.0000 Uani . . . . . . 
C46 C 0.5412(4) -0.0230(2) 0.35167(18) 0.0525 1.0000 Uani . . . . . . 
C47 C 0.3643(14) -0.0094(9) -0.0489(6) 0.079(3) 0.5000 Uiso . . . . . . 
C48 C 0.4774(19) 0.0710(10) 0.0086(9) 0.092(4) 0.5000 Uiso . . . . . . 
C49 C 0.6039(15) 0.0584(10) 0.0569(7) 0.089(3) 0.5000 Uiso . . . . . . 
C50 C 0.6178(17) -0.0270(8) 0.0439(7) 0.095(4) 0.5000 Uiso . . . . . . 
C51 C 0.5198(19) -0.0987(10) -0.0089(8) 0.103(4) 0.5000 Uiso . . . . . . 
H62 H 0.5998 0.1837 0.5589 0.0619 1.0000 Uiso R . . . . . 
H51 H 0.0915 0.3271 0.5391 0.0626 1.0000 Uiso R . . . . . 
H181 H 0.3097 0.1028 0.3135 0.0451 1.0000 Uiso R . . . . . 
H191 H 0.3179 0.0288 0.1799 0.0566 1.0000 Uiso R . . . . . 
H201 H 0.1579 0.0672 0.0992 0.0530 1.0000 Uiso R . . . . . 
H211 H 0.0009 0.1795 0.1513 0.0425 1.0000 Uiso R . . . . . 
H41 H -0.0537 0.2934 0.3444 0.0459 1.0000 Uiso R . . . . . 
H292 H 0.1319 0.4472 0.2257 0.0743 1.0000 Uiso R . . . . . 
H293 H 0.1724 0.3722 0.2502 0.0745 1.0000 Uiso R . . . . . 
H291 H 0.1428 0.3503 0.1619 0.0741 1.0000 Uiso R . . . . . 
H261 H -0.4639 0.3599 0.1459 0.0600 1.0000 Uiso R . . . . . 
H271 H -0.5629 0.2792 0.2168 0.0609 1.0000 Uiso R . . . . . 
H281 H -0.3608 0.2423 0.2815 0.0516 1.0000 Uiso R . . . . . 
H303 H -0.0860 0.4837 0.1595 0.0891 1.0000 Uiso R . . . . . 
H301 H -0.0816 0.3925 0.0855 0.0888 1.0000 Uiso R . . . . . 
H302 H -0.2534 0.4306 0.1001 0.0893 1.0000 Uiso R . . . . . 
H61 H 0.5379 0.1335 0.4900 0.0615 1.0000 Uiso R . . . . . 
H411 H -0.0108 0.4311 0.6328 0.0988 1.0000 Uiso R . . . . . 
H413 H 0.1130 0.4191 0.6915 0.0985 1.0000 Uiso R . . . . . 
H412 H -0.0402 0.3388 0.6388 0.0985 1.0000 Uiso R . . . . . 
H31 H 0.4837 0.4592 0.7997 0.0412 1.0000 Uiso R . . . . . 
H513 H 0.5512 0.5573 0.9300 0.0500 1.0000 Uiso R . . . . . 
H512 H 0.7601 0.5340 1.0042 0.0498 1.0000 Uiso R . . . . . 
H514 H 0.8988 0.4164 0.9487 0.0431 1.0000 Uiso R . . . . . 
H515 H 0.8333 0.2552 0.7574 0.0482 1.0000 Uiso R . . . . . 
H141 H 0.6845 0.2146 0.8736 0.0821 1.0000 Uiso R . . . . . 
H143 H 0.7367 0.1489 0.9060 0.0824 1.0000 Uiso R . . . . . 
H142 H 0.7393 0.2494 0.9635 0.0819 1.0000 Uiso R . . . . . 
H111 H 1.3438 0.2392 0.9581 0.0541 1.0000 Uiso R . . . . . 
H121 H 1.4124 0.3023 0.8730 0.0527 1.0000 Uiso R . . . . . 
H131 H 1.1918 0.3275 0.8047 0.0479 1.0000 Uiso R . . . . . 
H151 H 0.9768 0.1209 0.9675 0.0898 1.0000 Uiso R . . . . . 
H153 H 1.1514 0.1824 1.0227 0.0904 1.0000 Uiso R . . . . . 
H152 H 0.9756 0.2181 1.0357 0.0901 1.0000 Uiso R . . . . . 
H351 H 0.4942 0.4710 0.6393 0.0662 1.0000 Uiso R . . . . . 
H341 H 0.6770 0.5839 0.6241 0.0719 1.0000 Uiso R . . . . . 
H331 H 0.8285 0.5491 0.5179 0.0789 1.0000 Uiso R . . . . . 
H321 H 0.7840 0.3973 0.4251 0.0820 1.0000 Uiso R . . . . . 
H311 H 0.5973 0.2916 0.4477 0.0707 1.0000 Uiso R . . . . . 
H401 H 0.2425 0.1790 0.6791 0.0534 1.0000 Uiso R . . . . . 
H391 H 0.0507 0.0716 0.6998 0.0572 1.0000 Uiso R . . . . . 
H381 H -0.1985 -0.0077 0.6110 0.0572 1.0000 Uiso R . . . . . 
H371 H -0.2507 0.0340 0.5137 0.0548 1.0000 Uiso R . . . . . 
H361 H -0.0529 0.1409 0.4977 0.0483 1.0000 Uiso R . . . . . 
H461 H 0.4815 -0.0467 0.3828 0.0631 1.0000 Uiso R . . . . . 
H451 H 0.4782 -0.1387 0.2514 0.0672 1.0000 Uiso R . . . . . 
H441 H 0.6304 -0.0778 0.1777 0.0670 1.0000 Uiso R . . . . . 
H431 H 0.7755 0.0717 0.2366 0.0642 1.0000 Uiso R . . . . . 
H421 H 0.7609 0.1570 0.3666 0.0611 1.0000 Uiso R . . . . . 
H491 H 0.6755 0.1094 0.0971 0.1081 0.5000 Uiso R . . . . . 
H471 H 0.2758 -0.0073 -0.0812 0.0961 0.5000 Uiso R . . . . . 
H501 H 0.7031 -0.0339 0.0749 0.1141 0.5000 Uiso R . . . . . 
H481 H 0.4689 0.1285 0.0145 0.1120 0.5000 Uiso R . . . . . 
H511 H 0.5346 -0.1559 -0.0160 0.1242 0.5000 Uiso R . . . . . 
loop_
_atom_site_aniso_label
_atom_site_aniso_U_11
_atom_site_aniso_U_22
_atom_site_aniso_U_33
_atom_site_aniso_U_23
_atom_site_aniso_U_13
_atom_site_aniso_U_12
Mn1 0.0369(2) 0.0351(2) 0.02336(18) 0.01406(16) -0.00411(15) 0.00771(17) 
O1 0.0401(10) 0.0439(11) 0.0244(9) 0.0091(8) -0.0080(8) 0.0095(8) 
O2 0.0445(11) 0.0528(12) 0.0228(9) 0.0028(8) -0.0082(8) 0.0181(10) 
O3 0.0451(11) 0.0407(11) 0.0277(9) 0.0139(8) -0.0077(8) 0.0093(9) 
O4 0.0481(11) 0.0530(12) 0.0222(9) 0.0127(8) -0.0001(8) 0.0201(10) 
O5 0.0456(11) 0.0476(12) 0.0337(10) 0.0156(9) -0.0008(8) 0.0188(9) 
O6 0.0421(10) 0.0458(11) 0.0318(9) 0.0093(8) -0.0063(8) 0.0184(9) 
N1 0.0472(14) 0.0431(15) 0.0427(13) 0.0192(12) -0.0023(11) 0.0015(11) 
N2 0.0438(13) 0.0399(13) 0.0324(11) 0.0152(10) -0.0003(10) 0.0059(11) 
N3 0.0441(13) 0.0445(13) 0.0224(10) 0.0056(9) -0.0074(9) 0.0156(11) 
N4 0.0428(13) 0.0474(13) 0.0291(11) 0.0197(10) 0.0023(9) 0.0166(11) 
N5 0.0459(14) 0.0597(17) 0.0470(14) 0.0244(13) 0.0058(11) 0.0169(13) 
C1 0.0334(14) 0.0396(15) 0.0192(11) 0.0123(11) -0.0013(10) 0.0048(12) 
C2 0.0290(12) 0.0366(14) 0.0184(11) 0.0115(10) 0.0005(9) 0.0069(11) 
C3 0.0358(14) 0.0379(15) 0.0285(12) 0.0129(11) 0.0009(10) 0.0105(12) 
C4 0.0451(16) 0.0368(15) 0.0321(13) 0.0039(11) -0.0039(12) 0.0147(12) 
C5 0.0450(16) 0.0417(16) 0.0275(13) 0.0047(11) -0.0054(11) 0.0121(13) 
C6 0.0388(14) 0.0369(14) 0.0238(12) 0.0058(11) -0.0064(10) 0.0105(12) 
C7 0.0340(13) 0.0362(14) 0.0189(11) 0.0111(10) 0.0007(10) 0.0088(11) 
C8 0.0394(15) 0.0392(15) 0.0260(12) 0.0100(11) 0.0002(11) 0.0137(12) 
C9 0.0412(15) 0.0440(16) 0.0372(14) 0.0170(13) 0.0022(12) 0.0108(13) 
C10 0.0500(18) 0.0494(18) 0.0378(15) 0.0211(14) 0.0036(13) 0.0151(14) 
C11 0.0472(18) 0.0511(18) 0.0381(15) 0.0176(14) -0.0006(12) 0.0208(14) 
C12 0.0386(15) 0.0530(18) 0.0436(16) 0.0204(14) 0.0060(12) 0.0167(13) 
C13 0.0428(16) 0.0447(16) 0.0339(14) 0.0160(12) 0.0059(11) 0.0155(13) 
C14 0.0455(17) 0.062(2) 0.0534(18) 0.0251(16) 0.0039(14) 0.0026(15) 
C15 0.073(2) 0.065(2) 0.0536(19) 0.0354(17) 0.0016(16) 0.0161(18) 
C16 0.0366(14) 0.0364(14) 0.0243(12) 0.0161(11) -0.0001(10) 0.0063(12) 
C17 0.0339(13) 0.0368(14) 0.0229(11) 0.0160(11) 0.0019(10) 0.0063(11) 
C18 0.0444(16) 0.0404(15) 0.0323(13) 0.0177(12) 0.0038(11) 0.0152(13) 
C19 0.0544(18) 0.0518(18) 0.0332(14) 0.0098(13) 0.0053(13) 0.0259(15) 
C20 0.0532(17) 0.0530(18) 0.0263(13) 0.0139(12) 0.0045(12) 0.0190(14) 
C21 0.0416(15) 0.0487(16) 0.0235(12) 0.0209(12) 0.0018(11) 0.0112(12) 
C22 0.0329(13) 0.0410(15) 0.0258(12) 0.0190(11) 0.0011(10) 0.0099(11) 
C23 0.0396(15) 0.0434(16) 0.0335(13) 0.0187(12) 0.0014(11) 0.0134(12) 
C24 0.0423(16) 0.0473(17) 0.0419(15) 0.0239(13) 0.0024(12) 0.0147(13) 
C25 0.0570(19) 0.0524(18) 0.0469(16) 0.0297(14) 0.0013(14) 0.0212(15) 
C26 0.0470(18) 0.059(2) 0.0511(17) 0.0274(15) -0.0067(14) 0.0194(15) 
C27 0.0438(17) 0.057(2) 0.0526(18) 0.0241(16) -0.0033(14) 0.0145(15) 
C28 0.0429(16) 0.0504(18) 0.0436(15) 0.0259(14) 0.0019(13) 0.0112(13) 
C29 0.0460(17) 0.0544(19) 0.0505(17) 0.0264(15) 0.0033(13) 0.0079(14) 
C30 0.070(2) 0.067(2) 0.0571(19) 0.0414(17) 0.0003(16) 0.0221(17) 
C31 0.062(2) 0.0478(19) 0.062(2) 0.0206(16) 0.0180(17) 0.0051(16) 
C32 0.069(2) 0.054(2) 0.075(2) 0.0236(19) 0.0276(19) 0.0013(18) 
C33 0.061(2) 0.052(2) 0.074(2) 0.0253(19) 0.0085(18) -0.0045(17) 
C34 0.070(2) 0.0408(18) 0.0564(19) 0.0156(15) -0.0010(17) -0.0052(16) 
C35 0.064(2) 0.0431(18) 0.0497(18) 0.0150(15) 0.0018(15) -0.0042(15) 
C36 0.0386(15) 0.0408(16) 0.0408(15) 0.0197(13) 0.0010(12) 0.0074(12) 
C37 0.0373(15) 0.0448(17) 0.0557(17) 0.0217(14) 0.0023(13) 0.0071(13) 
C38 0.0407(16) 0.0491(18) 0.0594(18) 0.0304(15) 0.0112(14) 0.0060(14) 
C39 0.0471(17) 0.0547(19) 0.0487(17) 0.0302(15) 0.0096(14) 0.0090(14) 
C40 0.0427(16) 0.0509(18) 0.0388(15) 0.0220(14) 0.0020(12) 0.0024(13) 
C41 0.066(2) 0.076(2) 0.0494(18) 0.0138(17) 0.0116(16) 0.0327(19) 
C42 0.0474(17) 0.0501(18) 0.0507(17) 0.0207(15) 0.0024(14) 0.0061(14) 
C43 0.0537(19) 0.059(2) 0.0485(17) 0.0274(16) 0.0064(14) 0.0031(16) 
C44 0.062(2) 0.055(2) 0.0451(17) 0.0181(15) 0.0050(15) 0.0075(16) 
C45 0.0541(19) 0.0536(19) 0.0576(19) 0.0263(16) 0.0010(15) 0.0034(15) 
C46 0.0426(17) 0.063(2) 0.060(2) 0.0344(18) 0.0096(15) 0.0103(16) 

_refine_ls_extinction_method 
    'None'
_oxford_refine_ls_scale 0.13494(3) 
loop_
 _geom_bond_atom_site_label_1
 _geom_bond_site_symmetry_1
 _geom_bond_atom_site_label_2
 _geom_bond_site_symmetry_2
 _geom_bond_distance
 _geom_bond_publ_flag
Mn1 . O1 . 2.1215(18)    yes
Mn1 . O3 . 2.1501(19)    yes
Mn1 . O5 . 2.2294(19)    yes
Mn1 . O6 . 2.1602(19)    yes
Mn1 . N1 . 2.280(2)    yes
Mn1 . N2 . 2.259(2)    yes
O1 . C1 . 1.256(3)    yes
O2 . C1 . 1.240(3)    yes
O3 . C16 . 1.255(3)    yes
O4 . C16 . 1.241(3)    yes
O5 . C41 . 1.388(3)    yes
O5 . H51 . 0.852    no
O6 . H62 . 0.825    no
O6 . H61 . 0.831    no
N1 . C31 . 1.293(4)    yes
N1 . C35 . 1.305(3)    yes
N2 . C36 . 1.340(3)    yes
N2 . C40 . 1.327(3)    yes
N3 . C7 . 1.382(3)    yes
N3 . C8 . 1.429(3)    yes
N3 . H515 . 0.856    no
N4 . C22 . 1.372(3)    yes
N4 . C23 . 1.416(3)    yes
N4 . H41 . 0.875    no
N5 . C42 . 1.312(4)    yes
N5 . C46 . 1.302(4)    yes
N6 . C47 . 1.410(15)    yes
N6 . C51 . 1.304(17)    yes
C1 . C2 . 1.504(3)    yes
C2 . C3 . 1.385(3)    yes
C2 . C7 . 1.415(3)    yes
C3 . C4 . 1.361(3)    yes
C3 . H31 . 0.940    no
C4 . C5 . 1.375(3)    yes
C4 . H513 . 0.942    no
C5 . C6 . 1.354(3)    yes
C5 . H512 . 0.928    no
C6 . C7 . 1.390(3)    yes
C6 . H514 . 0.920    no
C8 . C9 . 1.384(3)    yes
C8 . C13 . 1.384(4)    yes
C9 . C10 . 1.405(4)    yes
C9 . C14 . 1.510(4)    yes
C10 . C11 . 1.385(4)    yes
C10 . C15 . 1.498(4)    yes
C11 . C12 . 1.373(4)    yes
C11 . H111 . 0.936    no
C12 . C13 . 1.392(3)    yes
C12 . H121 . 0.937    no
C13 . H131 . 0.935    no
C14 . H141 . 0.969    no
C14 . H143 . 0.950    no
C14 . H142 . 0.964    no
C15 . H151 . 0.965    no
C15 . H153 . 0.967    no
C15 . H152 . 0.963    no
C16 . C17 . 1.509(3)    yes
C17 . C18 . 1.388(3)    yes
C17 . C22 . 1.396(3)    yes
C18 . C19 . 1.380(3)    yes
C18 . H181 . 0.921    no
C19 . C20 . 1.379(4)    yes
C19 . H191 . 0.938    no
C20 . C21 . 1.383(3)    yes
C20 . H201 . 0.925    no
C21 . C22 . 1.399(3)    yes
C21 . H211 . 0.925    no
C23 . C24 . 1.374(3)    yes
C23 . C28 . 1.378(4)    yes
C24 . C25 . 1.407(3)    yes
C24 . C29 . 1.498(4)    yes
C25 . C26 . 1.374(4)    yes
C25 . C30 . 1.477(4)    yes
C26 . C27 . 1.384(4)    yes
C26 . H261 . 0.925    no
C27 . C28 . 1.371(4)    yes
C27 . H271 . 0.951    no
C28 . H281 . 0.924    no
C29 . H292 . 0.965    no
C29 . H293 . 0.969    no
C29 . H291 . 0.966    no
C30 . H303 . 0.959    no
C30 . H301 . 0.967    no
C30 . H302 . 0.962    no
C31 . C32 . 1.346(4)    yes
C31 . H311 . 0.939    no
C32 . C33 . 1.366(4)    yes
C32 . H321 . 0.943    no
C33 . C34 . 1.332(4)    yes
C33 . H331 . 0.928    no
C34 . C35 . 1.353(4)    yes
C34 . H341 . 0.929    no
C35 . H351 . 0.942    no
C36 . C37 . 1.352(4)    yes
C36 . H361 . 0.928    no
C37 . C38 . 1.341(4)    yes
C37 . H371 . 0.927    no
C38 . C39 . 1.365(4)    yes
C38 . H381 . 0.927    no
C39 . C40 . 1.371(4)    yes
C39 . H391 . 0.935    no
C40 . H401 . 0.924    no
C41 . H411 . 0.954    no
C41 . H413 . 0.956    no
C41 . H412 . 0.955    no
C42 . C43 . 1.353(4)    yes
C42 . H421 . 0.937    no
C43 . C44 . 1.337(4)    yes
C43 . H431 . 0.923    no
C44 . C45 . 1.353(4)    yes
C44 . H441 . 0.929    no
C45 . C46 . 1.362(4)    yes
C45 . H451 . 0.931    no
C46 . H461 . 0.933    no
C47 . C48 . 1.427(18)    yes
C47 . H471 . 0.928    no
C48 . C49 . 1.433(17)    yes
C48 . H481 . 0.923    no
C49 . C50 . 1.350(16)    yes
C49 . H491 . 0.932    no
C50 . C51 . 1.273(19)    yes
C50 . H501 . 0.932    no
C51 . H511 . 0.926    no
loop_
 _geom_angle_atom_site_label_1
 _geom_angle_site_symmetry_1
 _geom_angle_atom_site_label_2
 _geom_angle_site_symmetry_2
 _geom_angle_atom_site_label_3
 _geom_angle_site_symmetry_3
 _geom_angle
 _geom_angle_publ_flag
O1 . Mn1 . O3 . 173.00(7)    yes
O1 . Mn1 . O5 . 95.74(8)    yes
O3 . Mn1 . O5 . 88.28(8)    yes
O1 . Mn1 . O6 . 88.50(8)    yes
O3 . Mn1 . O6 . 87.50(8)    yes
O5 . Mn1 . O6 . 175.75(7)    yes
O1 . Mn1 . N1 . 87.02(9)    yes
O3 . Mn1 . N1 . 87.59(8)    yes
O5 . Mn1 . N1 . 85.56(9)    yes
O6 . Mn1 . N1 . 94.74(9)    yes
O1 . Mn1 . N2 . 91.86(9)    yes
O3 . Mn1 . N2 . 94.11(8)    yes
O5 . Mn1 . N2 . 86.48(8)    yes
O6 . Mn1 . N2 . 93.34(9)    yes
N1 . Mn1 . N2 . 171.80(9)    yes
Mn1 . O1 . C1 . 131.06(16)    yes
Mn1 . O3 . C16 . 131.47(17)    yes
Mn1 . O5 . C41 . 132.80(18)    yes
Mn1 . O5 . H51 . 96.9    no
C41 . O5 . H51 . 108.8    no
Mn1 . O6 . H62 . 114.7    no
Mn1 . O6 . H61 . 130.9    no
H62 . O6 . H61 . 96.7    no
Mn1 . N1 . C31 . 123.8(2)    yes
Mn1 . N1 . C35 . 121.1(2)    yes
C31 . N1 . C35 . 115.0(3)    yes
Mn1 . N2 . C36 . 123.65(17)    yes
Mn1 . N2 . C40 . 120.55(18)    yes
C36 . N2 . C40 . 115.5(2)    yes
C7 . N3 . C8 . 122.12(19)    yes
C7 . N3 . H515 . 119.4    no
C8 . N3 . H515 . 118.4    no
C22 . N4 . C23 . 124.1(2)    yes
C22 . N4 . H41 . 114.3    no
C23 . N4 . H41 . 113.8    no
C42 . N5 . C46 . 116.1(3)    yes
C47 . N6 . C51 . 124.8(10)    yes
O1 . C1 . O2 . 124.5(2)    yes
O1 . C1 . C2 . 115.0(2)    yes
O2 . C1 . C2 . 120.5(2)    yes
C1 . C2 . C3 . 120.1(2)    yes
C1 . C2 . C7 . 122.2(2)    yes
C3 . C2 . C7 . 117.7(2)    yes
C2 . C3 . C4 . 122.4(2)    yes
C2 . C3 . H31 . 118.3    no
C4 . C3 . H31 . 119.3    no
C3 . C4 . C5 . 119.1(2)    yes
C3 . C4 . H513 . 119.7    no
C5 . C4 . H513 . 121.2    no
C4 . C5 . C6 . 121.0(2)    yes
C4 . C5 . H512 . 119.5    no
C6 . C5 . H512 . 119.5    no
C5 . C6 . C7 . 120.7(2)    yes
C5 . C6 . H514 . 119.8    no
C7 . C6 . H514 . 119.5    no
C2 . C7 . C6 . 119.1(2)    yes
C2 . C7 . N3 . 120.2(2)    yes
C6 . C7 . N3 . 120.7(2)    yes
N3 . C8 . C9 . 120.0(2)    yes
N3 . C8 . C13 . 118.8(2)    yes
C9 . C8 . C13 . 121.1(2)    yes
C8 . C9 . C10 . 118.9(2)    yes
C8 . C9 . C14 . 121.7(2)    yes
C10 . C9 . C14 . 119.3(2)    yes
C9 . C10 . C11 . 119.5(2)    yes
C9 . C10 . C15 . 120.8(3)    yes
C11 . C10 . C15 . 119.7(2)    yes
C10 . C11 . C12 . 121.1(2)    yes
C10 . C11 . H111 . 119.4    no
C12 . C11 . H111 . 119.5    no
C11 . C12 . C13 . 119.9(3)    yes
C11 . C12 . H121 . 119.5    no
C13 . C12 . H121 . 120.6    no
C12 . C13 . C8 . 119.5(2)    yes
C12 . C13 . H131 . 119.7    no
C8 . C13 . H131 . 120.8    no
C9 . C14 . H141 . 109.6    no
C9 . C14 . H143 . 110.9    no
H141 . C14 . H143 . 108.8    no
C9 . C14 . H142 . 111.0    no
H141 . C14 . H142 . 108.5    no
H143 . C14 . H142 . 108.0    no
C10 . C15 . H151 . 107.3    no
C10 . C15 . H153 . 108.8    no
H151 . C15 . H153 . 110.7    no
C10 . C15 . H152 . 109.9    no
H151 . C15 . H152 . 110.0    no
H153 . C15 . H152 . 110.0    no
O3 . C16 . O4 . 123.4(2)    yes
O3 . C16 . C17 . 116.3(2)    yes
O4 . C16 . C17 . 120.3(2)    yes
C16 . C17 . C18 . 117.8(2)    yes
C16 . C17 . C22 . 121.9(2)    yes
C18 . C17 . C22 . 120.2(2)    yes
C17 . C18 . C19 . 121.9(2)    yes
C17 . C18 . H181 . 119.2    no
C19 . C18 . H181 . 118.9    no
C18 . C19 . C20 . 118.5(3)    yes
C18 . C19 . H191 . 121.1    no
C20 . C19 . H191 . 120.4    no
C19 . C20 . C21 . 120.0(2)    yes
C19 . C20 . H201 . 119.5    no
C21 . C20 . H201 . 120.5    no
C20 . C21 . C22 . 122.3(2)    yes
C20 . C21 . H211 . 118.5    no
C22 . C21 . H211 . 119.2    no
C21 . C22 . C17 . 117.0(2)    yes
C21 . C22 . N4 . 122.0(2)    yes
C17 . C22 . N4 . 121.0(2)    yes
N4 . C23 . C24 . 120.1(2)    yes
N4 . C23 . C28 . 118.4(2)    yes
C24 . C23 . C28 . 121.5(2)    yes
C23 . C24 . C25 . 118.2(3)    yes
C23 . C24 . C29 . 121.3(2)    yes
C25 . C24 . C29 . 120.5(2)    yes
C24 . C25 . C26 . 119.7(3)    yes
C24 . C25 . C30 . 120.8(3)    yes
C26 . C25 . C30 . 119.4(3)    yes
C25 . C26 . C27 . 121.2(3)    yes
C25 . C26 . H261 . 119.6    no
C27 . C26 . H261 . 119.1    no
C26 . C27 . C28 . 118.9(3)    yes
C26 . C27 . H271 . 121.2    no
C28 . C27 . H271 . 119.9    no
C23 . C28 . C27 . 120.4(3)    yes
C23 . C28 . H281 . 120.5    no
C27 . C28 . H281 . 119.1    no
C24 . C29 . H292 . 110.7    no
C24 . C29 . H293 . 111.0    no
H292 . C29 . H293 . 109.0    no
C24 . C29 . H291 . 110.6    no
H292 . C29 . H291 . 108.1    no
H293 . C29 . H291 . 107.2    no
C25 . C30 . H303 . 110.4    no
C25 . C30 . H301 . 110.6    no
H303 . C30 . H301 . 109.3    no
C25 . C30 . H302 . 108.8    no
H303 . C30 . H302 . 108.6    no
H301 . C30 . H302 . 109.1    no
N1 . C31 . C32 . 126.4(3)    yes
N1 . C31 . H311 . 116.7    no
C32 . C31 . H311 . 116.9    no
C31 . C32 . C33 . 117.0(3)    yes
C31 . C32 . H321 . 122.0    no
C33 . C32 . H321 . 121.0    no
C32 . C33 . C34 . 118.1(3)    yes
C32 . C33 . H331 . 120.7    no
C34 . C33 . H331 . 121.2    no
C33 . C34 . C35 . 119.7(3)    yes
C33 . C34 . H341 . 120.4    no
C35 . C34 . H341 . 120.0    no
C34 . C35 . N1 . 123.8(3)    yes
C34 . C35 . H351 . 118.8    no
N1 . C35 . H351 . 117.4    no
N2 . C36 . C37 . 122.8(2)    yes
N2 . C36 . H361 . 118.0    no
C37 . C36 . H361 . 119.2    no
C36 . C37 . C38 . 121.1(3)    yes
C36 . C37 . H371 . 119.9    no
C38 . C37 . H371 . 119.1    no
C37 . C38 . C39 . 117.7(3)    yes
C37 . C38 . H381 . 121.6    no
C39 . C38 . H381 . 120.6    no
C38 . C39 . C40 . 118.5(3)    yes
C38 . C39 . H391 . 121.5    no
C40 . C39 . H391 . 120.0    no
C39 . C40 . N2 . 124.2(3)    yes
C39 . C40 . H401 . 119.4    no
N2 . C40 . H401 . 116.3    no
O5 . C41 . H411 . 109.8    no
O5 . C41 . H413 . 109.9    no
H411 . C41 . H413 . 109.1    no
O5 . C41 . H412 . 109.3    no
H411 . C41 . H412 . 109.1    no
H413 . C41 . H412 . 109.8    no
N5 . C42 . C43 . 124.2(3)    yes
N5 . C42 . H421 . 116.6    no
C43 . C42 . H421 . 119.2    no
C42 . C43 . C44 . 118.3(3)    yes
C42 . C43 . H431 . 120.7    no
C44 . C43 . H431 . 121.0    no
C43 . C44 . C45 . 119.5(3)    yes
C43 . C44 . H441 . 120.7    no
C45 . C44 . H441 . 119.8    no
C44 . C45 . C46 . 117.7(3)    yes
C44 . C45 . H451 . 121.1    no
C46 . C45 . H451 . 121.2    no
C45 . C46 . N5 . 124.2(3)    yes
C45 . C46 . H461 . 119.3    no
N5 . C46 . H461 . 116.6    no
N6 . C47 . C48 . 114.8(11)    yes
N6 . C47 . H471 . 122.6    no
C48 . C47 . H471 . 122.6    no
C47 . C48 . C49 . 117.0(11)    yes
C47 . C48 . H481 . 121.4    no
C49 . C48 . H481 . 121.6    no
C48 . C49 . C50 . 119.8(11)    yes
C48 . C49 . H491 . 119.5    no
C50 . C49 . H491 . 120.7    no
C49 . C50 . C51 . 123.0(13)    yes
C49 . C50 . H501 . 118.6    no
C51 . C50 . H501 . 118.4    no
N6 . C51 . C50 . 120.5(13)    yes
N6 . C51 . H511 . 119.5    no
C50 . C51 . H511 . 120.1    no
loop_
 _geom_hbond_atom_site_label_D
 _geom_hbond_site_symmetry_D
 _geom_hbond_atom_site_label_H
 _geom_hbond_site_symmetry_H
 _geom_hbond_atom_site_label_A
 _geom_hbond_site_symmetry_A
 _geom_hbond_angle_DHA
 _geom_hbond_distance_DH
 _geom_hbond_distance_HA
 _geom_hbond_distance_DA
 _geom_hbond_publ_flag
O6 . H62 . O2 . 133 0.82 1.98 2.612(2)    yes
O5 . H51 . O4 . 154 0.85 1.83 2.624(6)    yes
O5 . H51 . C16 . 134 0.85 2.54 3.192(6)    yes
N4 . H41 . O4 . 134 0.87 1.94 2.628(6)    yes
O6 . H61 . N5 . 178 0.83 2.01 2.843(6)    yes
N3 . H515 . O2 . 133 0.86 1.98 2.637(6)    yes
C33 . H331 . O4 2_666 146 0.93 2.52 3.336(6)    yes


_iucr_refine_instructions_details
;
#
# Punched on 27/12/20 at 15:08:53
#
#LIST     12                                                                    
BLOCK 
CONT SCALE 
CONT MN   (     1 ,X'S,U'S)  UNTIL N    (     5 ) 
CONT N    (     6 ,X'S,U[ISO]) 
CONT C    (     1 ,X'S,U'S)  UNTIL C    (    46 ) 
CONT C    (    47 ,X'S,U[ISO])  UNTIL C    (    51 ) 
RIDE O   (   5,X'S) H   (  51,X'S) 
RIDE O   (   6,X'S) H   (  62,X'S) H   (  61,X'S) 
RIDE N   (   3,X'S) H   ( 515,X'S) 
RIDE N   (   4,X'S) H   (  41,X'S) 
RIDE C   (   3,X'S) H   (  31,X'S) 
RIDE C   (   4,X'S) H   ( 513,X'S) 
RIDE C   (   5,X'S) H   ( 512,X'S) 
RIDE C   (   6,X'S) H   ( 514,X'S) 
RIDE C   (  11,X'S) H   ( 111,X'S) 
RIDE C   (  12,X'S) H   ( 121,X'S) 
RIDE C   (  13,X'S) H   ( 131,X'S) 
RIDE C   (  14,X'S) H   ( 141,X'S) H   ( 143,X'S) H   ( 142,X'S) 
RIDE C   (  15,X'S) H   ( 151,X'S) H   ( 153,X'S) H   ( 152,X'S) 
RIDE C   (  18,X'S) H   ( 181,X'S) 
RIDE C   (  19,X'S) H   ( 191,X'S) 
RIDE C   (  20,X'S) H   ( 201,X'S) 
RIDE C   (  21,X'S) H   ( 211,X'S) 
RIDE C   (  26,X'S) H   ( 261,X'S) 
RIDE C   (  27,X'S) H   ( 271,X'S) 
RIDE C   (  28,X'S) H   ( 281,X'S) 
RIDE C   (  29,X'S) H   ( 292,X'S) H   ( 293,X'S) H   ( 291,X'S) 
RIDE C   (  30,X'S) H   ( 303,X'S) H   ( 301,X'S) H   ( 302,X'S) 
RIDE C   (  31,X'S) H   ( 311,X'S) 
RIDE C   (  32,X'S) H   ( 321,X'S) 
RIDE C   (  33,X'S) H   ( 331,X'S) 
RIDE C   (  34,X'S) H   ( 341,X'S) 
RIDE C   (  35,X'S) H   ( 351,X'S) 
RIDE C   (  36,X'S) H   ( 361,X'S) 
RIDE C   (  37,X'S) H   ( 371,X'S) 
RIDE C   (  38,X'S) H   ( 381,X'S) 
RIDE C   (  39,X'S) H   ( 391,X'S) 
RIDE C   (  40,X'S) H   ( 401,X'S) 
RIDE C   (  41,X'S) H   ( 411,X'S) H   ( 413,X'S) H   ( 412,X'S) 
RIDE C   (  42,X'S) H   ( 421,X'S) 
RIDE C   (  43,X'S) H   ( 431,X'S) 
RIDE C   (  44,X'S) H   ( 441,X'S) 
RIDE C   (  45,X'S) H   ( 451,X'S) 
RIDE C   (  46,X'S) H   ( 461,X'S) 
RIDE C   (  47,X'S) H   ( 471,X'S) 
RIDE C   (  48,X'S) H   ( 481,X'S) 
RIDE C   (  49,X'S) H   ( 491,X'S) 
RIDE C   (  50,X'S) H   ( 501,X'S) 
RIDE C   (  51,X'S) H   ( 511,X'S) 
END                                                                             
#
# Punched on 27/12/20 at 15:08:53
#
#LIST     16                                                                    
NO 
REM   HREST   START (DO NOT REMOVE THIS LINE) 
REM   HREST   END (DO NOT REMOVE THIS LINE) 
END                                                                             
;

# Manually omitted reflections

loop_
_oxford_refln_omitted_index_h
_oxford_refln_omitted_index_k
_oxford_refln_omitted_index_l
_oxford_refln_omitted_flag
_oxford_refln_omitted_details
  -5   5  16  x   .
  -4   6  16  x   .
  -4  -1  20  x   .
  -4   3  18  x   .
  -3  -2  21  x   .
   5 -14  18  x   .
  -7   6   0  x   .
   0   3   7  x   .
  -1  10   5  x   .
  -1  -5   2  x   .
   4   5  14  x   .
  -5  -4  17  x   .
  -5  -5  18  x   .
  -5  -4  18  x   .
  -5  -2  15  x   .
  -5  -3  16  x   .
  -5  -4  16  x   .
  -3  -4  17  x   .
  -5  -3  17  x   .
   0   0   1  x   .
   0  -2   1  x   .
  -1   1   1  x   .
  -1   1   2  x   .
   0  -1   1  x   .
# looking for ARCHIVE-HKL.CIF 
 
_iucr_refine_reflections_details 
; 
# An asterisk in column 34 indicates a format overflow 
# Data was input as F-squared 
  -1   0   0    0.23    0.09 
  -1   0   0    0.23    0.05 
  -1   0   0    0.27    0.05 
  -1   0   0    0.22    0.05 
  -1   0   0    0.28    0.04 
  -1   0   0    0.13    0.04 
  -1   0   0    0.12    0.08 
   1   0   0    0.28    0.11 
   1   0   0    0.21    0.04 
   1   0   0    0.23    0.08 
   1   0   0    0.17    0.03 
   1   0   0    0.19    0.06 
   1   0   0    0.20    0.03 
  -2   0   0    0.82    0.23 
  -2   0   0    0.49    0.24 
  -2   0   0    0.87    0.17 
  -2   0   0    1.39    0.39 
  -2   0   0    0.81    0.10 
  -2   0   0    0.90    0.10 
  -2   0   0    1.08    0.16 
  -2   0   0    0.97    0.13 
   2   0   0    0.66    0.12 
   2   0   0    1.02    0.26 
   2   0   0    1.01    0.13 
   2   0   0    0.76    0.12 
   2   0   0    0.84    0.12 
   2   0   0    0.86    0.11 
   2   0   0    0.69    0.43 
  -3   0   0    3.44    0.12 
  -3   0   0    2.85    0.42 
  -3   0   0    3.61    0.27 
  -3   0   0    2.93    0.25 
  -3   0   0    3.97    0.18 
  -3   0   0    3.65    0.20 
  -3   0   0    3.62    0.16 
  -3   0   0    3.59    0.10 
   3   0   0    3.32    0.14 
   3   0   0    3.90    0.45 
   3   0   0    3.61    0.33 
   3   0   0    3.42    0.18 
   3   0   0    3.45    0.13 
   3   0   0    3.36    0.14 
  -4   0   0    6.31    0.23 
  -4   0   0    6.41    0.22 
  -4   0   0    7.05    0.39 
  -4   0   0    6.34    0.13 
  -4   0   0    6.34    0.14 
  -4   0   0    6.32    0.38 
  -4   0   0    6.46    0.25 
  -4   0   0    6.48    0.54 
   4   0   0    6.13    0.18 
   4   0   0    6.44    0.23 
   4   0   0    7.27    0.57 
   4   0   0    7.02    0.49 
   4   0   0    6.52    0.22 
   4   0   0    6.25    0.25 
   4   0   0    6.93    0.21 
  -5   0   0    3.14    0.53 
  -5   0   0    3.33    0.08 
  -5   0   0    3.11    0.38 
  -5   0   0    3.17    0.10 
  -5   0   0    3.15    0.24 
  -5   0   0    2.97    0.26 
  -5   0   0    3.52    0.23 
  -5   0   0    3.09    0.35 
   5   0   0    2.55    0.15 
   5   0   0    3.80    0.60 
   5   0   0    3.19    0.20 
   5   0   0    3.27    0.28 
   5   0   0    3.33    0.22 
   5   0   0    3.52    0.71 
   5   0   0    3.26    0.49 
   5   0   0    3.34    0.22 
  -6   0   0    4.94    0.62 
  -6   0   0    5.75    0.44 
  -6   0   0    6.06    0.27 
  -6   0   0    5.37    0.27 
   6   0   0    6.25    0.80 
   6   0   0    5.61    0.20 
   6   0   0    6.19    0.33 
   6   0   0    7.48    0.94 
   6   0   0    6.30    0.29 
   6   0   0    5.51    0.26 
   6   0   0    6.03    0.26 
   6   0   0    6.36    0.64 
  -7   0   0    0.11    0.29 
  -7   0   0   -0.08    0.30 
  -7   0   0    0.33    0.64 
  -7   0   0   -0.14    0.48 
   7   0   0    0.38    0.31 
   7   0   0   -0.30    0.76 
   7   0   0    1.05    0.37 
   7   0   0    1.38    1.14 
   7   0   0    0.17    0.19 
   7   0   0    0.34    0.28 
  -8   0   0    0.16    0.34 
  -8   0   0   -0.23    0.52 
   8   0   0    0.12    0.31 
   8   0   0    0.17    0.37 
   8   0   0    0.19    0.85 
  -9   0   0    0.43    0.60 
   9   0   0   -0.31    1.00 
   9  -1   0   -0.15    0.87 
  -9   1   0    0.27    0.60 
   8  -1   0   -0.57    0.31 
   8  -1   0    0.09    0.35 
   8  -1   0    4.01    1.52 
   8  -1   0   -0.07    0.76 
  -8   1   0   -0.24    0.34 
  -8   1   0    0.01    0.52 
   7  -1   0    1.27    0.67 
   7  -1   0    1.56    0.30 
   7  -1   0    2.04    0.23 
   7  -1   0    2.36    1.17 
   7  -1   0    1.63    0.28 
  -7   1   0    1.27    0.31 
  -7   1   0    2.10    0.25 
  -7   1   0    1.03    0.45 
  -7   1   0    0.72    0.64 
   6  -1   0    0.76    0.55 
   6  -1   0    0.50    0.20 
   6  -1   0    0.70    0.25 
   6  -1   0    1.23    0.31 
   6  -1   0    0.39    0.20 
   6  -1   0    0.40    0.84 
   6  -1   0    0.54    0.17 
   6  -1   0    0.80    0.71 
  -6   1   0    0.35    0.40 
  -6   1   0    0.99    0.28 
  -6   1   0    0.28    0.58 
  -6   1   0    0.68    0.20 
   5  -1   0    7.92    0.35 
   5  -1   0    7.58    0.75 
   5  -1   0    7.08    0.25 
   5  -1   0    7.10    0.22 
   5  -1   0    7.90    0.29 
   5  -1   0    7.82    0.24 
   5  -1   0    7.79    0.57 
   5  -1   0    8.16    0.55 
   5  -1   0    8.17    0.26 
  -5   1   0    7.92    0.43 
  -5   1   0    7.25    0.57 
  -5   1   0    7.35    0.24 
  -5   1   0    8.22    0.31 
  -5   1   0    7.99    0.39 
   4  -1   0   24.29    0.31 
   4  -1   0   25.85    0.59 
   4  -1   0   25.40    0.31 
   4  -1   0   24.80    0.29 
   4  -1   0   22.91    0.61 
   4  -1   0   24.93    0.33 
   4  -1   0   23.92    0.40 
   4  -1   0   24.43    0.43 
  -4   1   0   24.64    0.42 
  -4   1   0   24.37    0.36 
  -4   1   0   24.88    0.44 
  -4   1   0   24.50    0.49 
  -4   1   0   24.73    0.54 
  -4   1   0   23.84    0.20 
  -4   1   0   24.13    0.22 
   3  -1   0    2.04    0.18 
   3  -1   0    1.71    0.13 
   3  -1   0    1.21    0.40 
   3  -1   0    1.66    0.13 
   3  -1   0    0.98    0.39 
   3  -1   0    2.21    0.14 
   3  -1   0    1.92    0.31 
   3  -1   0    1.99    0.15 
   3  -1   0    1.57    0.20 
  -3   1   0    1.71    0.13 
  -3   1   0    1.80    0.09 
  -3   1   0    1.67    0.10 
  -3   1   0    1.91    0.25 
  -3   1   0    1.94    0.25 
  -3   1   0    1.92    0.41 
  -3   1   0    1.84    0.19 
   2  -1   0  106.93    0.76 
   2  -1   0  106.57    0.86 
   2  -1   0  106.11    0.84 
   2  -1   0  107.51    0.81 
   2  -1   0  107.33    0.76 
   2  -1   0  108.19    0.81 
   2  -1   0  105.49    0.80 
   2  -1   0  102.56    1.41 
   2  -1   0  105.44    0.89 
  -2   1   0  105.93    0.80 
  -2   1   0  105.49    0.84 
  -2   1   0  106.75    0.74 
  -2   1   0  106.12    0.74 
  -2   1   0  103.30    0.86 
  -2   1   0  107.42    0.81 
  -2   1   0  106.68    0.84 
  -2   1   0  102.55    1.39 
   1  -1   0   23.44    0.14 
   0  -1   0    0.19    0.07 
   0  -1   0    0.17    0.01 
   0  -1   0    0.22    0.01 
   0  -1   0    0.15    0.03 
   0  -1   0    0.18    0.00 
   0   1   0    0.15    0.02 
   0   1   0    0.18    0.09 
   0   1   0    0.18    0.02 
   0   1   0    0.17    0.00 
   0   1   0    0.18    0.01 
   0   1   0    0.18    0.02 
  -1  -1   0   13.44    0.14 
  -1  -1   0   13.02    0.13 
  -1  -1   0   12.83    0.22 
  -1  -1   0   12.44    0.14 
  -1  -1   0   12.50    0.19 
  -1  -1   0   13.43    0.14 
   1   1   0   12.09    0.19 
   1   1   0   11.92    0.13 
  -2  -1   0   22.64    0.24 
  -2  -1   0   22.64    0.42 
  -2  -1   0   22.29    0.27 
  -2  -1   0   22.74    0.42 
  -2  -1   0   22.13    0.24 
  -2  -1   0   22.60    0.48 
  -2  -1   0   22.92    0.30 
   2   1   0   22.20    0.41 
   2   1   0   21.29    0.18 
   2   1   0   21.80    0.26 
   2   1   0   23.45    0.49 
   2   1   0   22.86    0.32 
   2   1   0   22.65    0.28 
   2   1   0   23.82    0.40 
  -3  -1   0    0.44    0.15 
  -3  -1   0    0.54    0.28 
  -3  -1   0    0.68    0.12 
  -3  -1   0    0.44    0.18 
  -3  -1   0    0.54    0.16 
  -3  -1   0    0.55    0.27 
  -3  -1   0    0.26    0.45 
   3   1   0    0.67    0.47 
   3   1   0    0.68    0.32 
   3   1   0    0.27    0.17 
   3   1   0    0.40    0.13 
   3   1   0    0.88    0.17 
   3   1   0    0.69    0.13 
  -4  -1   0    6.90    0.16 
  -4  -1   0    7.07    0.17 
  -4  -1   0    6.48    0.25 
  -4  -1   0    6.95    0.28 
  -4  -1   0    7.21    0.23 
  -4  -1   0    5.78    0.54 
  -4  -1   0    6.74    0.33 
  -4  -1   0    7.21    0.39 
   4   1   0    7.01    0.26 
   4   1   0    7.33    0.49 
   4   1   0    7.04    0.23 
   4   1   0    6.35    0.15 
   4   1   0    5.98    0.60 
   4   1   0    7.39    0.28 
   4   1   0    7.39    0.56 
   4   1   0    6.82    0.22 
  -5  -1   0    0.06    0.09 
  -5  -1   0   -0.38    0.52 
  -5  -1   0   -0.35    0.36 
  -5  -1   0    0.18    0.36 
  -5  -1   0    0.16    0.22 
  -5  -1   0    0.14    0.12 
  -5  -1   0   -0.30    0.19 
  -5  -1   0    0.34    0.27 
   5   1   0    0.02    0.56 
   5   1   0    0.07    0.20 
   5   1   0    0.69    0.23 
   5   1   0    0.23    0.52 
   5   1   0    0.53    0.61 
   5   1   0    0.24    0.22 
  -6  -1   0    3.27    0.28 
  -6  -1   0    2.80    0.44 
  -6  -1   0    2.73    0.65 
  -6  -1   0    3.23    0.28 
  -6  -1   0    3.64    0.34 
   6   1   0    3.60    0.30 
   6   1   0    3.14    0.27 
   6   1   0    3.21    0.17 
   6   1   0    4.25    0.72 
   6   1   0    2.80    0.73 
   6   1   0    4.49    0.88 
   6   1   0    3.42    0.23 
  -7  -1   0    0.72    0.30 
  -7  -1   0   -0.21    0.69 
  -7  -1   0    0.62    0.48 
   7   1   0    1.43    0.31 
   7   1   0    1.14    0.83 
   7   1   0    2.26    0.43 
   7   1   0    1.05    0.28 
   7   1   0    2.34    1.11 
  -8  -1   0    2.61    0.35 
  -8  -1   0    2.99    0.60 
   8   1   0    2.34    0.37 
   8   1   0    2.80    0.40 
   8   1   0    2.74    0.89 
   9  -2   0    0.35    0.81 
  -9   2   0    0.00    0.38 
  -9   2   0    0.56    0.61 
   8  -2   0    0.41    0.30 
   8  -2   0    0.00    0.71 
   8  -2   0    3.66    1.37 
   8  -2   0   -0.09    0.33 
  -8   2   0    0.52    0.36 
  -8   2   0    0.77    0.53 
   7  -2   0    1.06    0.35 
   7  -2   0   -0.42    1.08 
   7  -2   0   -0.22    0.64 
   7  -2   0    0.32    0.22 
   7  -2   0   -0.28    0.24 
   7  -2   0   -0.21    0.23 
  -7   2   0   -0.05    0.60 
  -7   2   0    0.02    0.44 
  -7   2   0   -0.04    0.23 
   6  -2   0    6.43    0.62 
   6  -2   0    6.74    0.24 
   6  -2   0    7.50    0.27 
   6  -2   0    7.89    0.59 
   6  -2   0    7.44    0.28 
   6  -2   0    7.71    0.27 
   6  -2   0    8.07    0.40 
   6  -2   0    6.99    0.87 
  -6   2   0    7.98    0.44 
  -6   2   0    6.43    0.30 
  -6   2   0    7.46    0.40 
  -6   2   0    5.87    0.59 
   5  -2   0   16.11    0.92 
   5  -2   0   16.41    0.32 
   5  -2   0   16.75    0.40 
   5  -2   0   17.09    0.31 
   5  -2   0   15.22    0.27 
  -5   2   0   16.50    0.42 
  -5   2   0   16.56    0.36 
  -5   2   0   15.97    0.34 
  -5   2   0   17.42    0.51 
   4  -2   0    3.99    0.15 
   4  -2   0    5.30    0.42 
   4  -2   0    4.56    0.20 
   4  -2   0    4.67    0.27 
   4  -2   0    4.58    0.18 
   4  -2   0    4.73    0.25 
   4  -2   0    3.49    0.54 
   4  -2   0    4.62    0.20 
   4  -2   0    3.46    0.61 
  -4   2   0    3.88    0.51 
  -4   2   0    4.40    0.33 
  -4   2   0    4.48    0.16 
  -4   2   0    4.69    0.11 
  -4   2   0    4.65    0.25 
  -4   2   0    4.43    0.09 
  -4   2   0    4.91    0.31 
   3  -2   0   13.73    0.27 
   3  -2   0   13.47    0.22 
   3  -2   0   13.64    0.22 
   3  -2   0   12.51    0.57 
   3  -2   0   14.03    0.28 
   3  -2   0   13.61    0.37 
   3  -2   0   13.95    0.25 
   3  -2   0   13.65    0.31 
  -3   2   0   13.81    0.34 
  -3   2   0   13.07    0.56 
  -3   2   0   13.55    0.24 
  -3   2   0   14.01    0.28 
  -3   2   0   13.44    0.17 
  -3   2   0   13.59    0.33 
  -3   2   0   13.44    0.18 
   2  -2   0    1.32    0.20 
   2  -2   0    1.47    0.33 
   2  -2   0    0.63    0.37 
   2  -2   0    1.04    0.08 
   2  -2   0    1.18    0.13 
   2  -2   0    0.74    0.49 
   2  -2   0    1.09    0.20 
   2  -2   0    1.23    0.12 
  -2   2   0    1.22    0.29 
  -2   2   0    0.99    0.11 
  -2   2   0    0.98    0.22 
  -2   2   0    1.16    0.18 
  -2   2   0    0.62    0.44 
  -2   2   0    0.93    0.11 
  -2   2   0    0.18    0.37 
  -2   2   0    0.82    0.18 
   1  -2   0    0.53    0.21 
   1  -2   0    0.70    0.09 
   1  -2   0    0.91    0.08 
   1  -2   0    0.67    0.22 
   1  -2   0    0.65    0.03 
   1  -2   0    0.68    0.07 
  -1   2   0    0.95    0.08 
  -1   2   0    0.97    0.19 
  -1   2   0    0.65    0.27 
  -1   2   0    0.84    0.08 
  -1   2   0    0.77    0.10 
  -1   2   0    0.83    0.09 
  -1   2   0    0.59    0.20 
  -1  -2   0  458.06    3.14 
  -1  -2   0  449.17    3.03 
  -1  -2   0  455.98    3.04 
  -1  -2   0  457.05    3.15 
  -1  -2   0  450.59    3.04 
   1   2   0  456.41    3.04 
   1   2   0  454.67    3.14 
   1   2   0  448.82    3.04 
   1   2   0  440.09    3.11 
   1   2   0  441.08    3.03 
  -2  -2   0   11.01    0.18 
  -2  -2   0   10.52    0.26 
  -2  -2   0   10.79    0.22 
  -2  -2   0   10.86    0.18 
  -2  -2   0   10.30    0.56 
  -2  -2   0   11.55    0.37 
  -2  -2   0   11.15    0.21 
   2   2   0   10.99    0.22 
   2   2   0   11.27    0.22 
   2   2   0   10.60    0.09 
   2   2   0   10.97    0.22 
   2   2   0   11.63    0.54 
   2   2   0   11.59    0.42 
   2   2   0   10.41    0.29 
  -3  -2   0   48.80    0.64 
  -3  -2   0   47.19    0.51 
  -3  -2   0   48.46    0.45 
  -3  -2   0   50.15    0.67 
  -3  -2   0   48.26    0.45 
  -3  -2   0   48.89    0.48 
   3   2   0   49.73    0.70 
   3   2   0   50.59    0.73 
   3   2   0   47.77    0.66 
   3   2   0   48.15    0.49 
   3   2   0   48.45    0.49 
   3   2   0   48.05    0.39 
   3   2   0   49.44    0.47 
  -4  -2   0   16.17    0.44 
  -4  -2   0   15.16    0.35 
  -4  -2   0   15.03    0.31 
  -4  -2   0   15.61    0.28 
  -4  -2   0   15.64    0.25 
  -4  -2   0   14.14    0.37 
   4   2   0   17.48    0.52 
   4   2   0   15.84    0.31 
   4   2   0   17.86    0.66 
   4   2   0   17.94    0.72 
   4   2   0   16.26    0.34 
   4   2   0   14.79    0.18 
   4   2   0   16.49    0.29 
  -5  -2   0   -0.67    0.53 
  -5  -2   0    0.51    0.41 
  -5  -2   0    0.27    0.15 
  -5  -2   0    0.38    0.24 
  -5  -2   0    0.11    0.20 
  -5  -2   0    0.32    0.26 
  -5  -2   0    0.39    0.13 
  -5  -2   0    0.49    0.40 
   5   2   0    0.38    0.19 
   5   2   0    0.21    0.20 
   5   2   0   -0.07    0.51 
   5   2   0    0.17    0.57 
   5   2   0    0.22    0.10 
   5   2   0    1.00    0.25 
  -6  -2   0   11.13    0.14 
  -6  -2   0   11.31    0.39 
  -6  -2   0   11.53    0.33 
  -6  -2   0    8.69    0.65 
  -6  -2   0   11.08    0.17 
  -6  -2   0   10.00    0.50 
   6   2   0   12.15    0.81 
   6   2   0   11.55    0.40 
   6   2   0   11.45    0.33 
   6   2   0   11.49    0.20 
   6   2   0   13.01    0.82 
   6   2   0   12.00    1.01 
  -7  -2   0    2.66    0.31 
  -7  -2   0    2.17    0.49 
  -7  -2   0    2.06    0.36 
  -7  -2   0    1.67    0.74 
   7   2   0    1.54    0.86 
   7   2   0    2.95    0.35 
   7   2   0    5.04    1.28 
   7   2   0    2.78    0.31 
  -8  -2   0    2.24    0.35 
  -8  -2   0    1.84    0.57 
   8   2   0    1.03    1.05 
   8   2   0    2.53    0.39 
  -9  -2   0    1.87    0.61 
  -9  -2   0    1.85    0.37 
   9   2   0    1.77    0.74 
   9   2   0    2.30    1.27 
   9  -3   0    1.22    0.77 
  -9   3   0    1.30    0.40 
  -9   3   0    2.23    0.62 
   8  -3   0    3.22    1.51 
   8  -3   0   -0.12    0.73 
   8  -3   0   -0.01    0.34 
  -8   3   0    1.05    0.40 
  -8   3   0    0.20    0.51 
   7  -3   0   -0.39    1.19 
   7  -3   0   -0.42    0.22 
   7  -3   0    0.11    0.35 
   7  -3   0   -0.05    0.29 
   7  -3   0   -0.53    0.62 
  -7   3   0   -0.48    0.31 
  -7   3   0   -1.06    0.67 
  -7   3   0   -0.50    0.42 
   6  -3   0    1.19    0.87 
   6  -3   0    2.57    0.34 
   6  -3   0    1.73    0.22 
   6  -3   0    1.93    0.65 
   6  -3   0    1.72    0.48 
   6  -3   0    1.04    0.16 
   6  -3   0    1.73    0.25 
  -6   3   0    2.09    0.40 
  -6   3   0    1.75    0.29 
  -6   3   0    1.66    0.61 
  -6   3   0    2.29    0.35 
   5  -3   0   14.03    0.58 
   5  -3   0   13.62    0.42 
   5  -3   0   13.51    0.30 
   5  -3   0   13.18    0.35 
   5  -3   0   13.17    0.30 
   5  -3   0   13.23    0.35 
   5  -3   0   11.92    0.81 
  -5   3   0   12.78    0.45 
  -5   3   0   13.88    0.45 
  -5   3   0   12.76    0.34 
   4  -3   0   51.44    0.66 
   4  -3   0   51.47    0.57 
   4  -3   0   51.12    0.58 
   4  -3   0   51.34    0.55 
   4  -3   0   51.71    0.50 
   4  -3   0   51.32    0.48 
   4  -3   0   51.39    0.49 
  -4   3   0   50.74    0.60 
  -4   3   0   50.07    0.59 
  -4   3   0   51.22    1.32 
  -4   3   0   50.61    0.56 
  -4   3   0   51.91    0.40 
  -4   3   0   50.73    0.39 
   3  -3   0    1.93    0.22 
   3  -3   0    1.54    0.15 
   3  -3   0    1.67    0.14 
   3  -3   0    1.80    0.34 
   3  -3   0    1.77    0.09 
   3  -3   0    1.48    0.48 
   3  -3   0    1.31    0.41 
   3  -3   0    1.86    0.16 
  -3   3   0    1.80    0.12 
  -3   3   0    1.74    0.12 
  -3   3   0    0.92    0.48 
  -3   3   0    1.39    0.21 
  -3   3   0    1.84    0.21 
  -3   3   0    1.99    0.27 
  -3   3   0    1.47    0.42 
  -3   3   0    1.45    0.14 
   2  -3   0   30.48    0.31 
   2  -3   0   30.19    0.34 
   2  -3   0   30.04    0.39 
  -2   3   0   29.23    0.35 
  -2   3   0   30.13    0.43 
  -2   3   0   29.85    0.39 
  -2   3   0   30.18    0.30 
  -2   3   0   30.03    0.33 
  -2   3   0   29.04    0.98 
  -2   3   0   28.58    0.51 
   1  -3   0  250.78    1.76 
   1  -3   0  250.90    1.74 
   1  -3   0  250.75    1.75 
   1  -3   0  254.48    2.17 
   1  -3   0  249.27    1.75 
  -1   3   0  256.84    1.92 
  -1   3   0  251.87    1.75 
  -1   3   0  251.64    1.74 
  -1   3   0  249.06    1.75 
  -1   3   0  245.42    1.72 
  -1   3   0  252.18    2.11 
  -1   3   0  248.74    1.75 
   0  -3   0   51.05    0.46 
   0  -3   0   50.99    0.52 
   0  -3   0   51.50    0.40 
   0  -3   0   50.91    0.44 
   0   3   0   51.13    0.43 
   0   3   0   51.37    0.98 
   0   3   0   50.63    0.46 
   0   3   0   51.55    0.51 
  -1  -3   0   22.13    0.27 
  -1  -3   0   22.51    0.37 
  -1  -3   0   22.95    0.45 
  -1  -3   0   22.04    0.25 
  -1  -3   0   23.19    0.24 
   1   3   0   22.22    0.42 
   1   3   0   22.39    0.26 
   1   3   0   21.73    0.27 
  -2  -3   0    3.97    0.30 
  -2  -3   0    3.59    0.20 
  -2  -3   0    3.73    0.16 
  -2  -3   0    3.79    0.12 
  -2  -3   0    3.72    0.51 
  -2  -3   0    3.89    0.16 
  -2  -3   0    3.86    0.15 
   2   3   0    3.62    0.50 
   2   3   0    4.00    0.15 
   2   3   0    4.33    0.19 
   2   3   0    3.92    0.17 
   2   3   0    3.81    0.33 
   2   3   0    3.76    0.18 
  -3  -3   0    0.06    0.16 
  -3  -3   0    0.28    0.33 
  -3  -3   0    0.49    0.54 
  -3  -3   0    0.22    0.16 
  -3  -3   0    0.26    0.17 
  -3  -3   0   -0.15    0.13 
  -3  -3   0    0.06    0.14 
   3   3   0    0.20    0.20 
   3   3   0    0.18    0.24 
   3   3   0    0.11    0.14 
   3   3   0    0.39    0.56 
   3   3   0    0.13    0.16 
   3   3   0    0.02    0.34 
  -4  -3   0    5.08    0.36 
  -4  -3   0    5.61    0.22 
  -4  -3   0    5.74    0.18 
  -4  -3   0    5.50    0.19 
  -4  -3   0    5.61    0.28 
  -4  -3   0    6.22    0.40 
  -4  -3   0    5.16    0.65 
  -4  -3   0    5.41    0.18 
   4   3   0    5.64    0.08 
   4   3   0    6.47    0.62 
   4   3   0    5.66    0.30 
   4   3   0    5.49    0.20 
   4   3   0    5.82    0.25 
   4   3   0    5.70    0.54 
   4   3   0    5.60    0.23 
  -5  -3   0   -0.35    0.35 
  -5  -3   0    0.44    0.16 
  -5  -3   0    0.25    0.26 
  -5  -3   0    0.05    0.19 
  -5  -3   0    0.51    0.26 
  -5  -3   0    1.23    0.64 
   5   3   0    0.16    0.58 
   5   3   0    0.33    0.08 
   5   3   0    0.53    0.60 
   5   3   0    0.33    0.22 
   5   3   0    0.23    0.28 
   5   3   0    0.22    0.22 
  -6  -3   0    1.86    0.32 
  -6  -3   0    1.83    0.13 
  -6  -3   0    1.86    0.74 
  -6  -3   0    1.80    0.16 
  -6  -3   0    1.75    0.37 
  -6  -3   0    1.87    0.26 
   6   3   0    1.89    0.11 
   6   3   0    1.91    0.27 
   6   3   0    1.32    0.71 
   6   3   0    2.63    0.36 
   6   3   0    1.99    0.71 
  -7  -3   0    0.35    0.30 
  -7  -3   0    3.30    0.99 
  -7  -3   0    1.01    0.52 
  -7  -3   0    0.92    0.29 
   7   3   0    1.51    0.89 
   7   3   0    1.44    0.33 
   7   3   0    3.99    1.17 
   7   3   0    0.85    0.37 
  -8  -3   0    1.16    0.41 
  -8  -3   0    1.46    0.56 
   8   3   0    0.71    0.96 
   8   3   0    2.18    0.36 
   9  -4   0    4.80    1.73 
   9  -4   0    0.03    0.73 
  -9   4   0    0.53    0.54 
  -9   4   0    1.93    0.47 
   8  -4   0    5.95    1.82 
   8  -4   0    4.88    0.35 
   8  -4   0    4.23    0.69 
  -8   4   0    6.63    0.61 
  -8   4   0    4.92    0.32 
   7  -4   0    4.40    0.22 
   7  -4   0    4.96    0.44 
   7  -4   0    4.88    0.67 
   7  -4   0    4.81    1.32 
   7  -4   0    4.79    0.31 
  -7   4   0    5.75    0.78 
  -7   4   0    5.06    0.49 
  -7   4   0    4.98    0.30 
   6  -4   0    0.71    0.15 
   6  -4   0    1.20    0.56 
   6  -4   0    0.56    0.98 
   6  -4   0    1.31    0.23 
   6  -4   0    0.99    0.24 
   6  -4   0    1.13    0.34 
  -6   4   0    1.12    0.33 
  -6   4   0    1.01    0.29 
  -6   4   0    0.93    0.68 
  -6   4   0    1.19    0.38 
   5  -4   0    0.53    0.61 
   5  -4   0    0.31    0.43 
   5  -4   0   -0.13    0.18 
   5  -4   0   -0.08    0.28 
   5  -4   0   -0.10    0.44 
   5  -4   0   -0.37    0.70 
   5  -4   0    0.18    0.17 
   5  -4   0   -0.16    0.11 
  -5   4   0   -0.31    0.30 
  -5   4   0    0.43    0.61 
  -5   4   0    0.09    0.08 
  -5   4   0    0.01    0.27 
  -5   4   0   -0.27    0.18 
  -5   4   0    0.15    0.04 
   4  -4   0   17.00    0.27 
   4  -4   0   17.48    0.87 
   4  -4   0   17.66    0.25 
   4  -4   0   17.29    0.41 
   4  -4   0   17.53    0.47 
   4  -4   0   17.37    0.29 
   4  -4   0   17.02    0.35 
  -4   4   0   17.25    0.46 
  -4   4   0   16.14    0.33 
  -4   4   0   16.96    0.22 
  -4   4   0   17.54    0.43 
  -4   4   0   17.25    0.23 
  -4   4   0   16.52    0.69 
  -4   4   0   16.70    0.37 
   3  -4   0   46.78    0.35 
   3  -4   0   48.43    1.34 
   3  -4   0   46.92    0.48 
   3  -4   0   46.41    0.41 
   3  -4   0   46.16    0.41 
  -3   4   0   45.33    1.18 
  -3   4   0   46.26    0.58 
  -3   4   0   46.03    0.51 
  -3   4   0   46.97    0.41 
  -3   4   0   46.04    0.49 
  -3   4   0   45.55    0.48 
  -3   4   0   45.82    0.38 
   2  -4   0  101.71    0.72 
   2  -4   0  100.83    0.76 
   2  -4   0  100.61    0.84 
   2  -4   0  100.88    0.75 
   2  -4   0  101.65    0.78 
   2  -4   0  105.16    1.49 
  -2   4   0  100.95    0.75 
  -2   4   0  101.07    0.87 
  -2   4   0  100.49    0.73 
  -2   4   0  101.97    0.79 
  -2   4   0  100.88    0.75 
  -2   4   0  101.23    1.34 
   1  -4   0   63.78    0.53 
   1  -4   0   64.10    0.53 
   1  -4   0   62.69    0.57 
   1  -4   0   63.51    0.59 
   1  -4   0   66.68    1.22 
  -1   4   0   62.78    0.55 
  -1   4   0   63.89    0.53 
  -1   4   0   66.86    1.12 
  -1   4   0   63.45    0.58 
  -1   4   0   63.53    0.53 
   0  -4   0   30.47    0.33 
   0  -4   0   30.89    0.27 
   0  -4   0   30.81    0.50 
   0  -4   0   30.63    0.38 
   0   4   0   30.30    0.35 
   0   4   0   32.56    1.08 
   0   4   0   31.52    0.46 
   0   4   0   30.46    0.34 
  -1  -4   0    0.45    0.20 
  -1  -4   0    0.59    0.60 
  -1  -4   0    0.08    0.17 
  -1  -4   0    0.43    0.17 
   1   4   0   -0.18    0.18 
   1   4   0    0.68    0.57 
   1   4   0    0.29    0.43 
   1   4   0    0.11    0.16 
   1   4   0    0.21    0.25 
  -2  -4   0    0.28    0.15 
  -2  -4   0    0.45    0.17 
  -2  -4   0    0.14    0.18 
  -2  -4   0   -0.09    0.20 
  -2  -4   0   -0.10    0.32 
  -2  -4   0   -0.37    0.51 
   2   4   0    0.09    0.35 
   2   4   0   -0.02    0.15 
   2   4   0   -0.03    0.17 
   2   4   0    0.01    0.13 
   2   4   0   -0.60    0.53 
  -3  -4   0  143.49    1.05 
  -3  -4   0  141.85    1.26 
  -3  -4   0  144.17    1.31 
  -3  -4   0  143.40    1.04 
  -3  -4   0  143.13    1.01 
  -3  -4   0  143.20    1.09 
   3   4   0  146.43    1.33 
   3   4   0  143.93    1.07 
   3   4   0  141.59    1.27 
   3   4   0  145.65    1.10 
   3   4   0  145.78    1.35 
   3   4   0  142.37    1.08 
  -4  -4   0    0.31    0.16 
  -4  -4   0    3.22    0.67 
  -4  -4   0    0.75    0.18 
  -4  -4   0    0.54    0.23 
  -4  -4   0    0.29    0.38 
  -4  -4   0    0.51    0.20 
  -4  -4   0    0.39    0.17 
   4   4   0    1.08    0.30 
   4   4   0    0.54    0.50 
   4   4   0    0.56    0.55 
   4   4   0    0.61    0.23 
   4   4   0    0.39    0.22 
   4   4   0    0.66    0.20 
  -5  -4   0    8.35    0.23 
  -5  -4   0    8.15    0.21 
  -5  -4   0    7.33    0.43 
  -5  -4   0    8.19    0.78 
  -5  -4   0    8.43    0.26 
  -5  -4   0    7.95    0.32 
   5   4   0    9.29    0.72 
   5   4   0    9.02    0.68 
   5   4   0    8.41    0.31 
   5   4   0    8.68    0.29 
   5   4   0    7.89    0.37 
  -6  -4   0    2.70    0.27 
  -6  -4   0    4.00    0.84 
  -6  -4   0    2.14    0.49 
  -6  -4   0    2.74    0.18 
  -6  -4   0    2.22    0.19 
  -6  -4   0    2.12    0.25 
   6   4   0    2.45    0.37 
   6   4   0    2.62    0.33 
   6   4   0    3.37    0.83 
   6   4   0    2.96    0.73 
  -7  -4   0    2.98    0.28 
  -7  -4   0    2.97    1.27 
  -7  -4   0    3.10    0.55 
  -7  -4   0    3.73    0.41 
   7   4   0    3.35    0.39 
   7   4   0    3.27    0.45 
   7   4   0    3.78    0.93 
   8   4   0    0.63    0.39 
   8   4   0    0.46    1.04 
   9  -5   0    3.87    1.91 
   9  -5   0   -0.88    0.84 
  -9   5   0   -0.45    0.41 
  -9   5   0    0.70    0.57 
   8  -5   0    3.79    0.73 
   8  -5   0    4.40    0.36 
   8  -5   0    5.90    1.73 
  -8   5   0    4.99    0.45 
  -8   5   0    5.39    0.57 
   7  -5   0    5.05    1.42 
   7  -5   0    4.88    0.70 
   7  -5   0    5.17    0.34 
   7  -5   0    3.27    0.69 
  -7   5   0    5.44    0.40 
  -7   5   0    5.31    0.90 
  -7   5   0    5.15    0.51 
   6  -5   0    1.00    0.23 
   6  -5   0    1.09    0.25 
   6  -5   0    0.20    0.34 
   6  -5   0    0.91    0.70 
   6  -5   0    1.12    0.61 
   6  -5   0    0.99    1.04 
  -6   5   0    0.99    0.36 
  -6   5   0    1.90    0.75 
  -6   5   0    0.77    0.30 
   5  -5   0    0.35    0.09 
   5  -5   0    0.48    0.52 
   5  -5   0    0.27    0.20 
   5  -5   0   -0.15    0.76 
   5  -5   0    0.72    0.63 
   5  -5   0    0.60    0.20 
  -5   5   0    0.56    0.09 
  -5   5   0    0.58    0.29 
  -5   5   0    0.66    0.11 
  -5   5   0    0.42    0.28 
  -5   5   0    0.31    0.20 
  -5   5   0    0.08    0.67 
   4  -5   0    8.87    0.67 
   4  -5   0    9.47    0.24 
   4  -5   0    9.73    0.11 
   4  -5   0    9.44    0.22 
   4  -5   0    9.63    0.73 
   4  -5   0   10.08    0.52 
   4  -5   0    9.40    0.22 
  -4   5   0    9.46    0.31 
  -4   5   0    9.34    0.32 
  -4   5   0    7.90    0.60 
  -4   5   0    9.93    0.42 
  -4   5   0    9.73    0.30 
  -4   5   0    9.67    0.19 
  -4   5   0    8.66    0.56 
  -4   5   0    9.26    0.17 
   3  -5   0   33.20    0.27 
   3  -5   0   33.06    0.37 
   3  -5   0   35.05    1.34 
   3  -5   0   32.10    0.54 
   3  -5   0   33.28    0.38 
   3  -5   0   32.97    0.42 
  -3   5   0   32.33    0.47 
  -3   5   0   32.69    0.38 
  -3   5   0   32.92    0.35 
  -3   5   0   32.45    0.32 
  -3   5   0   32.45    0.40 
  -3   5   0   31.34    0.79 
   2  -5   0  112.99    0.85 
   2  -5   0  112.66    0.86 
   2  -5   0  111.06    0.82 
   2  -5   0  114.85    1.61 
   2  -5   0  113.26    0.86 
   2  -5   0  112.44    0.87 
  -2   5   0  112.97    0.85 
  -2   5   0  113.10    0.88 
  -2   5   0  112.34    1.46 
  -2   5   0  112.58    0.86 
  -2   5   0  112.65    0.84 
  -2   5   0  113.02    0.84 
   1  -5   0   46.99    1.24 
   1  -5   0   45.00    0.41 
   1  -5   0   44.96    0.46 
   1  -5   0   44.96    0.51 
   1  -5   0   44.99    0.45 
  -1   5   0   45.07    0.42 
  -1   5   0   44.45    0.43 
  -1   5   0   45.18    0.53 
  -1   5   0   47.70    1.16 
  -1   5   0   44.56    0.48 
   0  -5   0   43.51    0.47 
   0  -5   0   43.40    0.43 
   0  -5   0   44.39    0.57 
   0  -5   0   44.26    0.38 
   0   5   0   43.17    0.61 
   0   5   0   45.55    1.18 
   0   5   0   43.40    0.49 
   0   5   0   43.34    0.44 
  -1  -5   0   17.51    0.31 
  -1  -5   0   16.00    0.32 
  -1  -5   0   14.32    0.80 
  -1  -5   0   18.83    0.59 
  -1  -5   0   16.82    0.24 
   1   5   0   17.09    0.24 
   1   5   0   17.33    0.48 
   1   5   0   17.09    0.30 
   1   5   0   16.12    0.33 
  -2  -5   0   41.95    0.44 
  -2  -5   0   42.36    0.44 
  -2  -5   0   40.30    0.27 
  -2  -5   0   41.33    0.41 
  -2  -5   0   41.50    0.27 
  -2  -5   0   42.20    0.65 
   2   5   0   41.88    0.42 
   2   5   0   41.44    0.64 
   2   5   0   41.06    0.45 
   2   5   0   42.63    0.61 
  -3  -5   0    7.15    0.26 
  -3  -5   0    6.74    0.32 
  -3  -5   0    8.73    0.81 
  -3  -5   0    7.12    0.23 
  -3  -5   0    7.78    0.48 
  -3  -5   0    6.82    0.18 
  -3  -5   0    7.44    0.27 
   3   5   0    7.12    0.27 
   3   5   0    7.55    0.57 
   3   5   0    7.13    0.25 
   3   5   0    5.76    0.55 
   3   5   0    6.74    0.34 
  -4  -5   0    7.62    0.74 
  -4  -5   0    5.47    0.23 
  -4  -5   0    5.57    0.20 
  -4  -5   0    5.61    0.19 
  -4  -5   0    5.91    0.23 
   4   5   0    5.57    0.25 
   4   5   0    5.60    0.28 
   4   5   0    6.19    0.62 
   4   5   0    6.04    0.32 
   4   5   0    5.08    0.61 
  -5  -5   0    0.02    0.19 
  -5  -5   0   -0.06    0.19 
  -5  -5   0   -0.34    0.39 
  -5  -5   0    0.13    0.27 
  -5  -5   0   -0.10    0.66 
  -5  -5   0    0.11    0.19 
   5   5   0    0.51    0.65 
   5   5   0   -0.01    0.25 
   5   5   0    0.19    0.68 
   5   5   0    0.30    0.28 
  -6  -5   0    8.89    0.51 
  -6  -5   0    9.40    0.37 
  -6  -5   0    8.59    0.72 
  -6  -5   0    9.68    0.27 
   6   5   0    9.97    0.37 
   6   5   0    8.92    0.43 
   6   5   0   10.63    0.86 
   6   5   0   10.76    0.82 
  -7  -5   0    4.41    0.32 
  -7  -5   0    5.55    0.44 
  -7  -5   0    4.16    0.55 
   7   5   0    5.50    0.43 
   7   5   0    3.75    0.44 
   7   5   0    6.59    1.03 
   9  -6   0    0.89    0.83 
  -9   6   0    0.55    0.40 
  -9   6   0    1.94    0.59 
   8  -6   0    8.31    0.79 
   8  -6   0   10.33    1.64 
   8  -6   0   10.22    0.39 
  -8   6   0   10.41    0.41 
  -8   6   0   11.38    0.65 
  -7   6   0   58.87    1.88 
   6  -6   0   16.73    1.37 
   6  -6   0   15.89    0.66 
   6  -6   0   16.37    0.36 
   6  -6   0   14.55    0.80 
   6  -6   0   17.52    0.36 
  -6   6   0   17.29    0.51 
  -6   6   0   15.37    0.82 
  -6   6   0   16.41    0.43 
   5  -6   0    8.31    0.24 
   5  -6   0    8.98    0.28 
   5  -6   0    7.00    0.63 
   5  -6   0    8.03    0.95 
   5  -6   0    9.27    0.48 
   5  -6   0    8.19    0.63 
  -5   6   0    6.74    0.68 
  -5   6   0    8.34    0.17 
  -5   6   0    8.66    0.34 
  -5   6   0    9.11    0.42 
  -5   6   0    8.52    0.35 
  -5   6   0    8.21    0.17 
  -5   6   0    9.10    0.30 
   4  -6   0    0.75    0.51 
   4  -6   0    1.57    0.20 
   4  -6   0    0.32    0.50 
   4  -6   0    1.62    0.20 
   4  -6   0    1.54    0.25 
   4  -6   0    1.57    0.79 
   4  -6   0    1.83    0.30 
  -4   6   0    1.73    0.17 
  -4   6   0    1.38    0.69 
  -4   6   0    2.07    0.55 
  -4   6   0    1.64    0.24 
  -4   6   0    1.68    0.15 
  -4   6   0    2.32    0.42 
  -4   6   0    1.75    0.20 
  -4   6   0    1.80    0.26 
   3  -6   0   15.88    0.28 
   3  -6   0   15.92    0.30 
   3  -6   0   15.76    0.31 
   3  -6   0   15.77    0.22 
   3  -6   0   15.08    0.35 
  -3   6   0   16.04    0.30 
  -3   6   0   15.30    0.23 
  -3   6   0   15.77    0.29 
  -3   6   0   14.85    0.60 
  -3   6   0   15.27    0.31 
  -3   6   0   13.07    0.70 
  -3   6   0   16.54    0.47 
  -3   6   0   17.68    0.63 
   2  -6   0   92.12    0.75 
   2  -6   0   91.48    0.71 
   2  -6   0   94.22    1.56 
   2  -6   0   91.32    0.73 
   2  -6   0   92.33    0.75 
  -2   6   0   92.35    0.71 
  -2   6   0   91.62    0.74 
  -2   6   0   91.42    1.43 
  -2   6   0   90.81    0.73 
  -2   6   0   92.88    0.70 
  -2   6   0   92.94    0.75 
   1  -6   0   10.60    0.23 
   1  -6   0   10.76    0.19 
   1  -6   0   10.74    0.28 
   1  -6   0   11.19    0.24 
   1  -6   0   11.48    0.64 
   1  -6   0   10.45    0.71 
  -1   6   0   10.94    0.19 
  -1   6   0   10.71    0.50 
  -1   6   0   10.61    0.23 
  -1   6   0    9.40    0.76 
  -1   6   0   11.35    0.21 
  -1   6   0   11.18    0.24 
   0  -6   0   23.33    0.31 
   0  -6   0   23.66    0.25 
   0  -6   0   24.13    0.30 
   0  -6   0   23.27    0.45 
   0   6   0   23.36    0.69 
   0   6   0   23.19    0.31 
   0   6   0   22.61    0.30 
   0   6   0   23.67    0.49 
   0   6   0   23.95    0.55 
  -1  -6   0    3.30    0.85 
  -1  -6   0    2.20    0.23 
  -1  -6   0    2.20    0.20 
  -1  -6   0    1.16    0.52 
  -1  -6   0    2.04    0.20 
   1   6   0    2.30    0.16 
   1   6   0    1.81    0.26 
   1   6   0    1.66    0.42 
   1   6   0    1.96    0.23 
   1   6   0    1.47    0.55 
  -2  -6   0    0.20    0.18 
  -2  -6   0    0.06    0.07 
  -2  -6   0    0.30    0.17 
  -2  -6   0    0.04    0.19 
  -2  -6   0    2.63    0.65 
  -2  -6   0    0.01    0.21 
   2   6   0   -0.02    0.20 
   2   6   0   -0.23    0.22 
   2   6   0    0.06    0.15 
   2   6   0    0.08    0.45 
   2   6   0   -0.14    0.60 
  -3  -6   0   74.88    0.70 
  -3  -6   0   74.70    0.66 
  -3  -6   0   74.48    0.70 
  -3  -6   0   75.78    0.96 
  -3  -6   0   74.81    0.58 
   3   6   0   74.41    0.71 
   3   6   0   76.20    0.95 
   3   6   0   75.77    0.69 
   3   6   0   74.39    1.01 
  -4  -6   0    2.81    0.86 
  -4  -6   0    1.54    0.25 
  -4  -6   0    2.12    0.23 
  -4  -6   0    1.44    0.16 
  -4  -6   0    1.93    0.23 
   4   6   0    1.92    0.35 
   4   6   0    1.73    0.63 
   4   6   0    0.85    0.52 
   4   6   0    2.01    0.28 
  -5  -6   0    0.13    0.21 
  -5  -6   0    0.17    0.42 
  -5  -6   0    0.34    0.20 
  -5  -6   0    0.34    0.21 
  -5  -6   0    0.25    0.18 
  -5  -6   0   -0.27    0.88 
   5   6   0    0.51    0.38 
   5   6   0    0.33    0.29 
   5   6   0    0.00    0.67 
   5   6   0    0.40    0.67 
  -6  -6   0    2.65    0.25 
  -6  -6   0    2.53    0.49 
  -6  -6   0    3.48    0.97 
  -6  -6   0    3.29    0.36 
   6   6   0    3.01    0.44 
   6   6   0    3.47    0.92 
   6   6   0    3.30    0.39 
  -7  -6   0    0.45    0.54 
  -7  -6   0   -0.21    0.26 
  -7  -6   0    0.63    0.37 
   7   6   0   -0.30    0.46 
   7   6   0   -0.05    0.90 
   7   6   0    0.68    0.40 
   9  -7   0   -1.94    2.02 
   9  -7   0    0.02    0.84 
  -9   7   0    0.75    0.45 
  -9   7   0    1.61    0.60 
   8  -7   0    1.00    1.59 
   8  -7   0    1.71    0.35 
   8  -7   0    1.10    0.81 
  -8   7   0    2.35    0.51 
  -8   7   0    2.04    0.44 
   7  -7   0    4.14    1.99 
   7  -7   0    5.23    0.31 
   7  -7   0    3.99    0.79 
  -7   7   0    5.96    0.47 
  -7   7   0    5.79    0.42 
   6  -7   0   18.30    0.41 
   6  -7   0   15.69    0.77 
   6  -7   0   17.85    1.52 
   6  -7   0   16.85    0.77 
  -6   7   0   18.39    0.51 
  -6   7   0   16.63    0.82 
  -6   7   0   16.88    0.42 
  -6   7   0   17.48    0.17 
  -6   7   0   17.94    0.20 
   5  -7   0   -0.20    0.59 
   5  -7   0    0.97    0.34 
   5  -7   0    0.30    0.23 
   5  -7   0    0.23    0.20 
   5  -7   0   -0.22    0.69 
   5  -7   0   -0.20    0.98 
  -5   7   0   -0.16    0.28 
  -5   7   0    0.07    0.40 
  -5   7   0    2.10    0.76 
  -5   7   0    0.01    0.14 
  -5   7   0    0.28    0.16 
  -5   7   0    0.36    0.28 
  -5   7   0    0.16    0.22 
   4  -7   0    0.92    0.83 
   4  -7   0    0.82    0.19 
   4  -7   0    1.22    0.24 
   4  -7   0    0.92    0.24 
   4  -7   0    0.72    0.20 
   4  -7   0    0.81    0.55 
   4  -7   0    0.25    0.55 
  -4   7   0    0.65    0.52 
  -4   7   0    0.75    0.70 
  -4   7   0    0.60    0.17 
  -4   7   0    0.85    0.43 
  -4   7   0    0.96    0.28 
  -4   7   0    0.76    0.15 
  -4   7   0    0.77    0.22 
  -4   7   0    0.90    0.25 
   3  -7   0    0.96    0.58 
   3  -7   0    1.27    0.22 
   3  -7   0    2.33    0.78 
   3  -7   0    1.74    0.22 
   3  -7   0    1.44    0.12 
   3  -7   0    1.72    0.22 
  -3   7   0    1.47    0.20 
  -3   7   0    0.24    0.49 
  -3   7   0    1.87    0.21 
  -3   7   0    0.68    0.53 
  -3   7   0    1.64    0.19 
  -3   7   0    1.59    0.39 
  -3   7   0    1.30    0.22 
   2  -7   0   25.09    0.39 
   2  -7   0   25.29    0.38 
   2  -7   0   24.77    0.38 
   2  -7   0   24.74    0.40 
  -2   7   0   25.47    0.35 
  -2   7   0   25.37    0.36 
  -2   7   0   24.07    0.39 
  -2   7   0   25.90    0.44 
   1  -7   0    0.23    0.15 
   1  -7   0   -0.61    0.76 
   1  -7   0    1.05    0.64 
   1  -7   0    0.29    0.19 
   1  -7   0   -0.07    0.22 
   1  -7   0    0.17    0.17 
  -1   7   0    0.09    0.18 
  -1   7   0    0.20    0.16 
  -1   7   0    0.13    0.13 
  -1   7   0    0.69    0.80 
  -1   7   0    1.91    0.54 
  -1   7   0    0.08    0.17 
  -1   7   0    0.64    0.52 
   0  -7   0    3.99    0.85 
   0  -7   0    5.20    0.23 
   0  -7   0    5.59    0.15 
   0  -7   0    5.64    0.27 
   0  -7   0    6.10    0.25 
   0  -7   0    3.69    0.54 
   0   7   0    5.29    0.27 
   0   7   0    5.67    0.20 
   0   7   0    4.10    0.57 
   0   7   0    5.04    0.26 
   0   7   0    6.27    0.55 
  -1  -7   0    4.29    0.20 
  -1  -7   0    4.72    0.29 
  -1  -7   0    4.25    0.10 
  -1  -7   0    3.56    0.69 
  -1  -7   0    4.05    0.29 
   1   7   0    4.19    0.20 
   1   7   0    3.62    0.29 
   1   7   0    2.74    0.60 
   1   7   0    4.48    0.53 
   1   7   0    3.93    0.21 
  -2  -7   0    0.79    0.18 
  -2  -7   0    0.85    0.08 
  -2  -7   0    0.88    0.17 
  -2  -7   0    2.45    0.99 
  -2  -7   0    0.99    0.22 
  -2  -7   0    0.86    0.15 
  -2  -7   0    0.69    0.67 
   2   7   0    0.08    0.55 
   2   7   0    1.06    0.25 
   2   7   0    0.63    0.18 
   2   7   0    0.95    0.22 
   2   7   0    1.18    0.50 
  -3  -7   0    1.46    0.72 
  -3  -7   0    2.42    0.13 
  -3  -7   0    2.54    0.27 
  -3  -7   0    2.11    0.27 
  -3  -7   0    2.14    0.22 
   3   7   0    2.19    0.55 
   3   7   0    2.00    0.27 
   3   7   0    2.37    0.29 
   3   7   0    2.19    0.28 
   3   7   0    1.19    0.58 
  -4  -7   0   -0.09    0.18 
  -4  -7   0   -0.02    0.23 
  -4  -7   0    2.14    0.96 
  -4  -7   0    0.24    0.15 
  -4  -7   0    0.15    0.24 
   4   7   0    0.16    0.65 
   4   7   0   -0.03    0.68 
   4   7   0   -0.21    0.28 
   4   7   0    0.26    0.37 
  -5  -7   0    3.29    0.20 
  -5  -7   0    2.69    0.45 
  -5  -7   0    3.56    0.27 
  -5  -7   0    3.53    0.26 
  -5  -7   0    3.21    0.32 
   5   7   0    3.17    0.45 
   5   7   0    3.77    0.37 
   5   7   0    3.83    0.76 
   5   7   0    2.44    0.62 
  -6  -7   0    2.29    0.34 
  -6  -7   0    3.09    0.54 
  -6  -7   0    2.86    0.25 
  -6  -7   0    2.73    0.88 
  -6  -7   0    2.62    0.24 
   6   7   0    2.28    0.49 
   6   7   0    2.93    0.37 
   6   7   0    2.64    0.97 
  -7  -7   0    0.47    0.53 
  -7  -7   0    0.54    0.30 
   7   7   0    1.51    0.42 
   7   7   0    0.22    0.84 
   7   7   0   -0.01    0.48 
   9  -8   0    0.28    1.24 
  -9   8   0    1.75    0.54 
  -9   8   0   -0.26    0.48 
   8  -8   0    1.04    0.37 
   8  -8   0    1.31    0.84 
  -8   8   0    3.03    0.55 
  -8   8   0    1.91    0.44 
   7  -8   0    6.53    0.81 
   7  -8   0    7.75    0.37 
   7  -8   0    7.72    2.11 
  -7   8   0    8.78    0.46 
  -7   8   0    9.66    0.49 
   6  -8   0    8.67    0.77 
   6  -8   0    8.43    0.72 
   6  -8   0    8.90    0.33 
   6  -8   0    7.94    1.42 
  -6   8   0    8.95    0.18 
  -6   8   0    9.54    0.92 
  -6   8   0    9.19    0.40 
  -6   8   0    8.79    0.16 
  -6   8   0    9.08    0.34 
  -6   8   0    9.59    0.45 
   5  -8   0    1.65    1.12 
   5  -8   0    2.16    0.65 
   5  -8   0    2.63    0.23 
   5  -8   0    2.24    0.66 
   5  -8   0    2.36    0.25 
  -5   8   0    2.49    0.17 
  -5   8   0    2.67    0.31 
  -5   8   0    2.72    0.25 
  -5   8   0    2.80    0.31 
  -5   8   0    2.68    0.19 
   4  -8   0    7.24    0.26 
   4  -8   0    7.47    0.26 
   4  -8   0    5.82    0.57 
   4  -8   0    8.13    0.34 
   4  -8   0    8.04    0.29 
   4  -8   0    6.55    0.94 
   4  -8   0    6.02    0.61 
   4  -8   0    7.31    0.14 
  -4   8   0    7.07    0.20 
  -4   8   0    5.85    0.51 
  -4   8   0    7.68    0.28 
  -4   8   0    7.51    0.26 
  -4   8   0    7.27    0.62 
  -4   8   0    5.54    0.85 
  -4   8   0    7.08    0.39 
  -4   8   0    7.21    0.30 
   3  -8   0   78.83    0.71 
   3  -8   0   79.82    0.72 
   3  -8   0   81.46    1.84 
   3  -8   0   79.62    0.69 
   3  -8   0   78.75    0.67 
  -3   8   0   79.71    0.70 
  -3   8   0   78.47    0.66 
  -3   8   0   80.40    0.69 
  -3   8   0   78.90    0.71 
  -3   8   0   77.75    1.61 
   2  -8   0   77.99    1.76 
   2  -8   0   73.65    0.72 
   2  -8   0   74.87    0.67 
   2  -8   0   74.29    0.70 
   2  -8   0   75.36    0.77 
  -2   8   0   77.10    1.71 
  -2   8   0   74.73    0.78 
  -2   8   0   74.30    0.66 
  -2   8   0   75.00    0.68 
  -2   8   0   72.86    0.70 
   1  -8   0    1.50    0.23 
   1  -8   0    1.63    0.17 
   1  -8   0    1.72    0.23 
   1  -8   0    1.79    0.67 
   1  -8   0    1.47    0.71 
   1  -8   0    1.39    0.16 
   1  -8   0    0.52    0.86 
  -1   8   0    1.41    0.12 
  -1   8   0    1.29    0.17 
  -1   8   0    0.83    0.54 
  -1   8   0    2.20    0.21 
  -1   8   0    1.71    0.23 
  -1   8   0    1.40    0.54 
   0  -8   0    2.06    0.22 
   0  -8   0    1.93    0.25 
   0  -8   0    3.27    0.66 
   0  -8   0    2.76    0.98 
   0  -8   0    1.97    0.13 
   0  -8   0    2.04    0.23 
   0   8   0    1.71    0.20 
   0   8   0    1.57    0.25 
   0   8   0    1.85    0.45 
   0   8   0    1.87    0.24 
   0   8   0    1.25    0.58 
   0   8   0    1.37    0.53 
  -1  -8   0    0.24    0.08 
  -1  -8   0    3.51    0.96 
  -1  -8   0    0.06    0.22 
  -1  -8   0    0.47    0.64 
  -1  -8   0    0.36    0.16 
  -1  -8   0    0.44    0.18 
   1   8   0    0.34    0.51 
   1   8   0    0.36    0.61 
   1   8   0    0.28    0.20 
   1   8   0    0.41    0.26 
   1   8   0    0.27    0.28 
  -2  -8   0    1.14    0.84 
  -2  -8   0   -0.02    0.97 
  -2  -8   0    0.00    0.09 
  -2  -8   0    0.37    0.22 
  -2  -8   0    0.62    0.27 
  -2  -8   0    0.16    0.25 
   2   8   0    0.38    0.53 
   2   8   0   -0.40    0.63 
   2   8   0    0.15    0.20 
   2   8   0   -0.17    0.29 
   2   8   0    0.43    0.25 
  -3  -8   0   14.77    0.40 
  -3  -8   0   14.24    0.20 
  -3  -8   0   14.83    0.37 
  -3  -8   0   14.53    0.38 
   3   8   0   15.64    0.80 
   3   8   0   14.36    0.41 
   3   8   0   13.40    0.78 
   3   8   0   13.40    0.42 
  -4  -8   0    2.20    0.24 
  -4  -8   0    4.84    1.03 
  -4  -8   0    1.88    0.22 
  -4  -8   0    2.10    0.28 
  -4  -8   0    1.89    0.14 
   4   8   0    2.34    0.33 
   4   8   0    1.68    0.65 
   4   8   0    1.43    0.38 
   4   8   0    1.71    0.64 
  -5  -8   0    0.87    0.28 
  -5  -8   0    0.79    0.18 
  -5  -8   0    1.00    0.46 
  -5  -8   0    0.19    1.04 
  -5  -8   0    0.51    0.21 
  -5  -8   0    0.75    0.32 
   5   8   0    0.76    0.33 
   5   8   0   -0.03    0.65 
   5   8   0    1.19    0.85 
   5   8   0    1.63    0.37 
  -6  -8   0    1.11    0.97 
  -6  -8   0    0.68    0.35 
  -6  -8   0    0.58    0.52 
  -6  -8   0    0.56    0.26 
   6   8   0    1.55    1.02 
   6   8   0    1.04    0.37 
   6   8   0    0.67    0.49 
  -7  -8   0    2.48    0.40 
  -7  -8   0    2.40    0.55 
   7   8   0    3.03    0.42 
   7   8   0    2.60    0.91 
   7   8   0    1.93    0.55 
  -9   9   0    2.06    0.61 
   8  -9   0   -0.08    0.93 
   8  -9   0   -0.57    0.35 
  -8   9   0    0.95    0.49 
  -8   9   0    0.25    0.31 
   7  -9   0    0.31    0.36 
   7  -9   0    0.83    0.78 
  -7   9   0    0.90    0.41 
  -7   9   0    0.04    0.39 
   6  -9   0   11.79    0.41 
   6  -9   0   10.24    1.74 
   6  -9   0    9.37    0.75 
  -6   9   0   11.56    0.23 
  -6   9   0   10.62    0.99 
  -6   9   0   12.22    0.47 
  -6   9   0   12.90    0.47 
  -6   9   0   12.20    0.39 
  -6   9   0   12.32    0.26 
   5  -9   0    4.68    1.34 
   5  -9   0    6.55    0.30 
   5  -9   0    6.79    0.30 
   5  -9   0    5.12    0.68 
   5  -9   0    6.49    0.70 
  -5   9   0    6.67    0.23 
  -5   9   0    6.01    0.33 
  -5   9   0    6.68    0.33 
  -5   9   0   10.62    1.04 
  -5   9   0    6.16    0.36 
  -5   9   0    5.98    0.19 
   4  -9   0   -0.20    1.03 
   4  -9   0    2.28    0.76 
   4  -9   0    0.37    0.24 
   4  -9   0    1.53    0.63 
  -4   9   0    0.47    0.34 
  -4   9   0    0.61    0.19 
  -4   9   0    0.46    0.22 
  -4   9   0    0.57    0.24 
  -4   9   0    0.69    0.21 
   3  -9   0   15.82    0.34 
   3  -9   0   12.53    0.62 
   3  -9   0   14.51    0.24 
   3  -9   0   14.99    1.01 
   3  -9   0   15.86    0.35 
   3  -9   0   15.50    0.36 
  -3   9   0   13.98    0.71 
  -3   9   0   15.71    0.34 
  -3   9   0   12.55    1.08 
  -3   9   0   15.52    0.32 
  -3   9   0   15.47    0.30 
  -3   9   0   13.33    0.91 
   2  -9   0    2.96    0.20 
   2  -9   0    3.31    0.26 
   2  -9   0    5.50    0.62 
   2  -9   0    1.90    0.76 
   2  -9   0    2.95    0.26 
   2  -9   0    3.32    0.82 
   2  -9   0    2.83    0.20 
  -2   9   0    3.21    0.55 
  -2   9   0    3.19    0.17 
  -2   9   0    1.80    0.97 
  -2   9   0    3.12    0.19 
  -2   9   0    2.82    0.19 
  -2   9   0    3.07    0.22 
  -2   9   0    2.07    0.52 
   1  -9   0    2.94    0.73 
   1  -9   0    1.81    0.26 
   1  -9   0    1.27    0.25 
  -1   9   0    1.84    0.56 
  -1   9   0    1.62    0.20 
   0  -9   0   42.40    0.69 
   0  -9   0   41.32    0.50 
   0  -9   0   41.26    0.38 
   0  -9   0   42.63    0.55 
   0   9   0   41.75    0.49 
   0   9   0   41.59    0.54 
   0   9   0   42.63    0.73 
   0   9   0   40.95    0.79 
  -1  -9   0    3.04    0.95 
  -1  -9   0    3.35    0.27 
  -1  -9   0    5.47    0.74 
  -1  -9   0    3.75    0.20 
  -1  -9   0    3.58    0.10 
  -1  -9   0    3.31    0.27 
   1   9   0    3.19    0.66 
   1   9   0    3.48    0.46 
   1   9   0    3.45    0.28 
   1   9   0    2.97    0.52 
   1   9   0    3.27    0.30 
  -2  -9   0    5.28    0.32 
  -2  -9   0    4.97    0.10 
  -2  -9   0    5.09    0.33 
  -2  -9   0    4.19    0.73 
  -2  -9   0    4.87    0.14 
  -2  -9   0    5.21    0.29 
   2   9   0    3.96    0.72 
   2   9   0    5.20    0.65 
   2   9   0    4.84    0.34 
   2   9   0    4.93    0.40 
  -3  -9   0    3.45    0.83 
  -3  -9   0    3.90    0.29 
  -3  -9   0    3.84    0.32 
  -3  -9   0    3.40    0.09 
   3   9   0    3.66    0.67 
   3   9   0    3.56    0.34 
   3   9   0    3.17    0.40 
   3   9   0    1.69    0.61 
  -4  -9   0    0.22    0.24 
  -4  -9   0    0.55    0.96 
  -4  -9   0    0.51    0.30 
  -4  -9   0    0.19    0.11 
   4   9   0   -0.06    0.30 
   4   9   0    0.33    0.78 
   4   9   0    0.15    0.33 
  -5  -9   0   14.45    1.20 
  -5  -9   0   14.16    0.38 
  -5  -9   0   14.26    0.37 
   5   9   0   14.68    0.42 
   5   9   0   13.21    0.56 
   5   9   0   14.75    0.94 
  -6  -9   0    1.61    1.01 
  -6  -9   0    1.74    0.40 
  -6  -9   0    1.42    0.26 
  -6  -9   0    1.35    0.51 
   6   9   0    0.88    0.84 
   6   9   0    2.12    0.42 
   6   9   0    1.45    0.53 
  -7  -9   0    0.22    0.55 
  -7  -9   0    0.76    0.43 
   7   9   0    1.52    0.45 
   7   9   0   -0.51    0.49 
   8 -10   0   -0.24    0.91 
   8 -10   0   -0.30    0.35 
  -8  10   0    0.02    0.42 
  -8  10   0    1.36    0.50 
   7 -10   0    1.37    0.39 
   7 -10   0    0.74    0.89 
  -7  10   0    2.04    0.46 
  -7  10   0    1.61    0.42 
   6 -10   0    6.48    0.85 
   6 -10   0    5.34    0.34 
   6 -10   0    0.91    1.81 
  -6  10   0    5.78    0.37 
  -6  10   0    5.70    0.23 
  -6  10   0    5.86    0.40 
  -6  10   0    3.98    1.04 
  -6  10   0    5.65    0.40 
   5 -10   0    5.29    0.31 
   5 -10   0    2.17    1.33 
   5 -10   0    4.35    0.76 
  -5  10   0    5.35    0.33 
  -5  10   0    5.27    0.41 
  -5  10   0    5.31    0.35 
  -5  10   0    5.18    0.21 
  -5  10   0    5.46    0.26 
   4 -10   0    0.05    0.11 
   4 -10   0   -0.04    0.19 
   4 -10   0    0.05    0.92 
   4 -10   0   -1.33    1.21 
   4 -10   0    0.99    0.76 
  -4  10   0    0.40    0.25 
  -4  10   0   -0.18    0.17 
  -4  10   0   -0.38    0.45 
  -4  10   0   -0.70    0.30 
  -4  10   0    0.82    1.05 
  -4  10   0    0.43    0.27 
   3 -10   0    5.98    1.04 
   3 -10   0    4.78    0.65 
   3 -10   0    6.20    0.84 
   3 -10   0    6.08    0.22 
   3 -10   0    6.64    0.27 
   3 -10   0    6.39    0.30 
  -3  10   0    5.91    0.25 
  -3  10   0    6.40    0.27 
  -3  10   0    5.19    1.05 
  -3  10   0    5.69    0.91 
  -3  10   0    6.80    0.34 
  -3  10   0    6.65    0.26 
   2 -10   0    1.92    0.86 
   2 -10   0    1.48    0.26 
   2 -10   0    1.33    0.20 
   2 -10   0    0.45    0.63 
   2 -10   0    1.35    0.22 
   2 -10   0    1.35    0.85 
  -2  10   0    0.06    0.59 
  -2  10   0    1.12    0.22 
  -2  10   0    1.14    0.17 
  -2  10   0    1.33    0.20 
  -2  10   0    1.27    0.22 
  -2  10   0    1.48    0.94 
   1 -10   0    1.36    0.76 
   1 -10   0    1.32    0.19 
   1 -10   0    0.87    0.24 
   1 -10   0    1.31    0.27 
   1 -10   0    1.59    1.05 
  -1  10   0    1.64    0.59 
  -1  10   0    1.35    0.23 
  -1  10   0    0.43    0.63 
  -1  10   0    1.13    0.27 
  -1  10   0    1.29    0.29 
  -1 -10   0   20.05    0.40 
  -1 -10   0   19.47    0.20 
   1  10   0   18.45    0.45 
   1  10   0   19.62    0.39 
   1  10   0   21.08    0.84 
  -2 -10   0    0.33    0.13 
  -2 -10   0    0.39    0.76 
  -2 -10   0   -0.43    0.29 
  -2 -10   0    0.28    0.26 
   2  10   0    0.36    0.31 
   2  10   0    0.02    0.36 
   2  10   0    0.20    0.63 
  -3 -10   0    0.74    0.01 
  -3 -10   0    0.90    0.97 
  -3 -10   0    0.82    0.27 
  -3 -10   0    0.58    0.31 
   3  10   0    0.74    0.25 
   3  10   0    0.98    0.43 
   3  10   0    0.51    0.71 
  -4 -10   0   15.54    0.37 
  -4 -10   0   17.69    1.35 
  -4 -10   0   14.06    0.45 
  -4 -10   0   15.90    0.44 
   4  10   0   14.59    0.46 
   4  10   0   16.10    0.47 
   4  10   0   16.63    0.94 
  -5 -10   0   -0.24    0.44 
  -5 -10   0    0.65    0.37 
  -5 -10   0   -0.84    0.95 
  -5 -10   0   -0.01    0.29 
   5  10   0    0.78    0.31 
   5  10   0   -0.37    0.90 
   5  10   0    0.09    0.51 
  -6 -10   0    0.80    0.28 
  -6 -10   0    1.25    0.42 
  -6 -10   0    0.99    0.56 
   6  10   0    2.08    0.46 
   6  10   0    0.88    1.02 
   6  10   0    0.44    0.55 
   8 -11   0   -0.52    1.00 
   8 -11   0   -0.77    0.39 
  -8  11   0    0.19    0.48 
  -8  11   0   -0.23    0.44 
   7 -11   0    1.86    1.02 
   7 -11   0    1.89    0.37 
  -7  11   0    2.25    0.39 
  -7  11   0    1.87    0.41 
   6 -11   0   12.79    0.42 
   6 -11   0   10.01    0.82 
   6 -11   0    7.21    1.80 
  -6  11   0   12.48    0.44 
  -6  11   0   13.12    0.47 
  -6  11   0   13.19    0.53 
  -6  11   0    9.13    1.77 
  -6  11   0   13.17    0.31 
   5 -11   0   -0.02    0.29 
   5 -11   0    0.15    0.82 
   5 -11   0   -0.08    0.79 
   5 -11   0   -1.92    1.74 
  -5  11   0   -0.13    1.02 
  -5  11   0   -0.12    0.31 
  -5  11   0    0.60    0.26 
  -5  11   0   -0.01    0.20 
  -5  11   0   -0.38    0.33 
  -5  11   0   -0.26    0.41 
   4 -11   0    5.03    1.14 
   4 -11   0    1.45    0.72 
   4 -11   0    0.15    0.29 
  -4  11   0   -0.32    0.48 
  -4  11   0    0.11    0.23 
  -4  11   0   -0.05    0.26 
  -4  11   0    0.10    0.27 
   3 -11   0    5.02    0.31 
   3 -11   0    5.13    0.24 
   3 -11   0    4.06    0.80 
   3 -11   0    5.50    1.17 
   3 -11   0    4.64    0.89 
   3 -11   0    5.73    0.29 
  -3  11   0    4.83    0.28 
  -3  11   0    5.34    0.28 
  -3  11   0    5.35    0.30 
  -3  11   0    6.13    1.00 
  -3  11   0    6.30    0.30 
   2 -11   0    0.99    0.22 
   2 -11   0    1.70    0.81 
   2 -11   0    0.18    0.88 
   2 -11   0    1.63    0.92 
   2 -11   0    1.20    0.20 
   2 -11   0    0.84    0.28 
  -2  11   0    1.00    0.18 
  -2  11   0    0.95    0.25 
  -2  11   0    0.92    0.20 
   1 -11   0    0.67    0.82 
   1 -11   0    0.60    0.21 
  -1  11   0    0.35    0.63 
  -1  11   0    0.36    0.29 
  -1  11   0    0.58    0.29 
   0 -11   0   12.23    0.22 
   0 -11   0   12.32    0.37 
   0 -11   0    9.29    0.86 
   0  11   0   12.42    0.36 
   0  11   0   11.06    0.40 
   0  11   0   10.98    0.68 
  -1 -11   0    0.71    0.12 
  -1 -11   0    0.67    0.17 
  -1 -11   0    0.66    0.28 
  -1 -11   0    0.02    0.81 
   1  11   0    1.65    0.36 
   1  11   0    0.42    0.26 
   1  11   0    0.35    0.63 
  -2 -11   0   -0.14    0.96 
  -2 -11   0   -0.11    0.13 
  -2 -11   0   -0.05    0.31 
  -2 -11   0   -0.03    0.35 
   2  11   0   -0.04    0.41 
   2  11   0    0.05    0.71 
   2  11   0   -0.08    0.34 
  -3 -11   0    1.73    0.32 
  -3 -11   0    1.89    0.07 
  -3 -11   0    3.17    1.09 
  -3 -11   0    1.90    0.29 
   3  11   0    1.72    0.47 
   3  11   0    3.34    0.84 
   3  11   0    1.63    0.37 
  -4 -11   0    0.09    1.02 
  -4 -11   0    0.18    0.28 
  -4 -11   0    0.54    0.40 
  -4 -11   0   -0.14    0.31 
   4  11   0    0.32    0.51 
   4  11   0    0.48    0.81 
   4  11   0    0.18    0.39 
  -5 -11   0    0.62    0.47 
  -5 -11   0    1.75    1.24 
  -5 -11   0    0.09    0.35 
  -5 -11   0    0.85    0.33 
   5  11   0    0.09    0.53 
   5  11   0    1.76    0.44 
   5  11   0    0.94    0.87 
  -6 -11   0    0.71    0.52 
  -6 -11   0    1.29    0.40 
   6  11   0    0.54    0.57 
   6  11   0    1.79    0.44 
   8 -12   0   -0.29    0.38 
   8 -12   0   -0.52    1.15 
  -8  12   0    0.66    0.47 
  -8  12   0   -0.27    0.46 
   7 -12   0   -1.14    0.83 
   7 -12   0   -0.53    0.40 
  -7  12   0   -0.09    0.41 
  -7  12   0   -0.35    0.43 
   6 -12   0    0.39    0.37 
   6 -12   0    1.35    1.01 
  -6  12   0    1.22    0.38 
  -6  12   0    1.78    0.26 
  -6  12   0    1.47    0.43 
  -6  12   0   -0.42    0.39 
   5 -12   0    4.01    1.89 
   5 -12   0    8.56    0.38 
   5 -12   0    8.29    0.90 
  -5  12   0    8.77    0.32 
  -5  12   0    8.35    0.56 
  -5  12   0    8.91    0.30 
  -5  12   0    9.03    0.33 
  -5  12   0    7.26    1.17 
   4 -12   0    0.12    0.75 
   4 -12   0   -1.77    1.45 
   4 -12   0    0.00    0.17 
   4 -12   0    0.32    0.92 
   4 -12   0    0.29    0.32 
  -4  12   0    0.26    0.31 
  -4  12   0   -0.52    0.55 
  -4  12   0   -0.03    0.30 
  -4  12   0    0.74    1.10 
  -4  12   0    0.38    0.30 
   3 -12   0    0.90    0.37 
   3 -12   0    1.44    1.27 
   3 -12   0    1.05    0.21 
   3 -12   0    0.80    0.23 
   3 -12   0    2.84    1.23 
   3 -12   0    0.93    0.79 
  -3  12   0    1.19    0.30 
  -3  12   0    0.67    0.30 
  -3  12   0    1.25    0.25 
   2 -12   0    4.33    0.85 
   2 -12   0    3.69    0.26 
   2 -12   0    3.96    0.26 
   2 -12   0    4.27    1.07 
   2 -12   0    3.69    0.28 
   2 -12   0    3.95    1.13 
  -2  12   0    3.55    0.35 
  -2  12   0    3.66    0.31 
   1 -12   0    1.02    0.19 
   1 -12   0    1.10    0.31 
   1 -12   0    1.38    0.35 
   1 -12   0    1.13    0.91 
  -1  12   0    0.93    0.33 
  -1  12   0    1.00    0.71 
  -1  12   0    1.01    0.32 
   0 -12   0   -0.16    0.95 
   0 -12   0    0.01    0.16 
   0 -12   0    0.05    0.30 
   0  12   0   -0.33    0.32 
   0  12   0   -0.10    0.35 
   0  12   0   -0.51    0.70 
  -1 -12   0    4.45    0.22 
  -1 -12   0    3.93    0.32 
  -1 -12   0    6.04    1.16 
   1  12   0    4.84    0.83 
   1  12   0    4.11    0.37 
   1  12   0    4.03    0.35 
  -2 -12   0   -1.14    0.34 
  -2 -12   0    0.97    1.07 
  -2 -12   0    0.18    0.17 
  -2 -12   0   -0.17    0.30 
   2  12   0   -0.01    0.44 
   2  12   0    0.01    0.28 
   2  12   0   -0.42    0.84 
  -3 -12   0    2.17    0.40 
  -3 -12   0    1.98    0.34 
  -3 -12   0    2.60    1.15 
   3  12   0    1.48    0.48 
   3  12   0    2.92    0.42 
   3  12   0    1.69    0.81 
  -4 -12   0    0.89    0.37 
  -4 -12   0    0.43    0.30 
  -4 -12   0    0.21    1.09 
  -4 -12   0    0.90    0.42 
   4  12   0    0.21    0.83 
   4  12   0    1.23    0.34 
   4  12   0    0.82    0.53 
  -5 -12   0   -0.44    0.27 
  -5 -12   0   -0.05    1.30 
  -5 -12   0    0.47    0.42 
  -5 -12   0    0.16    0.51 
   5  12   0   -0.49    0.41 
   5  12   0    0.76    0.88 
   5  12   0    0.40    0.42 
   7 -13   0    0.82    1.26 
   7 -13   0    0.52    0.38 
  -7  13   0    1.44    0.43 
   6 -13   0    0.61    0.36 
   6 -13   0   -0.27    0.92 
  -6  13   0    0.28    0.38 
  -6  13   0    1.08    0.49 
  -6  13   0    0.74    0.25 
   5 -13   0    0.11    0.92 
   5 -13   0   -0.46    1.82 
   5 -13   0   -0.06    0.35 
  -5  13   0    0.32    1.08 
  -5  13   0   -0.37    0.49 
  -5  13   0   -0.06    0.34 
  -5  13   0    0.95    0.33 
   4 -13   0    6.61    1.47 
   4 -13   0    0.72    0.93 
   4 -13   0    0.45    0.36 
  -4  13   0    0.17    0.33 
  -4  13   0    1.99    1.05 
   3 -13   0    2.74    0.38 
   3 -13   0    2.04    0.25 
   3 -13   0    0.98    0.79 
   3 -13   0    2.96    1.41 
  -3  13   0    2.10    0.26 
  -3  13   0    1.92    0.32 
  -3  13   0    1.52    0.33 
   2 -13   0    1.72    0.86 
   2 -13   0    2.37    0.30 
   2 -13   0    2.53    0.37 
   2 -13   0    2.00    0.22 
  -2  13   0    2.08    0.34 
  -2  13   0    2.28    0.34 
  -2  13   0    2.72    0.83 
   1 -13   0    5.05    0.23 
   1 -13   0    4.44    0.35 
   1 -13   0    3.66    0.95 
  -1  13   0    5.72    0.87 
  -1  13   0    4.79    0.39 
  -1  13   0    5.04    0.38 
   0 -13   0    2.51    0.18 
   0 -13   0    1.96    0.34 
   0 -13   0    1.35    0.97 
   0  13   0    2.04    0.39 
   0  13   0    2.61    0.84 
   0  13   0    2.50    0.39 
  -1 -13   0    3.26    1.00 
  -1 -13   0    4.65    0.37 
  -1 -13   0    4.90    0.24 
   1  13   0    5.04    0.35 
   1  13   0    5.28    0.85 
   1  13   0    4.11    0.44 
  -2 -13   0    9.57    1.10 
  -2 -13   0   11.12    0.35 
  -2 -13   0   10.85    0.47 
   2  13   0   11.91    0.50 
   2  13   0   12.36    1.00 
   2  13   0   11.48    0.59 
  -3 -13   0   11.16    0.47 
  -3 -13   0    9.24    1.13 
  -3 -13   0   11.00    0.40 
   3  13   0   11.61    0.61 
   3  13   0   11.73    1.11 
   3  13   0   12.14    0.52 
  -4 -13   0    0.34    0.32 
  -4 -13   0   -0.46    1.15 
  -4 -13   0    0.38    0.44 
  -4 -13   0    1.13    0.42 
   4  13   0    0.90    0.43 
   4  13   0   -0.04    0.84 
   4  13   0   -0.27    0.55 
  -5 -13   0    0.68    0.42 
  -5 -13   0    0.27    0.36 
  -5 -13   0   -0.35    0.99 
  -5 -13   0    0.51    0.53 
   5  13   0    1.67    0.49 
   7 -14   0   -0.80    0.98 
   7 -14   0   -0.35    0.40 
  -7  14   0   -0.60    0.40 
   6 -14   0    0.72    0.97 
   6 -14   0    0.36    0.37 
  -6  14   0    1.70    0.29 
  -6  14   0    0.95    0.52 
  -6  14   0    0.90    0.37 
   5 -14   0    2.43    0.39 
   5 -14   0    2.39    0.96 
  -5  14   0    2.63    0.34 
  -5  14   0    1.91    0.66 
  -5  14   0    2.94    0.34 
   4 -14   0   -0.23    0.37 
   4 -14   0    0.52    0.98 
   4 -14   0    2.47    1.90 
  -4  14   0   -0.91    0.68 
  -4  14   0    0.47    0.31 
  -4  14   0    0.09    0.34 
   3 -14   0    0.69    1.49 
   3 -14   0   -0.13    0.98 
   3 -14   0    0.55    0.39 
  -3  14   0    0.72    0.78 
  -3  14   0   -0.36    0.34 
  -3  14   0    0.48    0.33 
   2 -14   0    7.31    0.31 
   2 -14   0    6.89    0.44 
   2 -14   0    6.64    1.10 
  -2  14   0    7.14    0.41 
  -2  14   0    6.30    0.47 
  -2  14   0    7.07    0.92 
   1 -14   0    0.19    0.38 
   1 -14   0    0.71    0.30 
   1 -14   0    0.04    1.01 
  -1  14   0    1.21    1.03 
  -1  14   0   -0.26    0.38 
  -1  14   0    0.93    0.40 
   0 -14   0    1.13    0.36 
   0 -14   0   -0.21    1.02 
   0  14   0    2.20    0.95 
   0  14   0    1.11    0.42 
   0  14   0    1.03    0.39 
  -1 -14   0    7.80    0.43 
  -1 -14   0    6.60    1.20 
   1  14   0    7.38    0.47 
   1  14   0    8.78    1.02 
   1  14   0    6.81    0.53 
  -2 -14   0    6.07    0.41 
  -2 -14   0    6.42    0.38 
  -2 -14   0    6.38    1.40 
   2  14   0    5.40    0.53 
   2  14   0    6.44    0.46 
   2  14   0    6.59    0.93 
  -3 -14   0    0.75    0.36 
  -3 -14   0    0.61    0.41 
  -3 -14   0    1.95    0.44 
  -3 -14   0   -0.10    1.09 
   3  14   0    1.71    0.93 
   3  14   0    1.22    0.44 
   3  14   0    1.59    0.35 
  -4 -14   0    1.13    0.45 
  -4 -14   0    0.79    0.35 
  -4 -14   0    0.06    1.17 
  -4 -14   0    1.52    0.49 
   4  14   0    2.80    0.51 
   4  14   0    0.41    0.59 
   4  14   0    1.33    1.35 
   6 -15   0   -0.93    0.37 
   6 -15   0    0.37    1.10 
  -6  15   0    0.29    0.41 
   5 -15   0   -0.71    1.00 
   5 -15   0   -0.37    0.39 
  -5  15   0    0.88    0.36 
  -5  15   0   -0.43    0.33 
  -5  15   0   -1.26    0.60 
   4 -15   0    0.26    0.91 
   4 -15   0   -0.21    0.40 
   4 -15   0   -2.55    1.71 
  -4  15   0    0.45    0.81 
  -4  15   0   -0.56    0.28 
  -4  15   0   -1.97    0.75 
  -4  15   0    0.26    0.37 
   3 -15   0   15.65    0.53 
   3 -15   0   16.96    1.60 
  -3  15   0   15.57    0.49 
  -3  15   0   15.24    0.97 
   2 -15   0   -0.46    1.10 
   2 -15   0   -0.14    0.29 
  -2  15   0   -0.91    0.39 
  -2  15   0    0.03    0.93 
  -2  15   0    0.49    0.38 
   1 -15   0    1.14    1.06 
   1 -15   0    1.33    0.40 
  -1  15   0    1.09    0.78 
  -1  15   0    0.84    0.44 
  -1  15   0    2.07    0.41 
   0 -15   0   -0.27    1.15 
   0 -15   0    0.45    0.29 
   0  15   0    0.52    0.48 
   0  15   0    1.17    0.42 
   0  15   0    0.46    0.86 
  -1 -15   0    0.30    0.40 
  -1 -15   0    0.09    1.15 
   1  15   0    1.04    0.45 
   1  15   0   -0.10    1.10 
   1  15   0    0.18    0.55 
  -2 -15   0    0.38    1.28 
  -2 -15   0    0.32    0.40 
  -2 -15   0   -1.05    0.39 
   2  15   0   -0.29    0.41 
   2  15   0    0.75    0.46 
   2  15   0   -0.03    0.98 
  -3 -15   0    1.60    0.40 
  -3 -15   0    1.41    0.34 
  -3 -15   0    0.41    1.31 
  -3 -15   0    2.50    0.44 
   3  15   0    2.10    0.49 
   3  15   0    0.56    0.43 
   3  15   0    2.50    1.01 
  -4 -15   0    0.36    1.62 
   6 -16   0   -0.92    0.40 
  -6  16   0   -0.50    0.39 
   5 -16   0   -0.08    0.89 
   5 -16   0    0.05    0.30 
  -5  16   0   -0.76    0.80 
  -5  16   0    0.22    0.35 
  -5  16   0    1.05    0.34 
   4 -16   0   -0.91    1.73 
   4 -16   0   -0.35    0.42 
   4 -16   0   -0.69    1.01 
  -4  16   0    0.64    0.84 
  -4  16   0    0.88    0.36 
   3 -16   0    0.21    0.95 
   3 -16   0   -1.06    0.39 
  -3  16   0    0.11    0.37 
  -3  16   0   -0.17    0.83 
   2 -16   0    2.57    1.19 
   2 -16   0    2.61    0.43 
  -2  16   0    2.89    1.11 
  -2  16   0    3.82    0.45 
  -2  16   0    1.05    0.49 
   1 -16   0   -0.58    0.42 
   1 -16   0    0.76    1.33 
  -1  16   0    0.33    0.41 
  -1  16   0    0.00    0.91 
  -1  16   0   -1.43    0.46 
   0 -16   0    0.02    0.40 
   0 -16   0   -0.14    1.22 
   0  16   0    0.72    0.99 
   0  16   0   -1.12    0.49 
   0  16   0    0.81    0.34 
  -1 -16   0    5.19    0.43 
  -1 -16   0    4.56    1.31 
   1  16   0    6.89    0.51 
   1  16   0    4.11    0.55 
   1  16   0    6.15    1.07 
  -2 -16   0    0.23    1.57 
  -2 -16   0   -0.64    0.44 
  -2 -16   0   -0.19    0.38 
   2  16   0    0.74    0.98 
   2  16   0    2.04    0.52 
   2  16   0   -0.89    0.41 
  -3 -16   0    1.78    1.43 
   5 -17   0   -0.47    0.46 
  -5  17   0    1.24    0.36 
   4 -17   0   -2.93    1.85 
   4 -17   0    0.15    0.35 
   4 -17   0    0.52    1.13 
  -4  17   0    0.93    0.39 
   3 -17   0    3.22    0.49 
   3 -17   0    2.09    0.96 
  -3  17   0    3.87    0.44 
  -3  17   0    2.46    0.93 
   2 -17   0    0.55    1.22 
   2 -17   0    0.58    0.48 
  -2  17   0   -0.39    1.18 
  -2  17   0    0.35    0.41 
   1 -17   0    2.28    1.15 
   1 -17   0    2.16    0.49 
  -1  17   0    3.08    0.40 
  -1  17   0    1.96    1.01 
   0 -17   0    0.46    1.54 
   0 -17   0    0.25    0.47 
   0  17   0   -1.25    0.56 
   0  17   0    0.73    0.46 
   0  17   0    0.15    1.05 
  -1 -17   0    0.80    0.41 
  -1 -17   0    2.23    1.48 
   1  17   0    1.45    0.39 
   1  17   0   -1.03    0.56 
   1  17   0    1.14    1.10 
  -3  18   0    1.51    0.42 
  -2  18   0    5.73    0.51 
   1 -18   0    0.67    1.39 
  -1  18   0    1.64    0.53 
   0  18  -1   -0.90    0.56 
   0 -18   1    0.45    1.38 
  -1  18  -1    0.68    1.43 
  -1  18  -1    0.97    0.46 
   1 -18   1   -0.17    0.51 
   1 -18   1    0.46    1.24 
  -2  18  -1    2.05    1.09 
  -2  18  -1    3.75    0.48 
   2 -18   1    1.98    1.12 
   2 -18   1    1.66    0.46 
  -3  18  -1    1.03    1.25 
  -3  18  -1    0.22    0.41 
   3 -18   1    0.00    0.49 
  -4  18  -1    1.49    0.43 
   4 -18   1    0.25    0.64 
  -2 -17   1    1.75    1.53 
   1  17  -1   -0.57    0.54 
   1  17  -1    0.79    0.47 
   1  17  -1   -0.48    1.23 
  -1 -17   1    2.01    1.38 
  -1 -17   1    0.11    0.41 
   0  17  -1   -1.49    0.47 
   0  17  -1   -0.14    0.31 
   0  17  -1    0.57    1.29 
   0 -17   1   -0.29    0.43 
   0 -17   1    0.28    1.31 
  -1  17  -1   -1.00    0.46 
  -1  17  -1    1.85    0.46 
  -1  17  -1    1.32    1.24 
   1 -17   1    0.76    0.45 
   1 -17   1    1.43    1.21 
  -2  17  -1   -0.09    0.40 
  -2  17  -1    0.17    1.01 
   2 -17   1   -0.21    0.42 
   2 -17   1   -0.08    1.08 
  -3  17  -1    1.50    1.07 
  -3  17  -1    3.00    0.46 
   3 -17   1    1.63    1.02 
   3 -17   1    0.93    0.44 
  -4  17  -1   -0.41    1.43 
  -4  17  -1    0.72    0.40 
   4 -17   1   -0.09    0.46 
   4 -17   1   -2.82    1.98 
   4 -17   1   -0.74    0.91 
  -5  17  -1   -0.64    0.35 
  -5  17  -1    1.07    0.37 
   5 -17   1   -0.48    0.45 
   3  16  -1    1.09    0.70 
   3  16  -1   -0.73    0.62 
  -3 -16   1   -0.31    0.37 
  -3 -16   1    1.30    1.42 
  -3 -16   1   -0.25    0.37 
   2  16  -1    6.36    0.52 
   2  16  -1    6.11    1.05 
   2  16  -1    4.35    0.58 
  -2 -16   1    4.90    0.49 
  -2 -16   1    5.19    0.43 
  -2 -16   1    4.81    1.30 
   1  16  -1    5.56    1.05 
   1  16  -1    5.60    0.47 
   1  16  -1    4.70    0.54 
  -1 -16   1    5.01    1.44 
  -1 -16   1    5.67    0.46 
   0  16  -1   -0.17    0.99 
   0  16  -1    1.88    0.44 
   0  16  -1   -0.03    0.44 
   0 -16   1    0.89    1.20 
   0 -16   1    0.84    0.42 
  -1  16  -1   -0.87    0.42 
  -1  16  -1    0.92    0.43 
  -1  16  -1    0.37    1.09 
   1 -16   1   -0.23    0.40 
   1 -16   1   -0.13    1.12 
  -2  16  -1    4.01    0.45 
  -2  16  -1    3.18    0.95 
  -2  16  -1    1.92    0.47 
   2 -16   1    2.10    1.02 
   2 -16   1    3.62    0.36 
  -3  16  -1    1.89    1.13 
  -3  16  -1    1.41    0.35 
   3 -16   1    0.94    0.93 
   3 -16   1    1.21    0.41 
  -4  16  -1    1.46    0.38 
  -4  16  -1    0.40    0.30 
   4 -16   1   -0.82    1.84 
   4 -16   1    0.45    0.31 
   4 -16   1    0.49    1.05 
  -5  16  -1    0.57    0.34 
  -5  16  -1   -0.43    0.33 
   5 -16   1   -1.09    0.40 
   5 -16   1    0.33    1.06 
  -6  16  -1    0.39    0.37 
  -6  16  -1    1.83    0.57 
   6 -16   1    0.82    0.45 
   6 -16   1   -0.44    1.25 
  -4 -15   1    0.99    0.45 
  -4 -15   1    0.24    1.53 
   3  15  -1    0.75    0.34 
   3  15  -1    0.50    0.89 
   3  15  -1    0.00    0.55 
  -3 -15   1    1.65    1.57 
  -3 -15   1    0.11    0.35 
  -3 -15   1    0.87    0.42 
  -3 -15   1    0.45    0.41 
   2  15  -1    8.58    0.60 
   2  15  -1   11.07    1.27 
   2  15  -1   10.05    0.51 
  -2 -15   1    9.08    0.41 
  -2 -15   1    9.19    0.43 
  -2 -15   1   10.40    1.40 
  -2 -15   1    9.22    0.43 
   1  15  -1    0.12    0.45 
   1  15  -1    1.19    0.45 
   1  15  -1    1.31    0.94 
  -1 -15   1    0.37    0.37 
  -1 -15   1    0.14    1.20 
   0  15  -1    1.51    0.43 
   0  15  -1    0.43    0.94 
   0  15  -1    0.45    0.44 
   0 -15   1    0.60    1.09 
   0 -15   1    0.93    0.39 
  -1  15  -1    0.69    0.37 
  -1  15  -1    0.72    0.42 
  -1  15  -1    0.82    0.94 
   1 -15   1    0.82    1.07 
   1 -15   1    0.74    0.28 
  -2  15  -1   -0.62    0.38 
  -2  15  -1    0.04    0.85 
  -2  15  -1    0.02    0.37 
   2 -15   1    0.01    0.40 
   2 -15   1   -0.17    0.96 
  -3  15  -1   -0.09    0.35 
   3 -15   1   -0.74    0.87 
   3 -15   1   -0.23    0.38 
   3 -15   1    0.51    1.38 
  -4  15  -1    2.44    0.36 
  -4  15  -1    1.62    0.33 
   4 -15   1    0.03    1.92 
   4 -15   1    1.96    0.41 
   4 -15   1    1.20    0.85 
  -5  15  -1    0.06    0.57 
  -5  15  -1    1.90    0.37 
  -5  15  -1    2.02    0.36 
   5 -15   1    1.79    1.04 
   5 -15   1    1.86    0.42 
   5 -15   1   -1.83    2.16 
  -6  15  -1    0.69    0.33 
  -6  15  -1    0.26    0.40 
   6 -15   1   -1.04    1.02 
   6 -15   1   -0.82    0.39 
  -7  15  -1   -0.19    0.39 
   7 -15   1   -0.35    0.44 
   4  14  -1    0.75    0.58 
   4  14  -1    0.97    0.85 
   4  14  -1    1.57    0.45 
  -4 -14   1    1.14    0.34 
  -4 -14   1    1.42    0.43 
  -4 -14   1    1.63    1.22 
  -4 -14   1    1.88    0.45 
   3  14  -1   -0.26    0.52 
   3  14  -1    0.40    0.42 
   3  14  -1    0.57    0.99 
  -3 -14   1    0.36    0.34 
  -3 -14   1    0.41    1.20 
  -3 -14   1    0.31    0.42 
  -3 -14   1    0.74    0.42 
   2  14  -1    0.23    0.43 
   2  14  -1   -0.18    0.86 
   2  14  -1   -0.18    0.49 
  -2 -14   1   -0.32    0.33 
  -2 -14   1    1.00    1.19 
  -2 -14   1   -0.56    0.39 
  -2 -14   1    0.33    0.34 
   1  14  -1    2.57    0.45 
   1  14  -1    1.70    0.44 
   1  14  -1    2.27    0.83 
  -1 -14   1    2.01    0.36 
  -1 -14   1    1.01    1.03 
   0  14  -1   -0.18    0.39 
   0  14  -1    0.50    0.39 
   0  14  -1    0.40    0.87 
   0 -14   1   -0.07    1.20 
   0 -14   1    0.24    0.27 
  -1  14  -1    1.23    0.38 
  -1  14  -1    0.89    0.84 
  -1  14  -1    0.52    0.37 
   1 -14   1    1.08    1.04 
   1 -14   1    0.92    0.27 
  -2  14  -1    5.59    0.39 
  -2  14  -1    4.99    0.37 
  -2  14  -1    5.30    0.86 
   2 -14   1    5.22    0.38 
   2 -14   1    4.11    1.03 
   2 -14   1    6.00    0.30 
  -3  14  -1    0.89    0.27 
  -3  14  -1    1.12    0.33 
  -3  14  -1    0.24    0.32 
   3 -14   1    0.05    0.96 
   3 -14   1    0.60    0.36 
   3 -14   1    1.21    0.27 
   3 -14   1    0.69    1.54 
  -4  14  -1    0.76    0.34 
  -4  14  -1    1.01    1.37 
  -4  14  -1    0.22    0.29 
   4 -14   1    0.38    0.98 
   4 -14   1    1.82    1.89 
   4 -14   1   -0.03    0.38 
  -5  14  -1    5.48    1.41 
  -5  14  -1    7.22    0.37 
  -5  14  -1    6.19    0.36 
  -5  14  -1    5.89    0.65 
   5 -14   1    5.52    0.93 
   5 -14   1    6.72    0.41 
   5 -14   1    1.81    2.06 
  -6  14  -1    0.74    0.30 
  -6  14  -1    0.54    0.78 
  -6  14  -1    1.34    0.32 
   6 -14   1    0.53    0.40 
   6 -14   1    1.06    0.97 
  -7  14  -1   -0.25    0.41 
   7 -14   1   -0.55    0.39 
   7 -14   1   -0.33    1.01 
   5  13  -1    1.10    0.58 
   5  13  -1    1.91    0.44 
   5  13  -1    2.11    1.11 
  -5 -13   1    0.74    0.33 
  -5 -13   1    1.43    0.32 
  -5 -13   1    0.21    1.40 
  -5 -13   1    1.29    0.49 
   4  13  -1    0.13    0.50 
   4  13  -1    0.93    0.84 
   4  13  -1    1.83    0.45 
  -4 -13   1    1.83    1.21 
  -4 -13   1    0.61    0.42 
  -4 -13   1    1.66    0.42 
  -4 -13   1    1.01    0.36 
   3  13  -1    5.70    0.87 
   3  13  -1    5.99    0.46 
   3  13  -1    5.38    0.54 
  -3 -13   1    4.86    1.17 
  -3 -13   1    6.18    0.41 
  -3 -13   1    5.91    0.45 
  -3 -13   1    6.41    0.45 
   2  13  -1   19.33    0.97 
   2  13  -1   19.27    0.53 
   2  13  -1   17.99    0.58 
  -2 -13   1   18.68    0.45 
  -2 -13   1   18.58    1.24 
  -2 -13   1   19.63    0.53 
   1  13  -1    1.54    0.29 
   1  13  -1    1.76    0.82 
   1  13  -1    1.56    0.42 
  -1 -13   1    1.26    0.32 
  -1 -13   1    0.89    1.05 
  -1 -13   1    1.73    0.19 
   0  13  -1    0.92    0.38 
   0  13  -1    0.66    0.79 
   0  13  -1    0.45    0.37 
   0 -13   1    0.21    0.24 
   0 -13   1   -0.73    1.01 
   0 -13   1    0.63    0.22 
  -1  13  -1    0.17    0.33 
  -1  13  -1    0.43    0.34 
  -1  13  -1   -0.12    0.74 
   1 -13   1    0.14    0.19 
   1 -13   1    0.47    0.33 
   1 -13   1    0.97    0.97 
  -2  13  -1    1.01    0.36 
  -2  13  -1    1.01    0.35 
   2 -13   1    1.54    0.89 
   2 -13   1    2.89    1.11 
   2 -13   1    1.49    0.25 
   2 -13   1    1.05    0.24 
   2 -13   1    1.01    0.34 
  -3  13  -1    1.35    0.31 
  -3  13  -1    4.32    1.35 
  -3  13  -1    0.79    0.30 
  -3  13  -1    1.16    0.26 
   3 -13   1    1.06    0.25 
   3 -13   1    2.23    1.40 
   3 -13   1    1.86    0.86 
   3 -13   1    1.29    0.22 
  -4  13  -1   15.15    0.38 
  -4  13  -1   15.42    0.40 
  -4  13  -1   13.96    1.14 
   4 -13   1   11.85    0.81 
   4 -13   1   14.92    0.43 
   4 -13   1   13.93    1.07 
   4 -13   1   15.88    1.78 
  -5  13  -1    2.17    1.23 
  -5  13  -1    1.81    0.54 
  -5  13  -1    2.43    0.36 
  -5  13  -1    2.94    0.34 
   5 -13   1    1.88    0.34 
   5 -13   1    1.92    2.05 
   5 -13   1    2.13    0.94 
  -6  13  -1    0.94    0.42 
  -6  13  -1    0.64    0.38 
  -6  13  -1    1.09    0.29 
   6 -13   1    0.04    0.36 
   6 -13   1    0.71    1.07 
  -7  13  -1    0.30    0.41 
   7 -13   1    0.03    0.39 
   7 -13   1    0.85    1.04 
   8 -13   1    0.87    0.42 
  -6 -12   1    0.44    0.51 
   5  12  -1   -0.17    0.77 
   5  12  -1    0.47    0.40 
   5  12  -1   -0.16    0.54 
  -5 -12   1    0.38    0.45 
  -5 -12   1    0.65    1.23 
  -5 -12   1    0.19    0.39 
  -5 -12   1    0.35    0.29 
   4  12  -1    0.87    0.82 
   4  12  -1   -0.04    0.47 
   4  12  -1    0.50    0.39 
  -4 -12   1    0.98    0.46 
  -4 -12   1    1.64    1.14 
  -4 -12   1    0.53    0.36 
  -4 -12   1    0.66    0.34 
   3  12  -1    3.54    0.49 
   3  12  -1    4.50    0.83 
   3  12  -1    3.15    0.29 
  -3 -12   1    4.42    0.40 
  -3 -12   1    3.56    0.36 
  -3 -12   1    4.19    1.13 
  -3 -12   1    3.96    0.37 
   2  12  -1    1.79    0.75 
   2  12  -1    1.66    0.28 
   2  12  -1    1.87    0.44 
  -2 -12   1    1.31    0.92 
  -2 -12   1    1.99    0.16 
  -2 -12   1    1.74    0.31 
  -2 -12   1    1.92    0.38 
   1  12  -1    7.23    0.54 
   1  12  -1    7.55    0.82 
   1  12  -1    6.95    0.30 
  -1 -12   1    7.54    0.22 
  -1 -12   1    5.85    0.94 
  -1 -12   1    7.15    0.28 
   0  12  -1    0.54    0.67 
   0  12  -1   -0.22    0.31 
   0  12  -1    0.32    0.34 
   0 -12   1    0.29    0.30 
   0 -12   1    0.32    0.19 
   0 -12   1    4.25    1.02 
  -1  12  -1    0.79    0.70 
  -1  12  -1    0.73    0.28 
  -1  12  -1    1.56    0.28 
  -1  12  -1    1.04    0.31 
   1 -12   1    0.60    0.29 
   1 -12   1    1.30    0.19 
   1 -12   1    0.78    0.27 
   1 -12   1    1.45    0.89 
  -2  12  -1    5.83    0.33 
  -2  12  -1    6.15    0.22 
  -2  12  -1    5.74    0.33 
  -2  12  -1    5.44    1.00 
   2 -12   1    5.80    0.27 
   2 -12   1    7.35    1.11 
   2 -12   1    5.64    0.82 
   2 -12   1    4.28    1.08 
   2 -12   1    6.55    0.27 
   2 -12   1    5.90    0.33 
  -3  12  -1    0.39    0.28 
  -3  12  -1    0.35    0.26 
   3 -12   1    0.33    0.30 
   3 -12   1    6.91    1.14 
   3 -12   1    0.53    1.29 
   3 -12   1    0.12    0.88 
   3 -12   1    0.83    0.26 
  -4  12  -1   -0.42    0.57 
  -4  12  -1    0.00    0.25 
  -4  12  -1    0.61    0.27 
  -4  12  -1   -0.03    0.96 
   4 -12   1    1.05    1.18 
   4 -12   1   -1.16    1.47 
   4 -12   1    0.61    0.87 
   4 -12   1    0.19    0.31 
   4 -12   1    0.34    0.15 
  -5  12  -1    9.16    0.36 
  -5  12  -1    8.93    0.26 
  -5  12  -1    9.79    0.36 
  -5  12  -1    6.99    1.04 
  -5  12  -1    8.79    0.51 
   5 -12   1    9.25    0.38 
   5 -12   1    7.07    1.67 
   5 -12   1    7.66    0.88 
  -6  12  -1    8.95    0.44 
  -6  12  -1    8.52    0.45 
  -6  12  -1    7.55    0.36 
  -6  12  -1    8.54    0.31 
   6 -12   1    3.20    2.16 
   6 -12   1    7.33    0.90 
   6 -12   1    8.64    0.41 
  -7  12  -1    0.45    0.44 
  -7  12  -1    0.55    0.40 
   7 -12   1   -0.10    0.95 
   7 -12   1   -0.25    0.36 
  -8  12  -1    0.00    0.42 
  -8  12  -1    0.53    0.43 
   8 -12   1   -0.74    0.44 
   8 -12   1   -1.04    0.93 
   6  11  -1    0.95    0.41 
   6  11  -1    1.04    1.04 
   6  11  -1    0.44    0.58 
  -6 -11   1    0.38    0.49 
  -6 -11   1    0.52    0.41 
   5  11  -1    2.25    0.85 
   5  11  -1    2.21    0.56 
   5  11  -1    2.72    0.42 
  -5 -11   1    2.34    1.14 
  -5 -11   1    2.28    0.51 
  -5 -11   1    2.14    0.31 
  -5 -11   1    2.18    0.39 
   4  11  -1    0.66    0.28 
   4  11  -1    1.13    0.79 
   4  11  -1    0.64    0.37 
  -4 -11   1    0.91    0.29 
  -4 -11   1    0.20    0.38 
  -4 -11   1    0.71    0.28 
  -4 -11   1    0.57    1.04 
   3  11  -1    3.66    0.47 
   3  11  -1    3.59    0.37 
   3  11  -1    4.21    0.78 
  -3 -11   1    3.51    0.39 
  -3 -11   1    3.78    0.30 
  -3 -11   1    3.96    1.16 
  -3 -11   1    3.55    0.04 
  -3 -11   1    3.86    0.32 
   2  11  -1    0.08    0.38 
   2  11  -1   -0.21    0.31 
   2  11  -1    0.17    0.74 
  -2 -11   1    2.08    0.99 
  -2 -11   1    0.02    0.13 
  -2 -11   1   -0.21    0.32 
  -2 -11   1   -0.16    0.26 
   1  11  -1    0.37    0.33 
   1  11  -1    0.58    0.29 
   1  11  -1    0.64    0.59 
  -1 -11   1    1.06    0.79 
  -1 -11   1    0.28    0.15 
  -1 -11   1    0.64    0.27 
   0  11  -1    0.21    0.55 
   0  11  -1   -0.10    0.30 
   0  11  -1   -0.16    0.30 
   0 -11   1   -0.07    0.13 
   0 -11   1   -0.01    0.27 
   0 -11   1    0.42    0.27 
   0 -11   1    3.00    0.90 
   0 -11   1    0.05    0.18 
  -1  11  -1    4.99    0.26 
  -1  11  -1    4.49    0.31 
  -1  11  -1    5.49    0.33 
   1 -11   1    8.92    0.93 
   1 -11   1    5.02    0.31 
   1 -11   1    5.10    0.20 
   1 -11   1    7.97    1.05 
   1 -11   1    4.71    0.27 
  -2  11  -1    1.14    0.18 
  -2  11  -1    1.11    0.27 
  -2  11  -1    3.63    1.09 
  -2  11  -1    0.83    0.24 
   2 -11   1    1.77    1.10 
   2 -11   1    1.16    0.19 
   2 -11   1    1.76    0.94 
   2 -11   1    1.21    0.22 
   2 -11   1    1.67    0.81 
   2 -11   1    1.20    0.28 
  -3  11  -1   -0.19    0.21 
  -3  11  -1   -0.16    0.23 
  -3  11  -1    0.11    0.26 
  -3  11  -1    0.36    0.25 
  -3  11  -1    3.63    1.28 
   3 -11   1    1.10    1.05 
   3 -11   1   -0.04    0.16 
   3 -11   1   -0.20    0.68 
   3 -11   1   -0.16    0.26 
   3 -11   1    0.00    0.25 
   3 -11   1   -0.17    1.11 
  -4  11  -1   18.89    0.38 
  -4  11  -1   18.57    0.43 
  -4  11  -1   18.55    0.66 
  -4  11  -1   17.76    0.40 
  -4  11  -1   13.93    1.11 
   4 -11   1   18.55    0.43 
   4 -11   1   16.28    0.77 
   4 -11   1   17.84    1.52 
   4 -11   1   18.00    0.32 
  -5  11  -1    4.27    0.34 
  -5  11  -1    4.69    0.45 
  -5  11  -1    5.99    0.99 
  -5  11  -1    4.75    0.25 
  -5  11  -1    4.37    0.31 
  -5  11  -1    4.46    0.29 
   5 -11   1    1.85    1.47 
   5 -11   1    3.49    0.69 
   5 -11   1    4.43    0.33 
   5 -11   1    4.92    0.86 
  -6  11  -1    0.54    0.36 
  -6  11  -1    0.05    0.33 
  -6  11  -1    0.44    0.25 
  -6  11  -1    1.23    1.23 
  -6  11  -1   -0.18    0.35 
   6 -11   1   -0.35    0.32 
   6 -11   1   -4.10    2.04 
   6 -11   1    0.36    0.87 
  -7  11  -1    6.91    0.48 
  -7  11  -1    6.25    0.46 
   7 -11   1    5.78    0.40 
   7 -11   1    3.61    0.86 
  -8  11  -1   -0.24    0.32 
  -8  11  -1    0.41    0.46 
   8 -11   1   -0.24    0.90 
   8 -11   1   -0.43    0.37 
   6  10  -1    6.27    1.09 
   6  10  -1    4.03    0.53 
   6  10  -1    5.85    0.44 
  -6 -10   1    5.16    0.42 
  -6 -10   1    4.79    0.53 
   5  10  -1    1.57    0.39 
   5  10  -1    0.97    0.90 
   5  10  -1    0.91    0.47 
  -5 -10   1    0.93    0.43 
  -5 -10   1    0.81    0.35 
  -5 -10   1    0.24    0.90 
  -5 -10   1    0.86    0.26 
   4  10  -1   13.21    0.45 
   4  10  -1   14.68    0.89 
   4  10  -1   14.45    0.45 
  -4 -10   1   13.69    0.34 
  -4 -10   1   14.37    0.43 
  -4 -10   1   12.96    0.49 
  -4 -10   1   16.98    1.35 
   3  10  -1   -0.16    0.22 
   3  10  -1   -0.13    0.71 
   3  10  -1    0.59    0.41 
  -3 -10   1    0.52    0.26 
  -3 -10   1    0.70    0.31 
  -3 -10   1   -0.15    1.01 
  -3 -10   1    0.39    0.33 
   2  10  -1   -0.05    0.34 
   2  10  -1    0.33    0.31 
   2  10  -1   -0.48    0.69 
   2  10  -1   -0.12    0.60 
  -2 -10   1    0.05    0.11 
  -2 -10   1    0.12    0.25 
  -2 -10   1   -0.55    0.82 
  -2 -10   1   -0.37    0.29 
   1  10  -1    2.10    0.63 
   1  10  -1    1.55    0.29 
   1  10  -1    1.49    0.31 
   1  10  -1    0.52    0.64 
  -1 -10   1    1.77    0.78 
  -1 -10   1    1.82    0.16 
  -1 -10   1    2.05    0.21 
   0  10  -1   13.41    0.75 
   0  10  -1   11.43    0.34 
   0  10  -1   10.59    0.71 
   0  10  -1   12.25    0.36 
   0  10  -1   11.00    0.73 
   0 -10   1   12.83    0.39 
   0 -10   1   12.18    0.35 
   0 -10   1   12.50    0.33 
   0 -10   1   13.69    0.84 
   0 -10   1   12.11    1.05 
   0 -10   1   12.87    0.21 
  -1  10  -1    6.75    0.17 
  -1  10  -1    6.12    0.73 
  -1  10  -1    6.56    0.31 
  -1  10  -1    6.79    0.95 
  -1  10  -1    6.94    0.27 
  -1  10  -1    5.04    0.86 
  -1  10  -1    6.89    0.26 
   1 -10   1    6.52    0.26 
   1 -10   1    7.07    0.25 
   1 -10   1    7.35    0.21 
   1 -10   1    9.35    1.00 
   1 -10   1    6.14    0.70 
  -2  10  -1    2.40    0.61 
  -2  10  -1    3.73    0.21 
  -2  10  -1    3.62    0.23 
  -2  10  -1    4.28    0.29 
  -2  10  -1    3.34    0.23 
  -2  10  -1    2.36    0.87 
   2 -10   1    2.49    0.62 
   2 -10   1    4.44    0.84 
   2 -10   1    3.69    0.27 
   2 -10   1    3.72    0.20 
   2 -10   1    3.47    0.19 
   2 -10   1    2.98    0.83 
  -3  10  -1   -0.23    0.92 
  -3  10  -1    0.79    0.22 
  -3  10  -1    0.57    0.20 
  -3  10  -1    0.75    0.20 
  -3  10  -1    1.72    1.04 
  -3  10  -1    1.02    0.26 
   3 -10   1    0.62    1.02 
   3 -10   1    0.74    0.23 
   3 -10   1    0.98    0.20 
   3 -10   1    1.27    0.67 
   3 -10   1    0.70    0.14 
   3 -10   1    0.85    0.78 
  -4  10  -1    0.65    0.24 
  -4  10  -1    2.01    1.04 
  -4  10  -1    1.11    0.20 
  -4  10  -1    1.43    0.25 
  -4  10  -1    0.72    0.42 
  -4  10  -1    1.28    0.28 
   4 -10   1    0.93    0.26 
   4 -10   1    0.87    0.09 
   4 -10   1    0.71    0.75 
   4 -10   1   -0.25    1.13 
   4 -10   1    2.37    0.74 
  -5  10  -1    1.98    0.29 
  -5  10  -1    1.45    0.32 
  -5  10  -1    2.48    0.92 
  -5  10  -1    1.63    0.26 
  -5  10  -1    1.68    0.36 
  -5  10  -1    1.66    0.19 
   5 -10   1    0.88    0.78 
   5 -10   1    1.54    0.30 
   5 -10   1   -0.25    1.49 
  -6  10  -1   19.89    0.49 
  -6  10  -1   19.94    0.49 
  -6  10  -1   19.12    0.32 
  -6  10  -1   19.80    0.52 
  -6  10  -1   15.85    1.05 
   6 -10   1   15.91    1.73 
   6 -10   1   17.02    0.84 
   6 -10   1   19.81    0.60 
  -7  10  -1    4.34    0.44 
  -7  10  -1    5.57    0.45 
   7 -10   1    3.75    0.85 
   7 -10   1    4.16    0.41 
   7 -10   1   -1.10    2.24 
  -8  10  -1    0.09    0.42 
  -8  10  -1    0.68    0.48 
   8 -10   1   -0.47    0.39 
   8 -10   1   -0.29    1.01 
  -9  10  -1    0.83    0.53 
   7   9  -1    0.67    1.06 
   7   9  -1   -0.42    0.52 
   7   9  -1    1.02    0.40 
  -7  -9   1    0.23    0.51 
  -7  -9   1    0.46    0.42 
   6   9  -1    0.04    0.39 
   6   9  -1    0.71    0.39 
  -6  -9   1   -0.14    1.13 
  -6  -9   1    0.12    0.25 
  -6  -9   1    0.11    0.48 
  -6  -9   1    0.32    0.38 
   5   9  -1    4.21    0.41 
   5   9  -1    4.31    0.40 
   5   9  -1    5.67    0.96 
   5   9  -1    3.03    0.95 
  -5  -9   1    3.84    0.30 
  -5  -9   1    5.00    1.06 
  -5  -9   1    4.23    0.50 
  -5  -9   1    4.20    0.26 
   4   9  -1    2.38    0.35 
   4   9  -1    2.78    0.73 
   4   9  -1    2.06    0.67 
   4   9  -1    2.27    0.35 
  -4  -9   1    2.34    0.26 
  -4  -9   1    1.66    0.37 
  -4  -9   1    1.76    0.10 
  -4  -9   1    1.97    0.31 
  -4  -9   1    2.44    0.25 
   3   9  -1    1.47    0.64 
   3   9  -1    1.89    0.37 
   3   9  -1    0.99    0.61 
   3   9  -1    2.21    0.31 
  -3  -9   1    1.69    0.22 
  -3  -9   1    2.64    0.27 
  -3  -9   1    1.25    0.81 
  -3  -9   1    1.81    0.21 
   2   9  -1    0.85    0.55 
   2   9  -1    0.44    0.62 
   2   9  -1    0.91    0.32 
   2   9  -1    0.81    0.20 
  -2  -9   1    0.93    0.17 
  -2  -9   1    0.96    0.84 
  -2  -9   1    1.20    0.12 
  -2  -9   1    1.17    0.26 
  -2  -9   1    1.28    0.23 
   1   9  -1   15.53    0.35 
   1   9  -1   14.21    0.41 
   1   9  -1   14.75    0.38 
   1   9  -1   13.95    0.64 
   1   9  -1   16.38    0.74 
  -1  -9   1   14.03    0.35 
  -1  -9   1   14.20    0.72 
  -1  -9   1   14.86    0.34 
  -1  -9   1   11.91    0.95 
  -1  -9   1   15.30    0.25 
  -1  -9   1   15.92    0.36 
   0   9  -1    0.19    0.53 
   0   9  -1    0.03    0.19 
   0   9  -1    0.94    0.61 
   0   9  -1   -0.27    0.25 
   0   9  -1   -0.39    0.60 
   0   9  -1   -0.07    0.24 
   0  -9   1    1.92    0.71 
   0  -9   1    0.12    0.24 
   0  -9   1    0.14    0.22 
   0  -9   1    0.11    0.22 
   0  -9   1    0.19    0.11 
  -1   9  -1   16.81    0.65 
  -1   9  -1   18.39    0.27 
  -1   9  -1   18.60    0.35 
  -1   9  -1   20.12    1.08 
  -1   9  -1   17.43    0.36 
  -1   9  -1   18.30    0.82 
  -1   9  -1   18.33    0.38 
   1  -9   1   19.19    0.38 
   1  -9   1   17.05    0.94 
   1  -9   1   18.58    0.38 
   1  -9   1   18.71    0.29 
   1  -9   1   19.03    0.47 
  -2   9  -1   27.69    0.51 
  -2   9  -1   27.81    0.40 
  -2   9  -1   27.14    0.40 
  -2   9  -1   28.23    0.46 
  -2   9  -1   25.89    0.87 
   2  -9   1   27.43    0.38 
   2  -9   1   27.59    0.47 
   2  -9   1   26.81    0.43 
   2  -9   1   26.83    1.04 
   2  -9   1   27.62    0.46 
  -3   9  -1    0.50    0.16 
  -3   9  -1    0.70    0.95 
  -3   9  -1    0.50    0.21 
  -3   9  -1    0.20    0.19 
  -3   9  -1   -0.19    0.51 
  -3   9  -1    0.83    0.22 
  -3   9  -1    1.36    0.92 
   3  -9   1    0.51    0.86 
   3  -9   1    1.11    0.73 
   3  -9   1    0.54    0.23 
   3  -9   1    0.74    0.22 
   3  -9   1    0.48    0.13 
   3  -9   1    0.47    0.58 
   3  -9   1    0.82    0.24 
  -4   9  -1   12.25    0.28 
  -4   9  -1   11.86    0.34 
  -4   9  -1   12.31    0.31 
  -4   9  -1   12.15    0.47 
  -4   9  -1   11.29    0.95 
  -4   9  -1   12.35    0.31 
   4  -9   1   12.06    0.32 
   4  -9   1   10.62    1.10 
  -5   9  -1    3.37    0.91 
  -5   9  -1    2.07    0.23 
  -5   9  -1    2.72    0.25 
  -5   9  -1    2.91    0.30 
  -5   9  -1    2.91    0.33 
  -5   9  -1    2.53    0.21 
   5  -9   1    2.48    0.28 
   5  -9   1    0.64    1.17 
   5  -9   1    2.14    0.71 
   5  -9   1    3.05    0.66 
  -6   9  -1   -0.21    0.24 
  -6   9  -1    1.08    0.93 
  -6   9  -1    0.72    0.37 
  -6   9  -1    0.45    0.18 
  -6   9  -1    0.25    0.21 
  -6   9  -1    0.20    0.28 
   6  -9   1   -2.16    1.43 
   6  -9   1    0.14    0.34 
   6  -9   1    1.87    0.83 
   6  -9   1    0.20    1.11 
  -7   9  -1   17.29    0.61 
  -7   9  -1   14.90    0.50 
   7  -9   1   10.80    2.27 
   7  -9   1   15.92    0.45 
  -8   9  -1    1.67    0.53 
  -8   9  -1    0.22    0.43 
   8  -9   1   -0.29    0.91 
   8  -9   1   -0.38    0.39 
  -9   9  -1    1.15    0.49 
   7   8  -1    0.87    0.52 
   7   8  -1    1.26    1.05 
   7   8  -1    0.97    0.37 
  -7  -8   1    1.84    0.42 
  -7  -8   1    1.14    0.53 
   6   8  -1    7.37    0.87 
   6   8  -1    6.45    0.52 
   6   8  -1    6.52    0.38 
  -6  -8   1    6.97    0.57 
  -6  -8   1    7.53    0.43 
  -6  -8   1    5.89    1.03 
  -6  -8   1    6.77    0.25 
   5   8  -1    0.23    0.32 
   5   8  -1    0.09    0.40 
   5   8  -1    1.00    0.82 
   5   8  -1   -0.37    0.64 
  -5  -8   1   -0.05    0.23 
  -5  -8   1    0.39    0.25 
  -5  -8   1    0.18    0.17 
  -5  -8   1    0.04    0.42 
  -5  -8   1   -0.17    0.21 
  -5  -8   1    4.70    1.14 
   4   8  -1    8.79    0.36 
   4   8  -1    9.48    0.80 
   4   8  -1    9.12    0.76 
   4   8  -1    7.87    0.35 
  -4  -8   1    8.53    0.16 
  -4  -8   1    6.63    0.94 
  -4  -8   1    8.34    0.30 
  -4  -8   1    8.03    0.43 
  -4  -8   1    8.45    0.33 
  -4  -8   1    9.08    0.28 
   3   8  -1    0.32    0.57 
   3   8  -1    0.29    0.55 
   3   8  -1    0.49    0.36 
   3   8  -1    0.13    0.26 
  -3  -8   1    0.39    0.25 
  -3  -8   1    0.34    0.76 
  -3  -8   1   -0.01    0.22 
  -3  -8   1    0.14    0.22 
  -3  -8   1    0.15    0.07 
   2   8  -1    0.17    0.48 
   2   8  -1    0.48    0.15 
   2   8  -1   -0.02    0.54 
   2   8  -1    0.86    0.26 
   2   8  -1    0.45    0.21 
  -2  -8   1    0.48    0.09 
  -2  -8   1    0.80    0.25 
  -2  -8   1    0.28    0.19 
  -2  -8   1    0.67    0.26 
  -2  -8   1    0.50    0.21 
  -2  -8   1    0.39    0.75 
  -2  -8   1    1.00    0.96 
   1   8  -1    1.79    0.53 
   1   8  -1    0.76    0.56 
   1   8  -1    1.20    0.29 
   1   8  -1    1.29    0.22 
   1   8  -1    1.35    0.27 
  -1  -8   1    1.08    0.24 
  -1  -8   1    1.00    0.90 
  -1  -8   1    1.14    0.67 
  -1  -8   1    1.18    0.14 
  -1  -8   1    1.15    0.27 
  -1  -8   1    1.02    0.22 
   0   8  -1   22.79    0.39 
   0   8  -1   23.21    0.56 
   0   8  -1   21.41    0.74 
   0   8  -1   22.69    0.30 
   0  -8   1   23.18    0.40 
   0  -8   1   21.24    0.37 
   0  -8   1   22.62    0.36 
   0  -8   1   25.36    0.79 
   0  -8   1   22.66    0.23 
  -1   8  -1    0.02    0.12 
  -1   8  -1    0.04    0.21 
  -1   8  -1   -0.01    0.13 
  -1   8  -1    2.01    0.85 
  -1   8  -1   -0.23    0.24 
  -1   8  -1    1.18    0.68 
  -1   8  -1    0.29    0.60 
   1  -8   1    0.79    0.70 
   1  -8   1   -0.03    0.15 
   1  -8   1   -0.04    0.22 
   1  -8   1    0.13    0.21 
   1  -8   1    0.89    0.63 
   1  -8   1    3.86    0.86 
  -2   8  -1   24.58    0.41 
  -2   8  -1   25.03    0.37 
  -2   8  -1   25.08    0.44 
  -2   8  -1   24.85    0.38 
  -2   8  -1   24.21    0.80 
   2  -8   1   26.92    1.48 
   2  -8   1   25.08    0.43 
   2  -8   1   24.92    0.40 
   2  -8   1   25.48    0.41 
   2  -8   1   24.97    0.43 
  -3   8  -1   27.49    0.34 
  -3   8  -1   26.26    0.39 
  -3   8  -1   27.15    0.40 
  -3   8  -1   25.27    0.77 
  -3   8  -1   27.15    0.37 
   3  -8   1   26.50    0.40 
   3  -8   1   27.53    0.41 
   3  -8   1   27.26    0.33 
   3  -8   1   26.77    0.40 
  -4   8  -1    8.44    0.62 
  -4   8  -1    9.14    0.62 
  -4   8  -1    8.74    0.30 
  -4   8  -1   10.58    0.85 
  -4   8  -1    9.35    0.28 
  -4   8  -1    8.79    0.21 
  -4   8  -1    9.18    0.36 
  -4   8  -1    8.50    0.26 
   4  -8   1    7.71    0.66 
   4  -8   1    8.61    0.26 
   4  -8   1    9.39    0.31 
   4  -8   1    8.02    0.95 
   4  -8   1    8.73    0.31 
   4  -8   1    8.33    0.26 
   4  -8   1    6.91    0.63 
  -5   8  -1    6.52    0.25 
  -5   8  -1    6.72    0.33 
  -5   8  -1    6.90    0.34 
  -5   8  -1    6.69    0.34 
  -5   8  -1    6.39    0.22 
  -5   8  -1    4.87    0.90 
   5  -8   1    5.05    1.14 
   5  -8   1    5.14    0.73 
   5  -8   1    6.50    0.30 
   5  -8   1    6.34    0.71 
   5  -8   1    6.19    0.30 
  -6   8  -1   10.95    0.94 
  -6   8  -1   13.37    0.25 
  -6   8  -1   13.63    0.39 
  -6   8  -1   13.23    0.26 
  -6   8  -1   14.04    0.42 
  -6   8  -1   13.82    0.46 
   6  -8   1   10.53    0.81 
   6  -8   1   11.51    0.89 
   6  -8   1   10.89    1.57 
   6  -8   1   13.38    0.38 
  -7   8  -1   -0.02    0.37 
  -7   8  -1    1.30    0.48 
   7  -8   1   -0.41    0.78 
   7  -8   1   -3.23    1.98 
   7  -8   1    0.53    0.37 
  -8   8  -1    2.69    0.45 
  -8   8  -1    3.09    0.53 
   8  -8   1    2.07    0.39 
   8  -8   1    1.60    0.96 
   8  -8   1   -1.52    1.81 
  -9   8  -1    1.49    0.54 
  -9   8  -1    0.62    0.48 
   9  -8   1    0.30    1.00 
   8   7  -1    0.60    1.10 
   8   7  -1   -0.13    0.52 
  -8  -7   1    0.81    0.60 
   7   7  -1    2.10    1.02 
   7   7  -1    0.89    0.47 
   7   7  -1    1.25    0.40 
  -7  -7   1    1.13    0.54 
  -7  -7   1    1.48    0.39 
   6   7  -1    1.10    0.47 
   6   7  -1    1.04    0.33 
   6   7  -1    1.75    0.93 
  -6  -7   1    0.62    0.45 
  -6  -7   1    0.96    0.23 
  -6  -7   1    0.17    0.91 
  -6  -7   1    0.74    0.35 
  -6  -7   1    0.84    0.20 
   5   7  -1    9.68    0.74 
   5   7  -1    8.84    0.46 
   5   7  -1    8.61    0.73 
   5   7  -1   10.33    0.40 
  -5  -7   1    8.68    0.47 
  -5  -7   1    9.43    0.26 
  -5  -7   1    9.04    0.22 
  -5  -7   1   12.28    1.04 
  -5  -7   1    9.80    0.33 
  -5  -7   1    8.90    0.26 
   4   7  -1    8.97    0.68 
   4   7  -1    7.80    0.63 
   4   7  -1    6.90    0.38 
   4   7  -1    6.93    0.29 
  -4  -7   1    7.63    0.23 
  -4  -7   1    6.87    0.39 
  -4  -7   1    7.37    0.73 
  -4  -7   1    8.04    0.28 
  -4  -7   1    7.88    0.18 
  -4  -7   1    8.43    0.33 
   3   7  -1    1.42    0.52 
  -3  -7   1    0.76    0.78 
   2   7  -1    1.73    0.25 
   2   7  -1    1.36    0.48 
   2   7  -1    1.55    0.23 
   2   7  -1    1.29    0.66 
   2   7  -1    1.60    0.20 
  -2  -7   1    1.68    0.08 
  -2  -7   1    1.55    0.19 
  -2  -7   1    1.55    0.04 
  -2  -7   1    0.72    0.63 
  -2  -7   1    1.52    0.27 
  -2  -7   1    1.45    0.22 
  -2  -7   1    1.68    0.23 
   1   7  -1    6.30    0.50 
   1   7  -1    5.43    0.25 
   1   7  -1    5.92    0.18 
   1   7  -1    5.44    0.23 
   1   7  -1    5.00    0.57 
  -1  -7   1    5.35    0.05 
  -1  -7   1    5.17    0.25 
  -1  -7   1    5.55    0.22 
  -1  -7   1    6.58    0.61 
  -1  -7   1    5.54    0.14 
  -1  -7   1    5.70    0.24 
   0   7  -1    5.07    0.82 
   0   7  -1    3.89    0.23 
   0   7  -1    3.94    0.54 
   0   7  -1    3.86    0.19 
   0   7  -1    4.08    0.20 
   0   7  -1    3.13    0.53 
   0  -7   1    3.23    0.58 
   0  -7   1    4.22    0.19 
   0  -7   1    5.17    0.85 
   0  -7   1    3.98    0.23 
   0  -7   1    4.24    0.21 
   0  -7   1    3.95    0.11 
  -1   7  -1   53.12    0.49 
  -1   7  -1   53.84    0.49 
  -1   7  -1   53.72    0.61 
  -1   7  -1   53.70    0.44 
  -1   7  -1   52.13    0.54 
  -1   7  -1   55.51    1.48 
   1  -7   1   53.94    0.58 
   1  -7   1   53.73    0.52 
   1  -7   1   53.95    0.44 
   1  -7   1   54.23    1.35 
   1  -7   1   53.79    0.51 
  -2   7  -1   17.59    0.33 
  -2   7  -1   17.53    0.30 
  -2   7  -1   17.76    0.34 
  -2   7  -1   17.91    0.31 
   2  -7   1   17.89    0.31 
   2  -7   1   17.57    0.34 
   2  -7   1   17.39    0.33 
   2  -7   1   17.35    0.31 
  -3   7  -1    4.17    0.20 
  -3   7  -1    4.44    0.82 
  -3   7  -1    4.19    0.19 
  -3   7  -1    4.09    0.24 
  -3   7  -1    4.73    0.36 
  -3   7  -1    4.59    0.24 
  -3   7  -1    3.44    0.44 
  -3   7  -1    3.39    0.47 
   3  -7   1    4.64    0.79 
   3  -7   1    3.92    0.09 
   3  -7   1    4.03    0.24 
   3  -7   1    4.00    0.17 
   3  -7   1    3.36    0.58 
   3  -7   1    4.51    0.24 
   3  -7   1    4.07    0.14 
  -4   7  -1    2.04    0.24 
  -4   7  -1    2.42    0.23 
  -4   7  -1    2.36    0.43 
  -4   7  -1    2.79    0.73 
  -4   7  -1    2.55    0.21 
  -4   7  -1    2.46    0.17 
  -4   7  -1    1.95    0.47 
  -4   7  -1    2.42    0.25 
   4  -7   1    2.20    0.23 
   4  -7   1    1.84    0.60 
   4  -7   1    2.44    0.20 
   4  -7   1    2.64    0.83 
   4  -7   1    2.40    0.21 
   4  -7   1    1.27    0.62 
  -5   7  -1    4.93    0.19 
  -5   7  -1    4.53    0.84 
  -5   7  -1    4.93    0.28 
  -5   7  -1    4.87    0.31 
  -5   7  -1    5.14    0.22 
  -5   7  -1    4.89    0.31 
   5  -7   1    4.26    0.62 
   5  -7   1    5.79    0.83 
   5  -7   1    4.74    0.29 
   5  -7   1    5.11    0.25 
   5  -7   1    4.49    1.04 
  -6   7  -1   11.96    0.48 
  -6   7  -1   11.85    0.93 
  -6   7  -1   11.37    0.34 
  -6   7  -1   11.06    0.19 
  -6   7  -1   11.43    0.22 
   6  -7   1   11.34    0.36 
   6  -7   1   10.39    0.78 
   6  -7   1   10.84    1.35 
   6  -7   1   14.64    0.98 
  -7   7  -1    6.90    0.36 
  -7   7  -1    6.76    1.55 
  -7   7  -1    7.56    0.54 
   7  -7   1    6.96    0.39 
   7  -7   1    4.71    1.61 
   7  -7   1    5.89    0.75 
  -8   7  -1    0.77    0.32 
  -8   7  -1    1.49    0.52 
   8  -7   1    0.87    0.80 
   8  -7   1   -0.77    1.65 
   8  -7   1   -0.01    0.35 
  -9   7  -1    0.79    0.51 
  -9   7  -1    0.38    0.45 
   9  -7   1   -3.60    1.80 
   9  -7   1   -1.22    0.91 
   7   6  -1    0.14    0.47 
   7   6  -1   -0.12    0.31 
   7   6  -1   -0.55    0.93 
  -7  -6   1    0.35    0.54 
  -7  -6   1    0.40    0.38 
  -7  -6   1    0.25    0.28 
   6   6  -1    3.61    0.41 
   6   6  -1    4.55    0.36 
   6   6  -1    4.07    0.75 
  -6  -6   1    4.32    0.37 
  -6  -6   1    3.50    0.48 
  -6  -6   1    3.61    0.77 
  -6  -6   1    4.30    0.26 
   5   6  -1    1.32    0.31 
   5   6  -1    0.93    0.63 
   5   6  -1    0.76    0.34 
   5   6  -1    1.24    0.63 
  -5  -6   1    1.40    0.18 
  -5  -6   1    1.01    0.28 
  -5  -6   1    1.30    0.19 
  -5  -6   1    1.10    0.43 
  -5  -6   1    0.88    0.74 
  -5  -6   1    1.33    0.19 
   4   6  -1    2.39    0.22 
   4   6  -1    2.98    0.28 
   4   6  -1    2.58    0.54 
   4   6  -1    2.57    0.34 
   4   6  -1    2.61    0.61 
  -4  -6   1    2.69    0.17 
  -4  -6   1    2.47    0.36 
  -4  -6   1    1.91    0.77 
  -4  -6   1    2.77    0.21 
  -4  -6   1    3.02    0.29 
  -4  -6   1    2.96    0.21 
   3   6  -1    5.75    0.33 
   3   6  -1    6.52    0.66 
   3   6  -1    6.19    0.26 
   3   6  -1    5.86    0.54 
   3   6  -1    5.93    0.22 
  -3  -6   1    6.28    0.22 
  -3  -6   1    6.05    0.20 
  -3  -6   1    5.92    0.20 
  -3  -6   1    5.96    0.26 
  -3  -6   1    6.00    0.14 
  -3  -6   1    6.47    0.74 
   2   6  -1   18.36    0.34 
   2   6  -1   17.50    0.41 
   2   6  -1   19.74    0.65 
   2   6  -1   18.49    0.32 
  -2  -6   1   18.69    0.35 
  -2  -6   1   17.64    0.40 
  -2  -6   1   18.26    0.16 
  -2  -6   1   18.63    0.34 
  -2  -6   1   18.60    0.33 
  -2  -6   1   16.57    0.64 
  -2  -6   1   18.31    0.17 
   1   6  -1    0.48    0.17 
   1   6  -1    0.46    0.24 
   1   6  -1    0.18    0.39 
   1   6  -1    0.03    0.49 
   1   6  -1    0.30    0.21 
  -1  -6   1    0.40    0.16 
  -1  -6   1    0.22    0.10 
  -1  -6   1    0.21    0.18 
  -1  -6   1    0.31    0.21 
  -1  -6   1    1.41    0.52 
   0   6  -1    1.72    0.20 
   0   6  -1    1.91    0.48 
   0   6  -1    1.54    0.75 
   0   6  -1    1.57    0.49 
   0   6  -1    1.45    0.21 
   0   6  -1    1.62    0.16 
   0  -6   1    0.95    0.42 
   0  -6   1    0.88    0.71 
   0  -6   1    1.51    0.15 
   0  -6   1    1.86    0.17 
   0  -6   1    1.45    0.19 
   0  -6   1    1.57    0.09 
  -1   6  -1   -0.39    0.45 
  -1   6  -1   -0.06    0.13 
  -1   6  -1   -0.06    0.66 
  -1   6  -1    0.56    0.42 
  -1   6  -1    0.26    0.16 
  -1   6  -1    0.16    0.19 
  -1   6  -1    0.10    0.11 
  -1   6  -1    0.20    0.15 
   1  -6   1    1.30    0.57 
   1  -6   1    0.14    0.13 
   1  -6   1    0.09    0.19 
   1  -6   1   -0.05    0.48 
   1  -6   1    0.97    0.65 
   1  -6   1    0.52    0.17 
   1  -6   1   -0.13    0.12 
  -2   6  -1    5.02    0.81 
  -2   6  -1    2.13    0.44 
  -2   6  -1    2.59    0.16 
  -2   6  -1    2.57    0.13 
  -2   6  -1    2.65    0.44 
  -2   6  -1    2.29    0.17 
  -2   6  -1    2.37    0.20 
  -2   6  -1    2.68    0.14 
   2  -6   1    1.78    0.44 
   2  -6   1    2.58    0.16 
   2  -6   1    2.68    0.19 
   2  -6   1    3.12    0.58 
   2  -6   1    2.38    0.11 
   2  -6   1    4.28    0.64 
   2  -6   1    2.32    0.17 
  -3   6  -1  139.01    1.96 
  -3   6  -1  140.76    1.11 
  -3   6  -1  139.43    1.08 
  -3   6  -1  140.72    1.14 
  -3   6  -1  140.20    1.12 
  -3   6  -1  138.18    1.19 
   3  -6   1  142.19    1.12 
   3  -6   1  141.78    1.15 
   3  -6   1  141.21    1.13 
  -4   6  -1   16.03    0.37 
  -4   6  -1   15.69    0.33 
  -4   6  -1   15.78    0.37 
  -4   6  -1   15.57    0.72 
  -4   6  -1   15.74    0.27 
  -4   6  -1   14.55    0.79 
  -4   6  -1   16.57    0.31 
  -4   6  -1   18.49    0.61 
   4  -6   1   16.14    0.37 
   4  -6   1   14.56    0.89 
   4  -6   1   16.37    0.33 
   4  -6   1   16.50    0.34 
  -5   6  -1    4.39    0.68 
  -5   6  -1    5.14    0.31 
  -5   6  -1    5.19    0.41 
  -5   6  -1    5.04    0.34 
  -5   6  -1    5.17    0.20 
  -5   6  -1    5.29    0.18 
   5  -6   1    5.00    0.23 
   5  -6   1    4.81    0.93 
   5  -6   1    5.38    0.26 
   5  -6   1    4.29    0.67 
   5  -6   1    4.93    0.58 
  -6   6  -1    0.07    0.13 
  -6   6  -1    0.26    0.39 
  -6   6  -1    0.43    0.32 
  -6   6  -1    0.30    0.12 
  -6   6  -1    3.54    0.89 
   6  -6   1    0.14    0.25 
   6  -6   1   -0.88    1.12 
   6  -6   1    0.43    0.82 
   6  -6   1    0.17    0.24 
   6  -6   1    0.14    0.62 
  -7   6  -1    1.88    0.98 
  -7   6  -1    0.46    0.37 
  -7   6  -1    0.12    0.43 
   7  -6   1   -0.18    0.28 
   7  -6   1   -1.53    1.38 
  -8   6  -1    5.34    0.57 
  -8   6  -1    4.97    0.44 
   8  -6   1    5.38    1.59 
   8  -6   1    4.87    0.80 
   8  -6   1    5.02    0.40 
  -9   6  -1    0.34    0.59 
  -9   6  -1    0.36    0.44 
   9  -6   1    0.03    0.98 
   9  -6   1    0.53    2.13 
   8   5  -1    1.70    1.14 
  -8  -5   1    1.90    0.53 
   7   5  -1    5.62    0.43 
   7   5  -1    6.31    0.88 
   7   5  -1    6.04    0.35 
  -7  -5   1    5.74    0.32 
  -7  -5   1    5.67    0.55 
  -7  -5   1    5.91    0.41 
   6   5  -1    1.90    0.30 
   6   5  -1    1.34    0.37 
   6   5  -1    1.52    0.66 
   6   5  -1    1.68    0.81 
  -6  -5   1    1.69    0.33 
  -6  -5   1    1.61    0.23 
  -6  -5   1    1.77    0.18 
  -6  -5   1    1.72    0.24 
  -6  -5   1    2.18    0.72 
  -6  -5   1    1.26    0.47 
   5   5  -1    0.29    0.24 
   5   5  -1   -0.33    0.57 
   5   5  -1   -0.35    0.62 
   5   5  -1    0.35    0.33 
  -5  -5   1    0.22    0.18 
  -5  -5   1   -0.27    0.25 
  -5  -5   1   -0.28    0.39 
  -5  -5   1   -0.18    0.68 
  -5  -5   1    0.19    0.17 
  -5  -5   1    0.06    0.16 
   4   5  -1   12.95    0.65 
   4   5  -1   13.38    0.29 
   4   5  -1   14.11    0.65 
   4   5  -1   11.92    0.38 
   4   5  -1   13.49    0.34 
  -4  -5   1   11.02    0.62 
  -4  -5   1   13.15    0.33 
  -4  -5   1   12.68    0.23 
  -4  -5   1   13.43    0.26 
  -4  -5   1   12.45    0.34 
  -4  -5   1   12.91    0.24 
   3   5  -1   26.61    0.75 
   3   5  -1   27.38    0.39 
   3   5  -1   27.75    0.37 
   3   5  -1   27.90    0.71 
   3   5  -1   27.86    0.57 
   3   5  -1   27.73    0.43 
  -3  -5   1   27.89    0.63 
  -3  -5   1   27.12    0.35 
  -3  -5   1   27.58    0.37 
  -3  -5   1   27.14    0.30 
  -3  -5   1   25.70    0.46 
  -3  -5   1   26.95    0.36 
   2   5  -1   22.48    0.52 
   2   5  -1   22.15    0.30 
   2   5  -1   22.29    0.34 
   2   5  -1   24.35    0.72 
   2   5  -1   21.00    0.40 
  -2  -5   1   22.55    0.21 
  -2  -5   1   22.24    0.31 
  -2  -5   1   22.65    0.46 
  -2  -5   1   22.05    0.29 
  -2  -5   1   22.51    0.30 
   1   5  -1   45.10    0.45 
   1   5  -1   44.90    0.57 
   1   5  -1   45.50    0.42 
  -1  -5   1   44.54    0.42 
  -1  -5   1   45.76    0.61 
  -1  -5   1   44.60    0.35 
  -1  -5   1   44.76    0.43 
   0   5  -1    5.98    0.53 
   0   5  -1    4.97    0.52 
   0   5  -1    5.82    0.10 
   0   5  -1    5.17    1.01 
   0   5  -1    6.21    0.17 
   0   5  -1    6.08    0.21 
   0   5  -1    5.35    0.23 
   0  -5   1    5.92    0.19 
   0  -5   1    4.61    0.55 
   0  -5   1    5.70    0.11 
   0  -5   1    5.31    0.79 
   0  -5   1    5.96    0.20 
   0  -5   1    5.42    0.23 
  -1   5  -1    2.34    0.40 
  -1   5  -1    2.35    0.85 
  -1   5  -1    1.53    0.16 
  -1   5  -1    1.93    0.15 
  -1   5  -1    1.07    0.45 
  -1   5  -1    1.75    0.14 
  -1   5  -1    1.49    0.17 
   1  -5   1    1.31    0.55 
   1  -5   1    1.49    0.16 
   1  -5   1    1.78    0.14 
   1  -5   1    1.65    0.16 
   1  -5   1    2.51    0.53 
   1  -5   1    1.98    0.70 
   1  -5   1    1.67    0.21 
  -2   5  -1   20.76    0.33 
  -2   5  -1   20.83    0.32 
  -2   5  -1   21.48    0.26 
  -2   5  -1   21.69    0.91 
  -2   5  -1   20.81    0.26 
  -2   5  -1   20.76    0.28 
   2  -5   1   21.30    0.32 
   2  -5   1   21.00    0.25 
   2  -5   1   24.20    1.14 
   2  -5   1   21.41    0.30 
   2  -5   1   20.70    0.31 
  -3   5  -1   -0.48    0.37 
  -3   5  -1    0.13    0.33 
  -3   5  -1   -0.09    0.16 
  -3   5  -1   -0.03    0.15 
  -3   5  -1    0.45    0.69 
  -3   5  -1   -0.10    0.19 
  -3   5  -1    0.10    0.20 
  -3   5  -1    0.27    0.22 
   3  -5   1   -0.06    0.16 
   3  -5   1    0.28    0.17 
   3  -5   1    0.07    0.20 
   3  -5   1    0.24    0.57 
   3  -5   1    0.72    0.59 
   3  -5   1    0.16    0.39 
  -4   5  -1   16.78    0.41 
  -4   5  -1   16.37    0.25 
  -4   5  -1   18.37    0.54 
  -4   5  -1   16.44    0.35 
  -4   5  -1   16.63    0.28 
  -4   5  -1   16.10    0.70 
  -4   5  -1   16.58    0.36 
   4  -5   1   15.42    0.68 
   4  -5   1   15.50    0.75 
   4  -5   1   17.26    0.37 
   4  -5   1   16.87    0.30 
   4  -5   1   17.44    0.63 
   4  -5   1   17.08    0.31 
  -5   5  -1    1.70    0.28 
  -5   5  -1    1.85    0.36 
  -5   5  -1    1.93    0.16 
  -5   5  -1    2.40    0.64 
  -5   5  -1    1.99    0.14 
  -5   5  -1    1.82    0.31 
   5  -5   1    1.99    0.21 
   5  -5   1    1.50    0.09 
   5  -5   1    1.94    0.78 
   5  -5   1    2.35    0.72 
   5  -5   1    1.57    0.53 
   5  -5   1    1.94    0.25 
  -6   5  -1    0.31    0.31 
  -6   5  -1    0.14    0.74 
  -6   5  -1    0.68    0.10 
  -6   5  -1    0.61    0.12 
  -6   5  -1    0.41    0.39 
   6  -5   1    0.16    0.71 
   6  -5   1   -0.04    0.14 
   6  -5   1    0.61    0.25 
   6  -5   1    0.43    0.23 
   6  -5   1   -0.33    1.00 
   6  -5   1    0.97    0.66 
  -7   5  -1   31.59    0.75 
  -7   5  -1   30.52    0.56 
  -7   5  -1   25.75    0.82 
   7  -5   1   27.42    0.81 
   7  -5   1   29.73    1.65 
   7  -5   1   31.19    0.51 
   7  -5   1   28.05    0.34 
  -8   5  -1    0.31    0.29 
  -8   5  -1    1.54    0.56 
   8  -5   1    1.07    1.72 
   8  -5   1    0.33    0.66 
   8  -5   1    0.45    0.37 
  -9   5  -1    0.40    0.44 
  -9   5  -1    0.53    0.60 
   9  -5   1    0.33    0.80 
   9  -5   1    3.69    1.87 
   8   4  -1    1.46    1.09 
   8   4  -1    1.97    0.39 
  -8  -4   1    2.06    0.61 
   7   4  -1    4.57    0.38 
   7   4  -1    3.48    0.40 
   7   4  -1    3.61    0.84 
  -7  -4   1    3.22    0.36 
  -7  -4   1    3.65    0.29 
  -7  -4   1    3.46    0.42 
   6   4  -1    5.23    0.69 
   6   4  -1    5.03    0.30 
   6   4  -1    5.40    0.79 
   6   4  -1    4.53    0.37 
  -6  -4   1    3.82    0.73 
  -6  -4   1    4.68    0.12 
  -6  -4   1    4.48    0.26 
  -6  -4   1    3.61    0.47 
  -6  -4   1    4.97    0.35 
  -6  -4   1    4.44    0.08 
   5   4  -1    5.80    0.23 
   5   4  -1    6.06    0.35 
   5   4  -1    6.67    0.28 
   5   4  -1    6.70    0.66 
   5   4  -1    6.51    0.60 
  -5  -4   1    6.19    0.31 
  -5  -4   1    6.34    0.18 
  -5  -4   1    5.99    0.24 
  -5  -4   1    5.08    0.62 
  -5  -4   1    5.75    0.36 
   4   4  -1   19.36    0.62 
   4   4  -1   18.58    0.60 
   4   4  -1   17.12    0.40 
   4   4  -1   18.28    0.35 
   4   4  -1   17.80    0.32 
   4   4  -1   17.94    0.29 
  -4  -4   1   18.41    0.27 
  -4  -4   1   19.60    0.58 
  -4  -4   1   17.30    0.39 
  -4  -4   1   18.20    0.27 
  -4  -4   1   17.39    0.46 
  -4  -4   1   17.72    0.34 
  -4  -4   1   17.94    0.26 
   3   4  -1    7.72    0.23 
   3   4  -1    8.87    0.60 
   3   4  -1    8.17    0.22 
   3   4  -1    7.97    0.42 
   3   4  -1    8.21    0.27 
   3   4  -1    7.46    0.26 
  -3  -4   1    6.52    0.60 
  -3  -4   1    8.15    0.21 
  -3  -4   1    8.73    0.43 
  -3  -4   1    8.02    0.20 
  -3  -4   1    7.67    0.17 
  -3  -4   1    7.31    0.34 
  -3  -4   1    7.68    0.21 
  -3  -4   1    7.63    0.26 
   2   4  -1    7.86    0.42 
   2   4  -1    7.56    0.52 
   2   4  -1    6.24    0.27 
   2   4  -1    6.82    0.21 
   2   4  -1    6.70    0.19 
   2   4  -1    7.74    0.23 
  -2  -4   1    6.83    0.21 
  -2  -4   1    6.73    0.21 
  -2  -4   1    6.66    0.19 
  -2  -4   1    6.55    0.13 
  -2  -4   1    5.96    0.48 
  -2  -4   1    6.30    0.27 
   1   4  -1   29.56    0.40 
   1   4  -1   30.25    0.53 
   1   4  -1   30.53    0.36 
  -1  -4   1   29.94    0.27 
  -1  -4   1   29.91    0.48 
  -1  -4   1   30.03    0.37 
  -1  -4   1   30.27    0.37 
   0   4  -1    0.69    0.17 
   0   4  -1    1.54    0.46 
   0   4  -1    1.64    0.68 
   0   4  -1    0.65    0.07 
   0   4  -1    0.58    0.13 
   0   4  -1    0.74    0.11 
   0   4  -1    0.27    0.45 
   0  -4   1    0.58    0.08 
   0  -4   1    0.60    0.16 
   0  -4   1   -0.24    0.57 
   0  -4   1    0.02    0.39 
   0  -4   1    0.74    0.14 
   0  -4   1    0.65    0.17 
  -1   4  -1   51.89    0.36 
  -1   4  -1   53.27    0.42 
  -1   4  -1   53.47    0.45 
  -1   4  -1   53.94    0.46 
  -1   4  -1   54.00    0.44 
   1  -4   1   53.24    0.46 
   1  -4   1   53.17    0.42 
   1  -4   1   53.77    0.44 
   1  -4   1   53.58    0.44 
  -2   4  -1    2.93    0.17 
  -2   4  -1    2.71    0.61 
  -2   4  -1    3.19    0.20 
  -2   4  -1    2.91    0.21 
  -2   4  -1    3.13    0.39 
  -2   4  -1    2.20    0.33 
  -2   4  -1    3.35    0.15 
   2  -4   1    2.93    0.20 
   2  -4   1    2.23    0.40 
   2  -4   1    2.99    0.18 
   2  -4   1    3.25    0.20 
   2  -4   1    2.91    0.61 
   2  -4   1    4.14    0.52 
  -3   4  -1   38.76    0.44 
  -3   4  -1   38.54    0.41 
  -3   4  -1   38.97    0.37 
  -3   4  -1   38.91    0.36 
  -3   4  -1   38.83    0.53 
  -3   4  -1   39.08    0.42 
  -3   4  -1   38.06    1.12 
   3  -4   1   38.82    0.38 
   3  -4   1   39.06    0.40 
   3  -4   1   39.31    0.40 
   3  -4   1   39.96    1.29 
   3  -4   1   37.97    0.52 
  -4   4  -1    8.37    0.33 
  -4   4  -1    9.07    0.41 
  -4   4  -1    8.49    0.61 
  -4   4  -1    8.35    0.19 
  -4   4  -1    7.27    0.63 
  -4   4  -1    8.12    0.28 
  -4   4  -1    8.11    0.19 
   4  -4   1    8.16    0.29 
   4  -4   1    7.91    0.13 
   4  -4   1    9.55    0.53 
   4  -4   1    7.22    0.61 
   4  -4   1    8.63    0.23 
   4  -4   1    8.13    0.23 
   4  -4   1    8.42    0.75 
   4  -4   1    8.59    0.29 
  -5   4  -1    3.46    0.27 
  -5   4  -1    3.32    0.32 
  -5   4  -1    3.55    0.14 
  -5   4  -1    4.32    0.36 
  -5   4  -1    3.76    0.63 
  -5   4  -1    3.90    0.13 
   5  -4   1    3.49    0.71 
   5  -4   1    3.80    0.51 
   5  -4   1    3.55    0.24 
   5  -4   1    3.91    0.23 
   5  -4   1    3.64    0.26 
   5  -4   1    3.40    0.30 
   5  -4   1    3.51    0.14 
   5  -4   1    3.87    0.23 
   5  -4   1    4.03    0.64 
  -6   4  -1   19.63    0.52 
  -6   4  -1   19.69    0.16 
  -6   4  -1   19.79    0.42 
  -6   4  -1   20.09    0.19 
   6  -4   1   20.47    0.73 
   6  -4   1   20.85    0.39 
   6  -4   1   19.25    0.93 
   6  -4   1   20.00    0.38 
   6  -4   1   18.68    0.27 
   6  -4   1   19.65    0.43 
   6  -4   1   18.61    1.16 
  -7   4  -1    0.45    0.46 
  -7   4  -1    1.14    0.79 
  -7   4  -1    0.53    0.26 
   7  -4   1   -0.76    1.23 
   7  -4   1   -0.04    0.22 
   7  -4   1   -0.15    0.65 
   7  -4   1    0.24    0.32 
   7  -4   1    0.39    0.48 
  -8   4  -1    2.13    0.58 
  -8   4  -1    2.25    0.43 
   8  -4   1    0.45    0.79 
   8  -4   1    1.21    0.37 
   8  -4   1    2.12    1.70 
  -9   4  -1    1.24    0.59 
  -9   4  -1    1.08    0.33 
   9  -4   1    5.14    1.84 
   9  -4   1    2.90    0.89 
   9   3  -1    0.85    0.44 
   8   3  -1    0.01    1.05 
   8   3  -1    2.40    0.37 
  -8  -3   1    2.01    0.55 
  -8  -3   1    1.95    0.34 
  -8  -3   1    1.25    0.42 
   7   3  -1    5.16    0.43 
   7   3  -1    4.92    0.86 
   7   3  -1    5.00    0.33 
  -7  -3   1    4.24    0.54 
  -7  -3   1    4.65    0.40 
  -7  -3   1    4.62    0.34 
  -7  -3   1    6.14    0.95 
   6   3  -1    0.86    0.11 
   6   3  -1    0.96    0.34 
   6   3  -1    0.34    0.59 
   6   3  -1    0.41    0.67 
   6   3  -1    3.12    0.93 
   6   3  -1    0.80    0.27 
  -6  -3   1    0.24    0.59 
  -6  -3   1    0.75    0.23 
  -6  -3   1    0.60    0.24 
  -6  -3   1    0.75    0.44 
   5   3  -1    5.56    0.30 
   5   3  -1    4.93    0.10 
   5   3  -1    5.55    0.60 
   5   3  -1    6.12    0.60 
   5   3  -1    5.25    0.24 
   5   3  -1    5.16    0.22 
  -5  -3   1    5.50    0.29 
  -5  -3   1    5.56    0.14 
  -5  -3   1    5.53    0.44 
  -5  -3   1    5.31    0.12 
  -5  -3   1    5.67    0.31 
  -5  -3   1    4.91    0.40 
  -5  -3   1    5.34    0.23 
  -5  -3   1    4.54    0.55 
   4   3  -1    2.80    0.19 
   4   3  -1    3.18    0.47 
   4   3  -1    3.30    0.54 
   4   3  -1    3.19    0.24 
   4   3  -1    3.09    0.22 
   4   3  -1    2.62    0.08 
   4   3  -1    3.01    0.27 
  -4  -3   1    2.98    0.25 
  -4  -3   1    3.08    0.15 
  -4  -3   1    2.81    0.17 
  -4  -3   1    2.44    0.61 
  -4  -3   1    2.78    0.25 
  -4  -3   1    2.47    0.27 
  -4  -3   1    3.30    0.35 
   3   3  -1    6.29    0.52 
   3   3  -1    5.24    0.26 
   3   3  -1    5.65    0.07 
   3   3  -1    5.30    0.17 
   3   3  -1    5.55    0.08 
   3   3  -1    5.57    0.18 
   3   3  -1    5.75    0.19 
   3   3  -1    5.87    0.39 
  -3  -3   1    5.24    0.32 
  -3  -3   1    5.41    0.22 
  -3  -3   1    4.88    0.52 
  -3  -3   1    5.86    0.37 
  -3  -3   1    5.65    0.17 
  -3  -3   1    5.37    0.25 
  -3  -3   1    5.66    0.16 
  -3  -3   1    5.51    0.16 
   2   3  -1   45.60    0.39 
   2   3  -1   45.62    0.55 
   2   3  -1   46.04    0.39 
   2   3  -1   45.90    0.65 
   2   3  -1   46.00    0.55 
   2   3  -1   45.61    0.38 
  -2  -3   1   46.65    0.53 
  -2  -3   1   45.71    0.38 
  -2  -3   1   43.44    0.45 
  -2  -3   1   45.35    0.43 
  -2  -3   1   45.68    0.38 
  -2  -3   1   46.79    0.59 
  -2  -3   1   45.07    0.35 
   1   3  -1  247.27    1.78 
   1   3  -1  247.90    1.64 
   1   3  -1  247.67    1.65 
   1   3  -1  245.82    1.76 
  -1  -3   1  246.04    1.59 
  -1  -3   1  246.34    1.63 
  -1  -3   1  249.29    1.78 
  -1  -3   1  246.80    1.64 
  -1  -3   1  246.81    1.65 
   0   3  -1    8.79    0.45 
   0   3  -1    8.16    0.15 
   0   3  -1    7.62    0.17 
   0   3  -1    8.41    0.16 
   0   3  -1    8.20    0.10 
   0  -3   1    8.23    0.16 
   0  -3   1    8.32    0.18 
   0  -3   1    8.18    0.14 
   0  -3   1    8.29    0.22 
  -1   3  -1  165.90    1.58 
  -1   3  -1  165.04    1.16 
  -1   3  -1  163.25    1.17 
  -1   3  -1  162.36    1.16 
  -1   3  -1  162.46    1.17 
  -1   3  -1  164.62    1.14 
   1  -3   1  168.84    1.66 
   1  -3   1  163.66    1.17 
   1  -3   1  163.45    1.17 
   1  -3   1  163.67    1.17 
  -2   3  -1  480.63    3.22 
  -2   3  -1  479.12    3.22 
  -2   3  -1  475.21    3.20 
  -2   3  -1  478.15    3.20 
  -2   3  -1  477.91    3.78 
  -2   3  -1  478.96    3.18 
  -2   3  -1  484.65    3.31 
   2  -3   1  483.87    3.30 
   2  -3   1  480.10    3.19 
   2  -3   1  483.40    3.22 
   2  -3   1  480.20    3.20 
   2  -3   1  485.48    3.81 
  -3   3  -1   22.80    0.32 
  -3   3  -1   23.01    0.26 
  -3   3  -1   22.92    1.03 
  -3   3  -1   22.99    0.28 
  -3   3  -1   22.90    0.44 
  -3   3  -1   22.32    0.37 
  -3   3  -1   22.72    0.29 
   3  -3   1   23.19    0.34 
   3  -3   1   22.67    0.27 
   3  -3   1   23.48    0.50 
   3  -3   1   22.91    0.30 
   3  -3   1   23.08    0.31 
   3  -3   1   23.49    0.36 
  -4   3  -1    4.15    0.15 
  -4   3  -1    2.57    0.54 
  -4   3  -1    4.25    0.32 
  -4   3  -1    3.94    0.13 
  -4   3  -1    4.25    0.33 
  -4   3  -1    4.31    0.26 
  -4   3  -1    4.38    0.53 
  -4   3  -1    4.27    0.17 
   4  -3   1    4.75    0.27 
   4  -3   1    4.30    0.60 
   4  -3   1    4.61    0.21 
   4  -3   1    3.10    0.55 
   4  -3   1    4.19    0.45 
   4  -3   1    4.64    0.26 
   4  -3   1    4.39    0.22 
   4  -3   1    4.46    0.19 
  -5   3  -1    2.59    0.12 
  -5   3  -1    2.45    0.14 
  -5   3  -1    3.16    0.36 
  -5   3  -1    2.26    0.26 
  -5   3  -1    2.58    0.14 
  -5   3  -1    2.47    0.34 
  -5   3  -1    2.35    0.61 
   5  -3   1    2.38    0.16 
   5  -3   1    2.34    0.71 
   5  -3   1    2.71    0.52 
   5  -3   1    2.63    0.25 
   5  -3   1    2.19    0.23 
   5  -3   1    3.12    0.64 
   5  -3   1    2.67    0.26 
   5  -3   1    2.73    0.21 
  -6   3  -1    0.01    0.27 
  -6   3  -1    0.35    0.16 
  -6   3  -1    0.57    0.05 
  -6   3  -1    0.19    0.21 
  -6   3  -1    0.45    0.09 
  -6   3  -1    0.51    0.58 
   6  -3   1    0.42    0.54 
   6  -3   1   -0.67    0.79 
   6  -3   1    0.85    0.22 
   6  -3   1    0.83    0.28 
   6  -3   1    0.43    0.27 
   6  -3   1    0.41    0.21 
   6  -3   1    0.71    0.93 
   6  -3   1    0.23    0.19 
  -7   3  -1    6.81    0.40 
  -7   3  -1    4.61    0.65 
  -7   3  -1    6.25    0.52 
   7  -3   1    5.47    0.28 
   7  -3   1    6.53    0.34 
   7  -3   1    5.50    0.72 
   7  -3   1    5.83    1.27 
   7  -3   1    7.45    0.45 
  -8   3  -1    1.07    0.54 
  -8   3  -1    0.48    0.33 
   8  -3   1    0.20    0.78 
   8  -3   1    3.69    1.48 
   8  -3   1    1.56    0.39 
  -9   3  -1    2.82    0.63 
  -9   3  -1    2.43    0.44 
   9  -3   1    2.64    0.89 
   9  -3   1    6.95    1.71 
   9   2  -1    1.63    0.52 
   9   2  -1   -0.36    1.07 
  -9  -2   1    0.61    0.61 
  -9  -2   1    0.67    0.40 
   8   2  -1    2.13    0.34 
   8   2  -1    2.08    0.96 
   8   2  -1    2.27    0.41 
  -8  -2   1    2.71    0.62 
  -8  -2   1    2.02    0.34 
   7   2  -1    2.66    0.78 
   7   2  -1    4.93    1.12 
   7   2  -1    1.91    0.25 
   7   2  -1    2.64    0.32 
  -7  -2   1    2.05    0.73 
  -7  -2   1    2.54    0.29 
  -7  -2   1    1.95    0.48 
  -7  -2   1    2.67    0.31 
   6   2  -1    0.10    0.24 
   6   2  -1   -0.08    0.66 
   6   2  -1   -0.07    0.19 
   6   2  -1    1.02    0.86 
   6   2  -1    0.00    0.66 
   6   2  -1    0.82    0.28 
  -6  -2   1   -0.33    0.43 
  -6  -2   1    0.61    0.26 
  -6  -2   1    0.36    0.24 
  -6  -2   1   -0.29    0.61 
   5   2  -1    0.23    0.56 
   5   2  -1   -0.11    0.17 
   5   2  -1   -0.54    0.45 
   5   2  -1   -0.49    0.11 
   5   2  -1    0.49    0.23 
   5   2  -1    0.13    0.16 
  -5  -2   1    0.02    0.20 
  -5  -2   1    0.01    0.37 
  -5  -2   1    0.04    0.24 
  -5  -2   1   -0.10    0.22 
  -5  -2   1   -0.53    0.39 
  -5  -2   1    0.15    0.53 
   4   2  -1   10.89    0.30 
   4   2  -1   11.14    0.26 
   4   2  -1   10.70    0.32 
   4   2  -1   10.93    0.24 
   4   2  -1   11.76    0.54 
   4   2  -1   11.91    0.58 
  -4  -2   1   10.29    0.24 
  -4  -2   1   10.76    0.18 
  -4  -2   1   10.22    0.30 
  -4  -2   1    8.65    0.55 
  -4  -2   1    9.95    0.28 
  -4  -2   1   10.90    0.41 
  -4  -2   1   10.47    0.15 
  -4  -2   1   10.51    0.37 
   3   2  -1    0.37    0.30 
   3   2  -1    0.49    0.17 
   3   2  -1    0.91    0.42 
   3   2  -1    0.75    0.19 
   3   2  -1    0.75    0.14 
   3   2  -1    0.50    0.14 
  -3  -2   1    0.33    0.26 
  -3  -2   1    0.55    0.14 
  -3  -2   1    0.33    0.50 
  -3  -2   1    0.60    0.15 
  -3  -2   1    0.94    0.29 
  -3  -2   1    0.65    0.10 
  -3  -2   1    0.44    0.18 
   2   2  -1  130.75    0.89 
   2   2  -1  134.42    1.10 
   2   2  -1  132.87    1.09 
   2   2  -1  131.14    0.89 
   2   2  -1  132.55    0.93 
   2   2  -1  131.83    0.90 
   2   2  -1  130.34    1.02 
  -2  -2   1  131.06    0.95 
  -2  -2   1  130.38    0.88 
  -2  -2   1  132.14    1.04 
  -2  -2   1  132.50    1.02 
  -2  -2   1  132.63    0.90 
  -2  -2   1  128.93    0.99 
  -2  -2   1  128.44    1.07 
  -2  -2   1  133.00    0.88 
   1   2  -1  129.05    0.93 
   1   2  -1  125.36    0.84 
   1   2  -1  130.72    0.96 
   1   2  -1  128.66    0.83 
  -1  -2   1  124.41    0.80 
  -1  -2   1  131.09    0.96 
  -1  -2   1  129.23    0.82 
  -1  -2   1  130.29    0.85 
  -1  -2   1  124.12    0.86 
  -1  -2   1  131.39    0.84 
  -1  -2   1  125.57    0.79 
   0   2  -1   -0.12    0.09 
   0   2  -1    0.08    0.04 
   0   2  -1   -0.09    0.11 
   0   2  -1   -0.17    0.13 
   0   2  -1    1.64    0.16 
   0   2  -1   -0.26    0.04 
   0  -2   1    0.34    0.02 
   0  -2   1    0.01    0.04 
   0  -2   1   -0.07    0.17 
   0  -2   1   -0.15    0.05 
   0  -2   1   -0.29    0.18 
   0  -2   1    0.46    0.04 
  -1   2  -1   63.79    0.46 
  -1   2  -1   66.92    0.39 
  -1   2  -1   64.63    0.39 
  -1   2  -1   63.60    0.65 
   1  -2   1   64.93    0.74 
   1  -2   1   64.62    0.47 
  -2   2  -1    0.21    0.31 
  -2   2  -1   -0.69    0.48 
  -2   2  -1    0.09    0.18 
  -2   2  -1    0.11    0.08 
  -2   2  -1    0.02    0.14 
  -2   2  -1    0.11    0.14 
   2  -2   1    0.07    0.08 
   2  -2   1    0.14    0.14 
   2  -2   1    0.04    0.14 
   2  -2   1    0.28    0.15 
   2  -2   1   -0.03    0.13 
   2  -2   1    0.30    0.53 
   2  -2   1   -0.29    0.36 
   2  -2   1   -0.25    0.35 
  -3   2  -1   43.45    0.54 
  -3   2  -1   43.46    0.46 
  -3   2  -1   43.08    0.49 
  -3   2  -1   42.59    1.10 
  -3   2  -1   43.60    0.38 
  -3   2  -1   43.60    0.39 
  -3   2  -1   43.87    0.44 
  -3   2  -1   44.52    0.65 
   3  -2   1   43.41    0.43 
   3  -2   1   43.13    0.43 
   3  -2   1   43.89    0.45 
   3  -2   1   43.88    0.42 
   3  -2   1   44.01    0.42 
   3  -2   1   43.17    0.57 
   3  -2   1   43.17    0.44 
   3  -2   1   41.41    1.18 
  -4   2  -1   -0.17    0.16 
  -4   2  -1    0.05    0.12 
  -4   2  -1   -0.26    0.52 
  -4   2  -1    0.23    0.14 
  -4   2  -1   -0.18    0.29 
  -4   2  -1   -0.55    0.28 
  -4   2  -1   -0.06    0.13 
   4  -2   1   -0.17    0.55 
   4  -2   1   -0.11    0.16 
   4  -2   1    0.36    0.17 
   4  -2   1   -0.21    0.14 
   4  -2   1    0.32    0.43 
   4  -2   1   -0.15    0.20 
   4  -2   1    0.07    0.18 
  -5   2  -1    0.32    0.11 
  -5   2  -1    0.35    0.14 
  -5   2  -1    0.37    0.25 
  -5   2  -1    0.36    0.16 
  -5   2  -1   -0.54    0.31 
  -5   2  -1    0.01    0.59 
  -5   2  -1    0.46    0.32 
   5  -2   1    0.94    0.49 
   5  -2   1    0.04    0.64 
   5  -2   1    0.02    0.19 
   5  -2   1    0.16    0.19 
   5  -2   1    0.42    0.17 
   5  -2   1    0.17    0.17 
   5  -2   1   -0.08    0.67 
   5  -2   1    0.28    0.23 
   5  -2   1    0.37    0.23 
  -6   2  -1   26.07    0.22 
  -6   2  -1   27.28    0.79 
  -6   2  -1   26.25    0.47 
  -6   2  -1   25.69    0.61 
  -6   2  -1   26.77    0.52 
  -6   2  -1   26.74    0.25 
   6  -2   1   27.43    0.81 
   6  -2   1   26.53    0.39 
   6  -2   1   27.21    0.51 
   6  -2   1   26.27    0.55 
   6  -2   1   24.82    1.08 
   6  -2   1   26.58    0.45 
   6  -2   1   26.83    0.40 
  -7   2  -1   -0.27    0.45 
  -7   2  -1    0.13    0.22 
  -7   2  -1    0.03    0.30 
  -7   2  -1   -0.73    0.69 
   7  -2   1   -0.56    0.66 
   7  -2   1    0.81    0.34 
   7  -2   1    0.30    1.13 
   7  -2   1    0.51    0.22 
   7  -2   1   -0.09    0.25 
   7  -2   1   -0.03    0.28 
  -8   2  -1    0.50    0.56 
  -8   2  -1    0.27    0.36 
   8  -2   1   -0.12    0.38 
   8  -2   1   -0.26    0.84 
   8  -2   1    2.79    1.44 
  -9   2  -1    0.18    0.40 
  -9   2  -1    0.89    0.61 
   9  -2   1   -0.30    0.92 
   9   1  -1    1.87    0.97 
   8   1  -1    1.37    0.33 
   8   1  -1    1.40    0.84 
   8   1  -1    2.09    0.34 
  -8  -1   1    1.82    0.34 
  -8  -1   1    1.11    0.54 
   7   1  -1    1.80    0.44 
   7   1  -1    0.36    0.73 
   7   1  -1    0.22    0.29 
   7   1  -1    1.22    1.09 
   7   1  -1    0.51    0.28 
  -7  -1   1   -0.18    0.29 
  -7  -1   1    0.15    0.50 
  -7  -1   1   -0.32    0.68 
   6   1  -1    2.34    0.29 
   6   1  -1    2.31    0.23 
   6   1  -1    2.38    0.62 
   6   1  -1    2.92    0.88 
   6   1  -1    2.21    0.25 
   6   1  -1    1.67    0.62 
   6   1  -1    2.66    0.35 
  -6  -1   1    0.72    0.52 
  -6  -1   1    1.91    0.24 
  -6  -1   1    1.44    0.41 
  -6  -1   1    2.04    0.26 
  -6  -1   1    1.76    0.24 
   5   1  -1    7.64    0.54 
   5   1  -1    7.51    0.23 
   5   1  -1    7.28    0.72 
   5   1  -1    6.63    0.18 
   5   1  -1    7.06    0.54 
   5   1  -1    7.58    0.25 
   5   1  -1    7.24    0.29 
  -5  -1   1    7.09    0.31 
  -5  -1   1    7.14    0.27 
  -5  -1   1    5.43    0.52 
  -5  -1   1    7.01    0.37 
  -5  -1   1    7.55    0.41 
  -5  -1   1    7.49    0.33 
   4   1  -1    6.59    0.18 
   4   1  -1    6.73    0.43 
   4   1  -1    6.55    0.23 
   4   1  -1    6.75    0.18 
   4   1  -1    5.74    0.19 
   4   1  -1    6.53    0.48 
   4   1  -1    6.39    0.24 
  -4  -1   1    6.22    0.22 
  -4  -1   1    6.40    0.47 
  -4  -1   1    6.63    0.21 
  -4  -1   1    6.65    0.32 
  -4  -1   1    7.19    0.28 
  -4  -1   1    6.93    0.34 
   3   1  -1    0.05    0.15 
   3   1  -1   -0.03    0.13 
   3   1  -1    0.19    0.28 
   3   1  -1   -0.15    0.11 
   3   1  -1   -0.17    0.11 
   3   1  -1    0.13    0.42 
   3   1  -1   -0.26    0.13 
  -3  -1   1   -0.14    0.27 
  -3  -1   1    0.09    0.05 
  -3  -1   1   -0.03    0.38 
  -3  -1   1   -0.15    0.14 
  -3  -1   1   -0.41    0.12 
  -3  -1   1    0.15    0.16 
  -3  -1   1    0.13    0.24 
  -3  -1   1    0.18    0.07 
   2   1  -1  140.51    1.03 
   2   1  -1  141.13    0.95 
   2   1  -1  143.47    1.02 
   2   1  -1  140.95    0.98 
   2   1  -1  143.03    1.09 
   2   1  -1  141.65    1.08 
   2   1  -1  142.25    0.95 
  -2  -1   1  140.67    0.93 
  -2  -1   1  140.82    1.00 
  -2  -1   1  141.78    1.05 
  -2  -1   1  142.87    1.10 
  -2  -1   1  139.18    1.07 
  -2  -1   1  139.27    1.07 
  -2  -1   1  141.94    0.98 
  -2  -1   1  141.90    0.93 
   1   1  -1   44.99    0.22 
  -1  -1   1   46.56    0.22 
   0   1  -1   20.54    0.01 
   0   1  -1   20.57    0.01 
   0   1  -1   20.57    0.07 
   0   1  -1   20.55    0.01 
   0  -1   1   20.54    0.02 
   0  -1   1   20.56    0.01 
   0  -1   1   20.54    0.04 
   0  -1   1   20.56    0.00 
   0  -1   1   20.54    0.03 
   0  -1   1   20.57    0.01 
  -1   1  -1   20.61    0.30 
  -1   1  -1   20.87    0.18 
   1  -1   1   20.50    0.21 
  -2   1  -1  106.39    1.38 
  -2   1  -1  110.38    0.88 
  -2   1  -1  110.25    0.77 
  -2   1  -1  111.33    0.80 
  -2   1  -1  109.29    0.74 
  -2   1  -1  114.17    0.95 
  -2   1  -1  110.27    0.75 
   2  -1   1  108.31    0.77 
   2  -1   1  109.51    0.75 
   2  -1   1  110.82    0.76 
   2  -1   1  110.60    0.89 
   2  -1   1  105.94    1.39 
   2  -1   1  110.27    0.79 
  -3   1  -1   29.59    0.28 
  -3   1  -1   29.37    0.39 
  -3   1  -1   29.43    0.29 
  -3   1  -1   30.02    0.46 
  -3   1  -1   29.94    0.33 
  -3   1  -1   30.96    0.58 
   3  -1   1   30.21    0.37 
   3  -1   1   29.49    0.29 
   3  -1   1   29.47    0.50 
   3  -1   1   27.77    0.69 
   3  -1   1   30.83    0.58 
   3  -1   1   30.05    0.31 
   3  -1   1   29.45    0.35 
   3  -1   1   29.39    0.32 
  -4   1  -1   -0.01    0.30 
  -4   1  -1    0.13    0.14 
  -4   1  -1    0.18    0.17 
  -4   1  -1   -0.77    0.29 
  -4   1  -1    0.06    0.17 
  -4   1  -1   -0.08    0.55 
  -4   1  -1   -0.07    0.12 
   4  -1   1    0.02    0.21 
   4  -1   1    0.11    0.16 
   4  -1   1   -0.30    0.13 
   4  -1   1   -0.08    0.57 
   4  -1   1   -0.95    0.58 
   4  -1   1    0.16    0.16 
   4  -1   1    0.00    0.42 
   4  -1   1    0.27    0.18 
  -5   1  -1    7.92    0.24 
  -5   1  -1    8.58    0.17 
  -5   1  -1    8.50    0.30 
  -5   1  -1    8.49    0.43 
  -5   1  -1   10.04    0.69 
  -5   1  -1    8.45    0.20 
  -5   1  -1    8.26    0.38 
   5  -1   1    8.36    0.29 
   5  -1   1    7.93    0.62 
   5  -1   1    7.36    0.70 
   5  -1   1    9.51    0.63 
   5  -1   1    7.76    0.26 
   5  -1   1    8.65    0.34 
   5  -1   1    8.68    0.23 
   5  -1   1    7.82    0.24 
   5  -1   1    8.45    0.26 
  -6   1  -1    8.51    0.30 
  -6   1  -1    8.59    0.13 
  -6   1  -1    8.69    0.50 
  -6   1  -1    9.33    0.30 
  -6   1  -1    8.60    0.16 
  -6   1  -1    9.64    0.72 
   6  -1   1    9.16    0.38 
   6  -1   1    9.22    0.31 
   6  -1   1    8.86    0.23 
   6  -1   1    8.34    0.30 
   6  -1   1    8.36    0.92 
   6  -1   1    8.92    0.67 
   6  -1   1    7.13    0.77 
   6  -1   1    8.75    0.26 
  -7   1  -1    4.18    0.74 
  -7   1  -1    3.87    0.32 
  -7   1  -1    3.94    0.26 
  -7   1  -1    3.77    0.51 
   7  -1   1    2.94    0.72 
   7  -1   1    3.76    0.34 
   7  -1   1    4.39    0.24 
   7  -1   1    4.40    1.22 
   7  -1   1    4.30    0.32 
   7  -1   1    5.01    0.39 
  -8   1  -1    0.00    0.35 
  -8   1  -1    0.45    0.54 
   8  -1   1    2.80    1.32 
   8  -1   1   -1.10    0.79 
   8  -1   1   -0.04    0.37 
   8  -1   1   -0.42    0.34 
   9  -1   1    2.28    0.96 
   9   0  -1    1.49    0.99 
   8   0  -1    0.51    0.36 
   8   0  -1   -0.06    0.31 
   8   0  -1   -0.78    0.73 
  -8   0   1   -0.09    0.36 
  -8   0   1    0.20    0.54 
   7   0  -1    3.39    0.42 
   7   0  -1    2.42    0.30 
   7   0  -1    2.58    1.25 
   7   0  -1    2.04    0.30 
   7   0  -1    1.19    0.68 
   7   0  -1    1.63    0.20 
  -7   0   1    2.49    0.33 
  -7   0   1    1.25    0.47 
  -7   0   1    1.86    0.28 
  -7   0   1    1.76    0.64 
   6   0  -1    6.68    0.64 
   6   0  -1    7.50    0.63 
   6   0  -1    5.97    0.26 
   6   0  -1    6.19    0.22 
   6   0  -1    6.54    0.91 
   6   0  -1    6.89    0.27 
   6   0  -1    7.77    0.44 
   6   0  -1    6.75    0.24 
  -6   0   1    6.37    0.46 
  -6   0   1    6.64    0.31 
  -6   0   1    6.82    0.43 
  -6   0   1    6.15    0.26 
  -6   0   1    5.45    0.56 
   5   0  -1   20.84    0.32 
   5   0  -1   20.51    0.48 
   5   0  -1   19.26    0.80 
   5   0  -1   20.39    0.64 
   5   0  -1   21.08    0.50 
   5   0  -1   19.34    0.35 
   5   0  -1   20.68    0.30 
   5   0  -1   20.46    0.50 
  -5   0   1   19.74    0.34 
  -5   0   1   20.69    0.49 
  -5   0   1   20.50    0.45 
  -5   0   1   20.86    0.38 
  -5   0   1   21.57    0.57 
   4   0  -1    0.95    0.38 
   4   0  -1    0.02    0.48 
   4   0  -1    0.68    0.15 
   4   0  -1    0.75    0.15 
   4   0  -1    1.03    0.28 
   4   0  -1    0.72    0.14 
   4   0  -1    0.63    0.16 
   4   0  -1    0.77    0.17 
  -4   0   1    0.69    0.17 
  -4   0   1    0.92    0.28 
  -4   0   1    0.52    0.33 
  -4   0   1    0.87    0.20 
  -4   0   1    0.29    0.43 
  -4   0   1    0.46    0.22 
   3   0  -1   17.98    0.21 
   3   0  -1   18.12    0.41 
   3   0  -1   17.97    0.36 
   3   0  -1   18.32    0.29 
   3   0  -1   18.05    0.25 
   3   0  -1   18.18    0.35 
  -3   0   1   18.24    0.25 
  -3   0   1   18.19    0.33 
  -3   0   1   18.41    0.30 
  -3   0   1   18.52    0.39 
  -3   0   1   18.33    0.32 
   2   0  -1   20.57    0.32 
   2   0  -1   19.83    0.37 
   2   0  -1   20.23    0.25 
   2   0  -1   20.14    0.33 
   2   0  -1   19.81    0.30 
   2   0  -1   20.17    0.19 
   2   0  -1   20.14    0.19 
  -2   0   1   20.02    0.29 
  -2   0   1   20.48    0.28 
  -2   0   1   19.80    0.25 
  -2   0   1   19.77    0.30 
  -2   0   1   20.76    0.32 
   1   0  -1    7.16    0.04 
   1   0  -1    7.09    0.05 
   1   0  -1    7.01    0.04 
   1   0  -1    7.09    0.05 
   1   0  -1    7.09    0.06 
   1   0  -1    7.07    0.07 
  -1   0   1    6.99    0.06 
   0   0  -1    0.01    0.01 
   0   0  -1    0.06    0.03 
   0   0  -1    0.09    0.01 
   0   0  -1    0.01    0.01 
   0   0  -1    0.00    0.01 
   0   0  -1    0.07    0.01 
   0   0   1    0.10    0.01 
   0   0   1   -0.01    0.00 
   0   0   1   -0.01    0.00 
   0   0   1    0.09    0.01 
   0   0   1    0.10    0.01 
   0   0   1    0.10    0.03 
  -1   0  -1   27.89    0.25 
  -1   0  -1   28.80    0.21 
   1   0   1   27.12    0.34 
   1   0   1   27.61    0.24 
  -2   0  -1   58.62    0.48 
  -2   0  -1   59.82    0.58 
  -2   0  -1   58.75    0.49 
  -2   0  -1   59.63    0.65 
  -2   0  -1   58.19    0.48 
   2   0   1   59.10    0.48 
   2   0   1   58.94    0.61 
   2   0   1   58.97    0.48 
   2   0   1   57.79    0.44 
   2   0   1   58.70    0.48 
   2   0   1   60.45    0.57 
   2   0   1   59.95    0.76 
  -3   0  -1    0.16    0.15 
  -3   0  -1    0.17    0.13 
  -3   0  -1    0.21    0.29 
  -3   0  -1    0.21    0.13 
  -3   0  -1   -0.12    0.45 
  -3   0  -1    0.33    0.15 
  -3   0  -1    0.54    0.18 
   3   0   1    0.28    0.16 
   3   0   1    0.10    0.31 
   3   0   1    0.07    0.49 
   3   0   1    0.28    0.16 
   3   0   1   -0.15    0.14 
   3   0   1    0.56    0.15 
   3   0   1   -0.15    0.10 
  -4   0  -1    4.40    0.30 
  -4   0  -1    4.91    0.25 
  -4   0  -1    4.54    0.18 
  -4   0  -1    4.56    0.16 
  -4   0  -1    4.52    0.59 
  -4   0  -1    4.58    0.36 
  -4   0  -1    4.43    0.21 
  -4   0  -1    4.76    0.23 
   4   0   1    4.74    0.19 
   4   0   1    4.60    0.19 
   4   0   1    3.63    0.62 
   4   0   1    4.85    0.22 
   4   0   1    4.79    0.48 
   4   0   1    4.59    0.21 
   4   0   1    4.51    0.16 
   4   0   1    5.45    0.59 
  -5   0  -1    5.53    0.16 
  -5   0  -1    6.26    0.44 
  -5   0  -1    5.37    0.24 
  -5   0  -1    5.61    0.27 
  -5   0  -1    5.61    0.26 
  -5   0  -1    5.39    0.18 
  -5   0  -1    5.70    0.63 
  -5   0  -1    5.11    0.32 
   5   0   1    5.43    0.24 
   5   0   1    5.26    0.71 
   5   0   1    5.13    0.26 
   5   0   1    5.80    0.19 
   5   0   1    7.12    0.69 
   5   0   1    6.70    0.62 
   5   0   1    5.44    0.23 
   5   0   1    5.99    0.26 
  -6   0  -1   25.58    0.58 
  -6   0  -1   25.01    0.47 
  -6   0  -1   25.26    0.30 
  -6   0  -1   24.42    0.64 
  -6   0  -1   24.75    0.28 
  -6   0  -1   23.40    0.75 
   6   0   1   25.64    0.78 
   6   0   1   24.24    1.10 
   6   0   1   25.40    0.86 
   6   0   1   25.27    0.44 
   6   0   1   25.15    0.60 
   6   0   1   26.02    0.35 
   6   0   1   25.46    0.40 
  -7   0  -1    2.51    0.51 
  -7   0  -1    2.64    0.31 
  -7   0  -1    1.57    0.72 
   7   0   1    4.93    0.44 
   7   0   1    2.64    0.87 
   7   0   1    3.26    0.32 
   7   0   1    3.16    0.25 
   7   0   1    4.22    1.19 
   7   0   1    3.19    0.35 
  -8   0  -1   -0.31    0.52 
  -8   0  -1    0.34    0.35 
   8   0   1    0.03    0.38 
   8   0   1   -0.46    0.86 
   8   0   1    0.65    0.35 
   9   0   1    1.91    1.13 
   9  -1  -1    0.38    0.74 
  -9   1   1    1.06    0.60 
  -9   1   1    0.37    0.39 
   8  -1  -1    0.11    0.75 
   8  -1  -1    0.61    0.31 
   8  -1  -1    1.45    0.33 
  -8   1   1    0.98    0.51 
  -8   1   1    0.84    0.33 
   7  -1  -1    2.30    0.29 
   7  -1  -1    2.38    0.26 
   7  -1  -1    2.66    1.15 
   7  -1  -1    3.36    0.39 
   7  -1  -1    2.39    0.24 
   7  -1  -1    2.03    0.64 
   7  -1  -1    1.87    0.26 
  -7   1   1    2.27    0.48 
  -7   1   1    1.86    0.32 
  -7   1   1    1.33    0.58 
   6  -1  -1    2.28    0.33 
   6  -1  -1    1.39    0.60 
   6  -1  -1    2.17    0.89 
   6  -1  -1    2.03    0.20 
   6  -1  -1    2.24    0.50 
   6  -1  -1    2.32    0.24 
   6  -1  -1    1.48    0.22 
  -6   1   1    1.53    0.38 
  -6   1   1    1.84    0.28 
  -6   1   1    1.56    0.52 
  -6   1   1    1.80    0.33 
   5  -1  -1    6.33    0.77 
   5  -1  -1    6.35    0.36 
   5  -1  -1    5.01    0.51 
   5  -1  -1    5.94    0.21 
   5  -1  -1    6.11    0.20 
   5  -1  -1    6.72    0.47 
   5  -1  -1    7.02    0.26 
   5  -1  -1    5.07    0.22 
   5  -1  -1    6.14    0.30 
  -5   1   1    5.67    0.22 
  -5   1   1    6.00    0.28 
  -5   1   1    4.18    0.47 
  -5   1   1    6.14    0.40 
  -5   1   1    6.48    0.34 
   4  -1  -1    0.43    0.15 
   4  -1  -1    0.54    0.16 
   4  -1  -1    1.40    0.20 
   4  -1  -1    0.59    0.15 
   4  -1  -1    0.16    0.14 
   4  -1  -1    0.50    0.33 
   4  -1  -1    0.68    0.24 
   4  -1  -1    0.16    0.50 
  -4   1   1    0.62    0.16 
  -4   1   1    0.69    0.26 
  -4   1   1    0.70    0.16 
  -4   1   1    0.58    0.44 
  -4   1   1   -0.09    0.27 
   3  -1  -1    0.13    0.40 
   3  -1  -1    1.06    0.11 
   3  -1  -1    0.95    0.11 
   3  -1  -1    0.48    0.35 
   3  -1  -1    0.95    0.12 
   3  -1  -1    1.36    0.17 
   3  -1  -1    1.08    0.18 
   3  -1  -1    1.14    0.26 
   3  -1  -1    1.14    0.21 
  -3   1   1    0.63    0.22 
  -3   1   1    0.93    0.23 
  -3   1   1    1.17    0.20 
  -3   1   1    0.96    0.14 
   2  -1  -1   88.49    0.68 
   2  -1  -1   88.04    0.68 
   2  -1  -1   88.45    0.61 
   2  -1  -1   84.10    1.26 
   2  -1  -1   87.40    0.60 
   2  -1  -1   87.73    0.75 
   2  -1  -1   88.46    0.68 
   2  -1  -1   87.41    0.67 
  -2   1   1   86.48    0.71 
  -2   1   1   87.31    0.67 
  -2   1   1   87.03    0.76 
  -2   1   1   87.73    0.67 
   1  -1  -1  122.35    0.79 
   1  -1  -1  127.03    1.02 
   0  -1  -1    0.31    0.04 
   0  -1  -1    0.34    0.05 
   0  -1  -1    0.35    0.04 
   0  -1  -1    0.28    0.04 
   0  -1  -1    0.36    0.16 
   0   1   1    0.34    0.11 
   0   1   1    0.33    0.03 
   0   1   1    0.35    0.05 
   0   1   1    0.34    0.10 
   0   1   1    0.29    0.05 
  -1  -1  -1    1.16    0.05 
  -1  -1  -1    1.21    0.08 
  -1  -1  -1    1.04    0.37 
  -1  -1  -1    1.10    0.09 
  -1  -1  -1    1.20    0.13 
  -1  -1  -1    1.06    0.19 
  -1  -1  -1    1.31    0.10 
   1   1   1    1.16    0.30 
   1   1   1    1.13    0.21 
   1   1   1    0.88    0.12 
   1   1   1    1.15    0.14 
   1   1   1    1.03    0.04 
   1   1   1    1.21    0.09 
   1   1   1    1.06    0.10 
  -2  -1  -1   26.19    0.34 
  -2  -1  -1   26.25    0.51 
  -2  -1  -1   26.80    0.45 
  -2  -1  -1   26.22    0.34 
  -2  -1  -1   26.27    0.30 
   2   1   1   28.09    0.86 
   2   1   1   26.21    0.33 
   2   1   1   26.96    0.23 
   2   1   1   25.67    0.49 
   2   1   1   28.36    0.49 
   2   1   1   26.45    0.33 
   2   1   1   25.63    0.33 
  -3  -1  -1   29.04    0.31 
  -3  -1  -1   27.35    0.65 
  -3  -1  -1   29.43    0.47 
  -3  -1  -1   29.14    0.31 
  -3  -1  -1   29.79    0.47 
  -3  -1  -1   29.47    0.33 
  -3  -1  -1   29.59    0.37 
   3   1   1   30.73    0.49 
   3   1   1   29.66    0.34 
   3   1   1   29.60    0.55 
   3   1   1   30.09    0.36 
   3   1   1   29.66    0.25 
   3   1   1   29.49    0.34 
   3   1   1   31.25    0.64 
  -4  -1  -1    1.31    0.22 
  -4  -1  -1    1.42    0.33 
  -4  -1  -1    1.00    0.56 
  -4  -1  -1    1.20    0.23 
  -4  -1  -1    1.40    0.21 
  -4  -1  -1    1.24    0.16 
   4   1   1    1.84    0.23 
   4   1   1    1.73    0.23 
   4   1   1    0.90    0.58 
   4   1   1    1.74    0.19 
   4   1   1    1.32    0.20 
   4   1   1    1.20    0.49 
   4   1   1    2.23    0.63 
   4   1   1    1.54    0.12 
  -5  -1  -1    6.53    0.40 
  -5  -1  -1    7.79    0.47 
  -5  -1  -1    7.64    0.26 
  -5  -1  -1    6.91    0.28 
  -5  -1  -1    7.73    0.21 
  -5  -1  -1    7.00    0.27 
  -5  -1  -1    6.06    0.58 
  -5  -1  -1    7.60    0.19 
   5   1   1    8.25    0.76 
   5   1   1    7.51    0.17 
   5   1   1    7.45    0.74 
   5   1   1    7.65    0.25 
   5   1   1    8.45    0.64 
   5   1   1    7.49    0.30 
   5   1   1    7.55    0.26 
  -6  -1  -1    4.79    0.16 
  -6  -1  -1    4.70    0.31 
  -6  -1  -1    4.30    0.32 
  -6  -1  -1    4.78    0.18 
  -6  -1  -1    3.88    0.43 
  -6  -1  -1    4.96    0.29 
  -6  -1  -1    4.63    0.73 
   6   1   1    4.70    0.74 
   6   1   1    4.72    0.74 
   6   1   1    4.72    0.28 
   6   1   1    5.11    0.32 
   6   1   1    4.39    0.16 
   6   1   1    5.32    0.91 
  -7  -1  -1   -0.75    0.74 
  -7  -1  -1    0.12    0.38 
  -7  -1  -1    0.19    0.30 
   7   1   1    2.22    1.20 
   7   1   1    0.32    0.84 
   7   1   1    0.53    0.34 
   7   1   1    0.32    0.35 
  -8  -1  -1    3.36    0.62 
  -8  -1  -1    2.77    0.35 
   8   1   1    3.47    0.38 
   8   1   1    2.54    1.08 
  -9  -1  -1    2.71    0.40 
  -9  -1  -1    2.73    0.64 
   9   1   1    3.43    1.10 
   9  -2  -1    0.42    0.76 
  -9   2   1   -0.02    0.38 
  -9   2   1    1.71    0.58 
   8  -2  -1    0.42    0.32 
   8  -2  -1   -0.07    0.69 
   8  -2  -1    3.32    1.42 
   8  -2  -1   -0.23    0.27 
  -8   2   1    0.27    0.36 
  -8   2   1    0.13    0.41 
   7  -2  -1   -0.03    1.15 
   7  -2  -1    0.00    0.24 
   7  -2  -1   -0.34    0.56 
   7  -2  -1   -0.01    0.26 
   7  -2  -1    1.09    0.38 
   7  -2  -1   -0.41    0.22 
   7  -2  -1    0.02    0.28 
  -7   2   1   -0.07    0.24 
  -7   2   1   -0.03    0.64 
  -7   2   1   -0.46    0.42 
   6  -2  -1    7.16    0.40 
   6  -2  -1    6.96    0.54 
   6  -2  -1    4.77    0.58 
   6  -2  -1    6.84    0.28 
   6  -2  -1    6.04    0.90 
  -6   2   1    6.63    0.47 
  -6   2   1    7.35    0.40 
  -6   2   1    4.78    0.55 
  -6   2   1    6.30    0.27 
   5  -2  -1   13.92    0.38 
   5  -2  -1   12.59    0.83 
   5  -2  -1   12.29    0.24 
   5  -2  -1   15.35    0.57 
   5  -2  -1   13.31    0.26 
   5  -2  -1   13.63    0.26 
   5  -2  -1   13.48    0.40 
   5  -2  -1   13.88    0.34 
  -5   2   1   13.79    0.39 
  -5   2   1   12.80    0.32 
  -5   2   1   13.34    0.44 
   4  -2  -1   28.61    0.41 
   4  -2  -1   28.42    0.31 
   4  -2  -1   28.51    0.51 
   4  -2  -1   28.54    0.48 
   4  -2  -1   28.33    0.34 
   4  -2  -1   28.61    0.42 
   4  -2  -1   26.59    0.88 
   4  -2  -1   28.57    0.43 
  -4   2   1   28.30    0.47 
  -4   2   1   28.57    0.44 
  -4   2   1   28.76    0.42 
   3  -2  -1   11.90    0.23 
   3  -2  -1   11.68    0.26 
   3  -2  -1   11.79    0.20 
   3  -2  -1   11.84    0.33 
   3  -2  -1   11.55    0.19 
   3  -2  -1   12.23    0.26 
   3  -2  -1   12.07    0.33 
  -3   2   1   11.80    0.30 
  -3   2   1   11.71    0.23 
  -3   2   1   11.58    0.33 
  -3   2   1   10.64    0.46 
  -3   2   1   12.11    0.33 
   2  -2  -1   33.95    0.42 
   2  -2  -1   34.23    0.48 
   2  -2  -1   32.50    1.01 
   2  -2  -1   31.71    0.63 
   2  -2  -1   33.99    0.31 
   2  -2  -1   33.26    0.36 
   2  -2  -1   33.16    0.31 
  -2   2   1   32.93    0.41 
  -2   2   1   31.50    0.70 
  -2   2   1   33.22    0.39 
  -2   2   1   32.61    0.45 
  -2   2   1   33.27    0.27 
  -2   2   1   33.38    0.27 
  -2   2   1   33.99    0.39 
   1  -2  -1    2.64    0.10 
   1  -2  -1    2.48    0.14 
   1  -2  -1    2.44    0.30 
   1  -2  -1    2.64    0.09 
   1  -2  -1    2.19    0.25 
   1  -2  -1    2.54    0.10 
  -1   2   1    2.62    0.09 
  -1   2   1    2.89    0.13 
  -1   2   1    3.26    0.25 
  -1   2   1    2.87    0.08 
  -1   2   1    3.13    0.38 
  -1   2   1    2.73    0.12 
  -1   2   1    2.22    0.14 
  -1   2   1    2.53    0.26 
   0  -2  -1    0.13    0.28 
   0  -2  -1   -0.08    0.08 
   0  -2  -1    0.10    0.16 
   0  -2  -1   -0.01    0.09 
   0  -2  -1    0.04    0.09 
   0   2   1   -0.13    0.29 
   0   2   1    0.13    0.09 
   0   2   1   -0.07    0.22 
   0   2   1    0.00    0.20 
   0   2   1   -0.20    0.08 
   0   2   1    0.10    0.09 
  -1  -2  -1   81.36    0.77 
  -1  -2  -1   79.88    0.58 
  -1  -2  -1   81.16    0.63 
  -1  -2  -1   80.67    0.73 
  -1  -2  -1   80.25    0.62 
  -1  -2  -1   80.33    0.64 
   1   2   1   79.75    0.65 
   1   2   1   79.73    0.76 
   1   2   1   80.36    0.64 
   1   2   1   81.12    0.74 
  -2  -2  -1    1.01    0.17 
  -2  -2  -1   -0.46    0.55 
  -2  -2  -1    1.41    0.34 
  -2  -2  -1    0.94    0.19 
  -2  -2  -1    1.25    0.07 
  -2  -2  -1    1.27    0.18 
  -2  -2  -1    1.15    0.16 
   2   2   1    1.11    0.40 
   2   2   1    1.05    0.19 
   2   2   1    1.07    0.16 
   2   2   1    1.24    0.07 
   2   2   1    1.45    0.17 
   2   2   1    0.86    0.19 
   2   2   1    1.01    0.50 
  -3  -2  -1    0.08    0.30 
  -3  -2  -1    0.70    0.66 
  -3  -2  -1   -0.31    0.16 
  -3  -2  -1    0.25    0.16 
  -3  -2  -1   -0.06    0.15 
  -3  -2  -1    0.08    0.14 
  -3  -2  -1   -0.05    0.18 
   3   2   1   -0.01    0.17 
   3   2   1    0.37    0.50 
   3   2   1    0.21    0.18 
   3   2   1    0.19    0.07 
   3   2   1    0.19    0.16 
   3   2   1    0.25    0.23 
   3   2   1   -0.47    0.38 
  -4  -2  -1   21.60    0.31 
  -4  -2  -1   21.13    0.30 
  -4  -2  -1   20.99    0.36 
  -4  -2  -1   21.50    0.55 
  -4  -2  -1   21.62    0.51 
  -4  -2  -1   21.25    0.34 
   4   2   1   21.20    0.37 
   4   2   1   24.02    0.81 
   4   2   1   21.61    0.34 
   4   2   1   22.29    0.55 
   4   2   1   23.51    0.73 
   4   2   1   21.94    0.22 
   4   2   1   21.09    0.35 
  -5  -2  -1    0.19    0.39 
  -5  -2  -1    0.26    0.16 
  -5  -2  -1    0.35    0.25 
  -5  -2  -1   -0.27    0.63 
  -5  -2  -1    0.11    0.19 
  -5  -2  -1    0.30    0.19 
  -5  -2  -1    0.10    0.20 
   5   2   1    0.09    0.59 
   5   2   1    0.58    0.26 
   5   2   1   -0.04    0.24 
   5   2   1    1.51    0.75 
   5   2   1    0.30    0.11 
   5   2   1    0.37    0.21 
   5   2   1   -0.49    0.67 
  -6  -2  -1    5.95    0.29 
  -6  -2  -1    5.52    0.49 
  -6  -2  -1    5.85    0.72 
  -6  -2  -1    6.53    0.37 
  -6  -2  -1    5.70    0.21 
  -6  -2  -1    5.80    0.18 
   6   2   1    5.72    0.30 
   6   2   1    7.38    0.84 
   6   2   1    6.52    0.17 
   6   2   1    7.28    0.99 
   6   2   1    6.84    0.77 
   6   2   1    6.02    0.35 
  -7  -2  -1    6.81    0.40 
  -7  -2  -1    7.18    0.34 
  -7  -2  -1    5.53    0.80 
  -7  -2  -1    5.90    0.52 
   7   2   1    7.04    0.42 
   7   2   1    9.09    1.22 
   7   2   1    7.54    0.40 
   7   2   1    8.09    0.96 
  -8  -2  -1    0.70    0.55 
   8   2   1    1.30    1.02 
  -9  -2  -1    1.29    0.62 
   9   2   1    0.73    0.53 
   9  -3  -1    0.72    0.78 
  -9   3   1    0.66    0.42 
  -9   3   1    1.41    0.60 
   8  -3  -1    0.09    0.31 
   8  -3  -1   -0.14    0.62 
   8  -3  -1    2.79    1.44 
  -8   3   1    0.90    0.56 
  -8   3   1    0.80    0.38 
   7  -3  -1   -1.02    0.58 
   7  -3  -1    0.34    0.37 
   7  -3  -1    0.41    0.26 
   7  -3  -1   -0.47    1.19 
   7  -3  -1   -0.58    0.26 
  -7   3   1    1.12    0.65 
  -7   3   1    0.15    0.33 
  -7   3   1   -0.43    0.41 
   6  -3  -1   -0.14    0.19 
   6  -3  -1    0.01    0.88 
   6  -3  -1   -0.54    0.16 
   6  -3  -1   -0.08    0.52 
   6  -3  -1    0.32    0.62 
   6  -3  -1    0.10    0.22 
   6  -3  -1    0.11    0.31 
  -6   3   1    0.01    0.37 
  -6   3   1    0.03    0.29 
  -6   3   1   -0.26    0.29 
  -6   3   1    0.44    0.61 
   5  -3  -1    4.05    0.20 
   5  -3  -1    3.92    0.17 
   5  -3  -1    3.68    0.75 
   5  -3  -1    4.03    0.20 
   5  -3  -1    4.07    0.28 
   5  -3  -1    4.83    0.46 
   5  -3  -1    5.80    0.56 
   5  -3  -1    4.49    0.34 
  -5   3   1    3.59    0.53 
  -5   3   1    3.35    0.33 
  -5   3   1    4.34    0.31 
  -5   3   1    3.91    0.28 
   4  -3  -1   30.10    0.35 
   4  -3  -1   28.89    0.34 
   4  -3  -1   29.05    0.38 
   4  -3  -1   29.57    0.40 
   4  -3  -1   29.38    0.43 
   4  -3  -1   29.23    0.52 
   4  -3  -1   29.01    0.49 
  -4   3   1   28.23    0.46 
  -4   3   1   28.33    0.48 
  -4   3   1   28.84    0.45 
  -4   3   1   29.95    1.15 
  -4   3   1   29.11    0.44 
   3  -3  -1   39.83    0.45 
   3  -3  -1   38.82    0.47 
   3  -3  -1   39.43    0.50 
   3  -3  -1   39.32    0.37 
   3  -3  -1   38.41    1.19 
   3  -3  -1   38.89    0.35 
   3  -3  -1   38.83    0.36 
   3  -3  -1   37.52    0.61 
  -3   3   1   38.71    0.30 
  -3   3   1   39.00    0.45 
  -3   3   1   38.16    1.13 
  -3   3   1   39.02    0.30 
  -3   3   1   39.03    0.47 
  -3   3   1   39.13    0.45 
  -3   3   1   38.33    0.51 
   2  -3  -1   45.44    0.43 
   2  -3  -1   44.99    0.38 
   2  -3  -1   45.01    0.39 
   2  -3  -1   44.10    0.59 
  -2   3   1   44.71    1.04 
  -2   3   1   44.75    0.35 
  -2   3   1   44.99    0.46 
  -2   3   1   44.63    0.37 
  -2   3   1   44.74    0.54 
  -2   3   1   45.05    0.52 
  -2   3   1   44.73    0.42 
   1  -3  -1   11.83    0.29 
   1  -3  -1   10.44    0.20 
   1  -3  -1   10.93    0.21 
   1  -3  -1   10.28    0.19 
  -1   3   1   10.56    0.19 
  -1   3   1   10.37    0.17 
  -1   3   1   11.32    0.30 
  -1   3   1   10.14    0.19 
   0  -3  -1   24.16    0.25 
   0  -3  -1   23.85    0.27 
   0  -3  -1   23.80    0.35 
   0   3   1   25.31    0.39 
   0   3   1   23.92    0.50 
   0   3   1   24.07    0.41 
   0   3   1   24.46    0.25 
   0   3   1   23.72    0.24 
  -1  -3  -1    6.57    0.22 
  -1  -3  -1    6.38    0.19 
  -1  -3  -1    7.28    0.43 
  -1  -3  -1    5.99    0.55 
  -1  -3  -1    6.97    0.21 
  -1  -3  -1    7.73    0.18 
   1   3   1    6.40    0.20 
   1   3   1    6.22    0.68 
   1   3   1    7.18    0.22 
   1   3   1    6.74    0.18 
   1   3   1    7.46    0.42 
  -2  -3  -1   36.40    0.39 
  -2  -3  -1   36.97    0.38 
  -2  -3  -1   36.72    0.56 
  -2  -3  -1   36.82    0.56 
  -2  -3  -1   37.08    0.27 
  -2  -3  -1   37.19    0.39 
   2   3   1   37.59    0.60 
   2   3   1   34.63    0.60 
   2   3   1   36.89    0.57 
   2   3   1   37.38    0.37 
   2   3   1   37.30    0.39 
   2   3   1   36.37    0.38 
  -3  -3  -1    7.85    0.23 
  -3  -3  -1    7.51    0.25 
  -3  -3  -1    7.77    0.46 
  -3  -3  -1    5.43    0.62 
  -3  -3  -1    7.98    0.22 
  -3  -3  -1    7.63    0.30 
  -3  -3  -1    7.66    0.24 
   3   3   1    7.33    0.27 
   3   3   1    7.76    0.25 
   3   3   1    7.82    0.10 
   3   3   1    7.54    0.26 
   3   3   1    5.84    0.53 
   3   3   1    7.97    0.24 
   3   3   1    8.63    0.50 
  -4  -3  -1    0.92    0.18 
  -4  -3  -1    1.14    0.61 
  -4  -3  -1    1.08    0.23 
  -4  -3  -1    1.22    0.18 
  -4  -3  -1    1.17    0.18 
  -4  -3  -1    1.34    0.25 
  -4  -3  -1    1.07    0.39 
   4   3   1    0.95    0.25 
   4   3   1    1.26    0.07 
   4   3   1    1.46    0.54 
   4   3   1    1.52    0.64 
   4   3   1    1.42    0.21 
   4   3   1    1.58    0.23 
   4   3   1    1.15    0.27 
  -5  -3  -1   13.54    0.36 
  -5  -3  -1   14.18    0.28 
  -5  -3  -1   13.40    0.29 
  -5  -3  -1   12.22    0.44 
   5   3   1   14.29    0.34 
   5   3   1   14.15    0.39 
   5   3   1   14.06    0.16 
   5   3   1   16.04    0.79 
   5   3   1   13.38    0.43 
   5   3   1   16.70    0.89 
  -6  -3  -1    0.40    0.17 
  -6  -3  -1    0.62    0.24 
  -6  -3  -1    1.41    0.81 
  -6  -3  -1    0.62    0.31 
  -6  -3  -1    0.77    0.21 
  -6  -3  -1    0.29    0.45 
   6   3   1    0.52    0.73 
   6   3   1    0.98    0.30 
   6   3   1    0.51    0.34 
   6   3   1    0.31    0.76 
   6   3   1    0.49    0.09 
  -7  -3  -1    0.57    0.89 
  -7  -3  -1   -0.22    0.50 
  -7  -3  -1   -0.20    0.30 
  -7  -3  -1    0.24    0.28 
   7   3   1    0.56    0.90 
   7   3   1   -0.39    0.35 
   7   3   1    0.44    0.34 
  -8  -3  -1    1.56    0.41 
  -8  -3  -1    2.20    0.57 
   8   3   1    1.62    1.04 
   8   3   1    2.30    0.42 
   9  -4  -1    3.48    0.95 
  -9   4   1    3.15    0.42 
  -9   4   1    2.91    0.59 
   8  -4  -1    9.75    0.37 
   8  -4  -1   10.21    1.86 
   8  -4  -1    8.66    0.76 
  -8   4   1    9.92    0.47 
  -8   4   1   10.15    0.60 
   7  -4  -1    0.50    0.64 
   7  -4  -1   -0.26    0.41 
   7  -4  -1   -0.01    0.26 
   7  -4  -1    0.30    1.28 
  -7   4   1    0.27    0.33 
  -7   4   1    0.37    0.45 
  -7   4   1    1.08    0.84 
   6  -4  -1    3.08    1.03 
   6  -4  -1    3.47    0.64 
   6  -4  -1    3.71    0.26 
   6  -4  -1    2.82    0.17 
   6  -4  -1    2.84    0.23 
   6  -4  -1    3.57    0.54 
   6  -4  -1    3.11    0.41 
  -6   4   1    2.96    0.39 
  -6   4   1    3.29    0.33 
  -6   4   1    3.00    0.26 
  -6   4   1    2.25    0.60 
   5  -4  -1    0.65    0.17 
   5  -4  -1    0.66    0.13 
   5  -4  -1    0.72    0.19 
   5  -4  -1    0.08    0.55 
   5  -4  -1    0.62    0.74 
   5  -4  -1    0.45    0.31 
   5  -4  -1    1.04    0.46 
  -5   4   1    0.31    0.30 
  -5   4   1    0.29    0.57 
  -5   4   1    0.03    0.26 
  -5   4   1    0.88    0.29 
   4  -4  -1    2.00    0.25 
   4  -4  -1    2.02    0.63 
   4  -4  -1    1.56    0.54 
   4  -4  -1    2.12    0.34 
   4  -4  -1    2.03    0.39 
   4  -4  -1    1.89    0.12 
   4  -4  -1    2.11    0.19 
   4  -4  -1    2.47    0.41 
   4  -4  -1    1.86    0.15 
  -4   4   1    1.90    0.27 
  -4   4   1    1.92    0.25 
  -4   4   1    1.91    0.51 
  -4   4   1    2.10    0.31 
  -4   4   1    1.81    0.07 
  -4   4   1    1.92    0.29 
  -4   4   1    1.85    0.08 
  -4   4   1    2.65    0.60 
   3  -4  -1   24.80    1.26 
   3  -4  -1   23.26    0.29 
   3  -4  -1   23.04    0.36 
   3  -4  -1   21.47    0.53 
   3  -4  -1   22.61    0.52 
   3  -4  -1   22.68    0.26 
  -3   4   1   22.30    0.39 
  -3   4   1   22.51    0.43 
  -3   4   1   22.44    0.23 
  -3   4   1   21.29    0.61 
  -3   4   1   22.89    0.36 
  -3   4   1   22.68    0.36 
  -3   4   1   22.91    0.24 
   2  -4  -1  168.46    1.18 
   2  -4  -1  169.39    1.20 
   2  -4  -1  171.88    1.82 
   2  -4  -1  168.96    1.19 
   2  -4  -1  168.25    1.20 
   2  -4  -1  168.30    1.28 
  -2   4   1  168.68    1.20 
  -2   4   1  167.72    1.75 
  -2   4   1  167.11    1.17 
  -2   4   1  168.87    1.21 
  -2   4   1  167.75    1.16 
  -2   4   1  166.10    1.32 
   1  -4  -1   91.53    1.31 
   1  -4  -1   89.41    0.69 
   1  -4  -1   89.29    0.72 
   1  -4  -1   88.83    0.69 
   1  -4  -1   89.20    0.77 
  -1   4   1   89.74    0.69 
  -1   4   1   90.22    0.80 
  -1   4   1   90.38    0.69 
  -1   4   1   91.57    1.20 
  -1   4   1   89.05    0.72 
   0  -4  -1    1.53    0.60 
   0  -4  -1    3.73    0.13 
   0  -4  -1    3.52    0.22 
   0  -4  -1    3.22    0.22 
   0  -4  -1    3.84    0.23 
   0  -4  -1    1.93    0.94 
   0   4   1    3.71    0.15 
   0   4   1    4.01    0.45 
   0   4   1    3.79    0.56 
   0   4   1    3.46    0.29 
   0   4   1    2.03    0.55 
   0   4   1    3.66    0.27 
  -1  -4  -1    1.79    0.51 
  -1  -4  -1    2.84    0.19 
  -1  -4  -1    2.60    0.17 
  -1  -4  -1    2.10    0.27 
  -1  -4  -1    2.68    0.14 
   1   4   1    1.55    0.49 
   1   4   1    2.56    0.19 
   1   4   1    2.79    0.14 
   1   4   1    2.64    0.40 
   1   4   1    2.89    0.17 
  -2  -4  -1    0.18    0.16 
  -2  -4  -1    0.18    0.17 
  -2  -4  -1    0.54    0.17 
  -2  -4  -1    0.30    0.21 
  -2  -4  -1    1.06    0.62 
   2   4   1    0.18    0.20 
   2   4   1    0.16    0.16 
   2   4   1    0.10    0.58 
   2   4   1    0.74    0.37 
   2   4   1    0.25    0.23 
  -3  -4  -1   12.78    0.30 
  -3  -4  -1   13.13    0.27 
  -3  -4  -1   14.04    0.55 
  -3  -4  -1   11.96    0.30 
  -3  -4  -1   12.83    0.26 
   3   4   1   12.98    0.32 
   3   4   1   14.24    0.63 
   3   4   1   12.69    0.28 
   3   4   1   13.51    0.29 
   3   4   1   11.81    0.36 
   3   4   1   10.72    0.62 
  -4  -4  -1   17.70    0.36 
  -4  -4  -1   17.74    0.31 
  -4  -4  -1   17.16    0.42 
  -4  -4  -1   17.72    0.79 
  -4  -4  -1   17.95    0.29 
  -4  -4  -1   17.89    0.30 
   4   4   1   19.96    0.80 
   4   4   1   16.90    0.39 
   4   4   1   18.66    0.36 
   4   4   1   18.56    0.75 
   4   4   1   17.97    0.38 
   4   4   1   18.06    0.34 
  -5  -4  -1    4.00    0.23 
  -5  -4  -1    3.69    0.22 
  -5  -4  -1    3.79    0.20 
  -5  -4  -1    5.47    0.83 
  -5  -4  -1    3.99    0.23 
   5   4   1    3.80    0.33 
   5   4   1    3.52    0.28 
   5   4   1    4.22    0.65 
   5   4   1    4.18    0.64 
  -6  -4  -1    0.00    0.19 
  -6  -4  -1   -0.58    0.34 
  -6  -4  -1    0.34    0.84 
  -6  -4  -1    0.04    0.23 
  -6  -4  -1   -0.07    0.24 
   6   4   1    0.01    0.28 
   6   4   1   -1.84    0.71 
   6   4   1   -0.77    0.73 
   6   4   1   -0.04    0.31 
  -7  -4  -1    5.51    0.31 
  -7  -4  -1    6.37    1.15 
  -7  -4  -1    5.77    0.39 
  -7  -4  -1    5.78    0.47 
   7   4   1    6.01    0.96 
   7   4   1    5.20    0.44 
   7   4   1    6.08    0.42 
   8   4   1    1.04    1.08 
   8   4   1    1.88    0.45 
   9  -5  -1    6.10    1.94 
   9  -5  -1    1.48    1.07 
  -9   5   1    2.52    0.62 
  -9   5   1    1.45    0.42 
   8  -5  -1    0.95    0.67 
   8  -5  -1    1.20    0.30 
  -8   5   1    0.81    0.46 
  -8   5   1    1.06    0.38 
   7  -5  -1   11.09    1.44 
   7  -5  -1   10.13    0.66 
   7  -5  -1   10.06    0.66 
   7  -5  -1   11.51    0.33 
  -7   5   1   11.57    0.44 
  -7   5   1   11.74    0.59 
   6  -5  -1    3.12    0.15 
   6  -5  -1    2.71    1.11 
   6  -5  -1    2.73    0.25 
   6  -5  -1    3.15    0.62 
   6  -5  -1    3.40    0.24 
   6  -5  -1    3.14    0.64 
   6  -5  -1    2.37    0.42 
  -6   5   1    3.19    0.33 
  -6   5   1    2.84    0.32 
  -6   5   1    3.04    0.36 
  -6   5   1    3.58    0.68 
   5  -5  -1    0.01    0.20 
   5  -5  -1    0.09    0.10 
   5  -5  -1   -0.91    0.33 
   5  -5  -1    0.66    0.36 
   5  -5  -1    0.10    0.58 
   5  -5  -1   -0.35    0.81 
   5  -5  -1    0.10    0.50 
   5  -5  -1    0.11    0.18 
  -5   5   1    0.23    0.29 
  -5   5   1   -0.12    0.27 
  -5   5   1    0.17    0.27 
  -5   5   1    2.43    0.72 
  -5   5   1    0.29    0.30 
   4  -5  -1   17.08    0.34 
   4  -5  -1   17.47    0.55 
   4  -5  -1   17.65    0.89 
   4  -5  -1   17.03    0.62 
   4  -5  -1   18.60    0.61 
   4  -5  -1   17.39    0.29 
   4  -5  -1   17.59    0.30 
   4  -5  -1   17.62    0.24 
  -4   5   1   17.24    0.22 
  -4   5   1   17.42    0.21 
  -4   5   1   17.61    0.39 
  -4   5   1   17.87    0.43 
  -4   5   1   17.23    0.74 
  -4   5   1   17.25    0.44 
  -4   5   1   16.98    0.35 
   3  -5  -1   51.56    1.43 
   3  -5  -1   49.91    0.49 
   3  -5  -1   49.16    0.65 
   3  -5  -1   49.89    0.53 
   3  -5  -1   49.73    0.46 
   3  -5  -1   49.11    0.46 
  -3   5   1   48.46    0.61 
  -3   5   1   48.67    0.42 
  -3   5   1   49.13    0.51 
  -3   5   1   49.51    0.53 
  -3   5   1   49.12    0.44 
  -3   5   1   49.67    0.64 
  -3   5   1   46.83    1.29 
   2  -5  -1   39.50    0.41 
   2  -5  -1   39.99    0.45 
   2  -5  -1   40.17    0.43 
   2  -5  -1   39.76    0.43 
   2  -5  -1   42.12    1.15 
  -2   5   1   40.12    1.05 
  -2   5   1   40.29    0.44 
  -2   5   1   39.61    0.42 
  -2   5   1   41.30    0.43 
  -2   5   1   40.16    0.40 
   1  -5  -1   34.84    0.39 
   1  -5  -1   37.67    1.12 
   1  -5  -1   35.04    0.41 
   1  -5  -1   35.37    0.46 
   1  -5  -1   35.24    0.38 
  -1   5   1   34.60    0.37 
  -1   5   1   37.56    1.06 
  -1   5   1   34.43    0.40 
  -1   5   1   35.91    0.52 
  -1   5   1   34.89    0.36 
   0  -5  -1   17.83    0.24 
   0  -5  -1   17.80    0.21 
   0  -5  -1   17.77    0.39 
   0  -5  -1   17.61    0.30 
   0   5   1   19.50    0.57 
   0   5   1   17.47    0.25 
   0   5   1   18.33    0.44 
   0   5   1   17.79    0.27 
   0   5   1   18.22    0.60 
  -1  -5  -1    0.15    0.15 
  -1  -5  -1   -0.01    0.15 
  -1  -5  -1    0.22    0.18 
  -1  -5  -1    0.09    0.47 
   1   5   1   -0.37    0.19 
   1   5   1   -0.12    0.40 
   1   5   1    0.03    0.16 
   1   5   1    0.01    0.53 
   1   5   1    0.02    0.23 
  -2  -5  -1    2.42    0.21 
  -2  -5  -1    3.56    0.57 
  -2  -5  -1    2.07    0.16 
  -2  -5  -1    2.07    0.25 
  -2  -5  -1    2.19    0.43 
  -2  -5  -1    1.97    0.16 
  -2  -5  -1    2.27    0.08 
   2   5   1    1.54    0.58 
   2   5   1    1.98    0.29 
   2   5   1    2.75    0.48 
   2   5   1    2.43    0.20 
   2   5   1    2.34    0.21 
  -3  -5  -1   19.46    0.74 
  -3  -5  -1   22.71    0.33 
  -3  -5  -1   23.99    0.66 
  -3  -5  -1   22.87    0.34 
  -3  -5  -1   21.61    0.38 
  -3  -5  -1   22.08    0.31 
   3   5   1   21.62    0.40 
   3   5   1   23.99    0.77 
   3   5   1   24.00    0.71 
   3   5   1   22.98    0.35 
   3   5   1   22.81    0.39 
  -4  -5  -1    0.96    0.73 
  -4  -5  -1    0.40    0.18 
  -4  -5  -1    0.41    0.19 
  -4  -5  -1    0.41    0.25 
  -4  -5  -1    0.77    0.23 
   4   5   1    0.38    0.33 
   4   5   1    0.43    0.27 
   4   5   1    0.59    0.28 
   4   5   1    0.52    0.64 
   4   5   1    0.57    0.55 
  -5  -5  -1    0.14    0.21 
  -5  -5  -1    0.06    0.28 
  -5  -5  -1    0.08    0.20 
  -5  -5  -1    0.03    0.20 
  -5  -5  -1    0.47    0.86 
   5   5   1   -0.17    0.29 
   5   5   1   -0.08    0.35 
   5   5   1   -0.73    0.69 
   5   5   1   -0.35    0.65 
  -6  -5  -1    3.34    0.49 
  -6  -5  -1    3.23    0.25 
  -6  -5  -1    3.53    0.34 
  -6  -5  -1    5.56    1.03 
   6   5   1    4.35    0.90 
   6   5   1    3.60    0.45 
   6   5   1    4.47    0.96 
   6   5   1    3.99    0.36 
   7   5   1    1.33    0.98 
   7   5   1    1.32    0.41 
   8   5   1    3.89    1.08 
   9  -6  -1    0.79    2.23 
   9  -6  -1    0.32    0.85 
  -9   6   1    0.93    0.53 
  -9   6   1    0.68    0.46 
   8  -6  -1    2.79    1.89 
   8  -6  -1    1.51    0.33 
   8  -6  -1    1.24    0.81 
  -8   6   1    2.15    0.51 
  -8   6   1    2.52    0.44 
   7  -6  -1    1.90    0.30 
   7  -6  -1    1.31    0.75 
   7  -6  -1    0.07    1.64 
  -7   6   1    2.49    0.48 
  -7   6   1    1.89    0.30 
   6  -6  -1    7.70    0.83 
   6  -6  -1    4.55    0.25 
   6  -6  -1    4.57    0.63 
   6  -6  -1    4.75    1.23 
   6  -6  -1    4.43    0.12 
   6  -6  -1    4.70    0.29 
  -6   6   1    4.72    0.82 
  -6   6   1    5.12    0.37 
  -6   6   1    5.08    0.45 
   5  -6  -1    2.04    0.57 
   5  -6  -1    2.19    0.20 
   5  -6  -1    2.64    0.25 
   5  -6  -1    1.84    0.96 
   5  -6  -1    1.73    0.10 
   5  -6  -1    2.82    0.36 
   5  -6  -1    2.13    0.08 
   5  -6  -1    4.07    0.72 
  -5   6   1    2.09    0.72 
  -5   6   1    1.95    0.28 
  -5   6   1    2.33    0.30 
  -5   6   1    2.25    0.31 
  -5   6   1    2.24    0.10 
  -5   6   1    2.67    0.35 
  -5   6   1    2.26    0.08 
   4  -6  -1    9.16    0.55 
   4  -6  -1   10.35    0.24 
   4  -6  -1    9.62    0.14 
   4  -6  -1    8.08    0.48 
   4  -6  -1   10.02    0.25 
   4  -6  -1   10.44    0.24 
   4  -6  -1    9.96    0.81 
   4  -6  -1   11.20    0.48 
  -4   6   1   10.47    0.20 
  -4   6   1    9.82    0.61 
  -4   6   1   10.12    0.30 
  -4   6   1   10.99    0.35 
  -4   6   1   10.05    0.36 
  -4   6   1    7.90    0.68 
  -4   6   1   10.25    0.18 
   3  -6  -1  149.08    1.20 
   3  -6  -1  152.41    2.14 
   3  -6  -1  149.59    1.25 
   3  -6  -1  149.63    1.17 
   3  -6  -1  149.11    1.15 
   3  -6  -1  151.76    1.16 
  -3   6   1  148.00    1.33 
  -3   6   1  147.33    1.11 
  -3   6   1  150.35    1.14 
  -3   6   1  150.61    1.20 
  -3   6   1  149.82    1.18 
  -3   6   1  147.98    2.02 
   2  -6  -1   59.47    0.59 
   2  -6  -1   61.95    0.95 
   2  -6  -1   60.94    1.37 
   2  -6  -1   60.52    0.64 
   2  -6  -1   60.10    0.59 
   2  -6  -1   60.35    0.60 
  -2   6   1   59.50    0.59 
  -2   6   1   59.59    0.56 
  -2   6   1   59.47    0.58 
  -2   6   1   61.11    0.66 
  -2   6   1   62.69    1.37 
   1  -6  -1    1.69    0.54 
   1  -6  -1    0.34    0.53 
   1  -6  -1    0.15    0.72 
   1  -6  -1    0.48    0.16 
   1  -6  -1    0.41    0.14 
   1  -6  -1    0.37    0.20 
   1  -6  -1    0.68    0.18 
  -1   6   1    0.76    0.13 
  -1   6   1    0.71    0.15 
  -1   6   1    0.51    0.46 
  -1   6   1    0.67    0.43 
  -1   6   1    0.93    0.22 
  -1   6   1    0.65    0.20 
   0  -6  -1    0.81    0.77 
   0  -6  -1    1.63    0.22 
   0  -6  -1    1.36    0.21 
   0  -6  -1    1.86    0.13 
   0  -6  -1    1.84    0.20 
   0  -6  -1    0.45    0.52 
   0   6   1    1.51    0.49 
   0   6   1    1.83    0.19 
   0   6   1    1.82    0.19 
   0   6   1    0.88    0.51 
   0   6   1    1.56    0.42 
   0   6   1    1.52    0.23 
  -1  -6  -1    1.70    0.20 
  -1  -6  -1    1.14    0.59 
  -1  -6  -1    1.96    0.24 
  -1  -6  -1    1.78    0.20 
   1   6   1    1.22    0.60 
   1   6   1    1.94    0.44 
   1   6   1    1.81    0.22 
   1   6   1    1.67    0.24 
   1   6   1    1.80    0.16 
  -2  -6  -1    5.59    0.23 
  -2  -6  -1    5.47    0.10 
  -2  -6  -1    5.25    0.25 
  -2  -6  -1    4.20    0.63 
  -2  -6  -1    5.59    0.48 
  -2  -6  -1    5.29    0.29 
  -2  -6  -1    6.13    0.26 
   2   6   1    5.70    0.24 
   2   6   1    5.80    0.52 
   2   6   1    3.97    0.61 
   2   6   1    5.53    0.28 
   2   6   1    5.17    0.26 
  -3  -6  -1   34.37    0.43 
  -3  -6  -1   33.61    0.40 
  -3  -6  -1   32.69    0.61 
  -3  -6  -1   34.12    0.43 
   3   6   1   31.68    0.52 
   3   6   1   34.79    0.73 
   3   6   1   33.96    0.47 
   3   6   1   33.86    0.38 
   3   6   1   34.57    0.86 
  -4  -6  -1   15.55    0.26 
  -4  -6  -1   13.29    0.89 
  -4  -6  -1   16.14    0.35 
  -4  -6  -1   15.70    0.33 
  -4  -6  -1   15.47    0.32 
   4   6   1   16.89    0.84 
   4   6   1   14.82    0.41 
   4   6   1   15.45    0.39 
   4   6   1   15.97    0.80 
  -5  -6  -1    0.64    0.20 
  -5  -6  -1    1.20    0.20 
  -5  -6  -1    0.83    0.23 
  -5  -6  -1    0.92    0.80 
  -5  -6  -1    0.67    0.21 
   5   6   1    0.48    0.70 
   5   6   1    1.06    0.41 
   5   6   1    0.42    0.30 
   5   6   1    0.51    0.71 
  -6  -6  -1    0.79    0.24 
  -6  -6  -1    2.75    1.02 
  -6  -6  -1    1.22    0.36 
  -6  -6  -1    0.58    0.49 
  -6  -6  -1    0.81    0.25 
   6   6   1    1.42    0.94 
   6   6   1    1.58    0.49 
   6   6   1    1.25    0.37 
  -7  -6  -1    2.92    0.33 
  -7  -6  -1    2.94    0.30 
  -7  -6  -1    3.22    0.58 
   7   6   1    2.61    0.48 
   7   6   1    3.25    0.40 
   7   6   1    3.81    1.04 
   9  -7  -1    0.54    0.93 
  -9   7   1    1.73    0.54 
  -9   7   1    0.78    0.33 
   8  -7  -1   -1.16    0.80 
   8  -7  -1   -2.29    1.85 
   8  -7  -1   -0.77    0.32 
  -8   7   1    0.86    0.48 
  -8   7   1   -0.62    0.40 
   7  -7  -1   14.27    0.76 
   7  -7  -1   16.16    0.40 
   7  -7  -1   15.60    1.97 
  -7   7   1   15.50    0.48 
  -7   7   1   15.92    0.54 
   6  -7  -1    5.68    0.71 
   6  -7  -1    4.74    1.33 
   6  -7  -1    6.74    0.79 
   6  -7  -1    4.35    0.30 
  -6   7   1    4.40    0.86 
  -6   7   1    4.79    0.38 
  -6   7   1    4.43    0.37 
  -6   7   1    4.69    0.36 
   5  -7  -1    0.91    0.31 
   5  -7  -1    0.11    0.62 
   5  -7  -1   -0.14    0.20 
   5  -7  -1    1.59    0.70 
   5  -7  -1   -0.28    0.23 
   5  -7  -1   -1.04    1.02 
  -5   7   1    0.24    0.13 
  -5   7   1    0.11    0.39 
  -5   7   1    0.26    0.30 
  -5   7   1    0.29    0.12 
  -5   7   1    0.65    0.76 
  -5   7   1   -0.21    0.27 
  -5   7   1    0.14    0.29 
   4  -7  -1    0.83    0.58 
   4  -7  -1    0.76    0.20 
   4  -7  -1    0.18    0.17 
   4  -7  -1    0.60    0.20 
   4  -7  -1    0.11    0.83 
   4  -7  -1    0.93    0.25 
   4  -7  -1   -0.11    0.53 
   4  -7  -1    0.53    0.10 
  -4   7   1    0.49    0.42 
  -4   7   1    0.56    0.17 
  -4   7   1    1.07    0.71 
  -4   7   1    0.73    0.34 
  -4   7   1    0.43    0.13 
  -4   7   1    0.29    0.50 
  -4   7   1    0.66    0.19 
  -4   7   1    0.68    0.22 
   3  -7  -1   15.56    0.74 
   3  -7  -1   18.60    0.35 
   3  -7  -1   18.56    0.34 
   3  -7  -1   17.64    0.92 
   3  -7  -1   18.34    0.34 
   3  -7  -1   18.27    0.35 
  -3   7   1   18.59    0.35 
  -3   7   1   18.18    0.32 
  -3   7   1   18.87    0.58 
  -3   7   1   15.91    0.56 
  -3   7   1   17.92    0.27 
  -3   7   1   18.07    0.34 
   2  -7  -1    8.71    0.28 
   2  -7  -1    8.49    0.23 
   2  -7  -1    6.78    0.46 
   2  -7  -1    8.40    0.24 
   2  -7  -1    9.08    0.23 
   2  -7  -1   11.72    0.85 
  -2   7   1    8.74    0.25 
  -2   7   1    7.77    0.50 
  -2   7   1    7.37    0.78 
  -2   7   1    8.39    0.56 
  -2   7   1    8.98    0.24 
  -2   7   1    8.90    0.23 
  -2   7   1    8.94    0.26 
  -2   7   1    8.71    0.19 
   1  -7  -1    6.54    0.81 
   1  -7  -1    6.13    0.63 
   1  -7  -1    6.77    0.22 
   1  -7  -1    7.17    0.19 
   1  -7  -1    6.79    0.25 
   1  -7  -1    6.73    0.23 
  -1   7   1    5.34    0.57 
  -1   7   1    7.03    0.21 
  -1   7   1    6.96    0.21 
  -1   7   1    6.69    0.25 
  -1   7   1    7.37    0.53 
   0  -7  -1    2.05    0.22 
   0  -7  -1    1.96    0.61 
   0   7   1    1.36    0.55 
   0   7   1    1.56    0.55 
   0   7   1    1.82    0.25 
  -1  -7  -1    0.12    0.18 
  -1  -7  -1   -0.11    0.21 
  -1  -7  -1   -0.09    0.17 
  -1  -7  -1    0.37    0.61 
  -1  -7  -1   -0.29    0.94 
   1   7   1    0.27    0.48 
   1   7   1   -0.16    0.28 
   1   7   1   -0.05    0.25 
   1   7   1    0.12    0.15 
   1   7   1    0.34    0.64 
  -2  -7  -1    3.14    0.23 
  -2  -7  -1    2.87    0.28 
  -2  -7  -1    2.81    0.24 
  -2  -7  -1    1.38    0.71 
  -2  -7  -1    2.53    0.11 
  -2  -7  -1    2.32    0.23 
   2   7   1    2.08    0.65 
   2   7   1    2.91    0.30 
   2   7   1    2.47    0.33 
   2   7   1    2.54    0.24 
   2   7   1    3.23    0.58 
  -3  -7  -1   71.75    0.65 
  -3  -7  -1   73.87    0.69 
  -3  -7  -1   73.23    0.69 
   3   7   1   73.46    1.04 
   3   7   1   72.65    1.00 
   3   7   1   72.67    1.02 
   3   7   1   72.45    0.67 
  -4  -7  -1    2.24    0.26 
  -4  -7  -1    1.82    0.16 
  -4  -7  -1    1.51    0.93 
  -4  -7  -1    2.00    0.24 
  -4  -7  -1    1.81    0.22 
   4   7   1    1.94    0.39 
   4   7   1    1.72    0.72 
   4   7   1    1.81    0.64 
   4   7   1    1.76    0.30 
  -5  -7  -1    3.51    0.21 
  -5  -7  -1    3.39    0.31 
  -5  -7  -1    3.37    0.24 
  -5  -7  -1    3.33    0.90 
  -5  -7  -1    3.85    0.27 
   5   7   1    3.45    0.77 
   5   7   1    3.70    0.36 
   5   7   1    3.68    0.72 
   5   7   1    2.77    0.42 
  -6  -7  -1    4.49    1.09 
  -6  -7  -1    3.84    0.24 
  -6  -7  -1    4.17    0.29 
  -6  -7  -1    4.05    0.26 
  -6  -7  -1    3.94    0.51 
   6   7   1    4.07    0.93 
   6   7   1    3.93    0.51 
   6   7   1    5.23    0.43 
  -7  -7  -1    1.75    0.54 
  -7  -7  -1    1.97    0.32 
   7   7   1    1.04    0.51 
   7   7   1    2.96    0.43 
   7   7   1    2.41    1.06 
  -9   8   1    0.66    0.70 
  -9   8   1    0.86    0.56 
   8  -8  -1    6.12    0.77 
   8  -8  -1    2.91    2.08 
   8  -8  -1    7.20    0.35 
  -8   8   1    8.34    0.49 
  -8   8   1    9.68    0.64 
   7  -8  -1    0.34    0.34 
   7  -8  -1   -2.12    1.56 
   7  -8  -1    2.31    0.81 
  -7   8   1   -0.04    0.37 
  -7   8   1    0.91    0.42 
   6  -8  -1    4.73    0.98 
   6  -8  -1    5.11    1.54 
   6  -8  -1    7.01    0.35 
   6  -8  -1    6.85    0.76 
  -6   8   1    7.02    0.39 
  -6   8   1    7.36    0.42 
  -6   8   1    6.00    0.90 
  -6   8   1    7.18    0.12 
  -6   8   1    7.35    0.44 
   5  -8  -1    2.52    0.24 
   5  -8  -1    3.20    0.28 
   5  -8  -1    3.51    0.63 
   5  -8  -1    2.25    0.61 
   5  -8  -1    3.91    0.33 
   5  -8  -1    1.53    1.15 
  -5   8   1    3.11    0.32 
  -5   8   1    2.70    0.15 
  -5   8   1    2.91    0.17 
  -5   8   1    4.21    0.95 
  -5   8   1    3.01    0.36 
  -5   8   1    3.14    0.34 
   4  -8  -1    4.82    1.01 
   4  -8  -1    5.19    0.25 
   4  -8  -1    4.30    0.71 
   4  -8  -1    4.91    0.14 
   4  -8  -1    5.23    0.25 
   4  -8  -1    3.80    0.63 
  -4   8   1    5.27    0.29 
  -4   8   1    5.15    0.22 
  -4   8   1    5.54    0.31 
  -4   8   1    5.33    0.40 
  -4   8   1    4.82    0.17 
  -4   8   1    3.98    0.91 
  -4   8   1    4.74    0.52 
  -4   8   1    3.76    0.54 
   3  -8  -1   11.87    0.75 
   3  -8  -1   14.44    0.92 
   3  -8  -1   13.77    0.24 
   3  -8  -1   15.23    0.34 
   3  -8  -1   15.06    0.33 
   3  -8  -1   14.95    0.32 
  -3   8   1   15.00    0.56 
  -3   8   1   14.49    0.31 
  -3   8   1   15.42    0.29 
  -3   8   1   12.51    0.92 
  -3   8   1   13.10    0.60 
  -3   8   1   14.57    0.29 
  -3   8   1   13.39    0.63 
   2  -8  -1    4.47    0.58 
   2  -8  -1    5.50    0.28 
   2  -8  -1    5.22    0.23 
   2  -8  -1    3.94    0.72 
   2  -8  -1    5.75    0.24 
   2  -8  -1    5.23    0.27 
  -2   8   1    5.36    0.58 
  -2   8   1    4.35    0.79 
  -2   8   1    5.40    0.18 
  -2   8   1    5.53    0.23 
  -2   8   1    6.11    0.54 
  -2   8   1    5.51    0.23 
  -2   8   1    5.71    0.28 
  -2   8   1    5.25    0.26 
   1  -8  -1    3.79    0.24 
   1  -8  -1    3.13    0.68 
   1  -8  -1    3.95    0.28 
   1  -8  -1    2.88    0.73 
   1  -8  -1    3.13    0.93 
   1  -8  -1    3.97    0.20 
   1  -8  -1    3.93    0.26 
  -1   8   1    4.09    0.28 
  -1   8   1    4.36    0.24 
  -1   8   1    4.77    0.57 
  -1   8   1    2.57    0.55 
  -1   8   1    3.92    0.28 
  -1   8   1    4.29    0.65 
   0  -8  -1    0.48    0.64 
   0  -8  -1   -0.11    0.21 
   0  -8  -1   -0.04    0.13 
   0  -8  -1    0.00    0.17 
   0  -8  -1    0.02    0.22 
   0   8   1   -0.07    0.24 
   0   8   1    0.26    0.59 
   0   8   1   -0.17    0.24 
   0   8   1    0.52    0.59 
   0   8   1   -0.47    0.48 
   0   8   1   -0.26    0.19 
  -1  -8  -1   -0.19    0.88 
  -1  -8  -1   -0.70    0.66 
  -1  -8  -1   -0.11    0.23 
  -1  -8  -1   -0.12    0.21 
  -1  -8  -1    0.14    0.25 
  -1  -8  -1    0.04    0.10 
   1   8   1   -0.09    0.49 
   1   8   1    0.35    0.41 
   1   8   1    0.47    0.29 
   1   8   1   -0.34    0.20 
   1   8   1   -0.24    0.65 
   1   8   1    0.17    0.29 
  -2  -8  -1    2.13    0.75 
  -2  -8  -1    2.72    0.24 
  -2  -8  -1    2.22    0.11 
  -2  -8  -1    3.29    0.31 
  -2  -8  -1    1.93    0.24 
   2   8   1    2.21    0.30 
   2   8   1    2.09    0.35 
   2   8   1    2.43    0.60 
   2   8   1    1.69    0.66 
  -3  -8  -1    0.56    0.26 
  -3  -8  -1   -0.08    0.22 
  -3  -8  -1    0.15    0.25 
  -3  -8  -1    4.19    0.96 
   3   8   1    0.06    0.63 
   3   8   1    0.12    0.66 
   3   8   1    0.10    0.29 
   3   8   1   -0.07    0.26 
  -4  -8  -1    0.28    0.15 
  -4  -8  -1    0.96    0.29 
  -4  -8  -1   -0.11    0.86 
  -4  -8  -1    0.55    0.25 
   4   8   1    0.22    0.41 
   4   8   1    0.21    0.79 
   4   8   1    1.49    0.76 
   4   8   1   -0.09    0.31 
  -5  -8  -1    1.57    0.20 
  -5  -8  -1    1.68    0.34 
  -5  -8  -1    2.09    0.29 
  -5  -8  -1    1.51    0.90 
   5   8   1    2.09    0.39 
   5   8   1    1.38    0.35 
   5   8   1    1.78    0.92 
  -6  -8  -1    1.16    1.15 
  -6  -8  -1    0.60    0.48 
  -6  -8  -1    1.59    0.27 
  -6  -8  -1    1.09    0.43 
   6   8   1    1.28    1.01 
   6   8   1    1.59    0.42 
   6   8   1    1.24    0.51 
  -7  -8  -1    1.80    0.41 
  -7  -8  -1    1.53    0.57 
   7   8   1    0.42    0.39 
   7   8   1    2.45    0.47 
   7   8   1    2.07    1.10 
  -9   9   1    0.91    0.53 
   8  -9  -1   -0.15    0.98 
   8  -9  -1    0.54    0.33 
  -8   9   1    1.26    0.51 
  -8   9   1    0.11    0.41 
   7  -9  -1    2.44    0.79 
   7  -9  -1   -0.76    1.76 
   7  -9  -1    2.51    0.36 
  -7   9   1    3.64    0.46 
  -7   9   1    3.30    0.40 
  -7   9   1    4.20    0.44 
   6  -9  -1    8.16    0.37 
   6  -9  -1    7.99    0.74 
   6  -9  -1    4.82    1.70 
  -6   9   1    8.33    0.21 
  -6   9   1    6.75    1.02 
  -6   9   1    8.59    0.46 
  -6   9   1    8.35    0.44 
  -6   9   1    8.03    0.17 
  -6   9   1    8.32    0.34 
   5  -9  -1    0.24    0.68 
   5  -9  -1   -1.05    1.26 
   5  -9  -1    0.49    0.29 
   5  -9  -1    1.22    0.69 
  -5   9   1    0.22    0.31 
  -5   9   1    0.58    0.19 
  -5   9   1    0.70    0.97 
  -5   9   1    0.54    0.32 
  -5   9   1    0.48    0.33 
  -5   9   1    0.08    0.16 
   4  -9  -1    7.74    0.79 
   4  -9  -1    7.82    1.13 
   4  -9  -1    8.01    0.69 
   4  -9  -1    9.78    0.31 
   4  -9  -1    9.56    0.20 
  -4   9   1    9.80    0.28 
  -4   9   1   10.25    0.38 
  -4   9   1    9.96    0.34 
  -4   9   1    8.17    0.85 
  -4   9   1   10.28    0.51 
  -4   9   1   10.20    0.25 
   3  -9  -1    1.52    0.63 
   3  -9  -1    0.56    0.24 
   3  -9  -1    4.35    0.95 
   3  -9  -1    0.85    0.23 
   3  -9  -1   -0.53    0.89 
   3  -9  -1    0.48    0.23 
   3  -9  -1    0.60    0.17 
  -3   9   1    2.97    0.89 
  -3   9   1    0.44    0.17 
  -3   9   1   -0.37    0.56 
  -3   9   1    0.51    0.21 
  -3   9   1    0.23    0.21 
   2  -9  -1    0.11    0.17 
   2  -9  -1    0.47    0.18 
   2  -9  -1    0.34    0.17 
   2  -9  -1    2.48    0.85 
   2  -9  -1    1.35    0.69 
   2  -9  -1    1.12    0.78 
   2  -9  -1    0.38    0.24 
  -2   9   1   -0.38    0.51 
  -2   9   1    0.63    0.11 
  -2   9   1    0.55    0.23 
  -2   9   1    0.68    0.23 
  -2   9   1    0.31    0.17 
  -2   9   1    0.42    0.19 
  -2   9   1    0.09    0.81 
   1  -9  -1    0.88    0.23 
   1  -9  -1    0.89    0.62 
   1  -9  -1    0.71    0.16 
   1  -9  -1    0.80    0.20 
   1  -9  -1    0.96    0.25 
   1  -9  -1    5.04    1.01 
  -1   9   1    0.26    0.55 
  -1   9   1    0.43    0.54 
  -1   9   1    1.02    0.16 
  -1   9   1    1.23    0.58 
  -1   9   1    0.90    0.25 
  -1   9   1    0.90    0.19 
   0  -9  -1   40.16    0.37 
   0  -9  -1   40.71    0.92 
   0  -9  -1   40.01    0.45 
   0  -9  -1   40.67    0.68 
   0  -9  -1   40.08    0.47 
   0  -9  -1   36.18    1.14 
   0   9   1   39.83    0.52 
   0   9   1   40.52    0.73 
   0   9   1   40.01    0.78 
   0   9   1   39.74    0.47 
  -1  -9  -1    0.08    1.60 
  -1  -9  -1   -0.10    0.24 
  -1  -9  -1   -0.08    0.11 
  -1  -9  -1   -0.28    0.82 
   1   9   1    0.26    0.88 
   1   9   1    0.00    0.28 
   1   9   1    0.26    0.46 
   1   9   1    0.27    0.54 
   1   9   1   -0.10    0.23 
  -2  -9  -1    3.60    0.95 
  -2  -9  -1    1.26    0.25 
  -2  -9  -1    1.78    0.30 
   2   9   1    1.39    0.28 
   2   9   1    2.35    0.72 
   2   9   1    1.50    0.31 
  -3  -9  -1    0.76    0.05 
  -3  -9  -1    0.82    0.94 
  -3  -9  -1    0.74    0.05 
  -3  -9  -1    0.79    0.30 
  -3  -9  -1    0.74    0.27 
  -3  -9  -1    0.85    0.11 
   3   9   1    0.67    0.69 
   3   9   1    0.60    0.30 
   3   9   1    0.71    0.33 
  -4  -9  -1    0.14    0.13 
  -4  -9  -1    0.56    0.28 
  -4  -9  -1    0.60    0.31 
  -4  -9  -1   -0.27    0.88 
   4   9   1    0.24    0.75 
   4   9   1    0.00    0.34 
   4   9   1    0.07    0.34 
  -5  -9  -1    9.99    0.37 
  -5  -9  -1    9.86    0.37 
  -5  -9  -1    7.99    0.46 
  -5  -9  -1   11.02    1.33 
   5   9   1    9.95    0.47 
   5   9   1    8.69    0.57 
   5   9   1   11.41    0.99 
  -6  -9  -1    1.29    0.37 
  -6  -9  -1    1.58    0.52 
  -6  -9  -1    1.86    1.18 
  -6  -9  -1    1.45    0.28 
   6   9   1    0.86    0.54 
   6   9   1    1.95    0.42 
   6   9   1    2.37    0.92 
  -7  -9  -1    0.51    0.58 
   7   9   1   -0.51    0.60 
   8 -10  -1    1.22    0.36 
   8 -10  -1   -0.02    0.86 
  -8  10   1    1.62    0.51 
  -8  10   1    1.02    0.42 
   7 -10  -1    0.89    0.90 
   7 -10  -1    1.15    0.38 
  -7  10   1    1.13    0.44 
  -7  10   1    1.73    0.46 
  -7  10   1    0.91    0.30 
   6 -10  -1    9.83    0.41 
   6 -10  -1    7.43    0.84 
   6 -10  -1    5.73    1.65 
  -6  10   1    9.59    0.36 
  -6  10   1    5.91    1.31 
  -6  10   1    9.76    0.22 
  -6  10   1    9.91    0.48 
  -6  10   1    9.83    0.46 
   5 -10  -1    9.26    0.80 
   5 -10  -1    7.16    0.73 
   5 -10  -1    6.19    1.49 
   5 -10  -1    9.28    0.17 
   5 -10  -1    8.94    0.33 
  -5  10   1    9.54    0.39 
  -5  10   1    8.12    1.09 
  -5  10   1    8.68    0.22 
  -5  10   1    9.05    0.27 
  -5  10   1    9.15    0.51 
  -5  10   1    8.60    0.36 
   4 -10  -1   -0.10    0.74 
   4 -10  -1   -0.36    0.25 
   4 -10  -1   -0.82    1.18 
   4 -10  -1   -0.63    0.90 
   4 -10  -1   -0.05    0.15 
  -4  10   1    0.11    0.45 
  -4  10   1    0.24    0.24 
  -4  10   1   -1.46    0.97 
  -4  10   1   -0.07    0.19 
  -4  10   1    0.00    0.26 
   3 -10  -1    0.08    0.18 
   3 -10  -1   -0.16    0.89 
   3 -10  -1    0.37    0.98 
   3 -10  -1    0.08    0.26 
   3 -10  -1    0.42    0.24 
   3 -10  -1    0.57    0.75 
  -3  10   1   -0.09    0.26 
  -3  10   1   -0.16    0.21 
  -3  10   1   -0.98    0.67 
  -3  10   1   -0.13    0.20 
   2 -10  -1    0.86    0.84 
   2 -10  -1    0.16    0.22 
   2 -10  -1    0.19    0.20 
   2 -10  -1    1.00    0.87 
   2 -10  -1   -0.08    0.26 
   2 -10  -1   -0.79    0.69 
  -2  10   1   -0.05    0.20 
  -2  10   1   -0.30    0.52 
  -2  10   1   -1.00    0.55 
  -2  10   1    0.06    0.12 
  -2  10   1    0.25    0.20 
  -2  10   1   -0.15    0.27 
   1 -10  -1    1.51    0.72 
   1 -10  -1    2.10    1.08 
   1 -10  -1    2.32    0.19 
   1 -10  -1    1.64    0.27 
   1 -10  -1    2.15    0.26 
  -1  10   1    1.18    0.64 
  -1  10   1    2.25    0.61 
  -1  10   1    2.15    0.31 
  -1  10   1    2.28    0.31 
  -1  10   1    2.06    0.27 
   0 -10  -1   17.15    0.37 
   0 -10  -1   14.46    0.80 
   0 -10  -1   15.68    1.18 
   0 -10  -1   17.45    0.24 
   0 -10  -1   17.25    0.43 
   0  10   1   17.31    0.41 
   0  10   1   16.81    0.44 
   0  10   1   18.61    0.94 
  -1 -10  -1   19.28    0.24 
  -1 -10  -1   18.22    0.93 
  -1 -10  -1   19.13    0.41 
   1  10   1   19.07    0.52 
   1  10   1   19.25    0.45 
   1  10   1   19.43    0.84 
  -2 -10  -1    2.15    0.31 
  -2 -10  -1    1.37    0.92 
  -2 -10  -1    1.76    0.10 
  -2 -10  -1    1.56    0.33 
   2  10   1    1.71    0.72 
   2  10   1    1.73    0.26 
   2  10   1    1.53    0.38 
  -3 -10  -1    0.06    0.07 
  -3 -10  -1   -1.08    0.87 
  -3 -10  -1    0.01    0.06 
  -3 -10  -1   -0.06    0.09 
  -3 -10  -1   -0.42    0.31 
  -3 -10  -1   -0.10    0.28 
   3  10   1   -1.09    0.81 
   3  10   1   -0.02    0.44 
   3  10   1    0.34    0.27 
  -4 -10  -1   21.94    0.45 
  -4 -10  -1   22.38    1.19 
  -4 -10  -1   22.60    0.52 
   4  10   1   24.78    1.23 
   4  10   1   22.40    0.55 
   4  10   1   20.29    0.62 
  -5 -10  -1    1.82    0.32 
  -5 -10  -1    1.37    1.05 
  -5 -10  -1    2.04    0.44 
  -5 -10  -1    1.86    0.47 
   5  10   1    3.29    0.46 
   5  10   1    2.54    1.01 
   5  10   1    1.43    0.54 
  -6 -10  -1    1.13    1.17 
  -6 -10  -1    0.24    0.52 
  -6 -10  -1    0.67    0.31 
  -6 -10  -1   -0.46    0.35 
   6  10   1   -0.54    0.39 
   6  10   1    0.54    1.07 
   6  10   1    0.28    0.42 
   8 -11  -1    0.15    0.94 
   8 -11  -1   -0.20    0.40 
  -8  11   1    1.34    0.38 
  -8  11   1    0.79    0.53 
   7 -11  -1    1.76    0.92 
   7 -11  -1    2.91    0.36 
  -7  11   1    2.70    0.42 
  -7  11   1    3.55    0.36 
   6 -11  -1    5.96    0.36 
   6 -11  -1    6.34    0.85 
  -6  11   1    7.12    0.50 
  -6  11   1    6.69    0.24 
  -6  11   1    5.79    0.39 
  -6  11   1    6.00    0.45 
   5 -11  -1   -2.76    1.60 
   5 -11  -1   -0.02    0.29 
   5 -11  -1    0.19    0.80 
  -5  11   1    0.66    0.26 
  -5  11   1   -0.07    0.19 
  -5  11   1    0.03    0.31 
  -5  11   1   -0.02    0.43 
   4 -11  -1    0.29    0.98 
   4 -11  -1    0.11    0.16 
   4 -11  -1   -0.51    0.79 
   4 -11  -1   -0.96    1.36 
   4 -11  -1   -0.30    0.28 
  -4  11   1   -0.28    0.26 
  -4  11   1   -0.09    0.21 
  -4  11   1    0.45    0.24 
  -4  11   1    0.11    0.96 
  -4  11   1   -0.36    0.51 
   3 -11  -1    0.27    0.29 
   3 -11  -1   -0.16    0.27 
   3 -11  -1    0.52    1.13 
   3 -11  -1   -0.13    0.74 
   3 -11  -1    0.01    0.19 
   3 -11  -1   -0.12    0.91 
  -3  11   1    0.19    0.27 
  -3  11   1   -0.56    0.26 
  -3  11   1   -0.29    0.19 
  -3  11   1    0.42    0.24 
   2 -11  -1    0.61    0.20 
   2 -11  -1    0.50    0.95 
   2 -11  -1    0.48    0.74 
   2 -11  -1    0.82    0.30 
   2 -11  -1    0.64    0.22 
   2 -11  -1    1.99    0.94 
  -2  11   1    0.50    0.31 
  -2  11   1    0.58    0.14 
  -2  11   1    0.49    0.28 
  -2  11   1    0.52    0.62 
   1 -11  -1    1.43    0.19 
   1 -11  -1    1.32    0.27 
   1 -11  -1    0.80    0.81 
   1 -11  -1    5.70    1.48 
   1 -11  -1    1.63    0.30 
  -1  11   1    1.38    0.31 
  -1  11   1   -0.33    1.11 
  -1  11   1    1.70    0.66 
  -1  11   1    1.31    0.33 
   0 -11  -1   14.37    0.42 
   0 -11  -1   14.72    0.29 
   0 -11  -1   12.79    0.95 
   0  11   1   15.89    0.89 
   0  11   1   14.08    0.45 
   0  11   1   12.72    0.45 
  -1 -11  -1    0.77    0.23 
  -1 -11  -1    0.75    0.13 
  -1 -11  -1    0.46    0.94 
   1  11   1    0.49    0.39 
   1  11   1    1.34    0.76 
   1  11   1    0.51    0.34 
  -2 -11  -1    0.04    0.31 
  -2 -11  -1    0.00    0.35 
  -2 -11  -1   -0.64    0.97 
  -2 -11  -1    0.22    0.15 
  -2 -11  -1    0.06    0.09 
   2  11   1    0.25    0.78 
   2  11   1   -0.37    0.42 
   2  11   1   -0.05    0.36 
  -3 -11  -1    5.42    0.35 
  -3 -11  -1    4.35    1.00 
  -3 -11  -1    6.42    0.35 
   3  11   1    5.09    0.51 
   3  11   1    6.06    0.44 
   3  11   1    6.64    1.01 
  -4 -11  -1    1.84    0.35 
  -4 -11  -1    1.83    0.31 
  -4 -11  -1    0.89    1.17 
   4  11   1    1.70    0.41 
   4  11   1    1.53    0.82 
   4  11   1    1.47    0.52 
  -5 -11  -1    4.69    0.42 
  -5 -11  -1    3.29    0.46 
  -5 -11  -1    3.33    1.30 
  -5 -11  -1    3.83    0.36 
   5  11   1    2.98    0.42 
   5  11   1    3.68    0.90 
   5  11   1    4.77    0.48 
  -6 -11  -1    0.10    0.51 
  -6 -11  -1    0.68    0.39 
  -6 -11  -1    1.00    0.43 
   6  11   1    1.71    0.45 
   8 -12  -1    3.66    0.43 
  -8  12   1    3.12    0.40 
  -8  12   1    2.22    0.48 
   7 -12  -1   -0.38    0.34 
   7 -12  -1   -0.77    0.99 
  -7  12   1    0.69    0.33 
  -7  12   1   -1.37    0.46 
   6 -12  -1    2.34    0.91 
   6 -12  -1    1.09    0.33 
  -6  12   1    1.60    0.37 
  -6  12   1    2.02    0.23 
  -6  12   1    1.74    0.45 
   5 -12  -1    4.49    0.87 
   5 -12  -1    5.99    0.38 
   5 -12  -1    0.99    1.95 
  -5  12   1    5.77    0.60 
  -5  12   1    5.38    0.35 
  -5  12   1    5.64    0.29 
   4 -12  -1    2.02    1.17 
   4 -12  -1   -0.98    1.44 
   4 -12  -1   -0.80    0.30 
   4 -12  -1    0.06    0.20 
   4 -12  -1   -0.57    0.83 
  -4  12   1    0.12    0.28 
  -4  12   1    0.15    0.30 
  -4  12   1   -0.34    0.59 
  -4  12   1    0.14    0.26 
   3 -12  -1    2.74    0.36 
   3 -12  -1    2.66    1.04 
   3 -12  -1    2.61    0.26 
   3 -12  -1    3.15    1.28 
   3 -12  -1    1.45    0.80 
  -3  12   1    2.12    0.30 
  -3  12   1    1.90    0.32 
  -3  12   1    2.49    0.26 
  -3  12   1    2.87    0.69 
   2 -12  -1    0.82    1.13 
   2 -12  -1    0.71    0.25 
   2 -12  -1    0.54    0.33 
   2 -12  -1    0.48    0.23 
   2 -12  -1    0.31    0.93 
  -2  12   1    0.69    0.14 
  -2  12   1    0.37    0.48 
  -2  12   1    0.91    0.70 
  -2  12   1    0.49    0.32 
   1 -12  -1    3.16    0.32 
   1 -12  -1    4.63    0.23 
   1 -12  -1    2.79    0.91 
  -1  12   1    4.14    0.29 
  -1  12   1    4.19    0.80 
  -1  12   1    3.43    0.38 
   0 -12  -1    0.92    0.24 
   0 -12  -1    1.22    0.18 
   0 -12  -1    0.15    0.96 
   0  12   1    1.12    0.77 
   0  12   1    0.88    0.26 
   0  12   1    0.89    0.40 
  -1 -12  -1    8.55    0.17 
  -1 -12  -1    9.22    0.40 
  -1 -12  -1    7.49    0.95 
   1  12   1    8.67    0.41 
   1  12   1    8.96    0.84 
   1  12   1    9.01    0.42 
  -2 -12  -1   -0.10    0.32 
  -2 -12  -1   -0.37    0.37 
  -2 -12  -1   -0.07    1.02 
   2  12   1    0.31    0.39 
   2  12   1   -0.64    0.82 
   2  12   1   -0.57    0.45 
  -3 -12  -1   -0.51    1.05 
  -3 -12  -1    0.50    0.34 
  -3 -12  -1    0.06    0.37 
   3  12   1   -0.21    0.37 
   3  12   1    0.85    0.43 
   3  12   1    0.41    0.86 
  -4 -12  -1    0.52    0.34 
  -4 -12  -1    0.96    0.38 
  -4 -12  -1    0.27    0.96 
   4  12   1    0.12    0.55 
   4  12   1    0.43    0.84 
   4  12   1    0.96    0.45 
  -5 -12  -1   -0.69    1.37 
  -5 -12  -1    0.41    0.42 
  -5 -12  -1    0.10    0.52 
  -5 -12  -1   -0.12    0.31 
   5  12   1   -0.84    0.54 
   5  12   1    1.18    0.94 
   5  12   1    0.96    0.45 
   7 -13  -1    4.23    0.92 
   7 -13  -1    5.19    0.46 
  -7  13   1    5.12    0.36 
   6 -13  -1   -0.50    0.87 
   6 -13  -1   -0.30    0.40 
  -6  13   1    1.29    0.45 
  -6  13   1    0.29    0.51 
  -6  13   1   -0.04    0.37 
   5 -13  -1    0.11    0.89 
   5 -13  -1    0.36    0.35 
   5 -13  -1   -2.44    1.91 
  -5  13   1    0.73    0.34 
  -5  13   1    0.44    0.55 
  -5  13   1    0.88    0.30 
   4 -13  -1   -0.03    0.35 
   4 -13  -1    1.10    0.98 
  -4  13   1   -1.60    0.61 
  -4  13   1    0.49    0.30 
  -4  13   1   -0.12    0.28 
   3 -13  -1    3.73    0.95 
   3 -13  -1    6.18    1.40 
   3 -13  -1    5.39    0.41 
   3 -13  -1    5.04    0.29 
  -3  13   1    5.48    0.36 
  -3  13   1    4.04    0.36 
  -3  13   1    6.06    0.80 
   2 -13  -1    0.95    0.27 
   2 -13  -1    0.10    1.01 
   2 -13  -1    0.48    0.26 
  -2  13   1    0.45    0.09 
  -2  13   1    0.48    0.33 
  -2  13   1    0.33    0.79 
  -2  13   1   -0.20    0.34 
   1 -13  -1    0.30    0.98 
   1 -13  -1    0.34    0.23 
   1 -13  -1   -0.16    0.34 
  -1  13   1   -0.49    0.39 
  -1  13   1   -0.44    0.33 
  -1  13   1   -0.48    0.88 
   0 -13  -1    3.70    0.22 
   0 -13  -1    1.74    0.97 
   0 -13  -1    4.07    0.40 
   0  13   1    4.09    0.42 
   0  13   1    3.35    0.46 
   0  13   1    3.73    0.90 
  -1 -13  -1    0.66    0.22 
  -1 -13  -1    1.45    1.14 
  -1 -13  -1    0.28    0.36 
   1  13   1    0.44    0.86 
   1  13   1   -0.44    0.42 
   1  13   1    0.53    0.30 
  -2 -13  -1    0.35    0.16 
  -2 -13  -1    3.41    1.29 
  -2 -13  -1   -0.60    0.38 
  -2 -13  -1    0.25    0.35 
   2  13   1   -0.17    0.48 
   2  13   1    0.01    0.41 
   2  13   1    0.64    0.89 
  -3 -13  -1    5.58    0.40 
  -3 -13  -1    4.22    0.42 
  -3 -13  -1    4.40    1.08 
   3  13   1    5.56    0.37 
   3  13   1    4.66    0.44 
   3  13   1    4.94    0.94 
  -4 -13  -1    0.44    0.41 
  -4 -13  -1    0.47    0.43 
  -4 -13  -1    0.60    0.37 
  -4 -13  -1    0.31    1.03 
   4  13   1    0.22    0.87 
   4  13   1    0.20    0.46 
   4  13   1    1.05    0.36 
  -5 -13  -1    0.78    1.13 
   7 -14  -1   -1.15    0.43 
  -7  14   1   -0.53    0.38 
   6 -14  -1   -0.75    0.36 
   6 -14  -1   -0.96    0.97 
  -6  14   1    0.36    0.40 
  -6  14   1    0.07    0.56 
   5 -14  -1    0.40    0.99 
   5 -14  -1   -0.37    0.38 
  -5  14   1   -0.87    0.60 
  -5  14   1    0.20    0.30 
  -5  14   1    0.31    0.36 
   4 -14  -1    0.09    0.38 
   4 -14  -1   -1.48    1.62 
   4 -14  -1    0.24    0.86 
  -4  14   1    0.38    0.77 
  -4  14   1   -0.13    0.29 
  -4  14   1    0.92    0.33 
  -4  14   1   -1.00    0.71 
   3 -14  -1    0.92    0.30 
   3 -14  -1    2.83    1.36 
   3 -14  -1    0.01    1.02 
  -3  14   1    0.35    0.74 
  -3  14   1    1.42    0.39 
   2 -14  -1    2.42    1.07 
   2 -14  -1    2.67    0.27 
   2 -14  -1    3.01    0.40 
  -2  14   1    2.83    0.28 
  -2  14   1    3.70    1.00 
  -2  14   1    1.91    0.44 
   1 -14  -1   -0.47    0.37 
   1 -14  -1    0.93    1.19 
  -1  14   1   -0.59    0.41 
  -1  14   1    0.38    0.40 
  -1  14   1    0.15    0.80 
   0 -14  -1    5.12    0.41 
   0 -14  -1    4.70    1.15 
   0  14   1    4.24    0.48 
   0  14   1    5.23    0.87 
   0  14   1    6.12    0.46 
  -1 -14  -1    6.90    1.17 
  -1 -14  -1    7.36    0.43 
   1  14   1    6.28    0.54 
   1  14   1    8.24    0.50 
   1  14   1    8.71    1.25 
  -2 -14  -1    1.86    0.40 
  -2 -14  -1    1.27    0.33 
  -2 -14  -1    1.81    1.28 
   2  14   1    1.09    0.43 
   2  14   1    1.56    0.99 
   2  14   1    1.88    0.36 
  -3 -14  -1    2.19    1.44 
  -3 -14  -1    1.79    0.33 
  -3 -14  -1    2.24    0.39 
   3  14   1    0.87    0.56 
   3  14   1    3.64    0.51 
   3  14   1    1.31    0.93 
  -4 -14  -1    1.11    1.07 
  -4 -14  -1    0.72    0.37 
  -4 -14  -1    1.87    0.47 
  -4 -14  -1    0.91    0.42 
   4  14   1    2.00    0.50 
   6 -15  -1   -0.66    0.39 
   6 -15  -1    0.72    1.24 
  -6  15   1   -0.81    0.34 
   5 -15  -1   -0.28    0.41 
   5 -15  -1   -0.40    1.03 
  -5  15   1    1.06    0.34 
  -5  15   1   -2.00    0.70 
  -5  15   1   -0.18    0.35 
   4 -15  -1    1.27    0.42 
   4 -15  -1   -1.41    1.63 
   4 -15  -1    1.35    0.92 
  -4  15   1    2.31    0.34 
  -4  15   1    1.57    0.78 
   3 -15  -1   13.89    0.52 
   3 -15  -1   10.82    1.06 
  -3  15   1   12.44    0.46 
  -3  15   1   14.94    0.49 
  -3  15   1   13.57    0.94 
   2 -15  -1   -0.16    0.42 
   2 -15  -1   -0.11    0.97 
  -2  15   1   -1.11    0.42 
  -2  15   1    0.57    0.39 
  -2  15   1    0.06    1.10 
   1 -15  -1    0.22    0.42 
   1 -15  -1    0.04    1.05 
  -1  15   1   -1.27    0.44 
  -1  15   1    0.43    0.40 
  -1  15   1   -1.10    0.86 
   0 -15  -1    8.67    0.45 
   0 -15  -1    7.47    1.36 
   0  15   1    8.96    1.02 
   0  15   1    9.63    0.42 
   0  15   1    7.57    0.57 
  -1 -15  -1    2.25    0.43 
  -1 -15  -1    0.05    1.23 
   1  15   1    3.27    0.47 
   1  15   1    0.47    0.53 
   1  15   1    3.04    1.05 
  -2 -15  -1   -0.43    0.43 
  -2 -15  -1    0.59    0.44 
  -2 -15  -1    2.53    1.36 
   2  15   1    1.18    1.06 
   2  15   1   -0.54    0.57 
   2  15   1    1.36    0.49 
  -3 -15  -1    2.98    0.42 
  -3 -15  -1    4.55    0.51 
  -3 -15  -1    2.55    0.42 
  -3 -15  -1    2.36    1.39 
   3  15   1    3.98    1.12 
   3  15   1    3.12    0.39 
   3  15   1    2.16    0.67 
   5 -16  -1    0.15    0.93 
   5 -16  -1   -0.89    0.42 
  -5  16   1   -1.82    0.71 
  -5  16   1    0.89    0.37 
   4 -16  -1   -0.28    0.91 
   4 -16  -1   -0.19    0.32 
   4 -16  -1   -1.90    1.77 
  -4  16   1    0.74    0.40 
   3 -16  -1   -1.12    1.02 
   3 -16  -1   -0.12    0.46 
  -3  16   1    1.00    0.40 
  -3  16   1   -0.10    0.91 
   2 -16  -1    1.54    1.00 
   2 -16  -1    2.29    0.46 
  -2  16   1    3.18    0.43 
  -2  16   1    2.24    0.89 
   1 -16  -1   -0.75    1.12 
   1 -16  -1   -0.62    0.42 
  -1  16   1    0.95    1.01 
  -1  16   1    1.23    0.34 
   0 -16  -1   -0.87    1.21 
   0 -16  -1    0.58    0.34 
   0  16   1    0.35    1.07 
   0  16   1    1.19    0.45 
  -1 -16  -1   -0.19    1.24 
  -1 -16  -1    0.67    0.45 
   1  16   1    0.58    0.45 
   1  16   1    0.58    1.33 
  -2 -16  -1   -0.98    0.43 
  -2 -16  -1   -0.07    0.38 
  -2 -16  -1    0.49    1.46 
   2  16   1   -1.83    0.59 
   4 -17  -1   -1.12    0.44 
  -4  17   1    1.57    0.45 
   3 -17  -1    2.12    1.14 
   3 -17  -1    2.20    0.49 
  -3  17   1    3.01    0.42 
  -3  17   1    1.65    0.93 
   2 -17  -1   -0.77    1.06 
   2 -17  -1   -0.49    0.47 
  -2  17   1   -0.18    0.95 
  -2  17   1    1.19    0.45 
   1 -17  -1   -0.07    1.21 
   1 -17  -1   -0.63    0.45 
  -1  17   1    0.97    0.45 
  -1  17   1   -0.13    1.07 
   0 -17  -1    1.20    0.49 
   0 -17  -1   -0.07    1.27 
   0  17   1    3.26    0.52 
   0  17   1    0.94    0.98 
  -1 -17  -1   -0.22    1.46 
   1  18  -2   -0.75    0.55 
  -1 -18   2    0.76    1.43 
  -1 -18   2    0.96    0.64 
   0  18  -2    0.54    1.07 
   0  18  -2    1.47    0.48 
   0  18  -2   -0.80    0.49 
   0 -18   2    0.78    0.46 
   0 -18   2    0.60    1.51 
  -1  18  -2    1.46    1.11 
  -1  18  -2   -0.78    0.49 
  -1  18  -2    1.02    0.46 
   1 -18   2    0.52    0.46 
   1 -18   2   -0.44    1.15 
  -2  18  -2    3.57    0.48 
  -2  18  -2    3.06    1.43 
   2 -18   2    2.61    0.46 
   2 -18   2    1.83    1.27 
  -3  18  -2    1.58    0.44 
  -3  18  -2    0.08    0.97 
   3 -18   2    0.14    0.99 
   3 -18   2    0.14    0.46 
  -4  18  -2   -0.08    0.39 
   4 -18   2   -0.46    0.49 
   4 -18   2   -1.82    2.11 
   2  17  -2    5.94    0.62 
   2  17  -2    7.13    1.34 
   2  17  -2    7.46    0.45 
  -2 -17   2    6.73    0.44 
  -2 -17   2    4.85    1.54 
  -2 -17   2    5.52    0.50 
   1  17  -2    0.63    0.53 
   1  17  -2    2.61    1.08 
   1  17  -2    1.82    0.49 
  -1 -17   2    0.80    0.40 
  -1 -17   2   -0.73    1.25 
   0  17  -2    0.64    0.45 
   0  17  -2   -0.73    0.46 
   0  17  -2    0.93    1.06 
   0 -17   2   -0.12    0.43 
   0 -17   2   -1.98    1.32 
  -1  17  -2    1.51    0.46 
  -1  17  -2    1.98    0.98 
  -1  17  -2    3.16    0.46 
   1 -17   2    1.11    1.10 
   1 -17   2    2.56    0.44 
  -2  17  -2   -0.09    1.30 
  -2  17  -2    0.62    0.43 
   2 -17   2   -0.48    0.30 
   2 -17   2    0.98    1.11 
  -3  17  -2    0.61    0.95 
  -3  17  -2    0.83    0.40 
   3 -17   2    0.52    0.32 
   3 -17   2    1.08    1.14 
  -4  17  -2    0.65    0.37 
  -4  17  -2    0.09    0.30 
   4 -17   2    0.01    0.93 
   4 -17   2   -2.74    1.96 
   4 -17   2    0.49    0.44 
  -5  17  -2    1.31    0.40 
  -5  17  -2    0.92    0.36 
   5 -17   2    0.34    0.98 
   5 -17   2   -0.21    0.43 
   3  16  -2    5.00    1.16 
   3  16  -2    4.56    0.61 
   3  16  -2    4.81    0.39 
  -3 -16   2    5.40    0.47 
  -3 -16   2    4.46    1.38 
  -3 -16   2    3.84    0.36 
   2  16  -2    0.20    0.56 
   2  16  -2    0.79    0.45 
   2  16  -2    0.00    0.93 
  -2 -16   2   -0.62    0.44 
  -2 -16   2   -0.57    1.26 
  -2 -16   2   -0.35    0.36 
   1  16  -2   -0.23    0.89 
   1  16  -2    0.87    0.49 
   1  16  -2   -0.75    0.44 
  -1 -16   2   -0.57    1.19 
  -1 -16   2    0.06    0.39 
   0  16  -2    5.02    0.48 
   0  16  -2    3.00    0.50 
   0  16  -2    3.53    0.99 
   0 -16   2    3.05    0.41 
   0 -16   2    4.30    1.24 
  -1  16  -2   -0.64    0.39 
  -1  16  -2   -0.01    0.91 
  -1  16  -2    0.77    0.42 
   1 -16   2    0.98    1.12 
   1 -16   2    0.30    0.30 
  -2  16  -2   -0.62    0.41 
  -2  16  -2    0.91    0.88 
  -2  16  -2    1.08    0.41 
   2 -16   2   -0.14    1.01 
   2 -16   2    0.73    0.42 
  -3  16  -2    1.32    0.39 
  -3  16  -2    0.25    0.28 
   3 -16   2    2.91    1.47 
   3 -16   2   -0.17    0.40 
   3 -16   2    0.24    0.92 
  -4  16  -2    0.85    1.22 
  -4  16  -2    1.38    0.39 
  -4  16  -2   -0.37    0.28 
   4 -16   2   -1.39    1.92 
   4 -16   2   -0.50    1.11 
   4 -16   2   -0.70    0.40 
  -5  16  -2    2.00    0.40 
  -5  16  -2    0.52    0.33 
   5 -16   2    0.09    0.39 
   5 -16   2    1.50    1.04 
  -6  16  -2    1.87    0.38 
  -6  16  -2    2.31    0.35 
   6 -16   2    1.56    1.11 
   6 -16   2    1.26    0.32 
   4  15  -2    0.37    0.49 
   4  15  -2    1.38    0.47 
  -4 -15   2   -0.55    1.13 
  -4 -15   2   -0.01    0.32 
  -4 -15   2    0.95    0.47 
  -4 -15   2    0.31    0.48 
   3  15  -2    0.54    0.86 
   3  15  -2    0.47    0.44 
   3  15  -2    0.13    0.54 
  -3 -15   2    0.85    1.20 
  -3 -15   2    0.32    0.39 
  -3 -15   2    0.06    0.36 
  -3 -15   2   -0.53    0.41 
   2  15  -2    6.05    0.48 
   2  15  -2    5.43    0.55 
   2  15  -2    6.59    0.97 
  -2 -15   2    5.41    0.38 
  -2 -15   2    4.46    1.11 
  -2 -15   2    6.22    0.49 
  -2 -15   2    5.33    0.37 
   1  15  -2    0.77    1.04 
   1  15  -2    0.05    0.34 
   1  15  -2    0.44    0.41 
  -1 -15   2    0.15    0.36 
  -1 -15   2   -0.70    1.01 
   0  15  -2   -0.56    0.84 
   0  15  -2   -0.09    0.40 
   0  15  -2    0.66    0.41 
   0 -15   2    0.75    1.15 
   0 -15   2   -0.09    0.37 
  -1  15  -2    0.27    0.38 
  -1  15  -2    1.29    0.40 
  -1  15  -2    0.99    0.87 
   1 -15   2    0.66    0.37 
   1 -15   2    0.53    1.06 
  -2  15  -2    2.87    0.40 
  -2  15  -2    4.14    0.42 
   2 -15   2    3.52    0.40 
   2 -15   2    3.15    1.00 
  -3  15  -2    0.74    0.35 
  -3  15  -2   -0.28    0.26 
  -3  15  -2   -0.95    0.34 
  -3  15  -2    0.97    1.15 
   3 -15   2    0.48    0.93 
   3 -15   2   -0.15    1.59 
   3 -15   2    0.14    0.39 
  -4  15  -2    6.28    0.33 
  -4  15  -2    6.31    0.37 
  -4  15  -2    4.44    1.25 
   4 -15   2    3.79    1.89 
   4 -15   2    4.69    0.86 
   4 -15   2    6.32    0.42 
  -5  15  -2    2.45    0.65 
  -5  15  -2    4.22    0.37 
  -5  15  -2    4.47    0.36 
  -5  15  -2    4.28    1.40 
   5 -15   2    3.52    0.88 
   5 -15   2    1.50    2.23 
   5 -15   2    3.72    0.42 
  -6  15  -2   -0.04    0.38 
  -6  15  -2    0.74    0.34 
   6 -15   2    0.33    0.42 
   6 -15   2   -0.19    1.08 
  -7  15  -2    0.44    0.43 
   7 -15   2   -0.75    0.41 
  -5 -14   2    0.67    0.46 
   4  14  -2    2.68    0.46 
   4  14  -2    0.58    0.38 
   4  14  -2    1.25    0.82 
  -4 -14   2    2.25    0.46 
  -4 -14   2    1.54    0.42 
  -4 -14   2    0.13    1.13 
  -4 -14   2    0.94    0.32 
   3  14  -2    2.99    0.82 
   3  14  -2    2.62    0.52 
   3  14  -2    3.88    0.48 
  -3 -14   2    3.35    0.41 
  -3 -14   2    3.72    0.46 
  -3 -14   2    4.05    0.39 
  -3 -14   2    2.68    1.19 
   2  14  -2   -0.07    0.45 
   2  14  -2    0.54    0.93 
   2  14  -2    0.67    0.42 
  -2 -14   2    0.35    0.34 
  -2 -14   2    0.01    1.17 
  -2 -14   2   -0.39    0.39 
  -2 -14   2    0.85    0.35 
   1  14  -2    0.53    0.84 
   1  14  -2   -0.09    0.40 
   1  14  -2    0.30    0.39 
  -1 -14   2    0.03    1.11 
  -1 -14   2    0.21    0.33 
  -1 -14   2    0.30    0.21 
  -1 -14   2    0.81    0.28 
   0  14  -2    0.19    0.37 
   0  14  -2   -0.15    0.77 
   0  14  -2   -0.14    0.38 
   0 -14   2   -0.74    0.31 
   0 -14   2    0.16    0.30 
   0 -14   2    0.27    1.06 
  -1  14  -2    0.92    0.84 
  -1  14  -2    0.28    0.35 
  -1  14  -2    0.53    0.27 
   1 -14   2    1.00    0.36 
   1 -14   2    0.95    0.99 
  -2  14  -2    0.97    0.34 
  -2  14  -2    1.60    0.36 
  -2  14  -2    1.52    0.23 
   2 -14   2    1.33    0.91 
   2 -14   2    1.08    0.23 
   2 -14   2    1.21    0.36 
  -3  14  -2    2.09    0.35 
  -3  14  -2    1.16    0.30 
  -3  14  -2    1.61    0.27 
  -3  14  -2    7.57    1.49 
   3 -14   2    1.71    0.36 
   3 -14   2    1.96    0.23 
   3 -14   2    1.71    1.47 
   3 -14   2    0.82    0.96 
  -4  14  -2    1.75    0.34 
  -4  14  -2    1.75    0.37 
  -4  14  -2    1.04    1.08 
   4 -14   2    3.18    1.80 
   4 -14   2    0.81    0.25 
   4 -14   2    0.28    0.94 
  -5  14  -2    2.14    0.36 
  -5  14  -2    1.41    0.52 
  -5  14  -2    0.88    1.14 
  -5  14  -2    1.72    0.29 
   5 -14   2   -0.63    1.81 
   5 -14   2    1.62    0.85 
   5 -14   2    1.59    0.37 
  -6  14  -2    4.27    0.35 
  -6  14  -2    3.50    0.39 
   6 -14   2    2.29    0.87 
   6 -14   2    3.86    0.42 
  -7  14  -2    0.07    0.37 
   7 -14   2   -0.04    1.05 
   7 -14   2    0.16    0.40 
   5  13  -2    2.03    0.44 
   5  13  -2    1.42    0.57 
   5  13  -2    1.84    0.87 
  -5 -13   2    1.63    0.47 
  -5 -13   2    1.35    0.32 
  -5 -13   2    0.23    1.26 
  -5 -13   2    1.57    0.34 
   4  13  -2    0.28    0.81 
   4  13  -2   -0.24    0.36 
   4  13  -2    0.93    0.42 
  -4 -13   2    0.14    1.14 
  -4 -13   2    0.09    0.40 
  -4 -13   2   -0.11    0.38 
  -4 -13   2    0.44    0.31 
   3  13  -2    1.16    0.42 
   3  13  -2    0.47    0.78 
   3  13  -2    0.13    0.47 
  -3 -13   2    1.01    0.39 
  -3 -13   2   -0.04    0.29 
  -3 -13   2    0.81    0.41 
  -3 -13   2    0.96    1.28 
   2  13  -2    9.58    0.51 
   2  13  -2   10.84    0.91 
   2  13  -2   11.07    0.48 
  -2 -13   2   10.05    0.39 
  -2 -13   2   10.28    0.40 
  -2 -13   2    7.73    0.98 
  -2 -13   2    9.95    0.46 
   1  13  -2    0.36    0.74 
   1  13  -2    1.14    0.38 
   1  13  -2    0.17    0.36 
  -1 -13   2    1.11    1.02 
  -1 -13   2    0.86    0.26 
  -1 -13   2    0.88    0.33 
  -1 -13   2    0.74    0.19 
   0  13  -2    0.61    0.74 
   0  13  -2    1.86    0.45 
   0  13  -2    0.38    0.35 
   0  13  -2    1.11    0.35 
   0 -13   2   -0.46    0.96 
   0 -13   2    0.87    0.19 
   0 -13   2    0.78    0.20 
   0 -13   2    0.67    0.31 
  -1  13  -2    1.97    0.28 
  -1  13  -2    1.41    0.33 
  -1  13  -2    1.17    0.25 
   1 -13   2    0.95    0.31 
   1 -13   2    2.11    0.97 
  -2  13  -2    2.86    0.25 
  -2  13  -2    3.16    0.20 
  -2  13  -2    3.03    0.31 
  -2  13  -2    4.57    1.07 
   2 -13   2    2.95    0.32 
   2 -13   2    3.08    0.82 
   2 -13   2    3.23    0.26 
   2 -13   2    4.89    1.22 
  -3  13  -2   -0.13    0.32 
  -3  13  -2    0.52    1.04 
  -3  13  -2   -0.38    0.25 
  -3  13  -2   -0.55    0.26 
   3 -13   2   -0.20    1.25 
   3 -13   2   -0.53    0.80 
   3 -13   2    0.10    0.33 
   3 -13   2    0.01    0.20 
  -4  13  -2   -0.10    0.28 
  -4  13  -2   -0.38    1.24 
  -4  13  -2    0.57    0.28 
   4 -13   2    0.27    0.81 
   4 -13   2   -0.68    1.48 
   4 -13   2    0.50    0.25 
   4 -13   2    0.56    0.23 
   4 -13   2    5.10    1.34 
  -5  13  -2   10.05    0.38 
  -5  13  -2    8.99    0.56 
  -5  13  -2    9.67    0.40 
  -5  13  -2    8.12    1.38 
   5 -13   2   12.62    2.01 
   5 -13   2    7.67    0.94 
   5 -13   2    9.28    0.41 
  -6  13  -2    0.46    0.39 
  -6  13  -2    1.14    0.32 
  -6  13  -2   -0.18    0.35 
   6 -13   2    0.41    0.86 
   6 -13   2    0.12    0.37 
  -7  13  -2   -0.07    0.30 
   7 -13   2    0.01    0.38 
   7 -13   2   -0.76    0.98 
  -8  13  -2    0.43    0.63 
   8 -13   2   -0.25    0.42 
   6  12  -2    2.14    0.48 
   6  12  -2    0.03    0.80 
  -6 -12   2    0.48    0.65 
  -6 -12   2    1.36    0.55 
   5  12  -2    0.33    0.80 
   5  12  -2    1.11    0.40 
   5  12  -2    0.06    0.49 
  -5 -12   2    0.53    0.40 
  -5 -12   2   -0.32    1.14 
  -5 -12   2    0.93    0.48 
  -5 -12   2    0.53    0.29 
   4  12  -2    5.88    0.42 
   4  12  -2    6.79    0.85 
   4  12  -2    7.71    0.47 
  -4 -12   2    6.86    0.42 
  -4 -12   2    6.00    0.36 
  -4 -12   2    6.83    1.11 
  -4 -12   2    6.61    0.49 
   3  12  -2    5.05    0.90 
   3  12  -2    3.77    0.49 
   3  12  -2    4.22    0.41 
  -3 -12   2    4.46    0.34 
  -3 -12   2    2.91    0.96 
  -3 -12   2    4.22    0.34 
  -3 -12   2    3.66    0.39 
   2  12  -2    4.67    0.44 
   2  12  -2    5.03    0.37 
   2  12  -2    4.97    0.74 
  -2 -12   2    4.82    0.32 
  -2 -12   2    4.75    1.01 
  -2 -12   2    3.68    0.37 
  -2 -12   2    4.61    0.33 
  -2 -12   2    4.99    0.18 
   1  12  -2    0.15    0.34 
   1  12  -2    0.67    0.34 
   1  12  -2    0.36    0.66 
  -1 -12   2    1.66    0.90 
  -1 -12   2    0.73    0.18 
  -1 -12   2    0.29    0.27 
  -1 -12   2    0.65    0.25 
   0  12  -2   21.26    0.84 
   0  12  -2   21.27    0.43 
   0  12  -2   20.07    0.47 
   0 -12   2   20.68    0.42 
   0 -12   2   21.86    0.37 
  -1  12  -2    4.48    0.98 
  -1  12  -2    4.46    0.34 
  -1  12  -2    3.98    0.28 
   1 -12   2    5.02    0.27 
   1 -12   2    4.36    0.27 
   1 -12   2    4.48    0.23 
   1 -12   2    8.14    0.95 
  -2  12  -2    7.81    0.31 
  -2  12  -2    7.33    1.05 
  -2  12  -2    8.53    0.26 
  -2  12  -2    7.80    0.35 
   2 -12   2    8.69    0.36 
   2 -12   2    6.93    1.13 
   2 -12   2    7.83    0.28 
   2 -12   2    5.91    0.77 
   2 -12   2    8.59    1.02 
  -3  12  -2    0.45    0.23 
  -3  12  -2    0.77    0.29 
  -3  12  -2    0.59    0.25 
   3 -12   2    0.32    1.16 
   3 -12   2    1.09    0.75 
   3 -12   2    0.91    0.21 
   3 -12   2    0.19    0.29 
   3 -12   2    1.97    0.99 
  -4  12  -2    2.65    1.08 
  -4  12  -2    3.92    0.32 
  -4  12  -2    3.99    0.33 
   4 -12   2    1.86    1.38 
   4 -12   2    3.46    0.77 
   4 -12   2    3.35    0.32 
   4 -12   2    2.65    0.76 
  -5  12  -2    2.86    0.46 
  -5  12  -2    1.81    0.30 
  -5  12  -2    3.48    1.22 
  -5  12  -2    3.72    0.36 
  -5  12  -2    3.72    0.34 
  -5  12  -2    2.23    0.25 
   5 -12   2    2.62    0.34 
   5 -12   2    0.90    1.81 
   5 -12   2    2.08    0.89 
   5 -12   2    3.01    0.92 
  -6  12  -2    8.21    0.46 
  -6  12  -2    7.57    0.37 
  -6  12  -2    7.90    0.32 
  -6  12  -2    6.37    1.19 
  -6  12  -2    7.87    0.42 
   6 -12   2    2.62    1.93 
   6 -12   2    6.01    0.80 
   6 -12   2    7.84    0.42 
  -7  12  -2    0.95    0.36 
  -7  12  -2   -0.20    0.39 
   7 -12   2    0.15    0.39 
   7 -12   2   -1.09    0.90 
  -8  12  -2   -0.55    0.43 
  -8  12  -2    0.50    0.40 
   8 -12   2   -0.42    1.24 
   8 -12   2   -0.26    0.40 
   6  11  -2    0.61    0.98 
   6  11  -2   -0.08    0.40 
   6  11  -2    0.88    0.38 
  -6 -11   2    0.82    0.49 
  -6 -11   2    0.65    0.41 
   5  11  -2    1.66    0.82 
   5  11  -2    0.33    0.36 
   5  11  -2    1.00    0.36 
  -5 -11   2    0.65    0.28 
  -5 -11   2    1.25    0.46 
  -5 -11   2    0.84    0.26 
  -5 -11   2    1.67    1.13 
   4  11  -2    2.43    0.36 
   4  11  -2    3.24    0.38 
   4  11  -2    2.82    0.86 
  -4 -11   2    3.19    1.02 
  -4 -11   2    2.40    0.41 
  -4 -11   2    3.54    0.39 
  -4 -11   2    3.24    0.29 
   3  11  -2    0.45    0.40 
   3  11  -2    0.63    0.34 
   3  11  -2    0.30    0.63 
  -3 -11   2    0.72    0.37 
  -3 -11   2   -0.40    0.22 
  -3 -11   2    1.50    0.97 
  -3 -11   2    0.18    0.25 
  -3 -11   2    0.54    0.04 
   2  11  -2    6.68    0.70 
   2  11  -2    6.99    0.31 
   2  11  -2    6.21    0.39 
  -2 -11   2    6.17    0.32 
  -2 -11   2    6.84    0.32 
  -2 -11   2    6.24    0.36 
  -2 -11   2    4.75    0.77 
  -2 -11   2    6.78    0.17 
   1  11  -2    0.54    0.31 
   1  11  -2    0.41    0.30 
   1  11  -2    0.88    0.70 
  -1 -11   2    0.65    0.16 
  -1 -11   2    0.21    0.24 
  -1 -11   2    0.88    0.96 
   0  11  -2   20.61    0.40 
   0  11  -2   19.18    0.47 
   0 -11   2   19.53    0.42 
   0 -11   2   20.05    0.38 
   0 -11   2   20.64    0.32 
  -1  11  -2   36.55    0.57 
  -1  11  -2   37.35    0.40 
  -1  11  -2   38.19    0.74 
  -1  11  -2   37.89    0.63 
   1 -11   2   36.25    0.63 
   1 -11   2   36.37    0.54 
   1 -11   2   36.09    0.48 
  -2  11  -2   10.13    0.36 
  -2  11  -2    9.50    0.29 
  -2  11  -2   10.13    0.26 
  -2  11  -2    7.45    0.92 
  -2  11  -2    9.68    0.33 
   2 -11   2    9.97    0.25 
   2 -11   2    9.27    0.71 
   2 -11   2    8.02    0.94 
   2 -11   2    9.87    0.27 
   2 -11   2    9.89    0.34 
   2 -11   2   10.15    1.02 
   2 -11   2    9.92    0.34 
  -3  11  -2    1.35    0.29 
  -3  11  -2    0.61    0.20 
  -3  11  -2    0.95    0.23 
  -3  11  -2    0.55    0.97 
  -3  11  -2    0.97    0.22 
   3 -11   2    0.33    0.77 
   3 -11   2    0.74    0.23 
   3 -11   2    0.69    0.27 
   3 -11   2    0.92    0.16 
   3 -11   2    0.65    1.07 
   3 -11   2    2.74    1.04 
  -4  11  -2   10.16    0.34 
  -4  11  -2    9.48    0.52 
  -4  11  -2   10.04    0.34 
  -4  11  -2    6.86    0.93 
  -4  11  -2    9.42    0.31 
  -4  11  -2    9.42    0.30 
   4 -11   2    8.35    0.73 
   4 -11   2   10.15    0.36 
   4 -11   2    9.35    1.32 
   4 -11   2    7.66    0.67 
  -5  11  -2   16.67    0.34 
  -5  11  -2   16.65    0.36 
  -5  11  -2   16.17    0.42 
  -5  11  -2   13.41    1.08 
  -5  11  -2   17.23    0.38 
  -5  11  -2   16.66    0.49 
   5 -11   2   15.69    0.40 
   5 -11   2   13.59    1.70 
   5 -11   2   14.41    0.89 
   5 -11   2   15.53    0.80 
  -6  11  -2    0.50    0.37 
  -6  11  -2    2.34    1.17 
  -6  11  -2    0.67    0.26 
  -6  11  -2    0.88    0.32 
  -6  11  -2    1.10    0.34 
   6 -11   2    1.16    0.35 
   6 -11   2   -0.31    0.89 
  -7  11  -2    2.52    0.42 
  -7  11  -2    1.96    0.37 
  -7  11  -2    1.19    0.39 
   7 -11   2    1.02    0.90 
   7 -11   2    0.89    0.35 
  -8  11  -2    1.13    0.46 
  -8  11  -2   -0.27    0.44 
   8 -11   2    0.91    1.13 
   8 -11   2   -0.05    0.43 
   7  10  -2    1.60    0.42 
   7  10  -2   -0.68    0.50 
  -7 -10   2    0.33    0.53 
   6  10  -2    0.57    0.50 
   6  10  -2    2.21    0.99 
   6  10  -2    2.08    0.40 
  -6 -10   2    1.13    0.39 
  -6 -10   2    1.38    0.49 
   5  10  -2    0.29    0.74 
   5  10  -2    0.98    0.37 
   5  10  -2    1.22    0.36 
  -5 -10   2    0.98    0.25 
  -5 -10   2    0.85    0.44 
  -5 -10   2    2.22    0.93 
  -5 -10   2    1.21    0.38 
   4  10  -2   11.06    0.42 
   4  10  -2    8.93    0.77 
   4  10  -2   10.41    0.45 
   4  10  -2   12.28    0.93 
  -4 -10   2   10.97    0.35 
  -4 -10   2    9.77    0.47 
  -4 -10   2   11.04    0.41 
  -4 -10   2   11.16    0.35 
  -4 -10   2   10.12    0.94 
   3  10  -2    0.62    0.30 
   3  10  -2    0.07    0.35 
   3  10  -2    0.71    0.63 
   3  10  -2    0.68    0.60 
  -3 -10   2    0.44    0.34 
  -3 -10   2    0.40    0.25 
  -3 -10   2    0.64    0.26 
  -3 -10   2    0.39    0.85 
  -3 -10   2    0.67    0.30 
   2  10  -2    0.38    0.28 
   2  10  -2    0.28    0.24 
   2  10  -2    0.31    0.53 
   2  10  -2    0.45    0.55 
  -2 -10   2    1.00    0.27 
  -2 -10   2   -0.22    0.76 
  -2 -10   2    0.57    0.29 
  -2 -10   2    0.56    0.24 
  -2 -10   2    0.73    0.12 
  -2 -10   2    0.52    0.24 
   1  10  -2    1.21    0.29 
   1  10  -2   -0.17    0.62 
   1  10  -2    1.27    0.56 
   1  10  -2    1.00    0.22 
  -1 -10   2    1.11    0.15 
  -1 -10   2    0.91    0.75 
  -1 -10   2    1.17    0.23 
  -1 -10   2    1.11    0.20 
  -1 -10   2    1.18    0.33 
  -1 -10   2    0.44    1.26 
   0  10  -2   21.09    0.39 
   0  10  -2   20.76    0.43 
   0  10  -2   19.72    0.42 
   0 -10   2   20.99    0.42 
   0 -10   2   20.81    0.34 
   0 -10   2   19.63    0.41 
   0 -10   2   18.77    0.82 
   0 -10   2   17.23    1.03 
   0 -10   2   21.56    0.40 
  -1  10  -2    2.01    0.20 
  -1  10  -2    2.94    0.63 
  -1  10  -2    2.22    0.23 
  -1  10  -2    2.37    0.17 
  -1  10  -2    2.64    0.25 
   1 -10   2    2.23    0.19 
   1 -10   2    3.53    0.81 
   1 -10   2    2.58    0.22 
   1 -10   2    2.36    0.25 
   1 -10   2    4.65    0.71 
  -2  10  -2   -0.81    0.59 
  -2  10  -2    1.26    0.85 
  -2  10  -2    0.47    0.26 
  -2  10  -2    0.90    1.06 
  -2  10  -2    0.55    0.20 
  -2  10  -2    0.39    0.19 
  -2  10  -2    0.47    0.17 
   2 -10   2    0.70    0.86 
   2 -10   2    0.59    0.17 
   2 -10   2    0.55    0.21 
   2 -10   2    0.71    0.18 
   2 -10   2    0.38    0.21 
   2 -10   2    0.29    0.23 
   2 -10   2    1.34    0.84 
   2 -10   2    0.62    0.61 
  -3  10  -2    4.35    0.90 
  -3  10  -2    5.12    0.20 
  -3  10  -2    5.90    0.26 
  -3  10  -2    6.07    0.31 
  -3  10  -2    5.62    0.26 
   3 -10   2    5.84    0.27 
   3 -10   2    5.45    0.18 
   3 -10   2    5.29    0.99 
   3 -10   2    5.55    0.24 
   3 -10   2    5.47    0.65 
   3 -10   2    4.80    0.80 
  -4  10  -2    0.30    0.20 
  -4  10  -2    0.26    0.27 
  -4  10  -2    1.40    0.96 
  -4  10  -2   -0.42    0.36 
  -4  10  -2    0.11    0.24 
  -4  10  -2   -0.11    0.19 
   4 -10   2   -1.05    1.11 
   4 -10   2    1.08    0.76 
   4 -10   2    1.48    0.70 
   4 -10   2   -0.01    0.25 
  -5  10  -2    1.42    1.04 
  -5  10  -2    0.56    0.27 
  -5  10  -2    0.33    0.29 
  -5  10  -2    1.06    0.28 
  -5  10  -2    0.63    0.22 
  -5  10  -2    0.10    0.23 
   5 -10   2    0.21    0.78 
   5 -10   2    0.67    0.75 
   5 -10   2    0.11    0.29 
   5 -10   2   -0.06    1.38 
  -6  10  -2   14.86    0.47 
  -6  10  -2   12.42    1.11 
  -6  10  -2   14.19    0.34 
  -6  10  -2   13.57    0.44 
  -6  10  -2   13.43    0.27 
  -6  10  -2   14.03    0.39 
   6 -10   2   10.71    1.66 
   6 -10   2   10.97    0.84 
   6 -10   2   13.76    0.41 
  -7  10  -2    0.30    0.20 
  -7  10  -2   -0.10    0.39 
  -7  10  -2    0.38    0.40 
   7 -10   2    0.11    0.91 
   7 -10   2    0.20    0.36 
  -8  10  -2    1.43    0.49 
  -8  10  -2    1.45    0.47 
   8 -10   2    0.07    0.35 
   8 -10   2    0.24    0.96 
  -9  10  -2    2.09    0.56 
   7   9  -2   -0.42    0.50 
   7   9  -2    1.71    0.46 
   7   9  -2    0.83    0.97 
  -7  -9   2    0.49    0.54 
  -7  -9   2   -0.29    0.37 
   6   9  -2    0.62    0.36 
   6   9  -2    0.20    0.48 
   6   9  -2    1.52    0.95 
  -6  -9   2   -0.01    0.36 
  -6  -9   2   -0.04    0.95 
  -6  -9   2    0.15    0.48 
   5   9  -2    3.24    0.35 
   5   9  -2    3.24    0.79 
   5   9  -2    3.01    0.36 
   5   9  -2    4.27    0.89 
  -5  -9   2    4.13    0.38 
  -5  -9   2    3.79    0.26 
  -5  -9   2    3.54    0.94 
  -5  -9   2    3.26    0.17 
  -5  -9   2    3.37    0.46 
   4   9  -2   16.81    0.47 
   4   9  -2   17.60    0.44 
   4   9  -2   18.64    0.86 
   4   9  -2   16.65    0.79 
  -4  -9   2   16.11    0.51 
  -4  -9   2   17.84    0.37 
  -4  -9   2   17.06    0.42 
  -4  -9   2   17.31    0.33 
  -4  -9   2   14.22    0.97 
   3   9  -2   -0.02    0.54 
   3   9  -2    0.08    0.26 
   3   9  -2    0.12    0.57 
   3   9  -2    0.32    0.34 
  -3  -9   2    0.31    0.76 
  -3  -9   2    0.08    0.29 
  -3  -9   2   -0.06    0.25 
  -3  -9   2    0.24    0.26 
  -3  -9   2    0.30    0.22 
   2   9  -2    0.22    0.31 
   2   9  -2    0.12    0.51 
   2   9  -2   -0.05    0.50 
   2   9  -2    0.29    0.27 
  -2  -9   2    0.04    0.10 
  -2  -9   2    0.11    0.72 
  -2  -9   2    0.35    0.24 
  -2  -9   2    0.21    0.25 
  -2  -9   2    0.47    0.26 
  -2  -9   2   -0.18    0.19 
   1   9  -2   15.21    0.39 
   1   9  -2   15.03    0.64 
   1   9  -2   15.77    0.28 
   1   9  -2   15.55    0.36 
   1   9  -2   17.14    0.69 
  -1  -9   2   13.00    0.69 
  -1  -9   2   16.21    0.33 
  -1  -9   2   13.53    0.92 
  -1  -9   2   15.66    0.23 
  -1  -9   2   15.61    0.34 
  -1  -9   2   15.24    0.38 
   0   9  -2   16.07    0.38 
   0   9  -2   15.01    0.36 
   0   9  -2   15.59    0.83 
   0   9  -2   16.14    0.30 
   0   9  -2   17.03    1.06 
   0   9  -2   13.19    0.63 
   0  -9   2   15.77    0.35 
   0  -9   2   13.97    0.77 
   0  -9   2   15.75    1.02 
   0  -9   2   15.64    0.33 
   0  -9   2   16.03    0.27 
   0  -9   2   14.96    0.34 
  -1   9  -2   77.19    0.81 
  -1   9  -2   78.97    0.71 
  -1   9  -2   73.31    1.15 
  -1   9  -2   78.44    0.63 
  -1   9  -2   77.43    0.75 
  -1   9  -2   78.71    1.89 
  -1   9  -2   79.01    0.84 
   1  -9   2   76.69    0.70 
   1  -9   2   77.53    0.63 
   1  -9   2   78.39    0.85 
   1  -9   2   77.19    0.69 
   1  -9   2   77.72    0.72 
   1  -9   2   75.93    1.85 
  -2   9  -2   25.32    0.42 
  -2   9  -2   24.61    0.81 
  -2   9  -2   25.79    0.37 
  -2   9  -2   25.97    0.37 
  -2   9  -2   25.92    0.47 
   2  -9   2   25.57    0.41 
   2  -9   2   25.22    0.42 
   2  -9   2   26.09    0.36 
   2  -9   2   25.63    0.34 
   2  -9   2   26.97    1.11 
   2  -9   2   25.97    0.43 
  -3   9  -2    0.64    0.92 
  -3   9  -2    0.59    0.50 
  -3   9  -2    0.62    0.23 
  -3   9  -2    0.59    0.18 
  -3   9  -2    0.43    0.16 
  -3   9  -2   -0.27    0.49 
  -3   9  -2    0.61    0.21 
  -3   9  -2    0.48    0.14 
   3  -9   2    0.67    0.11 
   3  -9   2    0.80    0.86 
   3  -9   2    0.04    0.86 
   3  -9   2    0.57    0.58 
   3  -9   2    0.54    0.22 
   3  -9   2    0.67    0.18 
   3  -9   2    0.88    0.23 
  -4   9  -2    1.53    0.21 
  -4   9  -2    1.25    0.21 
  -4   9  -2    1.10    0.26 
  -4   9  -2    1.21    0.32 
  -4   9  -2    0.14    0.95 
  -4   9  -2    1.24    0.23 
   4  -9   2    0.65    0.59 
   4  -9   2    1.58    0.27 
   4  -9   2    1.83    0.76 
   4  -9   2    0.11    1.01 
   4  -9   2    1.34    0.24 
   4  -9   2    1.57    0.13 
  -5   9  -2   14.49    0.39 
  -5   9  -2   13.32    0.31 
  -5   9  -2   13.20    0.29 
  -5   9  -2   13.17    0.37 
  -5   9  -2   13.20    0.40 
   5  -9   2   11.26    1.26 
   5  -9   2   10.59    0.74 
   5  -9   2   13.55    0.37 
   5  -9   2   12.08    0.80 
  -6   9  -2   16.09    0.49 
  -6   9  -2   16.37    0.42 
  -6   9  -2   16.09    0.35 
  -6   9  -2   16.20    0.43 
  -6   9  -2   12.47    0.91 
   6  -9   2   16.03    0.43 
   6  -9   2   14.11    1.58 
   6  -9   2   12.57    0.94 
  -7   9  -2   -0.89    0.25 
  -7   9  -2    0.56    0.20 
  -7   9  -2    1.24    0.45 
   7  -9   2    0.40    0.35 
   7  -9   2    0.72    0.88 
  -8   9  -2    4.03    0.52 
  -8   9  -2    3.73    0.45 
   8  -9   2    2.13    0.83 
   8  -9   2    3.35    0.40 
  -9   9  -2    1.32    0.50 
   9  -9   2    0.13    0.48 
   7   8  -2    1.76    1.05 
   7   8  -2    0.94    0.35 
   7   8  -2    0.69    0.39 
  -7  -8   2    0.98    0.51 
  -7  -8   2    0.46    0.38 
   6   8  -2   -0.38    0.81 
   6   8  -2    1.18    0.39 
   6   8  -2    0.27    0.46 
  -6  -8   2    0.43    0.37 
  -6  -8   2    0.53    0.23 
  -6  -8   2    0.10    0.90 
  -6  -8   2   -0.10    0.47 
   5   8  -2    9.35    0.75 
   5   8  -2   11.48    0.88 
   5   8  -2   11.29    0.40 
   5   8  -2   10.84    0.51 
  -5  -8   2    9.53    0.93 
  -5  -8   2   10.49    0.22 
  -5  -8   2   10.07    0.51 
  -5  -8   2   11.01    0.31 
  -5  -8   2   10.88    0.28 
  -5  -8   2   10.40    0.40 
   4   8  -2    1.66    0.27 
   4   8  -2    1.28    0.28 
   4   8  -2    1.76    0.60 
   4   8  -2    1.60    0.60 
  -4  -8   2    1.32    0.37 
  -4  -8   2    1.96    0.75 
  -4  -8   2    1.70    0.22 
  -4  -8   2    1.45    0.11 
  -4  -8   2    2.04    0.25 
  -4  -8   2    1.72    0.30 
   3   8  -2    1.53    0.63 
   3   8  -2    1.26    0.54 
   3   8  -2    0.93    0.26 
   3   8  -2    0.70    0.24 
  -3  -8   2    1.14    0.81 
  -3  -8   2    1.26    0.22 
  -3  -8   2    1.12    0.31 
  -3  -8   2    0.79    0.19 
  -3  -8   2    1.17    0.20 
   2   8  -2    0.09    0.24 
   2   8  -2   -0.13    0.14 
   2   8  -2    0.00    0.28 
   2   8  -2   -0.16    0.52 
   2   8  -2   -0.51    0.50 
  -2  -8   2    0.06    0.26 
  -2  -8   2    0.05    0.25 
  -2  -8   2   -0.11    0.19 
  -2  -8   2   -0.11    0.72 
  -2  -8   2    0.02    0.08 
  -2  -8   2    0.09    0.21 
  -2  -8   2   -0.18    0.24 
   1   8  -2    4.77    0.55 
   1   8  -2    6.41    0.20 
   1   8  -2    5.97    0.27 
   1   8  -2    5.61    0.46 
   1   8  -2    6.21    0.29 
   1   8  -2    6.54    0.50 
  -1  -8   2    5.48    0.26 
  -1  -8   2    5.50    0.57 
  -1  -8   2    5.95    0.26 
  -1  -8   2    5.33    0.82 
  -1  -8   2    6.23    0.19 
  -1  -8   2    6.13    0.15 
   0   8  -2   45.41    0.52 
   0   8  -2   45.38    0.33 
   0   8  -2   45.39    0.46 
   0   8  -2   45.27    1.55 
   0   8  -2   46.25    0.69 
   0  -8   2   45.65    0.51 
   0  -8   2   44.97    0.47 
   0  -8   2   45.57    0.42 
   0  -8   2   46.31    0.64 
   0  -8   2   42.72    0.79 
  -1   8  -2   23.19    0.42 
  -1   8  -2   24.13    0.30 
  -1   8  -2   24.64    0.47 
  -1   8  -2   24.28    0.35 
  -1   8  -2   23.98    0.87 
  -1   8  -2   23.85    0.41 
   1  -8   2   24.18    0.40 
   1  -8   2   23.96    0.30 
   1  -8   2   23.59    0.89 
   1  -8   2   21.67    0.59 
   1  -8   2   24.06    0.38 
   1  -8   2   24.42    0.47 
   1  -8   2   23.45    0.34 
  -2   8  -2    9.28    0.20 
  -2   8  -2    9.88    0.26 
  -2   8  -2    9.33    0.62 
  -2   8  -2    9.67    0.23 
  -2   8  -2    9.40    0.28 
  -2   8  -2    7.44    0.61 
   2  -8   2    9.09    0.19 
   2  -8   2    7.72    0.55 
   2  -8   2   10.05    0.25 
   2  -8   2    9.56    0.27 
   2  -8   2    9.27    0.24 
  -3   8  -2    3.21    0.23 
  -3   8  -2    2.72    0.51 
  -3   8  -2    3.06    0.54 
  -3   8  -2    2.76    0.78 
  -3   8  -2    3.27    0.13 
  -3   8  -2    3.10    0.17 
  -3   8  -2    3.06    0.23 
  -3   8  -2    3.29    0.20 
   3  -8   2    4.27    0.56 
   3  -8   2    3.47    0.23 
   3  -8   2    3.53    0.20 
   3  -8   2    5.76    0.67 
   3  -8   2    3.16    0.25 
  -4   8  -2    2.36    0.90 
  -4   8  -2    0.87    0.21 
  -4   8  -2    0.67    0.19 
  -4   8  -2    0.61    0.54 
  -4   8  -2    0.76    0.17 
  -4   8  -2    0.80    0.26 
  -4   8  -2    1.04    0.44 
  -4   8  -2    1.00    0.22 
   4  -8   2    0.73    0.24 
   4  -8   2    0.25    0.85 
   4  -8   2    0.60    0.31 
   4  -8   2    0.71    0.24 
   4  -8   2    0.67    0.66 
  -5   8  -2   -0.12    0.18 
  -5   8  -2   -0.07    0.22 
  -5   8  -2    0.45    0.76 
  -5   8  -2   -0.20    0.20 
  -5   8  -2    0.05    0.26 
  -5   8  -2    0.71    0.30 
   5  -8   2    0.05    0.68 
   5  -8   2   -1.49    0.98 
   5  -8   2    0.02    0.26 
   5  -8   2    0.91    0.80 
  -6   8  -2    0.35    0.95 
  -6   8  -2    0.04    0.20 
  -6   8  -2    0.09    0.35 
  -6   8  -2    0.17    0.26 
  -6   8  -2    0.19    0.18 
   6  -8   2   -2.07    1.42 
   6  -8   2    0.81    0.78 
   6  -8   2    0.62    0.35 
   6  -8   2    1.89    0.92 
  -7   8  -2    0.59    0.17 
  -7   8  -2    0.29    0.27 
  -7   8  -2    1.43    0.45 
   7  -8   2   -0.11    0.30 
   7  -8   2    0.58    0.82 
   7  -8   2   -1.18    1.74 
  -8   8  -2    0.84    0.43 
  -8   8  -2    0.74    0.33 
   8  -8   2    0.21    0.39 
   8  -8   2    0.34    0.92 
   8  -8   2   -1.98    1.95 
  -9   8  -2    3.24    0.62 
  -9   8  -2    1.75    0.52 
   9  -8   2    0.60    0.88 
   9  -8   2    1.54    0.46 
   8   7  -2    1.48    0.49 
   8   7  -2    2.93    1.10 
  -8  -7   2    2.42    0.62 
   7   7  -2    1.54    0.35 
   7   7  -2    0.81    0.48 
   7   7  -2    1.53    0.91 
  -7  -7   2    0.73    0.49 
  -7  -7   2    1.48    0.42 
   6   7  -2    2.28    0.81 
   6   7  -2    2.41    0.31 
   6   7  -2    2.23    0.42 
  -6  -7   2    2.71    0.50 
  -6  -7   2    2.42    0.22 
  -6  -7   2    3.13    0.38 
  -6  -7   2    2.36    0.90 
   5   7  -2   18.08    0.40 
   5   7  -2   19.98    0.84 
   5   7  -2   18.36    0.73 
   5   7  -2   17.50    0.52 
  -5  -7   2   17.96    0.27 
  -5  -7   2   18.49    0.31 
  -5  -7   2   18.07    0.28 
  -5  -7   2   16.80    0.52 
  -5  -7   2   16.44    0.83 
  -5  -7   2   18.42    0.44 
   4   7  -2    6.40    0.29 
   4   7  -2    6.30    0.64 
   4   7  -2    5.97    0.32 
   4   7  -2    5.80    0.64 
  -4  -7   2    6.36    0.23 
  -4  -7   2    5.62    0.37 
  -4  -7   2    5.56    0.28 
  -4  -7   2    6.28    0.24 
  -4  -7   2    4.77    0.67 
  -4  -7   2    6.58    0.17 
   3   7  -2   -0.04    0.22 
   3   7  -2    0.04    0.19 
   3   7  -2   -0.18    0.29 
   3   7  -2   -0.02    0.45 
   3   7  -2    0.03    0.52 
  -3  -7   2    3.76    1.08 
  -3  -7   2   -0.08    0.31 
  -3  -7   2    0.33    0.18 
  -3  -7   2    0.06    0.08 
  -3  -7   2    0.00    0.17 
  -3  -7   2   -0.10    0.18 
  -3  -7   2    0.08    0.29 
   2   7  -2    0.78    0.23 
   2   7  -2    1.20    0.20 
   2   7  -2    0.60    0.41 
   2   7  -2    1.20    0.23 
   2   7  -2    0.04    0.49 
  -2  -7   2    3.35    0.83 
  -2  -7   2    1.15    0.25 
  -2  -7   2    1.18    0.08 
  -2  -7   2    1.17    0.23 
  -2  -7   2    1.06    0.27 
  -2  -7   2    0.68    0.67 
  -2  -7   2    1.18    0.19 
  -2  -7   2    0.83    0.23 
   1   7  -2    7.53    0.25 
   1   7  -2    5.75    0.54 
   1   7  -2    7.02    0.31 
   1   7  -2    7.57    0.25 
  -1  -7   2    7.22    0.31 
  -1  -7   2    7.78    0.25 
  -1  -7   2    7.73    0.18 
  -1  -7   2    7.93    0.28 
   0   7  -2    1.69    0.08 
   0   7  -2    1.70    0.51 
   0   7  -2    1.51    0.16 
   0   7  -2    1.51    0.16 
   0   7  -2    4.95    0.89 
   0   7  -2    1.27    0.51 
   0   7  -2    1.71    0.21 
   0  -7   2    1.72    0.51 
   0  -7   2    1.63    0.19 
   0  -7   2    4.81    0.82 
   0  -7   2    1.89    0.21 
   0  -7   2    1.45    0.15 
   0  -7   2    1.86    0.19 
  -1   7  -2    0.71    0.47 
  -1   7  -2    2.16    0.81 
  -1   7  -2    0.29    0.11 
  -1   7  -2    0.24    0.16 
  -1   7  -2    0.38    0.22 
  -1   7  -2    0.13    0.48 
  -1   7  -2    0.49    0.16 
  -1   7  -2    0.47    0.15 
   1  -7   2    0.73    0.15 
   1  -7   2    0.34    0.16 
   1  -7   2    0.65    0.69 
   1  -7   2    1.52    0.64 
   1  -7   2    0.57    0.17 
   1  -7   2    0.56    0.13 
   1  -7   2   -0.02    0.48 
   1  -7   2    0.38    0.15 
  -2   7  -2   57.42    0.42 
  -2   7  -2   58.08    0.51 
  -2   7  -2   58.18    0.52 
  -2   7  -2   56.74    0.50 
  -2   7  -2   57.49    0.50 
   2  -7   2   57.97    0.53 
   2  -7   2   57.43    0.51 
   2  -7   2   61.89    1.55 
   2  -7   2   57.90    0.51 
   2  -7   2   58.51    0.51 
   2  -7   2   57.97    0.51 
  -3   7  -2    2.24    0.18 
  -3   7  -2    2.29    0.19 
  -3   7  -2    2.64    0.76 
  -3   7  -2    1.90    0.21 
  -3   7  -2    1.45    0.21 
  -3   7  -2    1.85    0.43 
  -3   7  -2    1.86    0.42 
   3  -7   2    1.82    0.22 
   3  -7   2    1.64    0.23 
   3  -7   2    1.94    0.51 
   3  -7   2    2.09    0.19 
   3  -7   2    1.76    0.69 
   3  -7   2    1.76    0.21 
  -4   7  -2    0.25    0.18 
  -4   7  -2    0.41    0.22 
  -4   7  -2    0.09    0.25 
  -4   7  -2    0.14    0.43 
  -4   7  -2    0.26    0.20 
  -4   7  -2    0.44    0.82 
  -4   7  -2    0.16    0.32 
  -4   7  -2   -0.10    0.17 
   4  -7   2    0.06    0.21 
   4  -7   2   -0.64    0.58 
   4  -7   2    0.72    0.71 
   4  -7   2    0.19    0.21 
   4  -7   2    0.35    0.76 
   4  -7   2    0.55    0.25 
  -5   7  -2    9.28    0.36 
  -5   7  -2    8.59    0.27 
  -5   7  -2    7.38    0.74 
  -5   7  -2    8.80    0.26 
  -5   7  -2    9.20    0.31 
  -5   7  -2    8.65    0.24 
   5  -7   2    7.74    1.04 
   5  -7   2    8.39    0.29 
   5  -7   2    7.67    0.67 
   5  -7   2    8.79    0.31 
   5  -7   2    7.58    0.77 
  -6   7  -2    3.53    0.20 
  -6   7  -2    2.81    0.26 
  -6   7  -2    3.08    0.21 
  -6   7  -2    3.14    0.92 
  -6   7  -2    3.28    0.38 
   6  -7   2    3.26    0.30 
   6  -7   2    3.16    0.89 
   6  -7   2    2.02    1.26 
   6  -7   2    4.01    0.74 
  -7   7  -2   15.37    0.26 
  -7   7  -2   15.85    0.62 
  -7   7  -2   15.30    0.49 
  -7   7  -2   12.72    1.00 
   7  -7   2   13.68    1.65 
   7  -7   2   12.52    0.85 
   7  -7   2   15.41    0.43 
  -8   7  -2    7.26    0.48 
  -8   7  -2    7.31    0.55 
   8  -7   2    5.21    1.67 
   8  -7   2    6.67    0.42 
   8  -7   2    5.49    0.89 
  -9   7  -2    1.16    0.55 
  -9   7  -2   -0.25    0.42 
   9  -7   2   -0.87    2.08 
   9  -7   2    0.03    0.93 
   9  -7   2   -0.44    0.45 
   7   6  -2   -0.63    0.87 
   7   6  -2    0.43    0.32 
   7   6  -2    0.47    0.43 
  -7  -6   2    0.65    0.52 
  -7  -6   2    0.41    0.27 
  -7  -6   2    0.83    0.39 
   6   6  -2    3.37    0.81 
   6   6  -2    2.85    0.39 
   6   6  -2    3.41    0.35 
  -6  -6   2    3.04    0.35 
  -6  -6   2    2.62    0.77 
  -6  -6   2    3.15    0.14 
  -6  -6   2    3.08    0.24 
  -6  -6   2    2.68    0.49 
   5   6  -2    0.44    0.28 
   5   6  -2    0.50    0.34 
   5   6  -2   -0.17    0.61 
   5   6  -2    0.18    0.60 
  -5  -6   2    0.50    0.17 
  -5  -6   2    0.72    0.16 
  -5  -6   2    0.19    0.41 
  -5  -6   2    0.58    0.28 
  -5  -6   2    0.36    0.75 
  -5  -6   2    0.62    0.18 
   4   6  -2    1.35    0.54 
   4   6  -2    0.81    0.49 
   4   6  -2    0.88    0.19 
   4   6  -2    0.83    0.31 
   4   6  -2    1.25    0.33 
  -4  -6   2    0.75    0.69 
  -4  -6   2    1.19    0.20 
  -4  -6   2    0.50    0.96 
  -4  -6   2    1.27    0.19 
  -4  -6   2    1.23    0.16 
  -4  -6   2    0.41    0.32 
  -4  -6   2    1.13    0.17 
   3   6  -2    6.49    0.34 
   3   6  -2    6.54    0.52 
   3   6  -2    5.23    0.47 
   3   6  -2    7.08    0.23 
   3   6  -2    6.85    0.25 
  -3  -6   2    6.20    0.35 
  -3  -6   2    6.76    0.21 
  -3  -6   2    6.02    0.69 
  -3  -6   2    6.80    0.14 
  -3  -6   2    6.23    0.31 
  -3  -6   2    7.00    0.28 
  -3  -6   2    6.29    0.90 
  -3  -6   2    6.85    0.20 
   2   6  -2   19.67    0.30 
   2   6  -2   21.67    0.78 
   2   6  -2   18.73    0.41 
   2   6  -2   19.68    0.33 
   2   6  -2   20.12    0.58 
  -2  -6   2   19.51    0.17 
  -2  -6   2   19.58    0.30 
  -2  -6   2   19.51    0.33 
  -2  -6   2   18.87    0.40 
  -2  -6   2   19.44    0.30 
   1   6  -2   17.61    0.27 
   1   6  -2   15.95    0.32 
   1   6  -2   16.69    0.29 
  -1  -6   2   17.16    0.26 
  -1  -6   2   17.10    0.28 
  -1  -6   2   16.42    0.27 
  -1  -6   2   17.16    0.20 
  -1  -6   2   16.16    0.31 
   0   6  -2    2.08    0.15 
   0   6  -2    1.88    0.28 
   0   6  -2    1.84    0.45 
   0   6  -2    1.80    0.75 
   0   6  -2    2.83    0.55 
   0   6  -2    2.20    0.08 
   0   6  -2    2.25    0.20 
   0   6  -2    2.15    0.16 
   0  -6   2    2.10    0.18 
   0  -6   2    2.27    0.17 
   0  -6   2    2.45    0.20 
   0  -6   2    1.78    0.43 
   0  -6   2    1.74    0.66 
   0  -6   2    2.28    0.13 
  -1   6  -2   11.52    0.26 
  -1   6  -2   11.57    0.18 
  -1   6  -2   11.82    0.53 
  -1   6  -2    8.89    0.61 
  -1   6  -2   11.35    0.22 
  -1   6  -2   12.08    0.23 
  -1   6  -2   11.03    0.27 
   1  -6   2   11.78    0.23 
   1  -6   2   11.75    0.61 
   1  -6   2   10.97    0.20 
   1  -6   2   12.26    0.22 
   1  -6   2    9.88    0.64 
   1  -6   2   11.76    0.21 
  -2   6  -2    1.31    0.43 
  -2   6  -2    0.97    0.10 
  -2   6  -2    1.02    0.15 
  -2   6  -2    0.87    0.49 
  -2   6  -2    0.96    0.11 
  -2   6  -2    1.26    0.18 
  -2   6  -2    0.79    0.18 
   2  -6   2    1.90    0.56 
   2  -6   2    0.91    0.09 
   2  -6   2    0.94    0.13 
   2  -6   2    3.62    0.73 
   2  -6   2    1.04    0.18 
   2  -6   2    0.84    0.19 
   2  -6   2    0.84    0.45 
   2  -6   2    1.05    0.18 
   2  -6   2    1.09    0.15 
  -3   6  -2   43.28    0.43 
  -3   6  -2   42.33    1.25 
  -3   6  -2   43.02    0.47 
  -3   6  -2   43.75    0.48 
  -3   6  -2   44.19    0.44 
  -3   6  -2   43.97    0.42 
  -3   6  -2   44.10    0.66 
   3  -6   2   44.66    0.45 
   3  -6   2   44.63    0.46 
   3  -6   2   41.19    0.67 
   3  -6   2   43.71    0.43 
   3  -6   2   44.38    0.43 
  -4   6  -2   33.67    0.37 
  -4   6  -2   33.62    0.39 
  -4   6  -2   34.06    0.40 
  -4   6  -2   33.94    0.42 
  -4   6  -2   34.11    0.60 
  -4   6  -2   34.13    0.45 
   4  -6   2   34.42    0.67 
   4  -6   2   34.27    0.40 
   4  -6   2   34.01    0.42 
   4  -6   2   34.79    0.43 
   4  -6   2   31.38    0.92 
  -5   6  -2    0.62    0.18 
  -5   6  -2    0.40    0.19 
  -5   6  -2    0.57    0.31 
  -5   6  -2    0.77    0.77 
  -5   6  -2    0.58    0.35 
  -5   6  -2    0.45    0.21 
   5  -6   2    0.19    0.24 
   5  -6   2    0.46    0.18 
   5  -6   2    0.31    0.59 
   5  -6   2    0.27    0.24 
   5  -6   2    0.23    0.92 
   5  -6   2    0.81    0.73 
  -6   6  -2    5.68    0.71 
  -6   6  -2    6.71    0.41 
  -6   6  -2    7.09    0.22 
  -6   6  -2    7.05    0.30 
  -6   6  -2    7.21    0.20 
   6  -6   2    6.15    1.20 
   6  -6   2    7.13    0.33 
   6  -6   2    6.07    0.71 
   6  -6   2    5.63    0.81 
  -7   6  -2    4.20    0.40 
  -7   6  -2    3.97    0.92 
  -7   6  -2    4.71    0.49 
  -7   6  -2    4.18    0.16 
   7  -6   2    4.37    1.48 
   7  -6   2    4.26    0.37 
   7  -6   2    3.07    0.77 
  -8   6  -2    0.41    0.40 
  -8   6  -2    0.15    0.46 
   8  -6   2   -0.42    0.72 
   8  -6   2   -0.61    0.37 
   8  -6   2    0.83    1.58 
  -9   6  -2    0.85    0.44 
  -9   6  -2    1.86    0.58 
   9  -6   2    1.00    0.39 
   9  -6   2    1.26    2.22 
   9  -6   2    0.61    0.92 
   8   5  -2    1.13    0.62 
   7   5  -2    1.22    0.40 
   7   5  -2    1.33    0.31 
   7   5  -2    0.85    0.94 
  -7  -5   2    1.34    0.39 
  -7  -5   2    0.88    0.53 
  -7  -5   2    1.47    0.31 
   6   5  -2    4.02    0.39 
   6   5  -2    3.96    0.67 
   6   5  -2    4.13    0.73 
   6   5  -2    4.41    0.31 
  -6  -5   2    3.85    0.41 
  -6  -5   2    3.51    0.25 
  -6  -5   2    3.97    0.29 
  -6  -5   2    2.84    0.64 
   5   5  -2    1.79    0.34 
   5   5  -2    2.18    0.63 
   5   5  -2    1.04    0.22 
   5   5  -2    1.70    0.24 
   5   5  -2    1.06    0.55 
  -5  -5   2    0.97    0.38 
  -5  -5   2    1.41    0.15 
  -5  -5   2    1.70    0.29 
  -5  -5   2    1.11    0.19 
  -5  -5   2    0.81    0.68 
   4   5  -2    2.89    0.48 
   4   5  -2    2.46    0.31 
   4   5  -2    3.14    0.21 
   4   5  -2    2.27    0.52 
   4   5  -2    2.70    0.24 
   4   5  -2    2.71    0.41 
  -4  -5   2    2.65    0.17 
  -4  -5   2    2.78    0.30 
  -4  -5   2    2.46    0.17 
  -4  -5   2    2.43    0.37 
  -4  -5   2    3.12    0.27 
  -4  -5   2    2.87    0.16 
  -4  -5   2    2.17    0.54 
   3   5  -2    0.36    0.17 
   3   5  -2   -0.01    0.19 
   3   5  -2    0.48    0.48 
   3   5  -2    0.31    0.19 
   3   5  -2    0.58    0.44 
   3   5  -2    0.07    0.24 
  -3  -5   2    0.47    0.22 
  -3  -5   2   -0.36    0.73 
  -3  -5   2   -0.13    0.29 
  -3  -5   2    0.23    0.15 
  -3  -5   2    0.44    0.17 
  -3  -5   2    0.31    0.12 
  -3  -5   2    0.21    0.26 
   2   5  -2    2.14    0.52 
   2   5  -2    1.39    0.24 
   2   5  -2    1.57    0.39 
   2   5  -2    1.58    0.17 
   2   5  -2    1.69    0.16 
  -2  -5   2    2.37    0.63 
  -2  -5   2    1.84    0.14 
  -2  -5   2    1.74    0.19 
  -2  -5   2    1.71    0.47 
  -2  -5   2    1.60    0.07 
  -2  -5   2    1.56    0.23 
  -2  -5   2    1.40    0.23 
  -2  -5   2    1.76    0.05 
  -2  -5   2    1.55    0.15 
  -1  -5   2  108.61    0.61 
   0   5  -2   -0.12    0.27 
   0   5  -2   -0.07    0.11 
   0   5  -2   -0.01    0.81 
   0   5  -2    0.26    0.63 
   0   5  -2    0.15    0.26 
   0   5  -2   -0.47    0.26 
   0   5  -2    0.88    0.49 
   0   5  -2   -0.11    0.09 
   0  -5   2    0.01    0.16 
   0  -5   2   -0.19    0.61 
   0  -5   2   -0.13    0.19 
   0  -5   2   -0.03    0.20 
   0  -5   2    1.24    0.76 
   0  -5   2   -0.28    0.11 
   0  -5   2   -0.01    0.13 
  -1   5  -2    0.87    0.21 
  -1   5  -2    0.79    0.17 
  -1   5  -2    0.61    0.85 
  -1   5  -2    1.88    0.45 
  -1   5  -2    0.36    0.55 
  -1   5  -2    0.93    0.16 
  -1   5  -2    0.64    0.15 
   1  -5   2    1.35    0.55 
   1  -5   2    0.87    0.16 
   1  -5   2    0.75    0.14 
   1  -5   2    0.31    0.17 
   1  -5   2    0.67    0.14 
   1  -5   2    0.31    0.56 
   1  -5   2    0.82    0.72 
   1  -5   2    1.05    0.23 
  -2   5  -2   83.30    0.69 
  -2   5  -2   84.02    0.64 
  -2   5  -2   83.11    1.31 
  -2   5  -2   83.17    0.70 
  -2   5  -2   82.75    0.71 
   2  -5   2   83.86    0.69 
   2  -5   2   85.98    1.53 
   2  -5   2   83.39    0.71 
   2  -5   2   82.90    0.70 
  -3   5  -2    1.79    0.16 
  -3   5  -2    1.71    0.15 
  -3   5  -2    1.41    0.38 
  -3   5  -2    3.16    0.66 
  -3   5  -2    1.80    0.21 
  -3   5  -2    1.84    0.22 
  -3   5  -2    1.67    0.17 
  -3   5  -2    1.65    0.33 
   3  -5   2    2.05    0.19 
   3  -5   2    2.36    0.67 
   3  -5   2    1.44    0.49 
   3  -5   2    2.21    0.57 
   3  -5   2    1.55    0.14 
   3  -5   2    1.70    0.18 
  -4   5  -2   18.08    0.50 
  -4   5  -2   17.75    0.40 
  -4   5  -2   16.84    0.27 
  -4   5  -2   16.44    0.68 
  -4   5  -2   16.79    0.34 
  -4   5  -2   16.78    0.25 
   4  -5   2   17.72    0.66 
   4  -5   2   16.25    0.75 
   4  -5   2   19.55    0.67 
   4  -5   2   17.58    0.33 
   4  -5   2   17.82    0.32 
   4  -5   2   17.60    0.31 
  -5   5  -2    7.83    0.27 
  -5   5  -2    7.63    0.22 
  -5   5  -2    8.54    0.42 
  -5   5  -2    7.76    0.37 
  -5   5  -2    7.89    0.20 
   5  -5   2    8.31    0.30 
   5  -5   2   10.08    0.78 
   5  -5   2    7.85    0.29 
   5  -5   2    7.59    0.81 
   5  -5   2    7.98    0.28 
   5  -5   2    7.98    0.54 
  -6   5  -2    0.15    0.75 
  -6   5  -2    0.27    0.31 
  -6   5  -2    0.42    0.17 
  -6   5  -2    0.43    0.15 
  -6   5  -2    0.32    0.37 
   6  -5   2   -0.92    0.98 
   6  -5   2    0.18    0.29 
   6  -5   2    1.00    0.78 
   6  -5   2    0.24    0.63 
  -7   5  -2    9.07    0.42 
  -7   5  -2    8.61    0.90 
  -7   5  -2    8.72    0.16 
  -7   5  -2    8.86    0.54 
  -7   5  -2    9.47    0.17 
   7  -5   2    7.57    0.72 
   7  -5   2    8.21    1.43 
   7  -5   2    9.07    0.37 
  -8   5  -2    0.90    0.57 
  -8   5  -2    0.29    0.39 
   8  -5   2   -0.16    0.75 
   8  -5   2   -0.34    0.37 
   8  -5   2    1.24    1.83 
  -9   5  -2    6.62    0.63 
  -9   5  -2    6.23    0.47 
   9  -5   2    5.48    0.48 
   9  -5   2    5.18    0.88 
   9  -5   2    8.53    1.95 
  -8  -4   2    1.86    0.55 
  -8  -4   2    2.12    0.45 
   7   4  -2    1.59    0.37 
   7   4  -2    2.29    0.32 
   7   4  -2    1.75    0.89 
  -7  -4   2    2.23    0.55 
  -7  -4   2    2.07    0.30 
  -7  -4   2    1.74    0.27 
   6   4  -2    0.00    0.07 
   6   4  -2   -0.57    0.56 
   6   4  -2    0.16    0.33 
   6   4  -2   -0.01    0.07 
   6   4  -2   -0.08    0.26 
   6   4  -2   -0.13    0.65 
  -6  -4   2   -0.12    0.22 
  -6  -4   2    0.54    0.62 
  -6  -4   2   -0.05    0.31 
  -6  -4   2   -0.49    0.45 
   5   4  -2    0.08    0.06 
   5   4  -2   -0.43    0.19 
   5   4  -2    0.07    0.50 
   5   4  -2    0.21    0.20 
   5   4  -2    0.79    0.57 
   5   4  -2   -0.02    0.29 
  -5  -4   2    0.18    0.05 
  -5  -4   2    0.05    0.58 
  -5  -4   2   -0.18    0.19 
  -5  -4   2   -0.06    0.20 
  -5  -4   2    0.13    0.08 
  -5  -4   2   -0.51    0.35 
   4   4  -2    4.66    0.19 
   4   4  -2    4.40    0.30 
   4   4  -2    4.95    0.23 
   4   4  -2    3.99    0.41 
   4   4  -2    4.78    0.22 
   4   4  -2    4.61    0.08 
   4   4  -2    4.42    0.49 
   4   4  -2    4.60    0.07 
  -4  -4   2    4.19    0.58 
  -4  -4   2    4.89    0.19 
  -4  -4   2    4.84    0.22 
  -4  -4   2    4.72    0.15 
  -4  -4   2    3.83    0.34 
  -4  -4   2    4.29    0.28 
  -4  -4   2    4.55    0.14 
   3   4  -2    1.27    0.33 
   3   4  -2    1.20    0.48 
   3   4  -2    1.27    0.21 
   3   4  -2    1.17    0.16 
   3   4  -2    1.15    0.04 
   3   4  -2    1.04    0.16 
   3   4  -2    1.04    0.25 
  -3  -4   2    1.38    0.13 
  -3  -4   2    1.26    0.13 
  -3  -4   2    0.62    0.28 
  -3  -4   2    1.04    0.23 
  -3  -4   2    1.36    0.55 
  -3  -4   2    1.09    0.20 
  -3  -4   2    1.27    0.13 
   2   4  -2  297.35    1.92 
   2   4  -2  302.66    2.22 
   2   4  -2  299.57    2.15 
   2   4  -2  300.01    2.00 
   2   4  -2  302.10    1.99 
   2   4  -2  303.48    2.03 
  -2  -4   2  298.93    1.98 
  -2  -4   2  299.78    1.95 
  -2  -4   2  304.56    2.22 
  -2  -4   2  298.03    2.02 
  -2  -4   2  302.13    1.99 
   1   4  -2   85.97    0.73 
   1   4  -2   85.62    0.92 
   1   4  -2   90.63    1.08 
   1   4  -2   87.07    0.67 
   1   4  -2   86.28    0.71 
  -1  -4   2   87.15    0.91 
  -1  -4   2   85.51    0.71 
  -1  -4   2   85.82    0.66 
  -1  -4   2   87.38    0.72 
  -1  -4   2   86.69    0.72 
  -1  -4   2   83.61    0.73 
   0   4  -2  113.57    1.62 
   0   4  -2  109.41    1.06 
   0   4  -2  110.88    0.95 
   0   4  -2  109.91    0.83 
   0   4  -2  110.74    0.83 
   0   4  -2  110.25    0.86 
   0  -4   2  106.39    0.79 
   0  -4   2  110.51    0.85 
   0  -4   2  109.57    0.84 
   0  -4   2  110.68    0.94 
   0  -4   2  110.28    0.83 
  -1   4  -2   31.01    0.31 
  -1   4  -2   30.47    0.31 
  -1   4  -2   30.61    0.33 
  -1   4  -2   29.91    0.28 
   1  -4   2   30.32    0.38 
   1  -4   2   30.57    0.30 
   1  -4   2   31.39    0.32 
   1  -4   2   30.65    0.30 
   1  -4   2   30.28    0.32 
  -2   4  -2    0.36    0.16 
  -2   4  -2    0.65    0.35 
  -2   4  -2    0.64    0.20 
  -2   4  -2    0.66    0.15 
  -2   4  -2    0.77    0.33 
  -2   4  -2    0.78    0.17 
  -2   4  -2    0.39    0.69 
   2  -4   2    0.64    0.15 
   2  -4   2    0.76    0.54 
   2  -4   2    1.71    0.61 
   2  -4   2    0.54    0.17 
   2  -4   2    0.71    0.19 
  -3   4  -2    2.17    0.30 
  -3   4  -2    1.73    0.42 
  -3   4  -2    2.28    0.17 
  -3   4  -2    2.46    0.23 
  -3   4  -2    2.01    0.05 
  -3   4  -2    2.03    0.16 
  -3   4  -2    2.21    0.25 
  -3   4  -2    1.98    0.13 
   3  -4   2    2.39    0.51 
   3  -4   2    2.38    0.40 
   3  -4   2    1.83    0.17 
   3  -4   2    2.10    0.15 
   3  -4   2    2.34    0.19 
  -4   4  -2    2.29    0.10 
  -4   4  -2    2.32    0.17 
  -4   4  -2    2.36    0.26 
  -4   4  -2    2.22    0.68 
  -4   4  -2    2.11    0.28 
  -4   4  -2    2.33    0.34 
  -4   4  -2    2.01    0.18 
  -4   4  -2    2.35    0.51 
   4  -4   2    2.55    0.21 
   4  -4   2    2.51    0.12 
   4  -4   2    1.91    0.66 
   4  -4   2    2.08    0.21 
   4  -4   2    2.46    0.45 
   4  -4   2    2.07    0.21 
   4  -4   2    1.61    0.68 
   4  -4   2    2.52    0.19 
  -5   4  -2    1.18    0.12 
  -5   4  -2    1.42    0.16 
  -5   4  -2    1.09    0.31 
  -5   4  -2    0.95    0.32 
  -5   4  -2    1.61    0.23 
  -5   4  -2    1.37    0.17 
  -5   4  -2    2.30    0.64 
   5  -4   2    1.20    0.26 
   5  -4   2    1.34    0.22 
   5  -4   2    1.23    0.16 
   5  -4   2    1.03    0.72 
   5  -4   2    2.48    0.72 
   5  -4   2    1.67    0.23 
   5  -4   2    0.65    0.24 
   5  -4   2    1.13    0.53 
   5  -4   2    1.24    0.21 
  -6   4  -2   11.05    0.52 
  -6   4  -2   10.12    0.37 
  -6   4  -2    9.65    0.20 
  -6   4  -2    9.66    0.65 
  -6   4  -2   10.38    0.23 
  -6   4  -2   10.27    0.19 
   6  -4   2   10.26    0.69 
   6  -4   2    9.51    0.83 
   6  -4   2   10.63    0.33 
   6  -4   2   10.38    0.34 
   6  -4   2    9.36    0.24 
   6  -4   2   10.90    0.32 
   6  -4   2   10.11    0.29 
   6  -4   2    9.32    1.07 
  -7   4  -2    1.86    0.35 
  -7   4  -2    1.79    0.08 
  -7   4  -2    1.47    0.71 
  -7   4  -2    1.61    0.12 
  -7   4  -2    1.92    0.49 
   7  -4   2    0.89    0.67 
   7  -4   2    2.03    1.32 
   7  -4   2    1.51    0.33 
   7  -4   2    0.64    0.26 
  -8   4  -2    1.87    0.39 
  -8   4  -2    2.24    0.57 
   8  -4   2    1.38    0.39 
   8  -4   2    3.04    1.98 
   8  -4   2    0.97    0.76 
  -9   4  -2    1.17    0.58 
  -9   4  -2    0.90    0.43 
   9  -4   2    0.50    0.43 
   9  -4   2    5.96    2.00 
   9  -4   2    1.11    0.94 
   9   3  -2    1.04    0.42 
  -9  -3   2    1.04    0.67 
   8   3  -2   -0.06    0.90 
   8   3  -2    0.87    0.38 
   8   3  -2    0.75    0.40 
  -8  -3   2    0.65    0.54 
  -8  -3   2    0.73    0.42 
   7   3  -2   11.99    0.34 
   7   3  -2   14.33    1.34 
   7   3  -2   11.47    0.43 
   7   3  -2   12.20    0.90 
  -7  -3   2   11.57    0.39 
  -7  -3   2   11.61    0.46 
  -7  -3   2   11.32    0.58 
   6   3  -2    0.86    0.23 
   6   3  -2    0.06    0.12 
   6   3  -2    0.44    0.66 
   6   3  -2    0.42    0.53 
   6   3  -2    0.75    0.21 
   6   3  -2    1.10    0.32 
  -6  -3   2    0.66    0.26 
  -6  -3   2    0.36    0.42 
  -6  -3   2    0.93    0.60 
  -6  -3   2    0.97    0.33 
   5   3  -2    0.82    0.53 
   5   3  -2   -0.37    0.49 
   5   3  -2    0.38    0.28 
   5   3  -2   -0.06    0.20 
   5   3  -2    0.15    0.11 
   5   3  -2   -0.02    0.17 
  -5  -3   2    0.06    0.20 
  -5  -3   2    0.00    0.34 
  -5  -3   2    0.21    0.22 
  -5  -3   2   -0.35    0.36 
  -5  -3   2   -0.38    0.56 
  -5  -3   2    0.19    0.24 
   4   3  -2    7.09    0.12 
   4   3  -2    6.62    0.24 
   4   3  -2    7.26    0.22 
   4   3  -2    7.05    0.44 
   4   3  -2    6.78    0.25 
   4   3  -2    7.63    0.50 
   4   3  -2    7.26    0.20 
  -4  -3   2    6.85    0.28 
  -4  -3   2    7.27    0.39 
  -4  -3   2    6.92    0.20 
  -4  -3   2    6.90    0.33 
  -4  -3   2    7.10    0.11 
  -4  -3   2    6.97    0.28 
  -4  -3   2    5.27    0.54 
   3   3  -2   20.88    0.29 
   3   3  -2   21.64    0.53 
   3   3  -2   20.81    0.35 
   3   3  -2   20.78    0.47 
   3   3  -2   22.00    0.51 
   3   3  -2   21.12    0.20 
   3   3  -2   20.79    0.27 
   3   3  -2   21.17    0.26 
  -3  -3   2   21.09    0.23 
  -3  -3   2   20.31    0.33 
  -3  -3   2   20.77    0.46 
  -3  -3   2   20.65    0.23 
  -3  -3   2   21.52    0.51 
  -3  -3   2   21.26    0.30 
   2   3  -2    7.05    0.21 
   2   3  -2    6.49    0.23 
   2   3  -2    7.02    0.18 
   2   3  -2    7.32    0.17 
   2   3  -2    7.15    0.11 
   2   3  -2    8.00    0.48 
   2   3  -2    7.18    0.15 
   2   3  -2    7.68    0.40 
  -2  -3   2    8.58    0.62 
  -2  -3   2    6.86    0.14 
  -2  -3   2    6.51    0.24 
  -2  -3   2    7.02    0.23 
  -2  -3   2    7.12    0.15 
  -2  -3   2    5.26    0.48 
  -2  -3   2    7.40    0.29 
  -2  -3   2    7.16    0.14 
   1   3  -2  744.01    4.87 
   1   3  -2  739.82    4.74 
   1   3  -2  736.23    4.73 
   1   3  -2  736.63    4.71 
   1   3  -2  740.20    4.70 
  -1  -3   2  737.48    4.70 
  -1  -3   2  736.42    4.73 
  -1  -3   2  736.46    4.73 
  -1  -3   2  738.02    4.75 
  -1  -3   2  728.86    4.77 
  -1  -3   2  743.25    4.86 
   0   3  -2    3.29    0.30 
   0   3  -2    2.99    0.38 
   0   3  -2    4.11    0.11 
   0   3  -2    4.02    0.11 
   0   3  -2    4.55    0.39 
   0   3  -2    3.74    0.13 
   0   3  -2    3.29    0.21 
   0   3  -2    4.07    0.11 
   0  -3   2    3.85    0.38 
   0  -3   2    3.81    0.13 
   0  -3   2    3.61    0.29 
   0  -3   2    3.80    0.11 
   0  -3   2    3.18    0.40 
   0  -3   2    4.14    0.09 
   0  -3   2    3.78    0.06 
   0  -3   2    3.44    0.19 
   0  -3   2    4.08    0.10 
  -1   3  -2   17.27    0.24 
  -1   3  -2   17.57    0.23 
  -1   3  -2   17.07    0.24 
   1  -3   2   17.47    0.20 
   1  -3   2   16.97    0.23 
   1  -3   2   17.82    0.23 
   1  -3   2   16.03    0.51 
  -2   3  -2   76.86    0.67 
  -2   3  -2   77.34    0.68 
  -2   3  -2   77.92    0.78 
  -2   3  -2   77.49    1.32 
  -2   3  -2   78.15    0.64 
  -2   3  -2   78.46    0.59 
   2  -3   2   78.34    0.67 
   2  -3   2   78.92    0.67 
   2  -3   2   79.93    0.84 
   2  -3   2   78.37    0.65 
   2  -3   2   79.99    1.39 
  -3   3  -2   60.29    1.23 
  -3   3  -2   62.13    0.51 
  -3   3  -2   60.57    0.51 
  -3   3  -2   61.32    0.54 
  -3   3  -2   61.26    0.50 
  -3   3  -2   61.85    0.68 
   3  -3   2   61.33    0.72 
   3  -3   2   61.62    0.48 
   3  -3   2   61.97    0.55 
   3  -3   2   61.38    0.53 
   3  -3   2   63.08    0.51 
   3  -3   2   59.68    1.33 
   3  -3   2   58.66    0.77 
   3  -3   2   61.68    0.52 
  -4   3  -2    5.21    0.21 
  -4   3  -2    5.07    0.18 
  -4   3  -2    5.08    0.52 
  -4   3  -2    5.28    0.37 
  -4   3  -2    4.35    0.29 
  -4   3  -2    4.79    0.63 
  -4   3  -2    5.24    0.19 
  -4   3  -2    5.07    0.15 
   4  -3   2    5.20    0.17 
   4  -3   2    4.02    0.64 
   4  -3   2    5.36    0.21 
   4  -3   2    5.42    0.23 
   4  -3   2    4.23    0.59 
   4  -3   2    5.69    0.47 
   4  -3   2    5.46    0.25 
   4  -3   2    5.01    0.19 
  -5   3  -2    4.10    0.61 
  -5   3  -2    4.67    0.17 
  -5   3  -2    4.82    0.23 
  -5   3  -2    4.97    0.36 
  -5   3  -2    4.76    0.18 
  -5   3  -2    4.68    0.16 
  -5   3  -2    4.65    0.35 
   5  -3   2    4.82    0.22 
   5  -3   2    4.38    0.76 
   5  -3   2    4.46    0.70 
   5  -3   2    5.10    0.23 
   5  -3   2    5.00    0.55 
   5  -3   2    4.61    0.19 
   5  -3   2    4.86    0.27 
   5  -3   2    5.05    0.26 
   5  -3   2    5.17    0.25 
  -6   3  -2   -0.37    0.38 
  -6   3  -2    0.18    0.23 
  -6   3  -2    0.13    0.17 
  -6   3  -2    0.10    0.18 
  -6   3  -2    0.57    0.72 
  -6   3  -2    0.21    0.13 
   6  -3   2    0.46    0.22 
   6  -3   2   -0.17    0.24 
   6  -3   2    0.49    0.26 
   6  -3   2    0.40    0.98 
   6  -3   2   -0.06    0.61 
   6  -3   2    0.02    0.26 
   6  -3   2   -0.08    0.21 
   6  -3   2    1.51    0.82 
  -7   3  -2    1.07    0.08 
  -7   3  -2    0.70    0.47 
  -7   3  -2    0.53    0.21 
  -7   3  -2    1.00    0.12 
  -7   3  -2    0.17    0.73 
  -7   3  -2    1.25    0.35 
   7  -3   2    0.46    0.28 
   7  -3   2    1.11    1.23 
   7  -3   2    0.50    0.30 
   7  -3   2    0.05    0.71 
  -8   3  -2    1.35    0.38 
  -8   3  -2    2.25    0.56 
   8  -3   2    2.72    1.43 
   8  -3   2    1.80    0.84 
   8  -3   2    1.26    0.34 
  -9   3  -2   11.49    0.70 
  -9   3  -2   11.13    0.50 
   9  -3   2    9.41    0.85 
   9  -3   2   11.79    0.51 
   9  -3   2   16.26    1.81 
   8   2  -2    3.62    0.86 
   8   2  -2    4.40    0.38 
   8   2  -2    4.01    0.37 
  -8  -2   2    4.35    0.39 
  -8  -2   2    3.23    0.57 
   7   2  -2    1.72    0.26 
   7   2  -2    2.59    0.32 
   7   2  -2    1.33    0.74 
  -7  -2   2    1.96    0.95 
  -7  -2   2    1.52    0.28 
  -7  -2   2    1.25    0.49 
  -7  -2   2    1.40    0.36 
   6   2  -2    2.51    0.16 
   6   2  -2    3.06    0.63 
   6   2  -2    2.77    0.22 
   6   2  -2    3.30    0.28 
   6   2  -2    4.47    0.91 
   6   2  -2    2.80    0.21 
   6   2  -2    2.91    0.59 
  -6  -2   2    2.34    0.54 
  -6  -2   2    3.23    0.27 
  -6  -2   2    1.83    0.42 
  -6  -2   2    2.35    0.32 
   5   2  -2   13.63    0.26 
   5   2  -2   15.88    0.66 
   5   2  -2   13.74    0.35 
   5   2  -2   13.79    0.25 
   5   2  -2   14.98    0.60 
  -5  -2   2   13.42    0.35 
  -5  -2   2   13.84    0.43 
  -5  -2   2   13.40    0.35 
  -5  -2   2   13.79    0.31 
  -5  -2   2   13.42    0.52 
   4   2  -2    6.32    0.26 
   4   2  -2    7.92    0.54 
   4   2  -2    6.34    0.23 
   4   2  -2    6.60    0.18 
   4   2  -2    7.18    0.45 
   4   2  -2    6.47    0.20 
   4   2  -2    6.53    0.26 
  -4  -2   2    6.40    0.27 
  -4  -2   2    6.30    0.22 
  -4  -2   2    6.59    0.35 
  -4  -2   2    5.24    0.48 
  -4  -2   2    6.82    0.23 
  -4  -2   2    6.72    0.34 
   3   2  -2    4.83    0.22 
   3   2  -2    5.44    0.29 
   3   2  -2    5.01    0.14 
   3   2  -2    5.97    0.43 
   3   2  -2    5.18    0.14 
   3   2  -2    4.91    0.16 
   3   2  -2    5.12    0.21 
  -3  -2   2    5.22    0.31 
  -3  -2   2    5.36    0.29 
  -3  -2   2    4.83    0.21 
  -3  -2   2    5.14    0.17 
  -3  -2   2    5.18    0.18 
  -3  -2   2    3.98    0.39 
   2   2  -2    4.22    0.14 
   2   2  -2    3.99    0.21 
   2   2  -2    4.10    0.16 
   2   2  -2    4.14    0.15 
   2   2  -2    4.36    0.33 
   2   2  -2    4.31    0.14 
   2   2  -2    4.71    0.48 
  -2  -2   2    3.85    0.18 
  -2  -2   2    3.66    0.28 
  -2  -2   2    4.32    0.17 
  -2  -2   2    3.30    0.39 
  -2  -2   2    3.96    0.19 
   1   2  -2  159.68    1.06 
   1   2  -2  162.67    1.38 
   1   2  -2  166.40    1.16 
   1   2  -2  161.07    1.04 
  -1  -2   2  166.16    1.17 
  -1  -2   2  165.46    1.04 
  -1  -2   2  161.29    1.09 
  -1  -2   2  165.07    1.03 
  -1  -2   2  166.67    1.08 
  -1  -2   2  161.94    1.11 
  -1  -2   2  165.67    1.04 
   0   2  -2    6.57    0.11 
   0   2  -2    6.77    0.07 
   0   2  -2    6.62    0.04 
   0   2  -2    6.62    0.05 
   0   2  -2    6.87    0.28 
   0   2  -2    6.55    0.14 
   0  -2   2    6.46    0.17 
   0  -2   2    6.72    0.09 
   0  -2   2    6.78    0.20 
   0  -2   2    6.86    0.07 
   0  -2   2    6.95    0.22 
   0  -2   2    6.89    0.05 
  -1   2  -2    2.61    0.38 
  -1   2  -2    3.74    0.14 
  -1   2  -2    3.58    0.11 
  -1   2  -2    3.94    0.28 
  -1   2  -2    3.26    0.24 
  -1   2  -2    3.55    0.15 
   1  -2   2    3.16    0.13 
   1  -2   2    4.26    0.31 
   1  -2   2    4.01    0.30 
   1  -2   2    3.37    0.13 
   1  -2   2    3.26    0.10 
  -2   2  -2    2.17    0.18 
  -2   2  -2    2.27    0.34 
  -2   2  -2    1.96    0.12 
  -2   2  -2    1.76    0.64 
  -2   2  -2    1.31    0.48 
  -2   2  -2    1.94    0.17 
   2  -2   2    2.04    0.22 
   2  -2   2    2.52    0.41 
   2  -2   2    2.20    0.21 
   2  -2   2    2.26    0.18 
   2  -2   2    0.75    0.73 
   2  -2   2    1.73    0.36 
   2  -2   2    1.84    0.09 
  -3   2  -2   28.50    0.30 
  -3   2  -2   29.56    0.34 
  -3   2  -2   28.96    0.37 
  -3   2  -2   28.60    0.49 
  -3   2  -2   29.11    0.36 
   3  -2   2   29.49    0.35 
   3  -2   2   29.67    0.32 
   3  -2   2   28.95    0.54 
   3  -2   2   29.18    0.35 
   3  -2   2   29.64    0.37 
  -4   2  -2    0.96    0.62 
  -4   2  -2    0.78    0.33 
  -4   2  -2    0.55    0.16 
  -4   2  -2    0.66    0.18 
  -4   2  -2    0.76    0.16 
  -4   2  -2    0.58    0.15 
   4  -2   2   -0.61    0.52 
   4  -2   2    0.69    0.18 
   4  -2   2    0.72    0.19 
   4  -2   2    0.95    0.22 
   4  -2   2    0.72    0.19 
   4  -2   2   -0.30    0.47 
   4  -2   2    0.53    0.20 
   4  -2   2    0.63    0.42 
   4  -2   2    0.96    0.18 
  -5   2  -2   -0.35    0.24 
  -5   2  -2    0.14    0.14 
  -5   2  -2    0.20    0.60 
  -5   2  -2    0.12    0.32 
  -5   2  -2    0.10    0.18 
  -5   2  -2   -0.30    0.34 
  -5   2  -2   -0.01    0.16 
   5  -2   2    0.79    0.24 
   5  -2   2    0.04    0.22 
   5  -2   2    0.32    0.55 
   5  -2   2   -0.31    0.68 
   5  -2   2   -0.70    0.57 
   5  -2   2    0.03    0.18 
   5  -2   2    0.26    0.23 
   5  -2   2    0.20    0.21 
   5  -2   2    0.15    0.20 
  -6   2  -2    0.36    0.66 
  -6   2  -2    0.14    0.40 
  -6   2  -2    0.82    0.17 
  -6   2  -2    0.63    0.19 
  -6   2  -2    0.33    0.27 
  -6   2  -2    1.06    0.14 
   6  -2   2    0.74    0.19 
   6  -2   2    1.47    0.25 
   6  -2   2    1.42    0.28 
   6  -2   2    0.79    0.90 
   6  -2   2   -0.34    0.73 
   6  -2   2    0.75    0.23 
   6  -2   2    0.07    0.27 
   6  -2   2    1.20    0.66 
  -7   2  -2    7.46    0.81 
  -7   2  -2    7.30    0.54 
  -7   2  -2    7.53    0.16 
  -7   2  -2    7.22    0.13 
  -7   2  -2    7.05    0.36 
  -7   2  -2    7.43    0.30 
   7  -2   2    7.44    0.35 
   7  -2   2    6.38    1.24 
   7  -2   2    7.43    0.25 
   7  -2   2    8.53    0.63 
   7  -2   2    7.27    0.81 
   7  -2   2    7.27    0.34 
  -8   2  -2    3.46    0.40 
  -8   2  -2    3.44    0.56 
   8  -2   2    2.88    0.38 
   8  -2   2    3.01    0.95 
   8  -2   2    5.20    1.58 
  -9   2  -2    0.11    0.40 
  -9   2  -2    1.07    0.63 
   9  -2   2    0.32    0.40 
   9  -2   2    0.75    1.02 
   8   1  -2    0.30    0.32 
   8   1  -2    0.26    0.81 
  -8  -1   2    0.36    0.57 
   7   1  -2    1.31    0.29 
   7   1  -2    1.20    0.67 
   7   1  -2    0.47    0.21 
   7   1  -2    3.96    1.28 
   7   1  -2    1.88    0.32 
   7   1  -2    1.66    0.27 
  -7  -1   2    0.20    0.27 
  -7  -1   2    1.10    0.49 
  -7  -1   2    0.67    0.61 
   6   1  -2    5.26    0.88 
   6   1  -2    3.76    0.21 
   6   1  -2    4.81    0.57 
   6   1  -2    4.70    0.38 
   6   1  -2    4.41    0.29 
   6   1  -2    5.00    0.59 
   6   1  -2    4.12    0.20 
  -6  -1   2    4.09    0.52 
  -6  -1   2    3.73    0.31 
  -6  -1   2    3.99    0.26 
  -6  -1   2    4.37    0.37 
  -6  -1   2    4.44    0.48 
  -6  -1   2    3.70    0.27 
   5   1  -2    5.95    0.42 
   5   1  -2    6.05    0.48 
   5   1  -2    5.96    0.21 
   5   1  -2    6.04    0.77 
   5   1  -2    6.26    0.21 
   5   1  -2    5.43    0.25 
   5   1  -2    5.64    0.26 
   5   1  -2    7.47    0.55 
  -5  -1   2    5.02    0.39 
  -5  -1   2    4.72    0.44 
  -5  -1   2    5.62    0.35 
  -5  -1   2    5.71    0.27 
  -5  -1   2    5.70    0.26 
  -5  -1   2    5.48    0.24 
   4   1  -2  110.04    0.88 
   4   1  -2  110.61    0.82 
   4   1  -2  111.41    1.04 
   4   1  -2  109.05    0.97 
   4   1  -2  110.48    0.81 
   4   1  -2  111.61    0.93 
   4   1  -2  111.67    1.02 
  -4  -1   2  110.77    0.94 
  -4  -1   2  112.25    1.04 
  -4  -1   2  108.53    1.01 
  -4  -1   2  110.68    0.90 
  -4  -1   2  108.34    0.90 
   3   1  -2   11.60    0.40 
   3   1  -2   10.77    0.17 
   3   1  -2   10.21    0.16 
   3   1  -2   11.39    0.34 
   3   1  -2   10.14    0.21 
   3   1  -2   10.45    0.21 
   3   1  -2    9.72    0.24 
  -3  -1   2   10.26    0.22 
  -3  -1   2    9.81    0.24 
  -3  -1   2   10.33    0.36 
  -3  -1   2   10.16    0.26 
  -3  -1   2   10.59    0.27 
   2   1  -2  209.24    1.48 
   2   1  -2  214.56    1.58 
   2   1  -2  211.53    1.41 
   2   1  -2  213.07    1.49 
   2   1  -2  213.56    1.47 
   2   1  -2  212.77    1.49 
  -2  -1   2  214.17    1.58 
  -2  -1   2  212.70    1.49 
  -2  -1   2  214.96    1.47 
  -2  -1   2  212.63    1.55 
   1   1  -2  143.45    0.92 
  -1  -1   2  150.94    0.74 
   0   1  -2    0.58    0.06 
   0   1  -2    0.59    0.04 
   0   1  -2    0.61    0.07 
   0   1  -2    0.46    0.03 
   0   1  -2    0.49    0.16 
   0   1  -2    0.45    0.02 
   0  -1   2    0.55    0.07 
   0  -1   2    0.39    0.08 
   0  -1   2    0.53    0.02 
   0  -1   2    0.61    0.11 
   0  -1   2    0.52    0.12 
   0  -1   2    0.56    0.04 
   0  -1   2    0.50    0.04 
  -1   1  -2    8.41    0.13 
  -1   1  -2    8.86    0.13 
  -1   1  -2    8.49    0.13 
  -1   1  -2    8.52    0.24 
   1  -1   2    9.55    0.30 
   1  -1   2    8.58    0.10 
   1  -1   2    8.06    0.26 
   1  -1   2    8.47    0.14 
  -2   1  -2  101.33    0.79 
  -2   1  -2  100.97    0.89 
  -2   1  -2  101.16    0.72 
  -2   1  -2  100.73    0.74 
  -2   1  -2  100.71    0.73 
  -2   1  -2   97.31    1.48 
   2  -1   2  102.29    0.75 
   2  -1   2  104.35    0.80 
   2  -1   2  102.29    0.75 
   2  -1   2   97.61    1.39 
   2  -1   2  101.20    0.88 
   2  -1   2  101.89    0.72 
   2  -1   2  101.00    0.73 
  -3   1  -2    4.70    0.17 
  -3   1  -2    3.18    0.45 
  -3   1  -2    4.45    0.17 
  -3   1  -2    4.34    0.17 
  -3   1  -2    4.83    0.22 
  -3   1  -2    4.77    0.36 
  -3   1  -2    4.49    0.16 
   3  -1   2    4.72    0.19 
   3  -1   2    3.60    0.50 
   3  -1   2    4.56    0.17 
   3  -1   2    4.28    0.18 
   3  -1   2    4.75    0.44 
   3  -1   2    4.31    0.20 
   3  -1   2    4.75    0.17 
  -4   1  -2   12.78    0.26 
  -4   1  -2   15.58    0.77 
  -4   1  -2   12.92    0.33 
  -4   1  -2   13.41    0.29 
  -4   1  -2   12.25    0.30 
  -4   1  -2   13.94    0.51 
   4  -1   2   13.13    0.27 
   4  -1   2   13.36    0.40 
   4  -1   2   13.25    0.30 
   4  -1   2   13.38    0.78 
   4  -1   2   12.98    0.31 
   4  -1   2   13.49    0.62 
   4  -1   2   13.21    0.32 
  -5   1  -2   29.52    0.52 
  -5   1  -2   28.52    0.44 
  -5   1  -2   29.99    0.61 
  -5   1  -2   29.40    0.37 
  -5   1  -2   28.43    0.33 
  -5   1  -2   27.74    0.56 
  -5   1  -2   30.56    0.76 
   5  -1   2   29.38    1.12 
   5  -1   2   29.00    0.40 
   5  -1   2   29.55    0.44 
   5  -1   2   29.33    0.40 
   5  -1   2   29.81    0.73 
   5  -1   2   30.26    0.58 
   5  -1   2   29.29    0.87 
   5  -1   2   29.43    0.36 
  -6   1  -2   14.20    0.84 
  -6   1  -2   11.53    0.31 
  -6   1  -2   12.11    0.24 
  -6   1  -2   11.99    0.21 
  -6   1  -2   10.72    0.46 
  -6   1  -2   11.97    0.34 
   6  -1   2   11.64    0.76 
   6  -1   2   12.09    0.26 
   6  -1   2   11.47    0.87 
   6  -1   2   11.88    0.36 
   6  -1   2   11.65    0.34 
   6  -1   2   11.84    1.02 
  -7   1  -2    0.41    0.26 
  -7   1  -2    0.90    0.16 
  -7   1  -2    0.34    0.23 
  -7   1  -2    0.55    0.68 
  -7   1  -2    0.52    0.50 
   7  -1   2   -0.29    0.76 
   7  -1   2    0.52    0.20 
   7  -1   2    0.39    0.32 
   7  -1   2    2.01    0.57 
   7  -1   2    0.62    0.31 
   7  -1   2    0.87    1.16 
  -8   1  -2    1.29    0.33 
  -8   1  -2    1.38    0.55 
   8  -1   2    1.39    0.92 
   8  -1   2    0.95    0.34 
   8  -1   2    0.37    0.38 
  -9   1  -2    3.01    0.42 
  -9   1  -2    3.08    0.64 
   9  -1   2    2.50    0.51 
   9  -1   2    2.84    0.98 
   8   0  -2   -0.22    0.71 
   8   0  -2    0.54    0.34 
   8   0  -2    0.23    0.34 
  -8   0   2   -0.20    0.39 
  -8   0   2    0.26    0.35 
   7   0  -2    1.94    0.42 
   7   0  -2   -0.57    0.17 
   7   0  -2    0.11    0.27 
   7   0  -2    1.26    1.12 
   7   0  -2   -0.10    0.21 
   7   0  -2   -0.49    0.67 
   7   0  -2    0.19    0.24 
  -7   0   2    0.26    0.32 
  -7   0   2    0.33    0.41 
  -7   0   2    0.26    0.40 
   6   0  -2    3.04    0.20 
   6   0  -2    3.73    0.90 
   6   0  -2    2.64    0.24 
   6   0  -2    3.66    0.41 
   6   0  -2    3.05    0.23 
   6   0  -2    3.34    0.52 
   6   0  -2    2.83    0.54 
  -6   0   2    2.66    0.44 
  -6   0   2    2.86    0.33 
  -6   0   2    2.27    0.38 
  -6   0   2    2.52    0.28 
   5   0  -2    2.80    0.34 
   5   0  -2    2.74    0.20 
   5   0  -2    2.70    0.41 
   5   0  -2    2.77    0.66 
   5   0  -2    1.95    0.21 
   5   0  -2    2.52    0.15 
   5   0  -2    2.64    0.49 
   5   0  -2    2.71    0.17 
  -5   0   2    3.14    0.30 
  -5   0   2    2.16    0.35 
  -5   0   2    2.22    0.26 
  -5   0   2    2.43    0.19 
   4   0  -2   10.11    0.43 
   4   0  -2    8.23    0.70 
   4   0  -2    9.00    0.45 
   4   0  -2   10.86    0.27 
   4   0  -2    9.24    0.26 
   4   0  -2   10.05    0.19 
   4   0  -2    9.88    0.25 
   4   0  -2   10.59    0.40 
  -4   0   2   10.40    0.28 
  -4   0   2    9.54    0.25 
  -4   0   2   10.16    0.42 
  -4   0   2   10.32    0.33 
  -4   0   2   10.18    0.32 
   3   0  -2   14.41    0.29 
   3   0  -2   14.52    0.15 
   3   0  -2   14.16    0.26 
   3   0  -2   14.89    0.34 
   3   0  -2   15.16    0.25 
   3   0  -2   14.67    0.16 
   3   0  -2   15.10    0.38 
  -3   0   2   14.53    0.36 
  -3   0   2   14.23    0.25 
  -3   0   2   14.83    0.25 
  -3   0   2   14.22    0.24 
   2   0  -2    3.41    0.14 
   2   0  -2    3.38    0.27 
   2   0  -2    3.14    0.14 
   2   0  -2    2.36    0.32 
   2   0  -2    3.60    0.15 
   2   0  -2    3.15    0.13 
  -2   0   2    3.61    0.13 
  -2   0   2    2.95    0.18 
  -2   0   2    3.53    0.17 
  -2   0   2    3.42    0.30 
  -2   0   2    2.41    0.22 
   1   0  -2   -0.22    0.14 
   1   0  -2   -0.15    0.11 
   1   0  -2    0.01    0.05 
   1   0  -2    0.14    0.07 
  -1   0   2   -0.42    0.20 
  -1   0   2   -0.02    0.09 
  -1   0   2   -0.12    0.14 
  -1   0   2   -0.07    0.08 
   0   0  -2    1.37    0.18 
   0   0  -2    1.58    0.04 
   0   0  -2    1.58    0.07 
   0   0  -2    1.43    0.08 
   0   0  -2    1.58    0.04 
   0   0  -2    1.50    0.04 
   0   0   2    1.47    0.08 
   0   0   2    1.60    0.17 
   0   0   2    1.54    0.05 
   0   0   2    1.58    0.10 
   0   0   2    1.53    0.03 
   0   0   2    1.46    0.04 
  -1   0  -2   52.22    0.38 
  -1   0  -2   55.29    0.43 
  -1   0  -2   55.22    0.38 
  -1   0  -2   55.07    0.42 
  -1   0  -2   53.30    0.53 
  -1   0  -2   56.65    0.50 
   1   0   2   55.44    0.43 
   1   0   2   55.50    0.54 
   1   0   2   52.00    0.78 
   1   0   2   55.02    0.39 
   1   0   2   53.89    0.48 
  -2   0  -2    1.06    0.20 
  -2   0  -2    1.33    0.15 
  -2   0  -2    1.27    0.36 
  -2   0  -2    1.04    0.17 
  -2   0  -2    0.40    0.67 
  -2   0  -2    1.08    0.17 
  -2   0  -2    1.04    0.16 
   2   0   2    0.68    0.20 
   2   0   2    1.10    0.16 
   2   0   2    1.30    0.40 
   2   0   2    1.57    0.20 
   2   0   2    0.42    0.69 
   2   0   2    1.30    0.14 
  -3   0  -2   -0.37    0.49 
  -3   0  -2    0.20    0.19 
  -3   0  -2    0.00    0.30 
  -3   0  -2   -0.04    0.15 
  -3   0  -2   -0.06    0.17 
  -3   0  -2   -0.07    0.14 
   3   0   2    0.34    0.17 
   3   0   2   -0.15    0.17 
   3   0   2   -0.15    0.35 
   3   0   2   -0.11    0.18 
   3   0   2   -0.13    0.57 
   3   0   2   -0.72    0.38 
   3   0   2    0.19    0.17 
   3   0   2    0.09    0.11 
  -4   0  -2    0.20    0.16 
  -4   0  -2    0.39    0.17 
  -4   0  -2    0.34    0.36 
  -4   0  -2    0.27    0.20 
  -4   0  -2    0.22    0.19 
  -4   0  -2    0.36    0.19 
  -4   0  -2   -0.83    0.62 
   4   0   2   -0.04    0.20 
   4   0   2    0.07    0.20 
   4   0   2    0.44    0.20 
   4   0   2    0.21    0.13 
   4   0   2    0.36    0.19 
   4   0   2    0.61    0.51 
   4   0   2   -0.30    0.58 
   4   0   2   -0.62    0.50 
  -5   0  -2    0.46    0.42 
  -5   0  -2    0.28    0.25 
  -5   0  -2    0.39    0.15 
  -5   0  -2    0.64    0.21 
  -5   0  -2    0.75    0.20 
  -5   0  -2    0.35    0.22 
  -5   0  -2    0.17    0.55 
   5   0   2    0.51    0.23 
   5   0   2    0.04    0.72 
   5   0   2    0.36    0.14 
   5   0   2    0.28    0.64 
   5   0   2    0.75    0.59 
   5   0   2    0.18    0.22 
   5   0   2    0.48    0.20 
   5   0   2    0.69    0.22 
  -6   0  -2    0.38    0.69 
  -6   0  -2    0.74    0.45 
  -6   0  -2    0.47    0.23 
  -6   0  -2    0.56    0.28 
  -6   0  -2    0.80    0.17 
  -6   0  -2    0.48    0.19 
   6   0   2    0.71    0.17 
   6   0   2   -0.21    0.81 
   6   0   2    0.87    0.93 
   6   0   2    0.29    0.69 
   6   0   2    0.66    0.30 
   6   0   2    0.51    0.30 
  -7   0  -2    6.91    0.53 
  -7   0  -2    7.11    0.20 
  -7   0  -2    5.20    0.71 
  -7   0  -2    7.34    0.36 
   7   0   2    6.73    0.40 
   7   0   2    6.41    0.91 
   7   0   2    8.11    1.25 
   7   0   2    6.70    0.35 
  -8   0  -2    2.02    0.58 
  -8   0  -2    1.40    0.37 
   8   0   2    1.28    0.41 
   8   0   2    2.18    0.43 
   8   0   2    1.11    0.95 
   9   0   2    0.83    1.10 
  -9   1   2    1.70    0.64 
   8  -1  -2    0.31    0.32 
   8  -1  -2    0.02    0.71 
   8  -1  -2   -0.24    0.28 
  -8   1   2    0.47    0.54 
  -8   1   2    0.37    0.37 
   7  -1  -2    3.48    1.15 
   7  -1  -2    3.60    0.24 
   7  -1  -2    3.78    0.29 
   7  -1  -2    4.92    0.44 
   7  -1  -2    3.35    0.57 
   7  -1  -2    2.75    0.26 
  -7   1   2    3.87    0.35 
  -7   1   2    3.13    0.38 
  -7   1   2    3.27    0.44 
   6  -1  -2    5.02    0.24 
   6  -1  -2    4.86    0.22 
   6  -1  -2    5.52    0.41 
   6  -1  -2    4.61    0.92 
   6  -1  -2    4.00    0.56 
   6  -1  -2    5.56    0.50 
  -6   1   2    4.89    0.33 
  -6   1   2    4.57    0.30 
  -6   1   2    4.12    0.42 
  -6   1   2    4.12    0.21 
   5  -1  -2    0.55    0.17 
   5  -1  -2    0.01    0.30 
   5  -1  -2    0.04    0.69 
   5  -1  -2   -0.12    0.46 
   5  -1  -2   -0.14    0.36 
   5  -1  -2   -0.07    0.16 
   5  -1  -2    0.48    0.29 
  -5   1   2    0.02    0.17 
  -5   1   2   -0.38    0.30 
  -5   1   2    0.09    0.23 
  -5   1   2   -0.13    0.23 
   4  -1  -2   42.47    0.44 
   4  -1  -2   40.64    0.48 
   4  -1  -2   40.86    0.36 
   4  -1  -2   41.36    0.52 
   4  -1  -2   41.32    0.36 
   4  -1  -2   40.75    0.57 
   4  -1  -2   40.54    0.48 
  -4   1   2   40.26    0.47 
  -4   1   2   41.93    0.46 
  -4   1   2   40.04    0.55 
   3  -1  -2    1.47    0.19 
   3  -1  -2    1.66    0.32 
   3  -1  -2    1.76    0.14 
   3  -1  -2    1.71    0.16 
   3  -1  -2    1.53    0.23 
   3  -1  -2    1.93    0.26 
   3  -1  -2    1.02    0.29 
   3  -1  -2    1.59    0.08 
   3  -1  -2    1.65    0.08 
  -3   1   2    1.98    0.19 
  -3   1   2    1.75    0.16 
  -3   1   2    1.53    0.18 
  -3   1   2    1.14    0.29 
   2  -1  -2    4.13    0.20 
   2  -1  -2    3.61    0.46 
   2  -1  -2    3.71    0.22 
   2  -1  -2    3.73    0.05 
   2  -1  -2    3.83    0.05 
   2  -1  -2    3.93    0.13 
   2  -1  -2    3.97    0.30 
  -2   1   2    3.75    0.30 
  -2   1   2    3.70    0.14 
  -2   1   2    4.17    0.18 
  -2   1   2    3.55    0.25 
   1  -1  -2  167.89    1.17 
   1  -1  -2  217.85    1.47 
   1  -1  -2  219.70    1.33 
   1  -1  -2  191.95    1.38 
  -1   1   2  186.03    1.16 
  -1   1   2  191.85    1.17 
   0  -1  -2   11.98    0.14 
   0  -1  -2   11.92    0.14 
   0   1   2   13.04    0.23 
   0   1   2   12.40    0.27 
   0   1   2   11.82    0.14 
   0   1   2   11.90    0.16 
  -1  -1  -2    0.65    0.16 
  -1  -1  -2    0.35    0.25 
  -1  -1  -2    0.49    0.07 
  -1  -1  -2   -0.01    0.48 
  -1  -1  -2    0.05    0.15 
  -1  -1  -2    0.25    0.09 
  -1  -1  -2    0.52    0.13 
   1   1   2    0.18    0.45 
   1   1   2    0.22    0.16 
   1   1   2    0.92    0.15 
   1   1   2    1.15    0.13 
   1   1   2    0.76    0.11 
   1   1   2    0.59    0.08 
   1   1   2    0.32    0.29 
  -2  -1  -2   35.00    0.49 
  -2  -1  -2   34.69    0.36 
  -2  -1  -2   34.41    0.38 
  -2  -1  -2   34.77    0.37 
  -2  -1  -2   34.77    0.30 
  -2  -1  -2   34.30    0.52 
   2   1   2   34.73    0.41 
   2   1   2   35.36    0.48 
   2   1   2   35.05    0.37 
   2   1   2   34.65    0.29 
   2   1   2   35.08    0.61 
   2   1   2   34.89    0.35 
  -3  -1  -2    4.00    0.17 
  -3  -1  -2    3.71    0.18 
  -3  -1  -2    3.72    0.20 
  -3  -1  -2    4.05    0.33 
  -3  -1  -2    3.44    0.19 
  -3  -1  -2    2.86    0.61 
   3   1   2    4.00    0.26 
   3   1   2    3.91    0.19 
   3   1   2    3.61    0.39 
   3   1   2    3.43    0.56 
   3   1   2    3.60    0.20 
   3   1   2    3.66    0.17 
   3   1   2    3.94    0.11 
  -4  -1  -2    7.36    0.23 
  -4  -1  -2    7.39    0.27 
  -4  -1  -2    4.85    0.62 
  -4  -1  -2    7.59    0.26 
  -4  -1  -2    7.09    0.27 
  -4  -1  -2    7.99    0.46 
   4   1   2    7.26    0.29 
   4   1   2    7.68    0.25 
   4   1   2    7.43    0.16 
   4   1   2    8.67    0.73 
   4   1   2    6.37    0.66 
   4   1   2    7.33    0.27 
   4   1   2    7.81    0.56 
   4   1   2    7.29    0.22 
  -5  -1  -2   21.61    0.43 
  -5  -1  -2   22.83    0.37 
  -5  -1  -2   22.38    0.34 
  -5  -1  -2   22.98    0.41 
  -5  -1  -2   21.97    0.41 
   5   1   2   23.70    0.74 
   5   1   2   23.40    0.29 
   5   1   2   22.63    0.41 
   5   1   2   24.49    0.67 
   5   1   2   23.19    0.39 
   5   1   2   25.26    0.91 
   5   1   2   22.30    0.94 
  -6  -1  -2    1.37    0.18 
  -6  -1  -2    1.01    0.47 
  -6  -1  -2    1.23    0.31 
  -6  -1  -2    1.13    0.22 
  -6  -1  -2    1.04    0.27 
  -6  -1  -2    0.72    0.63 
   6   1   2    1.21    0.15 
   6   1   2    0.72    0.81 
   6   1   2    1.19    0.74 
   6   1   2    2.73    0.95 
   6   1   2    0.80    0.28 
   6   1   2    1.39    0.33 
  -7  -1  -2    1.18    0.82 
  -7  -1  -2    0.51    0.28 
  -7  -1  -2    0.56    0.46 
  -7  -1  -2    1.07    0.18 
   7   1   2    1.29    0.94 
   7   1   2    0.50    0.30 
   7   1   2    0.84    0.33 
   7   1   2    3.46    1.22 
  -8  -1  -2    2.60    0.38 
  -8  -1  -2    2.77    0.60 
   8   1   2    2.78    0.44 
   8   1   2    2.33    1.04 
  -9  -1  -2    0.83    0.62 
  -9  -1  -2    0.24    0.36 
   9   1   2    0.53    0.47 
  -9   2   2    4.01    0.63 
   8  -2  -2    0.32    0.67 
   8  -2  -2    0.76    0.34 
   8  -2  -2    4.24    1.39 
  -8   2   2    1.28    0.37 
  -8   2   2    1.48    0.57 
   7  -2  -2    0.37    1.16 
   7  -2  -2    1.49    0.44 
   7  -2  -2   -0.07    0.25 
   7  -2  -2   -0.20    0.55 
   7  -2  -2    0.27    0.23 
  -7   2   2    0.27    0.25 
  -7   2   2   -0.67    0.59 
  -7   2   2   -0.21    0.42 
   6  -2  -2   10.81    0.28 
   6  -2  -2   11.35    0.47 
   6  -2  -2    9.65    0.27 
   6  -2  -2   11.71    0.55 
   6  -2  -2   10.70    0.97 
  -6   2   2   11.38    0.39 
  -6   2   2   10.30    0.49 
  -6   2   2   10.09    0.35 
   5  -2  -2   25.78    0.37 
   5  -2  -2   25.41    0.47 
   5  -2  -2   25.51    0.44 
   5  -2  -2   25.22    0.50 
   5  -2  -2   24.25    0.98 
   5  -2  -2   25.19    0.33 
   5  -2  -2   25.61    0.32 
  -5   2   2   25.33    0.40 
  -5   2   2   24.92    0.41 
  -5   2   2   24.92    0.53 
   4  -2  -2   16.47    0.45 
   4  -2  -2   16.97    0.36 
   4  -2  -2   16.94    0.31 
   4  -2  -2   16.76    0.25 
   4  -2  -2   15.43    0.78 
   4  -2  -2   16.53    0.24 
   4  -2  -2   16.83    0.32 
   4  -2  -2   16.57    0.66 
   4  -2  -2   17.19    0.39 
  -4   2   2   16.38    0.33 
  -4   2   2   16.30    0.30 
  -4   2   2   16.31    0.44 
   3  -2  -2   43.35    0.37 
   3  -2  -2   43.51    0.47 
   3  -2  -2   43.70    0.36 
   3  -2  -2   43.24    0.57 
   3  -2  -2   44.05    0.47 
   3  -2  -2   43.09    0.77 
   3  -2  -2   41.99    1.13 
   3  -2  -2   43.87    0.46 
   3  -2  -2   43.56    0.45 
  -3   2   2   43.52    0.45 
  -3   2   2   42.47    1.06 
  -3   2   2   42.36    0.49 
  -3   2   2   42.50    0.59 
  -3   2   2   43.28    0.44 
   2  -2  -2    1.61    0.13 
   2  -2  -2    1.32    0.33 
   2  -2  -2    1.06    0.33 
   2  -2  -2    1.87    0.15 
   2  -2  -2    1.40    0.27 
   2  -2  -2    1.83    0.12 
  -2   2   2    1.76    0.28 
  -2   2   2    1.95    0.19 
  -2   2   2    1.61    0.20 
  -2   2   2    1.42    0.14 
  -2   2   2    1.47    0.35 
   1  -2  -2   72.51    0.64 
   1  -2  -2   71.28    0.58 
   1  -2  -2   69.53    0.56 
   1  -2  -2   74.40    0.95 
   1  -2  -2   70.05    0.55 
  -1   2   2   70.70    0.69 
  -1   2   2   68.96    0.55 
  -1   2   2   69.84    0.64 
  -1   2   2   70.49    0.54 
  -1   2   2   70.71    0.58 
  -1   2   2   71.37    0.90 
  -1   2   2   70.04    0.74 
  -1   2   2   72.93    0.60 
   0  -2  -2    7.24    0.16 
   0  -2  -2    7.31    0.17 
   0  -2  -2    7.13    0.21 
   0   2   2    7.30    0.17 
   0   2   2    7.45    0.16 
   0   2   2    7.13    0.32 
  -1  -2  -2    2.03    0.52 
  -1  -2  -2    2.84    0.17 
  -1  -2  -2    3.11    0.14 
  -1  -2  -2    2.31    0.16 
  -1  -2  -2    2.78    0.10 
  -1  -2  -2    2.70    0.38 
  -1  -2  -2    2.60    0.23 
   1   2   2    2.19    0.60 
   1   2   2    3.04    0.19 
   1   2   2    2.71    0.16 
   1   2   2    2.66    0.33 
   1   2   2    3.01    0.23 
  -2  -2  -2    0.50    0.18 
  -2  -2  -2    0.57    0.29 
  -2  -2  -2    0.61    0.17 
  -2  -2  -2    0.32    0.57 
  -2  -2  -2    0.63    0.07 
  -2  -2  -2    0.60    0.16 
  -2  -2  -2    0.54    0.14 
   2   2   2    0.46    0.16 
   2   2   2    0.67    0.15 
   2   2   2    0.52    0.35 
   2   2   2    0.77    0.22 
   2   2   2    0.63    0.07 
   2   2   2    0.06    0.50 
   2   2   2    0.54    0.19 
  -3  -2  -2    0.13    0.18 
  -3  -2  -2    0.18    0.20 
  -3  -2  -2    0.20    0.64 
  -3  -2  -2    0.19    0.16 
  -3  -2  -2    0.15    0.31 
  -3  -2  -2    0.19    0.17 
   3   2   2    0.15    0.20 
   3   2   2    0.40    0.08 
   3   2   2    0.75    0.25 
   3   2   2    0.33    0.14 
   3   2   2    0.53    0.59 
   3   2   2    0.27    0.17 
   3   2   2    0.28    0.40 
  -4  -2  -2    0.94    0.72 
  -4  -2  -2    1.14    0.39 
  -4  -2  -2    0.99    0.19 
  -4  -2  -2    1.08    0.22 
  -4  -2  -2    1.25    0.17 
  -4  -2  -2    1.07    0.22 
  -4  -2  -2    0.75    0.19 
   4   2   2    0.98    0.64 
   4   2   2    1.10    0.21 
   4   2   2    1.37    0.27 
   4   2   2    0.91    0.19 
   4   2   2    0.97    0.25 
   4   2   2    0.99    0.09 
   4   2   2    1.19    0.48 
  -5  -2  -2    2.27    0.19 
  -5  -2  -2    2.42    0.74 
  -5  -2  -2    2.30    0.28 
  -5  -2  -2    1.79    0.21 
  -5  -2  -2    1.72    0.24 
   5   2   2    1.92    0.23 
   5   2   2    2.25    0.11 
   5   2   2    2.08    0.57 
   5   2   2    2.51    0.28 
   5   2   2    2.31    0.30 
   5   2   2    2.46    0.66 
   5   2   2    3.51    0.76 
  -6  -2  -2    0.38    0.30 
  -6  -2  -2    0.61    0.29 
  -6  -2  -2    0.27    0.79 
  -6  -2  -2    0.24    0.47 
  -6  -2  -2    0.16    0.19 
  -6  -2  -2   -0.43    0.22 
   6   2   2    0.53    0.33 
   6   2   2    0.05    0.12 
   6   2   2    2.51    1.03 
   6   2   2   -0.06    0.29 
   6   2   2   -0.27    0.76 
   6   2   2   -0.25    0.79 
  -7  -2  -2    5.70    0.26 
  -7  -2  -2    4.80    0.38 
  -7  -2  -2    4.48    0.42 
  -7  -2  -2    5.45    0.93 
  -7  -2  -2    5.25    0.32 
   7   2   2    6.08    0.42 
   7   2   2    5.34    0.41 
   7   2   2    6.03    1.00 
   7   2   2    8.00    1.37 
  -8  -2  -2    2.12    0.48 
   8   2   2    2.30    0.40 
   8   2   2    1.09    1.03 
   9  -3  -2    0.13    0.89 
  -9   3   2    0.15    0.37 
  -9   3   2    2.00    0.63 
   8  -3  -2    3.77    0.73 
   8  -3  -2    3.30    0.31 
   8  -3  -2    6.74    1.49 
  -8   3   2    3.23    0.36 
  -8   3   2    4.75    0.58 
   7  -3  -2    3.93    1.26 
   7  -3  -2    3.09    0.23 
   7  -3  -2    4.92    0.49 
   7  -3  -2    4.09    0.29 
   7  -3  -2    3.31    0.56 
  -7   3   2    4.17    0.49 
  -7   3   2    3.62    0.35 
  -7   3   2    2.23    0.85 
   6  -3  -2    4.21    0.58 
   6  -3  -2    4.30    0.22 
   6  -3  -2    4.90    0.43 
   6  -3  -2    3.89    0.97 
   6  -3  -2    4.35    0.24 
   6  -3  -2    4.83    0.23 
   6  -3  -2    5.00    0.51 
  -6   3   2    4.53    0.47 
  -6   3   2    4.22    0.32 
  -6   3   2    5.22    0.33 
  -6   3   2    4.73    0.42 
   5  -3  -2   -0.16    0.17 
   5  -3  -2    0.09    0.75 
   5  -3  -2    0.14    0.15 
   5  -3  -2    0.02    0.14 
   5  -3  -2    0.30    0.32 
   5  -3  -2   -0.37    0.46 
   5  -3  -2    0.26    0.32 
   5  -3  -2    0.88    0.40 
  -5   3   2   -0.18    0.25 
  -5   3   2    0.40    0.24 
  -5   3   2   -0.45    0.30 
  -5   3   2    0.16    0.26 
   4  -3  -2   62.58    0.59 
   4  -3  -2   63.46    0.52 
   4  -3  -2   62.54    0.99 
   4  -3  -2   62.05    1.60 
   4  -3  -2   63.20    0.64 
   4  -3  -2   63.68    0.75 
   4  -3  -2   63.78    0.65 
   4  -3  -2   63.17    0.63 
   4  -3  -2   62.91    0.51 
  -4   3   2   62.37    0.61 
  -4   3   2   62.83    0.67 
  -4   3   2   62.77    0.76 
  -4   3   2   63.29    0.64 
  -4   3   2   64.19    1.46 
   3  -3  -2   14.53    0.20 
   3  -3  -2   14.70    0.28 
   3  -3  -2   14.41    0.20 
   3  -3  -2   14.78    0.39 
   3  -3  -2   15.23    0.45 
   3  -3  -2   14.45    0.47 
   3  -3  -2   13.31    0.53 
  -3   3   2   15.03    0.26 
  -3   3   2   13.90    0.55 
  -3   3   2   14.39    0.33 
  -3   3   2   14.22    0.40 
  -3   3   2   14.82    0.34 
   2  -3  -2   32.27    0.31 
   2  -3  -2   32.49    0.34 
   2  -3  -2   32.81    0.31 
   2  -3  -2   32.74    0.49 
   2  -3  -2   31.83    0.53 
  -2   3   2   33.07    0.39 
  -2   3   2   31.49    0.91 
  -2   3   2   31.70    0.54 
  -2   3   2   32.65    0.36 
  -2   3   2   32.54    0.27 
  -2   3   2   32.08    0.52 
  -2   3   2   32.18    0.29 
   1  -3  -2  706.07    4.62 
   1  -3  -2  707.99    4.64 
   1  -3  -2  714.51    4.64 
   1  -3  -2  709.90    4.70 
   1  -3  -2  700.62    4.90 
  -1   3   2  692.47    4.74 
  -1   3   2  703.40    4.63 
  -1   3   2  698.48    4.73 
  -1   3   2  705.39    4.62 
  -1   3   2  705.79    4.92 
  -1   3   2  708.75    4.63 
   0  -3  -2  531.50    3.34 
   0  -3  -2  528.86    3.49 
   0  -3  -2  531.81    3.35 
   0  -3  -2  530.32    3.44 
   0   3   2  531.67    3.35 
   0   3   2  523.83    3.65 
   0   3   2  529.48    3.33 
   0   3   2  530.12    3.43 
   0   3   2  514.06    3.45 
  -1  -3  -2    0.02    0.69 
  -1  -3  -2    0.16    0.13 
  -1  -3  -2    0.11    0.18 
  -1  -3  -2    0.39    0.19 
  -1  -3  -2    0.22    0.10 
  -1  -3  -2    0.01    0.33 
   1   3   2    0.00    0.21 
   1   3   2    0.28    0.58 
   1   3   2    0.16    0.40 
   1   3   2    0.13    0.12 
   1   3   2    0.39    0.25 
  -2  -3  -2   39.60    0.60 
  -2  -3  -2   40.36    0.40 
  -2  -3  -2   40.32    0.27 
  -2  -3  -2   39.95    0.34 
  -2  -3  -2   39.71    0.38 
  -2  -3  -2   40.57    0.56 
   2   3   2   40.61    0.39 
   2   3   2   39.71    0.63 
   2   3   2   40.48    0.61 
   2   3   2   39.74    0.42 
  -3  -3  -2   92.01    0.96 
  -3  -3  -2   92.64    0.76 
  -3  -3  -2   91.87    0.73 
  -3  -3  -2   91.21    0.72 
  -3  -3  -2   91.42    0.90 
  -3  -3  -2   92.88    0.62 
   3   3   2   91.33    0.72 
   3   3   2   92.14    0.75 
   3   3   2   91.53    0.61 
   3   3   2   90.62    0.98 
   3   3   2   93.18    1.00 
   3   3   2   91.83    0.77 
  -4  -3  -2    1.62    0.21 
  -4  -3  -2    2.19    0.48 
  -4  -3  -2    1.66    0.21 
  -4  -3  -2    1.49    0.18 
  -4  -3  -2    1.73    0.21 
  -4  -3  -2    1.43    0.22 
  -4  -3  -2    1.56    0.69 
   4   3   2    1.90    0.23 
   4   3   2    1.62    0.22 
   4   3   2    1.57    0.70 
   4   3   2    2.00    0.31 
   4   3   2    1.41    0.24 
   4   3   2    1.64    0.08 
   4   3   2    1.68    0.57 
  -5  -3  -2    3.05    0.28 
  -5  -3  -2    2.26    0.67 
  -5  -3  -2    2.97    0.26 
  -5  -3  -2    2.80    0.22 
  -5  -3  -2    3.11    0.21 
   5   3   2    2.72    0.28 
   5   3   2    3.00    0.09 
   5   3   2    2.87    0.26 
   5   3   2    4.14    0.74 
   5   3   2    3.84    0.69 
  -6  -3  -2    1.92    0.47 
  -6  -3  -2    2.05    0.31 
  -6  -3  -2    2.44    0.21 
  -6  -3  -2    2.47    0.29 
  -6  -3  -2    2.04    0.73 
   6   3   2    2.07    0.82 
   6   3   2    2.57    0.10 
   6   3   2    2.00    0.34 
   6   3   2    4.66    0.99 
   6   3   2    1.63    0.81 
   6   3   2    2.44    0.37 
  -7  -3  -2    2.57    0.54 
  -7  -3  -2    2.77    0.33 
  -7  -3  -2    3.01    0.25 
  -7  -3  -2    3.26    0.38 
  -7  -3  -2    2.65    0.91 
   7   3   2    2.37    0.39 
   7   3   2    2.90    0.97 
   7   3   2    3.50    0.37 
   8   3   2    1.85    1.12 
   8   3   2    2.32    0.46 
   9  -4  -2    6.02    1.94 
  -9   4   2    0.68    0.59 
  -9   4   2   -0.14    0.41 
   8  -4  -2    0.04    0.30 
   8  -4  -2    0.01    0.74 
  -8   4   2    0.83    0.54 
  -8   4   2   -0.45    0.37 
   7  -4  -2   -0.46    0.58 
   7  -4  -2    0.25    0.25 
   7  -4  -2   -0.91    0.43 
   7  -4  -2   -0.27    1.25 
   7  -4  -2   -0.37    0.24 
   7  -4  -2   -0.24    0.20 
  -7   4   2   -0.47    0.33 
  -7   4   2   -0.19    0.44 
   6  -4  -2   -0.45    0.97 
   6  -4  -2    0.09    0.19 
   6  -4  -2   -0.38    0.37 
   6  -4  -2   -0.09    0.56 
   6  -4  -2   -0.33    0.20 
   6  -4  -2    0.15    0.16 
   6  -4  -2   -0.33    0.50 
  -6   4   2   -0.05    0.29 
  -6   4   2   -0.27    0.36 
  -6   4   2    0.23    0.28 
  -6   4   2   -0.35    0.32 
   5  -4  -2    3.15    0.45 
   5  -4  -2    2.06    0.45 
   5  -4  -2    2.13    0.17 
   5  -4  -2    1.64    0.83 
   5  -4  -2    2.07    0.18 
   5  -4  -2    1.59    0.50 
   5  -4  -2    2.12    0.14 
   5  -4  -2    1.60    0.36 
  -5   4   2    2.03    0.21 
  -5   4   2    1.96    0.31 
  -5   4   2    1.74    0.30 
  -5   4   2    2.30    0.27 
  -5   4   2    2.14    0.33 
   4  -4  -2    1.97    0.19 
   4  -4  -2    2.56    0.18 
   4  -4  -2    1.48    0.64 
   4  -4  -2    2.37    0.39 
   4  -4  -2    2.16    0.39 
   4  -4  -2    2.14    0.13 
   4  -4  -2    2.02    0.53 
   4  -4  -2    2.09    0.16 
   4  -4  -2    2.15    0.41 
  -4   4   2    1.75    0.27 
  -4   4   2    2.26    0.30 
  -4   4   2    2.12    0.34 
  -4   4   2    1.86    0.51 
  -4   4   2    2.18    0.26 
  -4   4   2    3.60    0.51 
   3  -4  -2   43.04    0.66 
   3  -4  -2   46.66    1.34 
   3  -4  -2   45.28    0.44 
   3  -4  -2   44.30    0.51 
   3  -4  -2   42.87    0.59 
   3  -4  -2   45.06    0.44 
   3  -4  -2   44.39    0.72 
  -3   4   2   44.41    0.48 
  -3   4   2   43.84    0.62 
  -3   4   2   44.76    0.39 
  -3   4   2   42.67    1.25 
  -3   4   2   44.49    0.51 
  -3   4   2   44.63    0.39 
  -3   4   2   46.79    0.75 
  -3   4   2   45.60    0.58 
   2  -4  -2   95.15    1.32 
   2  -4  -2   92.62    0.73 
   2  -4  -2   93.02    0.84 
   2  -4  -2   92.98    0.68 
   2  -4  -2   92.55    0.69 
   2  -4  -2   92.74    0.67 
  -2   4   2   92.32    0.70 
  -2   4   2   92.37    0.64 
  -2   4   2   92.37    0.86 
  -2   4   2   91.71    0.69 
  -2   4   2   93.07    1.25 
  -2   4   2   92.14    0.66 
  -2   4   2   92.70    0.84 
   1  -4  -2    5.14    0.18 
   1  -4  -2    4.83    0.18 
   1  -4  -2    3.83    0.61 
   1  -4  -2    6.01    0.46 
   1  -4  -2    4.73    0.18 
   1  -4  -2    4.94    0.16 
   1  -4  -2    3.84    0.52 
  -1   4   2    4.75    0.20 
  -1   4   2    5.46    0.36 
  -1   4   2    5.24    0.21 
  -1   4   2    4.99    0.37 
  -1   4   2    4.05    0.38 
  -1   4   2    5.18    0.15 
   0  -4  -2    2.64    0.56 
   0  -4  -2    3.46    0.21 
   0  -4  -2    4.17    0.39 
   0  -4  -2    3.35    0.20 
   0  -4  -2    3.31    0.21 
   0   4   2    3.72    0.20 
   0   4   2    3.49    0.22 
   0   4   2    2.31    0.55 
   0   4   2    3.69    0.18 
   0   4   2    3.99    0.42 
   0   4   2    3.89    0.47 
  -1  -4  -2   25.02    0.40 
  -1  -4  -2   25.39    0.32 
  -1  -4  -2   25.44    0.30 
  -1  -4  -2   25.37    0.54 
   1   4   2   24.97    0.30 
   1   4   2   24.88    0.42 
   1   4   2   25.11    0.34 
   1   4   2   25.48    0.52 
  -2  -4  -2    0.68    0.14 
  -2  -4  -2    0.34    0.40 
  -2  -4  -2    0.56    0.65 
  -2  -4  -2    0.38    0.17 
  -2  -4  -2    0.62    0.20 
  -2  -4  -2    0.71    0.08 
  -2  -4  -2    0.67    0.23 
   2   4   2    0.20    0.60 
   2   4   2    0.62    0.26 
   2   4   2    0.34    0.16 
   2   4   2    1.17    0.46 
   2   4   2    0.65    0.19 
  -3  -4  -2   13.42    0.30 
  -3  -4  -2   13.77    0.30 
  -3  -4  -2   11.15    0.72 
  -3  -4  -2   12.39    0.34 
  -3  -4  -2   13.36    0.13 
  -3  -4  -2   13.11    0.28 
  -3  -4  -2   12.93    0.48 
   3   4   2   13.51    0.27 
   3   4   2   14.09    0.63 
   3   4   2   13.24    0.79 
   3   4   2   12.89    0.33 
   3   4   2   12.56    0.38 
  -4  -4  -2   11.37    0.32 
  -4  -4  -2   11.29    0.46 
  -4  -4  -2   11.03    0.86 
  -4  -4  -2   11.25    0.26 
  -4  -4  -2   11.25    0.28 
  -4  -4  -2   11.36    0.31 
   4   4   2   11.28    0.32 
   4   4   2   11.20    0.34 
   4   4   2   11.26    0.34 
   4   4   2   12.16    0.77 
   4   4   2   12.10    0.75 
   4   4   2   10.61    0.40 
  -5  -4  -2    0.43    0.22 
  -5  -4  -2    0.91    0.23 
  -5  -4  -2    0.52    0.26 
  -5  -4  -2    0.42    0.24 
  -5  -4  -2    1.39    0.79 
   5   4   2    0.28    0.74 
   5   4   2    0.31    0.35 
   5   4   2    0.50    0.29 
   5   4   2    0.84    0.72 
  -6  -4  -2    1.56    0.24 
  -6  -4  -2    1.93    0.95 
  -6  -4  -2    2.19    0.33 
  -6  -4  -2    1.23    0.46 
  -6  -4  -2    2.18    0.25 
   6   4   2    2.91    0.88 
   6   4   2    2.24    0.35 
   6   4   2    1.55    0.38 
   6   4   2    2.05    0.78 
  -7  -4  -2    5.08    0.57 
  -7  -4  -2    6.24    0.31 
  -7  -4  -2    6.27    0.42 
  -7  -4  -2    7.28    1.15 
  -7  -4  -2    6.10    0.32 
   7   4   2    6.18    0.41 
   7   4   2    5.16    1.00 
   7   4   2    5.11    0.47 
   8   4   2    1.43    1.12 
   9  -5  -2    7.38    1.88 
  -9   5   2    2.95    0.44 
  -9   5   2    3.97    0.60 
   8  -5  -2   -0.44    0.82 
   8  -5  -2    2.54    1.92 
   8  -5  -2   -0.24    0.30 
  -8   5   2    0.07    0.46 
  -8   5   2    0.80    0.40 
   7  -5  -2   16.97    0.70 
   7  -5  -2   16.69    0.70 
   7  -5  -2   19.11    0.40 
   7  -5  -2   18.87    0.40 
   7  -5  -2   16.88    1.72 
   7  -5  -2   18.02    0.40 
  -7   5   2   17.77    0.48 
  -7   5   2   18.81    0.62 
   6  -5  -2    1.68    0.46 
   6  -5  -2    2.96    0.16 
   6  -5  -2    3.07    0.57 
   6  -5  -2    3.30    0.22 
   6  -5  -2    2.15    1.16 
   6  -5  -2    5.64    0.69 
   6  -5  -2    3.11    0.25 
   6  -5  -2    4.51    0.52 
  -6   5   2    3.16    0.28 
  -6   5   2    3.33    0.41 
  -6   5   2    2.24    0.34 
  -6   5   2    3.80    0.35 
   5  -5  -2    5.15    0.92 
   5  -5  -2    5.28    0.57 
   5  -5  -2    5.33    0.49 
   5  -5  -2    4.98    0.16 
   5  -5  -2    4.95    0.23 
   5  -5  -2    4.45    0.40 
   5  -5  -2    5.21    0.21 
   5  -5  -2    5.84    0.45 
  -5   5   2    5.04    0.24 
  -5   5   2    5.83    0.37 
  -5   5   2    4.42    0.60 
  -5   5   2    4.82    0.33 
  -5   5   2    5.51    0.35 
   4  -5  -2   40.93    0.73 
   4  -5  -2   41.71    1.66 
   4  -5  -2   40.31    0.50 
   4  -5  -2   40.17    0.40 
   4  -5  -2   40.81    0.42 
  -4   5   2   42.01    1.36 
  -4   5   2   40.32    0.53 
  -4   5   2   40.57    0.56 
  -4   5   2   40.45    0.50 
  -4   5   2   40.08    0.31 
  -4   5   2   40.12    0.62 
  -4   5   2   40.16    0.30 
   3  -5  -2   40.91    0.63 
   3  -5  -2   41.58    0.42 
   3  -5  -2   40.80    0.47 
   3  -5  -2   41.15    0.40 
   3  -5  -2   41.00    0.46 
  -3   5   2   40.01    0.61 
  -3   5   2   40.23    1.18 
  -3   5   2   40.82    0.48 
  -3   5   2   41.33    0.61 
  -3   5   2   41.75    0.48 
  -3   5   2   40.38    0.35 
  -3   5   2   41.10    0.37 
   2  -5  -2    0.04    0.15 
   2  -5  -2    0.34    0.16 
   2  -5  -2    1.14    0.50 
   2  -5  -2   -0.10    0.16 
   2  -5  -2   -0.01    0.58 
   2  -5  -2   -0.08    0.16 
   2  -5  -2   -0.04    0.43 
  -2   5   2    0.09    0.11 
  -2   5   2   -0.18    0.16 
  -2   5   2    0.17    0.38 
  -2   5   2   -0.22    0.17 
  -2   5   2    0.72    0.36 
  -2   5   2   -0.01    0.17 
  -2   5   2    0.04    0.42 
   1  -5  -2   32.93    0.50 
   1  -5  -2   32.95    0.37 
   1  -5  -2   33.01    0.38 
   1  -5  -2   32.42    0.35 
   1  -5  -2   34.47    1.03 
  -1   5   2   32.55    0.35 
  -1   5   2   33.39    0.54 
  -1   5   2   32.70    0.55 
  -1   5   2   32.07    0.35 
  -1   5   2   34.74    1.00 
   0  -5  -2   99.81    0.83 
   0  -5  -2   99.83    0.94 
   0  -5  -2   98.50    0.82 
   0  -5  -2   98.98    0.76 
   0   5   2   98.55    0.81 
   0   5   2   97.87    0.83 
   0   5   2   98.48    0.97 
   0   5   2   98.52    1.48 
  -1  -5  -2    3.99    0.24 
  -1  -5  -2    3.73    0.24 
  -1  -5  -2    2.65    0.58 
  -1  -5  -2    4.10    0.19 
  -1  -5  -2    3.39    0.36 
   1   5   2    2.91    0.56 
   1   5   2    4.38    0.18 
   1   5   2    3.98    0.20 
   1   5   2    4.31    0.51 
   1   5   2    3.83    0.23 
  -2  -5  -2   43.32    0.34 
  -2  -5  -2   43.56    0.50 
  -2  -5  -2   43.85    0.72 
  -2  -5  -2   42.91    0.44 
  -2  -5  -2   43.29    0.68 
  -2  -5  -2   43.24    0.46 
   2   5   2   43.71    0.75 
   2   5   2   42.64    0.73 
   2   5   2   43.74    0.48 
   2   5   2   42.99    0.47 
  -3  -5  -2   22.82    0.68 
  -3  -5  -2   20.44    0.39 
  -3  -5  -2   21.57    0.35 
  -3  -5  -2   21.77    0.36 
  -3  -5  -2   21.71    0.37 
  -3  -5  -2   21.97    0.17 
   3   5   2   23.10    0.76 
   3   5   2   22.29    0.42 
   3   5   2   20.53    0.41 
   3   5   2   21.87    0.37 
  -4  -5  -2    0.90    0.21 
  -4  -5  -2    1.13    0.24 
  -4  -5  -2    1.05    0.80 
  -4  -5  -2    1.27    0.24 
  -4  -5  -2    1.28    0.20 
   4   5   2    1.21    0.27 
   4   5   2    1.28    0.61 
   4   5   2    1.33    0.70 
   4   5   2    1.13    0.29 
  -5  -5  -2    0.31    0.96 
  -5  -5  -2    0.20    0.22 
  -5  -5  -2    0.41    0.24 
  -5  -5  -2    0.31    0.21 
  -5  -5  -2   -0.01    0.26 
   5   5   2    0.16    0.39 
   5   5   2   -0.35    0.73 
   5   5   2    0.28    0.70 
   5   5   2   -0.06    0.29 
  -6  -5  -2    2.12    0.25 
  -6  -5  -2    1.46    0.49 
  -6  -5  -2    2.25    0.34 
  -6  -5  -2    2.28    0.27 
  -6  -5  -2    3.53    1.02 
   6   5   2    1.53    0.43 
   6   5   2    2.21    0.90 
   6   5   2    2.73    0.83 
   6   5   2    2.43    0.38 
  -7  -5  -2    0.82    0.37 
  -7  -5  -2   -0.14    0.54 
   7   5   2   -0.18    0.92 
   7   5   2    0.99    0.40 
  -9   6   2    0.59    0.62 
  -9   6   2   -0.48    0.31 
   8  -6  -2    1.59    0.35 
   8  -6  -2    3.18    2.04 
   8  -6  -2    1.24    0.85 
  -8   6   2    2.26    0.51 
  -8   6   2    2.03    0.42 
   7  -6  -2    7.99    0.70 
   7  -6  -2    9.33    0.34 
   7  -6  -2    7.38    1.50 
  -7   6   2    9.69    0.44 
  -7   6   2    9.34    0.52 
   6  -6  -2    4.75    0.55 
   6  -6  -2    5.45    0.15 
   6  -6  -2    5.93    0.25 
   6  -6  -2    5.65    0.28 
   6  -6  -2    6.12    1.35 
  -6   6   2    6.21    0.45 
  -6   6   2    6.29    0.44 
  -6   6   2    5.96    0.40 
  -6   6   2    5.58    0.71 
  -6   6   2    5.03    0.34 
   5  -6  -2    5.92    0.25 
   5  -6  -2    5.70    0.14 
   5  -6  -2    5.61    1.01 
   5  -6  -2    5.07    0.16 
   5  -6  -2    4.11    0.51 
   5  -6  -2    4.41    0.57 
   5  -6  -2    6.32    0.24 
  -5   6   2    5.88    0.32 
  -5   6   2    6.17    0.74 
  -5   6   2    7.04    0.41 
  -5   6   2    5.87    0.39 
  -5   6   2    5.91    0.33 
   4  -6  -2    0.24    0.14 
   4  -6  -2    0.58    0.17 
   4  -6  -2    1.63    0.81 
   4  -6  -2    0.41    0.24 
   4  -6  -2    1.04    0.30 
   4  -6  -2    0.50    0.51 
   4  -6  -2    0.73    0.17 
   4  -6  -2    0.37    0.46 
  -4   6   2    0.70    0.13 
  -4   6   2    0.87    0.25 
  -4   6   2    1.08    0.35 
  -4   6   2    0.68    0.12 
  -4   6   2    0.65    0.25 
  -4   6   2    0.90    0.41 
  -4   6   2    1.19    0.54 
  -4   6   2    0.76    0.73 
   3  -6  -2   11.59    0.26 
   3  -6  -2   11.64    0.30 
   3  -6  -2    9.34    0.53 
   3  -6  -2   11.81    0.47 
   3  -6  -2   11.67    0.26 
   3  -6  -2   11.52    0.75 
   3  -6  -2   10.92    0.22 
   3  -6  -2    9.21    0.58 
  -3   6   2   10.25    0.47 
  -3   6   2   11.45    0.20 
  -3   6   2   12.18    0.35 
  -3   6   2   11.33    0.29 
  -3   6   2   11.94    0.48 
  -3   6   2    8.89    0.76 
  -3   6   2   10.21    0.57 
  -3   6   2   11.33    0.24 
   2  -6  -2   10.52    0.81 
   2  -6  -2    8.30    0.23 
   2  -6  -2    8.53    0.25 
   2  -6  -2    6.60    0.57 
   2  -6  -2    8.08    0.22 
   2  -6  -2    7.67    0.19 
  -2   6   2    8.03    0.52 
  -2   6   2    8.05    0.25 
  -2   6   2    8.19    0.23 
  -2   6   2    8.55    0.50 
  -2   6   2    7.91    0.18 
  -2   6   2    8.61    0.21 
   1  -6  -2   50.22    0.53 
   1  -6  -2   48.15    0.92 
   1  -6  -2   51.96    0.50 
   1  -6  -2   50.67    0.62 
   1  -6  -2   51.16    0.51 
   1  -6  -2   52.76    1.31 
  -1   6   2   49.97    0.46 
  -1   6   2   49.76    0.75 
  -1   6   2   51.67    0.66 
  -1   6   2   50.47    0.52 
   0  -6  -2    3.16    0.91 
   0  -6  -2    3.84    0.22 
   0  -6  -2    3.10    0.57 
   0  -6  -2    3.73    0.20 
   0  -6  -2    3.68    0.15 
   0  -6  -2    3.69    0.24 
   0   6   2    3.03    0.49 
   0   6   2    4.06    0.21 
   0   6   2    4.28    0.48 
   0   6   2    2.80    0.55 
   0   6   2    3.63    0.26 
   0   6   2    3.43    0.24 
  -1  -6  -2   -0.34    0.64 
  -1  -6  -2   -0.03    0.22 
  -1  -6  -2    0.07    0.24 
  -1  -6  -2    0.04    0.20 
   1   6   2    0.02    0.47 
   1   6   2   -0.03    0.19 
   1   6   2   -0.66    0.59 
   1   6   2   -0.27    0.23 
   1   6   2    0.19    0.27 
  -2  -6  -2   23.03    0.39 
  -2  -6  -2   24.66    0.73 
  -2  -6  -2   23.24    0.41 
  -2  -6  -2   22.77    0.39 
  -2  -6  -2   22.36    0.49 
  -2  -6  -2   22.63    0.24 
   2   6   2   22.67    0.33 
   2   6   2   23.18    0.44 
   2   6   2   24.54    0.80 
   2   6   2   23.65    0.59 
  -3  -6  -2    9.10    0.10 
  -3  -6  -2    9.25    0.28 
  -3  -6  -2    9.44    0.31 
  -3  -6  -2    8.97    0.28 
   3   6   2    8.93    0.34 
   3   6   2    9.78    0.74 
   3   6   2   10.07    0.71 
   3   6   2    8.29    0.39 
  -4  -6  -2   12.39    0.25 
  -4  -6  -2   12.96    0.32 
  -4  -6  -2   12.38    0.32 
  -4  -6  -2   11.14    0.95 
  -4  -6  -2   12.78    0.35 
   4   6   2   13.99    0.84 
   4   6   2   13.05    0.40 
   4   6   2   13.03    0.86 
   4   6   2   11.23    0.45 
  -5  -6  -2    1.39    0.21 
  -5  -6  -2    1.68    0.28 
  -5  -6  -2    1.40    0.23 
  -5  -6  -2    1.41    0.30 
  -5  -6  -2    0.53    0.85 
   5   6   2    1.27    0.34 
   5   6   2    1.19    0.39 
   5   6   2    1.67    0.77 
   5   6   2    1.24    0.79 
  -6  -6  -2    0.09    0.26 
  -6  -6  -2   -0.27    0.31 
  -6  -6  -2    0.22    0.25 
  -6  -6  -2    0.64    0.53 
  -6  -6  -2    0.85    1.13 
   6   6   2   -0.04    0.36 
   6   6   2    0.12    0.82 
   6   6   2    0.41    0.49 
  -9   7   2    1.33    0.54 
  -9   7   2   -0.21    0.47 
   8  -7  -2    0.69    0.90 
   8  -7  -2    0.79    0.38 
  -8   7   2    0.65    0.40 
  -8   7   2    1.50    0.48 
   7  -7  -2   15.02    0.36 
   7  -7  -2   12.65    1.63 
   7  -7  -2   13.51    0.69 
  -7   7   2   15.62    0.57 
  -7   7   2   14.56    0.47 
   6  -7  -2    3.35    0.63 
   6  -7  -2    3.43    0.28 
   6  -7  -2    4.08    0.70 
   6  -7  -2    2.42    1.24 
   6  -7  -2    3.44    0.09 
   6  -7  -2    3.64    0.22 
  -6   7   2    3.68    0.39 
  -6   7   2    3.36    0.38 
  -6   7   2    3.72    0.86 
  -6   7   2    3.16    0.34 
   5  -7  -2   -0.42    0.99 
   5  -7  -2    0.87    0.57 
   5  -7  -2    0.51    0.12 
   5  -7  -2    0.41    0.23 
   5  -7  -2    0.67    0.10 
   5  -7  -2   -0.18    0.57 
   5  -7  -2    0.75    0.22 
   5  -7  -2    1.56    0.33 
  -5   7   2    0.78    0.10 
  -5   7   2    0.88    0.32 
  -5   7   2    1.15    0.80 
  -5   7   2    0.43    0.32 
  -5   7   2    0.74    0.09 
  -5   7   2    1.09    0.43 
  -5   7   2    0.09    0.27 
   4  -7  -2    7.70    0.39 
   4  -7  -2    7.35    0.24 
   4  -7  -2    7.67    0.38 
   4  -7  -2    6.28    0.62 
   4  -7  -2    8.33    0.30 
   4  -7  -2    7.45    0.19 
   4  -7  -2    6.73    0.92 
  -4   7   2    7.56    0.20 
  -4   7   2    7.96    0.33 
  -4   7   2    9.18    0.62 
  -4   7   2    7.44    0.44 
  -4   7   2    7.40    0.73 
  -4   7   2    7.60    0.31 
  -4   7   2    5.25    0.80 
  -4   7   2    7.38    0.17 
   3  -7  -2   46.51    1.62 
   3  -7  -2   46.96    0.48 
   3  -7  -2   47.25    0.49 
   3  -7  -2   47.33    0.52 
   3  -7  -2   47.62    0.54 
  -3   7   2   45.78    1.32 
  -3   7   2   47.01    0.53 
  -3   7   2   46.64    0.51 
  -3   7   2   46.58    0.44 
  -3   7   2   46.13    0.42 
  -3   7   2   46.62    0.73 
   2  -7  -2    1.67    0.58 
   2  -7  -2    2.02    0.19 
   2  -7  -2    2.21    0.22 
   2  -7  -2    1.89    0.20 
   2  -7  -2    2.26    0.23 
   2  -7  -2    2.43    0.87 
  -2   7   2    1.97    0.20 
  -2   7   2    2.35    0.19 
  -2   7   2    2.20    0.17 
  -2   7   2    1.94    0.20 
  -2   7   2    2.16    0.47 
  -2   7   2    2.28    0.22 
   1  -7  -2    5.08    0.24 
   1  -7  -2    5.19    0.22 
   1  -7  -2    4.52    0.60 
   1  -7  -2    5.54    0.64 
   1  -7  -2    7.29    0.93 
   1  -7  -2    5.48    0.20 
   1  -7  -2    5.35    0.25 
  -1   7   2    5.28    0.27 
  -1   7   2    4.90    0.25 
  -1   7   2    5.71    0.23 
  -1   7   2    6.52    0.54 
  -1   7   2    5.55    0.54 
  -1   7   2    4.11    0.55 
   0  -7  -2    0.77    0.14 
   0  -7  -2    0.62    0.62 
   0  -7  -2    1.06    0.22 
   0  -7  -2    0.64    0.24 
   0  -7  -2    0.64    0.24 
   0  -7  -2    4.73    1.03 
   0   7   2    0.66    0.20 
   0   7   2    0.67    0.48 
   0   7   2    0.83    0.25 
   0   7   2    1.16    0.70 
   0   7   2    0.96    0.28 
   0   7   2    0.56    0.48 
  -1  -7  -2    1.01    0.70 
  -1  -7  -2    1.17    0.19 
  -1  -7  -2    1.00    0.17 
  -1  -7  -2    1.06    0.25 
   1   7   2    1.16    0.21 
   1   7   2    0.64    0.46 
   1   7   2    0.37    0.62 
   1   7   2    1.08    0.16 
   1   7   2    0.86    0.30 
  -2  -7  -2   32.81    0.30 
  -2  -7  -2   33.43    0.46 
  -2  -7  -2   34.33    0.45 
  -2  -7  -2   32.71    0.46 
   2   7   2   32.70    0.44 
   2   7   2   32.80    0.76 
   2   7   2   33.43    0.47 
   2   7   2   33.95    0.78 
  -3  -7  -2   12.25    0.35 
  -3  -7  -2   11.34    0.33 
  -3  -7  -2   12.48    0.37 
  -3  -7  -2   11.38    0.12 
   3   7   2   11.83    0.76 
   3   7   2   11.27    0.32 
   3   7   2   10.60    0.43 
   3   7   2   11.71    0.79 
  -4  -7  -2    0.27    0.25 
  -4  -7  -2    0.20    0.29 
  -4  -7  -2    0.06    0.98 
  -4  -7  -2    0.30    0.27 
  -4  -7  -2   -0.20    0.17 
   4   7   2    0.13    0.80 
   4   7   2    0.20    0.70 
   4   7   2   -0.11    0.30 
   4   7   2    0.48    0.34 
  -5  -7  -2    1.95    0.94 
  -5  -7  -2    2.15    0.21 
  -5  -7  -2    2.44    0.33 
  -5  -7  -2    2.21    0.29 
   5   7   2    2.28    0.84 
   5   7   2    1.91    0.47 
   5   7   2    2.22    0.38 
  -6  -7  -2    8.47    0.30 
  -6  -7  -2    6.29    0.95 
  -6  -7  -2    8.30    0.40 
  -6  -7  -2    7.61    0.55 
  -6  -7  -2    8.57    0.33 
   6   7   2    8.73    0.46 
   6   7   2    7.19    0.52 
   6   7   2    9.81    0.99 
  -7  -7  -2    0.95    0.56 
  -7  -7  -2    1.65    0.39 
   7   7   2    0.43    0.53 
   7   7   2    2.16    0.92 
   7   7   2    2.31    0.45 
  -9   8   2    0.79    0.55 
   8  -8  -2    0.77    0.86 
   8  -8  -2   -0.89    0.45 
  -8   8   2    0.27    0.51 
  -8   8   2   -0.21    0.42 
   7  -8  -2   15.96    0.44 
   7  -8  -2   11.88    2.08 
  -7   8   2   16.40    0.60 
  -7   8   2   16.08    0.56 
  -7   8   2   15.43    0.43 
   6  -8  -2    1.48    0.30 
   6  -8  -2    2.21    0.70 
   6  -8  -2   -1.11    1.48 
  -6   8   2    2.30    0.42 
  -6   8   2    2.15    0.40 
  -6   8   2    1.90    0.28 
  -6   8   2    3.75    0.96 
   5  -8  -2   -1.03    1.12 
   5  -8  -2   -0.18    0.33 
   5  -8  -2   -0.03    0.22 
   5  -8  -2    0.28    0.59 
   5  -8  -2   -0.10    0.22 
   5  -8  -2    0.03    0.11 
   5  -8  -2   -1.36    0.57 
  -5   8   2   -1.78    0.84 
  -5   8   2   -0.02    0.13 
  -5   8   2    0.43    0.35 
  -5   8   2    0.10    0.13 
  -5   8   2   -0.25    0.30 
  -5   8   2   -0.18    0.31 
   4  -8  -2    4.65    1.03 
   4  -8  -2    3.66    0.59 
   4  -8  -2    5.01    0.26 
   4  -8  -2    5.09    0.19 
   4  -8  -2    4.64    0.70 
   4  -8  -2    5.35    0.29 
  -4   8   2    5.48    0.35 
  -4   8   2    5.52    0.45 
  -4   8   2    4.61    0.79 
  -4   8   2    5.15    0.29 
  -4   8   2    5.48    0.23 
  -4   8   2    5.97    0.63 
  -4   8   2    5.40    0.19 
   3  -8  -2    7.53    0.27 
   3  -8  -2    6.93    0.26 
   3  -8  -2    5.74    0.66 
   3  -8  -2    7.98    0.30 
   3  -8  -2    5.95    0.59 
   3  -8  -2    6.69    0.86 
   3  -8  -2    7.14    0.22 
  -3   8   2    6.96    0.23 
  -3   8   2    6.35    0.55 
  -3   8   2    7.52    0.52 
  -3   8   2    5.89    0.49 
  -3   8   2    7.64    0.21 
  -3   8   2    7.33    0.22 
   2  -8  -2    0.07    0.22 
   2  -8  -2    0.62    0.72 
   2  -8  -2    0.20    0.63 
   2  -8  -2    0.32    0.19 
   2  -8  -2    0.28    0.18 
   2  -8  -2    0.43    0.90 
   2  -8  -2    0.33    0.23 
  -2   8   2    0.05    0.47 
  -2   8   2    0.47    0.26 
  -2   8   2   -0.01    0.16 
  -2   8   2    0.11    0.18 
  -2   8   2   -0.27    0.48 
  -2   8   2    0.14    0.17 
  -2   8   2    0.20    0.21 
  -2   8   2    0.16    0.49 
   1  -8  -2    2.27    0.25 
   1  -8  -2    2.66    0.26 
   1  -8  -2    2.66    0.18 
   1  -8  -2    2.41    0.24 
   1  -8  -2    2.08    0.60 
  -1   8   2    0.86    0.54 
  -1   8   2    2.68    0.52 
  -1   8   2    2.45    0.27 
  -1   8   2    1.71    0.51 
  -1   8   2    2.03    0.27 
  -1   8   2    2.53    0.22 
   0  -8  -2    8.76    0.28 
   0  -8  -2    8.49    0.20 
   0  -8  -2    7.46    0.96 
   0  -8  -2    7.96    0.27 
   0  -8  -2    6.80    0.71 
   0  -8  -2    8.66    0.28 
   0   8   2    9.05    0.62 
   0   8   2    8.28    0.32 
   0   8   2    7.58    0.60 
   0   8   2    8.56    0.28 
   0   8   2    8.06    0.30 
   0   8   2    6.32    0.62 
  -1  -8  -2   12.47    0.33 
  -1  -8  -2   12.19    0.19 
  -1  -8  -2    9.22    0.80 
  -1  -8  -2   12.60    0.36 
  -1  -8  -2   11.42    1.23 
  -1  -8  -2   12.01    0.34 
   1   8   2   12.97    0.69 
   1   8   2   12.58    0.37 
   1   8   2   12.18    0.31 
   1   8   2   11.38    0.34 
   1   8   2   10.88    0.47 
  -2  -8  -2   13.45    0.37 
  -2  -8  -2   10.16    0.86 
  -2  -8  -2   13.55    0.36 
  -2  -8  -2   12.53    0.21 
   2   8   2   11.97    1.04 
   2   8   2   12.30    0.47 
   2   8   2   14.32    0.81 
   2   8   2   12.94    0.36 
  -3  -8  -2   -0.69    1.01 
  -3  -8  -2    0.00    0.25 
  -3  -8  -2    0.41    0.27 
  -3  -8  -2    0.18    0.07 
   3   8   2    0.09    0.63 
   3   8   2    0.11    0.23 
   3   8   2    0.09    0.38 
  -4  -8  -2    1.42    0.29 
  -4  -8  -2    1.18    0.92 
  -4  -8  -2    1.28    0.17 
  -4  -8  -2    1.06    0.26 
   4   8   2    0.90    0.45 
   4   8   2    1.29    0.26 
   4   8   2    1.27    0.73 
  -5  -8  -2    7.99    0.25 
  -5  -8  -2    7.75    1.03 
  -5  -8  -2    8.33    0.34 
  -5  -8  -2    7.19    0.35 
   5   8   2    8.36    0.45 
   5   8   2    7.37    0.52 
   5   8   2    8.66    0.93 
  -6  -8  -2    0.52    0.37 
  -6  -8  -2    0.47    0.29 
  -6  -8  -2    1.00    1.02 
  -6  -8  -2    0.80    0.54 
   6   8   2    0.44    0.99 
   6   8   2   -0.06    0.53 
   6   8   2    0.79    0.43 
  -7  -8  -2    0.02    0.37 
  -7  -8  -2    0.34    0.57 
   7   8   2   -1.24    0.54 
   7   8   2    0.85    0.44 
  -9   9   2    0.84    0.52 
   8  -9  -2    0.42    0.76 
   8  -9  -2   -0.07    0.51 
  -8   9   2    0.48    0.34 
  -8   9   2    0.08    0.49 
   7  -9  -2    5.40    0.37 
   7  -9  -2    4.91    0.77 
   7  -9  -2    0.62    2.12 
  -7   9   2    4.99    0.32 
  -7   9   2    6.16    0.48 
  -7   9   2    5.39    0.49 
   6  -9  -2    4.75    1.70 
   6  -9  -2    8.56    0.33 
   6  -9  -2    7.24    0.76 
  -6   9   2    6.83    1.22 
  -6   9   2    8.30    0.44 
  -6   9   2    9.16    0.36 
   5  -9  -2    1.92    0.27 
   5  -9  -2    2.06    0.69 
   5  -9  -2    2.55    0.69 
   5  -9  -2    2.23    0.13 
   5  -9  -2    0.52    1.35 
  -5   9   2    3.24    0.86 
  -5   9   2    2.36    0.17 
  -5   9   2    2.24    0.19 
  -5   9   2    3.00    0.47 
  -5   9   2    2.57    0.34 
  -5   9   2    1.91    0.37 
   4  -9  -2    1.20    0.67 
   4  -9  -2    1.04    0.16 
   4  -9  -2    3.69    0.86 
   4  -9  -2    1.22    0.25 
   4  -9  -2    0.33    1.14 
  -4   9   2    0.83    0.17 
  -4   9   2    1.28    0.22 
  -4   9   2    0.98    0.20 
  -4   9   2    1.38    0.49 
   3  -9  -2    6.35    0.97 
   3  -9  -2    7.17    0.28 
   3  -9  -2    6.82    0.23 
   3  -9  -2    4.74    0.84 
   3  -9  -2    6.77    0.29 
   3  -9  -2    5.88    0.66 
  -3   9   2    7.52    0.25 
  -3   9   2    7.36    0.59 
  -3   9   2    6.98    0.26 
  -3   9   2    6.56    0.26 
  -3   9   2    6.27    0.63 
   2  -9  -2    0.14    0.19 
   2  -9  -2    0.87    0.74 
   2  -9  -2    0.18    0.19 
   2  -9  -2   -0.13    0.66 
   2  -9  -2    3.65    0.97 
   2  -9  -2    0.89    0.26 
  -2   9   2    0.23    0.20 
  -2   9   2   -0.55    0.52 
  -2   9   2    0.44    0.28 
  -2   9   2    0.26    0.23 
  -2   9   2    0.19    0.54 
  -2   9   2    0.36    0.19 
   1  -9  -2   13.34    0.36 
   1  -9  -2   12.78    0.27 
   1  -9  -2   12.45    0.35 
   1  -9  -2   10.17    0.73 
  -1   9   2   12.29    0.37 
  -1   9   2   13.59    0.30 
  -1   9   2   11.29    0.66 
  -1   9   2   12.68    0.31 
  -1   9   2   13.79    0.72 
   0  -9  -2   22.91    0.32 
   0  -9  -2   25.01    0.88 
   0  -9  -2   23.16    0.43 
   0  -9  -2   23.87    0.63 
   0   9   2   22.60    0.41 
   0   9   2   20.79    0.78 
   0   9   2   22.02    0.48 
   0   9   2   24.29    0.86 
  -1  -9  -2    2.45    0.29 
  -1  -9  -2    1.75    0.91 
  -1  -9  -2    1.95    0.14 
   1   9   2    2.08    0.60 
   1   9   2    2.41    0.32 
   1   9   2    1.86    0.36 
   1   9   2    2.02    0.57 
  -2  -9  -2    2.64    0.87 
  -2  -9  -2    3.80    0.32 
  -2  -9  -2    3.89    0.29 
  -2  -9  -2    3.72    0.14 
   2   9   2    4.10    0.71 
   2   9   2    3.83    0.27 
   2   9   2    3.67    0.41 
  -3  -9  -2    3.01    0.32 
  -3  -9  -2    3.24    0.09 
  -3  -9  -2    3.18    0.10 
  -3  -9  -2    2.69    0.29 
  -3  -9  -2    2.46    0.97 
   3   9   2    4.19    0.83 
   3   9   2    2.84    0.35 
   3   9   2    3.08    0.35 
  -4  -9  -2    1.14    0.29 
  -4  -9  -2    1.31    0.17 
  -4  -9  -2    1.11    0.89 
  -4  -9  -2    1.45    0.32 
   4   9   2    1.07    0.38 
   4   9   2    1.47    0.31 
   4   9   2    0.52    0.80 
  -5  -9  -2    2.83    0.27 
  -5  -9  -2    2.95    0.30 
  -5  -9  -2    4.15    1.31 
   5   9   2    2.95    0.55 
   5   9   2    2.71    0.86 
   5   9   2    3.44    0.43 
  -6  -9  -2    0.79    0.30 
  -6  -9  -2    1.28    1.36 
  -6  -9  -2    0.90    0.40 
  -6  -9  -2    0.34    0.49 
   6   9   2    0.25    0.44 
   6   9   2    1.18    1.11 
   6   9   2    1.12    0.45 
   8 -10  -2    0.24    0.81 
  -8  10   2   -0.09    0.39 
  -8  10   2    0.49    0.53 
   7 -10  -2   10.56    0.85 
   7 -10  -2   12.56    0.45 
  -7  10   2   11.51    0.52 
  -7  10   2   13.55    0.58 
  -7  10   2   12.55    0.50 
   6 -10  -2   11.00    0.40 
   6 -10  -2    9.38    0.81 
   6 -10  -2    6.80    1.94 
  -6  10   2   11.96    0.32 
  -6  10   2   10.13    0.43 
  -6  10   2   11.75    0.55 
  -6  10   2   11.16    0.37 
   5 -10  -2    1.06    0.79 
   5 -10  -2    0.79    0.32 
   5 -10  -2    1.10    0.15 
   5 -10  -2    1.01    0.74 
  -5  10   2    0.59    0.41 
  -5  10   2    1.30    0.33 
  -5  10   2    1.04    0.44 
  -5  10   2    1.41    0.22 
  -5  10   2    0.90    0.17 
   4 -10  -2    2.13    0.94 
   4 -10  -2    1.13    0.69 
   4 -10  -2    0.55    1.25 
   4 -10  -2    1.27    0.30 
   4 -10  -2    1.09    0.18 
  -4  10   2    0.93    0.28 
  -4  10   2    1.05    0.26 
  -4  10   2    1.02    0.21 
  -4  10   2    0.94    0.52 
   3 -10  -2    0.41    0.26 
   3 -10  -2   -0.44    0.77 
   3 -10  -2   -0.14    1.03 
   3 -10  -2    1.46    1.03 
   3 -10  -2    0.26    0.20 
   3 -10  -2    0.53    0.28 
  -3  10   2   -0.19    0.55 
  -3  10   2   -0.50    0.64 
  -3  10   2    0.20    0.26 
  -3  10   2   -0.01    0.58 
  -3  10   2    0.36    0.23 
  -3  10   2    0.13    0.20 
   2 -10  -2    0.69    0.22 
   2 -10  -2    0.99    0.29 
   2 -10  -2    0.19    0.73 
   2 -10  -2    1.13    0.98 
   2 -10  -2    0.69    0.20 
   2 -10  -2    1.53    0.83 
  -2  10   2    0.53    0.25 
  -2  10   2    0.62    0.20 
  -2  10   2    0.62    0.23 
  -2  10   2    0.73    0.55 
  -2  10   2    0.30    0.27 
   1 -10  -2    9.50    0.36 
   1 -10  -2    9.58    0.26 
   1 -10  -2    9.10    0.36 
   1 -10  -2    6.17    0.77 
   1 -10  -2    8.83    1.05 
  -1  10   2    9.37    0.37 
  -1  10   2   11.13    0.85 
  -1  10   2    8.35    0.38 
   0 -10  -2   -0.84    1.52 
   0 -10  -2    0.73    0.90 
   0 -10  -2    0.06    0.16 
   0 -10  -2    0.14    0.20 
   0  10   2    0.63    0.66 
   0  10   2    0.36    0.30 
   0  10   2    0.10    0.34 
  -1 -10  -2   14.88    0.23 
  -1 -10  -2   13.86    0.96 
  -1 -10  -2   14.39    0.38 
   1  10   2   14.05    0.41 
   1  10   2   16.45    0.96 
   1  10   2   13.60    0.46 
  -2 -10  -2    9.11    0.39 
  -2 -10  -2    8.21    0.18 
  -2 -10  -2    6.02    0.96 
  -2 -10  -2    8.49    0.36 
  -2 -10  -2    8.59    0.16 
   2  10   2    8.52    0.33 
   2  10   2    8.01    0.38 
   2  10   2    8.50    0.84 
  -3 -10  -2   -0.04    0.29 
  -3 -10  -2   -0.04    0.08 
  -3 -10  -2   -0.15    0.32 
  -3 -10  -2   -0.08    0.16 
  -3 -10  -2   -0.11    1.05 
   3  10   2   -0.40    0.46 
   3  10   2    0.24    0.29 
   3  10   2   -1.27    0.78 
  -4 -10  -2    7.05    0.39 
  -4 -10  -2    7.37    0.40 
  -4 -10  -2    8.07    1.08 
   4  10   2    6.63    0.55 
   4  10   2    7.70    0.38 
   4  10   2    6.91    0.89 
  -5 -10  -2    2.09    0.39 
  -5 -10  -2    1.61    0.34 
  -5 -10  -2    1.41    1.08 
   5  10   2    1.83    0.33 
   5  10   2    1.02    0.40 
   5  10   2    1.56    1.04 
  -6 -10  -2    0.32    0.54 
  -6 -10  -2   -0.02    0.37 
  -6 -10  -2    0.29    0.33 
  -6 -10  -2   -0.28    1.19 
   6  10   2   -1.02    0.56 
   6  10   2    1.27    1.31 
   6  10   2    0.80    0.47 
   8 -11  -2   -0.21    0.88 
  -8  11   2    0.53    0.45 
  -8  11   2   -0.12    0.54 
   7 -11  -2   -0.34    0.88 
   7 -11  -2   -0.39    0.31 
  -7  11   2   -0.97    0.45 
  -7  11   2    0.90    0.53 
  -7  11   2    0.06    0.40 
   6 -11  -2    4.49    0.36 
   6 -11  -2    3.63    0.79 
  -6  11   2    4.58    0.33 
  -6  11   2    5.08    0.52 
  -6  11   2    2.71    0.48 
   5 -11  -2    5.87    0.81 
   5 -11  -2    4.32    1.52 
   5 -11  -2    7.86    0.37 
  -5  11   2    8.27    0.33 
  -5  11   2    7.99    0.32 
  -5  11   2    8.64    0.30 
  -5  11   2    7.92    0.63 
   4 -11  -2    5.63    1.41 
   4 -11  -2    7.03    0.25 
   4 -11  -2    5.05    0.83 
   4 -11  -2    5.19    0.98 
   4 -11  -2    7.14    0.36 
  -4  11   2    6.85    0.65 
  -4  11   2    7.38    0.29 
  -4  11   2    6.87    0.33 
  -4  11   2    6.81    0.24 
   3 -11  -2    4.01    1.15 
   3 -11  -2    4.35    0.26 
   3 -11  -2    2.93    0.87 
   3 -11  -2    4.30    0.33 
   3 -11  -2    4.06    1.17 
  -3  11   2    4.42    0.70 
  -3  11   2    4.46    0.30 
  -3  11   2    4.67    0.26 
   2 -11  -2   -0.02    0.29 
   2 -11  -2    1.00    0.91 
   2 -11  -2    0.01    0.25 
   2 -11  -2    0.17    0.21 
   2 -11  -2    0.46    0.82 
   2 -11  -2    2.01    1.31 
  -2  11   2    0.17    0.28 
  -2  11   2   -0.72    0.57 
  -2  11   2    0.01    0.31 
  -2  11   2   -0.11    0.23 
   1 -11  -2    0.58    0.31 
   1 -11  -2    1.89    1.54 
   1 -11  -2    0.10    0.20 
   1 -11  -2    1.06    0.85 
  -1  11   2   -1.42    1.13 
  -1  11   2    0.39    0.31 
  -1  11   2   -0.02    0.66 
  -1  11   2   -0.44    0.33 
   0 -11  -2   14.81    0.25 
   0 -11  -2   14.01    0.38 
   0 -11  -2   14.18    0.98 
   0  11   2   13.90    0.39 
   0  11   2   15.97    0.85 
   0  11   2   14.48    0.41 
  -1 -11  -2    7.37    0.20 
  -1 -11  -2    6.91    1.09 
  -1 -11  -2    7.74    0.32 
   1  11   2    8.79    0.94 
   1  11   2    7.03    0.51 
   1  11   2    7.44    0.34 
  -2 -11  -2    3.03    0.16 
  -2 -11  -2    2.94    0.15 
  -2 -11  -2    2.05    1.07 
  -2 -11  -2    1.80    0.35 
  -2 -11  -2    2.86    0.33 
   2  11   2    2.13    0.47 
   2  11   2    3.02    0.40 
   2  11   2    3.15    0.83 
  -3 -11  -2    1.31    1.24 
  -3 -11  -2    1.17    0.36 
  -3 -11  -2    1.34    0.26 
   3  11   2    0.73    0.48 
   3  11   2    1.31    0.89 
   3  11   2    1.67    0.33 
  -4 -11  -2    0.85    0.33 
  -4 -11  -2    1.17    0.37 
  -4 -11  -2    0.91    1.21 
   4  11   2    1.33    0.33 
   4  11   2    1.72    1.08 
   4  11   2    0.94    0.55 
  -5 -11  -2    0.02    0.29 
  -5 -11  -2   -1.11    1.26 
  -5 -11  -2    0.39    0.33 
   5  11   2   -0.01    0.60 
   5  11   2    0.55    0.92 
   5  11   2    0.76    0.44 
  -8  12   2   -1.36    0.49 
   7 -12  -2    3.71    0.37 
   7 -12  -2    2.96    0.85 
  -7  12   2    1.75    0.48 
  -7  12   2    4.28    0.44 
   6 -12  -2   -0.07    0.33 
   6 -12  -2   -0.19    0.83 
  -6  12   2    0.85    0.52 
  -6  12   2    0.04    0.37 
   5 -12  -2    0.35    0.33 
   5 -12  -2    0.42    0.85 
   5 -12  -2   -1.89    1.80 
  -5  12   2    0.49    0.55 
  -5  12   2    0.62    0.34 
  -5  12   2    1.17    0.25 
   4 -12  -2   11.79    1.49 
   4 -12  -2   13.35    0.44 
   4 -12  -2    9.96    0.88 
   4 -12  -2   15.81    1.72 
  -4  12   2   12.62    0.78 
  -4  12   2   12.98    0.72 
  -4  12   2   12.82    0.32 
  -4  12   2   13.61    0.40 
  -4  12   2   13.05    0.37 
   3 -12  -2    1.70    1.22 
   3 -12  -2    1.05    0.26 
   3 -12  -2    2.98    1.33 
   3 -12  -2    0.66    0.34 
   3 -12  -2    0.72    0.95 
  -3  12   2    0.63    0.61 
  -3  12   2    0.90    0.33 
   2 -12  -2    1.36    1.95 
   2 -12  -2    0.36    0.27 
   2 -12  -2    0.21    0.22 
   2 -12  -2    0.31    0.34 
   2 -12  -2   -0.32    0.96 
  -2  12   2   -0.04    0.35 
  -2  12   2    0.50    0.31 
  -2  12   2    0.01    0.25 
  -2  12   2    0.08    0.70 
   1 -12  -2    8.23    0.94 
   1 -12  -2   10.24    0.28 
   1 -12  -2   10.55    0.42 
  -1  12   2   10.30    0.41 
  -1  12   2   11.24    0.90 
  -1  12   2    9.93    0.45 
   0 -12  -2    3.65    0.20 
   0 -12  -2    3.29    0.36 
   0 -12  -2    2.64    0.92 
   0  12   2    2.70    0.44 
   0  12   2    4.17    0.39 
   0  12   2    3.01    0.79 
  -1 -12  -2    9.02    0.26 
  -1 -12  -2    8.25    0.41 
  -1 -12  -2    8.36    1.13 
   1  12   2   10.42    1.02 
   1  12   2    7.43    0.42 
   1  12   2    8.55    0.46 
  -2 -12  -2   -0.40    0.36 
  -2 -12  -2    0.02    0.16 
  -2 -12  -2   -0.13    1.11 
  -2 -12  -2   -0.38    0.33 
   2  12   2    0.72    0.43 
   2  12   2    0.85    1.07 
   2  12   2   -0.55    0.48 
  -3 -12  -2    1.15    1.35 
  -3 -12  -2    0.52    0.29 
  -3 -12  -2    0.42    0.34 
   3  12   2    1.11    0.97 
   3  12   2   -0.42    0.48 
   3  12   2    0.71    0.43 
  -4 -12  -2    1.62    0.37 
  -4 -12  -2    0.76    1.25 
  -4 -12  -2    1.22    0.30 
   4  12   2    2.34    1.13 
   4  12   2    1.86    0.46 
   4  12   2    0.76    0.43 
  -5 -12  -2    0.01    0.39 
  -5 -12  -2    0.30    0.50 
  -5 -12  -2    0.76    0.37 
  -5 -12  -2   -0.05    1.04 
   5  12   2   -1.38    0.88 
   5  12   2    1.07    0.45 
   7 -13  -2   -0.53    1.10 
   7 -13  -2   -0.49    0.42 
  -7  13   2    0.75    0.45 
   6 -13  -2   -0.57    0.35 
   6 -13  -2   -0.93    0.88 
  -6  13   2   -0.54    0.37 
  -6  13   2   -0.32    0.52 
   5 -13  -2   -0.20    0.35 
   5 -13  -2   -0.72    0.93 
  -5  13   2   -0.36    0.33 
  -5  13   2   -0.31    0.66 
  -5  13   2    0.56    0.29 
   4 -13  -2    4.42    0.86 
   4 -13  -2    9.51    1.73 
   4 -13  -2    5.91    0.41 
  -4  13   2    6.17    0.35 
  -4  13   2    5.99    0.71 
  -4  13   2    4.65    0.75 
   3 -13  -2    0.99    0.98 
   3 -13  -2    4.59    1.41 
   3 -13  -2    1.41    0.38 
   3 -13  -2    1.64    0.29 
  -3  13   2    1.86    0.33 
  -3  13   2    2.02    0.74 
   2 -13  -2   -0.31    0.36 
   2 -13  -2    0.42    1.06 
   2 -13  -2    0.40    0.30 
  -2  13   2    0.12    0.33 
  -2  13   2    0.58    0.86 
  -2  13   2    0.13    0.40 
   1 -13  -2   -0.55    0.33 
   1 -13  -2   -0.25    1.09 
   1 -13  -2    0.38    0.23 
  -1  13   2   -0.33    0.73 
  -1  13   2   -0.31    0.43 
  -1  13   2    0.47    0.29 
   0 -13  -2   18.86    1.08 
   0 -13  -2   21.56    0.40 
   0  13   2   20.92    0.58 
   0  13   2   24.60    1.08 
   0  13   2   22.22    0.52 
  -1 -13  -2    0.94    1.08 
  -1 -13  -2    1.01    0.39 
   1  13   2   -0.04    0.49 
   1  13   2    1.45    0.43 
   1  13   2    1.20    1.08 
  -2 -13  -2    0.67    1.26 
  -2 -13  -2    0.10    0.37 
  -2 -13  -2   -0.09    0.30 
   2  13   2    0.43    0.42 
   2  13   2    0.09    0.97 
   2  13   2   -0.44    0.39 
  -3 -13  -2    2.34    1.25 
  -3 -13  -2    3.09    0.40 
  -3 -13  -2    2.22    0.31 
   3  13   2    1.38    0.57 
   3  13   2    2.77    0.97 
   3  13   2    3.52    0.48 
  -4 -13  -2   -0.31    0.34 
  -4 -13  -2    0.05    0.37 
  -4 -13  -2   -0.18    1.00 
   4  13   2    0.76    0.47 
   4  13   2   -0.26    1.14 
   4  13   2   -1.01    0.60 
   6 -14  -2   -0.42    1.03 
   6 -14  -2    0.05    0.39 
  -6  14   2   -0.27    0.39 
  -6  14   2    0.23    0.64 
   5 -14  -2   -0.29    0.37 
   5 -14  -2   -0.47    0.98 
  -5  14   2    0.84    0.31 
  -5  14   2   -0.50    0.66 
  -5  14   2    0.12    0.36 
   4 -14  -2   12.32    1.64 
   4 -14  -2   15.25    0.49 
   4 -14  -2   12.06    0.87 
  -4  14   2   14.84    0.93 
  -4  14   2   16.08    0.45 
  -4  14   2   14.38    0.79 
   3 -14  -2    0.18    1.05 
   3 -14  -2   -0.54    0.39 
  -3  14   2   -0.36    0.77 
  -3  14   2    0.92    0.36 
   2 -14  -2   -0.59    0.39 
   2 -14  -2   -0.29    0.93 
  -2  14   2   -1.39    0.45 
  -2  14   2    0.10    0.35 
  -2  14   2    0.46    1.02 
   1 -14  -2    0.50    1.02 
   1 -14  -2    0.16    0.30 
  -1  14   2    0.94    0.41 
  -1  14   2   -0.80    0.44 
  -1  14   2   -0.09    0.86 
   0 -14  -2   -0.06    1.27 
   0 -14  -2    0.18    0.40 
   0  14   2   -0.79    0.50 
   0  14   2    0.41    0.42 
   0  14   2    0.95    0.98 
  -1 -14  -2    0.91    0.41 
  -1 -14  -2    1.43    1.28 
   1  14   2    1.45    0.45 
   1  14   2    1.42    1.04 
   1  14   2   -0.30    0.55 
  -2 -14  -2    4.02    0.40 
  -2 -14  -2    3.58    0.44 
  -2 -14  -2    3.50    1.26 
   2  14   2    2.04    0.55 
   2  14   2    4.78    0.50 
   2  14   2    5.04    1.11 
  -3 -14  -2    0.39    0.36 
  -3 -14  -2    0.77    0.43 
  -3 -14  -2   -0.16    1.32 
   3  14   2    0.85    1.03 
   3  14   2    1.44    0.47 
   3  14   2   -0.76    0.61 
  -4 -14  -2   -0.40    1.43 
   6 -15  -2    0.20    0.42 
  -6  15   2    0.66    0.64 
  -6  15   2   -0.05    0.39 
   5 -15  -2   -0.39    0.87 
   5 -15  -2   -0.37    0.42 
  -5  15   2    1.02    0.34 
  -5  15   2   -1.69    0.67 
   4 -15  -2   -0.04    0.39 
   4 -15  -2   -1.89    1.56 
   4 -15  -2   -0.08    0.90 
  -4  15   2    1.17    0.35 
   3 -15  -2    5.89    1.13 
   3 -15  -2    6.40    0.48 
  -3  15   2    5.90    0.87 
  -3  15   2    7.07    0.45 
   2 -15  -2    0.12    0.99 
   2 -15  -2   -0.41    0.42 
  -2  15   2    0.40    0.88 
  -2  15   2    0.76    0.39 
   1 -15  -2   -0.39    0.31 
   1 -15  -2    0.65    1.17 
  -1  15   2    0.67    0.99 
  -1  15   2   -1.59    0.48 
  -1  15   2    0.38    0.40 
   0 -15  -2    4.02    0.46 
   0 -15  -2    3.37    1.26 
   0  15   2    5.79    1.28 
   0  15   2    1.89    0.55 
   0  15   2    4.31    0.38 
  -1 -15  -2    0.07    1.26 
  -1 -15  -2    0.27    0.43 
   1  15   2    0.40    0.34 
   1  15   2    1.58    1.36 
   1  15   2   -1.48    0.55 
  -2 -15  -2    1.68    1.57 
  -2 -15  -2    0.21    0.43 
  -2 -15  -2    0.91    0.42 
   2  15   2    2.00    0.47 
   2  15   2    1.45    1.33 
  -3 -15  -2    0.44    1.37 
   5 -16  -2    0.63    1.26 
   5 -16  -2   -0.46    0.43 
  -5  16   2    1.21    0.41 
   4 -16  -2   -0.25    1.72 
   4 -16  -2    1.92    0.47 
   4 -16  -2    0.70    0.90 
  -4  16   2    2.81    0.37 
  -4  16   2   -0.61    0.89 
   3 -16  -2    0.25    0.36 
   3 -16  -2   -0.36    1.08 
  -3  16   2    0.31    0.39 
  -3  16   2    0.30    0.95 
   2 -16  -2    0.87    0.45 
   2 -16  -2    1.56    1.05 
  -2  16   2    2.07    0.42 
  -2  16   2    0.89    0.93 
   1 -16  -2    1.10    0.47 
   1 -16  -2    0.77    1.14 
  -1  16   2    2.79    0.47 
  -1  16   2    1.92    1.36 
   0 -16  -2    0.71    0.34 
   0 -16  -2   -0.28    1.25 
   0  16   2    1.34    0.45 
   0  16   2    1.69    1.11 
  -1 -16  -2    0.14    0.44 
  -1 -16  -2    0.20    1.39 
   1  16   2   -1.74    0.60 
   1  16   2    0.84    1.17 
   1  16   2    1.68    0.52 
  -2 -16  -2    4.77    1.49 
   3 -17  -2    1.82    0.50 
  -3  17   2    4.01    0.46 
   2 -17  -2   -0.88    1.35 
   2 -17  -2   -0.12    0.46 
  -2  17   2    1.69    1.07 
  -2  17   2    1.03    0.41 
   1 -17  -2    0.50    1.51 
  -1  17   2    1.13    0.47 
   0 -17  -2   -0.77    1.42 
   1 -19   3   -0.87    1.21 
  -2  19  -3    0.86    0.46 
   2 -19   3    0.45    1.60 
  -3  19  -3    1.89    0.48 
   1  18  -3    1.27    0.42 
   1  18  -3   -0.39    0.52 
   1  18  -3    1.43    1.13 
  -1 -18   3   -0.15    0.39 
  -1 -18   3    0.42    1.26 
   0  18  -3    0.19    1.36 
   0  18  -3    0.39    0.46 
   0  18  -3   -0.90    0.49 
   0 -18   3   -1.25    1.25 
   0 -18   3   -1.14    0.40 
  -1  18  -3   -0.83    0.44 
  -1  18  -3    0.55    0.46 
  -1  18  -3    0.04    1.11 
   1 -18   3    0.05    1.26 
   1 -18   3   -0.79    0.42 
  -2  18  -3    0.49    1.03 
  -2  18  -3    0.89    0.42 
   2 -18   3    1.11    1.15 
   2 -18   3    0.54    0.34 
  -3  18  -3    2.83    0.45 
   3 -18   3    2.53    1.11 
   3 -18   3    1.33    0.45 
  -4  18  -3    0.48    0.41 
   4 -18   3   -1.76    1.86 
   4 -18   3   -0.67    0.46 
   4 -18   3   -0.25    0.99 
  -5  18  -3    1.34    0.43 
  -5  18  -3    0.11    0.34 
  -3 -17   3    2.22    1.38 
   2  17  -3    0.99    0.93 
   2  17  -3    0.33    0.51 
   2  17  -3    1.58    0.49 
  -2 -17   3    0.76    1.28 
  -2 -17   3   -0.16    0.44 
  -2 -17   3    0.87    0.38 
   1  17  -3   -0.64    1.00 
   1  17  -3    0.10    0.31 
   1  17  -3   -0.24    0.50 
  -1 -17   3   -1.52    1.36 
  -1 -17   3   -0.01    0.40 
   0  17  -3   -0.05    1.20 
   0  17  -3   -1.18    0.41 
   0  17  -3    0.83    0.44 
   0 -17   3   -1.01    1.19 
   0 -17   3   -0.61    0.38 
  -1  17  -3   -0.03    0.42 
  -1  17  -3   -0.12    1.07 
  -1  17  -3    0.61    0.43 
   1 -17   3    0.58    1.18 
   1 -17   3    0.32    0.31 
  -2  17  -3    0.61    0.44 
  -2  17  -3    2.42    1.04 
  -2  17  -3    2.07    0.42 
   2 -17   3    2.27    1.11 
   2 -17   3    1.96    0.45 
  -3  17  -3   -0.54    0.28 
  -3  17  -3   -1.59    0.52 
  -3  17  -3    0.58    0.40 
   3 -17   3    0.69    1.02 
   3 -17   3   -0.51    0.42 
  -4  17  -3    2.60    0.34 
  -4  17  -3    0.81    1.39 
  -4  17  -3    3.84    0.42 
   4 -17   3    2.49    1.07 
   4 -17   3    2.16    0.43 
   4 -17   3   -0.23    2.01 
  -5  17  -3    1.58    0.36 
  -5  17  -3    2.39    0.43 
   5 -17   3    0.53    0.43 
   5 -17   3    0.68    0.92 
  -6  17  -3    1.29    0.40 
  -6  17  -3    0.38    0.39 
   6 -17   3   -0.43    0.46 
  -4 -16   3    1.26    1.57 
   3  16  -3    3.33    0.90 
   3  16  -3    3.44    0.47 
   3  16  -3    3.10    0.46 
  -3 -16   3    3.58    0.40 
  -3 -16   3    2.89    1.45 
  -3 -16   3    3.23    0.37 
   2  16  -3    1.44    1.05 
   2  16  -3    0.88    0.39 
   2  16  -3    2.01    0.46 
  -2 -16   3    1.08    0.36 
  -2 -16   3    0.98    1.39 
  -2 -16   3    0.77    0.44 
   1  16  -3    1.18    0.99 
   1  16  -3    1.70    0.48 
   1  16  -3    1.18    0.54 
  -1 -16   3    0.26    0.39 
  -1 -16   3    0.30    1.25 
   0  16  -3   -0.59    0.37 
   0  16  -3    1.02    0.45 
   0  16  -3    0.10    1.07 
   0 -16   3    0.41    0.39 
   0 -16   3   -0.40    1.13 
  -1  16  -3    1.77    0.44 
  -1  16  -3    1.19    1.13 
  -1  16  -3    0.12    0.39 
   1 -16   3   -0.46    1.06 
   1 -16   3    0.42    0.38 
  -2  16  -3   -0.90    0.38 
  -2  16  -3    0.16    0.39 
   2 -16   3    0.67    1.16 
   2 -16   3   -0.69    0.38 
  -3  16  -3    1.43    0.28 
  -3  16  -3    0.39    1.29 
  -3  16  -3    2.67    0.39 
   3 -16   3    2.80    1.58 
   3 -16   3    1.80    1.10 
   3 -16   3    2.17    0.33 
  -4  16  -3    2.26    1.21 
  -4  16  -3    2.04    0.37 
  -4  16  -3    1.56    0.30 
   4 -16   3    0.16    1.75 
   4 -16   3    1.28    0.89 
   4 -16   3    1.79    0.42 
  -5  16  -3    1.45    1.40 
  -5  16  -3    0.33    0.35 
  -5  16  -3    1.42    0.39 
   5 -16   3   -0.49    0.41 
   5 -16   3   -0.66    0.99 
  -6  16  -3    2.16    0.39 
  -6  16  -3    0.38    0.37 
   6 -16   3   -0.03    1.04 
   6 -16   3   -0.16    0.42 
   4  15  -3   -0.71    0.53 
   4  15  -3    0.65    1.14 
   4  15  -3    1.07    0.42 
  -4 -15   3    1.59    0.46 
  -4 -15   3    1.58    0.47 
  -4 -15   3   -0.68    1.13 
  -4 -15   3   -0.03    0.36 
   3  15  -3    1.90    0.41 
   3  15  -3    1.59    0.42 
   3  15  -3    2.37    0.94 
  -3 -15   3    1.88    0.43 
  -3 -15   3    2.05    0.37 
  -3 -15   3    3.64    1.24 
  -3 -15   3    2.56    0.39 
   2  15  -3    0.41    0.45 
   2  15  -3    2.00    0.45 
   2  15  -3    0.38    0.83 
  -2 -15   3    1.30    0.37 
  -2 -15   3    1.04    1.17 
  -2 -15   3    0.91    0.34 
  -2 -15   3    0.22    0.29 
   1  15  -3    3.62    0.91 
   1  15  -3    3.55    0.42 
   1  15  -3    3.01    0.44 
  -1 -15   3    2.18    1.11 
  -1 -15   3    3.41    0.37 
   0  15  -3    3.46    0.43 
   0  15  -3    3.38    0.94 
   0  15  -3    2.66    0.42 
   0 -15   3    2.04    1.05 
   0 -15   3    2.51    0.37 
  -1  15  -3    1.99    0.40 
  -1  15  -3    0.98    0.36 
   1 -15   3    1.45    0.38 
   1 -15   3   -0.04    1.16 
  -2  15  -3    3.65    1.22 
  -2  15  -3    3.68    0.41 
  -2  15  -3    2.69    0.23 
  -2  15  -3    2.97    0.38 
   2 -15   3    2.98    1.00 
   2 -15   3    2.51    0.28 
  -3  15  -3   -0.10    0.24 
  -3  15  -3    1.63    1.14 
  -3  15  -3    0.07    0.35 
  -3  15  -3   -0.84    0.31 
   3 -15   3    0.15    1.47 
   3 -15   3    0.79    0.93 
   3 -15   3    0.39    0.39 
  -4  15  -3    0.87    0.30 
  -4  15  -3    0.87    0.35 
  -4  15  -3    1.00    1.35 
   4 -15   3    0.02    0.86 
   4 -15   3    1.79    1.79 
   4 -15   3    0.48    0.39 
  -5  15  -3    6.25    1.43 
  -5  15  -3    5.42    0.37 
  -5  15  -3    5.52    0.36 
  -5  15  -3    4.17    0.62 
   5 -15   3    5.32    0.42 
   5 -15   3    2.08    2.04 
   5 -15   3    4.69    0.89 
  -6  15  -3    0.97    0.31 
  -6  15  -3   -0.37    0.35 
   6 -15   3    0.15    0.91 
   6 -15   3   -0.99    0.38 
  -7  15  -3   -0.07    0.43 
   7 -15   3   -0.94    0.40 
   7 -15   3   -1.07    1.26 
   5  14  -3    0.85    0.44 
  -5 -14   3    0.34    0.50 
   4  14  -3    0.57    0.81 
   4  14  -3    1.47    0.44 
   4  14  -3    0.17    0.54 
  -4 -14   3    0.46    0.35 
  -4 -14   3    0.76    0.45 
  -4 -14   3   -0.07    1.20 
  -4 -14   3   -0.63    0.38 
   3  14  -3    1.19    0.38 
   3  14  -3    1.00    0.76 
   3  14  -3    1.61    0.40 
  -3 -14   3    1.55    0.38 
  -3 -14   3    1.43    0.42 
  -3 -14   3    1.67    1.28 
  -3 -14   3    1.12    0.35 
   2  14  -3   -0.19    0.43 
   2  14  -3    0.16    0.81 
   2  14  -3    0.47    0.41 
  -2 -14   3    0.33    0.31 
  -2 -14   3   -0.13    0.31 
  -2 -14   3    0.00    1.03 
  -2 -14   3   -0.05    0.30 
   1  14  -3    0.76    0.40 
   1  14  -3    1.17    0.39 
   1  14  -3    0.47    0.78 
  -1 -14   3    0.94    0.20 
  -1 -14   3    0.84    0.32 
  -1 -14   3    1.19    0.25 
  -1 -14   3    1.33    1.05 
   0  14  -3    2.48    0.38 
   0  14  -3    1.55    0.81 
   0  14  -3    1.87    0.38 
   0 -14   3    2.00    0.22 
   0 -14   3    1.70    1.00 
   0 -14   3    2.01    0.34 
  -1  14  -3    1.25    0.36 
  -1  14  -3    1.45    0.37 
   1 -14   3    0.95    0.94 
   1 -14   3    1.62    0.35 
  -2  14  -3    2.38    1.27 
  -2  14  -3    1.71    0.20 
  -2  14  -3    1.79    0.27 
  -2  14  -3    1.96    0.26 
   2 -14   3    3.52    1.20 
   2 -14   3    1.97    0.34 
   2 -14   3    1.87    0.92 
   2 -14   3    1.90    0.26 
  -3  14  -3    7.85    0.33 
  -3  14  -3   10.15    1.31 
  -3  14  -3    8.78    0.30 
  -3  14  -3    9.28    0.43 
   3 -14   3    9.20    1.43 
   3 -14   3    8.00    0.40 
   3 -14   3    8.43    0.29 
   3 -14   3    6.88    0.99 
  -4  14  -3    4.15    0.35 
  -4  14  -3    2.85    0.25 
  -4  14  -3    3.84    0.31 
  -4  14  -3    3.23    1.10 
   4 -14   3    6.01    1.95 
   4 -14   3    4.15    0.96 
   4 -14   3    3.78    0.37 
  -5  14  -3    0.02    0.33 
  -5  14  -3    0.34    0.36 
  -5  14  -3   -1.05    0.49 
  -5  14  -3   -0.93    1.19 
   5 -14   3    0.17    0.85 
   5 -14   3    0.22    0.38 
   5 -14   3    0.16    2.19 
  -6  14  -3    3.17    0.36 
  -6  14  -3    2.95    0.42 
   6 -14   3    2.39    0.43 
   6 -14   3    1.16    0.84 
  -7  14  -3   -0.58    0.40 
   7 -14   3   -0.45    1.01 
   7 -14   3   -0.54    0.39 
   5  13  -3    0.55    0.81 
   5  13  -3    0.44    0.52 
   5  13  -3    0.87    0.39 
  -5 -13   3    1.01    0.41 
  -5 -13   3    0.62    0.43 
  -5 -13   3    0.93    1.42 
  -5 -13   3    0.32    0.29 
   4  13  -3    0.14    0.75 
   4  13  -3    0.51    0.41 
   4  13  -3   -0.16    0.48 
  -4 -13   3   -0.31    0.27 
  -4 -13   3    0.57    1.19 
  -4 -13   3    0.37    0.39 
  -4 -13   3    0.95    0.45 
   3  13  -3   -0.09    0.26 
   3  13  -3    0.14    0.45 
   3  13  -3    0.45    0.85 
  -3 -13   3   -0.21    0.27 
  -3 -13   3    0.56    0.37 
  -3 -13   3    0.15    0.29 
  -3 -13   3   -0.45    1.01 
   2  13  -3    0.32    0.42 
   2  13  -3    0.38    0.69 
   2  13  -3    0.05    0.35 
  -2 -13   3    0.59    0.30 
  -2 -13   3   -0.03    0.29 
  -2 -13   3    0.23    0.16 
  -2 -13   3   -0.29    0.36 
  -2 -13   3    0.73    1.04 
   1  13  -3    3.48    0.72 
   1  13  -3    3.24    0.40 
   1  13  -3    3.21    0.37 
  -1 -13   3    3.72    0.95 
  -1 -13   3    3.73    0.22 
  -1 -13   3    3.27    0.33 
  -1 -13   3    3.37    0.25 
   0  13  -3    1.29    0.32 
   0  13  -3    2.60    0.43 
   0  13  -3    1.80    0.28 
   0 -13   3    1.25    1.01 
   0 -13   3    1.41    0.31 
   0 -13   3    1.81    0.17 
   0 -13   3    1.58    0.22 
  -1  13  -3    3.58    0.17 
  -1  13  -3    3.77    0.39 
  -1  13  -3    3.51    0.33 
  -1  13  -3    4.20    1.07 
   1 -13   3    2.34    0.87 
   1 -13   3    3.79    0.31 
   1 -13   3    3.69    0.28 
  -2  13  -3    4.49    0.37 
  -2  13  -3    4.37    1.08 
  -2  13  -3    4.14    0.30 
  -2  13  -3    4.28    0.23 
   2 -13   3    4.87    1.18 
   2 -13   3    3.74    0.33 
   2 -13   3    4.73    0.29 
   2 -13   3    3.73    0.83 
  -3  13  -3    0.35    0.23 
  -3  13  -3    1.63    1.11 
  -3  13  -3    0.75    0.31 
  -3  13  -3    0.40    0.26 
   3 -13   3    0.47    0.19 
   3 -13   3    1.63    1.41 
   3 -13   3   -0.10    0.78 
   3 -13   3    0.46    0.32 
  -4  13  -3    0.02    0.35 
  -4  13  -3   -0.51    1.00 
  -4  13  -3   -0.03    0.28 
   4 -13   3   -0.19    0.88 
   4 -13   3   -0.69    1.60 
   4 -13   3   -0.39    0.33 
  -5  13  -3   17.19    0.42 
  -5  13  -3   13.59    1.05 
  -5  13  -3   16.24    0.58 
  -5  13  -3   17.19    0.44 
   5 -13   3   16.70    0.47 
   5 -13   3   13.84    0.83 
  -6  13  -3    0.53    0.31 
  -6  13  -3    3.53    1.73 
  -6  13  -3    0.65    0.29 
   6 -13   3    0.20    0.37 
   6 -13   3    0.63    0.88 
  -7  13  -3    0.71    0.41 
  -7  13  -3    1.41    0.30 
   7 -13   3    0.85    0.42 
   7 -13   3    0.74    1.01 
  -8  13  -3    0.06    0.45 
   8 -13   3    0.52    0.44 
   6  12  -3    0.76    0.57 
   6  12  -3    1.22    0.40 
   6  12  -3    1.18    1.23 
  -6 -12   3    0.98    0.55 
  -6 -12   3    1.43    0.46 
   5  12  -3   -0.20    0.50 
   5  12  -3    0.70    0.38 
   5  12  -3    0.32    0.79 
  -5 -12   3    0.02    0.28 
  -5 -12   3    0.13    1.25 
  -5 -12   3    0.81    0.49 
  -5 -12   3    0.75    0.40 
   4  12  -3    2.19    0.86 
   4  12  -3    2.32    0.38 
   4  12  -3    1.80    0.48 
  -4 -12   3    2.51    0.32 
  -4 -12   3    2.93    1.23 
  -4 -12   3    2.27    0.44 
  -4 -12   3    2.09    0.31 
   3  12  -3    2.74    0.46 
   3  12  -3    2.61    0.35 
   3  12  -3    2.51    0.72 
  -3 -12   3    2.79    0.32 
  -3 -12   3    3.14    0.39 
  -3 -12   3    1.66    0.94 
  -3 -12   3    2.69    0.29 
   2  12  -3    4.92    0.73 
   2  12  -3    4.67    0.41 
   2  12  -3    5.31    0.38 
  -2 -12   3    5.32    0.95 
  -2 -12   3    4.97    0.31 
  -2 -12   3    4.65    0.31 
  -2 -12   3    4.86    0.17 
  -2 -12   3    5.29    0.39 
   1  12  -3    0.42    0.34 
   1  12  -3    1.65    0.49 
   1  12  -3    0.22    0.32 
   1  12  -3    1.35    0.77 
  -1 -12   3    0.38    0.27 
  -1 -12   3   -0.40    0.74 
  -1 -12   3    0.65    0.17 
  -1 -12   3    0.54    0.24 
   0  12  -3    3.23    0.42 
   0  12  -3    2.16    0.31 
   0  12  -3    2.82    0.36 
   0 -12   3    2.27    0.29 
   0 -12   3    4.01    0.94 
   0 -12   3    2.42    0.20 
   0 -12   3    2.37    0.16 
  -1  12  -3   19.44    1.08 
  -1  12  -3   24.33    0.52 
  -1  12  -3   23.23    0.44 
  -1  12  -3   22.74    0.30 
  -1  12  -3   21.75    0.42 
   1 -12   3   23.37    0.45 
   1 -12   3   21.88    0.92 
   1 -12   3   23.60    0.55 
   1 -12   3   23.35    0.39 
  -2  12  -3    0.42    0.23 
  -2  12  -3    0.36    0.18 
  -2  12  -3    0.53    1.15 
  -2  12  -3    0.16    0.24 
   2 -12   3    0.17    0.20 
   2 -12   3    0.46    1.05 
   2 -12   3    0.36    0.20 
   2 -12   3   -1.06    0.71 
   2 -12   3    1.31    1.03 
  -3  12  -3    4.51    0.34 
  -3  12  -3    3.40    0.99 
  -3  12  -3    4.58    0.28 
  -3  12  -3    3.57    0.23 
   3 -12   3    4.50    0.33 
   3 -12   3    3.62    1.10 
   3 -12   3    2.59    0.72 
   3 -12   3    4.15    1.27 
   3 -12   3    4.19    0.20 
  -4  12  -3    3.20    0.27 
  -4  12  -3    3.65    0.32 
  -4  12  -3    2.50    1.18 
   4 -12   3    1.69    1.47 
   4 -12   3    3.08    0.32 
   4 -12   3    3.06    0.93 
   4 -12   3    4.30    0.83 
  -5  12  -3    0.79    0.34 
  -5  12  -3    0.68    0.32 
  -5  12  -3    0.18    0.38 
  -5  12  -3    1.69    0.99 
  -5  12  -3    0.35    0.26 
   5 -12   3    0.58    0.81 
   5 -12   3    0.24    0.75 
   5 -12   3   -1.15    1.65 
   5 -12   3    0.31    0.33 
  -6  12  -3    2.52    0.35 
  -6  12  -3    2.23    0.30 
  -6  12  -3    0.00    1.16 
  -6  12  -3    1.40    0.37 
  -6  12  -3    2.68    0.34 
   6 -12   3   -1.85    1.96 
   6 -12   3    2.27    0.96 
   6 -12   3    1.27    0.35 
  -7  12  -3   -0.39    0.38 
  -7  12  -3    0.55    0.28 
  -7  12  -3    1.16    0.39 
   7 -12   3    0.13    0.96 
   7 -12   3   -0.18    0.37 
  -8  12  -3    0.24    0.44 
  -8  12  -3    1.28    0.42 
   8 -12   3   -0.03    0.46 
   8 -12   3    0.02    1.22 
   6  11  -3    0.66    0.36 
   6  11  -3   -0.25    0.49 
   6  11  -3    0.56    0.96 
  -6 -11   3    0.98    0.42 
  -6 -11   3    0.93    0.48 
   5  11  -3    3.77    0.83 
   5  11  -3    2.60    0.50 
   5  11  -3    3.17    0.38 
  -5 -11   3    2.51    0.26 
  -5 -11   3    3.35    0.49 
  -5 -11   3    2.75    1.09 
  -5 -11   3    2.75    0.31 
   4  11  -3    2.67    0.81 
   4  11  -3    3.27    0.49 
   4  11  -3    3.54    0.38 
  -4 -11   3    2.90    0.36 
  -4 -11   3    2.87    0.28 
  -4 -11   3    2.56    0.40 
  -4 -11   3    2.93    0.26 
  -4 -11   3    2.22    1.10 
   3  11  -3    5.35    0.69 
   3  11  -3    5.24    0.36 
   3  11  -3    4.98    0.45 
   3  11  -3    3.97    0.80 
  -3 -11   3    3.12    0.95 
  -3 -11   3    5.25    0.37 
  -3 -11   3    5.18    0.08 
  -3 -11   3    5.63    0.40 
  -3 -11   3    5.35    0.32 
  -3 -11   3    4.99    0.32 
   2  11  -3   -0.01    0.29 
   2  11  -3   -0.08    0.24 
   2  11  -3   -0.99    0.63 
   2  11  -3    0.03    0.60 
  -2 -11   3    0.09    0.23 
  -2 -11   3    0.18    0.27 
  -2 -11   3   -0.11    0.23 
  -2 -11   3   -0.19    0.92 
  -2 -11   3    0.03    0.13 
   1  11  -3    5.61    0.72 
   1  11  -3    4.24    0.61 
   1  11  -3    4.61    0.35 
   1  11  -3    4.83    0.34 
   1  11  -3    5.42    0.50 
  -1 -11   3    4.68    0.27 
  -1 -11   3    5.10    0.26 
  -1 -11   3    6.58    0.97 
  -1 -11   3    4.69    0.18 
   0  11  -3    0.98    0.35 
   0  11  -3    0.60    0.30 
   0  11  -3    0.48    0.29 
   0  11  -3    0.32    0.91 
   0 -11   3    0.40    0.17 
   0 -11   3    6.32    1.44 
   0 -11   3    0.14    0.24 
   0 -11   3    0.30    0.25 
   0 -11   3    1.13    0.83 
   0 -11   3    0.53    0.14 
  -1  11  -3   31.56    0.61 
  -1  11  -3   31.03    0.35 
  -1  11  -3   31.83    0.55 
  -1  11  -3   31.43    0.53 
   1 -11   3   30.61    0.42 
   1 -11   3   31.58    0.58 
   1 -11   3   30.36    0.42 
  -2  11  -3   18.40    0.31 
  -2  11  -3   14.96    1.01 
  -2  11  -3   17.90    0.33 
  -2  11  -3   19.06    0.42 
  -2  11  -3   18.29    0.41 
   2 -11   3   19.70    0.40 
   2 -11   3   18.40    0.33 
   2 -11   3   19.21    1.11 
   2 -11   3   17.88    0.31 
   2 -11   3   16.31    0.77 
   2 -11   3   15.72    0.97 
  -3  11  -3    1.54    0.19 
  -3  11  -3    1.69    0.28 
  -3  11  -3    1.46    0.24 
  -3  11  -3    5.32    1.00 
  -3  11  -3    1.70    0.23 
   3 -11   3    1.80    0.15 
   3 -11   3    3.90    1.10 
   3 -11   3    1.73    0.71 
   3 -11   3    1.68    1.14 
   3 -11   3    1.47    0.26 
  -4  11  -3    2.00    0.28 
  -4  11  -3    2.01    0.87 
  -4  11  -3    1.59    0.21 
  -4  11  -3    1.50    0.21 
  -4  11  -3    2.11    0.29 
   4 -11   3    1.63    0.81 
   4 -11   3    0.87    1.22 
   4 -11   3    1.30    0.70 
   4 -11   3    2.23    0.30 
  -5  11  -3   14.96    0.43 
  -5  11  -3   15.51    0.43 
  -5  11  -3   14.97    0.32 
  -5  11  -3   15.75    0.39 
  -5  11  -3   11.92    0.93 
  -5  11  -3   15.83    0.37 
   5 -11   3   12.40    0.79 
   5 -11   3   13.54    0.79 
   5 -11   3   15.10    0.42 
   5 -11   3   12.73    1.60 
  -6  11  -3    2.86    0.30 
  -6  11  -3    2.98    0.40 
  -6  11  -3    6.31    1.08 
  -6  11  -3    2.89    0.25 
  -6  11  -3    3.16    0.29 
  -6  11  -3    3.49    0.35 
   6 -11   3    0.20    1.78 
   6 -11   3    1.04    0.88 
   6 -11   3    2.74    0.37 
  -7  11  -3   -0.21    0.28 
  -7  11  -3    1.06    0.41 
  -7  11  -3    0.43    0.26 
   7 -11   3   -0.07    0.36 
   7 -11   3    1.01    0.97 
  -8  11  -3    0.41    0.34 
  -8  11  -3    1.12    0.45 
   8 -11   3   -0.82    0.96 
   8 -11   3   -0.11    0.38 
   7  10  -3   -0.24    0.39 
   7  10  -3    0.90    0.39 
  -7 -10   3    0.27    0.48 
  -7 -10   3    0.17    0.53 
   6  10  -3    2.47    0.79 
   6  10  -3    2.44    0.51 
   6  10  -3    3.79    0.39 
  -6 -10   3    2.72    0.48 
  -6 -10   3    2.58    0.30 
   5  10  -3    4.71    0.37 
   5  10  -3    4.27    0.78 
   5  10  -3    3.68    0.48 
  -5 -10   3    4.65    0.88 
  -5 -10   3    4.36    0.39 
  -5 -10   3    4.14    0.47 
  -5 -10   3    4.49    0.28 
   4  10  -3    2.10    0.36 
   4  10  -3    2.34    0.35 
   4  10  -3    1.81    0.60 
   4  10  -3    2.61    0.80 
  -4 -10   3    1.68    0.39 
  -4 -10   3    2.46    0.30 
  -4 -10   3    2.24    0.92 
  -4 -10   3    1.95    0.28 
  -4 -10   3    2.08    0.26 
   3  10  -3   -0.77    0.56 
   3  10  -3    0.39    0.30 
   3  10  -3   -0.16    0.64 
   3  10  -3    0.06    0.28 
  -3 -10   3   -0.14    0.26 
  -3 -10   3    0.30    0.23 
  -3 -10   3    0.00    0.03 
  -3 -10   3    0.02    0.30 
  -3 -10   3    0.35    0.23 
  -3 -10   3    0.95    0.93 
   2  10  -3   -0.08    0.32 
   2  10  -3   -0.02    0.50 
   2  10  -3    0.09    0.28 
   2  10  -3   -0.36    0.64 
  -2 -10   3   -0.57    0.72 
  -2 -10   3   -0.43    0.22 
  -2 -10   3    0.19    0.22 
  -2 -10   3    0.09    0.25 
  -2 -10   3    0.05    0.11 
  -2 -10   3    0.30    0.27 
   1  10  -3    0.62    0.51 
   1  10  -3    0.72    0.28 
   1  10  -3    1.08    0.22 
   1  10  -3    0.61    0.59 
  -1 -10   3    0.46    0.73 
  -1 -10   3    1.54    1.22 
  -1 -10   3    0.80    0.26 
  -1 -10   3    0.83    0.27 
  -1 -10   3    0.58    0.13 
  -1 -10   3    1.30    0.21 
  -1 -10   3    0.83    0.22 
   0  10  -3   19.94    0.41 
   0  10  -3   17.50    0.72 
   0  10  -3   18.82    0.39 
   0  10  -3   20.46    0.63 
   0  10  -3   19.92    0.30 
   0 -10   3   17.95    0.63 
   0 -10   3   19.64    0.28 
   0 -10   3   20.15    0.39 
   0 -10   3   15.99    0.91 
   0 -10   3   19.38    0.39 
   0 -10   3   20.15    0.36 
   0 -10   3   19.09    0.22 
  -1  10  -3   23.53    0.40 
  -1  10  -3   23.58    0.58 
  -1  10  -3   23.62    0.49 
  -1  10  -3   24.85    1.22 
  -1  10  -3   22.23    0.39 
  -1  10  -3   23.43    0.32 
   1 -10   3   24.52    0.81 
   1 -10   3   20.14    0.96 
   1 -10   3   23.28    0.50 
   1 -10   3   23.56    0.42 
   1 -10   3   23.58    0.45 
   1 -10   3   23.10    0.99 
   1 -10   3   23.76    0.39 
  -2  10  -3    2.32    0.76 
  -2  10  -3    2.76    0.22 
  -2  10  -3    2.51    0.20 
  -2  10  -3    2.85    0.28 
  -2  10  -3    2.81    0.20 
  -2  10  -3    3.98    0.98 
  -2  10  -3    1.74    0.67 
   2 -10   3    2.70    0.25 
   2 -10   3    2.56    0.18 
   2 -10   3    2.48    0.24 
   2 -10   3    1.37    0.62 
   2 -10   3    2.62    0.27 
   2 -10   3    3.15    0.90 
   2 -10   3    2.36    0.87 
  -3  10  -3   10.05    0.89 
  -3  10  -3   11.85    0.22 
  -3  10  -3   13.04    0.33 
  -3  10  -3   12.57    0.34 
  -3  10  -3   12.80    0.30 
   3 -10   3    9.79    0.81 
   3 -10   3   12.74    0.30 
   3 -10   3   12.57    1.08 
  -4  10  -3    1.41    0.89 
  -4  10  -3    1.60    0.35 
  -4  10  -3    2.45    0.22 
  -4  10  -3    1.84    0.29 
  -4  10  -3    1.54    0.28 
  -4  10  -3    2.00    0.25 
   4 -10   3    1.87    1.17 
   4 -10   3    1.06    0.66 
   4 -10   3    1.87    0.23 
  -5  10  -3    1.91    0.28 
  -5  10  -3    1.44    0.28 
  -5  10  -3    1.36    0.27 
  -5  10  -3    0.98    0.23 
  -5  10  -3    0.44    1.00 
  -5  10  -3    1.46    0.33 
   5 -10   3    1.75    0.86 
   5 -10   3    1.45    0.30 
   5 -10   3    0.34    1.37 
   5 -10   3    1.59    0.77 
  -6  10  -3    0.89    0.36 
  -6  10  -3    1.15    0.24 
  -6  10  -3    0.69    0.27 
  -6  10  -3    0.89    0.33 
  -6  10  -3    0.99    0.23 
  -6  10  -3    2.27    1.03 
   6 -10   3   -1.29    1.58 
   6 -10   3    1.02    0.35 
   6 -10   3    0.13    0.85 
  -7  10  -3    0.45    0.23 
  -7  10  -3   -0.50    0.27 
  -7  10  -3    0.97    0.42 
   7 -10   3   -0.07    0.90 
   7 -10   3    0.28    0.40 
  -8  10  -3    0.86    0.46 
  -8  10  -3   -0.20    0.31 
   8 -10   3   -1.04    0.92 
   8 -10   3   -0.35    0.42 
  -9  10  -3    1.31    0.49 
   7   9  -3    0.96    0.37 
   7   9  -3    0.75    1.04 
   7   9  -3    0.12    0.51 
  -7  -9   3   -0.30    0.37 
  -7  -9   3    1.22    0.57 
   6   9  -3    0.38    0.32 
   6   9  -3    0.16    0.93 
   6   9  -3    0.17    0.47 
  -6  -9   3    0.47    0.49 
  -6  -9   3    0.44    1.14 
  -6  -9   3    0.58    0.37 
   5   9  -3    3.16    0.86 
   5   9  -3    2.54    0.32 
   5   9  -3    2.52    0.45 
   5   9  -3    1.76    0.66 
  -5  -9   3    3.28    0.48 
  -5  -9   3    2.51    0.87 
  -5  -9   3    2.68    0.22 
  -5  -9   3    2.96    0.37 
   4   9  -3    3.50    0.32 
   4   9  -3    3.49    0.58 
   4   9  -3    3.90    0.30 
   4   9  -3    3.66    0.71 
  -4  -9   3    3.09    0.73 
  -4  -9   3    3.64    0.39 
  -4  -9   3    3.96    0.24 
  -4  -9   3    3.82    0.33 
  -4  -9   3    3.51    0.25 
   3   9  -3    0.32    0.52 
   3   9  -3    0.69    0.56 
   3   9  -3    0.52    0.26 
   3   9  -3    0.54    0.26 
  -3  -9   3    0.59    0.27 
  -3  -9   3    0.90    0.25 
  -3  -9   3    0.67    0.20 
  -3  -9   3    2.00    0.87 
  -3  -9   3    0.79    0.30 
   2   9  -3    0.32    0.50 
   2   9  -3    0.08    0.25 
   2   9  -3    0.28    0.21 
   2   9  -3    0.65    0.25 
   2   9  -3    0.10    0.48 
  -2  -9   3    0.42    0.23 
  -2  -9   3    1.48    0.71 
  -2  -9   3    0.64    0.27 
  -2  -9   3    0.29    0.26 
  -2  -9   3    0.32    0.10 
  -2  -9   3    0.27    1.20 
  -2  -9   3    0.50    0.21 
   1   9  -3    0.25    0.20 
   1   9  -3    0.09    0.27 
   1   9  -3    0.35    0.49 
   1   9  -3    0.17    0.27 
   1   9  -3    0.36    0.52 
  -1  -9   3    1.49    0.90 
  -1  -9   3    0.33    0.24 
  -1  -9   3    0.50    0.71 
  -1  -9   3    0.26    0.19 
  -1  -9   3    0.51    0.13 
  -1  -9   3    0.22    0.25 
  -1  -9   3    0.16    0.19 
   0   9  -3    8.21    0.80 
   0   9  -3    6.70    0.61 
   0   9  -3    8.48    0.28 
   0   9  -3    9.22    1.00 
   0   9  -3    8.51    0.32 
   0   9  -3    9.11    0.28 
   0   9  -3    8.54    0.15 
   0   9  -3    8.43    0.46 
   0  -9   3    8.36    0.18 
   0  -9   3    6.98    0.95 
   0  -9   3    7.09    0.64 
   0  -9   3    8.03    0.30 
   0  -9   3    8.57    0.23 
   0  -9   3    8.84    0.33 
   0  -9   3    8.77    0.25 
  -1   9  -3    0.34    0.19 
  -1   9  -3    0.58    0.16 
  -1   9  -3    2.96    0.95 
  -1   9  -3    0.54    0.21 
  -1   9  -3    0.22    0.21 
  -1   9  -3    0.44    0.14 
  -1   9  -3    0.05    0.63 
  -1   9  -3   -0.43    0.57 
   1  -9   3    0.62    0.22 
   1  -9   3    0.70    0.25 
   1  -9   3    0.59    0.20 
   1  -9   3    0.58    0.20 
   1  -9   3    0.76    0.71 
   1  -9   3    0.97    0.75 
  -2   9  -3    1.53    0.21 
  -2   9  -3    0.97    0.24 
  -2   9  -3    1.93    0.63 
  -2   9  -3    1.27    0.17 
  -2   9  -3    1.14    0.18 
  -2   9  -3    0.73    0.55 
  -2   9  -3    0.97    0.74 
   2  -9   3    1.72    0.24 
   2  -9   3    1.04    0.22 
   2  -9   3    1.51    0.25 
   2  -9   3    3.46    0.91 
   2  -9   3    0.71    0.80 
   2  -9   3    1.21    0.62 
   2  -9   3    1.19    0.16 
  -3   9  -3    6.00    0.26 
  -3   9  -3    5.99    0.24 
  -3   9  -3    4.72    0.56 
  -3   9  -3    4.28    0.47 
  -3   9  -3    8.56    1.03 
  -3   9  -3    6.20    0.18 
  -3   9  -3    5.44    0.15 
  -3   9  -3    5.92    0.26 
   3  -9   3    6.22    0.28 
   3  -9   3    4.70    0.64 
   3  -9   3    6.03    0.25 
   3  -9   3    4.66    0.59 
   3  -9   3    5.86    0.29 
   3  -9   3    6.42    0.95 
  -4   9  -3    1.83    0.22 
  -4   9  -3    3.50    1.07 
  -4   9  -3    1.02    0.25 
  -4   9  -3    0.98    0.27 
  -4   9  -3    1.16    0.19 
  -4   9  -3    1.65    0.26 
   4  -9   3    1.73    0.21 
   4  -9   3    0.70    0.97 
   4  -9   3    0.76    0.64 
   4  -9   3    1.67    0.74 
  -5   9  -3   15.45    0.40 
  -5   9  -3   15.11    0.43 
  -5   9  -3   15.18    0.32 
  -5   9  -3   15.08    0.37 
  -5   9  -3   15.02    0.36 
   5  -9   3   12.21    1.33 
   5  -9   3   14.52    0.39 
  -6   9  -3    3.33    0.23 
  -6   9  -3    2.94    0.26 
  -6   9  -3    3.73    1.03 
  -6   9  -3    3.25    0.34 
  -6   9  -3    2.99    0.35 
   6  -9   3    3.03    0.34 
   6  -9   3    2.38    0.96 
   6  -9   3    2.09    0.81 
   6  -9   3   -0.21    1.62 
  -7   9  -3    4.86    0.42 
  -7   9  -3    4.35    0.24 
  -7   9  -3    4.05    0.31 
   7  -9   3    4.60    0.38 
   7  -9   3    3.82    0.84 
   7  -9   3    1.09    1.81 
  -8   9  -3    2.61    0.52 
  -8   9  -3    1.32    0.42 
   8  -9   3    0.97    0.87 
   8  -9   3    1.57    0.38 
  -9   9  -3    0.69    0.53 
   9  -9   3   -0.29    0.37 
   7   8  -3   -0.11    0.48 
   7   8  -3    0.08    0.94 
   7   8  -3    1.21    0.40 
  -7  -8   3    0.35    0.40 
  -7  -8   3    0.77    0.55 
   6   8  -3    0.77    0.46 
   6   8  -3    0.33    0.30 
   6   8  -3    0.58    0.84 
  -6  -8   3   -0.54    0.32 
  -6  -8   3   -0.38    0.90 
  -6  -8   3    0.07    0.20 
  -6  -8   3   -0.02    0.46 
   5   8  -3    4.16    0.43 
   5   8  -3    4.68    0.69 
   5   8  -3    4.06    0.31 
   5   8  -3    3.47    0.57 
  -5  -8   3    4.33    0.23 
  -5  -8   3    3.88    0.20 
  -5  -8   3    3.07    0.79 
  -5  -8   3    4.53    0.36 
  -5  -8   3    4.33    0.19 
  -5  -8   3    4.01    0.45 
   4   8  -3    2.56    0.51 
   4   8  -3    3.23    0.26 
   4   8  -3    2.62    0.59 
   4   8  -3    3.39    0.38 
  -4  -8   3    2.25    0.70 
  -4  -8   3    3.42    0.29 
  -4  -8   3    3.13    0.20 
  -4  -8   3    3.68    0.23 
  -4  -8   3    2.89    0.36 
   3   8  -3    1.05    0.50 
   3   8  -3    1.07    0.34 
   3   8  -3   -0.08    0.56 
   3   8  -3    0.87    0.23 
   3   8  -3    1.12    0.22 
  -3  -8   3    0.85    0.23 
  -3  -8   3    1.34    0.32 
  -3  -8   3    1.37    0.26 
  -3  -8   3    0.82    0.18 
  -3  -8   3    0.65    0.72 
   2   8  -3    0.08    0.42 
   2   8  -3    0.24    0.48 
   2   8  -3    0.20    0.19 
   2   8  -3    0.06    0.22 
   2   8  -3    0.38    0.30 
  -2  -8   3   -0.08    0.17 
  -2  -8   3    0.14    0.08 
  -2  -8   3    0.08    0.24 
  -2  -8   3    1.27    0.88 
  -2  -8   3    0.08    0.23 
  -2  -8   3    0.16    0.18 
  -2  -8   3    0.01    0.20 
   1   8  -3    1.26    0.56 
   1   8  -3    0.30    0.19 
   1   8  -3    0.16    0.25 
   1   8  -3    0.40    0.47 
   1   8  -3    0.48    0.20 
   1   8  -3    0.86    0.86 
  -1  -8   3    0.22    0.19 
  -1  -8   3    0.23    0.84 
  -1  -8   3    0.35    0.17 
  -1  -8   3    0.28    0.20 
  -1  -8   3    0.15    0.25 
  -1  -8   3    2.38    0.68 
  -1  -8   3    0.50    0.14 
   0   8  -3   49.29    1.63 
   0   8  -3   50.02    0.54 
   0   8  -3   50.37    0.42 
   0   8  -3   49.60    0.83 
   0   8  -3   49.91    0.72 
   0   8  -3   50.53    0.53 
   0  -8   3   51.27    0.70 
   0  -8   3   50.76    0.54 
   0  -8   3   50.95    0.51 
   0  -8   3   50.80    0.54 
  -1   8  -3   64.54    1.70 
  -1   8  -3   65.05    0.59 
  -1   8  -3   64.62    0.52 
  -1   8  -3   64.92    0.68 
  -1   8  -3   64.83    0.56
[truncated: 1,391,670 more chars]
