# Supplementary material for: Manganese(II) Complexes with Non-Steroidal Anti-Inflammatory Drugs: Structure and Biological Activity
Source: Int J Mol Sci. 2024 Dec 16;25(24):13457. doi: 10.3390/ijms252413457 (PMC11676910; doi:10.3390/ijms252413457)
Supplement: Supplementary file 1 [file ijms-25-13457-s001.zip › Supplementary File S1/Cif of complex 3.cif]

data_global 
_audit_creation_date        "2020-12-27"
_audit_creation_method CRYSTALS_ver_14.61_build_6236 

_oxford_structure_analysis_title  'ps_fd1576_0ma in C2/c'
_chemical_name_systematic         ?
_chemical_melting_point           ?

#looking for refcif 
 
 
# Check this file using the IUCr facility at: 
# http://checkcif.iucr.org/ 
 
# The content below is held in the file 'script/refcif.dat'. This is a text 
# file which you may edit to reflect local conditions. 
# Items which need looking at are represented by a '?'. 
# Items for which there are choices are prefixed with 'choose from'. 
 
_publ_contact_letter 
; 
 Please consider this CIF submission for 
 publication as a Short Format Paper in Acta 
 Crystallographica E. 
; 
_publ_contact_author_name         'Anthony Other' 
_publ_contact_author_address 
; 
 Chemical Crystallography Laboratory, 
 Department of Chemistry, 
 University of Nowhere, 
 Nowhere, NO1 4T, UK. 
; 
 
_publ_contact_author_phone        '+44 1865 000000' 
_publ_contact_author_fax          '+44 1865 000000' 
_publ_contact_author_email        'a.n.other@chem.no.ac.uk' 
_publ_requested_journal           'Section E' 
_publ_requested_category          EO # choose from: FI FM FO CI CM CO AD 
_publ_requested_coeditor_name     'Prof William Clegg' 
 
_publ_section_title 
# Title of paper - generally just the systematic or trivial name 
; ? 
; 
 
# The loop structure below should contain the names and addresses of all 
# authors, in the required order of publication. Repeat as necessary. 
loop_ 
 _publ_author_name 
 _publ_author_address 
 _publ_author_footnote 
 'Other, Anthony N.' # Author 1 
; 
 ? # Address for author 1 
; 
; 
 ? # Footnote for author 1 
; 
 'Else, S. O.' # Author 2 
; 
 ? # Address 2 
; 
; 
 ? # Footnote 2 
; 
 
 
_publ_section_abstract 
# Text of the abstract 
# (a) The Abstract must be self-contained and comprehensible 
# without the rest of the paper. This means no references 
# to atom names or to compound numbers; compounds must be 
# identified as the title compound, or by name or by some other 
# means such as derivatives of each other (e.g. "the 
# corresponding ketone"). 
# (b) The chemical formula of "the title compound" must be given. 
# (c) Any crystallographic molecular symmetry should be 
# mentioned, and also the presence of more than one molecule 
# in the asymmetric unit (i.e. anything other than Z'=1). 
; 
? 
; 
 
_publ_section_related_literature  # Not in version 2.3.1 
############################################################### 
# Essential references (e.g. to the origin of the material studied, related 
# structural studies, and to information supporting the reported structure) 
# should be cited in this section, with appropriate very brief explanatory 
# text, for example `The synthesis of the complex is described by Jones 
# (2001). The anhydrous complex has essentially the same coordination 
# geometry (Smith, 2003).' In addition, all references included in the 
# supplementary materials, but not elsewhere in the published article, 
# should be given here. The simple text `For related literature, see:...' 
# may be used, but further details should be provided in the Comment 
# section, which forms part of the supplementary material. 
############################################################### 
; 
? 
; 
 
_publ_section_comment 
# Text of the paper 
# Note that atoms are referenced as N2, not N(2) or N~2~ 
# If text containing () occur within (), the outer ones should be [] 
# Figures should be referenced as Fig. 
; 
? 
; 
_publ_section_acknowledgements    # Acknowledgments 
; 
? 
; 
_publ_section_figure_captions 
# Captions to figures - Start each caption on a new line after a blank line 
; 
Fig. 1. 
The title compound with displacement ellipsoids drawn at the 50% 
probability level. H atoms are shown as spheres of 
arbitary radius. 
 
; 
 
 
_publ_section_exptl_refinement 
# Some potentially useful phrases are donated by Bill Clegg: 
; 
In the absence of significant anomalous scattering, Friedel pairs were 
merged. 
 
The absolute configuration was arbitrarily assigned. 
 
The relatively large ratio of minimum to maximum corrections applied 
in the multiscan process (1:nnn) reflect changes in the illuminated 
volume of the crystal. 
 
Changes in illuminated volume were kept to a minimum, and were 
taken into account (G\"orbitz, 1999) by the multi-scan inter-frame 
scaling (DENZO/SCALEPACK, Otwinowski & Minor, 1997). 
 
 
G\"orbitz, C. H. (1999). Acta Cryst. B55, 1090-1098. 
 
 
 
 
The H atoms were all located in a difference map, but those 
attached to carbon atoms were repositioned geometrically. 
The H atoms were initially refined with soft restraints on the 
bond lengths and angles to regularise their geometry 
(C---H in the range 0.93--0.98, 
N---H in the range 0.86--0.89 
N---H to 0.86 
O---H = 0.82 
\%A) 
and 
U~iso~(H) (in the range 1.2-1.5 times U~eq~ of the parent atom), 
after which the positions were refined with riding constraints 
(Cooper et al, 2010). 
 
Cooper, R. I., Thompson, A. L. & Watkin, D. J. (2010). J. Appl. Cryst. 
43, 1100-1107. 
 
; 
 
_publ_section_exptl_prep 
# Brief details or a reference. Include solvent if known 
; 
? 
; 
 
# Hand-made tables can be put in the cif. The number of columns 
# is set in the loop header. 
# The contants of each column can either be a piece of text 
# without any spaces (eg a number) or other text enclosed in " " 
# Remove the leading # in the following example 
 
#_geom_extra_table_head_A 
#; 
#Table 2. 
#Molecular parameters deviating most from MOGUL averages 
#; 
# 
#loop_ 
#_geom_extra_tableA_col_1 
#_geom_extra_tableA_col_2 
#_geom_extra_tableA_col_3 
#_geom_extra_tableA_col_4 
# 
#Parameter "Observed Value" "MOGUL Value" "MOGUL e.s.d" 
#N5-C6-C4 129 124 "7 (\%)" 
#C3-O10-C2 105 109 "2 (\%)" 
#C6-O7 1.25 1.22 ".02 (\%A)" 
# 
 
data_I 
 
_exptl_special_details 
; 
 The crystal was 
placed in the cold stream of an Oxford 
Cryosystems open-flow nitrogen cryostat (Cosier & 
Glazer, 1986) with a nominal stability of 0.1K. 
 
Cosier, J. & Glazer, A.M., 1986. J. Appl. Cryst. 105-107. 
; 
_refine_special_details 
; 
? 
; 
#--------------------------------------------------------------- 
# _oxford_ data items, April 2010: 
# There is some uncertainty about the correct way of forming local data 
# names, e.g. 
 
# _atom_site_special_shape_oxford 
# or 
# _oxford_atom_site_special_shape 
 
# see: 
# http://www.iucr.org/resources/cif/spec/version1.1/semantics#namespace 
 
# A reserved prefix, e.g. foo, must be used in the following way 
# " If the data file contains items defined in a DDL1 dictionary, the 
# local data names assigned under the reserved prefix must contain it as 
# their first component, e.g. _foo_atom_site_my_item. " 
 
# However, this seems to say the opposite: 
# http://www.iucr.org/__data/iucr/cif/standard/cifstd8.html 
 
# According to advice from the IUCr, CRYSTALS is correct 
#--------------------------------------------------------------- 
# End of 'script/refcif.dat' 
#end of refcif 
_cell_length_a                    29.802(4)
_cell_length_b                    10.4108(14)
_cell_length_c                    13.4826(16)
_cell_angle_alpha                 90
_cell_angle_beta                  96.699(3)
_cell_angle_gamma                 90
_cell_volume                      4154.6(9)
 
_symmetry_cell_setting            'monoclinic' 
_symmetry_space_group_name_H-M    'C 1 2/c 1 ' 
_symmetry_space_group_name_Hall   ? 
loop_
 _symmetry_equiv_pos_as_xyz
 'x,y,z'
 '-x,-y,-z'
 'x+1/2,y+1/2,z'
 '-x+1/2,-y+1/2,-z'
 '-x,y,-z+1/2'
 'x,-y,z+1/2'
 '-x+1/2,y+1/2,-z+1/2'
 'x+1/2,-y+1/2,z+1/2'

loop_
_atom_type_symbol
_atom_type_scat_dispersion_real
_atom_type_scat_dispersion_imag
_atom_type_scat_Cromer_Mann_a1
_atom_type_scat_Cromer_Mann_b1
_atom_type_scat_Cromer_Mann_a2
_atom_type_scat_Cromer_Mann_b2
_atom_type_scat_Cromer_Mann_a3
_atom_type_scat_Cromer_Mann_b3
_atom_type_scat_Cromer_Mann_a4
_atom_type_scat_Cromer_Mann_b4
_atom_type_scat_Cromer_Mann_c
_atom_type_scat_source  
 C       0.0033   0.0016   2.3100  20.8439   1.0200  10.2075   1.5886   0.5687
   0.8650  51.6512   0.2156 'International Tables Vol C 4.2.6.8 and 6.1.1.4'
 H       0.0000   0.0000   0.4930  10.5109   0.3229  26.1257   0.1402   3.1424
   0.0408  57.7998   0.0030 'International Tables Vol C 4.2.6.8 and 6.1.1.4'
 N       0.0061   0.0033  12.2126   0.0057   3.1322   9.8933   2.0125  28.9975
   1.1663   0.5826 -11.5290 'International Tables Vol C 4.2.6.8 and 6.1.1.4'
 O       0.0106   0.0060   3.0485  13.2771   2.2868   5.7011   1.5463   0.3239
   0.8670  32.9089   0.2508 'International Tables Vol C 4.2.6.8 and 6.1.1.4'
 Cl      0.1484   0.1585  11.4604   0.0104   7.1964   1.1662   6.2556  18.5194
   1.6455  47.7784  -9.5574 'International Tables Vol C 4.2.6.8 and 6.1.1.4'
 Mn      0.3368   0.7283  11.2819   5.3409   7.3573   0.3432   3.0193  17.8674
   2.2441  83.7543   1.0896 'International Tables Vol C 4.2.6.8 and 6.1.1.4'
 
 
_cell_formula_units_Z                    4

# Given Formula = C40 H40 Cl4 Mn4 N8 O8 
# Dc =      1.79 Fooo =   2272.00 Mu =     15.11 M =   1122.33
# Found Formula = C42 H36 Cl4 Mn1 N4 O6 
# Dc =      1.42 FOOO =   1828.00 Mu =      6.27 M =    889.51

_chemical_formula_sum             'C42 H36 Cl4 Mn1 N4 O6'
_chemical_formula_moiety          'C42 H36 Cl4 Mn1 N4 O6'
_chemical_compound_source                ?
_chemical_formula_weight            889.51
 
 
_cell_measurement_reflns_used          261
_cell_measurement_theta_min             10
_cell_measurement_theta_max             20
_cell_measurement_temperature          295
 
_exptl_crystal_description        'bar' 
_exptl_crystal_colour             'brown' 
_exptl_crystal_size_min           0.090 
_exptl_crystal_size_mid           0.120 
_exptl_crystal_size_max           0.240 
 
_exptl_crystal_density_diffrn     1.422 
_exptl_crystal_density_meas       ? 
_exptl_crystal_density_method     'not measured' 
# Non-dispersive F(000): 
_exptl_crystal_F_000              1828 
_exptl_absorpt_coefficient_mu     0.627 
 
# Sheldrick geometric approximatio 0.93 0.95 
_exptl_absorpt_correction_type    numerical 
_exptl_absorpt_process_details 
; 
 Analytical Absorption (De Meulenaer & Tompa, 1965) 
; 
_exptl_absorpt_correction_T_min   0.93 
_exptl_absorpt_correction_T_max   0.95 
_diffrn_measurement_device_type   'Bruker Kappa Apex2' 
_diffrn_measurement_device        'Area' 
_diffrn_radiation_monochromator   'graphite' 
_diffrn_radiation_type            'Mo K\a'
_diffrn_radiation_wavelength           0.71073
_diffrn_measurement_method        '\f & \w scans' 
 
# If a reference occurs more than once, delete the author 
# and date from subsequent references. 
_computing_data_collection        'Apex2 (Bruker AXS, 2006)' 
_computing_cell_refinement        'Apex2 (Bruker AXS, 2006)' 
_computing_data_reduction         'Apex2 (Bruker AXS, 2006)' 
_computing_structure_solution     'Superflip (Palatinus & Chapuis, 2007)' 
_computing_structure_refinement   'CRYSTALS (Betteridge et al., 2003)' 
_computing_publication_material   'CRYSTALS (Betteridge et al., 2003)' 
_computing_molecular_graphics     'CAMERON (Watkin et al., 1996)' 
 
_diffrn_standards_interval_time   . 
_diffrn_standards_interval_count  . 
_diffrn_standards_number          0 
_diffrn_standards_decay_%         ? 
 
_diffrn_ambient_temperature        295
_diffrn_reflns_number             28681 
_reflns_number_total              3973 
_diffrn_reflns_av_R_equivalents   0.023 
# Number of reflections without Friedels Law is 3973 
# Number of reflections with Friedels Law is 3973 
# Theoretical number of reflections is about 3991 
 
 
_diffrn_reflns_theta_min          1.376 
_diffrn_reflns_theta_max          25.788 
_diffrn_measured_fraction_theta_max 0.993 
 
_diffrn_reflns_theta_full         25.272 
_diffrn_measured_fraction_theta_full 0.999 
 
 
_diffrn_reflns_limit_h_min        -36 
_diffrn_reflns_limit_h_max        35 
_diffrn_reflns_limit_k_min        -12 
_diffrn_reflns_limit_k_max        12 
_diffrn_reflns_limit_l_min        -16 
_diffrn_reflns_limit_l_max        12 
_reflns_limit_h_min               -36 
_reflns_limit_h_max               36 
_reflns_limit_k_min               0 
_reflns_limit_k_max               12 
_reflns_limit_l_min               0 
_reflns_limit_l_max               16 
 
_oxford_diffrn_Wilson_B_factor    2.83 
_oxford_diffrn_Wilson_scale       1393.75 
 
_atom_sites_solution_primary      Other  #heavy,direct,difmap,geom,iterative
# _atom_sites_solution_secondary  difmap
_atom_sites_solution_hydrogens    difmap
 
_refine_diff_density_min          -1.38 
_refine_diff_density_max          1.25 
 
 
# The current dictionary definitions do not cover the 
# situation where the reflections used for refinement were 
# selected by a user-defined sigma threshold 
 
 
# The values actually used during refinement 
_oxford_reflns_threshold_expression_ref     I>2.0\s(I)
_refine_ls_number_reflns          2697 
_refine_ls_number_restraints      0 
_refine_ls_number_parameters      253 
_oxford_refine_ls_R_factor_ref    0.0506 
_refine_ls_wR_factor_ref          0.0808 
_refine_ls_goodness_of_fit_ref    1.0000 
_refine_ls_shift/su_max           0.0005654 
_refine_ls_shift/su_mean          0.0000232 
 
 
# The values computed with all filters except I/sigma 
_oxford_reflns_number_all         3956 
_refine_ls_R_factor_all           0.0770 
_refine_ls_wR_factor_all          0.0854 
 
# The values computed with a 2 sigma cutoff - a la SHELX 
_reflns_threshold_expression      I>2.0\s(I)
_reflns_number_gt                 2697 
_refine_ls_R_factor_gt            0.0506 
_refine_ls_wR_factor_gt           0.0808 
 
# choose from: rm (reference molecule of known chirality), 
# ad (anomolous dispersion - Flack), rmad (rm and ad), 
# syn (from synthesis), unk (unknown) or . (not applicable). 
_chemical_absolute_configuration  '.' 
 
 
_refine_ls_structure_factor_coef  Fsqd 
_refine_ls_matrix_type            full
_refine_ls_hydrogen_treatment     constr         #undef, noref, refall,
                                                 # refxyz, refU, constr or mixed
_refine_ls_weighting_scheme       calc 
_refine_ls_weighting_details 
;
 Method, part 1, Chebychev polynomial, (Watkin, 1994, Prince, 1982) 
 [weight] = 1.0/[A~0~*T~0~(x)+A~1~*T~1~(x) ... +A~n-1~]*T~n-1~(x)] 
 where A~i~ are the Chebychev coefficients listed below and x= Fcalc/Fmax 
 Method = Robust Weighting (Prince, 1982) 
 W = [weight] * [1-(deltaF/6*sigmaF)^2^]^2^ 
 A~i~ are: 
 1.15 1.35 0.362 
;
# Insert your own references if required - in alphabetical order 
_publ_section_references 
; 
Betteridge, P.W., Carruthers, J.R., Cooper, R.I., 
Prout, K. & Watkin, D.J. (2003). J. Appl. Cryst. 36, 1487. 
 
Bruker Analytical X-ray Systems, Inc., 2006. <i>Apex2</i>, 
Version 2 User Manual, M86-E01078, Madison, WI. 
 
De Meulenaer, J. & Tompa, H. (1965). Acta Cryst. 19, 1014. 
 
Palatinus, L. & Chapuis, G. (2007). J. Appl. Cryst. 40, 786-790. 
 
Prince, E. 
Mathematical Techniques in Crystallography 
and Materials Science 
Springer-Verlag, New York, 1982. 
 
Watkin D.J. (1994). 
Acta Cryst, A50, 411-437. 
 
Watkin, D.J., Prout, C.K. & Pearce, L.J. (1996). CAMERON, Chemical 
Crystallography Laboratory, Oxford, UK. 
; 

# Uequiv = arithmetic mean of Ui i.e. Ueqiv = (U1+U2+U3)/3

# Replace last . with number of unfound hydrogen atoms attached to an atom.

# ..._refinement_flags_... 
# . no refinement constraints           S special position constraint on site
# G rigid group refinement of site      R riding atom
# D distance or angle restraint on site T thermal displacement constraints
# U Uiso or Uij restraint (rigid bond)  P partial occupancy constraint


loop_
_atom_site_label
_atom_site_type_symbol
_atom_site_fract_x
_atom_site_fract_y
_atom_site_fract_z
_atom_site_U_iso_or_equiv
_atom_site_occupancy
_atom_site_adp_type
_atom_site_refinement_flags_posn
_atom_site_refinement_flags_adp
_atom_site_refinement_flags_occupancy
_atom_site_disorder_assembly
_atom_site_disorder_group
_atom_site_attached_hydrogens
Mn1 Mn 0.5000 0.7825 0.2500 0.0334 1.0000 Uani . . . . . . 
O1 O 0.43375(8) 0.7651(3) 0.29379(18) 0.0371 1.0000 Uani . . . . . . 
O2 O 0.43400(9) 0.5802(3) 0.37683(19) 0.0400 1.0000 Uani . . . . . . 
O3 O 0.47950(9) 0.6471(3) 0.12881(19) 0.0389 1.0000 Uani . . . . . . 
N1 N 0.47697(10) 0.9555(3) 0.1564(2) 0.0346 1.0000 Uani . . . . . . 
N2 N 0.36102(11) 0.8519(3) 0.1952(2) 0.0384 1.0000 Uani . . . . . . 
C1 C 0.41440(13) 0.6684(4) 0.3273(3) 0.0391 1.0000 Uani . . . . . . 
C2 C 0.36393(13) 0.6624(4) 0.3008(3) 0.0383 1.0000 Uani . . . . . . 
C3 C 0.34396(14) 0.5587(4) 0.3454(3) 0.0412 1.0000 Uani . . . . . . 
C4 C 0.29702(14) 0.5531(4) 0.3327(3) 0.0425 1.0000 Uani . . . . . . 
C5 C 0.27063(14) 0.6402(4) 0.2730(3) 0.0430 1.0000 Uani . . . . . . 
C6 C 0.29060(12) 0.7439(4) 0.2274(3) 0.0398 1.0000 Uani . . . . . . 
C7 C 0.33764(12) 0.7505(4) 0.2410(3) 0.0377 1.0000 Uani . . . . . . 
C8 C 0.33928(13) 0.9378(4) 0.1282(3) 0.0378 1.0000 Uani . . . . . . 
C9 C 0.34382(13) 1.0654(4) 0.1580(3) 0.0389 1.0000 Uani . . . . . . 
C10 C 0.32615(14) 1.1641(4) 0.0941(3) 0.0425 1.0000 Uani . . . . . . 
C11 C 0.30405(13) 1.1325(4) -0.0001(3) 0.0432 1.0000 Uani . . . . . . 
C12 C 0.30024(14) 1.0055(4) -0.0301(3) 0.0416 1.0000 Uani . . . . . . 
C13 C 0.31774(13) 0.9061(4) 0.0325(3) 0.0394 1.0000 Uani . . . . . . 
C14 C 0.32963(14) 1.3032(4) 0.1202(3) 0.0440 1.0000 Uani . . . . . . 
C15 C 0.45275(13) 0.9477(4) 0.0658(3) 0.0373 1.0000 Uani . . . . . . 
C16 C 0.43903(13) 1.0619(4) 0.0157(3) 0.0380 1.0000 Uani . . . . . . 
C17 C 0.45384(13) 1.1789(4) 0.0576(3) 0.0418 1.0000 Uani . . . . . . 
C18 C 0.47701(14) 1.1846(4) 0.1549(3) 0.0434 1.0000 Uani . . . . . . 
C19 C 0.48847(14) 1.3026(4) 0.2019(3) 0.0451 1.0000 Uani . . . . . . 
C20 C 0.48840(13) 1.0665(4) 0.2030(3) 0.0373 1.0000 Uani . . . . . . 
C21 C 0.44213(14) 0.5859(4) 0.0818(3) 0.0422 1.0000 Uani . . . . . . 
Cl1 Cl 0.37161(3) 1.10611(10) 0.27227(7) 0.0419 1.0000 Uani . . . . . . 
Cl2 Cl 0.31489(3) 0.75551(10) -0.00807(7) 0.0418 1.0000 Uani . . . . . . 
H31 H 0.3612 0.4975 0.3828 0.0502 1.0000 Uiso R . . . . . 
H121 H 0.2852 0.9854 -0.0927 0.0506 1.0000 Uiso R . . . . . 
H111 H 0.2918 1.1966 -0.0423 0.0526 1.0000 Uiso R . . . . . 
H21 H 0.3855 0.8715 0.2262 0.0479 1.0000 Uiso R . . . . . 
H61 H 0.2739 0.8047 0.1893 0.0485 1.0000 Uiso R . . . . . 
H51 H 0.2392 0.6345 0.2635 0.0524 1.0000 Uiso R . . . . . 
H214 H 0.5052 0.6218 0.1256 0.0588 1.0000 Uiso R . . . . . 
H41 H 0.2825 0.4886 0.3642 0.0516 1.0000 Uiso R . . . . . 
H151 H 0.4455 0.8681 0.0371 0.0451 1.0000 Uiso R . . . . . 
H161 H 0.4205 1.0599 -0.0457 0.0476 1.0000 Uiso R . . . . . 
H171 H 0.4485 1.2543 0.0218 0.0514 1.0000 Uiso R . . . . . 
H191 H 0.4808 1.3807 0.1686 0.0562 1.0000 Uiso R . . . . . 
H143 H 0.3146 1.3552 0.0668 0.0674 1.0000 Uiso R . . . . . 
H142 H 0.3160 1.3177 0.1801 0.0673 1.0000 Uiso R . . . . . 
H141 H 0.3612 1.3272 0.1308 0.0672 1.0000 Uiso R . . . . . 
H211 H 0.4508 0.5331 0.0299 0.0504 1.0000 Uiso R . . . . . 
H212 H 0.4209 0.6480 0.0542 0.0504 1.0000 Uiso R . . . . . 
H213 H 0.4288 0.5344 0.1286 0.0504 1.0000 Uiso R . . . . . 
loop_
_atom_site_aniso_label
_atom_site_aniso_U_11
_atom_site_aniso_U_22
_atom_site_aniso_U_33
_atom_site_aniso_U_23
_atom_site_aniso_U_13
_atom_site_aniso_U_12
Mn1 0.0345 0.0303 0.0325 0.0000 -0.0090 0.0000 
O1 0.0360(14) 0.0389(15) 0.0363(14) 0.0048(12) 0.0037(11) 0.0003(12) 
O2 0.0421(16) 0.0386(16) 0.0392(15) 0.0056(13) 0.0037(12) 0.0004(13) 
O3 0.0382(15) 0.0388(16) 0.0392(15) -0.0021(13) 0.0026(12) 0.0017(12) 
N1 0.0341(18) 0.0359(18) 0.0339(18) -0.0035(15) 0.0046(14) -0.0026(15) 
N2 0.0338(18) 0.043(2) 0.0388(19) 0.0053(16) 0.0037(14) 0.0000(15) 
C1 0.040(2) 0.040(2) 0.037(2) 0.0034(19) 0.0037(18) -0.001(2) 
C2 0.041(2) 0.040(2) 0.035(2) 0.0033(18) 0.0066(18) -0.0012(18) 
C3 0.042(2) 0.043(2) 0.039(2) 0.0051(18) 0.0055(18) 0.0001(19) 
C4 0.043(2) 0.047(2) 0.039(2) 0.006(2) 0.0101(19) 0.000(2) 
C5 0.042(2) 0.048(3) 0.040(2) 0.001(2) 0.0065(18) -0.002(2) 
C6 0.036(2) 0.043(2) 0.040(2) 0.0046(19) 0.0043(17) 0.0016(18) 
C7 0.035(2) 0.041(2) 0.037(2) 0.0034(18) 0.0030(16) 0.0021(18) 
C8 0.034(2) 0.040(2) 0.039(2) 0.0039(18) 0.0021(17) 0.0025(17) 
C9 0.035(2) 0.046(2) 0.036(2) 0.0051(19) 0.0049(18) 0.0058(18) 
C10 0.042(2) 0.043(2) 0.043(2) 0.0062(19) 0.0074(19) 0.0102(19) 
C11 0.043(2) 0.046(3) 0.040(2) 0.006(2) 0.0054(19) 0.008(2) 
C12 0.041(2) 0.045(3) 0.040(2) 0.0034(19) 0.0092(18) 0.0069(19) 
C13 0.032(2) 0.050(3) 0.036(2) 0.0104(19) 0.0054(17) 0.0070(18) 
C14 0.041(2) 0.048(3) 0.044(2) 0.000(2) 0.0089(19) 0.003(2) 
C15 0.036(2) 0.040(2) 0.036(2) -0.0024(18) 0.0056(18) -0.0023(18) 
C16 0.038(2) 0.038(2) 0.039(2) 0.0005(18) 0.0068(18) -0.0010(18) 
C17 0.045(2) 0.041(2) 0.039(2) 0.0005(18) 0.0017(19) -0.0032(19) 
C18 0.045(2) 0.041(2) 0.044(2) -0.0035(19) 0.0039(19) -0.0049(19) 
C19 0.047(2) 0.039(2) 0.047(2) -0.0037(19) -0.0009(19) -0.003(2) 
C20 0.039(2) 0.037(2) 0.037(2) -0.0022(18) 0.0057(18) -0.0007(18) 
C21 0.044(2) 0.039(2) 0.044(2) 0.0022(19) 0.006(2) 0.0069(19) 
Cl1 0.0423(5) 0.0435(6) 0.0405(5) 0.0033(5) 0.0075(4) 0.0049(5) 
Cl2 0.0425(5) 0.0425(6) 0.0412(5) 0.0036(5) 0.0076(4) 0.0019(5) 

_refine_ls_extinction_method 
    'None'
_oxford_refine_ls_scale 0.036490(3) 
loop_
 _geom_bond_atom_site_label_1
 _geom_bond_site_symmetry_1
 _geom_bond_atom_site_label_2
 _geom_bond_site_symmetry_2
 _geom_bond_distance
 _geom_bond_publ_flag
Mn1 . O3 5_655 2.190(3)    yes
Mn1 . N1 5_655 2.259(3)    yes
Mn1 . O1 5_655 2.133(2)    yes
Mn1 . O1 . 2.133(2)    yes
Mn1 . O3 . 2.190(3)    yes
Mn1 . N1 . 2.259(3)    yes
O1 . C1 . 1.270(5)    yes
O2 . C1 . 1.240(4)    yes
O3 . C21 . 1.372(5)    yes
O3 . H214 . 0.817    no
N1 . C15 . 1.347(5)    yes
N1 . C20 . 1.340(5)    yes
N2 . C7 . 1.443(5)    yes
N2 . C8 . 1.378(5)    yes
N2 . H21 . 0.823    no
C1 . C2 . 1.506(5)    yes
C2 . C3 . 1.401(5)    yes
C2 . C7 . 1.400(5)    yes
C3 . C4 . 1.391(5)    yes
C3 . H31 . 0.929    no
C4 . C5 . 1.393(6)    yes
C4 . H41 . 0.929    no
C5 . C6 . 1.409(6)    yes
C5 . H51 . 0.933    no
C6 . C7 . 1.394(5)    yes
C6 . H61 . 0.924    no
C8 . C9 . 1.391(6)    yes
C8 . C13 . 1.411(5)    yes
C9 . C10 . 1.403(5)    yes
C9 . Cl1 . 1.714(4)    yes
C10 . C11 . 1.400(6)    yes
C10 . C14 . 1.490(6)    yes
C11 . C12 . 1.383(6)    yes
C11 . H111 . 0.924    no
C12 . C13 . 1.397(6)    yes
C12 . H121 . 0.931    no
C13 . Cl2 . 1.660(4)    yes
C14 . H143 . 0.968    no
C14 . H142 . 0.957    no
C14 . H141 . 0.969    no
C15 . C16 . 1.405(6)    yes
C15 . H151 . 0.929    no
C16 . C17 . 1.393(5)    yes
C16 . H161 . 0.940    no
C17 . C18 . 1.411(5)    yes
C17 . H171 . 0.926    no
C18 . C19 . 1.406(6)    yes
C18 . C20 . 1.413(6)    yes
C19 . C19 5_655 1.396(8)    yes
C19 . H191 . 0.944    no
C20 . C20 5_655 1.371(7)    yes
C21 . H211 . 0.950    no
C21 . H212 . 0.950    no
C21 . H213 . 0.950    no
loop_
 _geom_angle_atom_site_label_1
 _geom_angle_site_symmetry_1
 _geom_angle_atom_site_label_2
 _geom_angle_site_symmetry_2
 _geom_angle_atom_site_label_3
 _geom_angle_site_symmetry_3
 _geom_angle
 _geom_angle_publ_flag
O3 5_655 Mn1 . N1 5_655 93.23(10)    yes
O3 5_655 Mn1 . O1 5_655 88.00(10)    yes
N1 5_655 Mn1 . O1 5_655 89.52(10)    yes
O3 5_655 Mn1 . O1 . 85.73(9)    yes
N1 5_655 Mn1 . O1 . 98.27(10)    yes
O1 5_655 Mn1 . O1 . 170.26(14)    yes
O3 5_655 Mn1 . O3 . 99.87(14)    yes
N1 5_655 Mn1 . O3 . 165.88(10)    yes
O1 5_655 Mn1 . O3 . 85.73(10)    yes
O1 . Mn1 . O3 . 88.00(10)    yes
O3 5_655 Mn1 . N1 . 165.88(10)    yes
N1 5_655 Mn1 . N1 . 74.28(15)    yes
O1 5_655 Mn1 . N1 . 98.27(10)    yes
O1 . Mn1 . N1 . 89.52(10)    yes
O3 . Mn1 . N1 . 93.23(10)    yes
Mn1 . O1 . C1 . 129.8(2)    yes
Mn1 . O3 . C21 . 141.6(2)    yes
Mn1 . O3 . H214 . 93.8    no
C21 . O3 . H214 . 122.8    no
Mn1 . N1 . C15 . 123.6(3)    yes
Mn1 . N1 . C20 . 112.5(2)    yes
C15 . N1 . C20 . 123.8(3)    yes
C7 . N2 . C8 . 122.8(3)    yes
C7 . N2 . H21 . 114.1    no
C8 . N2 . H21 . 119.6    no
O1 . C1 . O2 . 125.0(4)    yes
O1 . C1 . C2 . 115.5(3)    yes
O2 . C1 . C2 . 119.4(4)    yes
C1 . C2 . C3 . 113.1(3)    yes
C1 . C2 . C7 . 125.9(4)    yes
C3 . C2 . C7 . 121.0(4)    yes
C2 . C3 . C4 . 116.8(4)    yes
C2 . C3 . H31 . 121.7    no
C4 . C3 . H31 . 121.5    no
C3 . C4 . C5 . 122.4(4)    yes
C3 . C4 . H41 . 119.4    no
C5 . C4 . H41 . 118.2    no
C4 . C5 . C6 . 120.8(4)    yes
C4 . C5 . H51 . 121.9    no
C6 . C5 . H51 . 117.2    no
C5 . C6 . C7 . 116.7(4)    yes
C5 . C6 . H61 . 122.7    no
C7 . C6 . H61 . 120.6    no
N2 . C7 . C2 . 117.4(3)    yes
N2 . C7 . C6 . 120.6(3)    yes
C2 . C7 . C6 . 122.0(4)    yes
N2 . C8 . C9 . 114.0(4)    yes
N2 . C8 . C13 . 125.3(4)    yes
C9 . C8 . C13 . 120.4(4)    yes
C8 . C9 . C10 . 120.3(4)    yes
C8 . C9 . Cl1 . 121.1(3)    yes
C10 . C9 . Cl1 . 118.6(3)    yes
C9 . C10 . C11 . 119.2(4)    yes
C9 . C10 . C14 . 123.7(4)    yes
C11 . C10 . C14 . 117.1(4)    yes
C10 . C11 . C12 . 120.3(4)    yes
C10 . C11 . H111 . 119.9    no
C12 . C11 . H111 . 119.8    no
C11 . C12 . C13 . 121.2(4)    yes
C11 . C12 . H121 . 119.6    no
C13 . C12 . H121 . 119.1    no
C8 . C13 . C12 . 118.5(4)    yes
C8 . C13 . Cl2 . 121.5(3)    yes
C12 . C13 . Cl2 . 120.0(3)    yes
C10 . C14 . H143 . 110.8    no
C10 . C14 . H142 . 109.2    no
H143 . C14 . H142 . 109.5    no
C10 . C14 . H141 . 109.0    no
H143 . C14 . H141 . 108.8    no
H142 . C14 . H141 . 109.5    no
N1 . C15 . C16 . 118.7(4)    yes
N1 . C15 . H151 . 120.3    no
C16 . C15 . H151 . 121.0    no
C15 . C16 . C17 . 119.0(4)    yes
C15 . C16 . H161 . 120.9    no
C17 . C16 . H161 . 120.1    no
C16 . C17 . C18 . 120.8(4)    yes
C16 . C17 . H171 . 120.1    no
C18 . C17 . H171 . 119.1    no
C17 . C18 . C19 . 121.5(4)    yes
C17 . C18 . C20 . 117.1(4)    yes
C19 . C18 . C20 . 121.4(4)    yes
C18 . C19 . C19 5_655 119.1(2)    yes
C18 . C19 . H191 . 120.4    no
C19 5_655 C19 . H191 . 120.5    no
C18 . C20 . C20 5_655 119.5(2)    yes
C18 . C20 . N1 . 120.1(3)    yes
C20 5_655 C20 . N1 . 120.4(2)    yes
O3 . C21 . H211 . 109.4    no
O3 . C21 . H212 . 109.5    no
H211 . C21 . H212 . 109.5    no
O3 . C21 . H213 . 109.5    no
H211 . C21 . H213 . 109.5    no
H212 . C21 . H213 . 109.5    no
loop_
 _geom_hbond_atom_site_label_D
 _geom_hbond_site_symmetry_D
 _geom_hbond_atom_site_label_H
 _geom_hbond_site_symmetry_H
 _geom_hbond_atom_site_label_A
 _geom_hbond_site_symmetry_A
 _geom_hbond_angle_DHA
 _geom_hbond_distance_DH
 _geom_hbond_distance_HA
 _geom_hbond_distance_DA
 _geom_hbond_publ_flag
N2 . H21 . O1 . 131 0.82 1.95 2.571(6)    yes
O3 . H214 . O2 5_655 174 0.82 1.87 2.680(6)    yes
O3 . H214 . C1 5_655 145 0.82 2.45 3.156(6)    yes
C21 . H211 . O2 6_564 151 0.95 2.38 3.245(6)    yes


_iucr_refine_instructions_details
;
#
# Punched on 27/12/20 at 20:34:22
#
#LIST     12                                                                    
BLOCK 
CONT SCALE 
CONT O    (     1 ,X'S,U'S)  UNTIL CL   (     2 ) 
RIDE O   (   3,X'S) H   ( 214,X'S) 
RIDE N   (   2,X'S) H   (  21,X'S) 
RIDE C   (   3,X'S) H   (  31,X'S) 
RIDE C   (   4,X'S) H   (  41,X'S) 
RIDE C   (   5,X'S) H   (  51,X'S) 
RIDE C   (   6,X'S) H   (  61,X'S) 
RIDE C   (  11,X'S) H   ( 111,X'S) 
RIDE C   (  12,X'S) H   ( 121,X'S) 
RIDE C   (  14,X'S) H   ( 143,X'S) H   ( 142,X'S) H   ( 141,X'S) 
RIDE C   (  15,X'S) H   ( 151,X'S) 
RIDE C   (  16,X'S) H   ( 161,X'S) 
RIDE C   (  17,X'S) H   ( 171,X'S) 
RIDE C   (  19,X'S) H   ( 191,X'S) 
RIDE C   (  21,X'S) H   ( 211,X'S) H   ( 212,X'S) H   ( 213,X'S) 
END                                                                             
#
# Punched on 27/12/20 at 20:34:22
#
#LIST     16                                                                    
NO 
REM   HREST   START (DO NOT REMOVE THIS LINE) 
REM   HREST   END (DO NOT REMOVE THIS LINE) 
REM   THERMSIM   START (DO NOT REMOVE THIS LINE) 
END                                                                             
;
# looking for ARCHIVE-HKL.CIF 
 
_iucr_refine_reflections_details 
; 
# An asterisk in column 34 indicates a format overflow 
# Data was input as F-squared 
   0   0   1    0.00    0.02 
   0   0  -1    0.03    0.01 
   0   0  -1    0.00    0.01 
   0   0   2  140.05    0.95 
   0   0   3   -0.05    0.05 
   0   0  -3   -0.08    0.14 
   0   0  -3   -0.04    0.12 
   0   0  -3    0.00    0.05 
   0   0   3   -0.01    0.05 
   0   0  -3    0.01    0.05 
   0   0   4   51.56    1.00 
   0   0   4   50.91    1.00 
   0   0  -4   51.39    1.13 
   0   0  -4   51.08    1.11 
   0   0  -4   51.14    1.01 
   0   0  -5   -0.02    0.18 
   0   0  -5   -0.12    0.13 
   0   0   5   -0.01    0.05 
   0   0  -6    5.19    0.30 
   0   0  -6    5.23    0.27 
   0   0  -7   -0.02    0.17 
   0   0  -7   -0.05    0.26 
   0   0  -7   -0.01    0.22 
   0   0  -8   24.94    0.54 
   0   0  -8   24.75    0.67 
   0   0  -8   25.25    0.59 
   0   0  -9   -0.06    0.24 
   0   0  -9   -0.06    0.18 
   0   0  -9    0.08    0.33 
   0   0 -10    0.26    0.24 
   0   0 -10    0.25    0.28 
   0   0 -10    0.18    0.37 
   0   0 -11    0.08    0.28 
   0   0 -11   -0.09    0.21 
   0   0 -11   -0.08    0.37 
   0   0 -12    1.48    0.34 
   0   0 -12    1.45    0.46 
   0   0 -12    1.40    0.37 
   0   0 -13   -0.28    0.35 
   0   0 -13   -0.06    0.24 
   0   0 -13    0.12    0.28 
   0   0 -14    0.98    0.27 
   0   0 -14    0.94    0.42 
   0   0 -14    1.10    0.32 
   0   0 -15   -0.02    0.25 
   0   0 -15   -0.06    0.48 
   0   0 -15   -0.05    0.29 
   0   0 -15    0.16    0.34 
   0   0 -16   -0.15    0.48 
   0   0 -16    0.21    0.31 
   0   0 -16    0.29    0.28 
   0   0 -16    0.21    0.34 
   0   1   0    0.30    0.04 
   0   1   0    0.05    0.03 
   0   1   0    0.08    0.01 
   0   1   0    0.08    0.03 
   0   1   0    0.03    0.04 
   0  -1   0   -0.08    0.03 
   0  -1   0   -0.08    0.02 
   0  -1   0    0.03    0.03 
   0  -1   0    0.38    0.05 
   0  -1   0    0.38    0.04 
   0  -1   0    0.00    0.03 
   0   1   1    0.03    0.01 
   0   1  -1    0.03    0.05 
   0   1   1   -0.13    0.05 
   0   1  -1   -0.27    0.06 
   0   1  -1    0.11    0.05 
   0   1  -1    0.08    0.05 
   0   1  -1    0.03    0.05 
   0   1  -1    0.00    0.07 
   0   1   1   -0.05    0.06 
   0  -1   1    0.13    0.05 
   0  -1  -1    0.00    0.05 
   0  -1   1   -0.08    0.05 
   0  -1  -1    0.08    0.03 
   0  -1   1    0.03    0.06 
   0  -1   1   -0.19    0.05 
   0  -1   1    0.03    0.07 
   0  -1  -1   -0.19    0.04 
   0   1  -2    7.07    0.16 
   0   1  -2    6.63    0.13 
   0   1   2    9.41    0.15 
   0   1  -2    6.39    0.11 
   0   1  -2    8.44    0.19 
   0   1  -2    9.39    0.13 
   0   1   2    7.55    0.09 
   0  -1  -2    5.31    0.08 
   0  -1   2    7.04    0.16 
   0  -1  -2    7.09    0.14 
   0  -1   2    7.98    0.12 
   0  -1   2    9.39    0.15 
   0  -1  -2    5.18    0.08 
   0   1  -3   34.65    0.25 
   0   1  -3   34.55    0.18 
   0   1  -3   34.49    0.17 
   0   1  -3   34.69    0.23 
   0  -1  -3   34.77    0.22 
   0  -1   3   34.64    0.18 
   0  -1   3   34.46    0.23 
   0  -1  -3   34.77    0.12 
   0  -1   3   34.54    0.22 
   0  -1  -3   34.66    0.12 
   0   1  -4   54.13    0.13 
   0   1  -4   54.04    0.24 
   0   1  -4   54.00    0.29 
   0   1  -4   54.08    0.13 
   0   1  -4   54.15    0.16 
   0  -1   4   54.08    0.22 
   0  -1  -4   54.00    0.16 
   0  -1   4   54.02    0.12 
   0  -1   4   54.05    0.18 
   0   1  -5    1.23    0.10 
   0   1  -5    1.26    0.15 
   0   1  -5    1.19    0.10 
   0   1  -5    1.17    0.23 
   0   1  -5    1.38    0.22 
   0  -1   5    1.15    0.17 
   0  -1  -5    1.06    0.13 
   0  -1   5    1.27    0.16 
   0  -1   5    1.23    0.10 
   0  -1   5    1.21    0.04 
   0   1  -6   -0.04    0.10 
   0   1  -6   -0.04    0.16 
   0   1  -6    0.04    0.10 
   0   1  -6    0.00    0.22 
   0   1  -6    0.09    0.26 
   0  -1   6    0.02    0.17 
   0  -1   6   -0.04    0.09 
   0  -1   6    0.03    0.20 
   0  -1   6   -0.01    0.04 
   0   1  -7    4.06    0.26 
   0   1  -7    4.44    0.25 
   0   1  -7    4.33    0.17 
   0  -1  -7    4.15    0.19 
   0  -1  -7    4.19    0.17 
   0  -1   7    4.31    0.10 
   0  -1   7    4.31    0.18 
   0  -1   7    4.36    0.10 
   0  -1  -7    4.13    0.23 
   0   1  -8    0.01    0.19 
   0   1  -8   -0.17    0.27 
   0   1  -8   -0.02    0.24 
   0  -1   8   -0.02    0.10 
   0  -1   8    0.02    0.09 
   0  -1  -8   -0.15    0.24 
   0  -1  -8   -0.15    0.19 
   0   1  -9    0.43    0.18 
   0   1  -9    0.73    0.30 
   0   1  -9    0.43    0.30 
   0  -1  -9    0.43    0.20 
   0  -1  -9    0.33    0.28 
   0  -1  -9    0.53    0.23 
   0  -1   9    0.58    0.10 
   0  -1   9    0.55    0.09 
   0  -1  -9    0.37    0.17 
   0   1 -10    0.14    0.19 
   0   1 -10    0.19    0.35 
   0   1 -10    0.26    0.26 
   0  -1  10    0.33    0.08 
   0  -1  10    0.35    0.09 
   0  -1 -10    0.01    0.17 
   0  -1 -10    0.25    0.23 
   0  -1 -10    0.12    0.31 
   0  -1 -10    0.17    0.21 
   0   1 -11    1.80    0.29 
   0   1 -11    1.70    0.41 
   0   1 -11    1.66    0.22 
   0  -1 -11    1.79    0.27 
   0  -1 -11    1.51    0.20 
   0  -1 -11    1.68    0.23 
   0  -1 -11    1.64    0.37 
   0   1 -12    0.11    0.44 
   0   1 -12    0.04    0.28 
   0   1 -12    0.06    0.24 
   0  -1 -12   -0.15    0.22 
   0  -1 -12    0.05    0.26 
   0  -1 -12   -0.03    0.37 
   0  -1 -12    0.08    0.26 
   0   1 -13    0.06    0.29 
   0   1 -13    0.01    0.42 
   0   1 -13   -0.03    0.24 
   0  -1 -13   -0.11    0.23 
   0  -1 -13   -0.17    0.34 
   0  -1 -13   -0.11    0.24 
   0  -1 -13    0.07    0.27 
   0   1 -14   -0.03    0.47 
   0   1 -14    0.05    0.26 
   0   1 -14    0.23    0.33 
   0  -1 -14    0.07    0.27 
   0  -1 -14    0.01    0.24 
   0  -1 -14    0.10    0.26 
   0  -1 -14   -0.08    0.40 
   0   1 -15    2.24    0.58 
   0   1 -15    1.77    0.26 
   0   1 -15    1.83    0.30 
   0  -1 -15    1.83    0.25 
   0  -1 -15    1.92    0.44 
   0  -1 -15    2.12    0.32 
   0  -1 -15    2.06    0.27 
   0   1 -16    0.23    0.61 
   0   1 -16    0.14    0.32 
   0   1 -16    0.53    0.51 
   0  -1 -16    0.25    0.52 
   0  -1 -16    0.32    0.33 
   0  -1 -16    0.27    0.33 
   0  -1 -16    0.29    0.28 
   0   2   0  122.22    0.90 
   0   2   0  125.27    0.91 
   0   2   0  125.24    0.91 
   0   2   0  125.92    0.92 
   0   2   0  125.11    0.91 
   0  -2   0  127.35    0.91 
   0  -2   0  126.13    0.92 
   0  -2   0  121.44    0.90 
   0  -2   0  127.83    0.91 
   0  -2   0  125.35    0.94 
   0  -2   0  126.78    0.91 
   0   2  -1   94.45    2.02 
   0   2  -1   94.57    1.99 
   0   2   1   95.11    1.99 
   0   2  -1   95.19    2.02 
   0   2   1   95.32    2.00 
   0   2   1   95.16    2.00 
   0   2   1   94.88    1.98 
   0   2  -1   95.18    2.00 
   0   2  -1   94.61    2.02 
   0   2  -1   94.65    1.99 
   0  -2  -1   95.37    1.99 
   0  -2   1   95.67    2.02 
   0  -2   1   94.05    1.99 
   0  -2   1   94.77    2.02 
   0  -2  -1   94.67    2.00 
   0  -2  -1   94.53    1.98 
   0  -2   1   95.25    2.00 
   0  -2   1   94.66    2.00 
   0  -2  -1   95.09    2.00 
   0   2  -2   28.72    0.70 
   0   2   2   28.72    0.70 
   0   2  -2   29.13    0.73 
   0   2  -2   28.73    0.70 
   0   2  -2   28.70    0.71 
   0   2  -2   29.04    0.75 
   0   2   2   28.82    0.68 
   0   2   2   28.89    0.67 
   0   2  -2   29.07    0.78 
   0  -2   2   28.80    0.70 
   0  -2   2   28.99    0.73 
   0  -2  -2   28.50    0.67 
   0  -2  -2   28.53    0.67 
   0  -2   2   28.77    0.74 
   0  -2  -2   28.86    0.71 
   0  -2   2   28.54    0.70 
   0  -2   2   28.62    0.71 
   0   2  -3    0.21    0.26 
   0   2  -3    0.12    0.17 
   0   2  -3    0.19    0.19 
   0   2   3    0.16    0.17 
   0   2   3    0.12    0.10 
   0   2  -3    0.14    0.17 
   0   2  -3    0.11    0.30 
   0   2  -3    0.26    0.19 
   0  -2   3    0.15    0.16 
   0  -2  -3    0.24    0.17 
   0  -2  -3    0.13    0.12 
   0  -2  -3    0.18    0.12 
   0  -2   3    0.10    0.15 
   0  -2   3    0.03    0.19 
   0  -2   3    0.09    0.20 
   0   2  -4   82.82    1.50 
   0   2  -4   82.84    1.58 
   0   2  -4   82.94    1.50 
   0   2   4   82.31    1.45 
   0   2   4   82.72    1.53 
   0   2  -4   83.56    1.64 
   0   2  -4   83.02    1.55 
   0  -2  -4   82.75    1.53 
   0  -2   4   83.23    1.51 
   0  -2  -4   82.89    1.45 
   0  -2  -4   82.50    1.46 
   0  -2   4   83.09    1.58 
   0  -2   4   82.73    1.55 
   0  -2   4   83.42    1.50 
   0   2  -5    1.30    0.26 
   0   2  -5    1.50    0.21 
   0   2  -5    1.40    0.16 
   0   2  -5    1.49    0.17 
   0   2  -5    1.31    0.30 
   0  -2   5    1.42    0.16 
   0  -2   5    1.37    0.24 
   0  -2  -5    1.46    0.10 
   0  -2   5    1.47    0.17 
   0  -2  -5    1.47    0.10 
   0  -2  -5    1.43    0.20 
   0  -2   5    1.49    0.23 
   0   2  -6    4.01    0.28 
   0   2  -6    4.04    0.36 
   0   2  -6    4.04    0.28 
   0   2  -6    3.87    0.40 
   0   2  -6    3.87    0.46 
   0  -2   6    4.12    0.41 
   0  -2   6    3.80    0.36 
   0  -2  -6    3.94    0.33 
   0  -2   6    3.87    0.27 
   0  -2   6    3.79    0.28 
   0   2  -7    2.53    0.16 
   0   2  -7    2.76    0.22 
   0   2  -7    2.48    0.32 
   0   2  -7    2.45    0.14 
   0   2  -7    2.51    0.28 
   0  -2   7    2.53    0.15 
   0  -2   7    2.37    0.24 
   0  -2  -7    2.49    0.19 
   0  -2   7    2.53    0.22 
   0  -2   7    2.52    0.14 
   0   2  -8    8.29    0.49 
   0   2  -8    8.57    0.39 
   0   2  -8    7.99    0.41 
   0  -2   8    8.03    0.37 
   0  -2   8    8.08    0.24 
   0  -2  -8    7.66    0.38 
   0  -2  -8    8.20    0.34 
   0  -2   8    8.01    0.24 
   0  -2   8    8.12    0.34 
   0   2  -9    0.19    0.36 
   0   2  -9    0.07    0.30 
   0   2  -9    0.29    0.22 
   0  -2   9    0.20    0.22 
   0  -2   9    0.09    0.06 
   0  -2  -9    0.02    0.18 
   0  -2   9    0.11    0.12 
   0  -2  -9   -0.18    0.21 
   0   2 -10    2.74    0.31 
   0   2 -10    2.92    0.26 
   0   2 -10    2.70    0.37 
   0  -2 -10    2.65    0.23 
   0  -2  10    2.74    0.15 
   0  -2  10    2.74    0.13 
   0  -2 -10    2.22    0.28 
   0  -2 -10    2.70    0.23 
   0  -2  10    2.68    0.23 
   0  -2 -10    2.53    0.24 
   0   2 -11    0.06    0.23 
   0   2 -11    0.07    0.31 
   0   2 -11    0.01    0.40 
   0  -2 -11   -0.03    0.23 
   0  -2 -11   -0.24    0.31 
   0  -2  11    0.17    0.13 
   0  -2 -11   -0.07    0.23 
   0  -2 -11    0.06    0.23 
   0  -2  11    0.10    0.14 
   0   2 -12    1.87    0.39 
   0   2 -12    1.67    0.45 
   0   2 -12    1.55    0.27 
   0  -2 -12    1.30    0.24 
   0  -2 -12    1.50    0.37 
   0  -2 -12    1.56    0.29 
   0  -2 -12    1.57    0.29 
   0   2 -13    0.09    0.26 
   0   2 -13    0.15    0.45 
   0   2 -13    0.21    0.35 
   0  -2 -13    0.03    0.24 
   0  -2 -13    0.14    0.26 
   0  -2 -13    0.13    0.27 
   0  -2 -13    0.04    0.35 
   0   2 -14    0.11    0.33 
   0   2 -14    0.08    0.30 
   0   2 -14    0.14    0.52 
   0  -2 -14    0.16    0.44 
   0  -2 -14   -0.02    0.26 
   0  -2 -14    0.09    0.29 
   0  -2 -14    0.16    0.30 
   0   2 -15    1.03    0.27 
   0   2 -15    1.11    0.32 
   0   2 -15    1.08    0.53 
   0  -2 -15    1.17    0.27 
   0  -2 -15    1.53    0.49 
   0  -2 -15    1.15    0.29 
   0  -2 -15    1.09    0.26 
   0   2 -16    1.90    0.38 
   0  -2 -16    1.82    0.31 
   0  -2 -16    1.71    0.30 
   0  -2 -16    1.92    0.34 
   0  -2 -16    1.80    0.50 
   0   3   0    0.11    0.15 
   0   3   0    0.16    0.18 
   0   3   0    0.23    0.16 
   0   3   0    0.20    0.19 
   0   3   0    0.21    0.19 
   0  -3   0    0.30    0.23 
   0  -3   0    0.24    0.19 
   0  -3   0    0.20    0.17 
   0  -3   0    0.30    0.17 
   0  -3   0    0.17    0.14 
   0  -3   0    0.21    0.22 
   0   3   1    6.87    0.26 
   0   3  -1    6.37    0.26 
   0   3   1    6.54    0.22 
   0   3  -1    6.68    0.26 
   0   3   1    6.44    0.26 
   0   3   1    6.52    0.27 
   0   3  -1    6.56    0.29 
   0   3  -1    6.37    0.28 
   0   3   1    6.52    0.16 
   0   3  -1    6.64    0.25 
   0   3  -1    6.51    0.32 
   0  -3   1    6.48    0.25 
   0  -3  -1    6.31    0.25 
   0  -3   1    6.35    0.22 
   0  -3   1    6.73    0.27 
   0  -3  -1    6.73    0.24 
   0  -3  -1    6.55    0.26 
   0  -3  -1    6.54    0.20 
   0  -3   1    6.62    0.31 
   0  -3   1    6.67    0.28 
   0  -3  -1    6.67    0.26 
   0   3  -2    0.09    0.23 
   0   3  -2    0.21    0.18 
   0   3  -2    0.07    0.15 
   0   3   2    0.17    0.13 
   0   3  -2    0.17    0.19 
   0   3  -2    0.08    0.17 
   0   3   2    0.12    0.16 
   0   3  -2    0.12    0.20 
   0   3   2    0.21    0.16 
   0  -3   2    0.15    0.16 
   0  -3  -2    0.00    0.15 
   0  -3   2    0.05    0.19 
   0  -3  -2    0.15    0.18 
   0  -3   2    0.10    0.15 
   0  -3  -2    0.18    0.15 
   0  -3   2    0.18    0.19 
   0  -3   2    0.13    0.20 
   0  -3  -2    0.14    0.15 
   0   3   3  144.05    0.16 
   0   3  -3  143.94    0.19 
   0   3  -3  143.98    0.19 
   0   3   3  143.87    0.15 
   0   3  -3  143.89    0.26 
   0   3  -3  144.00    0.20 
   0   3  -3  143.98    0.20 
   0   3  -3  144.12    0.24 
   0   3   3  144.00    0.19 
   0  -3   3  143.80    0.20 
   0  -3   3  143.83    0.19 
   0  -3   3  143.99    0.19 
   0  -3  -3  144.09    0.17 
   0  -3   3  144.03    0.23 
   0  -3  -3  143.93    0.16 
   0  -3  -3  144.22    0.22 
   0   3  -4   10.66    0.17 
   0   3  -4   10.82    0.26 
   0   3   4   10.67    0.12 
   0   3  -4   10.72    0.17 
   0   3  -4   10.74    0.19 
   0   3   4   10.71    0.19 
   0   3  -4   10.70    0.16 
   0   3  -4   10.83    0.27 
   0  -3  -4   10.75    0.18 
   0  -3  -4   10.65    0.12 
   0  -3   4   10.60    0.16 
   0  -3  -4   10.64    0.13 
   0  -3   4   10.70    0.22 
   0  -3   4   10.52    0.17 
   0  -3   4   10.69    0.18 
   0   3   5   31.32    0.20 
   0   3  -5   31.12    0.27 
   0   3  -5   31.37    0.20 
   0   3  -5   31.14    0.16 
   0   3  -5   31.27    0.20 
   0   3  -5   31.18    0.24 
   0   3  -5   31.09    0.16 
   0  -3  -5   31.30    0.19 
   0  -3   5   31.14    0.20 
   0  -3  -5   31.11    0.11 
   0  -3   5   31.07    0.17 
   0  -3  -5   31.17    0.12 
   0  -3   5   31.10    0.15 
   0  -3   5   31.19    0.17 
   0   3  -6    3.65    0.23 
   0   3  -6    3.47    0.18 
   0   3  -6    3.44    0.27 
   0   3  -6    3.40    0.30 
   0   3  -6    3.54    0.23 
   0   3  -6    3.46    0.17 
   0  -3   6    3.51    0.22 
   0  -3   6    3.45    0.19 
   0  -3   6    3.45    0.25 
   0  -3  -6    3.49    0.12 
   0  -3   6    3.48    0.18 
   0  -3  -6    3.62    0.23 
   0  -3  -6    3.40    0.12 
   0   3  -7    9.76    0.34 
   0   3  -7    9.73    0.26 
   0   3  -7    9.78    0.21 
   0   3  -7    9.63    0.20 
   0   3  -7    9.54    0.36 
   0  -3   7    9.64    0.25 
   0  -3  -7    9.78    0.26 
   0  -3  -7    9.64    0.13 
   0  -3   7    9.63    0.20 
   0  -3   7    9.72    0.21 
   0  -3  -7    9.71    0.12 
   0  -3   7    9.64    0.30 
   0   3  -8    0.29    0.17 
   0   3  -8    0.21    0.34 
   0   3  -8    0.38    0.22 
   0   3  -8    0.35    0.17 
   0   3  -8    0.19    0.27 
   0  -3   8    0.22    0.17 
   0  -3   8    0.31    0.17 
   0  -3   8    0.23    0.21 
   0  -3  -8    0.64    0.26 
   0  -3  -8    0.26    0.20 
   0   3  -9   -0.05    0.31 
   0   3  -9    0.12    0.23 
   0   3  -9    0.15    0.30 
   0  -3  -9    0.02    0.21 
   0  -3  -9    0.30    0.27 
   0  -3   9    0.09    0.17 
   0  -3   9    0.07    0.22 
   0   3 -10    0.16    0.32 
   0   3 -10    0.23    0.36 
   0   3 -10    0.27    0.24 
   0  -3 -10    0.07    0.23 
   0  -3  10    0.01    0.21 
   0  -3  10    0.12    0.17 
   0  -3 -10    0.09    0.29 
   0   3 -11    1.42    0.24 
   0   3 -11    1.49    0.39 
   0   3 -11    1.42    0.32 
   0  -3 -11    1.27    0.22 
   0  -3 -11    1.46    0.26 
   0  -3  11    1.49    0.17 
   0  -3 -11    1.20    0.24 
   0  -3 -11    1.37    0.28 
   0   3 -12    2.64    0.26 
   0   3 -12    2.67    0.35 
   0   3 -12    2.77    0.46 
   0  -3 -12    2.40    0.30 
   0  -3 -12    2.53    0.24 
   0  -3 -12    2.53    0.23 
   0  -3 -12    2.50    0.26 
   0   3 -13    0.06    0.33 
   0   3 -13    0.00    0.45 
   0   3 -13    0.07    0.27 
   0  -3 -13   -0.03    0.23 
   0  -3 -13    0.12    0.27 
   0  -3 -13    0.02    0.28 
   0  -3 -13   -0.05    0.31 
   0   3 -14    0.07    0.28 
   0   3 -14    0.25    0.40 
   0   3 -14    0.18    0.53 
   0  -3 -14    0.09    0.41 
   0  -3 -14    0.10    0.28 
   0  -3 -14   -0.21    0.24 
   0  -3 -14   -0.11    0.26 
   0   3 -15    0.48    0.45 
   0   3 -15    0.08    0.31 
   0   3 -15    0.39    0.63 
   0  -3 -15    0.02    0.28 
   0  -3 -15    0.11    0.41 
   0  -3 -15    0.08    0.30 
   0  -3 -15    0.09    0.29 
   0   4   0    0.08    0.17 
   0   4   0    0.13    0.13 
   0   4   0    0.12    0.17 
   0   4   0    0.15    0.17 
   0   4   0    0.04    0.16 
   0  -4   0    0.01    0.16 
   0  -4   0    0.15    0.18 
   0  -4   0    0.08    0.17 
   0  -4   0    0.11    0.16 
   0  -4   0    0.10    0.16 
   0   4   1   23.39    0.45 
   0   4   1   23.22    0.38 
   0   4  -1   22.83    0.46 
   0   4  -1   23.52    0.52 
   0   4   1   23.10    0.48 
   0   4  -1   22.80    0.51 
   0   4   1   23.27    0.47 
   0   4  -1   23.25    0.47 
   0   4  -1   23.02    0.47 
   0   4   1   23.25    0.45 
   0   4  -1   23.41    0.49 
   0  -4   1   23.27    0.49 
   0  -4  -1   22.97    0.47 
   0  -4  -1   23.13    0.47 
   0  -4   1   23.17    0.47 
   0  -4   1   23.35    0.52 
   0  -4  -1   23.39    0.53 
   0  -4  -1   23.02    0.40 
   0  -4  -1   23.08    0.45 
   0  -4   1   23.16    0.52 
   0  -4   1   23.14    0.48 
   0  -4  -1   23.25    0.48 
   0   4   2    3.68    0.15 
   0   4  -2    3.83    0.18 
   0   4   2    3.84    0.19 
   0   4  -2    3.78    0.20 
   0   4  -2    3.59    0.19 
   0   4  -2    3.79    0.16 
   0   4  -2    3.72    0.17 
   0   4  -2    3.82    0.19 
   0   4   2    3.84    0.16 
   0  -4  -2    3.91    0.17 
   0  -4  -2    3.78    0.16 
   0  -4   2    3.80    0.17 
   0  -4   2    3.76    0.19 
   0  -4   2    3.72    0.17 
   0  -4   2    3.81    0.18 
   0  -4   2    3.74    0.19 
   0  -4  -2    3.66    0.15 
   0  -4  -2    3.80    0.17 
   0   4  -3   24.66    0.63 
   0   4   3   24.53    0.59 
   0   4  -3   24.62    0.67 
   0   4   3   24.57    0.59 
   0   4  -3   24.80    0.63 
   0   4  -3   24.55    0.62 
   0   4  -3   24.82    0.69 
   0   4  -3   24.54    0.71 
   0   4   3   24.27    0.62 
   0  -4  -3   24.47    0.60 
   0  -4   3   24.80    0.64 
   0  -4   3   24.57    0.66 
   0  -4   3   24.55    0.64 
   0  -4   3   24.73    0.69 
   0  -4   3   24.60    0.62 
   0  -4  -3   24.28    0.62 
   0  -4  -3   24.48    0.63 
   0  -4  -3   24.75    0.59 
   0   4   4   15.37    0.38 
   0   4  -4   15.66    0.38 
   0   4   4   15.58    0.34 
   0   4  -4   15.92    0.40 
   0   4  -4   15.72    0.48 
   0   4  -4   15.87    0.53 
   0   4  -4   15.97    0.41 
   0   4  -4   15.92    0.47 
   0  -4   4   15.44    0.45 
   0  -4   4   15.79    0.44 
   0  -4  -4   15.73    0.41 
   0  -4  -4   15.45    0.38 
   0  -4   4   15.81    0.40 
   0  -4  -4   15.79    0.34 
   0  -4   4   15.83    0.41 
   0  -4  -4   15.48    0.34 
   0   4  -5    0.89    0.30 
   0   4  -5    0.93    0.21 
   0   4  -5    0.86    0.20 
   0   4   5    0.91    0.23 
   0   4  -5    0.93    0.20 
   0   4  -5    0.87    0.23 
   0   4  -5    1.11    0.31 
   0   4   5    0.98    0.16 
   0  -4   5    0.95    0.24 
   0  -4   5    1.00    0.22 
   0  -4  -5    0.95    0.17 
   0  -4  -5    0.97    0.24 
   0  -4   5    0.89    0.21 
   0  -4  -5    0.91    0.16 
   0  -4   5    1.04    0.26 
   0   4   6    1.48    0.18 
   0   4  -6    1.51    0.26 
   0   4  -6    1.41    0.26 
   0   4  -6    1.64    0.22 
   0   4  -6    1.52    0.19 
   0   4  -6    1.48    0.18 
   0   4  -6    1.59    0.19 
   0  -4  -6    1.43    0.12 
   0  -4   6    1.60    0.17 
   0  -4  -6    1.53    0.21 
   0  -4   6    1.56    0.19 
   0  -4   6    1.49    0.24 
   0  -4   6    1.46    0.19 
   0  -4  -6    1.52    0.14 
   0   4  -7    3.57    0.38 
   0   4  -7    3.46    0.38 
   0   4  -7    3.23    0.23 
   0   4  -7    3.33    0.28 
   0   4   7    3.43    0.28 
   0   4  -7    3.37    0.24 
   0   4  -7    3.15    0.34 
   0  -4  -7    3.54    0.27 
   0  -4  -7    3.29    0.16 
   0  -4  -7    3.30    0.16 
   0  -4   7    3.45    0.26 
   0  -4  -7    3.39    0.27 
   0  -4   7    3.33    0.26 
   0   4  -8    2.57    0.35 
   0   4  -8    2.59    0.21 
   0   4  -8    2.55    0.26 
   0   4  -8    2.61    0.32 
   0   4  -8    2.52    0.20 
   0  -4   8    2.76    0.27 
   0  -4  -8    2.73    0.26 
   0  -4  -8    2.91    0.27 
   0  -4  -8    2.55    0.13 
   0  -4  -8    2.59    0.12 
   0  -4   8    2.52    0.22 
   0   4  -9    0.37    0.31 
   0   4  -9    0.58    0.24 
   0   4  -9    0.43    0.27 
   0   4  -9    0.51    0.41 
   0  -4   9    0.82    0.26 
   0  -4  -9    0.58    0.12 
   0  -4  -9    0.47    0.26 
   0  -4  -9    0.41    0.10 
   0  -4  -9    0.85    0.31 
   0  -4   9    0.46    0.26 
   0   4 -10    0.34    0.36 
   0   4 -10    0.18    0.26 
   0   4 -10    0.22    0.42 
   0  -4  10    0.32    0.23 
   0  -4 -10    0.44    0.29 
   0  -4 -10    0.58    0.33 
   0   4 -11    0.12    0.35 
   0   4 -11    0.23    0.40 
   0   4 -11    0.11    0.26 
   0  -4 -11    0.33    0.31 
   0  -4  11    0.08    0.22 
   0  -4 -11    0.15    0.27 
   0   4 -12    2.76    0.35 
   0   4 -12    2.48    0.48 
   0   4 -12    2.47    0.42 
   0  -4 -12    2.57    0.30 
   0  -4 -12    2.35    0.33 
   0  -4 -12    2.63    0.40 
   0  -4 -12    2.49    0.30 
   0   4 -13    0.42    0.38 
   0   4 -13    0.30    0.28 
   0   4 -13    0.22    0.47 
   0  -4 -13    0.45    0.32 
   0  -4 -13    0.33    0.26 
   0  -4 -13    0.36    0.35 
   0  -4 -13    0.45    0.28 
   0   4 -14    0.11    0.55 
   0   4 -14    0.09    0.31 
   0   4 -14    0.02    0.41 
   0  -4 -14   -0.01    0.30 
   0  -4 -14    0.02    0.38 
   0  -4 -14    0.11    0.29 
   0  -4 -14   -0.06    0.24 
   0   4 -15   -0.01    0.65 
   0   4 -15   -0.03    0.45 
   0  -4 -15    0.00    0.32 
   0  -4 -15    0.16    0.31 
   0  -4 -15    0.02    0.29 
   0  -4 -15    0.12    0.48 
   0   5   0   -0.02    0.17 
   0   5   0    0.05    0.16 
   0   5   0    0.12    0.20 
   0   5   0    0.00    0.19 
   0   5   0    0.05    0.17 
   0  -5   0   -0.11    0.19 
   0  -5   0    0.05    0.21 
   0  -5   0    0.05    0.17 
   0  -5   0    0.11    0.21 
   0  -5   0    0.03    0.18 
   0   5  -1   10.14    0.22 
   0   5  -1   10.10    0.24 
   0   5  -1   10.14    0.27 
   0   5   1   10.31    0.27 
   0   5  -1   10.21    0.24 
   0   5   1   10.16    0.24 
   0   5   1   10.06    0.22 
   0   5  -1   10.01    0.22 
   0   5   1   10.09    0.22 
   0   5   1   10.20    0.16 
   0  -5  -1   10.12    0.27 
   0  -5  -1   10.18    0.23 
   0  -5   1   10.22    0.27 
   0  -5  -1   10.25    0.26 
   0  -5  -1   10.16    0.23 
   0  -5  -1   10.16    0.25 
   0  -5   1   10.07    0.22 
   0  -5   1   10.14    0.27 
   0  -5   1   10.13    0.26 
   0  -5   1   10.01    0.23 
   0   5   2    3.05    0.20 
   0   5  -2    2.85    0.22 
   0   5  -2    2.97    0.19 
   0   5   2    2.97    0.20 
   0   5  -2    2.97    0.20 
   0   5   2    3.03    0.23 
   0   5   2    3.02    0.24 
   0   5  -2    2.99    0.22 
   0   5  -2    2.97    0.23 
   0   5  -2    2.99    0.25 
   0  -5   2    3.12    0.25 
   0  -5  -2    3.05    0.22 
   0  -5   2    2.97    0.23 
   0  -5  -2    2.96    0.21 
   0  -5   2    2.92    0.20 
   0  -5   2    3.02    0.23 
   0  -5  -2    2.99    0.20 
   0  -5  -2    3.13    0.23 
   0  -5   2    2.90    0.22 
   0   5  -3    1.75    0.34 
   0   5  -3    1.90    0.36 
   0   5   3    1.95    0.37 
   0   5   3    1.70    0.30 
   0   5  -3    1.82    0.34 
   0   5  -3    1.45    0.37 
   0   5  -3    1.76    0.40 
   0   5  -3    1.59    0.37 
   0   5   3    1.58    0.30 
   0  -5   3    1.84    0.38 
   0  -5   3    1.68    0.35 
   0  -5  -3    1.46    0.33 
   0  -5   3    1.58    0.34 
   0  -5   3    1.63    0.38 
   0  -5  -3    1.52    0.34 
   0  -5  -3    1.54    0.30 
   0  -5  -3    1.56    0.31 
   0  -5   3    1.57    0.32 
   0   5  -4    1.64    0.23 
   0   5  -4    1.64    0.31 
   0   5  -4    1.77    0.28 
   0   5  -4    1.51    0.28 
   0   5  -4    1.67    0.24 
   0   5   4    1.57    0.24 
   0   5  -4    1.63    0.24 
   0   5   4    1.66    0.20 
   0  -5  -4    1.61    0.20 
   0  -5   4    1.77    0.30 
   0  -5   4    1.56    0.26 
   0  -5  -4    1.62    0.23 
   0  -5  -4    1.57    0.21 
   0  -5   4    1.60    0.26 
   0  -5   4    1.55    0.24 
   0  -5  -4    1.63    0.25 
   0  -5   4    1.62    0.23 
   0   5  -5    0.97    0.20 
   0   5  -5    0.91    0.24 
   0   5   5    1.04    0.21 
   0   5  -5    1.11    0.29 
   0   5  -5    1.03    0.24 
   0   5  -5    1.10    0.21 
   0   5   5    0.96    0.15 
   0   5  -5    0.97    0.19 
   0  -5  -5    1.01    0.17 
   0  -5  -5    1.13    0.23 
   0  -5  -5    1.05    0.16 
   0  -5   5    0.98    0.20 
   0  -5  -5    1.04    0.19 
   0  -5   5    1.01    0.31 
   0  -5   5    1.01    0.22 
   0  -5  -5    1.13    0.12 
   0  -5   5    1.04    0.24 
   0   5  -6    0.84    0.30 
   0   5  -6    0.86    0.19 
   0   5  -6    0.79    0.19 
   0   5  -6    0.92    0.24 
   0   5  -6    0.88    0.27 
   0   5   6    0.75    0.21 
   0  -5  -6    0.63    0.17 
   0  -5  -6    0.83    0.15 
   0  -5   6    0.93    0.23 
   0  -5  -6    0.89    0.16 
   0  -5  -6    0.89    0.17 
   0  -5   6    0.80    0.21 
   0  -5  -6    0.94    0.23 
   0   5  -7    5.24    0.31 
   0   5  -7    5.02    0.23 
   0   5  -7    5.15    0.21 
   0   5  -7    5.27    0.22 
   0   5  -7    5.12    0.31 
   0  -5  -7    5.20    0.21 
   0  -5   7    5.04    0.19 
   0  -5  -7    5.20    0.17 
   0  -5   7    5.22    0.23 
   0  -5  -7    5.22    0.25 
   0  -5  -7    5.19    0.16 
   0   5  -8    0.66    0.33 
   0   5  -8    0.88    0.30 
   0   5  -8    0.88    0.26 
   0   5  -8    0.68    0.37 
   0   5  -8    0.70    0.23 
   0  -5  -8    0.79    0.18 
   0  -5  -8    0.88    0.29 
   0  -5  -8    0.83    0.17 
   0  -5   8    0.69    0.26 
   0  -5  -8    0.93    0.27 
   0  -5   8    0.70    0.26 
   0   5  -9    0.55    0.40 
   0   5  -9    0.58    0.26 
   0   5  -9    0.77    0.32 
   0   5  -9    0.53    0.40 
   0  -5  -9    0.90    0.31 
   0  -5   9    0.70    0.27 
   0  -5  -9    0.88    0.33 
   0  -5  -9    0.75    0.16 
   0  -5  -9    0.65    0.15 
   0   5 -10    1.75    0.31 
   0   5 -10    1.46    0.37 
   0   5 -10    1.49    0.42 
   0  -5  10    1.58    0.26 
   0  -5 -10    1.77    0.31 
   0  -5 -10    1.62    0.31 
   0  -5 -10    1.46    0.10 
   0  -5 -10    1.48    0.10 
   0   5 -11    5.80    0.44 
   0   5 -11    5.67    0.28 
   0   5 -11    5.82    0.38 
   0  -5 -11    5.74    0.27 
   0  -5 -11    6.08    0.36 
   0  -5  11    5.71    0.34 
   0   5 -12    1.44    0.48 
   0   5 -12    1.40    0.31 
   0   5 -12    1.47    0.40 
   0  -5 -12    1.47    0.28 
   0  -5 -12    1.46    0.35 
   0   5 -13    0.04    0.41 
   0   5 -13    0.19    0.53 
   0   5 -13    0.02    0.30 
   0  -5 -13   -0.05    0.30 
   0  -5 -13    0.01    0.37 
   0  -5 -13    0.18    0.27 
   0  -5 -13    0.24    0.28 
   0   5 -14   -0.12    0.49 
   0   5 -14    0.13    0.41 
   0   5 -14    0.24    0.34 
   0  -5 -14    0.23    0.34 
   0  -5 -14    0.09    0.27 
   0  -5 -14    0.38    0.31 
   0  -5 -15    0.12    0.31 
   0  -5 -15    0.18    0.27 
   0  -5 -15    0.12    0.30 
   0   6   0   24.65    0.41 
   0   6   0   24.61    0.42 
   0   6   0   24.09    0.36 
   0   6   0   24.18    0.39 
   0   6   0   24.30    0.44 
   0  -6   0   24.47    0.48 
   0  -6   0   23.99    0.40 
   0  -6   0   24.19    0.40 
   0  -6   0   24.68    0.48 
   0  -6   0   24.28    0.42 
   0   6   1   20.86    0.50 
   0   6  -1   20.92    0.56 
   0   6  -1   20.71    0.49 
   0   6   1   20.74    0.48 
   0   6   1   20.96    0.51 
   0   6   1   20.60    0.52 
   0   6   1   20.65    0.41 
   0   6  -1   20.68    0.51 
   0   6  -1   21.11    0.51 
   0   6  -1   20.82    0.50 
   0  -6  -1   21.00    0.52 
   0  -6  -1   20.42    0.50 
   0  -6  -1   20.91    0.53 
   0  -6   1   20.84    0.59 
   0  -6   1   21.13    0.51 
   0  -6  -1   20.86    0.60 
   0  -6  -1   21.00    0.49 
   0  -6   1   20.82    0.58 
   0  -6   1   20.76    0.51 
   0  -6   1   21.12    0.54 
   0   6   2    0.51    0.26 
   0   6   2    0.53    0.23 
   0   6   2    0.51    0.25 
   0   6  -2    0.53    0.28 
   0   6  -2    0.44    0.24 
   0   6  -2    0.53    0.24 
   0   6   2    0.55    0.23 
   0   6  -2    0.47    0.26 
   0   6  -2    0.65    0.26 
   0  -6  -2    0.54    0.26 
   0  -6   2    0.37    0.26 
   0  -6   2    0.63    0.26 
   0  -6  -2    0.48    0.27 
   0  -6  -2    0.45    0.24 
   0  -6  -2    0.36    0.22 
   0  -6   2    0.58    0.28 
   0  -6  -2    0.56    0.23 
   0  -6   2    0.40    0.26 
   0  -6   2    0.34    0.23 
   0   6  -3    6.33    0.30 
   0   6  -3    6.57    0.34 
   0   6  -3    6.66    0.30 
   0   6  -3    6.61    0.34 
   0   6   3    6.80    0.28 
   0   6   3    6.49    0.30 
   0   6   3    6.66    0.31 
   0   6  -3    6.56    0.28 
   0  -6   3    6.81    0.34 
   0  -6  -3    6.37    0.26 
   0  -6  -3    6.62    0.31 
   0  -6   3    6.72    0.34 
   0  -6   3    6.70    0.35 
   0  -6  -3    6.56    0.30 
   0  -6   3    6.72    0.37 
   0  -6  -3    6.63    0.27 
   0  -6   3    6.64    0.30 
   0   6  -4   16.19    0.43 
   0   6   4   16.53    0.42 
   0   6  -4   15.95    0.39 
   0   6  -4   16.66    0.39 
   0   6  -4   16.70    0.40 
   0   6  -4   16.55    0.46 
   0  -6  -4   16.71    0.41 
   0  -6  -4   16.20    0.34 
   0  -6   4   16.28    0.39 
   0  -6  -4   16.14    0.38 
   0  -6  -4   16.57    0.34 
   0  -6   4   16.34    0.41 
   0  -6   4   16.76    0.44 
   0   6  -5    6.68    0.30 
   0   6  -5    6.88    0.31 
   0   6  -5    6.66    0.39 
   0   6  -5    6.71    0.37 
   0   6  -5    6.75    0.34 
   0  -6  -5    6.65    0.27 
   0  -6   5    6.53    0.31 
   0  -6  -5    6.71    0.26 
   0  -6  -5    6.59    0.29 
   0  -6   5    6.72    0.34 
   0  -6  -5    6.64    0.32 
   0   6  -6    0.16    0.23 
   0   6  -6    0.33    0.35 
   0   6  -6    0.13    0.26 
   0   6  -6    0.18    0.31 
   0   6  -6    0.25    0.23 
   0  -6  -6    0.23    0.26 
   0  -6   6    0.36    0.27 
   0  -6   6    0.28    0.26 
   0  -6  -6    0.13    0.20 
   0  -6  -6    0.18    0.18 
   0  -6  -6    0.06    0.21 
   0   6  -7   10.92    0.32 
   0   6  -7   10.85    0.42 
   0   6  -7   10.73    0.30 
   0   6  -7   10.58    0.43 
   0   6  -7   10.65    0.35 
   0  -6  -7   10.84    0.33 
   0  -6  -7   11.18    0.26 
   0  -6  -7   10.76    0.24 
   0  -6  -7   10.70    0.26 
   0  -6  -7   10.70    0.24 
   0  -6  -7   10.73    0.34 
   0  -6   7   10.73    0.32 
   0   6  -8    8.89    0.47 
   0   6  -8    8.95    0.30 
   0   6  -8    8.98    0.38 
   0   6  -8    9.20    0.34 
   0   6  -8    9.21    0.46 
   0  -6  -8    8.94    0.25 
   0  -6  -8    9.01    0.24 
   0  -6  -8    9.13    0.30 
   0  -6  -8    8.86    0.35 
   0  -6   8    9.23    0.37 
   0   6  -9    1.38    0.34 
   0   6  -9    1.47    0.46 
   0   6  -9    1.18    0.37 
   0   6  -9    1.31    0.30 
   0  -6  -9    1.53    0.30 
   0  -6  -9    1.44    0.22 
   0  -6   9    1.37    0.30 
   0  -6  -9    1.22    0.32 
   0   6 -10    0.04    0.42 
   0   6 -10    0.38    0.37 
   0   6 -10    0.05    0.39 
   0  -6  10    0.18    0.31 
   0  -6 -10    0.05    0.30 
   0  -6 -10    0.31    0.34 
   0  -6 -10    0.21    0.16 
   0   6 -11    0.10    0.49 
   0   6 -11    0.22    0.41 
   0   6 -11    0.42    0.38 
   0  -6 -11    0.36    0.14 
   0  -6 -11    0.04    0.29 
   0   6 -12    0.85    0.48 
   0   6 -12    0.97    0.34 
   0   6 -12    0.89    0.44 
   0  -6 -12    0.96    0.29 
   0   6 -13    0.23    0.55 
   0   6 -13    0.41    0.40 
   0   6 -13    0.13    0.45 
   0  -6 -13    0.27    0.30 
   0   6 -14    0.64    0.69 
   0   6 -14    0.58    0.49 
   0  -6 -14    0.56    0.31 
   0  -6 -14    0.74    0.33 
   0  -6 -14    0.62    0.35 
   0   7   0    7.30    0.26 
   0   7   0    7.30    0.19 
   0   7   0    7.29    0.23 
   0  -7   0    7.30    0.22 
   0  -7   0    7.07    0.30 
   0  -7   0    7.42    0.27 
   0  -7   0    7.20    0.22 
   0   7  -1    0.65    0.27 
   0   7  -1    0.78    0.34 
   0   7   1    0.59    0.27 
   0   7   1    0.71    0.31 
   0   7  -1    0.66    0.28 
   0   7   1    0.68    0.19 
   0  -7   1    0.69    0.30 
   0  -7   1    0.81    0.31 
   0  -7  -1    0.70    0.30 
   0  -7  -1    0.53    0.26 
   0  -7  -1    0.57    0.28 
   0  -7  -1    0.47    0.30 
   0  -7   1    0.63    0.36 
   0   7  -2    4.22    0.28 
   0   7  -2    4.20    0.25 
   0   7   2    4.29    0.23 
   0   7   2    4.21    0.25 
   0   7  -2    4.26    0.25 
   0  -7  -2    4.17    0.24 
   0  -7  -2    4.16    0.21 
   0  -7   2    4.50    0.30 
   0  -7   2    4.34    0.26 
   0  -7  -2    4.16    0.25 
   0  -7  -2    4.18    0.22 
   0   7  -3    1.17    0.26 
   0   7  -3    1.14    0.29 
   0   7  -3    1.10    0.24 
   0  -7  -3    1.16    0.25 
   0  -7  -3    1.18    0.23 
   0  -7  -3    1.27    0.25 
   0  -7   3    1.15    0.24 
   0  -7  -3    1.15    0.22 
   0  -7   3    1.23    0.27 
   0   7  -4    4.10    0.30 
   0   7  -4    4.03    0.27 
   0   7  -4    4.07    0.24 
   0   7  -4    4.12    0.33 
   0  -7  -4    4.17    0.27 
   0  -7  -4    4.17    0.22 
   0  -7   4    4.07    0.27 
   0  -7  -4    4.02    0.22 
   0  -7   4    4.05    0.26 
   0  -7  -4    3.98    0.24 
   0   7  -5    0.46    0.30 
   0   7  -5    0.46    0.34 
   0   7  -5    0.46    0.26 
   0   7  -5    0.21    0.32 
   0  -7   5    0.37    0.28 
   0  -7  -5    0.40    0.23 
   0  -7  -5    0.39    0.25 
   0  -7  -5    0.33    0.28 
   0  -7  -5    0.40    0.34 
   0   7  -6    0.50    0.31 
   0   7  -6    0.45    0.27 
   0   7  -6    0.69    0.44 
   0   7  -6    0.43    0.35 
   0  -7  -6    0.82    0.24 
   0  -7  -6    0.48    0.30 
   0  -7  -6    0.60    0.25 
   0  -7   6    0.54    0.35 
   0   7  -7    1.05    0.31 
   0   7  -7    1.08    0.38 
   0   7  -7    1.11    0.37 
   0   7  -7    1.11    0.26 
   0  -7  -7    0.96    0.20 
   0  -7  -7    1.05    0.29 
   0  -7  -7    0.96    0.22 
   0  -7   7    1.07    0.30 
   0   7  -8    1.56    0.35 
   0   7  -8    1.51    0.44 
   0   7  -8    1.68    0.46 
   0   7  -8    1.38    0.39 
   0  -7  -8    1.41    0.23 
   0  -7   8    1.54    0.33 
   0  -7  -8    1.52    0.32 
   0   7  -9    0.19    0.41 
   0   7  -9    0.21    0.44 
   0   7  -9    0.33    0.34 
   0  -7  -9    0.38    0.23 
   0  -7  -9    0.43    0.34 
   0  -7   9    0.31    0.31 
   0   7 -10    1.20    0.48 
   0   7 -10    1.10    0.42 
   0   7 -10    1.35    0.38 
   0  -7  10    1.27    0.33 
   0  -7 -10    1.56    0.34 
   0  -7 -10    1.16    0.20 
   0   7 -11   -0.06    0.45 
   0   7 -11    0.10    0.38 
   0   7 -11    0.14    0.53 
   0  -7 -11    0.17    0.19 
   0  -7 -11    0.29    0.34 
   0   7 -12    0.27    0.46 
   0   7 -12    0.13    0.53 
   0   7 -12    0.20    0.40 
   0  -7 -12    0.41    0.35 
   0   7 -13    0.00    0.52 
   0   7 -13    0.08    0.60 
   0   7 -13   -0.17    0.48 
   0  -7 -13    0.08    0.35 
   0   8   0    0.69    0.30 
   0   8   0    0.63    0.37 
   0   8   0    0.42    0.24 
   0  -8   0    0.60    0.33 
   0  -8   0    0.25    0.30 
   0   8   1    1.41    0.30 
   0   8  -1    1.32    0.28 
   0   8   1    1.15    0.19 
   0   8  -1    1.17    0.29 
   0   8   1    1.19    0.33 
   0   8  -1    1.24    0.35 
   0  -8   1    1.22    0.30 
   0  -8  -1    1.14    0.27 
   0  -8  -1    1.28    0.31 
   0  -8   1    1.37    0.34 
   0   8   2    0.12    0.30 
   0   8  -2    0.15    0.23 
   0   8  -2    0.08    0.31 
   0   8  -2    0.12    0.25 
   0  -8  -2    0.21    0.27 
   0  -8  -2    0.23    0.26 
   0  -8  -2    0.07    0.23 
   0  -8   2   -0.06    0.25 
   0  -8   2    0.10    0.27 
   0   8  -3    0.52    0.30 
   0   8  -3    0.78    0.37 
   0   8  -3    0.77    0.41 
   0  -8  -3    0.66    0.30 
   0  -8  -3    0.64    0.31 
   0  -8  -3    0.45    0.31 
   0  -8   3    0.89    0.38 
   0  -8   3    0.82    0.37 
   0   8  -4   21.39    0.32 
   0   8  -4   21.34    0.39 
   0   8  -4   21.32    0.36 
   0  -8  -4   21.42    0.31 
   0  -8  -4   21.44    0.29 
   0  -8   4   21.25    0.31 
   0  -8  -4   21.45    0.35 
   0  -8   4   21.56    0.37 
   0   8  -5    0.35    0.37 
   0   8  -5    0.28    0.40 
   0   8  -5    0.09    0.34 
   0   8  -5    0.38    0.30 
   0  -8  -5    0.44    0.34 
   0  -8   5    0.42    0.34 
   0  -8  -5    0.34    0.28 
   0  -8  -5    0.28    0.26 
   0   8  -6    0.64    0.30 
   0   8  -6    0.24    0.36 
   0   8  -6    0.29    0.33 
   0   8  -6    0.66    0.40 
   0  -8   6    0.67    0.33 
   0  -8  -6    0.45    0.26 
   0  -8  -6    0.51    0.32 
   0   8  -7   -0.08    0.40 
   0   8  -7   -0.06    0.41 
   0   8  -7    0.12    0.35 
   0  -8  -7    0.17    0.35 
   0  -8   7   -0.02    0.32 
   0  -8  -7    0.16    0.28 
   0   8  -8    3.66    0.37 
   0   8  -8    3.33    0.39 
   0   8  -8    3.56    0.46 
   0  -8  -8    3.62    0.35 
   0  -8  -8    3.66    0.29 
   0  -8   8    3.31    0.31 
   0   8  -9    0.25    0.48 
   0   8  -9    0.17    0.44 
   0   8  -9    0.34    0.39 
   0  -8  -9    0.38    0.28 
   0  -8  -9    0.45    0.37 
   0  -8   9    0.19    0.33 
   0   8 -10    1.72    0.39 
   0   8 -10    1.82    0.52 
   0   8 -10    1.65    0.45 
   0  -8 -10    1.99    0.37 
   0  -8 -10    1.73    0.26 
   0  -8  10    1.58    0.38 
   0   8 -11   -0.10    0.53 
   0   8 -11   -0.06    0.40 
   0   8 -11   -0.12    0.48 
   0  -8 -11    0.15    0.24 
   0  -8 -11    0.48    0.40 
   0   8 -12    0.15    0.45 
   0   8 -12   -0.07    0.45 
   0   8 -12   -0.03    0.56 
   0  -8 -12    0.44    0.40 
   0   9   0    4.77    0.37 
   0   9   0    4.59    0.22 
   0  -9   0    4.68    0.33 
   0  -9   0    4.49    0.25 
   0   9   1    5.70    0.36 
   0   9  -1    5.67    0.31 
   0   9   1    5.59    0.17 
   0   9  -1    5.41    0.25 
   0   9  -1    5.57    0.37 
   0  -9  -1    5.60    0.31 
   0  -9   1    5.48    0.31 
   0  -9   1    5.44    0.33 
   0  -9  -1    5.72    0.30 
   0   9  -2    5.24    0.44 
   0   9  -2    5.36    0.37 
   0   9   2    5.32    0.41 
   0   9  -2    5.38    0.36 
   0  -9   2    5.10    0.35 
   0  -9  -2    5.36    0.38 
   0  -9   2    5.30    0.41 
   0  -9  -2    5.21    0.34 
   0   9  -3    2.87    0.30 
   0   9  -3    2.97    0.28 
   0   9  -3    3.06    0.39 
   0  -9   3    3.08    0.28 
   0  -9   3    2.97    0.31 
   0  -9  -3    3.26    0.32 
   0  -9  -3    3.02    0.29 
   0   9  -4    6.61    0.38 
   0   9  -4    6.71    0.42 
   0  -9   4    6.80    0.38 
   0  -9  -4    6.66    0.35 
   0  -9  -4    6.65    0.29 
   0  -9   4    6.70    0.35 
   0  -9  -4    6.72    0.33 
   0   9  -5    0.02    0.40 
   0   9  -5    0.01    0.37 
   0  -9  -5    0.02    0.31 
   0  -9   5    0.23    0.36 
   0  -9  -5   -0.05    0.28 
   0   9  -6   -0.06    0.38 
   0   9  -6    0.46    0.48 
   0   9  -6    0.24    0.38 
   0  -9  -6    0.35    0.35 
   0  -9  -6    0.19    0.31 
   0  -9   6    0.17    0.34 
   0   9  -7   -0.03    0.35 
   0   9  -7    0.16    0.47 
   0   9  -7   -0.01    0.46 
   0  -9  -7    0.26    0.38 
   0  -9   7    0.14    0.35 
   0  -9  -7    0.03    0.30 
   0   9  -8    1.58    0.48 
   0   9  -8    1.41    0.47 
   0   9  -8    1.47    0.40 
   0  -9  -8    1.52    0.37 
   0  -9  -8    1.52    0.32 
   0  -9   8    1.29    0.35 
   0   9  -9    0.11    0.49 
   0   9  -9   -0.07    0.49 
   0   9  -9    0.07    0.39 
   0  -9   9   -0.08    0.38 
   0  -9  -9    0.42    0.41 
   0  -9  -9    0.01    0.28 
   0   9 -10    0.22    0.43 
   0   9 -10   -0.25    0.44 
   0   9 -10   -0.06    0.52 
   0  -9 -10    0.29    0.40 
   0  -9 -10    0.08    0.28 
   0   9 -11   -0.09    0.57 
   0   9 -11    0.06    0.45 
   0  -9 -11    0.27    0.44 
   0  -9 -11    0.03    0.27 
   0  10   0    3.31    0.40 
   0 -10   0    3.29    0.33 
   0 -10   0    3.31    0.37 
   0  10   1    3.60    0.45 
   0  10  -1    3.92    0.50 
   0  10  -1    3.69    0.35 
   0 -10   1    3.64    0.42 
   0 -10   1    3.74    0.44 
   0 -10  -1    3.75    0.43 
   0 -10  -1    3.84    0.43 
   0  10  -2    0.64    0.32 
   0  10  -2    0.64    0.42 
   0 -10  -2    0.58    0.33 
   0 -10   2    0.85    0.40 
   0 -10   2    0.66    0.34 
   0 -10  -2    0.59    0.30 
   0  10  -3   -0.10    0.33 
   0  10  -3    0.01    0.42 
   0 -10  -3   -0.08    0.34 
   0 -10   3    0.13    0.36 
   0 -10  -3    0.17    0.35 
   0 -10   3    0.06    0.38 
   0  10  -4    0.10    0.39 
   0  10  -4   -0.13    0.44 
   0 -10   4    0.03    0.33 
   0 -10   4    0.13    0.38 
   0 -10  -4    0.08    0.33 
   0 -10  -4    0.16    0.36 
   0  10  -5    0.04    0.44 
   0  10  -5    0.13    0.42 
   0 -10  -5    0.29    0.37 
   0 -10   5   -0.10    0.38 
   0 -10  -5    0.08    0.35 
   0  10  -6    4.06    0.45 
   0  10  -6    4.20    0.49 
   0 -10   6    4.27    0.42 
   0 -10  -6    4.17    0.35 
   0 -10  -6    4.02    0.38 
   0  10  -7   -0.11    0.46 
   0  10  -7    0.15    0.48 
   0 -10   7    0.29    0.41 
   0 -10  -7    0.02    0.32 
   0 -10  -7    0.22    0.38 
   0  10  -8    0.19    0.42 
   0  10  -8   -0.07    0.47 
   0  10  -8   -0.14    0.48 
   0 -10  -8   -0.05    0.33 
   0 -10  -8   -0.06    0.38 
   0 -10   8    0.04    0.41 
   0  10  -9    0.15    0.45 
   0  10  -9    0.05    0.55 
   0  10  -9   -0.05    0.53 
   0 -10  -9    0.03    0.35 
   0 -10   9   -0.14    0.40 
   0 -10  -9    0.32    0.44 
   0  10 -10    0.51    0.62 
   0  10 -10    0.69    0.46 
   0 -10 -10    0.48    0.33 
   0 -10 -10    0.51    0.42 
   0  11   0    0.69    0.45 
   0 -11   0    0.82    0.41 
   0 -11   0    0.53    0.40 
   0  11  -1    3.23    0.45 
   0  11   1    3.26    0.42 
   0 -11   1    3.21    0.38 
   0 -11  -1    3.22    0.37 
   0 -11  -1    3.11    0.39 
   0 -11   1    3.23    0.41 
   0  11  -2   -0.03    0.45 
   0 -11   2    0.03    0.40 
   0 -11  -2    0.09    0.37 
   0 -11  -2    0.13    0.40 
   0 -11   2    0.25    0.44 
   0  11  -3    0.64    0.46 
   0 -11   3    0.69    0.42 
   0 -11   3    0.52    0.39 
   0 -11  -3    0.55    0.37 
   0 -11  -3    1.04    0.42 
   0  11  -4    0.09    0.47 
   0  11  -4   -0.19    0.45 
   0 -11  -4    0.15    0.37 
   0 -11  -4    0.19    0.39 
   0 -11   4    0.14    0.42 
   0 -11   4   -0.08    0.35 
   0  11  -5    0.11    0.51 
   0  11  -5    0.02    0.41 
   0 -11  -5    0.25    0.38 
   0 -11   5    0.43    0.47 
   0 -11  -5    0.18    0.37 
   0  11  -6    0.04    0.49 
   0  11  -6   -0.19    0.50 
   0 -11   6    0.24    0.45 
   0 -11  -6    0.27    0.41 
   0 -11  -6    0.09    0.38 
   0  11  -7    0.07    0.48 
   0  11  -7    0.21    0.52 
   0 -11  -7    0.45    0.39 
   0 -11   7    0.31    0.43 
   0 -11  -7    0.23    0.40 
   0  11  -8    0.02    0.59 
   0 -11  -8    0.01    0.42 
   0 -11  -8    0.18    0.40 
   0 -11   8    0.12    0.45 
   0  12   0    1.32    0.48 
   0 -12   0    1.65    0.51 
   0 -12   0    1.22    0.42 
   0  12   1    0.25    0.44 
   0  12  -1    0.61    0.49 
   0 -12   1    0.29    0.45 
   0 -12  -1    0.51    0.44 
   0 -12   1    0.31    0.41 
   0 -12  -1    0.52    0.45 
   0  12  -2    1.21    0.50 
   0 -12   2    0.85    0.45 
   0 -12   2    0.84    0.40 
   0 -12  -2    0.90    0.38 
   0 -12  -2    0.98    0.44 
   0  12  -3    0.81    0.49 
   0 -12  -3    0.70    0.41 
   0 -12  -3    0.69    0.38 
   0 -12   3    0.86    0.48 
   0 -12   3    0.95    0.44 
   0  12  -4    0.27    0.53 
   0 -12  -4    0.37    0.45 
   0 -12   4   -0.12    0.55 
   0 -12   4    0.23    0.56 
   0 -12  -4    0.09    0.55 
   0  12  -5    0.55    0.49 
   0 -12   5    0.87    0.47 
   0 -12  -5    1.24    0.48 
   1   0 -16    0.31    0.34 
   1   0 -16    0.34    0.31 
   1   0 -16    0.37    0.28 
   1   0 -16    0.31    0.53 
   1   0 -15    0.04    0.48 
   1   0 -15    0.19    0.28 
   1   0 -15   -0.04    0.28 
   1   0 -15   -0.04    0.28 
   1   0 -14    3.20    0.42 
   1   0 -14    3.22    0.26 
   1   0 -14    3.15    0.26 
   1   0 -13    0.03    0.26 
   1   0 -13    0.10    0.42 
   1   0 -13   -0.03    0.25 
   1   0 -12    0.18    0.38 
   1   0 -12    0.12    0.27 
   1   0 -12   -0.01    0.23 
   1   0 -11   -0.01    0.35 
   1   0 -11   -0.19    0.20 
   1   0 -11   -0.04    0.27 
   1   0 -10    0.39    0.26 
   1   0 -10    0.27    0.33 
   1   0 -10    0.30    0.21 
   1   0  -9   -0.07    0.19 
   1   0  -9    0.11    0.33 
   1   0  -9   -0.01    0.24 
   1   0  -8    6.98    0.28 
   1   0  -8    6.91    0.17 
   1   0  -8    6.97    0.22 
   1   0  -7    0.86    0.31 
   1   0  -7    0.72    0.26 
   1   0  -7    0.54    0.32 
   1   0  -6   10.40    0.18 
   1   0  -6   10.33    0.22 
   1   0  -6   10.40    0.15 
   1   0  -5    0.01    0.06 
  -1   0   5   -0.01    0.05 
   1   0  -5    0.05    0.14 
   1   0  -5   -0.11    0.20 
   1   0  -5   -0.06    0.16 
  -1   0   4    0.64    0.06 
   1   0  -4    0.68    0.06 
   1   0  -4    0.73    0.19 
   1   0  -4    0.68    0.24 
   1   0  -4    0.69    0.13 
  -1   0   3    0.58    0.09 
  -1   0   3    0.55    0.09 
   1   0  -3    0.55    0.21 
   1   0  -3    0.69    0.16 
   1   0  -3    0.56    0.09 
   1   0  -3    0.61    0.17 
  -1   0   3    0.51    0.17 
   1   0  -2    0.73    0.06 
   1   0  -2    0.43    0.09 
  -1   0   2   -0.54    0.09 
   1   0  -2   -0.08    0.03 
  -1   0   2    0.30    0.08 
   1   0  -2    0.19    0.08 
  -1   0   2    0.00    0.02 
   1   0  -1    0.00    0.01 
   1   0  -1    0.00    0.02 
   1   0  -1   -0.03    0.01 
  -1   0   1    0.05    0.02 
  -1   0   1   -0.05    0.03 
  -1   0   1    0.00    0.01 
  -1   0   0    0.00    0.01 
   1   0   0    0.00    0.01 
  -1   0  -1    0.00    0.03 
  -1   0  -1   -0.05    0.01 
   1   0   1    0.11    0.02 
   1   0   1    0.03    0.03 
   1   0   2    0.00    0.04 
  -1   0  -2   -0.13    0.03 
   1   0   2   -0.40    0.09 
  -1   0  -2    0.08    0.09 
   1   0   3    0.03    0.14 
   1   0   3    0.00    0.06 
   1   0   3   -0.01    0.06 
  -1   0  -3   -0.11    0.15 
  -1   0  -3    0.00    0.06 
  -1   0  -3   -0.04    0.13 
   1   0   4   29.54    0.06 
  -1   0  -4   29.57    0.17 
  -1   0  -4   29.57    0.08 
   1   0   4   29.55    0.07 
  -1   0  -4   29.54    0.24 
  -1   0  -5    0.07    0.07 
   1   0   5    0.11    0.06 
  -1   0  -5    0.10    0.20 
  -1   0  -5    0.00    0.16 
   1   0   5    0.11    0.06 
  -1   0  -6    5.95    0.22 
  -1   0  -6    5.84    0.17 
  -1   0  -6    5.90    0.07 
  -1   0  -7    0.46    0.25 
  -1   0  -7    0.60    0.30 
  -1   0  -8    5.16    0.23 
  -1   0  -8    5.12    0.17 
  -1   0  -9   -0.03    0.20 
  -1   0  -9   -0.14    0.30 
  -1   0  -9    0.08    0.27 
  -1   0 -10    4.31    0.27 
  -1   0 -10    4.23    0.22 
  -1   0 -10    4.13    0.33 
  -1   0 -11   -0.15    0.22 
  -1   0 -11    0.06    0.29 
  -1   0 -11   -0.08    0.37 
  -1   0 -12    0.37    0.41 
  -1   0 -12    0.32    0.30 
  -1   0 -12    0.37    0.26 
  -1   0 -13   -0.21    0.40 
  -1   0 -13   -0.10    0.25 
  -1   0 -13   -0.05    0.27 
  -1   0 -14    0.29    0.40 
  -1   0 -14    0.50    0.32 
  -1   0 -14    0.41    0.26 
  -1   0 -14    0.32    0.23 
  -1   0 -15    0.06    0.31 
  -1   0 -15   -0.01    0.49 
  -1   0 -15    0.10    0.30 
  -1   0 -15   -0.02    0.24 
  -1   0 -16    0.12    0.30 
  -1   0 -16    0.46    0.29 
  -1   0 -16    0.10    0.48 
  -1   0 -16    0.20    0.33 
   1   1 -16    0.35    0.36 
   1   1 -16    0.73    0.69 
   1  -1 -16    0.31    0.31 
   1  -1 -16    0.43    0.53 
   1  -1 -16    0.24    0.26 
   1  -1 -16    0.31    0.30 
   1   1 -15    1.16    0.31 
   1   1 -15    1.12    0.32 
   1   1 -15    1.66    0.67 
   1  -1 -15    1.20    0.32 
   1  -1 -15    1.14    0.47 
   1  -1 -15    1.18    0.33 
   1  -1 -15    1.29    0.31 
   1   1 -14    0.69    0.57 
   1   1 -14    0.24    0.26 
   1   1 -14    0.36    0.30 
   1  -1 -14    0.42    0.44 
   1  -1 -14    0.28    0.27 
   1  -1 -14    0.22    0.25 
   1  -1 -14    0.28    0.25 
   1   1 -13    2.82    0.35 
   1   1 -13    2.82    0.49 
   1   1 -13    2.63    0.30 
   1  -1 -13    2.43    0.26 
   1  -1 -13    2.61    0.42 
   1  -1 -13    2.66    0.30 
   1  -1 -13    2.53    0.28 
   1   1 -12    0.10    0.31 
   1   1 -12    0.04    0.41 
   1   1 -12   -0.06    0.24 
   1  -1 -12    0.04    0.26 
   1  -1 -12    0.19    0.37 
   1  -1 -12   -0.05    0.23 
   1   1 -11    1.38    0.41 
   1   1 -11    1.67    0.38 
   1   1 -11    1.41    0.28 
   1  -1 -11    1.40    0.28 
   1  -1 -11    1.17    0.26 
   1  -1 -11    1.49    0.30 
   1  -1 -11    1.41    0.40 
   1   1 -10   -0.08    0.19 
   1   1 -10    0.04    0.36 
   1   1 -10    0.20    0.29 
   1  -1 -10   -0.06    0.22 
   1  -1 -10   -0.08    0.19 
   1  -1 -10   -0.30    0.17 
  -1  -1  10    0.04    0.08 
   1  -1 -10   -0.12    0.29 
  -1  -1  10    0.07    0.09 
   1   1  -9   10.17    0.51 
   1   1  -9    9.87    0.41 
   1   1  -9   10.10    0.38 
  -1  -1   9    9.93    0.19 
   1  -1  -9   10.14    0.41 
  -1  -1   9    9.87    0.20 
   1  -1  -9    9.71    0.36 
   1  -1  -9    9.74    0.45 
   1   1  -8    6.45    0.37 
   1   1  -8    6.14    0.42 
   1   1  -8    6.15    0.31 
   1  -1  -8    6.29    0.33 
  -1  -1   8    6.20    0.19 
  -1  -1   8    6.27    0.17 
   1  -1  -8    6.32    0.34 
   1  -1  -8    6.23    0.39 
   1   1  -7    4.07    0.35 
   1   1  -7    4.01    0.24 
   1   1  -7    4.19    0.17 
   1   1  -7    3.93    0.30 
  -1  -1   7    4.19    0.16 
   1  -1  -7    3.85    0.31 
   1  -1  -7    3.83    0.24 
  -1  -1   7    4.10    0.29 
  -1  -1   7    4.30    0.28 
  -1  -1   7    4.12    0.15 
   1  -1  -7    3.84    0.25 
   1   1  -6    2.17    0.13 
   1   1  -6    2.10    0.24 
   1   1  -6    1.99    0.19 
   1   1  -6    2.10    0.28 
  -1  -1   6    2.24    0.25 
   1  -1  -6    1.91    0.20 
  -1  -1   6    2.13    0.20 
  -1  -1   6    2.16    0.12 
   1  -1  -6    2.07    0.26 
   1   1  -5   18.50    0.41 
   1   1  -5   18.38    0.53 
   1   1  -5   18.43    0.62 
   1   1  -5   18.29    0.49 
   1  -1  -5   18.25    0.54 
  -1  -1   5   18.33    0.49 
   1  -1  -5   18.02    0.48 
  -1  -1   5   18.47    0.54 
  -1  -1   5   18.13    0.40 
   1   1  -4   84.11    1.49 
   1   1  -4   84.20    1.57 
   1   1  -4   84.21    1.40 
   1   1  -4   83.59    1.45 
  -1  -1   4   84.17    1.40 
  -1  -1   4   84.01    1.45 
  -1  -1   4   84.24    1.49 
   1  -1  -4   83.75    1.46 
   1  -1  -4   83.93    1.49 
   1   1  -3    3.76    0.15 
   1   1  -3    3.75    0.23 
   1   1  -3    3.87    0.20 
  -1   1   3    3.72    0.09 
   1   1  -3    3.89    0.13 
   1   1  -3    3.81    0.13 
   1  -1  -3    3.94    0.20 
  -1  -1   3    3.82    0.13 
   1  -1  -3    3.83    0.09 
   1  -1  -3    3.77    0.09 
   1  -1  -3    3.82    0.17 
  -1  -1   3    3.83    0.20 
  -1  -1   3    3.88    0.17 
   1   1  -2  111.19    0.90 
   1   1  -2  135.87    0.90 
   1   1  -2  123.54    0.94 
  -1   1   2  140.86    0.93 
  -1  -1   2  145.33    0.95 
   1  -1  -2  107.79    0.88 
  -1  -1   2  137.05    0.98 
  -1  -1   2  137.35    0.91 
   1  -1  -2  118.18    0.92 
   1   1  -1   -0.11    0.05 
   1   1  -1    0.13    0.04 
   1   1  -1   -0.30    0.06 
   1   1  -1    0.49    0.05 
  -1   1   1   -0.05    0.02 
  -1   1   1   -0.27    0.06 
  -1  -1   1    0.13    0.06 
   1  -1  -1   -0.16    0.05 
   1  -1  -1    0.35    0.04 
  -1  -1   1   -0.05    0.05 
  -1  -1   1    0.57    0.06 
  -1  -1   1   -0.19    0.06 
   1  -1  -1   -0.30    0.05 
  -1   1   0    0.00    0.05 
   1   1   0   -0.03    0.04 
   1   1   0    0.00    0.03 
   1   1   0   -0.03    0.04 
  -1   1   0    0.11    0.05 
   1   1   0   -0.05    0.03 
  -1   1   0   -0.16    0.04 
  -1   1   0    0.08    0.03 
  -1   1   0   -0.46    0.04 
  -1  -1   0    0.19    0.04 
   1  -1   0    0.22    0.03 
   1  -1   0    0.19    0.05 
  -1  -1   0    0.03    0.03 
  -1  -1   0   -0.03    0.03 
  -1  -1   0   -0.03    0.03 
   1  -1   0    0.13    0.05 
   1  -1   0   -0.08    0.04 
  -1  -1   0    0.05    0.05 
   1  -1   0   -0.05    0.03 
  -1   1  -1    0.65    0.06 
  -1   1  -1   -0.19    0.05 
  -1   1  -1    0.13    0.06 
   1  -1   1    0.22    0.06 
   1  -1   1   -0.62    0.06 
  -1  -1  -1   -0.11    0.05 
  -1  -1  -1   -0.13    0.04 
   1  -1   1   -0.24    0.05 
   1  -1   1    0.13    0.05 
   1   1   2   86.89    0.62 
  -1   1  -2   88.46    0.66 
  -1   1  -2   78.32    0.60 
   1   1   2   88.13    0.58 
  -1   1  -2   88.70    0.60 
  -1   1  -2   71.95    0.63 
   1  -1   2   91.21    0.65 
  -1  -1  -2   71.25    0.58 
   1  -1   2   75.03    0.60 
   1  -1   2   86.06    0.65 
   1  -1   2   88.78    0.60 
  -1   1  -3   66.81    1.39 
  -1   1  -3   66.95    1.42 
  -1   1  -3   67.74    1.34 
   1   1   3   66.59    1.31 
  -1   1  -3   67.13    1.34 
  -1  -1  -3   66.29    1.31 
  -1  -1  -3   66.72    1.36 
   1  -1   3   66.99    1.34 
   1  -1   3   67.14    1.41 
   1  -1   3   67.27    1.40 
  -1   1  -4   10.93    0.27 
  -1   1  -4   10.97    0.27 
  -1   1  -4   10.92    0.37 
  -1   1  -4   10.99    0.44 
  -1  -1  -4   10.61    0.28 
   1  -1   4   10.54    0.38 
   1  -1   4   10.94    0.36 
   1  -1   4   10.79    0.26 
  -1   1  -5    9.28    0.20 
  -1   1  -5    9.58    0.35 
  -1   1  -5    9.50    0.33 
  -1  -1  -5    9.06    0.24 
   1  -1   5    9.36    0.31 
   1  -1   5    9.38    0.20 
   1  -1   5    9.66    0.32 
  -1   1  -6    1.86    0.13 
  -1   1  -6    2.00    0.23 
  -1   1  -6    1.88    0.24 
  -1  -1  -6    1.67    0.22 
   1  -1   6    1.77    0.11 
   1  -1   6    1.78    0.20 
  -1   1  -7    8.04    0.42 
  -1   1  -7    7.95    0.38 
  -1   1  -7    7.70    0.24 
   1  -1   7    7.62    0.22 
   1  -1   7    7.73    0.35 
   1  -1   7    7.80    0.22 
  -1  -1  -7    7.99    0.41 
  -1  -1  -7    7.89    0.39 
  -1   1  -8    2.20    0.28 
  -1   1  -8    2.12    0.33 
  -1   1  -8    2.26    0.24 
  -1  -1  -8    2.08    0.24 
   1  -1   8    2.32    0.13 
   1  -1   8    2.18    0.12 
  -1  -1  -8    2.14    0.27 
  -1   1  -9    1.07    0.34 
  -1   1  -9    1.22    0.24 
  -1   1  -9    0.98    0.28 
   1  -1   9    1.17    0.12 
  -1  -1  -9    1.07    0.33 
  -1  -1  -9    0.98    0.23 
  -1  -1  -9    1.06    0.20 
   1  -1   9    1.11    0.10 
  -1  -1  -9    1.00    0.25 
  -1   1 -10    3.75    0.40 
  -1   1 -10    3.66    0.31 
  -1   1 -10    3.30    0.39 
   1  -1  10    3.52    0.12 
  -1  -1 -10    3.35    0.25 
  -1  -1 -10    3.48    0.33 
  -1  -1 -10    3.48    0.31 
  -1  -1 -10    3.41    0.41 
   1  -1  10    3.52    0.13 
  -1   1 -11    0.32    0.28 
  -1   1 -11    0.45    0.40 
  -1   1 -11    0.71    0.27 
  -1  -1 -11    0.39    0.23 
  -1  -1 -11    0.47    0.22 
  -1  -1 -11    0.29    0.35 
  -1  -1 -11    0.48    0.28 
  -1   1 -12    0.71    0.27 
  -1   1 -12    0.60    0.45 
  -1   1 -12    0.70    0.34 
  -1  -1 -12    0.67    0.27 
  -1  -1 -12    0.47    0.26 
  -1  -1 -12    0.30    0.37 
  -1  -1 -12    0.40    0.22 
  -1   1 -13    0.46    0.45 
  -1   1 -13    0.63    0.30 
  -1   1 -13    0.58    0.28 
  -1  -1 -13    0.44    0.26 
  -1  -1 -13    0.35    0.23 
  -1  -1 -13    0.35    0.21 
  -1  -1 -13    0.27    0.37 
  -1   1 -14   -0.10    0.45 
  -1   1 -14    0.03    0.29 
  -1   1 -14   -0.04    0.27 
  -1  -1 -14    0.05    0.30 
  -1  -1 -14   -0.21    0.38 
  -1  -1 -14    0.08    0.25 
  -1  -1 -14   -0.08    0.25 
  -1   1 -15    1.28    0.30 
  -1   1 -15    1.33    0.53 
  -1   1 -15    1.38    0.34 
  -1  -1 -15    1.55    0.53 
  -1  -1 -15    1.41    0.32 
  -1  -1 -15    1.24    0.28 
  -1  -1 -15    1.28    0.27 
  -1   1 -16   -0.08    0.31 
  -1   1 -16    0.32    0.70 
  -1   1 -16    0.05    0.32 
  -1  -1 -16   -0.01    0.50 
  -1  -1 -16    0.07    0.31 
  -1  -1 -16    0.10    0.27 
  -1  -1 -16    0.01    0.30 
   1   2 -16    3.38    0.35 
   1  -2 -16    3.18    0.28 
   1  -2 -16    3.08    0.27 
   1  -2 -16    3.16    0.47 
   1  -2 -16    3.21    0.30 
   1   2 -15    1.30    0.31 
   1   2 -15    1.12    0.53 
   1   2 -15    1.32    0.33 
   1  -2 -15    1.28    0.28 
   1  -2 -15    1.37    0.50 
   1  -2 -15    1.25    0.28 
   1  -2 -15    1.30    0.28 
   1   2 -14    0.25    0.29 
   1   2 -14    0.43    0.56 
   1   2 -14    0.32    0.28 
   1  -2 -14    0.38    0.28 
   1  -2 -14    0.27    0.27 
   1  -2 -14    0.13    0.25 
   1  -2 -14    0.27    0.38 
   1   2 -13    0.42    0.34 
   1   2 -13    0.18    0.26 
   1   2 -13    0.33    0.49 
   1  -2 -13    0.29    0.27 
   1  -2 -13    0.28    0.38 
   1  -2 -13   -0.02    0.24 
   1  -2 -13    0.20    0.27 
   1   2 -12    2.46    0.42 
   1   2 -12    2.39    0.24 
   1   2 -12    2.66    0.35 
   1  -2 -12    2.22    0.23 
   1  -2 -12    2.35    0.23 
   1  -2 -12    2.21    0.31 
  -1  -2  12    2.37    0.15 
   1  -2 -12    2.32    0.24 
   1   2 -11    4.17    0.24 
   1   2 -11    4.22    0.33 
   1   2 -11    4.22    0.39 
   1  -2 -11    4.01    0.22 
  -1  -2  11    4.07    0.14 
  -1  -2  11    4.13    0.13 
   1  -2 -11    3.93    0.23 
   1  -2 -11    4.02    0.24 
   1  -2 -11    3.84    0.29 
   1   2 -10    0.02    0.28 
   1   2 -10    0.09    0.22 
   1   2 -10   -0.08    0.31 
  -1  -2  10    0.00    0.13 
  -1  -2  10    0.07    0.12 
   1  -2 -10   -0.17    0.20 
   1  -2 -10   -0.01    0.22 
   1  -2 -10   -0.15    0.19 
   1   2  -9    0.67    0.22 
   1   2  -9    0.39    0.35 
   1   2  -9    0.50    0.31 
   1  -2  -9    0.37    0.22 
   1  -2  -9    0.09    0.25 
   1  -2  -9    0.40    0.21 
  -1  -2   9    0.56    0.13 
  -1  -2   9    0.61    0.22 
   1  -2  -9    0.50    0.22 
  -1  -2   9    0.46    0.07 
   1   2  -8    5.57    0.27 
   1   2  -8    5.70    0.20 
   1   2  -8    5.51    0.14 
   1   2  -8    5.48    0.31 
  -1  -2   8    5.51    0.18 
  -1  -2   8    5.50    0.12 
  -1  -2   8    5.56    0.13 
  -1  -2   8    5.46    0.23 
   1  -2  -8    5.45    0.19 
   1   2  -7    0.90    0.33 
   1   2  -7    0.65    0.25 
   1   2  -7    0.91    0.18 
   1   2  -7    0.73    0.14 
  -1  -2   7    0.73    0.14 
   1  -2  -7    0.74    0.20 
  -1  -2   7    0.77    0.13 
  -1  -2   7    0.90    0.24 
  -1  -2   7    0.80    0.20 
   1  -2  -7    0.64    0.21 
   1   2  -6    0.61    0.16 
   1   2  -6    0.41    0.26 
   1   2  -6    0.48    0.23 
   1   2  -6    0.59    0.14 
  -1  -2   6    0.48    0.20 
  -1  -2   6    0.48    0.14 
   1  -2  -6    0.52    0.17 
  -1  -2   6    0.44    0.12 
  -1  -2   6    0.50    0.17 
   1  -2  -6    0.46    0.18 
   1   2  -5   18.73    0.16 
   1   2  -5   18.98    0.22 
   1   2  -5   18.83    0.27 
   1   2  -5   18.87    0.31 
   1   2  -5   18.88    0.18 
   1  -2  -5   19.03    0.23 
  -1  -2   5   18.88    0.22 
   1  -2  -5   18.83    0.12 
   1  -2  -5   18.90    0.24 
   1  -2  -5   18.82    0.11 
  -1  -2   5   18.81    0.24 
  -1  -2   5   18.81    0.18 
  -1  -2   5   18.75    0.17 
   1   2  -4   36.55    0.28 
   1   2  -4   37.00    0.32 
   1   2  -4   36.80    0.28 
   1   2  -4   36.67    0.47 
   1   2  -4   36.81    0.39 
  -1   2   4   36.71    0.33 
   1  -2  -4   36.60    0.23 
   1  -2  -4   36.81    0.22 
  -1  -2   4   36.61    0.28 
  -1  -2   4   36.55    0.28 
   1  -2  -4   36.84    0.34 
  -1  -2   4   36.47    0.31 
  -1  -2   4   36.48    0.35 
  -1   2   3   56.04    0.36 
   1   2  -3   55.74    0.51 
   1   2  -3   55.93    0.35 
   1   2  -3   56.11    0.44 
   1   2  -3   55.87    0.34 
   1   2  -3   56.22    0.35 
   1   2  -3   55.86    0.36 
   1  -2  -3   55.94    0.28 
  -1  -2   3   55.82    0.34 
  -1  -2   3   55.90    0.35 
   1  -2  -3   55.98    0.28 
  -1  -2   3   56.03    0.31 
  -1  -2   3   55.98    0.41 
   1  -2  -3   56.04    0.36 
   1   2  -2   44.42    0.13 
  -1   2   2   44.30    0.10 
   1   2  -2   44.43    0.13 
  -1   2   2   44.31    0.10 
   1   2  -2   44.43    0.19 
   1   2  -2   44.27    0.14 
   1   2  -2   44.44    0.15 
   1   2  -2   44.40    0.13 
  -1   2   2   44.39    0.15 
  -1  -2   2   44.36    0.16 
  -1  -2   2   44.38    0.12 
  -1  -2   2   44.32    0.16 
  -1  -2   2   44.43    0.12 
  -1  -2   2   44.41    0.13 
   1  -2  -2   44.31    0.11 
   1  -2  -2   44.39    0.14 
   1  -2  -2   44.30    0.10 
  -1   2   1   14.92    0.23 
   1   2  -1   14.91    0.25 
   1   2  -1   14.66    0.29 
  -1   2   1   14.94    0.24 
   1   2  -1   14.73    0.24 
   1   2  -1   15.21    0.26 
  -1   2   1   15.05    0.24 
  -1   2   1   14.89    0.25 
   1   2  -1   14.97    0.29 
   1   2  -1   15.01    0.28 
  -1  -2   1   15.06    0.28 
  -1  -2   1   14.99    0.24 
   1  -2  -1   14.99    0.24 
   1  -2  -1   14.83    0.23 
   1  -2  -1   14.94    0.23 
   1  -2  -1   14.85    0.26 
  -1  -2   1   14.93    0.25 
  -1  -2   1   14.70    0.24 
  -1  -2   1   14.70    0.29 
  -1  -2   1   15.07    0.28 
   1   2   0    3.26    0.11 
   1   2   0    4.64    0.13 
  -1   2   0    5.10    0.15 
   1   2   0    3.34    0.15 
  -1   2   0    2.02    0.10 
  -1   2   0    3.02    0.12 
  -1   2   0    2.75    0.12 
   1   2   0    2.45    0.12 
   1   2   0    3.88    0.13 
  -1   2   0    4.21    0.14 
  -1   2   0    2.40    0.15 
  -1  -2   0    3.16    0.12 
   1  -2   0    4.02    0.13 
   1  -2   0    4.02    0.16 
  -1  -2   0    2.48    0.13 
   1  -2   0    2.97    0.13 
   1  -2   0    3.26    0.12 
   1  -2   0    4.72    0.14 
  -1  -2   0    3.21    0.12 
  -1  -2   0    4.48    0.14 
  -1  -2   0    2.72    0.12 
   1   2   1   49.86    0.13 
   1   2   1   49.96    0.14 
  -1   2  -1   49.99    0.16 
   1   2   1   49.93    0.09 
  -1   2  -1   49.93    0.13 
  -1   2  -1   49.85    0.13 
  -1   2  -1   49.84    0.14 
   1   2   1   49.95    0.12 
  -1   2  -1   49.96    0.15 
  -1  -2  -1   49.91    0.13 
   1  -2   1   49.84    0.15 
  -1  -2  -1   50.04    0.14 
   1  -2   1   49.99    0.15 
   1  -2   1   49.92    0.13 
  -1  -2  -1   49.89    0.11 
   1  -2   1   49.91    0.12 
  -1  -2  -1   49.97    0.09 
   1  -2   1   49.98    0.16 
  -1  -2  -1   49.87    0.12 
  -1   2  -2    6.85    0.13 
  -1   2  -2    6.94    0.17 
  -1   2  -2    6.88    0.13 
   1   2   2    6.81    0.10 
   1   2   2    6.91    0.13 
  -1   2  -2    6.95    0.13 
  -1   2  -2    6.89    0.14 
   1  -2   2    6.90    0.16 
   1  -2   2    6.88    0.13 
  -1  -2  -2    6.80    0.10 
   1  -2   2    6.91    0.15 
  -1  -2  -2    6.88    0.10 
  -1  -2  -2    6.92    0.12 
   1  -2   2    6.87    0.14 
   1  -2   2    6.85    0.13 
  -1   2  -3   12.62    0.19 
  -1   2  -3   12.65    0.17 
   1   2   3   12.65    0.16 
   1   2   3   12.67    0.10 
  -1   2  -3   12.63    0.28 
  -1   2  -3   12.62    0.15 
  -1   2  -3   12.81    0.19 
   1  -2   3   12.59    0.19 
   1  -2   3   12.72    0.22 
  -1  -2  -3   12.65    0.11 
  -1  -2  -3   12.85    0.15 
   1  -2   3   12.62    0.15 
   1  -2   3   12.69    0.15 
  -1  -2  -3   12.66    0.13 
  -1   2  -4   17.67    0.24 
  -1   2  -4   17.76    0.17 
  -1   2  -4   17.90    0.22 
   1   2   4   17.75    0.11 
  -1   2  -4   17.83    0.20 
  -1   2  -4   17.63    0.17 
   1   2   4   17.78    0.19 
  -1  -2  -4   17.80    0.19 
  -1  -2  -4   17.70    0.12 
   1  -2   4   17.60    0.16 
   1  -2   4   17.70    0.17 
   1  -2   4   17.76    0.21 
  -1  -2  -4   17.73    0.12 
   1  -2   4   17.97    0.26 
  -1   2  -5    2.07    0.23 
   1   2   5    2.05    0.07 
  -1   2  -5    2.03    0.13 
  -1   2  -5    2.14    0.17 
  -1   2  -5    2.11    0.14 
  -1  -2  -5    2.11    0.15 
  -1  -2  -5    2.09    0.08 
   1  -2   5    2.02    0.12 
   1  -2   5    2.03    0.20 
   1  -2   5    2.01    0.13 
  -1  -2  -5    2.06    0.07 
   1  -2   5    2.15    0.19 
  -1   2  -6    4.12    0.27 
  -1   2  -6    4.30    0.19 
  -1   2  -6    4.06    0.24 
  -1   2  -6    4.26    0.15 
  -1   2  -6    4.18    0.14 
   1  -2   6    4.15    0.21 
   1  -2   6    4.18    0.14 
   1  -2   6    4.14    0.12 
  -1  -2  -6    4.12    0.16 
   1  -2   6    4.24    0.19 
  -1   2  -7    6.35    0.23 
  -1   2  -7    6.12    0.15 
  -1   2  -7    6.04    0.29 
  -1   2  -7    6.22    0.28 
   1  -2   7    6.15    0.26 
  -1  -2  -7    6.02    0.17 
   1  -2   7    6.12    0.13 
   1  -2   7    6.02    0.15 
   1  -2   7    6.06    0.22 
  -1   2  -8    0.19    0.27 
  -1   2  -8    0.16    0.14 
  -1   2  -8    0.43    0.23 
  -1   2  -8    0.18    0.30 
   1  -2   8    0.13    0.13 
   1  -2   8    0.08    0.19 
   1  -2   8    0.09    0.12 
  -1  -2  -8    0.03    0.23 
  -1  -2  -8    0.04    0.16 
  -1   2  -9    2.24    0.24 
  -1   2  -9    2.21    0.33 
  -1   2  -9    1.82    0.31 
   1  -2   9    2.11    0.12 
  -1  -2  -9    1.73    0.21 
  -1  -2  -9    1.98    0.18 
   1  -2   9    2.01    0.07 
   1  -2   9    2.08    0.22 
  -1  -2  -9    1.85    0.23 
  -1   2 -10    0.36    0.37 
  -1   2 -10    0.34    0.32 
  -1   2 -10    0.52    0.26 
   1  -2  10    0.36    0.28 
   1  -2  10    0.39    0.14 
  -1  -2 -10    0.26    0.27 
  -1  -2 -10    0.13    0.24 
  -1  -2 -10    0.18    0.20 
   1  -2  10    0.43    0.19 
  -1   2 -11    1.76    0.35 
  -1   2 -11    2.05    0.33 
  -1   2 -11    2.16    0.24 
   1  -2  11    2.08    0.14 
  -1  -2 -11    1.99    0.25 
   1  -2  11    2.08    0.12 
  -1  -2 -11    2.13    0.27 
  -1  -2 -11    1.98    0.20 
  -1   2 -12    0.35    0.38 
  -1   2 -12    0.11    0.26 
  -1   2 -12    0.13    0.43 
  -1  -2 -12   -0.20    0.31 
  -1  -2 -12    0.03    0.23 
  -1  -2 -12   -0.01    0.23 
  -1  -2 -12    0.05    0.25 
  -1   2 -13    0.18    0.27 
  -1   2 -13    0.22    0.47 
  -1   2 -13    0.45    0.34 
  -1  -2 -13    0.10    0.26 
  -1  -2 -13    0.05    0.34 
  -1  -2 -13    0.09    0.24 
  -1  -2 -13    0.00    0.24 
  -1   2 -14    0.18    0.50 
  -1   2 -14    0.16    0.28 
  -1   2 -14    0.25    0.35 
  -1  -2 -14    0.23    0.27 
  -1  -2 -14    0.11    0.25 
  -1  -2 -14    0.13    0.35 
  -1  -2 -14    0.11    0.27 
  -1   2 -15    0.23    0.33 
  -1   2 -15    0.12    0.34 
  -1   2 -15   -0.23    0.50 
  -1  -2 -15    0.05    0.30 
  -1  -2 -15    0.00    0.28 
  -1  -2 -15    0.05    0.30 
  -1  -2 -15    0.10    0.44 
  -1   2 -16    0.23    0.38 
  -1  -2 -16   -0.08    0.30 
  -1  -2 -16    0.11    0.31 
  -1  -2 -16   -0.09    0.45 
  -1  -2 -16    0.16    0.35 
   1   3 -15    0.06    0.57 
   1   3 -15    0.36    0.41 
   1  -3 -15    0.01    0.30 
   1  -3 -15    0.07    0.40 
   1  -3 -15    0.04    0.30 
   1  -3 -15    0.09    0.27 
   1   3 -14   -0.03    0.53 
   1   3 -14   -0.07    0.26 
   1   3 -14    0.35    0.40 
   1  -3 -14   -0.14    0.38 
   1  -3 -14   -0.06    0.24 
   1  -3 -14    0.06    0.30 
   1  -3 -14    0.14    0.30 
   1   3 -13    3.91    0.31 
   1   3 -13    3.98    0.38 
   1   3 -13    3.91    0.51 
   1  -3 -13    3.85    0.31 
   1  -3 -13    3.96    0.34 
   1  -3 -13    3.81    0.37 
   1  -3 -13    3.93    0.34 
   1   3 -12    0.32    0.37 
   1   3 -12    0.14    0.26 
   1   3 -12    0.21    0.48 
   1  -3 -12    0.08    0.28 
   1  -3 -12    0.07    0.24 
   1  -3 -12   -0.06    0.31 
   1  -3 -12   -0.01    0.25 
   1   3 -11    1.49    0.30 
   1   3 -11    1.48    0.37 
   1   3 -11    1.53    0.23 
   1  -3 -11    1.46    0.30 
   1  -3 -11    1.47    0.22 
  -1  -3  11    1.41    0.15 
   1  -3 -11    1.36    0.24 
   1  -3 -11    1.49    0.26 
   1   3 -10    0.15    0.22 
   1   3 -10    0.08    0.35 
   1   3 -10    0.24    0.31 
   1  -3 -10    0.03    0.22 
   1  -3 -10    0.16    0.31 
  -1  -3  10    0.14    0.23 
   1  -3 -10    0.33    0.28 
  -1  -3  10    0.10    0.17 
   1   3  -9    0.70    0.34 
   1   3  -9    0.79    0.19 
   1   3  -9    0.71    0.30 
   1   3  -9    0.96    0.26 
   1  -3  -9    0.82    0.26 
   1  -3  -9    0.88    0.26 
  -1  -3   9    0.80    0.18 
  -1  -3   9    0.66    0.21 
   1   3  -8    1.10    0.20 
   1   3  -8    0.98    0.28 
   1   3  -8    1.01    0.31 
   1   3  -8    1.10    0.24 
   1  -3  -8    0.97    0.24 
  -1  -3   8    1.01    0.19 
  -1  -3   8    1.11    0.19 
  -1  -3   8    1.08    0.24 
   1  -3  -8    1.50    0.28 
   1   3  -7    3.41    0.30 
   1   3  -7    3.23    0.17 
   1   3  -7    3.29    0.33 
  -1  -3   7    3.21    0.22 
  -1  -3   7    3.23    0.17 
   1  -3  -7    3.34    0.10 
  -1  -3   7    3.26    0.19 
   1  -3  -7    3.24    0.11 
  -1  -3   7    3.29    0.25 
   1  -3  -7    3.34    0.24 
   1   3  -6   22.75    0.59 
   1   3  -6   23.24    0.48 
   1   3  -6   23.28    0.42 
   1   3  -6   22.90    0.53 
   1   3  -6   23.21    0.41 
   1  -3  -6   23.00    0.33 
  -1  -3   6   23.13    0.41 
   1  -3  -6   23.24    0.47 
  -1  -3   6   23.09    0.52 
  -1  -3   6   23.29    0.41 
   1  -3  -6   23.03    0.33 
   1  -3  -6   23.66    0.48 
  -1  -3   6   23.16    0.48 
  -1   3   5   65.03    1.09 
   1   3  -5   65.72    1.10 
   1   3  -5   65.75    1.06 
   1   3  -5   65.42    1.10 
   1   3  -5   65.33    1.05 
   1   3  -5   65.48    1.23 
   1   3  -5   65.46    1.16 
   1  -3  -5   65.37    1.00 
  -1  -3   5   65.17    1.05 
   1  -3  -5   65.05    1.09 
  -1  -3   5   65.38    1.05 
  -1  -3   5   64.82    1.09 
   1  -3  -5   64.91    1.01 
  -1  -3   5   65.52    1.15 
   1  -3  -5   65.74    1.08 
   1   3  -4   10.68    0.35 
   1   3  -4   10.87    0.35 
   1   3  -4   10.85    0.38 
  -1   3   4   10.75    0.39 
   1   3  -4   10.91    0.45 
  -1   3   4   10.94    0.30 
   1   3  -4   10.73    0.48 
   1   3  -4   10.81    0.38 
  -1  -3   4   10.81    0.34 
  -1  -3   4   10.73    0.43 
  -1  -3   4   10.75    0.38 
   1  -3  -4   10.87    0.40 
   1  -3  -4   10.80    0.30 
  -1  -3   4   10.73    0.36 
   1  -3  -4   10.85    0.31 
   1   3  -3   70.04    1.51 
   1   3  -3   69.65    1.41 
  -1   3   3   70.25    1.43 
  -1   3   3   70.85    1.39 
   1   3  -3   70.48    1.45 
  -1   3   3   69.68    1.38 
   1   3  -3   70.49    1.42 
   1   3  -3   70.38    1.48 
   1   3  -3   70.87    1.44 
  -1  -3   3   70.80    1.42 
  -1  -3   3   70.40    1.44 
   1  -3  -3   71.51    1.44 
   1  -3  -3   71.40    1.40 
  -1  -3   3   70.71    1.48 
   1  -3  -3   70.24    1.38 
  -1  -3   3   69.75    1.41 
   1  -3  -3   70.12    1.41 
  -1   3   2    1.01    0.16 
   1   3  -2    1.12    0.22 
   1   3  -2    1.20    0.20 
   1   3  -2    1.03    0.21 
  -1   3   2    0.99    0.19 
   1   3  -2    1.18    0.20 
   1   3  -2    1.15    0.26 
  -1   3   2    1.18    0.19 
   1   3  -2    0.99    0.27 
  -1  -3   2    1.05    0.22 
  -1  -3   2    1.17    0.20 
  -1  -3   2    1.18    0.23 
   1  -3  -2    0.92    0.18 
   1  -3  -2    1.10    0.18 
  -1  -3   2    1.02    0.24 
  -1  -3   2    1.03    0.20 
   1  -3  -2    1.02    0.20 
  -1  -3   2    1.04    0.18 
   1  -3  -2    1.15    0.18 
   1   3  -1   28.71    0.61 
  -1   3   1   28.88    0.61 
   1   3  -1   28.83    0.67 
   1   3  -1   29.09    0.65 
   1   3  -1   28.86    0.65 
  -1   3   1   28.90    0.60 
   1   3  -1   29.04    0.60 
  -1   3   1   29.02    0.59 
   1   3  -1   29.15    0.67 
  -1   3   1   28.88    0.63 
   1  -3  -1   29.18    0.63 
   1  -3  -1   28.97    0.63 
  -1  -3   1   28.92    0.62 
   1  -3  -1   28.71    0.60 
  -1  -3   1   28.95    0.63 
  -1  -3   1   29.01    0.65 
   1  -3  -1   28.78    0.61 
  -1  -3   1   28.85    0.60 
   1  -3  -1   29.15    0.67 
  -1  -3   1   28.77    0.65 
  -1  -3   1   28.96    0.66 
  -1   3   0    0.30    0.17 
  -1   3   0    0.29    0.19 
   1   3   0    0.32    0.20 
  -1   3   0    0.40    0.22 
  -1   3   0    0.32    0.17 
   1   3   0    0.26    0.19 
   1   3   0    0.32    0.16 
   1   3   0    0.27    0.20 
   1   3   0    0.43    0.18 
  -1   3   0    0.40    0.21 
  -1  -3   0    0.36    0.22 
  -1  -3   0    0.31    0.22 
  -1  -3   0    0.36    0.17 
  -1  -3   0    0.26    0.18 
   1  -3   0    0.30    0.17 
   1  -3   0    0.37    0.22 
   1  -3   0    0.32    0.20 
   1  -3   0    0.19    0.19 
  -1  -3   0    0.35    0.20 
   1  -3   0    0.37    0.23 
  -1  -3   0    0.31    0.20 
  -1   3  -1    0.75    0.22 
  -1   3  -1    0.57    0.23 
   1   3   1    0.67    0.11 
  -1   3  -1    0.56    0.18 
   1   3   1    0.62    0.16 
  -1   3  -1    0.59    0.17 
  -1   3  -1    0.67    0.27 
   1   3   1    0.68    0.24 
   1   3   1    0.66    0.16 
   1   3   1    0.57    0.20 
  -1   3  -1    0.62    0.26 
   1  -3   1    0.54    0.17 
   1  -3   1    0.71    0.19 
   1  -3   1    0.66    0.20 
  -1  -3  -1    0.58    0.13 
   1  -3   1    0.66    0.29 
  -1  -3  -1    0.59    0.20 
  -1  -3  -1    0.49    0.21 
  -1  -3  -1    0.55    0.19 
  -1  -3  -1    0.58    0.16 
   1  -3   1    0.75    0.23 
   1   3   2    1.64    0.19 
  -1   3  -2    1.49    0.26 
  -1   3  -2    1.53    0.21 
  -1   3  -2    1.62    0.19 
  -1   3  -2    1.60    0.22 
   1   3   2    1.51    0.16 
  -1   3  -2    1.65    0.20 
  -1   3  -2    1.52    0.24 
  -1  -3  -2    1.34    0.10 
   1  -3   2    1.65    0.20 
  -1  -3  -2    1.38    0.18 
   1  -3   2    1.56    0.23 
  -1  -3  -2    1.56    0.16 
  -1  -3  -2    1.53    0.18 
  -1  -3  -2    1.50    0.19 
   1  -3   2    1.53    0.22 
   1  -3   2    1.62    0.19 
   1  -3   2    1.55    0.22 
  -1   3  -3  161.35    2.68 
   1   3   3  162.40    2.59 
  -1   3  -3  162.54    2.64 
  -1   3  -3  160.97    2.62 
  -1   3  -3  161.57    2.72 
  -1   3  -3  161.79    2.62 
   1   3   3  161.06    2.63 
  -1   3  -3  160.97    2.66 
  -1  -3  -3  161.74    2.59 
   1  -3   3  162.18    2.68 
  -1  -3  -3  162.19    2.60 
  -1  -3  -3  161.28    2.63 
   1  -3   3  162.69    2.63 
   1  -3   3  162.20    2.63 
   1  -3   3  161.87    2.66 
   1  -3   3  160.86    2.63 
  -1   3  -4   16.60    0.54 
  -1   3  -4   16.84    0.49 
   1   3   4   16.51    0.41 
  -1   3  -4   16.84    0.41 
  -1   3  -4   16.72    0.44 
  -1   3  -4   16.75    0.40 
   1   3   4   16.56    0.35 
  -1   3  -4   16.82    0.47 
  -1  -3  -4   16.43    0.35 
   1  -3   4   16.78    0.42 
   1  -3   4   17.04    0.41 
   1  -3   4   16.67    0.45 
  -1  -3  -4   16.42    0.40 
   1  -3   4   16.82    0.48 
  -1  -3  -4   16.77    0.35 
   1   3   5    4.97    0.33 
  -1   3  -5    5.03    0.33 
   1   3   5    4.91    0.24 
  -1   3  -5    5.21    0.43 
  -1   3  -5    4.86    0.44 
  -1   3  -5    5.22    0.40 
  -1   3  -5    4.96    0.31 
  -1   3  -5    4.84    0.31 
  -1  -3  -5    5.21    0.33 
   1  -3   5    4.99    0.40 
   1  -3   5    5.02    0.31 
   1  -3   5    4.72    0.31 
  -1  -3  -5    5.06    0.26 
  -1  -3  -5    5.08    0.25 
   1  -3   5    5.08    0.37 
  -1   3  -6    0.18    0.20 
  -1   3  -6    0.10    0.28 
  -1   3  -6    0.17    0.19 
  -1   3  -6    0.06    0.15 
  -1   3  -6    0.04    0.24 
  -1   3  -6    0.03    0.16 
   1  -3   6    0.13    0.24 
  -1  -3  -6    0.05    0.17 
   1  -3   6    0.01    0.16 
  -1  -3  -6    0.06    0.10 
  -1  -3  -6    0.11    0.10 
   1  -3   6    0.13    0.16 
   1  -3   6    0.08    0.20 
  -1   3  -7   31.54    0.68 
  -1   3  -7   31.60    0.52 
  -1   3  -7   31.95    0.52 
  -1   3  -7   31.34    0.77 
  -1   3  -7   31.74    0.62 
  -1   3  -7   31.80    0.58 
   1  -3   7   31.45    0.52 
   1  -3   7   31.44    0.51 
   1  -3   7   31.72    0.62 
  -1  -3  -7   31.49    0.42 
  -1  -3  -7   31.27    0.55 
   1  -3   7   31.75    0.67 
  -1  -3  -7   31.42    0.42 
  -1   3  -8    0.18    0.23 
  -1   3  -8    0.14    0.23 
  -1   3  -8    0.21    0.31 
  -1   3  -8    0.15    0.17 
  -1   3  -8    0.16    0.33 
  -1  -3  -8    0.10    0.19 
   1  -3   8    0.13    0.18 
   1  -3   8    0.15    0.23 
   1  -3   8    0.18    0.17 
  -1   3  -9    0.07    0.35 
  -1   3  -9    0.21    0.25 
  -1   3  -9    0.07    0.31 
  -1   3  -9    0.06    0.16 
   1  -3   9   -0.01    0.22 
  -1  -3  -9    0.19    0.27 
  -1  -3  -9   -0.03    0.19 
   1  -3   9    0.03    0.17 
  -1   3 -10    1.93    0.38 
  -1   3 -10    1.89    0.42 
  -1   3 -10    2.02    0.30 
   1  -3  10    1.81    0.20 
  -1  -3 -10    1.60    0.31 
  -1  -3 -10    1.72    0.24 
  -1  -3 -10    2.00    0.35 
  -1   3 -11    5.25    0.30 
  -1   3 -11    5.20    0.44 
  -1   3 -11    5.28    0.37 
  -1  -3 -11    4.85    0.28 
  -1  -3 -11    5.01    0.26 
   1  -3  11    5.24    0.20 
  -1  -3 -11    5.04    0.29 
  -1  -3 -11    5.27    0.37 
  -1   3 -12    3.54    0.45 
  -1   3 -12    3.73    0.31 
  -1   3 -12    3.81    0.42 
  -1  -3 -12    3.42    0.31 
  -1  -3 -12    3.47    0.27 
  -1  -3 -12    3.64    0.38 
  -1  -3 -12    3.45    0.27 
  -1   3 -13    0.43    0.27 
  -1   3 -13    0.66    0.51 
  -1   3 -13    0.61    0.38 
  -1  -3 -13    0.49    0.35 
  -1  -3 -13    0.47    0.26 
  -1  -3 -13    0.53    0.26 
  -1  -3 -13    0.53    0.30 
  -1   3 -14    0.15    0.30 
  -1   3 -14    0.15    0.52 
  -1   3 -14    0.29    0.36 
  -1  -3 -14    0.14    0.31 
  -1  -3 -14   -0.01    0.27 
  -1  -3 -14    0.20    0.40 
  -1  -3 -14    0.03    0.26 
  -1   3 -15    0.57    0.44 
  -1   3 -15    0.13    0.59 
  -1   3 -15    0.26    0.32 
  -1  -3 -15    0.24    0.28 
  -1  -3 -15    0.05    0.27 
  -1  -3 -15    0.20    0.45 
  -1  -3 -15    0.39    0.33 
   1   4 -15    0.15    0.41 
   1   4 -15   -0.13    0.56 
   1  -4 -15    0.18    0.28 
   1  -4 -15    0.23    0.30 
   1  -4 -15    0.21    0.31 
   1   4 -14    0.11    0.28 
   1   4 -14    0.15    0.51 
   1   4 -14    0.47    0.41 
   1  -4 -14    0.38    0.28 
   1  -4 -14    0.10    0.27 
   1  -4 -14    0.28    0.28 
   1  -4 -14    0.16    0.35 
   1   4 -13    0.11    0.39 
   1   4 -13   -0.02    0.48 
   1   4 -13    0.14    0.31 
   1  -4 -13    0.08    0.28 
   1  -4 -13   -0.13    0.26 
   1  -4 -13    0.01    0.35 
   1  -4 -13    0.02    0.26 
   1   4 -12    9.91    0.45 
   1   4 -12   10.08    0.38 
   1   4 -12   10.11    0.29 
   1  -4 -12   10.01    0.27 
   1  -4 -12   10.14    0.35 
   1  -4 -12    9.82    0.28 
   1  -4 -12    9.94    0.26 
   1   4 -11    3.04    0.24 
   1   4 -11    3.27    0.45 
   1   4 -11    3.13    0.36 
  -1  -4  11    3.14    0.23 
   1  -4 -11    3.31    0.34 
   1  -4 -11    3.35    0.32 
   1   4 -10    1.57    0.24 
   1   4 -10    1.57    0.35 
   1   4 -10    1.55    0.43 
   1   4 -10    1.55    0.21 
   1  -4 -10    1.82    0.30 
   1  -4 -10    1.65    0.30 
  -1  -4  10    1.56    0.28 
  -1  -4  10    1.63    0.22 
   1   4  -9    0.20    0.24 
   1   4  -9    0.22    0.20 
   1   4  -9    0.21    0.31 
   1   4  -9    0.21    0.35 
  -1  -4   9    0.12    0.21 
  -1  -4   9    0.17    0.20 
   1  -4  -9    0.35    0.26 
   1  -4  -9    0.08    0.08 
   1  -4  -9    0.20    0.09 
   1  -4  -9    0.31    0.27 
   1   4  -8   11.03    0.20 
   1   4  -8   10.73    0.29 
   1   4  -8   11.04    0.24 
   1   4  -8   10.98    0.33 
  -1  -4   8   10.95    0.21 
  -1  -4   8   10.78    0.19 
   1  -4  -8   11.06    0.26 
   1  -4  -8   10.84    0.11 
   1  -4  -8   11.21    0.24 
   1  -4  -8   10.97    0.11 
   1   4  -7    3.76    0.31 
   1   4  -7    3.69    0.19 
   1   4  -7    3.73    0.28 
  -1   4   7    3.44    0.18 
   1   4  -7    3.68    0.21 
   1  -4  -7    3.69    0.13 
   1  -4  -7    3.75    0.23 
   1  -4  -7    3.87    0.22 
   1  -4  -7    3.68    0.12 
  -1  -4   7    3.61    0.19 
  -1  -4   7    3.70    0.19 
   1   4  -6   -0.14    0.27 
   1   4  -6    0.04    0.21 
   1   4  -6   -0.03    0.16 
   1   4  -6    0.00    0.21 
   1   4  -6    0.00    0.27 
  -1   4   6    0.08    0.20 
   1   4  -6    0.06    0.17 
   1  -4  -6    0.07    0.14 
  -1  -4   6    0.04    0.18 
  -1  -4   6   -0.01    0.19 
  -1  -4   6    0.04    0.24 
   1  -4  -6    0.06    0.13 
   1  -4  -6   -0.05    0.20 
  -1  -4   6    0.11    0.18 
   1  -4  -6    0.05    0.18 
   1   4  -5   10.01    0.38 
   1   4  -5   10.15    0.27 
   1   4  -5   10.10    0.28 
   1   4  -5   10.15    0.30 
  -1   4   5   10.25    0.33 
   1   4  -5   10.08    0.35 
   1   4  -5   10.07    0.29 
  -1  -4   5   10.17    0.27 
   1  -4  -5   10.06    0.22 
   1  -4  -5   10.07    0.23 
  -1  -4   5   10.25    0.36 
  -1  -4   5    9.99    0.28 
   1  -4  -5   10.06    0.24 
  -1  -4   5   10.12    0.30 
   1  -4  -5   10.17    0.31 
   1   4  -4   31.57    0.26 
   1   4  -4   31.75    0.20 
   1   4  -4   31.75    0.19 
  -1   4   4   31.63    0.15 
   1   4  -4   31.63    0.19 
  -1   4   4   31.72    0.20 
   1   4  -4   31.89    0.26 
  -1   4   4   31.65    0.15 
   1   4  -4   31.59    0.17 
  -1  -4   4   31.62    0.20 
   1  -4  -4   31.69    0.17 
  -1  -4   4   31.65    0.19 
   1  -4  -4   31.70    0.23 
   1  -4  -4   31.65    0.15 
  -1  -4   4   31.73    0.19 
   1  -4  -4   31.50    0.16 
   1  -4  -4   31.62    0.13 
  -1  -4   4   31.61    0.22 
   1   4  -3   13.89    0.16 
  -1   4   3   13.98    0.18 
  -1   4   3   13.91    0.16 
   1   4  -3   14.08    0.19 
   1   4  -3   13.90    0.19 
   1   4  -3   13.93    0.22 
   1   4  -3   13.83    0.22 
  -1   4   3   13.90    0.15 
   1   4  -3   13.97    0.18 
  -1  -4   3   13.84    0.17 
   1  -4  -3   13.95    0.19 
  -1  -4   3   14.02    0.20 
   1  -4  -3   13.91    0.16 
  -1  -4   3   13.91    0.17 
  -1  -4   3   13.88    0.17 
  -1  -4   3   14.02    0.23 
   1  -4  -3   13.88    0.15 
   1  -4  -3   13.88    0.16 
   1   4  -2    1.67    0.26 
   1   4  -2    1.89    0.27 
   1   4  -2    1.85    0.26 
  -1   4   2    1.74    0.23 
  -1   4   2    1.70    0.24 
   1   4  -2    1.89    0.30 
  -1   4   2    1.71    0.23 
  -1   4   2    1.77    0.26 
   1   4  -2    1.48    0.27 
   1   4  -2    1.69    0.25 
  -1  -4   2    1.64    0.30 
  -1  -4   2    1.80    0.26 
  -1  -4   2    1.65    0.27 
  -1  -4   2    1.83    0.28 
  -1  -4   2    1.77    0.27 
   1  -4  -2    1.73    0.25 
   1  -4  -2    1.70    0.24 
   1  -4  -2    1.88    0.29 
  -1  -4   2    1.74    0.27 
   1  -4  -2    1.65    0.23 
   1   4  -1    5.75    0.17 
  -1   4   1    5.92    0.20 
  -1   4   1    5.96    0.19 
  -1   4   1    5.95    0.12 
   1   4  -1    5.81    0.22 
   1   4  -1    5.99    0.21 
  -1   4   1    5.90    0.19 
   1   4  -1    5.94    0.22 
  -1   4   1    5.87    0.20 
   1   4  -1    5.96    0.20 
   1  -4  -1    5.82    0.20 
  -1  -4   1    5.87    0.21 
   1  -4  -1    5.88    0.21 
  -1  -4   1    5.82    0.20 
  -1  -4   1    5.90    0.20 
  -1  -4   1    5.88    0.22 
   1  -4  -1    5.87    0.24 
   1  -4  -1    5.96    0.22 
  -1  -4   1    5.93    0.23 
  -1  -4   1    5.78    0.20 
   1  -4  -1    5.80    0.19 
   1   4   0    0.56    0.16 
  -1   4   0    0.67    0.17 
   1   4   0    0.69    0.17 
  -1   4   0    0.65    0.13 
  -1   4   0    0.69    0.18 
   1   4   0    0.61    0.16 
   1   4   0    0.56    0.15 
  -1   4   0    0.60    0.16 
   1   4   0    0.60    0.13 
  -1   4   0    0.58    0.16 
  -1  -4   0    0.71    0.16 
  -1  -4   0    0.66    0.19 
   1  -4   0    0.65    0.17 
   1  -4   0    0.85    0.19 
  -1  -4   0    0.62    0.14 
   1  -4   0    0.63    0.17 
  -1  -4   0    0.62    0.15 
   1  -4   0    0.58    0.15 
   1  -4   0    0.69    0.18 
  -1  -4   0    0.72    0.17 
  -1  -4   0    0.63    0.19 
  -1   4  -1   19.12    0.19 
  -1   4  -1   19.21    0.18 
  -1   4  -1   19.36    0.19 
   1   4   1   19.24    0.18 
  -1   4  -1   19.39    0.19 
   1   4   1   19.20    0.17 
   1   4   1   19.14    0.16 
   1   4   1   19.11    0.16 
   1   4   1   19.22    0.11 
  -1   4  -1   19.11    0.17 
  -1   4  -1   19.27    0.20 
   1  -4   1   19.23    0.22 
   1  -4   1   19.26    0.20 
  -1  -4  -1   19.16    0.17 
  -1  -4  -1   19.20    0.17 
  -1  -4  -1   19.13    0.13 
   1  -4   1   19.24    0.19 
  -1  -4  -1   19.06    0.17 
   1  -4   1   19.22    0.20 
   1  -4   1   19.22    0.21 
  -1  -4  -1   19.22    0.19 
  -1   4  -2    1.29    0.21 
   1   4   2    1.34    0.18 
   1   4   2    1.26    0.17 
  -1   4  -2    1.39    0.23 
  -1   4  -2    1.25    0.20 
  -1   4  -2    1.14    0.22 
  -1   4  -2    1.28    0.19 
  -1   4  -2    1.33    0.24 
   1   4   2    1.49    0.22 
  -1  -4  -2    1.22    0.17 
  -1  -4  -2    1.33    0.13 
   1  -4   2    1.29    0.21 
   1  -4   2    1.22    0.23 
  -1  -4  -2    1.32    0.20 
  -1  -4  -2    1.31    0.20 
   1  -4   2    1.33    0.23 
   1  -4   2    1.38    0.23 
  -1  -4  -2    1.34    0.20 
   1  -4   2    1.35    0.24 
  -1   4  -3   19.62    0.20 
  -1   4  -3   19.57    0.23 
  -1   4  -3   19.63    0.19 
   1   4   3   19.52    0.18 
  -1   4  -3   19.47    0.23 
  -1   4  -3   19.60    0.19 
   1   4   3   19.54    0.15 
  -1   4  -3   19.61    0.19 
  -1  -4  -3   19.52    0.16 
   1  -4   3   19.62    0.19 
   1  -4   3   19.65    0.21 
   1  -4   3   19.56    0.19 
  -1  -4  -3   19.60    0.18 
   1  -4   3   19.46    0.17 
  -1  -4  -3   19.50    0.10 
  -1  -4  -3   19.64    0.16 
   1  -4   3   19.60    0.22 
  -1  -4  -3   19.64    0.18 
  -1   4  -4    0.32    0.22 
  -1   4  -4    0.36    0.29 
   1   4   4    0.44    0.16 
  -1   4  -4    0.39    0.20 
  -1   4  -4    0.28    0.19 
  -1   4  -4    0.37    0.19 
   1   4   4    0.36    0.20 
  -1   4  -4    0.42    0.28 
  -1  -4  -4    0.47    0.13 
   1  -4   4    0.39    0.26 
   1  -4   4    0.29    0.21 
  -1  -4  -4    0.51    0.22 
  -1  -4  -4    0.23    0.16 
   1  -4   4    0.49    0.21 
  -1  -4  -4    0.36    0.16 
  -1  -4  -4    0.34    0.20 
   1  -4   4    0.30    0.20 
  -1   4  -5    0.97    0.23 
  -1   4  -5    0.72    0.22 
  -1   4  -5    0.87    0.20 
   1   4   5    0.74    0.20 
  -1   4  -5    0.82    0.30 
  -1   4  -5    0.87    0.20 
   1   4   5    0.82    0.15 
  -1   4  -5    0.89    0.28 
   1  -4   5    0.90    0.22 
   1  -4   5    0.93    0.23 
  -1  -4  -5    0.96    0.22 
  -1  -4  -5    0.84    0.15 
  -1  -4  -5    0.88    0.17 
   1  -4   5    0.84    0.26 
   1  -4   5    0.76    0.19 
  -1   4  -6    0.40    0.31 
   1   4   6    0.38    0.14 
  -1   4  -6    0.46    0.22 
   1   4   6    0.44    0.23 
  -1   4  -6    0.46    0.26 
  -1   4  -6    0.42    0.22 
  -1   4  -6    0.30    0.20 
  -1   4  -6    0.31    0.33 
   1  -4   6    0.43    0.23 
   1  -4   6    0.46    0.28 
  -1  -4  -6    0.60    0.25 
  -1  -4  -6    0.29    0.15 
  -1  -4  -6    0.34    0.16 
   1  -4   6    0.19    0.22 
   1  -4   6    0.37    0.20 
   1   4   7    4.04    0.22 
  -1   4  -7    3.81    0.31 
  -1   4  -7    3.90    0.20 
  -1   4  -7    3.85    0.27 
  -1   4  -7    3.82    0.18 
  -1   4  -7    3.87    0.18 
  -1   4  -7    3.90    0.23 
   1  -4   7    3.82    0.20 
  -1  -4  -7    3.82    0.12 
   1  -4   7    3.74    0.19 
  -1  -4  -7    3.89    0.12 
  -1  -4  -7    3.93    0.20 
  -1   4  -8    3.68    0.22 
  -1   4  -8    3.60    0.37 
  -1   4  -8    3.62    0.25 
  -1   4  -8    3.56    0.19 
  -1   4  -8    3.51    0.32 
  -1  -4  -8    3.63    0.13 
  -1  -4  -8    3.56    0.12 
   1  -4   8    3.59    0.23 
   1  -4   8    3.52    0.20 
  -1  -4  -8    3.68    0.23 
  -1   4  -9    0.16    0.33 
  -1   4  -9    0.10    0.26 
  -1   4  -9    0.06    0.19 
  -1   4  -9    0.12    0.38 
  -1  -4  -9    0.05    0.09 
  -1  -4  -9   -0.01    0.08 
  -1  -4  -9    0.21    0.23 
   1  -4   9    0.17    0.20 
  -1   4 -10    0.03    0.40 
  -1   4 -10    0.46    0.31 
  -1   4 -10    0.32    0.37 
  -1  -4 -10    0.30    0.27 
   1  -4  10    0.29    0.23 
  -1  -4 -10    0.64    0.34 
  -1   4 -11    0.21    0.42 
  -1   4 -11    0.01    0.26 
  -1   4 -11   -0.05    0.35 
  -1  -4 -11    0.17    0.31 
   1  -4  11    0.12    0.23 
  -1  -4 -11    0.08    0.26 
  -1   4 -12    1.16    0.43 
  -1   4 -12    1.14    0.27 
  -1   4 -12    1.05    0.37 
  -1  -4 -12    1.34    0.34 
  -1  -4 -12    1.11    0.23 
  -1  -4 -12    1.17    0.25 
  -1  -4 -12    1.13    0.30 
  -1   4 -13    0.86    0.51 
  -1   4 -13    0.74    0.38 
  -1   4 -13    0.80    0.30 
  -1  -4 -13    0.81    0.27 
  -1  -4 -13    0.66    0.31 
  -1  -4 -13    0.73    0.24 
  -1  -4 -13    0.98    0.35 
  -1   4 -14   -0.04    0.32 
  -1   4 -14    0.17    0.42 
  -1   4 -14   -0.06    0.51 
  -1  -4 -14   -0.11    0.29 
  -1  -4 -14    0.02    0.40 
  -1  -4 -14   -0.06    0.27 
  -1  -4 -14   -0.08    0.28 
  -1   4 -15    0.24    0.49 
  -1   4 -15    0.37    0.62 
  -1   4 -15    0.37    0.45 
  -1  -4 -15    0.39    0.31 
  -1  -4 -15    0.14    0.28 
  -1  -4 -15    0.16    0.32 
   1  -5 -15   -0.07    0.30 
   1  -5 -15   -0.03    0.33 
   1   5 -14    0.94    0.55 
   1   5 -14    0.85    0.43 
   1  -5 -14    0.94    0.28 
   1  -5 -14    1.01    0.34 
   1  -5 -14    0.97    0.31 
   1   5 -13    0.55    0.31 
   1   5 -13    0.55    0.38 
   1   5 -13    0.45    0.52 
   1  -5 -13    0.73    0.29 
   1  -5 -13    0.49    0.31 
   1  -5 -13    0.60    0.30 
   1  -5 -13    0.54    0.42 
   1   5 -12    3.30    0.50 
   1   5 -12    3.40    0.41 
   1   5 -12    3.25    0.32 
   1  -5 -12    3.30    0.30 
   1  -5 -12    3.41    0.37 
   1   5 -11    1.97    0.34 
   1   5 -11    1.92    0.41 
   1   5 -11    1.72    0.46 
   1  -5 -11    1.78    0.39 
  -1  -5  11    2.21    0.40 
   1  -5 -11    2.21    0.38 
   1   5 -10    0.81    0.27 
   1   5 -10    0.72    0.40 
   1   5 -10    0.83    0.37 
  -1  -5  10    0.78    0.25 
   1  -5 -10    0.65    0.09 
   1  -5 -10    0.86    0.30 
   1  -5 -10    0.70    0.10 
   1  -5 -10    1.02    0.33 
   1   5  -9    8.26    0.35 
   1   5  -9    8.12    0.47 
   1   5  -9    8.43    0.31 
   1   5  -9    8.40    0.46 
   1  -5  -9    8.35    0.34 
   1  -5  -9    8.35    0.19 
   1  -5  -9    8.42    0.38 
   1  -5  -9    8.22    0.19 
  -1  -5   9    8.31    0.32 
   1   5  -8    7.55    0.34 
   1   5  -8    7.06    0.34 
   1   5  -8    7.38    0.47 
   1   5  -8    7.33    0.28 
   1  -5  -8    7.30    0.20 
  -1  -5   8    7.34    0.30 
   1  -5  -8    7.29    0.19 
   1  -5  -8    7.23    0.28 
   1  -5  -8    7.35    0.33 
  -1  -5   8    7.34    0.29 
   1   5  -7    1.74    0.26 
   1   5  -7    1.55    0.32 
   1   5  -7    1.82    0.30 
   1   5  -7    1.71    0.38 
   1  -5  -7    1.81    0.24 
   1  -5  -7    1.62    0.18 
  -1  -5   7    1.76    0.26 
   1  -5  -7    1.78    0.30 
   1  -5  -7    1.66    0.20 
  -1  -5   7    1.75    0.27 
   1   5  -6    3.55    0.38 
   1   5  -6    3.61    0.26 
  -1   5   6    3.55    0.29 
   1   5  -6    3.72    0.30 
   1   5  -6    3.57    0.34 
   1   5  -6    3.65    0.26 
   1  -5  -6    3.60    0.30 
  -1  -5   6    3.66    0.29 
  -1  -5   6    3.66    0.28 
   1  -5  -6    3.56    0.26 
   1  -5  -6    3.68    0.22 
   1  -5  -6    3.51    0.21 
   1  -5  -6    3.70    0.22 
   1   5  -5    6.53    0.24 
   1   5  -5    6.56    0.34 
   1   5  -5    6.41    0.29 
   1   5  -5    6.53    0.28 
   1   5  -5    6.52    0.25 
  -1   5   5    6.41    0.26 
   1   5  -5    6.75    0.27 
  -1  -5   5    6.65    0.28 
  -1  -5   5    6.62    0.30 
  -1  -5   5    6.64    0.28 
   1  -5  -5    6.62    0.25 
   1  -5  -5    6.87    0.17 
   1  -5  -5    6.62    0.17 
   1  -5  -5    6.76    0.30 
   1  -5  -5    6.56    0.20 
  -1  -5   5    6.45    0.38 
   1  -5  -5    6.40    0.21 
  -1   5   4    0.07    0.16 
   1   5  -4    0.06    0.25 
  -1   5   4    0.09    0.20 
  -1   5   4   -0.05    0.16 
   1   5  -4    0.02    0.26 
   1   5  -4    0.01    0.23 
   1   5  -4    0.02    0.19 
   1   5  -4    0.00    0.20 
   1   5  -4    0.04    0.18 
   1  -5  -4    0.08    0.18 
   1  -5  -4    0.08    0.22 
   1  -5  -4   -0.06    0.17 
  -1  -5   4    0.01    0.22 
  -1  -5   4   -0.01    0.19 
  -1  -5   4   -0.04    0.19 
  -1  -5   4    0.06    0.22 
   1  -5  -4    0.00    0.17 
   1   5  -3    9.78    0.24 
   1   5  -3    9.83    0.25 
  -1   5   3    9.71    0.25 
   1   5  -3    9.90    0.30 
  -1   5   3    9.75    0.21 
   1   5  -3    9.75    0.27 
   1   5  -3    9.63    0.23 
   1   5  -3    9.89    0.29 
  -1   5   3    9.74    0.21 
   1  -5  -3    9.80    0.24 
   1  -5  -3    9.75    0.26 
  -1  -5   3    9.81    0.31 
   1  -5  -3    9.62    0.21 
  -1  -5   3    9.75    0.26 
  -1  -5   3    9.87    0.24 
  -1  -5   3    9.79    0.25 
   1  -5  -3    9.60    0.22 
  -1  -5   3    9.75    0.26 
   1   5  -2    3.17    0.21 
  -1   5   2    3.10    0.21 
   1   5  -2    2.98    0.22 
   1   5  -2    3.21    0.21 
   1   5  -2    3.03    0.21 
   1   5  -2    3.06    0.20 
  -1   5   2    2.98    0.17 
  -1   5   2    3.11    0.20 
   1   5  -2    3.01    0.25 
  -1   5   2    3.07    0.23 
  -1  -5   2    3.14    0.22 
   1  -5  -2    3.10    0.20 
  -1  -5   2    3.01    0.20 
  -1  -5   2    3.01    0.22 
  -1  -5   2    3.06    0.21 
  -1  -5   2    3.27    0.21 
   1  -5  -2    3.05    0.19 
   1  -5  -2    3.06    0.22 
   1  -5  -2    3.13    0.24 
   1  -5  -2    3.00    0.20 
  -1   5   1   32.76    0.53 
  -1   5   1   32.27    0.54 
  -1   5   1   32.27    0.44 
   1   5  -1   32.43    0.54 
   1   5  -1   32.52    0.55 
   1   5  -1   32.58    0.56 
   1   5  -1   32.54    0.54 
  -1   5   1   32.52    0.56 
   1   5  -1   32.64    0.60 
  -1   5   1   32.37    0.53 
   1  -5  -1   32.50    0.55 
  -1  -5   1   32.64    0.56 
   1  -5  -1   32.39    0.53 
  -1  -5   1   32.47    0.55 
  -1  -5   1   32.65    0.61 
   1  -5  -1   32.14    0.54 
   1  -5  -1   32.43    0.56 
  -1  -5   1   32.63    0.54 
  -1  -5   1   32.76    0.60 
   1  -5  -1   32.62    0.63 
  -1  -5   1   32.55    0.56 
   1   5   0    1.95    0.23 
   1   5   0    1.58    0.24 
  -1   5   0    1.80    0.24 
   1   5   0    2.02    0.28 
   1   5   0    2.05    0.27 
   1   5   0    1.84    0.25 
  -1   5   0    1.93    0.27 
  -1   5   0    1.79    0.22 
  -1   5   0    1.72    0.24 
  -1   5   0    1.91    0.29 
  -1  -5   0    1.93    0.28 
  -1  -5   0    1.83    0.27 
  -1  -5   0    1.94    0.28 
   1  -5   0    2.02    0.31 
  -1  -5   0    1.81    0.28 
  -1  -5   0    1.77    0.23 
  -1  -5   0    1.84    0.25 
   1  -5   0    1.87    0.28 
   1  -5   0    1.79    0.27 
   1  -5   0    1.79    0.24 
   1  -5   0    1.87    0.27 
   1   5   1    0.46    0.23 
  -1   5  -1    0.43    0.22 
  -1   5  -1    0.38    0.21 
  -1   5  -1    0.46    0.21 
  -1   5  -1    0.53    0.25 
  -1   5  -1    0.52    0.24 
  -1   5  -1    0.24    0.23 
   1   5   1    0.40    0.14 
   1   5   1    0.41    0.20 
   1   5   1    0.46    0.20 
   1   5   1    0.47    0.20 
  -1  -5  -1    0.42    0.16 
   1  -5   1    0.49    0.27 
  -1  -5  -1    0.51    0.22 
  -1  -5  -1    0.49    0.21 
   1  -5   1    0.40    0.24 
  -1  -5  -1    0.42    0.22 
  -1  -5  -1    0.50    0.26 
  -1  -5  -1    0.33    0.19 
   1  -5   1    0.37    0.22 
   1  -5   1    0.41    0.22 
   1  -5   1    0.34    0.23 
  -1   5  -2    0.17    0.25 
   1   5   2    0.02    0.20 
   1   5   2    0.12    0.19 
  -1   5  -2    0.07    0.23 
  -1   5  -2    0.12    0.22 
   1   5   2    0.04    0.19 
  -1   5  -2    0.17    0.20 
  -1   5  -2    0.10    0.19 
  -1   5  -2    0.13    0.22 
   1   5   2    0.02    0.20 
  -1  -5  -2    0.08    0.19 
  -1  -5  -2   -0.01    0.20 
  -1  -5  -2    0.05    0.12 
   1  -5   2    0.10    0.23 
  -1  -5  -2    0.02    0.17 
   1  -5   2    0.11    0.20 
   1  -5   2    0.17    0.21 
   1  -5   2    0.18    0.23 
   1  -5   2    0.06    0.23 
  -1  -5  -2    0.11    0.20 
  -1   5  -3   11.12    0.35 
  -1   5  -3   11.12    0.33 
  -1   5  -3   11.14    0.34 
  -1   5  -3   11.08    0.28 
  -1   5  -3   11.35    0.30 
  -1   5  -3   11.28    0.32 
   1   5   3   11.25    0.27 
   1   5   3   11.53    0.34 
  -1  -5  -3   11.28    0.32 
   1  -5   3   11.47    0.38 
  -1  -5  -3   11.26    0.30 
   1  -5   3   11.09    0.30 
   1  -5   3   10.95    0.28 
  -1  -5  -3   11.08    0.27 
   1  -5   3   11.23    0.34 
  -1  -5  -3   11.25    0.20 
  -1  -5  -3   11.03    0.25 
   1  -5   3   11.15    0.28 
  -1   5  -4    4.43    0.24 
  -1   5  -4    4.38    0.31 
  -1   5  -4    4.27    0.23 
  -1   5  -4    4.29    0.27 
  -1   5  -4    4.43    0.25 
   1   5   4    4.48    0.26 
  -1   5  -4    4.40    0.28 
   1   5   4    4.34    0.20 
   1  -5   4    4.41    0.26 
   1  -5   4    4.49    0.26 
  -1  -5  -4    4.32    0.22 
   1  -5   4    4.55    0.25 
  -1  -5  -4    4.40    0.24 
  -1  -5  -4    4.36    0.20 
  -1  -5  -4    4.43    0.15 
  -1  -5  -4    4.49    0.27 
   1  -5   4    4.58    0.31 
   1  -5   4    4.50    0.27 
  -1   5  -5    0.25    0.22 
  -1   5  -5    0.49    0.25 
  -1   5  -5    0.30    0.26 
  -1   5  -5    0.32    0.23 
   1   5   5    0.30    0.18 
   1   5   5    0.29    0.23 
  -1   5  -5    0.37    0.29 
  -1   5  -5    0.27    0.30 
   1  -5   5    0.46    0.26 
   1  -5   5    0.23    0.39 
  -1  -5  -5    0.24    0.18 
  -1  -5  -5    0.28    0.17 
  -1  -5  -5    0.39    0.24 
  -1  -5  -5    0.24    0.15 
  -1  -5  -5    0.30    0.23 
   1  -5   5    0.37    0.25 
   1   5   6    0.38    0.17 
   1   5   6    0.38    0.24 
  -1   5  -6    0.36    0.22 
  -1   5  -6    0.34    0.25 
  -1   5  -6    0.39    0.22 
  -1   5  -6    0.23    0.26 
  -1   5  -6    0.42    0.32 
   1  -5   6    0.30    0.23 
  -1  -5  -6    0.49    0.18 
   1  -5   6    0.45    0.24 
  -1  -5  -6    0.45    0.23 
  -1  -5  -6    0.38    0.17 
  -1   5  -7    4.08    0.24 
  -1   5  -7    4.30    0.31 
  -1   5  -7    4.17    0.37 
   1   5   7    4.06    0.26 
  -1   5  -7    4.24    0.38 
  -1   5  -7    4.24    0.26 
  -1  -5  -7    4.22    0.28 
  -1  -5  -7    4.20    0.19 
   1  -5   7    4.12    0.27 
   1  -5   7    4.26    0.28 
  -1  -5  -7    4.11    0.19 
  -1   5  -8    0.65    0.23 
  -1   5  -8    0.49    0.33 
  -1   5  -8    0.41    0.26 
  -1   5  -8    0.40    0.31 
  -1   5  -8    0.51    0.22 
  -1  -5  -8    0.55    0.23 
  -1  -5  -8    0.56    0.15 
   1  -5   8    0.46    0.23 
  -1  -5  -8    0.58    0.25 
  -1  -5  -8    0.47    0.15 
  -1   5  -9    2.99    0.38 
  -1   5  -9    2.99    0.37 
  -1   5  -9    3.05    0.24 
  -1   5  -9    3.07    0.29 
  -1  -5  -9    3.16    0.27 
  -1  -5  -9    3.01    0.13 
  -1  -5  -9    3.20    0.28 
  -1  -5  -9    2.93    0.13 
   1  -5   9    3.01    0.25 
  -1   5 -10    3.18    0.46 
  -1   5 -10    3.43    0.35 
  -1   5 -10    3.27    0.41 
  -1  -5 -10    3.22    0.14 
  -1  -5 -10    3.71    0.40 
  -1  -5 -10    3.22    0.14 
  -1  -5 -10    3.60    0.35 
   1  -5  10    3.08    0.27 
  -1   5 -11    6.58    0.52 
  -1   5 -11    6.04    0.48 
  -1   5 -11    6.09    0.36 
  -1  -5 -11    6.48    0.47 
  -1  -5 -11    6.41    0.36 
  -1   5 -12   -0.01    0.42 
  -1   5 -12   -0.05    0.28 
  -1   5 -12    0.07    0.47 
  -1  -5 -12    0.00    0.33 
  -1  -5 -12    0.09    0.27 
  -1   5 -13    1.28    0.51 
  -1   5 -13    1.16    0.42 
  -1   5 -13    1.14    0.33 
  -1  -5 -13    1.03    0.32 
  -1  -5 -13    1.01    0.27 
  -1  -5 -13    1.12    0.38 
  -1   5 -14   -0.08    0.43 
  -1   5 -14    0.14    0.36 
  -1   5 -14   -0.04    0.54 
  -1  -5 -14   -0.12    0.27 
  -1  -5 -14   -0.09    0.30 
  -1  -5 -14   -0.02    0.26 
   1   6 -14    0.35    0.48 
   1   6 -14    0.47    0.74 
   1  -6 -14    0.40    0.34 
   1  -6 -14    0.46    0.33 
   1   6 -13    0.12    0.55 
   1   6 -13    0.00    0.40 
   1   6 -13    0.25    0.39 
   1  -6 -13    0.19    0.31 
   1   6 -12    0.95    0.40 
   1   6 -12    0.70    0.53 
   1   6 -12    0.54    0.41 
   1  -6 -12    0.55    0.31 
   1   6 -11    0.33    0.47 
   1   6 -11    0.63    0.36 
   1   6 -11    0.33    0.41 
   1  -6 -11    0.33    0.11 
   1  -6 -11    0.45    0.30 
   1   6 -10    0.27    0.41 
   1   6 -10    0.43    0.47 
   1   6 -10    0.66    0.36 
  -1  -6  10    0.31    0.30 
   1  -6 -10    0.58    0.35 
   1  -6 -10    0.55    0.33 
   1  -6 -10    0.49    0.16 
   1   6  -9    0.08    0.26 
   1   6  -9    0.19    0.44 
   1   6  -9    0.01    0.33 
   1   6  -9    0.28    0.32 
   1  -6  -9    0.27    0.31 
   1  -6  -9    0.01    0.17 
   1  -6  -9    0.21    0.26 
  -1  -6   9    0.07    0.26 
   1   6  -8    2.12    0.45 
   1   6  -8    2.25    0.30 
   1   6  -8    2.22    0.43 
   1   6  -8    2.30    0.36 
   1  -6  -8    2.30    0.23 
   1  -6  -8    2.35    0.26 
  -1  -6   8    2.21    0.31 
   1  -6  -8    2.00    0.22 
   1  -6  -8    2.33    0.36 
   1   6  -7    0.35    0.34 
   1   6  -7    0.28    0.39 
   1   6  -7    0.41    0.27 
   1   6  -7    0.35    0.31 
   1  -6  -7    0.48    0.28 
   1  -6  -7    0.31    0.20 
  -1  -6   7    0.48    0.29 
   1  -6  -7    0.33    0.22 
   1  -6  -7    0.50    0.32 
   1  -6  -7    0.70    0.19 
   1  -6  -7    0.39    0.22 
   1   6  -6    2.05    0.30 
   1   6  -6    1.99    0.26 
   1   6  -6    1.91    0.32 
   1   6  -6    2.01    0.23 
   1   6  -6    1.96    0.23 
  -1  -6   6    1.84    0.24 
   1  -6  -6    1.87    0.20 
   1  -6  -6    1.90    0.19 
   1  -6  -6    1.98    0.18 
   1  -6  -6    1.97    0.26 
  -1  -6   6    1.84    0.22 
   1   6  -5    0.47    0.27 
   1   6  -5    0.17    0.20 
   1   6  -5    0.22    0.30 
   1   6  -5    0.21    0.22 
   1   6  -5    0.39    0.32 
  -1  -6   5    0.26    0.23 
   1  -6  -5    0.31    0.22 
   1  -6  -5    0.21    0.20 
   1  -6  -5    0.32    0.25 
  -1  -6   5    0.29    0.25 
   1  -6  -5    0.40    0.20 
  -1   6   4    5.57    0.22 
   1   6  -4    5.63    0.31 
   1   6  -4    5.66    0.27 
   1   6  -4    5.57    0.28 
   1   6  -4    5.64    0.26 
   1   6  -4    5.55    0.30 
  -1  -6   4    5.78    0.30 
   1  -6  -4    5.59    0.23 
  -1  -6   4    5.51    0.24 
   1  -6  -4    5.64    0.27 
   1  -6  -4    5.63    0.22 
  -1  -6   4    5.60    0.26 
   1  -6  -4    5.56    0.24 
  -1   6   3    2.64    0.21 
  -1   6   3    2.59    0.23 
   1   6  -3    2.59    0.25 
   1   6  -3    2.49    0.22 
   1   6  -3    2.59    0.20 
  -1   6   3    2.70    0.25 
   1   6  -3    2.57    0.27 
   1   6  -3    2.49    0.24 
  -1  -6   3    2.49    0.23 
  -1  -6   3    2.65    0.33 
  -1  -6   3    2.54    0.26 
   1  -6  -3    2.68    0.21 
   1  -6  -3    2.74    0.26 
   1  -6  -3    2.53    0.23 
  -1  -6   3    2.66    0.25 
   1  -6  -3    2.69    0.24 
  -1  -6   3    2.53    0.23 
   1   6  -2    0.08    0.22 
  -1   6   2    0.10    0.21 
   1   6  -2    0.18    0.22 
  -1   6   2    0.04    0.20 
   1   6  -2    0.14    0.26 
  -1   6   2    0.08    0.20 
   1   6  -2    0.14    0.23 
   1   6  -2    0.05    0.20 
  -1   6   2    0.24    0.24 
  -1  -6   2    0.01    0.24 
  -1  -6   2    0.21    0.25 
  -1  -6   2    0.00    0.22 
   1  -6  -2    0.05    0.22 
  -1  -6   2    0.14    0.23 
   1  -6  -2    0.19    0.20 
  -1  -6   2    0.05    0.20 
   1  -6  -2    0.18    0.26 
   1  -6  -2    0.13    0.23 
   1  -6  -2    0.14    0.19 
   1   6  -1   21.58    0.21 
  -1   6   1   21.61    0.20 
   1   6  -1   21.56    0.24 
   1   6  -1   21.58    0.21 
  -1   6   1   21.64    0.13 
  -1   6   1   21.76    0.23 
   1   6  -1   21.67    0.21 
  -1   6   1   21.72    0.23 
   1   6  -1   21.51    0.18 
  -1   6   1   21.63    0.20 
   1  -6  -1   21.53    0.22 
  -1  -6   1   21.65    0.24 
   1  -6  -1   21.49    0.22 
  -1  -6   1   21.63    0.22 
  -1  -6   1   21.47    0.21 
  -1  -6   1   21.79    0.24 
   1  -6  -1   21.61    0.20 
   1  -6  -1   21.71    0.24 
   1  -6  -1   21.47    0.19 
  -1  -6   1   21.48    0.19 
  -1   6   0   10.29    0.29 
  -1   6   0   10.50    0.28 
   1   6   0   10.23    0.26 
  -1   6   0   10.35    0.30 
  -1   6   0   10.37    0.23 
   1   6   0   10.34    0.27 
   1   6   0   10.32    0.24 
   1   6   0   10.58    0.32 
   1   6   0   10.28    0.30 
  -1   6   0   10.44    0.30 
   1  -6   0   10.22    0.30 
  -1  -6   0   10.16    0.27 
  -1  -6   0   10.33    0.27 
  -1  -6   0   10.32    0.28 
  -1  -6   0   10.43    0.33 
   1  -6   0   10.34    0.28 
   1  -6   0   10.29    0.33 
   1  -6   0   10.35    0.31 
   1  -6   0   10.43    0.28 
  -1  -6   0   10.40    0.31 
   1   6   1    6.89    0.15 
  -1   6  -1    6.78    0.20 
   1   6   1    6.91    0.22 
   1   6   1    6.82    0.19 
   1   6   1    7.01    0.24 
  -1   6  -1    6.85    0.24 
  -1   6  -1    6.95    0.21 
  -1   6  -1    7.00    0.22 
  -1   6  -1    6.86    0.20 
   1   6   1    6.95    0.22 
  -1  -6  -1    6.80    0.24 
  -1  -6  -1    6.85    0.23 
   1  -6   1    6.99    0.24 
  -1  -6  -1    6.87    0.16 
  -1  -6  -1    6.95    0.23 
   1  -6   1    6.95    0.20 
  -1  -6  -1    6.72    0.19 
   1  -6   1    6.93    0.26 
   1  -6   1    6.97    0.26 
  -1  -6  -1    6.86    0.22 
   1  -6   1    6.93    0.23 
  -1   6  -2    1.31    0.26 
  -1   6  -2    1.43    0.22 
  -1   6  -2    1.26    0.23 
  -1   6  -2    1.29    0.20 
  -1   6  -2    1.24    0.22 
   1   6   2    1.28    0.10 
   1   6   2    1.45    0.23 
   1   6   2    1.15    0.17 
  -1   6  -2    1.20    0.22 
   1   6   2    1.45    0.22 
  -1  -6  -2    1.32    0.13 
   1  -6   2    1.30    0.24 
  -1  -6  -2    1.21    0.22 
   1  -6   2    1.42    0.26 
   1  -6   2    1.36    0.24 
  -1  -6  -2    1.24    0.18 
  -1  -6  -2    1.28    0.21 
   1  -6   2    1.35    0.22 
   1  -6   2    1.50    0.24 
  -1  -6  -2    1.35    0.22 
  -1   6  -3    5.21    0.20 
   1   6   3    5.31    0.22 
  -1   6  -3    5.28    0.27 
  -1   6  -3    5.30    0.20 
   1   6   3    5.33    0.21 
  -1   6  -3    5.51    0.26 
  -1   6  -3    5.35    0.24 
   1  -6   3    5.26    0.22 
  -1  -6  -3    5.40    0.21 
  -1  -6  -3    5.34    0.23 
   1  -6   3    5.28    0.20 
   1  -6   3    5.28    0.26 
   1  -6   3    5.22    0.21 
   1  -6   3    5.52    0.32 
  -1  -6  -3    5.37    0.22 
  -1  -6  -3    5.30    0.19 
  -1   6  -4    7.19    0.29 
  -1   6  -4    7.04    0.23 
   1   6   4    7.15    0.24 
  -1   6  -4    7.01    0.27 
  -1   6  -4    7.14    0.23 
  -1   6  -4    7.18    0.30 
  -1  -6  -4    7.25    0.23 
   1  -6   4    7.15    0.26 
  -1  -6  -4    7.24    0.25 
   1  -6   4    7.26    0.27 
  -1  -6  -4    7.14    0.24 
   1  -6   4    7.13    0.24 
  -1  -6  -4    7.28    0.22 
  -1   6  -5    8.86    0.23 
  -1   6  -5    8.79    0.30 
  -1   6  -5    8.95    0.23 
  -1   6  -5    8.90    0.30 
  -1   6  -5    8.92    0.28 
  -1  -6  -5    8.86    0.24 
  -1  -6  -5    8.90    0.23 
   1  -6   5    8.59    0.23 
  -1  -6  -5    8.84    0.20 
   1  -6   5    8.82    0.24 
  -1  -6  -5    8.73    0.20 
  -1   6  -6    0.63    0.30 
  -1   6  -6    0.44    0.23 
  -1   6  -6    0.52    0.24 
  -1   6  -6    0.52    0.34 
  -1   6  -6    0.38    0.30 
  -1  -6  -6    0.40    0.19 
  -1  -6  -6    0.48    0.21 
  -1  -6  -6    0.43    0.24 
  -1  -6  -6    0.23    0.12 
   1  -6   6    0.31    0.24 
  -1  -6  -6    0.64    0.27 
  -1   6  -7   20.53    0.28 
  -1   6  -7   20.62    0.36 
  -1   6  -7   20.35    0.32 
  -1   6  -7   20.72    0.25 
  -1   6  -7   20.42    0.23 
  -1  -6  -7   20.58    0.16 
  -1  -6  -7   20.55    0.26 
   1  -6   7   20.44    0.25 
  -1  -6  -7   20.40    0.19 
  -1  -6  -7   20.43    0.18 
  -1  -6  -7   20.49    0.20 
  -1   6  -8    4.45    0.30 
  -1   6  -8    4.32    0.23 
  -1   6  -8    4.46    0.37 
  -1   6  -8    4.44    0.24 
  -1   6  -8    4.57    0.40 
  -1  -6  -8    4.65    0.19 
  -1  -6  -8    4.47    0.18 
   1  -6   8    4.44    0.27 
  -1  -6  -8    4.57    0.30 
  -1  -6  -8    4.50    0.25 
  -1  -6  -8    4.30    0.18 
  -1   6  -9    2.03    0.25 
  -1   6  -9    1.96    0.41 
  -1   6  -9    2.02    0.32 
  -1   6  -9    1.95    0.34 
  -1  -6  -9    1.95    0.27 
   1  -6   9    1.97    0.27 
  -1  -6  -9    1.97    0.17 
  -1  -6  -9    2.07    0.27 
  -1   6 -10    0.03    0.43 
  -1   6 -10    0.29    0.34 
  -1   6 -10    0.08    0.38 
  -1  -6 -10    0.15    0.15 
  -1  -6 -10    0.31    0.33 
  -1  -6 -10    0.19    0.31 
   1  -6  10    0.12    0.31 
  -1   6 -11    2.13    0.44 
  -1   6 -11    2.01    0.40 
  -1   6 -11    2.49    0.38 
  -1  -6 -11    2.49    0.40 
  -1  -6 -11    2.22    0.12 
  -1  -6 -11    2.34    0.28 
  -1   6 -12   -0.01    0.41 
  -1   6 -12    0.29    0.54 
  -1   6 -12    0.26    0.39 
  -1  -6 -12    0.03    0.26 
  -1   6 -13    0.31    0.60 
  -1   6 -13   -0.12    0.40 
  -1   6 -13    0.08    0.40 
  -1  -6 -13    0.09    0.31 
  -1   6 -14   -0.06    0.59 
  -1  -6 -14    0.21    0.40 
  -1  -6 -14    0.09    0.33 
  -1  -6 -14    0.19    0.31 
   1   7 -13    1.14    0.64 
   1   7 -13    0.72    0.42 
   1  -7 -13    1.28    0.39 
   1   7 -12    0.52    0.48 
   1   7 -12    0.52    0.56 
   1   7 -12    0.47    0.45 
   1  -7 -12    0.65    0.37 
   1   7 -11    0.19    0.38 
   1   7 -11   -0.10    0.38 
   1   7 -11    0.21    0.53 
   1  -7 -11    0.12    0.19 
   1  -7 -11    0.20    0.33 
   1   7 -10    0.71    0.35 
   1   7 -10    1.15    0.51 
   1   7 -10    1.18    0.38 
  -1  -7  10    1.05    0.31 
   1  -7 -10    0.93    0.21 
   1  -7 -10    1.28    0.35 
   1   7  -9    1.20    0.34 
   1   7  -9    1.15    0.40 
   1   7  -9    1.19    0.44 
  -1  -7   9    1.47    0.33 
   1  -7  -9    1.15    0.22 
   1  -7  -9    1.21    0.33 
   1   7  -8    0.64    0.37 
   1   7  -8    0.52    0.40 
   1   7  -8    0.84    0.34 
   1   7  -8    0.63    0.40 
  -1  -7   8    0.85    0.32 
   1  -7  -8    0.77    0.31 
   1  -7  -8    0.52    0.21 
   1   7  -7    0.16    0.37 
   1   7  -7    0.22    0.40 
   1   7  -7    0.20    0.32 
   1  -7  -7    0.15    0.23 
   1  -7  -7    0.29    0.23 
  -1  -7   7    0.26    0.31 
   1  -7  -7    0.09    0.30 
   1   7  -6    0.49    0.35 
   1   7  -6    0.17    0.28 
   1   7  -6    0.20    0.34 
   1  -7  -6    0.31    0.22 
   1  -7  -6    0.17    0.22 
  -1  -7   6    0.22    0.35 
   1  -7  -6    0.29    0.28 
   1  -7  -6    0.01    0.26 
   1   7  -5    7.06    0.29 
   1   7  -5    7.32    0.39 
   1   7  -5    7.12    0.38 
   1   7  -5    7.19    0.34 
   1  -7  -5    7.27    0.27 
   1  -7  -5    7.13    0.32 
   1  -7  -5    7.31    0.32 
  -1  -7   5    7.00    0.30 
   1  -7  -5    7.15    0.27 
   1   7  -4    1.48    0.34 
   1   7  -4    1.50    0.31 
   1   7  -4    1.41    0.33 
  -1   7   4    1.53    0.26 
   1   7  -4    1.62    0.30 
   1  -7  -4    1.35    0.26 
  -1  -7   4    1.47    0.31 
  -1  -7   4    1.59    0.30 
   1  -7  -4    1.40    0.29 
   1  -7  -4    1.66    0.30 
   1  -7  -4    1.66    0.26 
   1   7  -3    1.33    0.28 
   1   7  -3    1.19    0.26 
   1   7  -3    1.27    0.23 
  -1   7   3    1.20    0.22 
   1  -7  -3    1.25    0.23 
  -1  -7   3    1.15    0.26 
   1  -7  -3    1.20    0.25 
   1  -7  -3    1.22    0.22 
  -1  -7   3    1.24    0.24 
   1  -7  -3    1.22    0.23 
  -1   7   2    5.84    0.34 
  -1   7   2    6.13    0.40 
   1   7  -2    5.84    0.37 
   1   7  -2    5.70    0.33 
   1   7  -2    5.81    0.40 
   1  -7  -2    5.65    0.33 
  -1  -7   2    6.16    0.42 
  -1  -7   2    5.94    0.37 
   1  -7  -2    5.85    0.36 
   1  -7  -2    5.94    0.34 
   1  -7  -2    5.89    0.38 
   1   7  -1    7.21    0.29 
   1   7  -1    7.13    0.24 
   1   7  -1    7.10    0.24 
  -1   7   1    7.17    0.24 
  -1   7   1    7.16    0.15 
  -1   7   1    7.26    0.28 
   1  -7  -1    7.11    0.23 
  -1  -7   1    7.12    0.29 
   1  -7  -1    7.21    0.27 
  -1  -7   1    7.03    0.25 
   1  -7  -1    7.32    0.25 
  -1  -7   1    7.10    0.25 
   1  -7  -1    7.12    0.28 
   1   7   0    9.73    0.42 
  -1   7   0    9.54    0.46 
   1   7   0    9.76    0.48 
   1   7   0    9.43    0.38 
  -1   7   0    9.47    0.42 
  -1   7   0    9.40    0.37 
  -1  -7   0    9.69    0.42 
   1  -7   0    9.83    0.50 
   1  -7   0    9.09    0.38 
  -1  -7   0    9.31    0.41 
   1  -7   0    9.51    0.44 
  -1  -7   0    9.31    0.41 
   1  -7   0    9.60    0.42 
   1   7   1    9.52    0.16 
  -1   7  -1    9.42    0.22 
  -1   7  -1    9.57    0.28 
  -1   7  -1    9.46    0.24 
   1   7   1    9.55    0.27 
  -1  -7  -1    9.41    0.24 
   1  -7   1    9.73    0.30 
  -1  -7  -1    9.56    0.25 
  -1  -7  -1    9.54    0.34 
  -1  -7  -1    9.46    0.24 
   1  -7   1    9.51    0.26 
  -1   7  -2    1.49    0.27 
  -1   7  -2    1.71    0.30 
   1   7   2    1.77    0.16 
  -1   7  -2    1.63    0.33 
   1   7   2    1.69    0.31 
   1  -7   2    1.66    0.29 
  -1  -7  -2    1.75    0.27 
   1  -7   2    1.77    0.30 
  -1  -7  -2    1.71    0.28 
  -1  -7  -2    1.71    0.33 
  -1  -7  -2    1.82    0.30 
  -1   7  -3    0.47    0.26 
  -1   7  -3    0.32    0.26 
  -1   7  -3    0.55    0.32 
  -1   7  -3    0.41    0.28 
  -1  -7  -3    0.29    0.26 
   1  -7   3    0.12    0.24 
  -1  -7  -3    0.20    0.22 
   1  -7   3    0.38    0.26 
  -1  -7  -3    0.30    0.23 
  -1  -7  -3    0.47    0.24 
  -1   7  -4    5.77    0.41 
  -1   7  -4    5.48    0.31 
  -1   7  -4    5.28    0.37 
  -1   7  -4    5.50    0.37 
   1  -7   4    5.46    0.34 
  -1  -7  -4    5.48    0.31 
   1  -7   4    5.49    0.34 
  -1  -7  -4    5.70    0.30 
  -1  -7  -4    5.48    0.30 
  -1   7  -5    3.81    0.32 
  -1   7  -5    3.92    0.28 
  -1   7  -5    3.77    0.31 
  -1   7  -5    3.83    0.24 
   1  -7   5    4.00    0.28 
  -1  -7  -5    3.89    0.27 
  -1  -7  -5    3.87    0.23 
  -1  -7  -5    3.74    0.21 
  -1   7  -6    1.91    0.41 
  -1   7  -6    1.92    0.30 
  -1   7  -6    1.96    0.35 
  -1   7  -6    1.74    0.39 
  -1  -7  -6    1.82    0.31 
  -1  -7  -6    1.75    0.25 
  -1  -7  -6    1.89    0.24 
   1  -7   6    1.98    0.37 
  -1   7  -7    0.40    0.39 
  -1   7  -7    0.27    0.33 
  -1   7  -7    0.43    0.40 
  -1   7  -7    0.36    0.27 
  -1  -7  -7    0.31    0.30 
  -1  -7  -7    0.30    0.23 
  -1  -7  -7    0.28    0.22 
   1  -7   7    0.18    0.28 
  -1   7  -8    8.00    0.44 
  -1   7  -8    7.94    0.36 
  -1   7  -8    8.13    0.48 
  -1   7  -8    8.14    0.31 
  -1   7  -8    7.96    0.52 
  -1  -7  -8    7.98    0.24 
  -1  -7  -8    8.08    0.26 
   1  -7   8    7.97    0.34 
  -1  -7  -8    8.16    0.34 
  -1   7  -9    3.31    0.37 
  -1   7  -9    3.20    0.45 
  -1   7  -9    3.21    0.38 
   1  -7   9    3.28    0.31 
  -1  -7  -9    3.40    0.34 
  -1  -7  -9    3.07    0.20 
  -1   7 -10    1.07    0.50 
  -1   7 -10    0.93    0.44 
  -1   7 -10    1.05    0.39 
  -1  -7 -10    0.82    0.20 
  -1  -7 -10    1.33    0.36 
   1  -7  10    0.88    0.33 
  -1   7 -11    0.12    0.42 
  -1   7 -11    0.05    0.51 
  -1   7 -11    0.43    0.43 
  -1  -7 -11    0.17    0.18 
  -1  -7 -11    0.15    0.30 
  -1   7 -12    0.02    0.54 
  -1   7 -12   -0.06    0.51 
  -1   7 -12    0.07    0.42 
  -1  -7 -12    0.18    0.34 
  -1   7 -13    1.41    0.57 
  -1   7 -13    1.38    0.49 
  -1   7 -13    1.61    0.45 
  -1  -7 -13    1.55    0.33 
   1   8 -12    0.14    0.51 
   1   8 -12    0.05    0.47 
   1   8 -12    0.12    0.58 
   1  -8 -12    0.33    0.41 
   1   8 -11    0.01    0.44 
   1   8 -11    0.31    0.40 
   1   8 -11    0.46    0.58 
   1  -8 -11    0.07    0.22 
   1  -8 -11    0.49    0.38 
   1   8 -10    3.22    0.46 
   1   8 -10    3.24    0.41 
   1   8 -10    3.64    0.38 
   1  -8 -10    3.44    0.23 
  -1  -8  10    3.37    0.38 
   1  -8 -10    3.62    0.38 
   1   8  -9    2.30    0.35 
   1   8  -9    2.12    0.40 
   1   8  -9    2.36    0.50 
   1  -8  -9    2.43    0.35 
  -1  -8   9    2.39    0.36 
   1  -8  -9    2.38    0.26 
   1   8  -8    1.49    0.39 
   1   8  -8    1.26    0.42 
   1   8  -8    1.20    0.44 
  -1  -8   8    1.46    0.37 
   1  -8  -8    1.18    0.27 
   1  -8  -8    1.30    0.35 
   1   8  -7    0.01    0.40 
   1   8  -7    0.11    0.34 
   1   8  -7    0.09    0.39 
   1  -8  -7    0.03    0.26 
   1  -8  -7    0.11    0.34 
  -1  -8   7    0.12    0.32 
   1   8  -6    0.12    0.38 
   1   8  -6   -0.03    0.31 
   1   8  -6   -0.13    0.36 
   1  -8  -6   -0.12    0.25 
   1  -8  -6   -0.02    0.31 
  -1  -8   6    0.14    0.33 
   1   8  -5    0.10    0.35 
   1   8  -5    0.15    0.32 
   1   8  -5   -0.04    0.37 
   1  -8  -5    0.16    0.28 
  -1  -8   5    0.19    0.33 
   1  -8  -5    0.11    0.26 
   1  -8  -5    0.08    0.31 
   1   8  -4    9.20    0.45 
   1   8  -4    9.04    0.43 
   1  -8  -4    9.08    0.35 
  -1  -8   4    9.42    0.43 
   1  -8  -4    8.88    0.37 
  -1  -8   4    9.18    0.42 
   1  -8  -4    9.08    0.34 
  -1   8   3    0.36    0.38 
   1   8  -3    0.38    0.34 
   1   8  -3    0.43    0.37 
   1  -8  -3    0.24    0.27 
  -1  -8   3    0.24    0.27 
  -1  -8   3    0.48    0.33 
   1  -8  -3    0.25    0.27 
   1  -8  -3    0.25    0.25 
  -1   8   2    0.53    0.26 
   1   8  -2    0.50    0.27 
   1   8  -2    0.51    0.31 
  -1   8   2    0.52    0.29 
   1  -8  -2    0.49    0.24 
  -1  -8   2    0.47    0.25 
  -1  -8   2    0.68    0.28 
   1  -8  -2    0.55    0.27 
   1  -8  -2    0.47    0.24 
  -1   8   1    3.21    0.27 
  -1   8   1    3.05    0.28 
  -1   8   1    3.07    0.15 
   1   8  -1    3.27    0.32 
   1   8  -1    3.12    0.24 
   1  -8  -1    3.22    0.28 
  -1  -8   1    3.03    0.27 
  -1  -8   1    3.17    0.28 
   1  -8  -1    3.18    0.29 
  -1   8   0    1.90    0.27 
   1   8   0    1.97    0.31 
  -1   8   0    1.83    0.20 
   1   8   0    1.72    0.20 
  -1   8   0    1.87    0.30 
  -1  -8   0    1.88    0.29 
   1  -8   0    1.79    0.29 
  -1  -8   0    1.83    0.25 
   1  -8   0    1.89    0.26 
  -1   8  -1    0.00    0.25 
  -1   8  -1   -0.04    0.23 
   1   8   1    0.08    0.29 
  -1   8  -1   -0.02    0.30 
   1   8   1    0.00    0.16 
  -1  -8  -1    0.02    0.26 
   1  -8   1    0.11    0.27 
  -1  -8  -1    0.06    0.24 
   1  -8   1    0.00    0.29 
   1   8   2    0.94    0.30 
  -1   8  -2    1.01    0.27 
  -1   8  -2    0.84    0.32 
  -1   8  -2    0.82    0.23 
   1  -8   2    1.02    0.28 
  -1  -8  -2    1.10    0.26 
   1  -8   2    1.01    0.29 
  -1  -8  -2    0.94    0.26 
  -1  -8  -2    0.99    0.27 
  -1   8  -3    4.43    0.29 
  -1   8  -3    4.29    0.34 
  -1   8  -3    4.53    0.33 
  -1  -8  -3    4.52    0.29 
  -1  -8  -3    4.47    0.27 
   1  -8   3    4.46    0.33 
   1  -8   3    4.36    0.30 
  -1  -8  -3    4.40    0.29 
  -1   8  -4    3.01    0.44 
  -1   8  -4    3.20    0.40 
  -1   8  -4    3.09    0.48 
  -1   8  -4    2.78    0.42 
  -1  -8  -4    2.65    0.36 
  -1  -8  -4    3.23    0.37 
   1  -8   4    2.98    0.42 
  -1  -8  -4    2.93    0.36 
   1  -8   4    3.66    0.48 
  -1   8  -5    0.67    0.34 
  -1   8  -5    0.73    0.37 
  -1   8  -5    0.74    0.30 
  -1   8  -5    0.36    0.35 
  -1  -8  -5    0.56    0.26 
  -1  -8  -5    0.70    0.27 
  -1  -8  -5    0.50    0.27 
   1  -8   5    0.63    0.33 
   1  -8   5    0.82    0.34 
  -1   8  -6    1.35    0.32 
  -1   8  -6    1.54    0.28 
  -1   8  -6    1.43    0.35 
  -1   8  -6    1.43    0.38 
  -1  -8  -6    1.41    0.24 
   1  -8   6    1.43    0.30 
  -1  -8  -6    1.24    0.27 
  -1   8  -7    0.56    0.35 
  -1   8  -7    0.48    0.41 
  -1   8  -7    0.50    0.41 
  -1   8  -7    0.61    0.29 
  -1  -8  -7    0.62    0.34 
  -1  -8  -7    0.61    0.27 
   1  -8   7    0.49    0.31 
  -1   8  -8    1.17    0.47 
  -1   8  -8    1.09    0.38 
  -1   8  -8    0.93    0.42 
  -1  -8  -8    0.92    0.27 
   1  -8   8    0.89    0.33 
  -1  -8  -8    0.79    0.31 
  -1   8  -9    0.22    0.34 
  -1   8  -9    0.33    0.47 
  -1   8  -9    0.31    0.45 
   1  -8   9    0.04    0.31 
  -1  -8  -9    0.46    0.35 
  -1  -8  -9    0.25    0.26 
  -1   8 -10    0.35    0.39 
  -1   8 -10    0.25    0.49 
  -1   8 -10    0.23    0.49 
  -1  -8 -10    0.48    0.38 
  -1  -8 -10    0.26    0.25 
   1  -8  10    0.16    0.45 
  -1   8 -11   -0.18    0.46 
  -1   8 -11    0.16    0.42 
  -1   8 -11   -0.04    0.53 
  -1  -8 -11    0.24    0.37 
  -1  -8 -11   -0.02    0.23 
  -1   8 -12    0.09    0.45 
  -1   8 -12    0.04    0.58 
  -1   8 -12   -0.13    0.56 
  -1  -8 -12    0.41    0.41 
   1   9 -11    0.42    0.44 
   1   9 -11    0.20    0.58 
   1  -9 -11    0.31    0.41 
   1  -9 -11    0.14    0.27 
   1   9 -10    0.08    0.42 
   1   9 -10   -0.05    0.52 
   1   9 -10    0.08    0.50 
   1  -9 -10    0.13    0.41 
   1  -9 -10    0.09    0.30 
   1   9  -9    0.11    0.49 
   1   9  -9   -0.04    0.44 
   1   9  -9    0.12    0.39 
   1  -9  -9   -0.03    0.28 
  -1  -9   9   -0.21    0.35 
   1  -9  -9    0.19    0.40 
   1   9  -8    0.98    0.52 
   1   9  -8    0.77    0.45 
   1   9  -8    1.04    0.41 
  -1  -9   8    0.77    0.39 
   1  -9  -8    0.80    0.31 
   1  -9  -8    1.12    0.41 
   1   9  -7    2.62    0.48 
   1   9  -7    2.29    0.45 
   1   9  -7    2.57    0.41 
  -1  -9   7    2.40    0.37 
   1  -9  -7    2.49    0.33 
   1  -9  -7    2.34    0.37 
   1   9  -6   -0.18    0.41 
   1   9  -6    0.39    0.45 
   1  -9  -6   -0.11    0.33 
   1  -9  -6    0.01    0.30 
  -1  -9   6    0.26    0.38 
   1   9  -5   -0.02    0.41 
   1   9  -5    0.02    0.38 
   1  -9  -5   -0.11    0.28 
   1  -9  -5   -0.03    0.28 
  -1  -9   5    0.19    0.37 
   1   9  -4    0.34    0.34 
   1   9  -4    0.34    0.40 
  -1  -9   4    0.63    0.36 
  -1  -9   4    0.67    0.35 
   1  -9  -4    0.40    0.27 
   1  -9  -4    0.72    0.33 
   1  -9  -4    0.69    0.33 
   1   9  -3    0.51    0.33 
   1   9  -3    0.49    0.38 
  -1  -9   3    0.40    0.31 
   1  -9  -3    0.39    0.27 
  -1  -9   3    0.39    0.33 
   1  -9  -3    0.51    0.30 
  -1   9   2    0.37    0.37 
   1   9  -2    0.17    0.31 
   1   9  -2    0.19    0.38 
   1  -9  -2    0.34    0.33 
   1  -9  -2    0.27    0.32 
  -1  -9   2    0.51    0.37 
  -1  -9   2    0.29    0.36 
  -1   9   1    6.28    0.38 
  -1   9   1    6.37    0.33 
   1   9  -1    6.26    0.40 
   1   9  -1    6.23    0.29 
  -1  -9   1    6.38    0.38 
   1  -9  -1    6.20    0.33 
  -1  -9   1    6.16    0.36 
   1  -9  -1    6.14    0.34 
   1   9   0    1.59    0.35 
  -1   9   0    1.88    0.32 
  -1   9   0    1.80    0.35 
  -1   9   0    1.67    0.22 
   1   9   0    1.66    0.23 
   1  -9   0    1.70    0.33 
   1  -9   0    1.67    0.31 
  -1  -9   0    1.67    0.31 
  -1  -9   0    1.78    0.33 
  -1   9  -1    0.51    0.38 
   1   9   1    0.42    0.36 
  -1   9  -1    0.44    0.27 
  -1   9  -1    0.62    0.32 
   1   9   1    0.42    0.19 
   1  -9   1    0.53    0.34 
  -1  -9  -1    0.38    0.31 
   1  -9   1    0.43    0.36 
  -1  -9  -1    0.37    0.29 
  -1   9  -2   18.29    0.40 
  -1   9  -2   18.48    0.51 
  -1   9  -2   18.14    0.39 
   1  -9   2   18.17    0.43 
  -1  -9  -2   17.98    0.38 
   1  -9   2   18.25    0.44 
  -1  -9  -2   17.86    0.38 
  -1   9  -3    0.97    0.38 
  -1   9  -3    1.04    0.33 
  -1   9  -3    0.91    0.27 
  -1  -9  -3    1.12    0.30 
   1  -9   3    1.19    0.36 
  -1  -9  -3    0.92    0.27 
   1  -9   3    1.04    0.32 
  -1   9  -4    8.29    0.34 
  -1   9  -4    8.64    0.44 
  -1   9  -4    8.31    0.42 
  -1  -9  -4    8.30    0.33 
   1  -9   4    8.29    0.34 
  -1  -9  -4    8.46    0.34 
   1  -9   4    8.66    0.40 
  -1  -9  -4    8.30    0.30 
  -1   9  -5    0.51    0.35 
  -1   9  -5    0.53    0.30 
  -1   9  -5    0.47    0.41 
   1  -9   5    0.76    0.35 
  -1  -9  -5    0.60    0.30 
   1  -9   5    0.50    0.33 
  -1  -9  -5    0.58    0.30 
  -1   9  -6    2.98    0.37 
  -1   9  -6    2.89    0.45 
  -1   9  -6    2.85    0.45 
  -1   9  -6    3.22    0.47 
  -1  -9  -6    2.81    0.36 
   1  -9   6    2.85    0.38 
  -1  -9  -6    2.81    0.33 
  -1   9  -7    0.15    0.44 
  -1   9  -7    0.35    0.38 
  -1   9  -7    0.39    0.46 
  -1  -9  -7    0.31    0.37 
  -1  -9  -7    0.26    0.30 
   1  -9   7    0.45    0.37 
  -1   9  -8    1.93    0.48 
  -1   9  -8    1.89    0.49 
  -1   9  -8    1.82    0.40 
  -1  -9  -8    1.84    0.37 
  -1  -9  -8    1.75    0.31 
   1  -9   8    1.90    0.40 
  -1   9  -9    0.52    0.42 
  -1   9  -9    0.27    0.51 
  -1   9  -9    0.34    0.46 
   1  -9   9    0.31    0.36 
  -1  -9  -9    0.68    0.32 
  -1  -9  -9    0.52    0.39 
  -1   9 -10    0.46    0.49 
  -1   9 -10    0.53    0.53 
  -1   9 -10    0.53    0.40 
  -1  -9 -10    0.63    0.28 
  -1  -9 -10    0.77    0.40 
  -1   9 -11    0.12    0.45 
  -1   9 -11    0.00    0.55 
  -1  -9 -11    0.10    0.28 
  -1  -9 -11    0.14    0.40 
   1  10 -10   -0.02    0.42 
   1  10 -10   -0.06    0.58 
   1 -10 -10    0.28    0.37 
   1 -10 -10    0.04    0.43 
   1  10  -9   -0.08    0.51 
   1  10  -9   -0.08    0.49 
   1 -10  -9    0.11    0.34 
   1 -10  -9    0.27    0.44 
  -1 -10   9    0.05    0.38 
   1  10  -8    0.43    0.50 
   1  10  -8    0.48    0.51 
   1 -10  -8    0.66    0.42 
   1 -10  -8    0.47    0.35 
  -1 -10   8    0.47    0.41 
   1  10  -7   -0.06    0.47 
   1  10  -7   -0.02    0.49 
   1 -10  -7   -0.03    0.37 
  -1 -10   7    0.15    0.41 
   1 -10  -7    0.02    0.32 
   1  10  -6    1.16    0.42 
   1  10  -6    1.33    0.50 
   1 -10  -6    1.23    0.35 
  -1 -10   6    1.43    0.42 
   1 -10  -6    1.14    0.31 
   1  10  -5   -0.10    0.40 
   1  10  -5    0.01    0.45 
   1 -10  -5    0.02    0.33 
   1 -10  -5    0.12    0.34 
  -1 -10   5    0.35    0.41 
   1  10  -4    0.27    0.45 
   1  10  -4    0.09    0.37 
   1 -10  -4    0.17    0.34 
  -1 -10   4    0.26    0.39 
   1 -10  -4    0.34    0.37 
  -1 -10   4    0.02    0.33 
   1  10  -3    0.03    0.42 
   1  10  -3   -0.06    0.34 
   1 -10  -3    0.14    0.33 
  -1 -10   3   -0.05    0.34 
   1 -10  -3    0.11    0.35 
  -1 -10   3   -0.01    0.36 
  -1  10   2    0.62    0.38 
   1  10  -2    0.55    0.40 
   1  10  -2    0.51    0.32 
   1 -10  -2    0.62    0.31 
  -1 -10   2    0.66    0.34 
  -1 -10   2    0.36    0.34 
   1 -10  -2    0.40    0.33 
   1  10  -1    3.22    0.38 
  -1  10   1    3.39    0.39 
   1  10  -1    3.30    0.28 
   1 -10  -1    3.30    0.31 
  -1 -10   1    3.43    0.38 
  -1 -10   1    3.55    0.40 
   1 -10  -1    3.32    0.35 
  -1  10   0    0.81    0.42 
   1  10   0    0.62    0.27 
   1  10   0    0.75    0.40 
   1 -10   0    0.61    0.38 
   1 -10   0    0.68    0.34 
  -1 -10   0    0.40    0.34 
  -1 -10   0    0.59    0.33 
   1  10   1    3.26    0.41 
  -1  10  -1    3.25    0.42 
  -1  10  -1    3.07    0.28 
  -1 -10  -1    2.94    0.33 
   1 -10   1    3.22    0.38 
  -1 -10  -1    3.11    0.31 
   1 -10   1    3.36    0.41 
  -1  10  -2    0.56    0.31 
  -1  10  -2    0.76    0.41 
  -1  10  -2    0.84    0.34 
  -1 -10  -2    0.83    0.34 
   1 -10   2    0.76    0.35 
   1 -10   2    0.56    0.38 
  -1 -10  -2    0.69    0.32 
  -1  10  -3    0.27    0.43 
  -1  10  -3    0.35    0.37 
  -1  10  -3    0.47    0.35 
   1 -10   3    0.29    0.38 
   1 -10   3    0.34    0.33 
  -1 -10  -3    0.53    0.37 
  -1 -10  -3    0.33    0.33 
  -1  10  -4    0.33    0.37 
  -1  10  -4    0.50    0.43 
   1 -10   4    0.47    0.38 
  -1 -10  -4    0.46    0.33 
  -1 -10  -4    0.58    0.33 
   1 -10   4    0.76    0.38 
  -1  10  -5    0.14    0.42 
  -1  10  -5   -0.02    0.45 
  -1 -10  -5    0.13    0.35 
   1 -10   5    0.55    0.44 
   1 -10   5    0.22    0.41 
  -1 -10  -5    0.11    0.34 
  -1  10  -6    2.57    0.44 
  -1  10  -6    2.76    0.48 
  -1 -10  -6    2.71    0.34 
   1 -10   6    2.69    0.44 
  -1 -10  -6    2.72    0.38 
  -1  10  -7    0.04    0.46 
  -1  10  -7    0.03    0.49 
  -1 -10  -7    0.04    0.34 
  -1 -10  -7    0.08    0.32 
   1 -10   7    0.29    0.41 
  -1  10  -8    1.31    0.42 
  -1  10  -8    1.24    0.51 
  -1  10  -8    0.94    0.51 
  -1 -10  -8    0.95    0.35 
  -1 -10  -8    1.29    0.33 
   1 -10   8    1.04    0.38 
  -1  10  -9    0.10    0.44 
  -1  10  -9    0.08    0.57 
  -1  10  -9   -0.03    0.56 
  -1 -10  -9    0.14    0.41 
   1 -10   9   -0.04    0.40 
  -1 -10  -9    0.24    0.38 
  -1  10 -10    0.31    0.56 
  -1  10 -10    0.51    0.47 
  -1 -10 -10    0.41    0.32 
  -1 -10 -10    0.80    0.49 
   1  11  -8   -0.37    0.51 
   1 -11  -8    0.04    0.42 
   1 -11  -8    0.25    0.44 
  -1 -11   8    0.22    0.46 
   1  11  -7    0.25    0.51 
   1  11  -7    0.06    0.48 
  -1 -11   7    0.26    0.51 
   1 -11  -7    0.32    0.41 
   1 -11  -7    0.33    0.37 
   1  11  -6   -0.01    0.52 
   1  11  -6    0.05    0.49 
   1 -11  -6    0.37    0.41 
  -1 -11   6    0.09    0.44 
   1 -11  -6    0.00    0.38 
   1  11  -5    0.26    0.52 
   1  11  -5    0.15    0.48 
  -1 -11   5    0.09    0.42 
   1 -11  -5    0.26    0.40 
   1 -11  -5    0.51    0.42 
   1  11  -4    0.45    0.42 
   1  11  -4    0.53    0.49 
  -1 -11   4    0.58    0.40 
   1 -11  -4    0.54    0.39 
   1 -11  -4    0.33    0.34 
  -1 -11   4    0.86    0.45 
   1  11  -3    1.52    0.51 
   1 -11  -3    1.19    0.35 
  -1 -11   3    1.11    0.40 
  -1 -11   3    1.20    0.37 
   1 -11  -3    1.28    0.39 
   1  11  -2    0.65    0.46 
  -1 -11   2    0.54    0.42 
   1 -11  -2    0.43    0.40 
  -1 -11   2    0.76    0.42 
   1 -11  -2    0.59    0.38 
  -1  11   1    2.52    0.42 
   1  11  -1    2.58    0.47 
  -1 -11   1    2.26    0.38 
  -1 -11   1    2.49    0.39 
   1 -11  -1    2.55    0.35 
   1 -11  -1    2.54    0.43 
   1  11   0    1.40    0.49 
  -1  11   0    1.11    0.44 
  -1 -11   0    1.19    0.42 
  -1 -11   0    1.36    0.43 
   1 -11   0    1.39    0.45 
   1 -11   0    1.24    0.40 
   1  11   1    0.23    0.42 
  -1  11  -1    0.43    0.44 
  -1 -11  -1    0.25    0.35 
   1 -11   1    0.20    0.34 
   1 -11   1    0.33    0.42 
  -1 -11  -1    0.39    0.38 
  -1  11  -2    0.20    0.45 
   1 -11   2    0.03    0.42 
  -1 -11  -2    0.02    0.40 
  -1 -11  -2    0.18    0.36 
   1 -11   2    0.18    0.40 
  -1  11  -3    1.59    0.44 
  -1 -11  -3    1.92    0.38 
  -1 -11  -3    1.84    0.38 
   1 -11   3    1.80    0.38 
   1 -11   3    1.82    0.40 
  -1  11  -4    0.15    0.52 
  -1 -11  -4    0.27    0.41 
   1 -11   4    0.14    0.43 
   1 -11   4    0.06    0.38 
  -1 -11  -4    0.13    0.40 
  -1  11  -5    0.08    0.42 
  -1  11  -5   -0.03    0.47 
   1 -11   5    0.40    0.42 
  -1 -11  -5    0.40    0.39 
  -1 -11  -5    0.27    0.38 
  -1  11  -6   -0.25    0.44 
  -1  11  -6   -0.09    0.49 
   1 -11   6   -0.11    0.42 
  -1 -11  -6    0.02    0.38 
  -1 -11  -6    0.20    0.39 
  -1  11  -7    0.88    0.51 
  -1  11  -7    0.87    0.53 
  -1 -11  -7    0.68    0.35 
  -1 -11  -7    0.81    0.40 
   1 -11   7    0.80    0.41 
  -1  11  -8   -0.16    0.55 
  -1 -11  -8    0.06    0.38 
  -1 -11  -8   -0.18    0.44 
   1 -11   8    0.04    0.44 
   1  12  -5    0.40    0.51 
  -1 -12   5    0.56    0.49 
   1 -12  -5    0.73    0.44 
   1  12  -4    0.16    0.56 
   1 -12  -4    0.09    0.41 
  -1 -12   4   -0.02    0.48 
   1 -12  -4    0.05    0.44 
  -1 -12   4    0.16    0.56 
   1  12  -3    0.50    0.50 
   1 -12  -3    0.59    0.42 
   1 -12  -3    0.29    0.41 
  -1 -12   3    0.47    0.44 
  -1 -12   3    0.37    0.47 
   1  12  -2    0.70    0.54 
   1 -12  -2    0.45    0.44 
  -1 -12   2    0.67    0.45 
   1 -12  -2    0.35    0.37 
  -1 -12   2    0.13    0.46 
   1  12  -1    0.83    0.48 
  -1  12   1    0.83    0.45 
  -1 -12   1    0.43    0.43 
   1 -12  -1    0.91    0.44 
  -1 -12   1    0.79    0.43 
   1 -12  -1    0.64    0.43 
   1  12   0    0.30    0.47 
  -1  12   0    0.35    0.48 
  -1 -12   0    0.23    0.41 
   1 -12   0    0.32    0.45 
  -1 -12   0    0.18    0.43 
   1 -12   0    0.22    0.45 
  -1  12  -1    0.45    0.49 
  -1 -12  -1    0.36    0.44 
   1 -12   1    0.00    0.43 
   1 -12   1    0.21    0.41 
  -1 -12  -1    0.28    0.44 
  -1  12  -2    0.37    0.47 
   1 -12   2    0.41    0.42 
  -1 -12  -2    0.54    0.42 
   1 -12   2    0.45    0.46 
  -1 -12  -2    0.23    0.38 
  -1  12  -3    0.61    0.49 
   1 -12   3    0.67    0.42 
  -1 -12  -3    0.68    0.41 
   1 -12   3    0.39    0.44 
  -1 -12  -3    0.12    0.35 
  -1  12  -4    0.23    0.52 
  -1 -12  -4    0.06    0.40 
   1 -12   4   -0.03    0.63 
   1 -12   4    0.01    0.45 
  -1  12  -5    0.99    0.60 
   1 -12   5    0.89    0.48 
  -1 -12  -5    0.67    0.42 
   2   0 -16    0.22    0.55 
   2   0 -16    0.25    0.33 
   2   0 -16    0.32    0.31 
   2   0 -15   -0.14    0.27 
   2   0 -15    0.06    0.31 
   2   0 -15   -0.09    0.45 
   2   0 -15   -0.18    0.24 
   2   0 -14    0.75    0.45 
   2   0 -14    0.83    0.28 
   2   0 -14    0.49    0.23 
   2   0 -13   -0.23    0.37 
   2   0 -13    0.00    0.26 
   2   0 -13   -0.08    0.24 
   2   0 -12    0.85    0.25 
   2   0 -12    0.95    0.38 
   2   0 -12    0.81    0.24 
   2   0 -11    0.12    0.26 
   2   0 -11   -0.07    0.23 
   2   0 -11    0.07    0.36 
   2   0 -10    0.14    0.25 
   2   0 -10   -0.02    0.32 
   2   0 -10    0.15    0.24 
   2   0  -9   -0.15    0.17 
   2   0  -9   -0.04    0.28 
   2   0  -9    0.05    0.23 
   2   0  -8    5.65    0.34 
   2   0  -8    5.87    0.29 
   2   0  -8    5.44    0.26 
   2   0  -7    0.05    0.19 
   2   0  -7    0.04    0.27 
   2   0  -7    0.04    0.08 
   2   0  -7   -0.01    0.17 
   2   0  -6    0.12    0.18 
  -2   0   6    0.17    0.06 
   2   0  -6    0.20    0.26 
   2   0  -6    0.15    0.17 
   2   0  -6    0.22    0.08 
  -2   0   6    0.23    0.08 
   2   0  -5    0.07    0.15 
  -2   0   5    0.01    0.06 
   2   0  -5   -0.09    0.20 
   2   0  -5    0.07    0.07 
   2   0  -5    0.12    0.16 
  -2   0   5   -0.01    0.07 
  -2   0   4  105.57    2.08 
   2   0  -4  104.02    2.16 
   2   0  -4  105.01    2.14 
  -2   0   4  104.67    2.16 
  -2   0   4  105.04    2.08 
   2   0  -4  105.06    2.08 
   2   0  -4  104.88    2.23 
   2   0  -3    0.07    0.16 
  -2   0   3   -0.09    0.12 
   2   0  -3    0.05    0.07 
  -2   0   3    0.10    0.16 
   2   0  -3    0.03    0.12 
   2   0  -3    0.10    0.10 
  -2   0   3    0.02    0.05 
  -2   0   2  188.32    1.33 
  -2   0   2  180.10    1.28 
  -2   0   1   -0.03    0.03 
   2   0  -1   -0.11    0.04 
  -2   0   1    0.05    0.05 
   2   0  -1    0.03    0.02 
  -2   0   1    0.03    0.01 
   2   0   0    0.00    0.01 
   2   0   0   -0.03    0.01 
  -2   0   0   -0.03    0.01 
  -2   0   0    0.03    0.01 
  -2   0   0    0.03    0.01 
   2   0   0    0.05    0.01 
   2   0   1    0.19    0.05 
   2   0   1   -0.22    0.03 
  -2   0  -1    0.13    0.03 
  -2   0  -1   -0.24    0.06 
   2   0   2   27.00    0.28 
   2   0   2   26.89    0.20 
  -2   0  -2   19.44    0.19 
  -2   0  -2   22.22    0.28 
   2   0   3   -0.01    0.15 
  -2   0  -3   -0.09    0.15 
   2   0   3   -0.03    0.07 
  -2   0  -3   -0.03    0.07 
   2   0   4    1.11    0.10 
  -2   0  -4    1.02    0.23 
  -2   0  -4    1.11    0.10 
   2   0   4    1.04    0.23 
   2   0   4    1.08    0.11 
  -2   0  -4    0.96    0.26 
   2   0   5   -0.01    0.07 
  -2   0  -5    0.16    0.22 
  -2   0  -5   -0.02    0.07 
   2   0   5   -0.04    0.07 
  -2   0  -5    0.02    0.18 
   2   0   6   32.87    0.49 
  -2   0  -6   32.97    0.69 
  -2   0  -6   32.87    0.68 
  -2   0  -6   32.63    0.50 
   2   0   6   32.90    0.49 
  -2   0  -7    0.10    0.09 
  -2   0  -7    0.02    0.24 
  -2   0  -7    0.16    0.23 
  -2   0  -8    0.29    0.23 
  -2   0  -8    0.13    0.26 
  -2   0  -9    0.07    0.28 
  -2   0  -9    0.12    0.24 
  -2   0 -10   14.36    0.45 
  -2   0 -10   14.27    0.47 
  -2   0 -10   13.82    0.48 
  -2   0 -11   -0.13    0.37 
  -2   0 -11    0.15    0.27 
  -2   0 -11    0.04    0.28 
  -2   0 -12    0.21    0.31 
  -2   0 -12    0.22    0.28 
  -2   0 -12    0.03    0.42 
  -2   0 -13   -0.08    0.27 
  -2   0 -13   -0.05    0.24 
  -2   0 -13   -0.38    0.38 
  -2   0 -14    1.69    0.31 
  -2   0 -14    1.81    0.33 
  -2   0 -14    1.95    0.28 
  -2   0 -14    1.40    0.43 
  -2   0 -15   -0.35    0.42 
  -2   0 -15    0.07    0.31 
  -2   0 -15    0.00    0.33 
  -2   0 -15    0.06    0.26 
  -2   0 -16    0.87    0.55 
  -2   0 -16    0.94    0.35 
  -2   0 -16    1.10    0.31 
  -2   0 -16    1.04    0.38 
   2   1 -16    0.42    0.63 
   2   1 -16    0.35    0.33 
   2  -1 -16    0.38    0.35 
   2  -1 -16    0.30    0.48 
   2  -1 -16    0.19    0.28 
   2  -1 -16    0.23    0.27 
   2   1 -15    0.28    0.30 
   2   1 -15    0.24    0.28 
   2   1 -15    0.42    0.53 
   2  -1 -15    0.37    0.45 
   2  -1 -15    0.20    0.26 
   2  -1 -15    0.26    0.27 
   2  -1 -15    0.39    0.30 
   2   1 -14    0.68    0.27 
   2   1 -14    0.73    0.26 
   2   1 -14    0.77    0.45 
   2  -1 -14    1.01    0.31 
   2  -1 -14    1.05    0.30 
   2  -1 -14    1.10    0.47 
   2  -1 -14    0.72    0.24 
   2   1 -13    6.36    0.44 
   2   1 -13    6.39    0.29 
   2   1 -13    5.95    0.21 
   2  -1 -13    6.21    0.24 
   2  -1 -13    6.21    0.37 
   2  -1 -13    6.01    0.24 
   2  -1 -13    6.21    0.24 
   2   1 -12    0.12    0.31 
   2   1 -12   -0.09    0.22 
   2   1 -12    0.12    0.44 
   2  -1 -12   -0.22    0.24 
   2  -1 -12   -0.05    0.24 
   2  -1 -12    0.06    0.35 
   2  -1 -12    0.18    0.26 
   2   1 -11    0.72    0.30 
   2   1 -11    0.50    0.38 
   2   1 -11    0.32    0.21 
   2  -1 -11    0.45    0.34 
   2  -1 -11    0.43    0.25 
   2  -1 -11    0.50    0.23 
   2  -1 -11    0.37    0.23 
   2   1 -10   -0.08    0.33 
   2   1 -10   -0.11    0.20 
   2   1 -10   -0.11    0.24 
   2  -1 -10   -0.09    0.19 
   2  -1 -10    0.12    0.33 
   2  -1 -10    0.00    0.24 
  -2  -1  10    0.05    0.10 
  -2  -1  10    0.13    0.09 
   2  -1 -10   -0.06    0.21 
   2   1  -9   14.37    0.31 
   2   1  -9   14.14    0.18 
   2   1  -9   14.31    0.26 
  -2  -1   9   14.33    0.10 
   2  -1  -9   14.34    0.30 
   2  -1  -9   14.24    0.19 
  -2  -1   9   14.27    0.09 
   2  -1  -9   14.26    0.21 
   2   1  -8   16.74    0.11 
   2   1  -8   16.73    0.24 
   2   1  -8   16.52    0.17 
   2   1  -8   16.76    0.28 
   2  -1  -8   16.55    0.16 
  -2  -1   8   16.78    0.10 
  -2  -1   8   16.73    0.10 
   2  -1  -8   16.61    0.24 
   2  -1  -8   16.70    0.18 
   2   1  -7    9.02    0.26 
   2   1  -7    9.13    0.24 
   2   1  -7    9.07    0.12 
   2   1  -7    8.98    0.16 
   2  -1  -7    9.09    0.18 
  -2  -1   7    9.08    0.09 
   2  -1  -7    8.92    0.22 
  -2  -1   7    9.19    0.22 
   2  -1  -7    8.92    0.16 
  -2  -1   7    9.15    0.11 
   2   1  -6    4.24    0.15 
   2   1  -6    4.32    0.24 
   2   1  -6    4.35    0.10 
   2   1  -6    4.40    0.20 
   2  -1  -6    4.17    0.18 
  -2  -1   6    4.34    0.03 
   2  -1  -6    4.22    0.15 
  -2  -1   6    4.34    0.09 
  -2  -1   6    4.38    0.15 
  -2  -1   6    4.35    0.19 
   2   1  -5    6.15    0.20 
   2   1  -5    6.13    0.22 
   2   1  -5    6.18    0.11 
   2   1  -5    6.19    0.15 
   2  -1  -5    6.22    0.16 
  -2  -1   5    6.20    0.15 
  -2  -1   5    6.07    0.19 
   2  -1  -5    6.00    0.17 
  -2  -1   5    6.08    0.06 
  -2  -1   5    6.23    0.11 
  -2   1   4   13.55    0.13 
   2   1  -4   13.39    0.19 
   2   1  -4   13.39    0.28 
   2   1  -4   13.14    0.33 
   2   1  -4   13.33    0.21 
  -2  -1   4   13.15    0.24 
   2  -1  -4   13.27    0.25 
   2  -1  -4   13.46    0.29 
   2  -1  -4   13.33    0.13 
  -2  -1   4   13.44    0.18 
  -2  -1   4   13.53    0.23 
   2   1  -3   45.75    0.34 
   2   1  -3   45.32    0.20 
   2   1  -3   45.58    0.20 
   2   1  -3   45.73    0.29 
  -2   1   3   45.46    0.15 
  -2  -1   3   45.62    0.29 
  -2  -1   3   45.65    0.28 
  -2  -1   3   45.68    0.20 
   2  -1  -3   45.64    0.26 
   2  -1  -3   45.60    0.16 
   2  -1  -3   45.60    0.26 
  -2  -1   3   45.69    0.20 
  -2  -1   3   45.53    0.23 
  -2   1   2    3.86    0.15 
   2   1  -2    4.23    0.14 
   2   1  -2    4.69    0.10 
   2   1  -2    3.18    0.09 
  -2   1   2    3.48    0.12 
   2   1  -2    3.99    0.17 
  -2  -1   2    4.37    0.10 
   2  -1  -2    3.34    0.13 
  -2  -1   2    5.53    0.15 
  -2  -1   2    3.32    0.16 
   2  -1  -2    2.40    0.10 
   2  -1  -2    3.26    0.08 
   2   1  -1   -0.05    0.06 
  -2   1   1    0.27    0.05 
   2   1  -1    0.13    0.06 
  -2   1   1    0.11    0.04 
  -2   1   1    0.03    0.07 
   2   1  -1    0.49    0.08 
  -2  -1   1    0.35    0.05 
  -2  -1   1   -0.11    0.06 
   2  -1  -1   -0.40    0.02 
   2  -1  -1    0.30    0.05 
   2  -1  -1    0.13    0.06 
   2  -1  -1    0.11    0.07 
  -2  -1   1    0.05    0.06 
  -2  -1   1    0.24    0.08 
  -2   1   0   -0.08    0.06 
   2   1   0    0.22    0.05 
  -2   1   0   -0.19    0.04 
   2   1   0    0.00    0.05 
  -2   1   0   -0.22    0.05 
  -2   1   0    0.11    0.06 
   2   1   0   -0.08    0.05 
   2   1   0   -0.22    0.04 
   2  -1   0    0.03    0.04 
  -2  -1   0    0.11    0.04 
   2  -1   0   -0.03    0.05 
   2  -1   0   -0.22    0.05 
  -2  -1   0    0.49    0.05 
  -2  -1   0    0.13    0.06 
   2  -1   0    0.22    0.05 
  -2  -1   0    0.13    0.04 
  -2   1  -1    0.19    0.09 
  -2   1  -1   -0.08    0.05 
   2   1   1   -0.08    0.06 
   2   1   1    0.30    0.05 
  -2   1  -1    0.22    0.08 
  -2   1  -1   -0.05    0.06 
  -2  -1  -1    0.05    0.05 
   2  -1   1    0.05    0.05 
  -2  -1  -1    0.00    0.04 
   2  -1   1    0.30    0.08 
   2  -1   1    0.11    0.06 
   2  -1   1    0.22    0.08 
  -2  -1  -1    0.03    0.06 
   2   1   2    0.65    0.09 
  -2   1  -2    0.59    0.09 
  -2   1  -2    0.54    0.13 
  -2   1  -2    1.05    0.12 
  -2   1  -2    0.22    0.09 
   2   1   2    1.32    0.08 
  -2  -1  -2    0.89    0.07 
  -2  -1  -2    0.94    0.09 
   2  -1   2   -0.67    0.13 
   2  -1   2    1.78    0.10 
   2  -1   2    1.24    0.13 
   2  -1   2    0.30    0.09 
   2   1   3    5.07    0.08 
  -2   1  -3    5.05    0.10 
  -2   1  -3    5.04    0.17 
  -2   1  -3    5.19    0.16 
   2  -1   3    5.05    0.17 
   2  -1   3    5.04    0.10 
   2  -1   3    5.10    0.10 
  -2  -1  -3    5.08    0.08 
  -2  -1  -3    5.07    0.11 
   2  -1   3    5.15    0.17 
  -2   1  -4    0.32    0.21 
  -2   1  -4    0.06    0.12 
  -2   1  -4    0.08    0.25 
   2   1   4    0.10    0.06 
   2  -1   4    0.05    0.20 
   2  -1   4    0.10    0.11 
   2  -1   4    0.11    0.10 
  -2  -1  -4    0.17    0.14 
  -2  -1  -4    0.15    0.08 
   2  -1   4    0.12    0.17 
  -2   1  -5    6.10    0.10 
  -2   1  -5    6.22    0.19 
  -2   1  -5    6.07    0.20 
   2  -1   5    6.08    0.09 
  -2  -1  -5    6.26    0.15 
   2  -1   5    6.13    0.19 
   2  -1   5    6.04    0.07 
  -2  -1  -5    6.00    0.19 
  -2  -1  -5    6.05    0.05 
  -2   1  -6    1.71    0.23 
  -2   1  -6    1.75    0.20 
  -2   1  -6    1.66    0.11 
  -2  -1  -6    1.60    0.19 
   2  -1   6    1.73    0.10 
  -2  -1  -6    1.76    0.15 
   2  -1   6    1.69    0.19 
   2  -1   6    1.66    0.03 
  -2   1  -7    6.41    0.24 
  -2   1  -7    6.57    0.24 
  -2   1  -7    6.43    0.12 
  -2  -1  -7    6.56    0.17 
   2  -1   7    6.43    0.10 
   2  -1   7    6.40    0.09 
  -2  -1  -7    6.26    0.22 
   2  -1   7    6.42    0.20 
  -2   1  -8    1.95    0.24 
  -2   1  -8    1.91    0.13 
  -2   1  -8    2.10    0.22 
  -2  -1  -8    1.95    0.24 
   2  -1   8    1.95    0.10 
   2  -1   8    2.00    0.22 
  -2  -1  -8    1.95    0.23 
  -2  -1  -8    2.13    0.18 
   2  -1   8    1.89    0.10 
  -2   1  -9    0.17    0.29 
  -2   1  -9    0.47    0.26 
  -2   1  -9    0.27    0.33 
  -2  -1  -9    0.28    0.26 
   2  -1   9    0.29    0.10 
  -2  -1  -9    0.30    0.19 
  -2  -1  -9    0.35    0.28 
   2  -1   9    0.25    0.11 
  -2   1 -10    4.91    0.32 
  -2   1 -10    4.83    0.35 
  -2   1 -10    4.89    0.24 
   2  -1  10    4.86    0.09 
   2  -1  10    4.81    0.10 
  -2  -1 -10    4.78    0.26 
  -2  -1 -10    4.99    0.22 
  -2  -1 -10    4.69    0.33 
  -2  -1 -10    4.64    0.24 
  -2   1 -11    0.11    0.30 
  -2   1 -11    0.20    0.40 
  -2   1 -11    0.19    0.26 
  -2  -1 -11    0.27    0.27 
  -2  -1 -11    0.04    0.19 
  -2  -1 -11   -0.04    0.35 
  -2  -1 -11    0.11    0.27 
  -2   1 -12    2.52    0.31 
  -2   1 -12    2.68    0.44 
  -2   1 -12    2.57    0.26 
  -2  -1 -12    2.56    0.26 
  -2  -1 -12    2.43    0.26 
  -2  -1 -12    2.42    0.22 
  -2   1 -13    0.10    0.46 
  -2   1 -13    0.06    0.31 
  -2   1 -13    0.13    0.29 
  -2  -1 -13   -0.01    0.39 
  -2  -1 -13    0.02    0.27 
  -2  -1 -13    0.06    0.26 
  -2  -1 -13    0.02    0.23 
  -2   1 -14    0.19    0.33 
  -2   1 -14    0.05    0.27 
  -2   1 -14   -0.05    0.50 
  -2  -1 -14    0.03    0.27 
  -2  -1 -14    0.12    0.30 
  -2  -1 -14    0.18    0.24 
  -2  -1 -14    0.04    0.44 
  -2   1 -15    0.08    0.30 
  -2   1 -15    0.18    0.55 
  -2   1 -15    0.01    0.32 
  -2  -1 -15    0.13    0.30 
  -2  -1 -15    0.18    0.28 
  -2  -1 -15    0.11    0.32 
  -2  -1 -15    0.09    0.48 
  -2   1 -16    0.12    0.33 
  -2   1 -16    0.30    0.76 
  -2   1 -16    0.08    0.33 
  -2  -1 -16    0.05    0.34 
  -2  -1 -16    0.23    0.38 
  -2  -1 -16    0.08    0.33 
  -2  -1 -16   -0.07    0.48 
   2   2 -16    0.92    0.40 
   2   2 -16    0.60    0.61 
   2  -2 -16    0.65    0.29 
   2  -2 -16    0.61    0.27 
   2  -2 -16    0.93    0.52 
   2  -2 -16    0.97    0.35 
   2   2 -15    0.01    0.35 
   2   2 -15    0.03    0.59 
   2   2 -15   -0.02    0.32 
   2  -2 -15   -0.04    0.26 
   2  -2 -15    0.08    0.28 
   2  -2 -15    0.04    0.41 
   2  -2 -15    0.07    0.28 
   2   2 -14    1.71    0.31 
   2   2 -14    1.67    0.57 
   2   2 -14    1.83    0.37 
   2  -2 -14    1.70    0.31 
   2  -2 -14    1.84    0.45 
   2  -2 -14    1.65    0.31 
   2  -2 -14    1.66    0.31 
   2   2 -13    0.40    0.45 
   2   2 -13    0.43    0.30 
   2   2 -13    0.27    0.24 
   2  -2 -13    0.35    0.34 
   2  -2 -13    0.28    0.23 
   2  -2 -13    0.34    0.26 
   2  -2 -13    0.45    0.24 
   2   2 -12    0.43    0.25 
   2   2 -12    0.47    0.33 
   2   2 -12    0.59    0.47 
   2  -2 -12    0.27    0.24 
   2  -2 -12    0.38    0.22 
   2  -2 -12    0.32    0.23 
   2  -2 -12    0.37    0.33 
   2   2 -11   10.44    0.49 
   2   2 -11   10.86    0.40 
   2   2 -11   10.64    0.45 
  -2  -2  11   10.81    0.23 
   2  -2 -11   10.85    0.41 
  -2  -2  11   10.83    0.25 
   2  -2 -11   10.67    0.40 
   2  -2 -11   10.67    0.49 
   2  -2 -11   10.93    0.45 
   2   2 -10    7.71    0.31 
   2   2 -10    7.62    0.45 
   2   2 -10    7.78    0.39 
   2  -2 -10    7.39    0.37 
  -2  -2  10    7.55    0.18 
   2  -2 -10    7.71    0.34 
   2  -2 -10    7.65    0.32 
   2  -2 -10    7.81    0.35 
  -2  -2  10    7.79    0.20 
   2   2  -9    0.95    0.33 
   2   2  -9    0.98    0.15 
   2   2  -9    0.96    0.20 
   2   2  -9    1.03    0.29 
   2  -2  -9    0.96    0.25 
  -2  -2   9    1.10    0.14 
   2  -2  -9    0.60    0.24 
  -2  -2   9    0.91    0.08 
   2  -2  -9    1.05    0.22 
  -2  -2   9    0.96    0.20 
   2   2  -8    0.53    0.18 
   2   2  -8    0.38    0.22 
   2   2  -8    0.59    0.37 
   2   2  -8    0.66    0.34 
   2  -2  -8    0.67    0.28 
  -2  -2   8    0.66    0.17 
  -2  -2   8    0.60    0.29 
  -2  -2   8    0.57    0.17 
   2  -2  -8    0.16    0.27 
   2  -2  -8    0.49    0.24 
  -2  -2   8    0.49    0.23 
   2   2  -7    5.72    0.24 
   2   2  -7    5.72    0.30 
   2   2  -7    5.71    0.39 
   2   2  -7    5.41    0.39 
   2  -2  -7    5.57    0.32 
  -2  -2   7    5.39    0.34 
  -2  -2   7    5.45    0.22 
   2  -2  -7    5.45    0.33 
  -2  -2   7    5.53    0.23 
  -2  -2   7    5.41    0.29 
   2   2  -6    0.35    0.28 
   2   2  -6    0.44    0.17 
   2   2  -6    0.48    0.28 
   2   2  -6    0.46    0.19 
   2  -2  -6    0.44    0.24 
   2  -2  -6    0.39    0.09 
  -2  -2   6    0.41    0.17 
  -2  -2   6    0.38    0.23 
   2  -2  -6    0.34    0.22 
  -2  -2   6    0.36    0.16 
   2  -2  -6    0.47    0.09 
  -2  -2   6    0.44    0.20 
   2   2  -5   34.18    0.62 
   2   2  -5   33.84    0.68 
   2   2  -5   34.10    0.59 
   2   2  -5   34.20    0.77 
  -2   2   5   34.22    0.52 
  -2  -2   5   33.99    0.59 
   2  -2  -5   34.38    0.66 
  -2  -2   5   34.00    0.65 
   2  -2  -5   34.09    0.52 
   2  -2  -5   33.93    0.53 
  -2  -2   5   33.76    0.67 
   2  -2  -5   34.02    0.65 
  -2  -2   5   33.97    0.58 
   2   2  -4    0.23    0.24 
  -2   2   4    0.07    0.05 
   2   2  -4    0.17    0.20 
  -2   2   4    0.21    0.18 
   2   2  -4    0.11    0.13 
  -2  -2   4    0.10    0.20 
  -2  -2   4    0.20    0.14 
   2  -2  -4    0.02    0.10 
  -2  -2   4    0.11    0.13 
   2  -2  -4    0.10    0.09 
  -2  -2   4    0.10    0.17 
  -2  -2   4    0.20    0.15 
   2  -2  -4    0.27    0.15 
   2  -2  -4    0.14    0.19 
   2   2  -3  166.79    3.21 
   2   2  -3  166.36    3.16 
  -2   2   3  167.27    3.18 
   2   2  -3  166.92    3.26 
   2   2  -3  167.64    3.16 
   2  -2  -3  167.30    3.12 
  -2  -2   3  168.15    3.26 
  -2  -2   3  166.48    3.14 
  -2  -2   3  167.00    3.16 
  -2  -2   3  166.98    3.20 
  -2  -2   3  168.10    3.16 
   2  -2  -3  167.21    3.15 
   2  -2  -3  168.07    3.19 
   2  -2  -3  168.06    3.13 
  -2   2   2   40.73    0.78 
   2   2  -2   41.26    0.88 
   2   2  -2   41.16    0.81 
   2   2  -2   41.00    0.84 
   2   2  -2   41.16    0.82 
  -2   2   2   41.22    0.83 
   2   2  -2   41.39    0.81 
   2  -2  -2   40.56    0.76 
  -2  -2   2   41.38    0.85 
   2  -2  -2   40.76    0.78 
  -2  -2   2   41.40    0.81 
   2  -2  -2   41.29    0.79 
   2  -2  -2   40.84    0.78 
  -2  -2   2   41.19    0.88 
  -2  -2   2   40.74    0.80 
  -2  -2   2   40.84    0.80 
   2  -2  -2   41.26    0.83 
   2   2  -1    4.37    0.20 
  -2   2   1    4.32    0.17 
  -2   2   1    4.23    0.16 
   2   2  -1    4.56    0.19 
  -2   2   1    4.69    0.22 
   2   2  -1    4.52    0.22 
   2   2  -1    4.35    0.17 
  -2  -2   1    4.44    0.19 
  -2  -2   1    4.27    0.20 
   2  -2  -1    4.68    0.22 
   2  -2  -1    4.55    0.22 
  -2  -2   1    4.37    0.18 
  -2  -2   1    4.38    0.18 
   2  -2  -1    4.35    0.17 
  -2  -2   1    4.39    0.17 
   2  -2  -1    4.46    0.17 
   2  -2  -1    4.38    0.17 
  -2  -2   1    4.56    0.22 
   2   2   0    0.18    0.12 
  -2   2   0    0.13    0.14 
  -2   2   0    0.16    0.12 
   2   2   0    0.05    0.13 
   2   2   0    0.11    0.10 
   2   2   0    0.15    0.12 
  -2   2   0    0.15    0.12 
  -2   2   0    0.12    0.12 
  -2   2   0    0.16    0.12 
   2  -2   0    0.19    0.13 
  -2  -2   0    0.12    0.12 
  -2  -2   0    0.16    0.12 
   2  -2   0    0.20    0.12 
  -2  -2   0    0.12    0.11 
   2  -2   0    0.17    0.12 
  -2  -2   0    0.16    0.13 
  -2  -2   0    0.13    0.11 
   2  -2   0    0.18    0.14 
   2  -2   0    0.20    0.13 
  -2   2  -1    2.88    0.20 
   2   2   1    2.87    0.17 
   2   2   1    2.91    0.17 
  -2   2  -1    2.92    0.17 
   2   2   1    2.67    0.15 
  -2   2  -1    2.67    0.17 
  -2   2  -1    2.62    0.16 
  -2   2  -1    2.77    0.19 
  -2  -2  -1    2.88    0.17 
   2  -2   1    2.85    0.19 
   2  -2   1    2.99    0.18 
   2  -2   1    2.77    0.19 
  -2  -2  -1    2.64    0.15 
   2  -2   1    2.70    0.16 
   2  -2   1    2.74    0.17 
  -2  -2  -1    3.02    0.17 
  -2  -2  -1    2.67    0.16 
  -2  -2  -1    2.79    0.18 
  -2   2  -2   21.05    0.54 
  -2   2  -2   20.58    0.53 
   2   2   2   20.72    0.47 
   2   2   2   21.02    0.48 
  -2   2  -2   21.00    0.50 
  -2   2  -2   21.01    0.50 
  -2   2  -2   20.88    0.50 
  -2  -2  -2   20.91    0.47 
  -2  -2  -2   20.81    0.48 
   2  -2   2   20.76    0.49 
   2  -2   2   21.00    0.55 
   2  -2   2   21.21    0.54 
   2  -2   2   20.86    0.49 
   2  -2   2   20.95    0.50 
   2   2   3    0.83    0.12 
  -2   2  -3    0.85    0.17 
  -2   2  -3    1.04    0.31 
  -2   2  -3    0.76    0.19 
  -2   2  -3    0.85    0.19 
   2   2   3    0.88    0.17 
  -2   2  -3    0.84    0.22 
   2  -2   3    0.87    0.24 
   2  -2   3    1.01    0.20 
   2  -2   3    0.83    0.19 
  -2  -2  -3    0.93    0.14 
   2  -2   3    0.87    0.16 
  -2  -2  -3    0.81    0.13 
   2   2   4    0.21    0.13 
  -2   2  -4    0.35    0.16 
  -2   2  -4    0.23    0.14 
  -2   2  -4    0.31    0.23 
   2   2   4    0.34    0.09 
  -2   2  -4    0.25    0.13 
  -2   2  -4    0.28    0.17 
  -2  -2  -4    0.36    0.14 
  -2  -2  -4    0.32    0.09 
   2  -2   4    0.18    0.15 
   2  -2   4    0.29    0.13 
   2  -2   4    0.24    0.19 
   2  -2   4    0.28    0.17 
   2   2   5    1.36    0.09 
  -2   2  -5    1.40    0.16 
  -2   2  -5    1.45    0.27 
  -2   2  -5    1.51    0.22 
   2  -2   5    1.34    0.16 
   2  -2   5    1.35    0.15 
  -2  -2  -5    1.37    0.10 
  -2  -2  -5    1.39    0.09 
   2  -2   5    1.48    0.24 
  -2  -2  -5    1.32    0.16 
   2  -2   5    1.38    0.21 
  -2   2  -6    9.60    0.51 
  -2   2  -6    9.55    0.45 
  -2   2  -6    9.43    0.34 
  -2  -2  -6    9.45    0.37 
  -2  -2  -6    9.38    0.26 
   2  -2   6    9.25    0.33 
  -2  -2  -6    9.50    0.26 
   2  -2   6    9.43    0.34 
   2  -2   6    9.35    0.48 
   2  -2   6    9.64    0.47 
  -2   2  -7    1.63    0.23 
  -2   2  -7    1.52    0.15 
  -2   2  -7    1.53    0.27 
   2  -2   7    1.46    0.24 
   2  -2   7    1.61    0.16 
   2  -2   7    1.46    0.22 
   2  -2   7    1.48    0.13 
  -2  -2  -7    1.40    0.17 
  -2   2  -8    2.53    0.31 
  -2   2  -8    2.59    0.13 
  -2   2  -8    2.68    0.23 
  -2   2  -8    2.48    0.28 
  -2  -2  -8    2.49    0.24 
   2  -2   8    2.59    0.13 
   2  -2   8    2.58    0.12 
  -2  -2  -8    2.58    0.17 
   2  -2   8    2.80    0.23 
  -2   2  -9    3.39    0.16 
  -2   2  -9    3.58    0.26 
  -2   2  -9    3.38    0.36 
  -2   2  -9    3.49    0.32 
   2  -2   9    3.25    0.09 
   2  -2   9    3.45    0.24 
   2  -2   9    3.45    0.14 
  -2  -2  -9    3.27    0.21 
  -2  -2  -9    3.28    0.27 
  -2   2 -10    3.11    0.40 
  -2   2 -10    3.53    0.31 
  -2   2 -10    3.21    0.34 
  -2  -2 -10    3.36    0.34 
   2  -2  10    3.22    0.19 
  -2  -2 -10    3.36    0.27 
   2  -2  10    3.26    0.15 
  -2  -2 -10    3.19    0.30 
  -2   2 -11    0.29    0.40 
  -2   2 -11    0.59    0.30 
  -2   2 -11    0.21    0.33 
  -2  -2 -11    0.35    0.30 
   2  -2  11    0.22    0.15 
  -2  -2 -11    0.18    0.28 
  -2  -2 -11    0.49    0.27 
   2  -2  11    0.48    0.16 
  -2  -2 -11   -0.20    0.32 
  -2   2 -12    1.53    0.34 
  -2   2 -12    1.46    0.45 
  -2   2 -12    1.51    0.27 
  -2  -2 -12    1.43    0.24 
  -2  -2 -12    1.08    0.33 
  -2  -2 -12    1.34    0.26 
  -2  -2 -12    1.43    0.28 
  -2   2 -13    0.68    0.37 
  -2   2 -13    0.52    0.50 
  -2   2 -13    0.48    0.26 
  -2  -2 -13    0.50    0.29 
  -2  -2 -13    0.58    0.26 
  -2  -2 -13    0.34    0.35 
  -2  -2 -13    0.47    0.27 
  -2   2 -14    1.52    0.32 
  -2   2 -14    1.45    0.50 
  -2   2 -14    1.57    0.28 
  -2  -2 -14    1.78    0.30 
  -2  -2 -14    1.63    0.32 
  -2  -2 -14    1.62    0.42 
  -2  -2 -14    1.55    0.27 
  -2   2 -15    0.45    0.32 
  -2   2 -15    0.65    0.58 
  -2   2 -15    0.46    0.40 
  -2  -2 -15    0.39    0.28 
  -2  -2 -15    0.40    0.30 
  -2  -2 -15    0.33    0.41 
  -2  -2 -15    0.28    0.27 
  -2   2 -16    1.29    0.40 
  -2   2 -16    1.07    0.33 
  -2  -2 -16    1.16    0.34 
   2   3 -15    0.21    0.58 
   2   3 -15    0.13    0.33 
   2  -3 -15    0.24    0.31 
   2  -3 -15    0.24    0.26 
   2  -3 -15    0.28    0.47 
   2  -3 -15    0.04    0.26 
   2   3 -14    0.22    0.35 
   2   3 -14    0.07    0.53 
   2   3 -14    0.12    0.30 
   2  -3 -14   -0.03    0.36 
   2  -3 -14    0.09    0.27 
   2  -3 -14    0.01    0.27 
   2  -3 -14    0.08    0.30 
   2   3 -13    3.02    0.33 
   2   3 -13    2.93    0.47 
   2   3 -13    3.17    0.28 
   2  -3 -13    3.15    0.30 
   2  -3 -13    2.95    0.24 
   2  -3 -13    3.11    0.27 
   2  -3 -13    3.07    0.36 
   2   3 -12    1.18    0.42 
   2   3 -12    1.29    0.37 
   2   3 -12    1.21    0.26 
   2  -3 -12    1.30    0.26 
   2  -3 -12    1.27    0.30 
   2  -3 -12    1.39    0.30 
   2  -3 -12    1.18    0.33 
   2   3 -11    7.39    0.40 
   2   3 -11    7.26    0.31 
   2   3 -11    7.33    0.24 
   2  -3 -11    7.18    0.29 
   2  -3 -11    7.32    0.26 
   2  -3 -11    7.26    0.23 
   2  -3 -11    7.31    0.27 
  -2  -3  11    7.40    0.25 
  -2  -3  11    7.29    0.17 
   2   3 -10    0.23    0.23 
   2   3 -10    0.25    0.38 
   2   3 -10    0.26    0.20 
   2   3 -10    0.26    0.33 
  -2  -3  10    0.14    0.17 
   2  -3 -10    0.17    0.23 
  -2  -3  10    0.09    0.22 
   2  -3 -10   -0.10    0.28 
   2  -3 -10    0.19    0.28 
   2   3  -9    0.78    0.32 
   2   3  -9    0.98    0.22 
   2   3  -9    0.88    0.30 
   2   3  -9    0.76    0.17 
   2  -3  -9    0.77    0.24 
   2  -3  -9    1.03    0.27 
  -2  -3   9    0.80    0.17 
  -2  -3   9    0.86    0.20 
   2   3  -8    0.41    0.20 
   2   3  -8    0.21    0.31 
   2   3  -8    0.17    0.16 
   2   3  -8    0.30    0.28 
  -2  -3   8    0.27    0.17 
  -2  -3   8    0.17    0.16 
  -2  -3   8    0.21    0.19 
   2  -3  -8    0.23    0.24 
   2  -3  -8    0.51    0.23 
   2   3  -7   26.72    0.36 
   2   3  -7   26.75    0.22 
   2   3  -7   26.59    0.17 
   2   3  -7   26.69    0.29 
   2  -3  -7   26.62    0.11 
  -2  -3   7   26.57    0.17 
  -2  -3   7   26.59    0.20 
   2  -3  -7   26.62    0.10 
  -2  -3   7   26.68    0.19 
   2  -3  -7   26.97    0.24 
  -2  -3   7   26.69    0.26 
   2  -3  -7   26.78    0.26 
   2   3  -6   21.62    0.17 
   2   3  -6   21.58    0.28 
   2   3  -6   21.78    0.21 
   2   3  -6   21.70    0.26 
  -2  -3   6   21.61    0.20 
  -2  -3   6   21.67    0.19 
   2  -3  -6   21.66    0.12 
   2  -3  -6   21.73    0.22 
   2  -3  -6   21.70    0.24 
  -2  -3   6   21.68    0.17 
   2  -3  -6   21.66    0.12 
  -2  -3   6   21.66    0.24 
   2   3  -5   14.73    0.58 
   2   3  -5   14.76    0.50 
   2   3  -5   14.89    0.48 
   2   3  -5   14.76    0.51 
   2   3  -5   14.56    0.63 
  -2   3   5   14.91    0.52 
   2  -3  -5   14.73    0.53 
   2  -3  -5   14.85    0.42 
   2  -3  -5   14.83    0.50 
  -2  -3   5   14.92    0.48 
  -2  -3   5   14.62    0.50 
   2  -3  -5   14.65    0.42 
  -2  -3   5   14.98    0.57 
  -2  -3   5   15.04    0.48 
  -2   3   4    6.26    0.12 
   2   3  -4    6.22    0.20 
   2   3  -4    6.36    0.17 
  -2   3   4    6.27    0.20 
   2   3  -4    6.39    0.26 
   2   3  -4    6.21    0.16 
   2   3  -4    6.25    0.19 
   2  -3  -4    6.24    0.15 
   2  -3  -4    6.21    0.12 
   2  -3  -4    6.23    0.14 
  -2  -3   4    6.29    0.16 
  -2  -3   4    6.35    0.21 
   2  -3  -4    6.25    0.20 
  -2  -3   4    6.32    0.16 
  -2  -3   4    6.29    0.17 
   2   3  -3    5.05    0.47 
   2   3  -3    5.64    0.47 
   2   3  -3    5.52    0.60 
   2   3  -3    5.62    0.48 
   2   3  -3    5.69    0.54 
   2   3  -3    5.53    0.49 
  -2   3   3    5.55    0.44 
  -2   3   3    5.82    0.49 
   2  -3  -3    5.33    0.49 
  -2  -3   3    5.63    0.58 
  -2  -3   3    5.30    0.48 
   2  -3  -3    5.32    0.44 
  -2  -3   3    5.64    0.48 
  -2  -3   3    5.52    0.47 
   2  -3  -3    5.44    0.45 
  -2  -3   3    5.72    0.53 
   2  -3  -3    5.32    0.44 
   2   3  -2    2.03    0.22 
   2   3  -2    1.87    0.27 
   2   3  -2    2.07    0.26 
  -2   3   2    2.06    0.17 
   2   3  -2    2.07    0.20 
  -2   3   2    1.90    0.19 
  -2   3   2    2.00    0.19 
   2   3  -2    1.94    0.20 
   2   3  -2    1.89    0.17 
   2  -3  -2    2.02    0.20 
  -2  -3   2    2.20    0.20 
  -2  -3   2    1.93    0.20 
  -2  -3   2    2.01    0.22 
   2  -3  -2    2.03    0.17 
  -2  -3   2    2.02    0.24 
   2  -3  -2    2.05    0.18 
  -2  -3   2    1.96    0.24 
  -2  -3   2    1.95    0.18 
   2  -3  -2    1.96    0.21 
   2   3  -1    6.35    0.28 
   2   3  -1    6.75    0.26 
  -2   3   1    6.52    0.23 
   2   3  -1    6.64    0.32 
  -2   3   1    6.55    0.24 
  -2   3   1    6.42    0.26 
   2   3  -1    6.45    0.24 
  -2   3   1    6.66    0.26 
   2  -3  -1    6.53    0.30 
  -2  -3   1    6.60    0.27 
  -2  -3   1    6.48    0.23 
   2  -3  -1    6.49    0.28 
  -2  -3   1    6.44    0.23 
   2  -3  -1    6.45    0.27 
  -2  -3   1    6.65    0.34 
   2  -3  -1    6.48    0.23 
  -2  -3   1    6.43    0.26 
  -2  -3   1    6.47    0.26 
   2  -3  -1    6.45    0.23 
  -2   3   0    0.93    0.17 
  -2   3   0    0.87    0.25 
  -2   3   0    0.95    0.23 
  -2   3   0    0.85    0.17 
   2   3   0    0.88    0.23 
  -2   3   0    0.92    0.16 
   2   3   0    0.89    0.17 
   2   3   0    0.87    0.17 
  -2   3   0    0.99    0.22 
   2   3   0    0.96    0.15 
  -2  -3   0    0.85    0.17 
   2  -3   0    0.94    0.18 
  -2  -3   0    0.97    0.22 
   2  -3   0    0.91    0.19 
   2  -3   0    0.89    0.19 
   2  -3   0    0.85    0.24 
   2  -3   0    0.93    0.19 
  -2  -3   0    0.87    0.18 
  -2  -3   0    0.90    0.17 
  -2  -3   0    0.86    0.18 
  -2   3  -1    0.40    0.20 
   2   3   1    0.24    0.15 
  -2   3  -1    0.37    0.18 
   2   3   1    0.36    0.17 
   2   3   1    0.41    0.24 
  -2   3  -1    0.25    0.24 
  -2   3  -1    0.20    0.26 
  -2   3  -1    0.35    0.22 
   2   3   1    0.34    0.12 
   2  -3   1    0.38    0.27 
  -2  -3  -1    0.36    0.16 
  -2  -3  -1    0.41    0.13 
   2  -3   1    0.40    0.19 
   2  -3   1    0.41    0.23 
  -2  -3  -1    0.29    0.19 
   2  -3   1    0.36    0.20 
  -2  -3  -1    0.32    0.16 
  -2  -3  -1    0.47    0.22 
   2  -3   1    0.31    0.22 
  -2   3  -2    2.99    0.22 
  -2   3  -2    2.96    0.15 
  -2   3  -2    2.91    0.20 
   2   3   2    2.94    0.13 
   2   3   2    2.93    0.15 
  -2   3  -2    2.92    0.26 
  -2   3  -2    2.98    0.15 
  -2  -3  -2    3.08    0.17 
  -2  -3  -2    2.91    0.16 
   2  -3   2    2.94    0.20 
  -2  -3  -2    2.82    0.16 
   2  -3   2    2.88    0.17 
   2  -3   2    2.86    0.16 
   2  -3   2    2.93    0.19 
   2  -3   2    3.02    0.23 
  -2  -3  -2    2.85    0.10 
  -2  -3  -2    2.91    0.14 
  -2   3  -3   41.39    0.23 
  -2   3  -3   41.47    0.26 
  -2   3  -3   41.70    0.26 
  -2   3  -3   41.41    0.27 
  -2   3  -3   41.27    0.23 
   2   3   3   41.55    0.23 
   2   3   3   41.52    0.19 
  -2  -3  -3   41.28    0.19 
   2  -3   3   41.41    0.25 
   2  -3   3   41.45    0.28 
   2  -3   3   41.63    0.25 
  -2  -3  -3   41.44    0.20 
  -2  -3  -3   41.28    0.19 
   2  -3   3   41.46    0.26 
   2  -3   3   41.20    0.21 
  -2  -3  -3   41.70    0.23 
  -2   3  -4    7.91    0.17 
  -2   3  -4    7.99    0.21 
  -2   3  -4    7.91    0.24 
  -2   3  -4    8.07    0.19 
   2   3   4    7.96    0.17 
   2   3   4    7.94    0.12 
  -2   3  -4    7.96    0.17 
   2  -3   4    7.92    0.18 
  -2  -3  -4    7.88    0.13 
   2  -3   4    7.82    0.21 
   2  -3   4    7.93    0.19 
  -2  -3  -4    7.83    0.12 
   2  -3   4    8.13    0.18 
  -2  -3  -4    8.06    0.16 
  -2   3  -5    1.41    0.24 
  -2   3  -5    1.43    0.20 
   2   3   5    1.39    0.16 
   2   3   5    1.50    0.12 
  -2   3  -5    1.43    0.18 
  -2   3  -5    1.32    0.16 
  -2   3  -5    1.37    0.17 
  -2  -3  -5    1.54    0.17 
   2  -3   5    1.43    0.18 
   2  -3   5    1.51    0.24 
   2  -3   5    1.36    0.16 
   2  -3   5    1.43    0.19 
  -2  -3  -5    1.47    0.13 
  -2  -3  -5    1.45    0.12 
  -2   3  -6    0.85    0.17 
  -2   3  -6    0.89    0.16 
  -2   3  -6    1.06    0.22 
  -2   3  -6    0.95    0.26 
  -2   3  -6    0.87    0.30 
   2   3   6    0.84    0.09 
  -2  -3  -6    0.90    0.15 
   2  -3   6    0.95    0.16 
  -2  -3  -6    0.96    0.12 
   2  -3   6    0.96    0.16 
   2  -3   6    0.91    0.21 
   2  -3   6    0.99    0.24 
  -2  -3  -6    0.93    0.11 
  -2   3  -7   14.60    0.31 
  -2   3  -7   14.73    0.27 
  -2   3  -7   14.55    0.20 
  -2   3  -7   14.70    0.19 
  -2   3  -7   14.48    0.27 
   2  -3   7   14.64    0.34 
  -2  -3  -7   14.60    0.19 
   2  -3   7   14.60    0.19 
  -2  -3  -7   14.59    0.10 
   2  -3   7   14.45    0.16 
   2  -3   7   14.51    0.23 
  -2  -3  -7   14.57    0.10 
  -2   3  -8    0.38    0.22 
  -2   3  -8    0.39    0.16 
  -2   3  -8    0.25    0.28 
  -2   3  -8    0.22    0.30 
  -2   3  -8    0.48    0.22 
   2  -3   8    0.26    0.16 
  -2  -3  -8    0.30    0.17 
   2  -3   8    0.46    0.23 
   2  -3   8    0.35    0.16 
  -2   3  -9    2.17    0.37 
  -2   3  -9    2.17    0.26 
  -2   3  -9    2.00    0.29 
  -2   3  -9    2.14    0.17 
   2  -3   9    2.19    0.25 
  -2  -3  -9    2.07    0.20 
   2  -3   9    2.12    0.17 
  -2   3 -10    7.31    0.38 
  -2   3 -10    7.41    0.17 
  -2   3 -10    7.29    0.34 
  -2   3 -10    7.48    0.27 
   2  -3  10    7.41    0.18 
  -2  -3 -10    7.25    0.21 
  -2  -3 -10    7.21    0.28 
  -2   3 -11    1.21    0.27 
  -2   3 -11    1.08    0.40 
  -2   3 -11    1.04    0.33 
  -2  -3 -11    0.97    0.24 
  -2  -3 -11    0.81    0.27 
  -2  -3 -11    1.11    0.23 
   2  -3  11    1.27    0.18 
  -2  -3 -11    0.87    0.26 
  -2   3 -12    1.12    0.45 
  -2   3 -12    1.15    0.25 
  -2   3 -12    1.35    0.35 
  -2  -3 -12    1.18    0.25 
  -2  -3 -12    1.10    0.29 
  -2  -3 -12    1.13    0.24 
  -2  -3 -12    1.26    0.34 
  -2   3 -13    0.63    0.32 
  -2   3 -13    0.64    0.50 
  -2   3 -13    0.56    0.37 
  -2  -3 -13    0.59    0.31 
  -2  -3 -13    0.57    0.35 
  -2  -3 -13    0.54    0.28 
  -2  -3 -13    0.31    0.34 
  -2   3 -14    0.68    0.33 
  -2   3 -14    0.90    0.52 
  -2   3 -14    1.00    0.33 
  -2  -3 -14    0.77    0.38 
  -2  -3 -14    0.85    0.32 
  -2  -3 -14    0.86    0.27 
  -2  -3 -14    0.85    0.29 
  -2   3 -15    0.18    0.32 
  -2   3 -15    0.16    0.42 
  -2   3 -15    0.29    0.63 
  -2  -3 -15    0.36    0.45 
  -2  -3 -15    0.10    0.29 
  -2  -3 -15    0.18    0.30 
  -2  -3 -15    0.16    0.30 
   2   4 -15    0.29    0.45 
   2   4 -15   -0.01    0.59 
   2  -4 -15    0.12    0.32 
   2  -4 -15    0.09    0.30 
   2  -4 -15    0.08    0.29 
   2   4 -14    0.76    0.37 
   2   4 -14    0.63    0.31 
   2   4 -14    0.84    0.58 
   2  -4 -14    0.53    0.27 
   2  -4 -14    0.71    0.31 
   2  -4 -14    0.69    0.30 
   2  -4 -14    0.63    0.37 
   2   4 -13   -0.14    0.48 
   2   4 -13   -0.11    0.26 
   2   4 -13    0.13    0.38 
   2  -4 -13    0.04    0.30 
   2  -4 -13    0.18    0.35 
   2  -4 -13   -0.04    0.28 
   2  -4 -13    0.09    0.25 
   2   4 -12    4.74    0.34 
   2   4 -12    4.67    0.44 
   2   4 -12    5.06    0.60 
   2  -4 -12    4.92    0.41 
   2  -4 -12    4.75    0.33 
   2  -4 -12    4.53    0.34 
   2   4 -11   10.90    0.34 
   2   4 -11   10.75    0.44 
   2   4 -11   10.89    0.51 
   2  -4 -11   11.09    0.40 
   2  -4 -11   10.80    0.32 
  -2  -4  11   10.83    0.28 
   2  -4 -11   10.80    0.39 
   2   4 -10    2.87    0.22 
   2   4 -10    2.86    0.26 
   2   4 -10    2.79    0.41 
   2   4 -10    2.93    0.38 
   2  -4 -10    2.82    0.31 
  -2  -4  10    2.75    0.24 
   2  -4 -10    2.87    0.31 
  -2  -4  10    2.79    0.22 
   2   4  -9    0.23    0.33 
   2   4  -9    0.14    0.35 
   2   4  -9    0.18    0.23 
   2   4  -9    0.16    0.20 
   2  -4  -9    0.20    0.10 
  -2  -4   9    0.23    0.23 
  -2  -4   9    0.25    0.21 
   2  -4  -9    0.23    0.28 
   2  -4  -9    0.41    0.27 
   2  -4  -9    0.10    0.09 
   2   4  -8    1.46    0.38 
   2   4  -8    1.36    0.31 
   2   4  -8    1.39    0.24 
   2   4  -8    1.52    0.23 
   2  -4  -8    1.65    0.15 
   2  -4  -8    1.40    0.29 
   2  -4  -8    1.41    0.14 
  -2  -4   8    1.48    0.23 
   2  -4  -8    1.67    0.28 
  -2  -4   8    1.41    0.24 
   2   4  -7    4.37    0.31 
   2   4  -7    4.41    0.24 
   2   4  -7    4.55    0.37 
   2   4  -7    4.41    0.22 
  -2   4   7    4.49    0.28 
  -2  -4   7    4.35    0.23 
   2  -4  -7    4.55    0.24 
   2  -4  -7    4.45    0.28 
  -2  -4   7    4.36    0.23 
   2  -4  -7    4.37    0.15 
   2  -4  -7    4.37    0.15 
   2   4  -6    4.64    0.34 
   2   4  -6    4.67    0.20 
  -2   4   6    4.57    0.23 
   2   4  -6    4.79    0.24 
   2   4  -6    4.66    0.26 
  -2  -4   6    4.78    0.22 
   2  -4  -6    4.60    0.15 
  -2  -4   6    4.71    0.23 
  -2  -4   6    4.73    0.21 
   2  -4  -6    4.69    0.26 
  -2  -4   6    4.82    0.31 
   2  -4  -6    4.61    0.20 
   2  -4  -6    4.67    0.17 
   2   4  -5   33.74    0.71 
   2   4  -5   34.09    0.86 
  -2   4   5   34.21    0.63 
   2   4  -5   34.29    0.74 
  -2   4   5   33.80    0.71 
   2   4  -5   34.58    0.69 
   2   4  -5   33.76    0.78 
  -2  -4   5   34.22    0.68 
   2  -4  -5   34.45    0.64 
  -2  -4   5   34.11    0.71 
   2  -4  -5   33.96    0.72 
   2  -4  -5   34.17    0.63 
   2  -4  -5   34.26    0.65 
  -2  -4   5   34.52    0.70 
  -2  -4   5   34.44    0.78 
   2   4  -4   17.59    0.60 
  -2   4   4   17.10    0.40 
   2   4  -4   17.22    0.52 
   2   4  -4   17.29    0.46 
   2   4  -4   17.31    0.48 
   2   4  -4   17.08    0.44 
  -2   4   4   17.22    0.46 
   2   4  -4   17.22    0.44 
   2  -4  -4   17.10    0.39 
   2  -4  -4   17.09    0.41 
  -2  -4   4   17.15    0.45 
   2  -4  -4   17.04    0.47 
   2  -4  -4   16.66    0.41 
  -2  -4   4   17.38    0.47 
  -2  -4   4   17.45    0.53 
  -2  -4   4   17.47    0.45 
   2   4  -3    8.65    0.44 
   2   4  -3    8.83    0.34 
   2   4  -3    8.51    0.40 
   2   4  -3    8.69    0.38 
  -2   4   3    8.57    0.30 
  -2   4   3    8.69    0.33 
  -2   4   3    8.45    0.35 
   2   4  -3    8.71    0.34 
   2   4  -3    8.86    0.35 
  -2  -4   3    8.50    0.35 
   2  -4  -3    8.76    0.35 
  -2  -4   3    8.59    0.33 
   2  -4  -3    8.66    0.33 
  -2  -4   3    8.76    0.41 
   2  -4  -3    8.63    0.31 
   2  -4  -3    8.54    0.32 
  -2  -4   3    8.73    0.37 
  -2  -4   3    8.54    0.34 
  -2  -4   3    8.64    0.45 
  -2   4   2   11.44    0.44 
   2   4  -2   11.55    0.49 
   2   4  -2   11.45    0.48 
   2   4  -2   11.55    0.49 
   2   4  -2   11.55    0.43 
  -2   4   2   11.70    0.41 
  -2   4   2   11.65    0.42 
   2   4  -2   11.74    0.43 
   2   4  -2   11.73    0.44 
  -2   4   2   11.67    0.42 
   2  -4  -2   11.49    0.51 
  -2  -4   2   11.61    0.44 
  -2  -4   2   11.75    0.47 
  -2  -4   2   11.64    0.44 
   2  -4  -2   11.52    0.42 
  -2  -4   2   11.62    0.48 
   2  -4  -2   11.49    0.42 
   2  -4  -2   11.51    0.41 
   2  -4  -2   11.46    0.44 
  -2  -4   2   11.88    0.56 
  -2  -4   2   11.56    0.42 
  -2   4   1   -0.01    0.16 
   2   4  -1    0.04    0.17 
   2   4  -1    0.02    0.16 
  -2   4   1    0.07    0.15 
  -2   4   1    0.12    0.17 
   2   4  -1    0.15    0.17 
   2   4  -1    0.05    0.19 
   2   4  -1   -0.08    0.16 
  -2   4   1    0.04    0.16 
  -2   4   1    0.06    0.09 
  -2  -4   1    0.08    0.17 
  -2  -4   1    0.13    0.18 
  -2  -4   1    0.07    0.18 
   2  -4  -1   -0.04    0.18 
   2  -4  -1    0.03    0.16 
   2  -4  -1    0.11    0.19 
  -2  -4   1    0.06    0.20 
   2  -4  -1    0.02    0.18 
  -2  -4   1    0.12    0.18 
  -2  -4   1    0.03    0.19 
   2  -4  -1    0.10    0.19 
   2   4   0    1.20    0.17 
  -2   4   0    1.12    0.16 
  -2   4   0    1.20    0.16 
  -2   4   0    1.17    0.16 
  -2   4   0    1.21    0.19 
   2   4   0    1.16    0.15 
   2   4   0    1.21    0.14 
   2   4   0    1.20    0.15 
  -2   4   0    1.16    0.13 
  -2   4   0    1.24    0.16 
  -2  -4   0    1.17    0.15 
  -2  -4   0    1.20    0.19 
   2  -4   0    1.17    0.19 
  -2  -4   0    1.21    0.15 
  -2  -4   0    1.24    0.17 
  -2  -4   0    1.21    0.19 
  -2  -4   0    1.16    0.16 
   2  -4   0    1.21    0.17 
   2  -4   0    1.19    0.16 
   2  -4   0    1.30    0.19 
   2  -4   0    1.17    0.17 
   2   4   1    5.59    0.28 
  -2   4  -1    5.67    0.34 
  -2   4  -1    5.39    0.33 
   2   4   1    5.86    0.33 
  -2   4  -1    5.57    0.30 
   2   4   1    5.75    0.26 
  -2   4  -1    5.55    0.30 
  -2   4  -1    6.05    0.34 
  -2   4  -1    5.60    0.34 
   2   4   1    5.78    0.30 
  -2  -4  -1    5.64    0.27 
  -2  -4  -1    5.43    0.28 
  -2  -4  -1    5.45    0.28 
   2  -4   1    5.67    0.32 
   2  -4   1    5.71    0.35 
   2  -4   1    5.59    0.35 
   2  -4   1    5.67    0.31 
   2  -4   1    5.76    0.35 
  -2  -4  -1    5.70    0.29 
  -2  -4  -1    5.74    0.34 
  -2   4  -2   24.09    0.47 
  -2   4  -2   23.94    0.48 
  -2   4  -2   23.93    0.53 
  -2   4  -2   23.76    0.51 
  -2   4  -2   24.04    0.47 
   2   4   2   23.91    0.47 
  -2   4  -2   23.88    0.53 
   2   4   2   23.76    0.43 
  -2  -4  -2   23.94    0.46 
   2  -4   2   23.96    0.52 
  -2  -4  -2   23.52    0.43 
  -2  -4  -2   24.00    0.40 
  -2  -4  -2   24.07    0.48 
  -2  -4  -2   23.68    0.45 
   2  -4   2   23.93    0.55 
   2  -4   2   23.68    0.47 
   2  -4   2   23.62    0.48 
   2  -4   2   23.90    0.48 
  -2   4  -3   19.43    0.53 
  -2   4  -3   19.43    0.53 
  -2   4  -3   19.26    0.59 
   2   4   3   19.04    0.49 
  -2   4  -3   19.49    0.53 
  -2   4  -3   19.07    0.63 
  -2   4  -3   19.20    0.60 
   2   4   3   19.04    0.52 
   2  -4   3   18.84    0.53 
   2  -4   3   19.35    0.59 
  -2  -4  -3   19.44    0.49 
   2  -4   3   19.62    0.55 
  -2  -4  -3   18.88    0.53 
   2  -4   3   19.50    0.54 
  -2  -4  -3   19.28    0.51 
  -2  -4  -3   19.24    0.47 
   2  -4   3   18.81    0.57 
  -2  -4  -3   19.13    0.52 
  -2   4  -4    0.27    0.22 
  -2   4  -4    0.14    0.19 
  -2   4  -4    0.10    0.19 
  -2   4  -4    0.10    0.26 
   2   4   4    0.15    0.15 
  -2   4  -4    0.21    0.18 
   2   4   4    0.18    0.18 
  -2   4  -4    0.13    0.27 
   2  -4   4    0.12    0.20 
   2  -4   4    0.08    0.21 
  -2  -4  -4    0.13    0.16 
   2  -4   4    0.15    0.24 
  -2  -4  -4    0.09    0.13 
   2  -4   4    0.20    0.21 
  -2  -4  -4    0.13    0.15 
   2  -4   4    0.10    0.17 
  -2  -4  -4    0.29    0.19 
  -2   4  -5    5.31    0.25 
  -2   4  -5    5.07    0.24 
  -2   4  -5    5.37    0.27 
   2   4   5    5.19    0.19 
  -2   4  -5    5.03    0.35 
   2   4   5    5.11    0.25 
  -2   4  -5    5.09    0.27 
  -2   4  -5    5.05    0.31 
  -2  -4  -5    5.23    0.25 
   2  -4   5    5.11    0.26 
  -2  -4  -5    5.20    0.20 
   2  -4   5    5.11    0.27 
   2  -4   5    5.21    0.24 
  -2  -4  -5    5.16    0.19 
   2  -4   5    5.03    0.30 
   2   4   6    5.17    0.23 
  -2   4  -6    5.28    0.30 
   2   4   6    5.00    0.30 
  -2   4  -6    5.06    0.31 
  -2   4  -6    4.96    0.42 
  -2   4  -6    5.09    0.35 
  -2   4  -6    5.01    0.29 
  -2   4  -6    5.26    0.42 
  -2  -4  -6    5.11    0.24 
   2  -4   6    5.41    0.31 
   2  -4   6    4.94    0.33 
   2  -4   6    5.29    0.40 
  -2  -4  -6    5.08    0.22 
  -2  -4  -6    5.41    0.34 
   2  -4   6    5.21    0.30 
  -2   4  -7    6.11    0.40 
  -2   4  -7    6.52    0.33 
  -2   4  -7    6.60    0.44 
  -2   4  -7    6.46    0.35 
  -2   4  -7    6.54    0.28 
   2   4   7    6.39    0.19 
   2   4   7    6.36    0.30 
  -2  -4  -7    6.29    0.20 
   2  -4   7    6.47    0.35 
   2  -4   7    6.50    0.30 
  -2  -4  -7    6.47    0.30 
  -2  -4  -7    6.43    0.20 
  -2   4  -8    8.01    0.30 
  -2   4  -8    8.08    0.40 
  -2   4  -8    7.83    0.34 
  -2   4  -8    8.09    0.23 
  -2  -4  -8    8.15    0.26 
   2  -4   8    8.08    0.24 
  -2  -4  -8    8.02    0.15 
  -2  -4  -8    8.15    0.15 
   2  -4   8    7.92    0.27 
  -2   4  -9    0.39    0.37 
  -2   4  -9    0.26    0.21 
  -2   4  -9    0.54    0.32 
  -2   4  -9    0.39    0.41 
  -2  -4  -9    0.33    0.24 
   2  -4   9    0.52    0.24 
  -2  -4  -9    0.43    0.12 
  -2  -4  -9    0.37    0.12 
  -2   4 -10    0.16    0.43 
  -2   4 -10    0.21    0.29 
  -2   4 -10    0.19    0.22 
  -2   4 -10   -0.04    0.35 
  -2  -4 -10    0.63    0.35 
   2  -4  10    0.20    0.23 
  -2  -4 -10    0.02    0.22 
  -2   4 -11    0.04    0.28 
  -2   4 -11   -0.04    0.35 
  -2   4 -11    0.04    0.43 
  -2  -4 -11   -0.23    0.30 
  -2  -4 -11   -0.01    0.24 
  -2  -4 -11    0.14    0.31 
   2  -4  11    0.05    0.24 
  -2   4 -12    3.03    0.44 
  -2   4 -12    3.10    0.36 
  -2   4 -12    3.27    0.30 
  -2  -4 -12    3.10    0.26 
  -2  -4 -12    2.90    0.28 
  -2  -4 -12    3.17    0.35 
  -2   4 -13    1.11    0.34 
  -2   4 -13    0.65    0.38 
  -2   4 -13    0.86    0.49 
  -2  -4 -13    0.96    0.30 
  -2  -4 -13    1.09    0.41 
  -2  -4 -13    0.85    0.34 
  -2  -4 -13    1.09    0.31 
  -2   4 -14    0.14    0.34 
  -2   4 -14    0.12    0.56 
  -2   4 -14    0.06    0.46 
  -2  -4 -14   -0.08    0.28 
  -2  -4 -14    0.17    0.42 
  -2  -4 -14    0.04    0.27 
  -2  -4 -14    0.00    0.27 
  -2   4 -15    0.26    0.45 
  -2   4 -15    0.15    0.34 
  -2  -4 -15    0.33    0.33 
  -2  -4 -15    0.31    0.35 
  -2  -4 -15    0.23    0.30 
  -2  -4 -15    0.27    0.45 
   2   5 -15    0.06    0.47 
   2  -5 -15    0.31    0.34 
   2  -5 -15    0.42    0.35 
   2   5 -14    1.34    0.38 
   2   5 -14    1.57    0.56 
   2  -5 -14    1.34    0.28 
   2  -5 -14    1.46    0.31 
   2  -5 -14    1.75    0.31 
   2   5 -13    0.64    0.52 
   2   5 -13    0.68    0.42 
   2   5 -13    0.62    0.30 
   2  -5 -13    0.75    0.26 
   2  -5 -13    0.63    0.29 
   2  -5 -13    0.61    0.44 
   2   5 -12    2.87    0.47 
   2   5 -12    2.84    0.30 
   2   5 -12    2.76    0.40 
   2  -5 -12    2.92    0.29 
   2  -5 -12    2.68    0.33 
   2   5 -11   -0.02    0.45 
   2   5 -11    0.01    0.37 
   2   5 -11   -0.10    0.26 
   2  -5 -11    0.01    0.33 
  -2  -5  11    0.09    0.29 
   2  -5 -11    0.23    0.32 
   2   5 -10    1.80    0.28 
   2   5 -10    1.72    0.36 
   2   5 -10    1.62    0.41 
  -2  -5  10    1.77    0.25 
   2  -5 -10    1.73    0.10 
   2  -5 -10    1.72    0.30 
   2  -5 -10    1.65    0.10 
   2  -5 -10    1.75    0.30 
   2   5  -9    1.84    0.48 
   2   5  -9    1.95    0.33 
   2   5  -9    1.78    0.36 
   2   5  -9    1.78    0.27 
   2  -5  -9    1.82    0.17 
  -2  -5   9    1.73    0.29 
   2  -5  -9    1.71    0.17 
  -2  -5   9    1.84    0.30 
   2  -5  -9    1.71    0.33 
   2  -5  -9    1.90    0.32 
   2   5  -8   11.69    0.23 
   2   5  -8   11.57    0.31 
   2   5  -8   11.65    0.24 
   2   5  -8   11.66    0.37 
   2  -5  -8   11.61    0.16 
   2  -5  -8   11.62    0.14 
  -2  -5   8   11.73    0.23 
   2  -5  -8   11.58    0.26 
   2  -5  -8   11.60    0.23 
  -2  -5   8   11.54    0.21 
   2   5  -7    0.85    0.30 
   2   5  -7    0.99    0.41 
   2   5  -7    0.93    0.27 
   2   5  -7    0.70    0.32 
   2  -5  -7    1.06    0.26 
  -2  -5   7    0.90    0.26 
   2  -5  -7    0.89    0.21 
  -2  -5   7    1.01    0.28 
   2  -5  -7    0.98    0.31 
   2  -5  -7    1.04    0.22 
   2   5  -6    9.19    0.25 
  -2   5   6    9.15    0.25 
   2   5  -6    9.29    0.35 
   2   5  -6    9.13    0.28 
   2   5  -6    9.28    0.25 
   2  -5  -6    9.12    0.22 
  -2  -5   6    9.29    0.24 
   2  -5  -6    9.36    0.28 
   2  -5  -6    9.30    0.18 
   2  -5  -6    9.34    0.20 
  -2  -5   6    9.39    0.27 
   2  -5  -6    9.19    0.19 
   2   5  -5    3.11    0.30 
  -2   5   5    3.13    0.27 
   2   5  -5    3.19    0.26 
   2   5  -5    3.10    0.30 
   2   5  -5    3.31    0.36 
  -2   5   5    3.31    0.22 
   2   5  -5    3.28    0.28 
   2  -5  -5    3.15    0.22 
  -2  -5   5    3.31    0.28 
  -2  -5   5    3.13    0.27 
   2  -5  -5    3.26    0.30 
  -2  -5   5    3.39    0.32 
   2  -5  -5    3.29    0.22 
   2  -5  -5    3.26    0.24 
  -2  -5   5    3.11    0.44 
   2   5  -4    0.76    0.25 
   2   5  -4    0.67    0.26 
   2   5  -4    0.72    0.24 
  -2   5   4    0.65    0.20 
  -2   5   4    0.69    0.27 
   2   5  -4    0.78    0.32 
   2   5  -4    0.62    0.24 
   2   5  -4    0.58    0.27 
  -2  -5   4    0.61    0.27 
   2  -5  -4    0.73    0.22 
  -2  -5   4    0.78    0.24 
  -2  -5   4    0.72    0.24 
   2  -5  -4    0.65    0.26 
   2  -5  -4    0.73    0.22 
   2  -5  -4    0.73    0.21 
  -2  -5   4    0.60    0.24 
   2   5  -3    4.40    0.24 
   2   5  -3    4.48    0.19 
   2   5  -3    4.36    0.20 
   2   5  -3    4.54    0.24 
  -2   5   3    4.42    0.17 
   2   5  -3    4.53    0.26 
  -2   5   3    4.53    0.19 
   2   5  -3    4.42    0.20 
  -2   5   3    4.59    0.23 
   2  -5  -3    4.46    0.20 
  -2  -5   3    4.42    0.20 
  -2  -5   3    4.47    0.22 
   2  -5  -3    4.41    0.17 
  -2  -5   3    4.43    0.21 
   2  -5  -3    4.48    0.21 
  -2  -5   3    4.54    0.21 
   2  -5  -3    4.41    0.22 
  -2  -5   3    4.40    0.23 
  -2   5   2    1.40    0.27 
   2   5  -2    1.37    0.26 
   2   5  -2    1.19    0.24 
  -2   5   2    1.46    0.25 
   2   5  -2    1.33    0.29 
  -2   5   2    1.45    0.29 
   2   5  -2    1.30    0.27 
   2   5  -2    1.32    0.30 
  -2   5   2    1.52    0.28 
   2  -5  -2    1.33    0.31 
  -2  -5   2    1.32    0.30 
  -2  -5   2    1.38    0.32 
  -2  -5   2    1.33    0.25 
   2  -5  -2    1.43    0.26 
  -2  -5   2    1.45    0.30 
  -2  -5   2    1.46    0.29 
   2  -5  -2    1.25    0.26 
   2  -5  -2    1.31    0.26 
   2  -5  -2    1.30    0.27 
  -2  -5   2    1.36    0.28 
   2   5  -1   10.14    0.35 
   2   5  -1   10.13    0.31 
   2   5  -1   10.28    0.33 
   2   5  -1   10.07    0.33 
  -2   5   1   10.30    0.31 
  -2   5   1    9.99    0.31 
   2   5  -1    9.92    0.31 
  -2   5   1   10.18    0.31 
  -2   5   1   10.00    0.22 
  -2   5   1   10.02    0.31 
  -2  -5   1    9.97    0.32 
  -2  -5   1   10.00    0.31 
   2  -5  -1   10.11    0.34 
   2  -5  -1   10.12    0.37 
  -2  -5   1   10.25    0.34 
   2  -5  -1   10.18    0.33 
   2  -5  -1    9.78    0.30 
  -2  -5   1   10.41    0.33 
  -2  -5   1   10.05    0.33 
  -2  -5   1   10.32    0.37 
   2  -5  -1   10.13    0.31 
   2   5   0   10.65    0.20 
  -2   5   0   10.72    0.25 
   2   5   0   10.56    0.23 
   2   5   0   10.62    0.24 
   2   5   0   10.85    0.24 
  -2   5   0   10.81    0.24 
  -2   5   0   10.65    0.20 
  -2   5   0   10.69    0.24 
  -2   5   0   10.58    0.22 
   2  -5   0   10.58    0.25 
   2  -5   0   10.58    0.25 
  -2  -5   0   10.75    0.25 
   2  -5   0   10.55    0.23 
  -2  -5   0   10.70    0.27 
  -2  -5   0   10.51    0.23 
  -2  -5   0   10.72    0.23 
   2  -5   0   10.61    0.22 
  -2  -5   0   10.62    0.23 
  -2  -5   0   10.71    0.26 
   2  -5   0   10.60    0.26 
   2   5   1    1.14    0.19 
  -2   5  -1    1.09    0.24 
  -2   5  -1    0.99    0.19 
  -2   5  -1    1.16    0.20 
   2   5   1    1.06    0.22 
   2   5   1    1.04    0.18 
  -2   5  -1    1.09    0.24 
  -2   5  -1    1.15    0.22 
   2   5   1    1.03    0.13 
  -2   5  -1    1.00    0.19 
  -2  -5  -1    1.10    0.20 
   2  -5   1    1.04    0.21 
   2  -5   1    1.08    0.23 
  -2  -5  -1    1.17    0.20 
  -2  -5  -1    1.09    0.20 
   2  -5   1    1.22    0.28 
  -2  -5  -1    1.05    0.16 
   2  -5   1    1.21    0.25 
  -2  -5  -1    1.06    0.20 
   2  -5   1    1.01    0.17 
  -2   5  -2    3.57    0.25 
  -2   5  -2    3.57    0.25 
  -2   5  -2    3.54    0.22 
   2   5   2    3.55    0.13 
  -2   5  -2    3.62    0.22 
  -2   5  -2    3.48    0.20 
   2   5   2    3.69    0.24 
   2   5   2    3.60    0.20 
  -2   5  -2    3.48    0.23 
   2  -5   2    3.50    0.21 
   2  -5   2    3.44    0.21 
   2  -5   2    3.51    0.26 
  -2  -5  -2    3.56    0.20 
  -2  -5  -2    3.56    0.20 
  -2  -5  -2    3.50    0.20 
   2  -5   2    3.67    0.26 
   2  -5   2    3.65    0.26 
  -2  -5  -2    3.59    0.15 
  -2  -5  -2    3.43    0.22 
  -2   5  -3   12.36    0.20 
  -2   5  -3   12.45    0.21 
   2   5   3   12.49    0.18 
  -2   5  -3   12.52    0.26 
  -2   5  -3   12.47    0.20 
  -2   5  -3   12.36    0.22 
  -2   5  -3   12.25    0.23 
   2   5   3   12.26    0.19 
  -2  -5  -3   12.43    0.19 
   2  -5   3   12.41    0.20 
   2  -5   3   12.33    0.22 
   2  -5   3   12.37    0.20 
   2  -5   3   12.38    0.22 
  -2  -5  -3   12.43    0.20 
  -2  -5  -3   12.34    0.18 
  -2  -5  -3   12.39    0.13 
  -2  -5  -3   12.41    0.21 
   2  -5   3   12.38    0.24 
   2   5   4    1.89    0.20 
   2   5   4    1.78    0.16 
  -2   5  -4    1.88    0.20 
  -2   5  -4    1.87    0.26 
  -2   5  -4    1.94    0.26 
  -2   5  -4    1.86    0.21 
  -2   5  -4    1.87    0.28 
  -2   5  -4    1.86    0.21 
  -2  -5  -4    1.86    0.13 
  -2  -5  -4    1.77    0.20 
   2  -5   4    1.83    0.22 
  -2  -5  -4    1.81    0.17 
  -2  -5  -4    1.79    0.19 
   2  -5   4    1.82    0.23 
   2  -5   4    1.70    0.21 
   2  -5   4    1.88    0.20 
  -2  -5  -4    1.80    0.20 
   2  -5   4    1.82    0.22 
  -2   5  -5    2.85    0.22 
  -2   5  -5    2.74    0.25 
   2   5   5    2.82    0.22 
  -2   5  -5    2.86    0.23 
   2   5   5    2.76    0.17 
  -2   5  -5    2.84    0.30 
  -2   5  -5    2.80    0.20 
  -2   5  -5    2.85    0.28 
  -2  -5  -5    2.68    0.15 
   2  -5   5    2.87    0.25 
   2  -5   5    2.85    0.24 
  -2  -5  -5    2.88    0.19 
  -2  -5  -5    2.98    0.24 
  -2  -5  -5    2.91    0.24 
  -2  -5  -5    2.75    0.19 
  -2   5  -6    0.10    0.20 
  -2   5  -6   -0.03    0.23 
  -2   5  -6    0.14    0.31 
   2   5   6    0.00    0.21 
   2   5   6    0.13    0.16 
  -2   5  -6   -0.11    0.18 
  -2   5  -6    0.10    0.30 
  -2  -5  -6    0.16    0.22 
  -2  -5  -6    0.07    0.17 
   2  -5   6   -0.02    0.22 
  -2  -5  -6    0.14    0.15 
   2  -5   6    0.11    0.22 
  -2  -5  -6    0.01    0.16 
  -2   5  -7    0.31    0.28 
  -2   5  -7    0.01    0.20 
   2   5   7    0.29    0.15 
  -2   5  -7    0.14    0.22 
   2   5   7    0.18    0.22 
  -2   5  -7    0.25    0.33 
  -2   5  -7    0.23    0.35 
  -2  -5  -7    0.16    0.16 
   2  -5   7    0.11    0.22 
  -2  -5  -7    0.23    0.17 
  -2  -5  -7    0.38    0.25 
   2  -5   7    0.20    0.24 
  -2   5  -8    0.29    0.29 
  -2   5  -8    0.34    0.38 
  -2   5  -8    0.17    0.23 
  -2   5  -8    0.27    0.36 
   2  -5   8    0.12    0.24 
  -2  -5  -8    0.24    0.15 
  -2  -5  -8    0.31    0.26 
  -2  -5  -8    0.27    0.17 
  -2   5  -9    0.62    0.30 
  -2   5  -9    0.63    0.40 
  -2   5  -9    0.63    0.26 
  -2   5  -9    0.73    0.42 
  -2  -5  -9    0.53    0.14 
  -2  -5  -9    0.77    0.27 
  -2  -5  -9    0.58    0.15 
   2  -5   9    0.41    0.24 
  -2   5 -10    2.51    0.22 
  -2   5 -10    2.51    0.35 
  -2   5 -10    2.79    0.31 
  -2   5 -10    2.61    0.40 
  -2  -5 -10    2.56    0.10 
  -2  -5 -10    3.01    0.34 
   2  -5  10    2.45    0.24 
  -2  -5 -10    2.52    0.10 
  -2  -5 -10    2.65    0.27 
  -2   5 -11    2.43    0.40 
  -2   5 -11    2.47    0.32 
  -2   5 -11    2.25    0.40 
  -2  -5 -11    2.39    0.34 
  -2  -5 -11    2.34    0.26 
  -2   5 -12    0.44    0.38 
  -2   5 -12    0.38    0.31 
  -2   5 -12    0.46    0.45 
  -2  -5 -12    0.51    0.35 
  -2  -5 -12    0.34    0.26 
  -2   5 -13    0.18    0.48 
  -2   5 -13    0.31    0.44 
  -2   5 -13    0.43    0.36 
  -2  -5 -13    0.23    0.28 
  -2  -5 -13    0.16    0.35 
  -2  -5 -13    0.17    0.37 
  -2   5 -14    0.37    0.56 
  -2   5 -14    0.37    0.36 
  -2   5 -14    0.19    0.41 
  -2  -5 -14    0.14    0.27 
  -2  -5 -14    0.20    0.28 
  -2  -5 -14    0.05    0.30 
   2   6 -14   -0.16    0.43 
   2   6 -14    0.39    0.76 
   2  -6 -14   -0.05    0.33 
   2   6 -13    0.20    0.46 
   2   6 -13    0.09    0.45 
   2   6 -13    0.36    0.60 
   2  -6 -13    0.13    0.33 
   2   6 -12    0.64    0.41 
   2   6 -12    0.81    0.37 
   2   6 -12    0.65    0.56 
   2  -6 -12    0.50    0.30 
   2   6 -11    0.42    0.37 
   2   6 -11    0.51    0.49 
   2   6 -11    0.28    0.50 
   2  -6 -11    0.45    0.35 
   2  -6 -11    0.36    0.15 
   2   6 -10    2.18    0.37 
   2   6 -10    2.18    0.45 
   2   6 -10    2.48    0.34 
   2  -6 -10    2.59    0.35 
   2  -6 -10    2.55    0.17 
   2  -6 -10    2.35    0.31 
  -2  -6  10    2.37    0.30 
   2   6  -9   -0.12    0.40 
   2   6  -9    0.17    0.31 
   2   6  -9   -0.09    0.24 
   2   6  -9   -0.02    0.34 
   2  -6  -9    0.05    0.18 
  -2  -6   9    0.03    0.27 
   2  -6  -9   -0.06    0.24 
   2  -6  -9    0.19    0.31 
   2   6  -8    2.76    0.30 
   2   6  -8    2.76    0.41 
   2   6  -8    2.82    0.37 
   2   6  -8    2.65    0.24 
   2  -6  -8    2.62    0.20 
   2  -6  -8    2.63    0.22 
  -2  -6   8    2.97    0.30 
   2  -6  -8    2.77    0.18 
   2  -6  -8    2.60    0.21 
   2  -6  -8    2.55    0.29 
   2   6  -7    3.31    0.23 
   2   6  -7    3.53    0.27 
   2   6  -7    3.26    0.29 
   2   6  -7    3.40    0.36 
   2  -6  -7    3.31    0.26 
   2  -6  -7    3.40    0.19 
   2  -6  -7    3.35    0.19 
  -2  -6   7    3.37    0.23 
  -2  -6   7    3.43    0.26 
   2  -6  -7    3.43    0.23 
   2   6  -6    4.19    0.25 
   2   6  -6    4.26    0.28 
   2   6  -6    4.09    0.31 
   2   6  -6    4.14    0.34 
   2  -6  -6    4.22    0.22 
  -2  -6   6    4.15    0.27 
   2  -6  -6    4.13    0.23 
   2  -6  -6    4.34    0.30 
  -2  -6   6    4.21    0.26 
   2  -6  -6    4.26    0.21 
   2   6  -5    2.14    0.27 
  -2   6   5    2.35    0.19 
   2   6  -5    2.27    0.30 
   2   6  -5    2.30    0.23 
   2   6  -5    2.38    0.25 
  -2  -6   5    2.21    0.21 
   2  -6  -5    2.35    0.20 
   2  -6  -5    2.18    0.20 
   2  -6  -5    2.31    0.25 
  -2  -6   5    2.23    0.23 
   2  -6  -5    2.10    0.19 
   2   6  -4    0.70    0.24 
   2   6  -4    0.63    0.27 
   2   6  -4    0.70    0.24 
  -2   6   4    0.76    0.20 
   2   6  -4    0.66    0.28 
   2  -6  -4    0.79    0.22 
  -2  -6   4    0.67    0.24 
   2  -6  -4    0.73    0.23 
  -2  -6   4    0.70    0.22 
   2  -6  -4    0.69    0.19 
   2  -6  -4    0.68    0.23 
   2   6  -3    0.86    0.28 
  -2   6   3    0.86    0.30 
   2   6  -3    0.92    0.31 
   2   6  -3    0.87    0.23 
  -2   6   3    0.82    0.24 
   2   6  -3    0.89    0.26 
  -2   6   3    0.88    0.23 
   2  -6  -3    0.92    0.23 
  -2  -6   3    0.74    0.26 
  -2  -6   3    0.88    0.27 
   2  -6  -3    0.85    0.27 
   2  -6  -3    0.86    0.24 
  -2  -6   3    0.89    0.26 
  -2  -6   3    0.88    0.26 
   2  -6  -3    0.80    0.24 
  -2   6   2    0.10    0.21 
   2   6  -2    0.01    0.21 
  -2   6   2   -0.04    0.20 
  -2   6   2    0.07    0.19 
   2   6  -2    0.12    0.20 
   2   6  -2    0.13    0.23 
  -2   6   2    0.00    0.20 
   2   6  -2    0.03    0.24 
   2   6  -2    0.11    0.20 
  -2  -6   2    0.03    0.23 
  -2  -6   2   -0.01    0.22 
   2  -6  -2   -0.01    0.22 
   2  -6  -2    0.07    0.24 
   2  -6  -2   -0.02    0.18 
  -2  -6   2    0.07    0.22 
   2  -6  -2    0.21    0.23 
  -2  -6   2    0.03    0.22 
   2  -6  -2    0.10    0.20 
  -2  -6   2    0.16    0.26 
  -2   6   1   13.56    0.42 
  -2   6   1   13.57    0.31 
   2   6  -1   13.90    0.52 
   2   6  -1   13.43    0.42 
  -2   6   1   13.62    0.46 
   2   6  -1   13.30    0.40 
   2   6  -1   13.50    0.45 
  -2   6   1   13.87    0.44 
   2  -6  -1   13.84    0.42 
   2  -6  -1   13.52    0.49 
  -2  -6   1   13.59    0.46 
  -2  -6   1   13.60    0.48 
   2  -6  -1   13.61    0.45 
  -2  -6   1   13.50    0.49 
  -2  -6   1   13.87    0.46 
  -2  -6   1   13.86    0.46 
   2  -6  -1   13.92    0.48 
  -2  -6   1   13.79    0.44 
   2  -6  -1   13.39    0.44 
   2   6   0    0.02    0.22 
   2   6   0    0.03    0.19 
   2   6   0    0.25    0.18 
  -2   6   0    0.06    0.23 
  -2   6   0    0.14    0.21 
  -2   6   0    0.09    0.17 
   2   6   0    0.10    0.20 
  -2   6   0    0.02    0.21 
  -2   6   0    0.04    0.19 
   2  -6   0    0.03    0.23 
   2  -6   0    0.20    0.25 
  -2  -6   0    0.09    0.24 
  -2  -6   0    0.18    0.21 
   2  -6   0    0.02    0.19 
  -2  -6   0    0.09    0.23 
  -2  -6   0    0.13    0.20 
  -2  -6   0    0.21    0.21 
   2  -6   0    0.09    0.21 
  -2  -6   0    0.05    0.22 
   2  -6   0   -0.01    0.24 
  -2   6  -1    5.47    0.38 
  -2   6  -1    5.55    0.40 
   2   6   1    5.22    0.31 
  -2   6  -1    5.88    0.42 
   2   6   1    5.45    0.40 
   2   6   1    5.23    0.41 
   2   6   1    5.72    0.39 
  -2   6  -1    5.32    0.41 
  -2   6  -1    5.26    0.38 
  -2  -6  -1    5.06    0.37 
  -2  -6  -1    5.41    0.37 
  -2  -6  -1    5.30    0.42 
  -2  -6  -1    5.42    0.42 
  -2  -6  -1    5.57    0.41 
  -2  -6  -1    5.41    0.35 
   2  -6   1    5.33    0.37 
   2  -6   1    5.25    0.42 
   2  -6   1    5.51    0.42 
   2  -6   1    5.44    0.42 
   2  -6   1    5.53    0.42 
  -2   6  -2    5.02    0.37 
  -2   6  -2    4.78    0.38 
  -2   6  -2    4.65    0.32 
   2   6   2    5.29    0.39 
  -2   6  -2    5.13    0.35 
  -2   6  -2    4.79    0.35 
  -2   6  -2    4.99    0.39 
   2   6   2    4.70    0.24 
   2   6   2    4.91    0.32 
  -2  -6  -2    4.63    0.31 
   2  -6   2    4.99    0.39 
   2  -6   2    4.63    0.36 
  -2  -6  -2    4.73    0.31 
   2  -6   2    4.95    0.33 
   2  -6   2    4.82    0.37 
   2  -6   2    4.92    0.36 
  -2  -6  -2    5.03    0.32 
  -2  -6  -2    4.84    0.35 
  -2  -6  -2    4.77    0.27 
  -2   6  -3    3.09    0.30 
   2   6   3    2.95    0.31 
  -2   6  -3    2.75    0.33 
  -2   6  -3    2.91    0.31 
  -2   6  -3    3.01    0.34 
  -2   6  -3    2.87    0.33 
   2  -6   3    2.92    0.34 
  -2  -6  -3    2.92    0.27 
   2  -6   3    3.11    0.33 
  -2  -6  -3    2.89    0.30 
  -2  -6  -3    2.94    0.29 
  -2  -6  -3    2.87    0.19 
  -2  -6  -3    2.85    0.27 
   2  -6   3    2.79    0.28 
   2  -6   3    2.98    0.33 
  -2   6  -4    0.26    0.30 
  -2   6  -4    0.50    0.33 
   2   6   4    0.30    0.24 
  -2   6  -4    0.58    0.27 
  -2   6  -4    0.24    0.24 
  -2   6  -4    0.26    0.26 
   2  -6   4    0.39    0.27 
  -2  -6  -4    0.33    0.21 
  -2  -6  -4    0.35    0.25 
   2  -6   4    0.26    0.25 
  -2  -6  -4    0.43    0.23 
   2  -6   4    0.46    0.28 
  -2  -6  -4    0.31    0.24 
  -2  -6  -4    0.28    0.15 
   2   6   5    6.47    0.36 
  -2   6  -5    6.52    0.35 
  -2   6  -5    6.15    0.38 
  -2   6  -5    6.18    0.42 
  -2   6  -5    6.36    0.34 
  -2   6  -5    6.25    0.42 
  -2  -6  -5    6.36    0.29 
  -2  -6  -5    6.23    0.23 
   2  -6   5    6.53    0.38 
  -2  -6  -5    6.16    0.34 
  -2  -6  -5    6.26    0.31 
  -2  -6  -5    6.08    0.34 
  -2   6  -6    4.26    0.24 
  -2   6  -6    4.05    0.29 
  -2   6  -6    4.20    0.35 
  -2   6  -6    4.16    0.25 
  -2   6  -6    4.17    0.32 
  -2  -6  -6    4.15    0.22 
  -2  -6  -6    4.23    0.26 
  -2  -6  -6    3.98    0.16 
  -2  -6  -6    4.14    0.20 
   2  -6   6    4.22    0.28 
  -2   6  -7    8.28    0.34 
  -2   6  -7    8.21    0.45 
  -2   6  -7    8.36    0.34 
  -2   6  -7    8.21    0.40 
  -2   6  -7    8.00    0.43 
  -2  -6  -7    8.10    0.27 
  -2  -6  -7    8.12    0.25 
  -2  -6  -7    8.19    0.26 
   2  -6   7    8.39    0.36 
  -2  -6  -7    7.98    0.33 
  -2   6  -8    0.18    0.26 
  -2   6  -8    0.16    0.38 
  -2   6  -8    0.09    0.31 
  -2   6  -8    0.10    0.38 
   2  -6   8    0.12    0.27 
  -2  -6  -8    0.15    0.19 
  -2  -6  -8    0.22    0.19 
  -2  -6  -8    0.04    0.17 
  -2  -6  -8    0.22    0.28 
  -2   6  -9    2.33    0.46 
  -2   6  -9    2.51    0.41 
  -2   6  -9    2.38    0.49 
  -2   6  -9    2.45    0.32 
  -2  -6  -9    2.58    0.37 
  -2  -6  -9    2.30    0.24 
   2  -6   9    2.73    0.37 
  -2  -6  -9    2.80    0.37 
  -2   6 -10    0.22    0.26 
  -2   6 -10    0.41    0.35 
  -2   6 -10    0.46    0.43 
  -2   6 -10    0.24    0.42 
  -2  -6 -10    0.54    0.30 
  -2  -6 -10    0.65    0.34 
  -2  -6 -10    0.44    0.16 
   2  -6  10    0.24    0.28 
  -2   6 -11    3.43    0.45 
  -2   6 -11    3.24    0.47 
  -2   6 -11    3.66    0.40 
  -2  -6 -11    3.60    0.31 
  -2  -6 -11    4.06    0.46 
  -2  -6 -11    3.55    0.15 
  -2   6 -12    0.00    0.44 
  -2   6 -12    0.42    0.40 
  -2   6 -12    0.20    0.51 
  -2  -6 -12    0.18    0.30 
  -2   6 -13    0.61    0.58 
  -2   6 -13    0.35    0.47 
  -2   6 -13    0.87    0.43 
  -2  -6 -13    0.70    0.34 
  -2   6 -14    0.40    0.44 
  -2  -6 -14    0.31    0.33 
  -2  -6 -14    0.02    0.35 
   2   7 -13    1.28    0.45 
   2   7 -13    1.57    0.58 
   2  -7 -13    2.05    0.40 
   2   7 -12    1.00    0.57 
   2   7 -12    1.06    0.41 
   2   7 -12    0.77    0.40 
   2  -7 -12    1.26    0.41 
   2   7 -11    0.06    0.35 
   2   7 -11    0.20    0.52 
   2   7 -11   -0.07    0.41 
   2  -7 -11    0.18    0.20 
   2  -7 -11    0.27    0.36 
   2   7 -10    1.39    0.36 
   2   7 -10    1.34    0.47 
   2   7 -10    1.21    0.38 
  -2  -7  10    1.29    0.32 
   2  -7 -10    1.37    0.34 
   2  -7 -10    1.17    0.20 
   2   7  -9    1.95    0.35 
   2   7  -9    1.85    0.47 
   2   7  -9    1.86    0.42 
   2  -7  -9    1.85    0.24 
   2  -7  -9    1.98    0.36 
  -2  -7   9    1.94    0.33 
   2   7  -8    0.71    0.38 
   2   7  -8    1.06    0.32 
   2   7  -8    0.88    0.35 
  -2  -7   8    0.77    0.30 
   2  -7  -8    0.92    0.23 
   2  -7  -8    0.76    0.29 
   2   7  -7    0.48    0.41 
   2   7  -7    0.31    0.35 
   2   7  -7    0.36    0.31 
  -2  -7   7    0.45    0.31 
   2  -7  -7    0.31    0.31 
   2  -7  -7    0.40    0.24 
   2  -7  -7    0.29    0.22 
   2   7  -6    1.07    0.36 
   2   7  -6    0.99    0.29 
   2   7  -6    0.96    0.33 
   2  -7  -6    0.89    0.26 
   2  -7  -6    0.74    0.22 
   2  -7  -6    0.86    0.20 
   2  -7  -6    0.98    0.23 
  -2  -7   6    0.90    0.34 
   2   7  -5    6.15    0.34 
  -2   7   5    6.06    0.22 
   2   7  -5    6.08    0.35 
   2   7  -5    6.05    0.27 
   2  -7  -5    6.09    0.23 
   2  -7  -5    5.94    0.26 
   2  -7  -5    6.11    0.23 
   2  -7  -5    6.12    0.28 
  -2  -7   5    6.10    0.28 
  -2   7   4    0.15    0.22 
   2   7  -4    0.14    0.28 
   2   7  -4    0.07    0.29 
  -2  -7   4    0.09    0.26 
  -2  -7   4    0.10    0.25 
   2  -7  -4    0.18    0.25 
   2  -7  -4    0.08    0.26 
   2  -7  -4    0.19    0.21 
   2  -7  -4    0.09    0.23 
  -2   7   3   -0.05    0.22 
   2   7  -3   -0.03    0.27 
   2   7  -3    0.02    0.28 
  -2  -7   3   -0.02    0.25 
   2  -7  -3   -0.03    0.24 
   2  -7  -3   -0.08    0.25 
   2  -7  -3    0.14    0.23 
  -2  -7   3   -0.09    0.25 
   2  -7  -3   -0.06    0.25 
  -2   7   2    3.34    0.25 
  -2   7   2    3.39    0.24 
   2   7  -2    3.42    0.26 
   2   7  -2    3.42    0.29 
   2  -7  -2    3.43    0.27 
  -2  -7   2    3.40    0.27 
   2  -7  -2    3.36    0.23 
  -2  -7   2    3.32    0.27 
   2  -7  -2    3.40    0.27 
   2  -7  -2    3.38    0.23 
  -2   7   1    9.30    0.24 
   2   7  -1    9.38    0.27 
  -2   7   1    9.25    0.13 
  -2   7   1    9.28    0.26 
   2   7  -1    9.25    0.23 
   2  -7  -1    9.24    0.26 
  -2  -7   1    9.41    0.33 
   2  -7  -1    9.29    0.23 
   2  -7  -1    9.39    0.28 
   2  -7  -1    9.28    0.22 
  -2  -7   1    9.29    0.26 
  -2  -7   1    9.26    0.24 
  -2   7   0    8.61    0.23 
  -2   7   0    8.59    0.26 
   2   7   0    8.84    0.28 
  -2   7   0    8.55    0.18 
   2   7   0    8.65    0.19 
   2  -7   0    8.53    0.24 
  -2  -7   0    8.64    0.23 
   2  -7   0    8.55    0.22 
  -2  -7   0    8.55    0.24 
  -2  -7   0    8.60    0.21 
   2  -7   0    8.46    0.22 
   2  -7   0    8.60    0.27 
  -2   7  -1    5.53    0.36 
   2   7   1    5.67    0.36 
  -2   7  -1    5.62    0.33 
   2   7   1    5.45    0.23 
  -2   7  -1    5.43    0.28 
   2  -7   1    5.46    0.44 
   2  -7   1    5.61    0.33 
  -2  -7  -1    5.41    0.25 
  -2  -7  -1    5.80    0.32 
   2  -7   1    5.53    0.34 
  -2  -7  -1    5.27    0.30 
  -2  -7  -1    5.35    0.30 
  -2   7  -2    0.39    0.26 
   2   7   2    0.19    0.13 
  -2   7  -2    0.05    0.29 
   2   7   2    0.28    0.26 
  -2   7  -2    0.24    0.24 
   2  -7   2    0.32    0.28 
  -2  -7  -2    0.22    0.24 
  -2  -7  -2    0.21    0.16 
  -2  -7  -2    0.29    0.24 
   2  -7   2    0.19    0.24 
  -2  -7  -2    0.11    0.20 
  -2   7  -3    0.15    0.30 
  -2   7  -3    0.10    0.27 
  -2   7  -3    0.02    0.24 
  -2   7  -3   -0.10    0.29 
  -2  -7  -3    0.10    0.24 
  -2  -7  -3   -0.05    0.23 
  -2  -7  -3    0.02    0.23 
   2  -7   3    0.13    0.28 
   2  -7   3   -0.11    0.23 
  -2   7  -4    2.40    0.24 
  -2   7  -4    2.27    0.27 
  -2   7  -4    2.40    0.29 
  -2   7  -4    2.45    0.31 
  -2  -7  -4    2.39    0.23 
   2  -7   4    2.45    0.27 
  -2  -7  -4    2.36    0.22 
   2  -7   4    2.40    0.26 
  -2  -7  -4    2.55    0.23 
  -2   7  -5    4.00    0.26 
  -2   7  -5    3.94    0.34 
  -2   7  -5    4.07    0.34 
  -2   7  -5    3.96    0.31 
  -2  -7  -5    3.92    0.24 
  -2  -7  -5    4.03    0.24 
   2  -7   5    3.86    0.26 
  -2  -7  -5    3.85    0.26 
   2  -7   5    4.11    0.30 
  -2   7  -6    1.85    0.33 
  -2   7  -6    1.90    0.37 
  -2   7  -6    1.79    0.25 
  -2   7  -6    1.97    0.33 
   2  -7   6    1.84    0.30 
  -2  -7  -6    1.85    0.22 
  -2  -7  -6    1.96    0.23 
  -2  -7  -6    1.84    0.27 
  -2   7  -7    1.25    0.38 
  -2   7  -7    1.03    0.25 
  -2   7  -7    1.06    0.35 
  -2   7  -7    1.18    0.33 
  -2  -7  -7    1.03    0.28 
  -2  -7  -7    0.88    0.16 
  -2  -7  -7    1.11    0.23 
  -2  -7  -7    1.02    0.20 
   2  -7   7    1.15    0.30 
  -2   7  -8    5.64    0.27 
  -2   7  -8    5.72    0.40 
  -2   7  -8    5.45    0.32 
  -2   7  -8    5.54    0.41 
  -2  -7  -8    5.59    0.23 
  -2  -7  -8    5.68    0.24 
   2  -7   8    5.38    0.30 
  -2  -7  -8    5.59    0.30 
  -2   7  -9    2.55    0.31 
  -2   7  -9    2.48    0.48 
  -2   7  -9    2.36    0.37 
  -2   7  -9    2.35    0.42 
  -2  -7  -9    2.27    0.23 
  -2  -7  -9    2.68    0.35 
   2  -7   9    2.45    0.34 
  -2   7 -10    0.14    0.47 
  -2   7 -10    0.06    0.37 
  -2   7 -10    0.05    0.41 
  -2  -7 -10    0.12    0.20 
   2  -7  10   -0.06    0.30 
  -2  -7 -10    0.30    0.30 
  -2   7 -11    0.74    0.41 
  -2   7 -11    0.66    0.45 
  -2   7 -11    0.68    0.53 
  -2  -7 -11    0.74    0.19 
  -2  -7 -11    0.80    0.33 
  -2   7 -12    0.25    0.61 
  -2   7 -12   -0.07    0.42 
  -2   7 -12    0.05    0.42 
  -2  -7 -12   -0.09    0.30 
  -2   7 -13    1.38    0.66 
  -2   7 -13    0.95    0.42 
  -2  -7 -13    1.10    0.33 
   2   8 -12    0.35    0.59 
   2   8 -12    0.11    0.42 
   2  -8 -12    0.59    0.44 
   2   8 -11    1.46    0.56 
   2   8 -11    1.41    0.47 
   2   8 -11    1.64    0.46 
   2  -8 -11    1.29    0.24 
   2  -8 -11    1.51    0.41 
   2   8 -10    0.30    0.50 
   2   8 -10    0.22    0.38 
   2   8 -10    0.31    0.35 
   2  -8 -10    0.50    0.38 
  -2  -8  10    0.38    0.34 
   2  -8 -10    0.60    0.27 
   2   8  -9    4.72    0.50 
   2   8  -9    4.60    0.37 
   2   8  -9    4.72    0.52 
  -2  -8   9    4.80    0.41 
   2  -8  -9    4.73    0.41 
   2  -8  -9    4.64    0.30 
   2   8  -8    0.39    0.42 
   2   8  -8    0.32    0.43 
   2   8  -8    0.42    0.33 
   2  -8  -8    0.40    0.27 
  -2  -8   8    0.40    0.34 
   2  -8  -8    0.45    0.35 
   2   8  -7    0.32    0.36 
   2   8  -7    0.27    0.42 
   2   8  -7    0.07    0.38 
   2  -8  -7    0.18    0.35 
  -2  -8   7    0.20    0.33 
   2  -8  -7    0.18    0.27 
   2   8  -6   -0.07    0.35 
   2   8  -6    0.15    0.37 
   2   8  -6    0.14    0.32 
  -2  -8   6    0.25    0.32 
   2  -8  -6    0.20    0.40 
   2  -8  -6    0.15    0.27 
   2  -8  -6    0.28    0.34 
   2   8  -5    0.09    0.33 
   2   8  -5    0.10    0.36 
  -2  -8   5    0.22    0.30 
   2  -8  -5    0.32    0.27 
   2  -8  -5    0.20    0.30 
   2  -8  -5    0.24    0.24 
  -2   8   4    3.27    0.24 
   2   8  -4    3.36    0.32 
   2   8  -4    3.57    0.34 
   2  -8  -4    3.29    0.26 
  -2  -8   4    3.61    0.32 
   2  -8  -4    3.38    0.26 
  -2  -8   4    3.45    0.28 
   2  -8  -4    3.44    0.27 
   2   8  -3    0.98    0.40 
  -2   8   3    1.13    0.38 
   2   8  -3    0.81    0.39 
   2  -8  -3    0.79    0.27 
  -2  -8   3    0.82    0.33 
  -2  -8   3    0.73    0.32 
   2  -8  -3    0.82    0.30 
   2  -8  -3    0.81    0.30 
   2   8  -2   -0.06    0.26 
  -2   8   2    0.11    0.27 
  -2   8   2    0.06    0.28 
   2   8  -2   -0.03    0.32 
  -2  -8   2    0.04    0.28 
   2  -8  -2    0.28    0.29 
   2  -8  -2    0.17    0.27 
  -2  -8   2   -0.08    0.26 
   2  -8  -2    0.11    0.27 
   2   8  -1    3.31    0.36 
  -2   8   1    3.46    0.33 
   2   8  -1    3.23    0.28 
  -2   8   1    3.26    0.33 
   2  -8  -1    3.30    0.32 
   2  -8  -1    3.28    0.30 
  -2  -8   1    3.35    0.33 
  -2  -8   1    3.18    0.33 
   2   8   0   10.92    0.26 
  -2   8   0   11.22    0.34 
  -2   8   0   11.06    0.35 
   2   8   0   11.10    0.38 
  -2   8   0   10.88    0.24 
  -2  -8   0   10.80    0.30 
   2  -8   0   11.18    0.37 
   2  -8   0   10.98    0.32 
  -2  -8   0   10.88    0.33 
  -2   8  -1    0.98    0.34 
  -2   8  -1    0.64    0.29 
   2   8   1    0.74    0.38 
   2   8   1    0.78    0.24 
  -2   8  -1    0.85    0.39 
  -2  -8  -1    0.81    0.33 
  -2  -8  -1    0.93    0.35 
   2  -8   1    0.52    0.29 
   2  -8   1    1.00    0.39 
  -2   8  -2    3.74    0.26 
  -2   8  -2    3.54    0.31 
  -2   8  -2    3.76    0.27 
  -2  -8  -2    3.52    0.25 
   2  -8   2    3.44    0.27 
  -2  -8  -2    3.66    0.27 
  -2  -8  -2    3.80    0.29 
   2  -8   2    3.49    0.28 
  -2   8  -3    9.53    0.48 
  -2   8  -3    9.45    0.41 
  -2   8  -3    9.62    0.47 
  -2  -8  -3    9.86    0.40 
  -2  -8  -3    9.25    0.40 
   2  -8   3    9.45    0.44 
  -2  -8  -3    9.59    0.41 
   2  -8   3    9.58    0.46 
  -2   8  -4    8.49    0.31 
  -2   8  -4    8.57    0.36 
  -2   8  -4    8.71    0.28 
  -2   8  -4    8.53    0.30 
   2  -8   4    8.62    0.30 
   2  -8   4    8.61    0.31 
  -2  -8  -4    8.65    0.27 
  -2  -8  -4    8.67    0.26 
  -2  -8  -4    8.43    0.23 
  -2   8  -5    2.18    0.35 
  -2   8  -5    2.09    0.42 
  -2   8  -5    2.03    0.41 
  -2   8  -5    2.11    0.40 
  -2  -8  -5    2.13    0.33 
   2  -8   5    1.85    0.35 
   2  -8   5    2.03    0.37 
  -2  -8  -5    1.94    0.32 
  -2  -8  -5    2.21    0.31 
  -2   8  -6    2.20    0.40 
  -2   8  -6    1.83    0.37 
  -2   8  -6    2.23    0.29 
  -2   8  -6    1.97    0.33 
  -2  -8  -6    2.29    0.32 
  -2  -8  -6    2.17    0.28 
   2  -8   6    2.18    0.33 
  -2   8  -7    1.15    0.41 
  -2   8  -7    1.41    0.47 
  -2   8  -7    1.23    0.33 
  -2   8  -7    1.26    0.39 
  -2  -8  -7    1.14    0.34 
   2  -8   7    1.27    0.36 
  -2  -8  -7    1.32    0.30 
  -2   8  -8    0.04    0.38 
  -2   8  -8    0.23    0.45 
  -2   8  -8    0.13    0.29 
  -2   8  -8    0.12    0.44 
  -2  -8  -8    0.21    0.34 
   2  -8   8    0.17    0.35 
  -2  -8  -8    0.25    0.27 
  -2   8  -9    0.42    0.38 
  -2   8  -9    0.34    0.43 
  -2   8  -9    0.48    0.48 
  -2   8  -9    0.48    0.30 
  -2  -8  -9    0.57    0.33 
  -2  -8  -9    0.39    0.26 
   2  -8   9    0.41    0.33 
  -2   8 -10    2.01    0.40 
  -2   8 -10    1.79    0.45 
  -2   8 -10    1.92    0.48 
   2  -8  10    2.18    0.59 
  -2  -8 -10    2.10    0.25 
  -2  -8 -10    2.21    0.34 
  -2   8 -11   -0.07    0.42 
  -2   8 -11    0.20    0.52 
  -2   8 -11    0.15    0.41 
  -2  -8 -11    0.48    0.25 
  -2  -8 -11    0.59    0.40 
  -2   8 -12    0.26    0.59 
  -2   8 -12    0.03    0.59 
  -2   8 -12    0.14    0.44 
  -2  -8 -12    0.64    0.42 
   2   9 -11    0.64    0.53 
   2   9 -11    0.46    0.58 
   2   9 -11    0.31    0.62 
   2  -9 -11    0.91    0.44 
   2  -9 -11    0.55    0.27 
   2   9 -10    0.26    0.41 
   2   9 -10   -0.21    0.44 
   2   9 -10    0.19    0.56 
   2  -9 -10   -0.04    0.39 
   2  -9 -10    0.10    0.30 
   2   9  -9    0.15    0.48 
   2   9  -9    0.14    0.38 
   2   9  -9   -0.37    0.42 
   2  -9  -9    0.31    0.32 
   2  -9  -9   -0.06    0.35 
  -2  -9   9    0.18    0.38 
   2   9  -8    0.29    0.37 
   2   9  -8    0.31    0.47 
   2   9  -8   -0.03    0.45 
  -2  -9   8    0.07    0.37 
   2  -9  -8    0.15    0.38 
   2  -9  -8    0.26    0.32 
   2   9  -7    6.01    0.42 
   2   9  -7    6.06    0.46 
  -2  -9   7    6.01    0.35 
   2  -9  -7    6.18    0.41 
   2  -9  -7    6.09    0.31 
   2   9  -6    0.11    0.42 
   2   9  -6    0.03    0.40 
   2  -9  -6    0.11    0.31 
  -2  -9   6    0.16    0.35 
   2  -9  -6   -0.09    0.34 
   2   9  -5    0.07    0.40 
   2   9  -5    0.11    0.41 
   2  -9  -5    0.11    0.32 
  -2  -9   5    0.05    0.33 
   2  -9  -5    0.20    0.31 
   2   9  -4    1.91    0.39 
   2   9  -4    2.16    0.45 
   2  -9  -4    1.88    0.28 
  -2  -9   4    1.91    0.34 
   2  -9  -4    1.99    0.33 
  -2  -9   4    2.04    0.33 
   2  -9  -4    1.92    0.34 
  -2   9   3    0.53    0.30 
   2   9  -3    0.69    0.35 
   2   9  -3    0.58    0.40 
   2  -9  -3    0.65    0.33 
  -2  -9   3    0.80    0.37 
   2  -9  -3    0.63    0.33 
  -2  -9   3    0.65    0.33 
   2   9  -2    0.36    0.28 
  -2   9   2    0.29    0.32 
   2   9  -2    0.36    0.35 
  -2   9   2    0.45    0.30 
  -2  -9   2    0.32    0.29 
   2  -9  -2    0.30    0.30 
   2  -9  -2    0.18    0.26 
  -2  -9   2    0.27    0.30 
   2   9  -1    1.34    0.28 
  -2   9   1    1.28    0.31 
   2   9  -1    1.08    0.36 
  -2   9   1    1.27    0.35 
  -2  -9   1    1.33    0.34 
  -2  -9   1    1.26    0.35 
   2  -9  -1    1.42    0.36 
   2  -9  -1    1.22    0.31 
   2   9   0    0.40    0.24 
  -2   9   0    0.53    0.31 
   2   9   0    0.58    0.38 
  -2   9   0    0.46    0.23 
  -2   9   0    0.53    0.38 
  -2  -9   0    0.27    0.31 
   2  -9   0    0.51    0.35 
  -2  -9   0    0.66    0.35 
   2  -9   0    0.43    0.30 
  -2   9  -1    0.97    0.27 
   2   9   1    1.26    0.19 
   2   9   1    1.28    0.36 
  -2   9  -1    1.27    0.35 
  -2   9  -1    1.15    0.26 
  -2  -9  -1    1.28    0.30 
   2  -9   1    1.12    0.31 
  -2  -9  -1    1.21    0.29 
   2  -9   1    1.35    0.30 
  -2   9  -2   17.11    0.31 
  -2   9  -2   17.56    0.35 
  -2   9  -2   17.36    0.41 
  -2  -9  -2   17.16    0.30 
   2  -9   2   17.45    0.38 
   2  -9   2   17.23    0.37 
  -2  -9  -2   17.17    0.33 
  -2   9  -3    0.90    0.34 
  -2   9  -3    0.89    0.38 
  -2   9  -3    0.95    0.33 
   2  -9   3    0.77    0.33 
  -2  -9  -3    0.68    0.30 
   2  -9   3    0.57    0.33 
  -2  -9  -3    1.09    0.34 
  -2   9  -4    2.34    0.31 
  -2   9  -4    1.94    0.37 
  -2   9  -4    2.14    0.35 
   2  -9   4    2.31    0.37 
  -2  -9  -4    2.16    0.27 
  -2  -9  -4    2.34    0.31 
   2  -9   4    2.15    0.30 
  -2  -9  -4    2.27    0.31 
  -2   9  -5    1.04    0.42 
  -2   9  -5    1.04    0.39 
  -2   9  -5    1.01    0.31 
  -2   9  -5    1.09    0.39 
  -2  -9  -5    1.06    0.32 
   2  -9   5    1.06    0.36 
  -2  -9  -5    0.94    0.30 
   2  -9   5    0.93    0.33 
  -2   9  -6    7.04    0.41 
  -2   9  -6    7.12    0.41 
  -2   9  -6    7.18    0.32 
  -2   9  -6    7.05    0.46 
  -2  -9  -6    7.10    0.33 
  -2  -9  -6    7.23    0.33 
   2  -9   6    7.09    0.36 
  -2   9  -7    0.22    0.46 
  -2   9  -7    0.07    0.45 
  -2   9  -7    0.03    0.29 
  -2   9  -7    0.14    0.40 
  -2  -9  -7    0.03    0.30 
   2  -9   7    0.05    0.36 
  -2  -9  -7    0.06    0.33 
  -2   9  -8    1.89    0.50 
  -2   9  -8    1.57    0.48 
  -2   9  -8    1.55    0.38 
  -2  -9  -8    1.76    0.36 
  -2  -9  -8    1.65    0.31 
   2  -9   8    1.61    0.38 
  -2   9  -9    0.00    0.50 
  -2   9  -9   -0.02    0.49 
  -2   9  -9    0.18    0.42 
   2  -9   9   -0.16    0.35 
  -2  -9  -9    0.23    0.37 
  -2  -9  -9    0.00    0.27 
  -2   9 -10    0.36    0.46 
  -2   9 -10    0.85    0.45 
  -2   9 -10    0.65    0.53 
  -2  -9 -10    0.68    0.28 
  -2  -9 -10    0.75    0.39 
  -2   9 -11    0.01    0.44 
  -2   9 -11    0.32    0.65 
  -2  -9 -11    0.11    0.28 
  -2  -9 -11    0.45    0.43 
   2  10 -10    0.71    0.60 
   2 -10 -10    0.58    0.31 
   2 -10 -10    0.75    0.44 
   2  10  -9    0.67    0.60 
   2  10  -9    0.01    0.49 
  -2 -10   9    0.47    0.44 
   2 -10  -9    0.59    0.35 
   2 -10  -9    0.41    0.41 
   2  10  -8   -0.28    0.47 
   2  10  -8    0.21    0.54 
   2 -10  -8    0.11    0.41 
  -2 -10   8   -0.01    0.45 
   2 -10  -8    0.24    0.38 
   2  10  -7    0.64    0.51 
   2  10  -7    0.44    0.47 
  -2 -10   7    0.46    0.38 
   2 -10  -7    0.69    0.35 
   2 -10  -7    0.60    0.38 
   2  10  -6    0.41    0.49 
   2  10  -6    0.00    0.44 
   2 -10  -6    0.36    0.35 
   2 -10  -6    0.17    0.37 
  -2 -10   6    0.14    0.39 
   2  10  -5    0.98    0.44 
   2  10  -5    0.71    0.45 
  -2 -10   5    0.82    0.38 
   2 -10  -5    0.87    0.36 
   2 -10  -5    0.76    0.34 
   2  10  -4    0.61    0.38 
   2  10  -4    0.69    0.44 
   2 -10  -4    0.60    0.31 
   2 -10  -4    0.70    0.35 
  -2 -10   4    0.57    0.36 
  -2 -10   4    0.59    0.36 
   2  10  -3   -0.02    0.36 
   2  10  -3   -0.12    0.42 
  -2 -10   3    0.07    0.35 
   2 -10  -3    0.05    0.34 
   2 -10  -3    0.12    0.34 
  -2 -10   3    0.25    0.40 
  -2  10   2    0.24    0.38 
   2  10  -2    0.09    0.30 
   2  10  -2   -0.07    0.40 
  -2 -10   2    0.28    0.41 
   2 -10  -2    0.22    0.34 
   2 -10  -2   -0.05    0.33 
  -2 -10   2   -0.03    0.32 
  -2  10   1    3.65    0.44 
   2  10  -1    4.01    0.49 
   2  10  -1    3.87    0.35 
  -2  10   1    4.02    0.42 
   2 -10  -1    3.64    0.38 
   2 -10  -1    4.04    0.45 
  -2 -10   1    3.63    0.39 
  -2 -10   1    3.86    0.43 
  -2  10   0    1.25    0.33 
   2  10   0    1.12    0.39 
  -2  10   0    1.27    0.38 
   2  10   0    1.13    0.24 
  -2 -10   0    1.10    0.37 
  -2 -10   0    1.41    0.38 
   2 -10   0    1.25    0.37 
   2 -10   0    1.20    0.30 
   2  10   1    2.92    0.44 
  -2  10  -1    3.23    0.41 
  -2  10  -1    2.93    0.44 
  -2  10  -1    3.15    0.34 
  -2 -10  -1    3.14    0.40 
  -2 -10  -1    3.10    0.40 
   2 -10   1    3.12    0.43 
   2 -10   1    3.02    0.40 
  -2  10  -2    0.61    0.33 
  -2  10  -2    0.75    0.34 
  -2  10  -2    0.55    0.40 
   2 -10   2    0.57    0.33 
  -2 -10  -2    0.78    0.34 
   2 -10   2    0.53    0.38 
  -2 -10  -2    0.67    0.33 
  -2  10  -3    1.71    0.43 
  -2  10  -3    1.70    0.36 
  -2  10  -3    1.81    0.36 
  -2 -10  -3    1.74    0.35 
   2 -10   3    1.82    0.40 
   2 -10   3    1.60    0.34 
  -2 -10  -3    1.75    0.35 
  -2  10  -4    2.10    0.38 
  -2  10  -4    2.05    0.45 
  -2  10  -4    2.27    0.34 
   2 -10   4    2.31    0.39 
  -2 -10  -4    2.09    0.33 
   2 -10   4    1.99    0.38 
  -2 -10  -4    2.22    0.35 
  -2  10  -5    0.52    0.36 
  -2  10  -5    0.43    0.47 
  -2  10  -5    0.37    0.41 
   2 -10   5    0.42    0.40 
   2 -10   5    0.22    0.34 
  -2 -10  -5    0.46    0.36 
  -2 -10  -5    0.56    0.36 
  -2  10  -6   -0.08    0.45 
  -2  10  -6    0.16    0.35 
  -2  10  -6    0.25    0.48 
   2 -10   6   -0.14    0.34 
  -2 -10  -6    0.20    0.34 
  -2 -10  -6    0.33    0.42 
  -2  10  -7    0.12    0.51 
  -2  10  -7   -0.09    0.48 
  -2  10  -7   -0.05    0.41 
  -2 -10  -7    0.06    0.34 
   2 -10   7    0.04    0.41 
  -2 -10  -7    0.06    0.37 
  -2  10  -8    2.17    0.51 
  -2  10  -8    2.40    0.53 
  -2  10  -8    2.53    0.45 
  -2 -10  -8    2.58    0.40 
  -2 -10  -8    2.57    0.34 
   2 -10   8    2.31    0.39 
  -2  10  -9    0.06    0.53 
  -2  10  -9    0.15    0.55 
  -2  10  -9    0.20    0.45 
  -2 -10  -9    0.04    0.31 
  -2 -10  -9    0.16    0.40 
   2 -10   9    0.08    0.42 
   2  11  -8   -0.21    0.53 
   2 -11  -8    0.09    0.40 
   2 -11  -8    0.17    0.47 
  -2 -11   8    0.00    0.45 
   2  11  -7    1.79    0.55 
   2  11  -7    1.27    0.44 
   2 -11  -7    1.61    0.36 
  -2 -11   7    1.88    0.54 
   2 -11  -7    1.80    0.42 
   2  11  -6    0.55    0.45 
   2  11  -6    0.71    0.48 
   2 -11  -6    0.68    0.38 
  -2 -11   6    0.44    0.39 
   2 -11  -6    0.86    0.37 
   2  11  -5    0.51    0.47 
   2  11  -5    0.48    0.49 
  -2 -11   5    0.47    0.42 
   2 -11  -5    0.56    0.38 
   2 -11  -5    0.64    0.41 
   2  11  -4    0.70    0.50 
   2  11  -4    0.44    0.40 
   2 -11  -4    0.69    0.38 
  -2 -11   4    0.59    0.40 
   2 -11  -4    0.82    0.42 
  -2 -11   4    0.76    0.41 
   2  11  -3    4.86    0.47 
  -2 -11   3    5.00    0.39 
   2 -11  -3    4.99    0.40 
   2 -11  -3    4.91    0.38 
  -2 -11   3    4.77    0.41 
   2  11  -2    1.59    0.43 
   2 -11  -2    1.59    0.40 
   2 -11  -2    1.72    0.37 
  -2 -11   2    1.65    0.37 
  -2 -11   2    1.87    0.44 
   2  11  -1    0.34    0.47 
  -2  11   1    0.55    0.45 
  -2 -11   1    0.27    0.40 
   2 -11  -1    0.52    0.43 
   2 -11  -1    0.33    0.37 
  -2 -11   1    0.52    0.48 
   2  11   0    1.77    0.44 
  -2  11   0    1.59    0.41 
  -2 -11   0    1.69    0.41 
  -2 -11   0    1.83    0.41 
   2 -11   0    1.68    0.35 
   2 -11   0    1.80    0.41 
  -2  11  -1    0.70    0.45 
   2  11   1    0.55    0.45 
  -2 -11  -1    0.43    0.36 
  -2 -11  -1    0.70    0.42 
   2 -11   1    0.34    0.37 
   2 -11   1    0.54    0.42 
  -2  11  -2    0.63    0.43 
   2 -11   2    0.85    0.44 
  -2 -11  -2    0.66    0.38 
  -2 -11  -2    1.00    0.41 
   2 -11   2    0.84    0.38 
  -2  11  -3    0.33    0.52 
   2 -11   3    0.05    0.39 
   2 -11   3    0.09    0.43 
  -2 -11  -3   -0.04    0.34 
  -2 -11  -3   -0.02    0.36 
  -2  11  -4    0.03    0.49 
  -2 -11  -4    0.17    0.36 
   2 -11   4    0.13    0.42 
   2 -11   4    0.11    0.38 
  -2 -11  -4    0.38    0.39 
  -2  11  -5    0.06    0.51 
  -2  11  -5    0.01    0.45 
  -2 -11  -5    0.07    0.37 
  -2 -11  -5    0.07    0.40 
   2 -11   5    0.01    0.42 
   2 -11   5    0.12    0.43 
  -2  11  -6    0.24    0.50 
  -2  11  -6    0.33    0.53 
  -2 -11  -6    0.24    0.38 
  -2 -11  -6    0.16    0.38 
   2 -11   6    0.18    0.42 
  -2  11  -7   -0.23    0.49 
  -2  11  -7   -0.21    0.51 
   2 -11   7   -0.03    0.41 
  -2 -11  -7    0.09    0.38 
  -2 -11  -7    0.06    0.40 
  -2  11  -8    0.02    0.54 
  -2 -11  -8    0.29    0.40 
   2 -11   8    0.15    0.45 
  -2 -11  -8    0.39    0.48 
   2  12  -5   -0.21    0.54 
  -2 -12   5    0.03    0.48 
   2 -12  -5    0.01    0.44 
   2  12  -4    1.71    0.55 
   2 -12  -4    1.45    0.42 
  -2 -12   4    1.52    0.49 
   2  12  -3   -0.01    0.51 
   2 -12  -3   -0.02    0.39 
  -2 -12   3   -0.11    0.40 
   2 -12  -3    0.02    0.40 
  -2 -12   3    0.11    0.49 
   2  12  -2    0.11    0.51 
   2 -12  -2    0.34    0.46 
  -2 -12   2    0.16    0.44 
   2 -12  -2    0.29    0.42 
  -2 -12   2    0.09    0.50 
  -2  12   1    0.67    0.45 
   2  12  -1    0.65    0.47 
   2 -12  -1    0.70    0.40 
  -2 -12   1    0.61    0.40 
  -2 -12   1    0.58    0.47 
   2 -12  -1    0.53    0.40 
   2  12   0    0.95    0.47 
  -2  12   0    1.14    0.49 
   2 -12   0    0.78    0.43 
  -2 -12   0    0.93    0.49 
   2 -12   0    0.47    0.41 
  -2 -12   0    0.49    0.40 
  -2  12  -1    0.30    0.46 
  -2 -12  -1    0.49    0.45 
   2 -12   1    0.66    0.47 
  -2 -12  -1    0.55    0.45 
   2 -12   1    0.27    0.45 
  -2  12  -2    0.11    0.49 
  -2 -12  -2    0.37    0.46 
   2 -12   2    0.07    0.47 
  -2 -12  -2    0.28    0.44 
   2 -12   2    0.20    0.42 
  -2  12  -3    0.04    0.50 
   2 -12   3    0.10    0.40 
  -2 -12  -3    0.19    0.48 
   2 -12   3   -0.04    0.46 
  -2 -12  -3    0.32    0.41 
  -2  12  -4    0.54    0.48 
  -2 -12  -4    0.82    0.65 
  -2 -12  -4    0.95    0.42 
   2 -12   4    1.21    0.51 
  -2  12  -5    0.73    0.59 
   2 -12   5    0.71    0.55 
  -2 -12  -5    0.85    0.46 
   3   0 -16   -0.23    0.47 
   3   0 -16    0.05    0.33 
   3   0 -16   -0.06    0.28 
   3   0 -15   -0.06    0.28 
   3   0 -15    0.00    0.46 
   3   0 -15    0.11    0.31 
   3   0 -14    0.58    0.41 
   3   0 -14    0.77    0.28 
   3   0 -14    0.58    0.24 
   3   0 -13    0.38    0.45 
   3   0 -13    0.10    0.27 
   3   0 -13    0.01    0.26 
   3   0 -12    0.76    0.24 
   3   0 -12    0.97    0.39 
   3   0 -12    0.73    0.25 
   3   0 -11   -0.12    0.23 
   3   0 -11    0.02    0.25 
   3   0 -11    0.14    0.40 
   3   0 -10    1.49    0.25 
   3   0 -10    1.40    0.23 
   3   0 -10    1.26    0.33 
   3   0  -9    0.12    0.22 
   3   0  -9    0.27    0.33 
   3   0  -9    0.26    0.24 
   3   0  -8   23.89    0.21 
   3   0  -8   23.96    0.23 
   3   0  -8   23.84    0.30 
   3   0  -8   23.73    0.08 
   3   0  -7    1.42    0.19 
  -3   0   7    1.53    0.17 
   3   0  -7    1.78    0.37 
   3   0  -7    1.47    0.43 
   3   0  -7    1.53    0.34 
  -3   0   7    1.30    0.17 
   3   0  -6   13.18    0.16 
   3   0  -6   12.98    0.15 
  -3   0   6   13.08    0.08 
   3   0  -6   13.06    0.08 
   3   0  -6   12.97    0.22 
  -3   0   6   12.99    0.06 
  -3   0   5   -0.04    0.16 
   3   0  -5    0.09    0.15 
  -3   0   5    0.01    0.08 
   3   0  -5    0.00    0.15 
   3   0  -5    0.03    0.22 
   3   0  -5    0.03    0.08 
   3   0  -4   87.32    0.09 
   3   0  -4   87.30    0.13 
   3   0  -4   87.30    0.24 
  -3   0   4   87.36    0.20 
  -3   0   4   87.38    0.06 
  -3   0   4   87.46    0.16 
   3   0  -3    0.67    0.22 
   3   0  -3    0.70    0.13 
   3   0  -3    0.69    0.17 
  -3   0   3    0.76    0.17 
  -3   0   3    0.68    0.22 
   3   0  -2   -0.05    0.06 
  -3   0   2    0.46    0.12 
  -3   0   2   -0.11    0.03 
  -3   0   2   -0.38    0.08 
   3   0  -2    0.54    0.10 
   3   0  -2   -0.89    0.06 
   3   0  -1    0.24    0.05 
   3   0  -1    0.43    0.03 
  -3   0   1    0.08    0.03 
  -3   0   1   -0.05    0.01 
  -3   0   1   -0.30    0.04 
   3   0  -1   -0.03    0.02 
  -3   0   1    0.00    0.06 
   3   0  -1    0.11    0.04 
  -3   0   0   -0.13    0.04 
  -3   0   0   -0.05    0.05 
   3   0   0    0.00    0.03 
   3   0   0   -0.05    0.03 
   3   0   0   -0.03    0.03 
  -3   0   0   -0.03    0.05 
   3   0   1   -0.08    0.06 
  -3   0  -1   -0.32    0.05 
  -3   0  -1   -0.03    0.08 
   3   0   1    0.22    0.08 
  -3   0  -2   -0.24    0.07 
   3   0   2   -0.19    0.07 
   3   0   2    0.16    0.13 
  -3   0  -2    0.11    0.13 
  -3   0  -3    0.02    0.09 
   3   0   3    0.07    0.09 
   3   0   3    0.01    0.16 
  -3   0  -3   -0.04    0.17 
   3   0   4    0.10    0.09 
  -3   0  -4    0.08    0.20 
  -3   0  -4    0.12    0.09 
   3   0   4    0.03    0.17 
   3   0   5    0.56    0.12 
  -3   0  -5    0.52    0.27 
  -3   0  -5    0.43    0.23 
  -3   0  -5    0.51    0.12 
   3   0   6   10.44    0.08 
  -3   0  -6   10.48    0.22 
  -3   0  -6   10.48    0.09 
  -3   0  -6   10.43    0.19 
   3   0   6   10.50    0.08 
  -3   0  -7    0.24    0.26 
  -3   0  -7    0.07    0.26 
  -3   0  -7    0.18    0.10 
   3   0   7    0.14    0.09 
   3   0   7    0.25    0.09 
  -3   0  -8    0.34    0.09 
  -3   0  -8    0.32    0.23 
  -3   0  -8    0.25    0.25 
  -3   0  -9    0.06    0.09 
  -3   0  -9    0.17    0.27 
  -3   0  -9   -0.02    0.30 
  -3   0 -10   12.56    0.27 
  -3   0 -10   12.71    0.26 
  -3   0 -11    0.25    0.30 
  -3   0 -11    0.00    0.31 
  -3   0 -11    0.05    0.38 
  -3   0 -12   -0.05    0.26 
  -3   0 -12   -0.44    0.37 
  -3   0 -12   -0.05    0.30 
  -3   0 -13   -0.39    0.38 
  -3   0 -13    0.08    0.28 
  -3   0 -13    0.00    0.28 
  -3   0 -14    0.11    0.31 
  -3   0 -14   -0.06    0.43 
  -3   0 -14    0.13    0.29 
  -3   0 -14    0.19    0.24 
  -3   0 -15   -0.04    0.31 
  -3   0 -15   -0.01    0.30 
  -3   0 -15    0.21    0.27 
  -3   0 -15   -0.12    0.50 
  -3   0 -16    1.66    0.51 
  -3   0 -16    1.76    0.32 
  -3   0 -16    1.83    0.35 
   3   1 -16    0.26    0.64 
   3   1 -16    0.04    0.30 
   3  -1 -16    0.00    0.28 
   3  -1 -16    0.04    0.31 
   3  -1 -16   -0.07    0.47 
   3   1 -15    0.15    0.28 
   3   1 -15    0.13    0.29 
   3   1 -15    0.44    0.54 
   3  -1 -15    0.30    0.29 
   3  -1 -15    0.08    0.26 
   3  -1 -15    0.28    0.30 
   3  -1 -15    0.38    0.48 
   3   1 -14    0.65    0.26 
   3   1 -14    0.85    0.48 
   3   1 -14    0.85    0.30 
   3  -1 -14    0.63    0.27 
   3  -1 -14    0.68    0.24 
   3  -1 -14    0.86    0.27 
   3  -1 -14    1.03    0.42 
   3   1 -13    3.65    0.33 
   3   1 -13    3.60    0.31 
   3   1 -13    3.86    0.50 
   3  -1 -13    3.62    0.31 
   3  -1 -13    3.66    0.45 
   3  -1 -13    3.55    0.30 
   3  -1 -13    3.23    0.28 
   3   1 -12    0.15    0.28 
   3   1 -12   -0.27    0.22 
   3   1 -12    0.08    0.40 
   3  -1 -12   -0.35    0.22 
   3  -1 -12    0.07    0.34 
   3  -1 -12    0.00    0.23 
   3  -1 -12    0.16    0.26 
   3   1 -11    1.21    0.28 
   3   1 -11    1.25    0.42 
   3   1 -11    1.52    0.35 
   3  -1 -11    1.46    0.43 
   3  -1 -11    1.41    0.32 
   3  -1 -11    1.23    0.30 
   3  -1 -11    1.08    0.25 
   3   1 -10   -0.01    0.19 
   3   1 -10    0.17    0.34 
   3   1 -10    0.18    0.27 
   3  -1 -10    0.20    0.30 
   3  -1 -10    0.02    0.17 
   3  -1 -10    0.07    0.23 
   3  -1 -10    0.28    0.22 
  -3  -1  10    0.20    0.09 
  -3  -1  10    0.20    0.10 
   3   1  -9    9.16    0.34 
   3   1  -9    9.12    0.40 
   3   1  -9    9.34    0.20 
   3   1  -9    9.20    0.30 
  -3  -1   9    9.46    0.19 
   3  -1  -9    9.31    0.33 
  -3  -1   9    9.38    0.17 
   3  -1  -9    9.34    0.40 
   3  -1  -9    9.18    0.30 
   3   1  -8   17.26    0.44 
   3   1  -8   18.03    0.34 
   3   1  -8   18.09    0.63 
   3   1  -8   18.17    0.53 
  -3  -1   8   17.62    0.50 
   3  -1  -8   17.72    0.45 
   3  -1  -8   18.88    0.53 
  -3  -1   8   17.84    0.31 
  -3  -1   8   17.95    0.33 
   3  -1  -8   17.74    0.58 
   3   1  -7   27.37    0.48 
   3   1  -7   27.89    0.53 
   3   1  -7   28.12    0.39 
   3   1  -7   27.87    0.65 
  -3  -1   7   27.89    0.38 
   3  -1  -7   27.91    0.58 
   3  -1  -7   27.91    0.50 
  -3  -1   7   28.11    0.55 
   3   1  -6    4.95    0.27 
   3   1  -6    5.01    0.17 
   3   1  -6    4.82    0.31 
   3   1  -6    4.86    0.23 
   3  -1  -6    4.77    0.27 
   3  -1  -6    4.98    0.24 
  -3  -1   6    4.96    0.28 
  -3  -1   6    4.98    0.16 
   3   1  -5    0.92    0.15 
  -3   1   5    0.91    0.06 
   3   1  -5    0.94    0.19 
   3   1  -5    0.94    0.12 
   3   1  -5    1.00    0.26 
  -3  -1   5    0.85    0.17 
  -3  -1   5    0.91    0.23 
  -3  -1   5    0.75    0.08 
   3  -1  -5    0.78    0.17 
   3  -1  -5    0.99    0.16 
   3  -1  -5    0.92    0.08 
  -3  -1   5    0.92    0.11 
  -3  -1   5    0.87    0.14 
   3   1  -4    6.53    0.24 
   3   1  -4    6.22    0.24 
  -3   1   4    6.55    0.34 
  -3   1   4    6.46    0.18 
   3   1  -4    6.84    0.41 
   3   1  -4    6.59    0.33 
   3  -1  -4    6.38    0.31 
  -3  -1   4    6.47    0.23 
  -3  -1   4    6.38    0.35 
   3  -1  -4    6.36    0.19 
  -3  -1   4    6.32    0.31 
  -3  -1   4    6.56    0.26 
  -3  -1   4    6.48    0.23 
   3  -1  -4    7.07    0.28 
   3  -1  -4    6.22    0.31 
   3   1  -3   10.54    0.40 
   3   1  -3   10.56    0.33 
   3   1  -3   10.33    0.26 
  -3   1   3   10.58    0.34 
   3   1  -3   10.50    0.28 
   3  -1  -3   10.42    0.23 
   3  -1  -3   10.26    0.31 
  -3  -1   3   10.53    0.27 
  -3  -1   3   10.44    0.34 
  -3  -1   3   10.49    0.40 
  -3  -1   3   10.44    0.27 
   3  -1  -3   10.31    0.33 
   3   1  -2  105.85    0.81 
   3   1  -2  102.62    0.77 
   3   1  -2  104.26    0.74 
  -3   1   2  109.28    0.77 
   3   1  -2   93.96    0.71 
  -3   1   2  102.86    0.76 
   3  -1  -2  103.26    0.77 
   3  -1  -2   96.95    0.72 
  -3  -1   2  106.09    0.72 
  -3  -1   2  102.08    0.74 
   3  -1  -2   92.69    0.74 
  -3  -1   2   99.35    0.77 
  -3  -1   2  105.02    0.81 
   3   1  -1    6.45    0.14 
  -3   1   1    5.83    0.10 
  -3   1   1    7.44    0.13 
  -3  -1   1    7.28    0.15 
   3  -1  -1    5.58    0.13 
   3  -1  -1    5.83    0.12 
   3  -1   0    0.57    0.06 
   3   1   1   32.77    0.26 
  -3   1  -1   22.41    0.29 
  -3   1  -1   33.85    0.30 
  -3   1  -1   29.72    0.27 
   3   1   1   34.90    0.24 
  -3   1  -1   26.62    0.25 
   3  -1   1   34.63    0.31 
  -3  -1  -1   30.26    0.28 
   3  -1   1   28.48    0.27 
  -3   1  -2   -0.02    0.09 
  -3   1  -2    0.04    0.10 
  -3   1  -2   -0.04    0.13 
   3   1   2    0.04    0.09 
  -3   1  -2    0.00    0.15 
   3   1   2    0.06    0.09 
  -3  -1  -2    0.03    0.09 
   3  -1   2    0.05    0.15 
   3  -1   2    0.06    0.10 
   3  -1   2    0.02    0.10 
   3  -1   2   -0.05    0.13 
  -3  -1  -2    0.02    0.08 
  -3   1  -3    2.40    0.19 
  -3   1  -3    2.51    0.22 
   3   1   3    2.48    0.11 
  -3   1  -3    2.43    0.13 
   3  -1   3    2.31    0.26 
  -3  -1  -3    2.44    0.10 
   3  -1   3    2.43    0.22 
  -3  -1  -3    2.50    0.13 
   3  -1   3    2.51    0.14 
  -3   1  -4    0.23    0.21 
  -3   1  -4    0.11    0.12 
   3   1   4    0.15    0.08 
  -3   1  -4    0.10    0.25 
  -3  -1  -4    0.18    0.13 
   3  -1   4    0.14    0.11 
  -3  -1  -4    0.10    0.22 
   3  -1   4    0.17    0.11 
   3  -1   4    0.15    0.17 
  -3  -1  -4    0.11    0.09 
  -3   1  -5   16.94    0.57 
   3   1   5   16.84    0.39 
  -3   1  -5   16.95    0.59 
  -3   1  -5   16.96    0.43 
  -3  -1  -5   17.23    0.59 
   3  -1   5   16.92    0.56 
  -3  -1  -5   17.07    0.40 
  -3  -1  -5   17.16    0.47 
   3  -1   5   17.06    0.43 
  -3   1  -6    0.19    0.24 
  -3   1  -6    0.26    0.12 
  -3   1  -6    0.31    0.23 
   3  -1   6    0.20    0.06 
  -3  -1  -6    0.27    0.08 
   3  -1   6    0.41    0.22 
   3  -1   6    0.34    0.11 
  -3  -1  -6    0.40    0.16 
  -3  -1  -6    0.26    0.23 
  -3   1  -7   12.15    0.54 
  -3   1  -7   11.74    0.34 
  -3   1  -7   11.90    0.55 
   3  -1   7   11.73    0.33 
  -3  -1  -7   11.68    0.55 
  -3  -1  -7   12.24    0.42 
   3  -1   7   12.03    0.52 
  -3   1  -8    0.22    0.24 
  -3   1  -8    0.28    0.13 
  -3   1  -8    0.09    0.26 
   3  -1   8    0.22    0.12 
   3  -1   8    0.27    0.11 
  -3  -1  -8    0.21    0.27 
   3  -1   8    0.14    0.22 
  -3  -1  -8    0.20    0.26 
  -3   1  -9    5.89    0.42 
  -3   1  -9    5.87    0.22 
  -3   1  -9    6.05    0.41 
   3  -1   9    5.72    0.19 
  -3  -1  -9    6.19    0.34 
  -3  -1  -9    6.08    0.43 
   3  -1   9    5.75    0.21 
  -3  -1  -9    5.93    0.45 
  -3   1 -10    1.62    0.31 
  -3   1 -10    1.75    0.29 
  -3   1 -10    1.64    0.37 
   3  -1  10    1.67    0.12 
  -3  -1 -10    1.60    0.29 
  -3  -1 -10    1.77    0.23 
  -3  -1 -10    1.79    0.31 
   3  -1  10    1.70    0.12 
  -3   1 -11    0.47    0.30 
  -3   1 -11    0.05    0.37 
  -3   1 -11    0.18    0.33 
  -3  -1 -11    0.21    0.22 
  -3  -1 -11   -0.19    0.33 
  -3  -1 -11    0.13    0.28 
  -3  -1 -11    0.27    0.27 
  -3   1 -12    3.53    0.41 
  -3   1 -12    3.36    0.49 
  -3   1 -12    3.36    0.31 
  -3  -1 -12    2.73    0.40 
  -3  -1 -12    3.30    0.27 
  -3  -1 -12    3.06    0.30 
  -3  -1 -12    3.31    0.33 
  -3   1 -13    0.68    0.33 
  -3   1 -13    0.44    0.26 
  -3   1 -13    0.67    0.49 
  -3  -1 -13    0.60    0.23 
  -3  -1 -13    0.23    0.37 
  -3  -1 -13    0.59    0.30 
  -3  -1 -13    0.44    0.26 
  -3   1 -14    0.29    0.27 
  -3   1 -14    0.43    0.27 
  -3   1 -14    0.39    0.51 
  -3  -1 -14    0.43    0.26 
  -3  -1 -14    0.46    0.42 
  -3  -1 -14    0.54    0.26 
  -3  -1 -14    0.36    0.29 
  -3   1 -15    0.44    0.33 
  -3   1 -15    0.48    0.55 
  -3   1 -15    0.32    0.34 
  -3  -1 -15    0.36    0.27 
  -3  -1 -15    0.36    0.34 
  -3  -1 -15    0.32    0.30 
  -3  -1 -15    0.16    0.47 
  -3   1 -16    0.32    0.38 
  -3   1 -16    0.43    0.34 
  -3   1 -16    0.38    0.71 
  -3  -1 -16    0.18    0.33 
  -3  -1 -16    0.14    0.47 
  -3  -1 -16    0.36    0.35 
   3   2 -16    0.02    0.59 
   3   2 -16    0.08    0.36 
   3  -2 -16    0.09    0.28 
   3  -2 -16    0.25    0.48 
   3  -2 -16    0.10    0.33 
   3  -2 -16    0.07    0.34 
   3   2 -15    0.40    0.32 
   3   2 -15    0.57    0.61 
   3  -2 -15    0.34    0.30 
   3  -2 -15    0.38    0.30 
   3  -2 -15    0.19    0.39 
   3  -2 -15    0.30    0.27 
   3   2 -14    0.84    0.27 
   3   2 -14    0.77    0.25 
   3   2 -14    0.73    0.49 
   3  -2 -14    0.78    0.26 
   3  -2 -14    0.86    0.23 
   3  -2 -14    0.88    0.24 
   3  -2 -14    0.92    0.36 
   3   2 -13    0.81    0.31 
   3   2 -13    1.04    0.49 
   3   2 -13    0.74    0.24 
   3  -2 -13    0.85    0.36 
   3  -2 -13    0.70    0.23 
   3  -2 -13    0.74    0.26 
   3  -2 -13    0.64    0.26 
   3   2 -12    0.29    0.34 
   3   2 -12   -0.03    0.23 
   3   2 -12   -0.04    0.41 
   3  -2 -12    0.02    0.31 
   3  -2 -12   -0.16    0.23 
   3  -2 -12    0.06    0.23 
   3  -2 -12    0.09    0.23 
   3   2 -11    4.38    0.22 
   3   2 -11    4.63    0.32 
   3   2 -11    4.59    0.40 
  -3  -2  11    4.38    0.13 
   3  -2 -11    4.38    0.27 
   3  -2 -11    4.52    0.24 
   3  -2 -11    4.37    0.20 
  -3  -2  11    4.41    0.15 
   3  -2 -11    4.26    0.29 
   3   2 -10   14.83    0.28 
   3   2 -10   14.69    0.34 
   3   2 -10   14.69    0.15 
   3   2 -10   14.50    0.19 
  -3  -2  10   14.65    0.13 
   3  -2 -10   14.70    0.22 
   3  -2 -10   14.39    0.24 
   3  -2 -10   14.71    0.22 
   3  -2 -10   14.60    0.26 
  -3  -2  10   14.68    0.09 
   3   2  -9    0.87    0.30 
   3   2  -9    0.49    0.34 
   3   2  -9    0.75    0.17 
   3   2  -9    0.38    0.19 
   3  -2  -9    0.77    0.28 
  -3  -2   9    0.73    0.14 
  -3  -2   9    0.55    0.10 
   3  -2  -9    0.30    0.23 
   3  -2  -9    0.58    0.21 
   3   2  -8    0.83    0.31 
   3   2  -8    0.94    0.16 
   3   2  -8    0.66    0.17 
   3   2  -8    0.97    0.28 
   3  -2  -8    1.06    0.23 
   3  -2  -8    0.92    0.26 
  -3  -2   8    0.92    0.19 
  -3  -2   8    0.96    0.26 
  -3  -2   8    0.94    0.15 
  -3  -2   8    0.84    0.15 
   3  -2  -8    0.54    0.22 
   3   2  -7    1.87    0.25 
   3   2  -7    1.91    0.30 
   3   2  -7    1.76    0.15 
   3   2  -7    1.85    0.14 
   3  -2  -7    2.08    0.19 
  -3  -2   7    1.89    0.17 
  -3  -2   7    1.78    0.22 
   3  -2  -7    1.76    0.22 
   3  -2  -7    1.68    0.18 
  -3  -2   7    1.87    0.14 
  -3  -2   7    1.84    0.13 
   3   2  -6    0.12    0.15 
   3   2  -6    0.08    0.15 
  -3   2   6    0.15    0.07 
   3   2  -6    0.09    0.23 
   3   2  -6    0.09    0.27 
  -3  -2   6    0.14    0.22 
  -3  -2   6    0.15    0.16 
   3  -2  -6    0.19    0.09 
   3  -2  -6    0.06    0.20 
  -3  -2   6    0.13    0.13 
  -3  -2   6    0.17    0.15 
   3  -2  -6    0.10    0.08 
   3  -2  -6    0.06    0.19 
   3   2  -5   13.16    0.28 
   3   2  -5   13.20    0.17 
   3   2  -5   13.33    0.27 
   3   2  -5   13.12    0.16 
  -3   2   5   13.14    0.11 
   3  -2  -5   13.05    0.12 
   3  -2  -5   13.10    0.23 
  -3  -2   5   13.11    0.26 
   3  -2  -5   13.12    0.12 
   3  -2  -5   13.13    0.20 
  -3  -2   5   13.14    0.16 
  -3  -2   5   13.03    0.22 
  -3  -2   5   13.13    0.18 
  -3  -2   5   13.17    0.18 
  -3   2   4   10.67    0.02 
   3   2  -4   10.70    0.24 
   3   2  -4   10.72    0.14 
   3   2  -4   10.76    0.20 
  -3   2   4   10.64    0.17 
   3   2  -4   10.79    0.13 
   3  -2  -4   10.67    0.10 
  -3  -2   4   10.68    0.12 
   3  -2  -4   10.70    0.10 
  -3  -2   4   10.64    0.17 
  -3  -2   4   10.61    0.20 
   3  -2  -4   10.70    0.15 
   3  -2  -4   10.57    0.17 
  -3  -2   4   10.63    0.14 
  -3  -2   4   10.63    0.13 
   3   2  -3   73.97    0.25 
   3   2  -3   73.48    0.39 
  -3   2   3   73.68    0.26 
   3   2  -3   74.29    0.26 
   3   2  -3   73.90    0.30 
  -3   2   3   73.71    0.21 
  -3  -2   3   74.02    0.35 
  -3  -2   3   74.15    0.27 
   3  -2  -3   73.75    0.22 
  -3  -2   3   73.98    0.28 
   3  -2  -3   73.56    0.22 
   3  -2  -3   73.77    0.30 
  -3  -2   3   74.02    0.23 
   3   2  -2    6.68    0.17 
  -3   2   2    6.63    0.14 
   3   2  -2    6.63    0.16 
   3   2  -2    6.80    0.22 
   3   2  -2    6.71    0.21 
  -3   2   2    6.59    0.11 
   3   2  -2    6.74    0.15 
  -3   2   2    6.55    0.19 
   3  -2  -2    6.46    0.09 
   3  -2  -2    6.58    0.13 
  -3  -2   2    6.56    0.15 
   3  -2  -2    6.71    0.20 
  -3  -2   2    6.66    0.17 
   3  -2  -2    6.56    0.10 
  -3  -2   2    6.63    0.22 
  -3  -2   2    6.84    0.16 
  -3  -2   2    6.80    0.20 
  -3   2   1    7.40    0.14 
   3   2  -1    7.40    0.18 
   3   2  -1    7.37    0.17 
   3   2  -1    7.35    0.15 
  -3   2   1    7.46    0.09 
  -3   2   1    7.43    0.12 
  -3   2   1    7.24    0.15 
   3   2  -1    7.30    0.16 
  -3   2   1    7.38    0.15 
  -3  -2   1    7.33    0.15 
   3  -2  -1    7.39    0.12 
  -3  -2   1    7.33    0.15 
   3  -2  -1    7.42    0.15 
   3  -2  -1    7.40    0.17 
  -3  -2   1    7.45    0.17 
   3  -2  -1    7.28    0.13 
   3  -2  -1    7.48    0.18 
  -3  -2   1    7.37    0.15 
  -3  -2   1    7.35    0.17 
   3   2   0    0.31    0.12 
   3   2   0    0.34    0.13 
  -3   2   0    0.31    0.12 
   3   2   0    0.40    0.12 
  -3   2   0    0.40    0.13 
  -3   2   0    0.34    0.11 
  -3   2   0    0.31    0.11 
   3   2   0    0.32    0.10 
  -3  -2   0    0.41    0.12 
   3  -2   0    0.37    0.12 
   3  -2   0    0.39    0.13 
  -3  -2   0    0.40    0.12 
   3  -2   0    0.36    0.12 
  -3  -2   0    0.32    0.13 
   3  -2   0    0.38    0.15 
  -3  -2   0    0.33    0.10 
   3  -2   0    0.36    0.12 
   3   2   1    9.18    0.12 
   3   2   1    9.20    0.12 
  -3   2  -1    9.21    0.13 
   3   2   1    9.18    0.13 
  -3   2  -1    9.19    0.15 
  -3   2  -1    9.11    0.13 
  -3   2  -1    9.21    0.16 
  -3  -2  -1    9.19    0.11 
  -3  -2  -1    9.11    0.13 
  -3  -2  -1    9.08    0.14 
   3  -2   1    9.19    0.15 
   3  -2   1    9.17    0.15 
  -3  -2  -1    9.18    0.12 
   3  -2   1    9.22    0.14 
   3  -2   1    9.15    0.15 
   3  -2   1    9.22    0.15 
   3   2   2   47.86    0.14 
  -3   2  -2   47.77    0.15 
  -3   2  -2   47.83    0.20 
  -3   2  -2   47.84    0.19 
  -3   2  -2   47.86    0.18 
   3   2   2   47.87    0.14 
   3  -2   2   47.79    0.19 
   3  -2   2   47.80    0.23 
   3  -2   2   47.80    0.16 
   3  -2   2   47.91    0.21 
  -3  -2  -2   47.82    0.14 
  -3  -2  -2   47.65    0.13 
   3  -2   2   47.86    0.16 
  -3  -2  -2   47.95    0.13 
  -3   2  -3   10.17    0.15 
   3   2   3   10.25    0.12 
  -3   2  -3   10.18    0.26 
   3   2   3   10.29    0.15 
  -3   2  -3   10.29    0.21 
  -3   2  -3   10.20    0.15 
   3  -2   3   10.28    0.16 
   3  -2   3   10.24    0.18 
  -3  -2  -3   10.15    0.11 
  -3  -2  -3   10.23    0.13 
   3  -2   3   10.23    0.14 
   3  -2   3   10.17    0.20 
   3   2   4    0.23    0.10 
   3   2   4    0.22    0.15 
  -3   2  -4    0.32    0.24 
  -3   2  -4    0.19    0.19 
  -3   2  -4    0.20    0.15 
  -3   2  -4    0.23    0.15 
   3  -2   4    0.24    0.20 
  -3  -2  -4    0.21    0.14 
   3  -2   4    0.25    0.22 
  -3  -2  -4    0.21    0.12 
   3  -2   4    0.23    0.15 
   3  -2   4    0.26    0.16 
  -3   2  -5    1.15    0.13 
  -3   2  -5    1.15    0.19 
  -3   2  -5    1.14    0.30 
  -3   2  -5    1.20    0.16 
   3   2   5    1.08    0.09 
   3  -2   5    1.04    0.21 
  -3  -2  -5    1.13    0.10 
  -3  -2  -5    1.05    0.15 
   3  -2   5    1.23    0.17 
   3  -2   5    1.16    0.20 
   3  -2   5    1.14    0.13 
  -3   2  -6   11.03    0.14 
   3   2   6   10.92    0.07 
  -3   2  -6   11.10    0.27 
  -3   2  -6   11.08    0.22 
   3  -2   6   10.94    0.14 
  -3  -2  -6   10.95    0.08 
   3  -2   6   10.97    0.23 
   3  -2   6   10.93    0.20 
   3  -2   6   11.03    0.14 
  -3  -2  -6   10.87    0.16 
  -3   2  -7    0.29    0.28 
  -3   2  -7    0.33    0.16 
  -3   2  -7    0.32    0.23 
   3  -2   7    0.30    0.21 
   3  -2   7    0.23    0.14 
  -3  -2  -7    0.25    0.18 
  -3  -2  -7    0.27    0.08 
  -3  -2  -7    0.33    0.06 
  -3  -2  -7    0.36    0.27 
   3  -2   7    0.38    0.14 
  -3   2  -8    0.55    0.28 
  -3   2  -8    0.54    0.33 
  -3   2  -8    0.42    0.17 
   3  -2   8    0.43    0.26 
   3  -2   8    0.41    0.16 
  -3  -2  -8    0.18    0.28 
  -3  -2  -8    0.48    0.23 
   3  -2   8    0.31    0.16 
  -3   2  -9    1.36    0.24 
  -3   2  -9    1.22    0.30 
  -3   2  -9    1.28    0.34 
  -3   2  -9    1.23    0.14 
   3  -2   9    1.25    0.22 
   3  -2   9    1.33    0.13 
   3  -2   9    1.25    0.10 
  -3  -2  -9    1.24    0.27 
  -3  -2  -9    1.35    0.21 
  -3   2 -10    5.56    0.15 
  -3   2 -10    5.62    0.33 
  -3   2 -10    5.37    0.35 
  -3   2 -10    5.66    0.27 
  -3  -2 -10    5.38    0.27 
   3  -2  10    5.47    0.09 
   3  -2  10    5.53    0.14 
  -3  -2 -10    5.39    0.27 
  -3  -2 -10    5.49    0.23 
  -3   2 -11    2.00    0.30 
  -3   2 -11    1.67    0.34 
  -3   2 -11    1.80    0.41 
  -3  -2 -11    1.56    0.25 
   3  -2  11    1.76    0.15 
  -3  -2 -11    1.82    0.24 
  -3  -2 -11    1.74    0.30 
  -3   2 -12    0.51    0.30 
  -3   2 -12    0.36    0.45 
  -3   2 -12    0.26    0.33 
  -3  -2 -12    0.24    0.24 
  -3  -2 -12    0.12    0.26 
  -3  -2 -12    0.24    0.28 
  -3   2 -13    0.41    0.49 
  -3   2 -13    0.69    0.30 
  -3   2 -13    0.68    0.36 
  -3  -2 -13    0.43    0.24 
  -3  -2 -13    0.68    0.31 
  -3  -2 -13    0.73    0.41 
  -3  -2 -13    0.54    0.30 
  -3   2 -14    1.70    0.30 
  -3   2 -14    1.51    0.50 
  -3   2 -14    1.73    0.35 
  -3  -2 -14    1.51    0.38 
  -3  -2 -14    1.61    0.27 
  -3  -2 -14    1.62    0.30 
  -3  -2 -14    1.53    0.27 
  -3   2 -15    0.51    0.37 
  -3   2 -15    0.69    0.37 
  -3   2 -15    0.45    0.51 
  -3  -2 -15    0.41    0.27 
  -3  -2 -15    0.49    0.45 
  -3  -2 -15    0.63    0.33 
  -3  -2 -15    0.53    0.32 
   3   3 -15    0.19    0.60 
   3   3 -15    0.15    0.38 
   3  -3 -15   -0.01    0.29 
   3  -3 -15   -0.05    0.38 
   3  -3 -15    0.14    0.30 
   3  -3 -15    0.04    0.30 
   3   3 -14    0.06    0.26 
   3   3 -14    0.06    0.31 
   3   3 -14    0.00    0.51 
   3  -3 -14    0.12    0.24 
   3  -3 -14    0.07    0.38 
   3  -3 -14    0.03    0.26 
   3  -3 -14    0.05    0.28 
   3   3 -13    0.15    0.26 
   3   3 -13    0.07    0.48 
   3   3 -13    0.19    0.31 
   3  -3 -13    0.08    0.31 
   3  -3 -13    0.11    0.26 
   3  -3 -13    0.18    0.28 
   3  -3 -13    0.03    0.23 
   3   3 -12    0.56    0.40 
   3   3 -12    0.36    0.27 
   3   3 -12    0.64    0.50 
   3  -3 -12    0.57    0.31 
   3  -3 -12    0.40    0.34 
   3  -3 -12    0.24    0.29 
   3  -3 -12    0.51    0.28 
   3   3 -11    3.11    0.48 
   3   3 -11    2.77    0.26 
   3   3 -11    2.86    0.24 
   3   3 -11    2.97    0.37 
   3  -3 -11    2.93    0.34 
   3  -3 -11    3.12    0.31 
  -3  -3  11    2.84    0.20 
   3  -3 -11    2.73    0.33 
   3   3 -10    0.05    0.31 
   3   3 -10   -0.02    0.17 
   3   3 -10    0.04    0.36 
   3   3 -10   -0.01    0.20 
  -3  -3  10   -0.09    0.16 
   3  -3 -10    0.06    0.28 
   3  -3 -10    0.12    0.23 
  -3  -3  10    0.08    0.21 
   3  -3 -10   -0.25    0.28 
   3   3  -9    0.21    0.21 
   3   3  -9    0.00    0.36 
   3   3  -9    0.10    0.17 
   3   3  -9    0.02    0.28 
  -3  -3   9    0.01    0.20 
   3  -3  -9    0.02    0.26 
   3  -3  -9    0.03    0.26 
  -3  -3   9    0.19    0.18 
   3   3  -8    0.25    0.16 
   3   3  -8    0.28    0.30 
   3   3  -8    0.37    0.28 
   3   3  -8    0.37    0.19 
   3  -3  -8    0.56    0.24 
   3  -3  -8    0.33    0.08 
   3  -3  -8    0.27    0.08 
   3  -3  -8    0.27    0.24 
  -3  -3   8    0.43    0.18 
  -3  -3   8    0.20    0.15 
  -3  -3   8    0.28    0.17 
   3   3  -7   18.15    0.37 
   3   3  -7   17.72    0.42 
   3   3  -7   17.98    0.52 
   3   3  -7   17.97    0.33 
   3  -3  -7   18.67    0.44 
  -3  -3   7   18.03    0.44 
   3  -3  -7   18.06    0.42 
  -3  -3   7   17.90    0.31 
  -3  -3   7   17.97    0.31 
   3  -3  -7   17.85    0.23 
   3  -3  -7   17.96    0.23 
  -3  -3   7   17.86    0.35 
   3   3  -6    3.16    0.25 
   3   3  -6    2.88    0.37 
   3   3  -6    3.10    0.34 
  -3   3   6    3.03    0.16 
   3   3  -6    2.94    0.23 
   3  -3  -6    3.04    0.27 
   3  -3  -6    3.00    0.17 
  -3  -3   6    3.23    0.33 
  -3  -3   6    2.94    0.22 
   3  -3  -6    2.98    0.30 
  -3  -3   6    2.96    0.24 
  -3  -3   6    2.88    0.23 
   3  -3  -6    2.94    0.16 
   3   3  -5    9.32    0.20 
   3   3  -5    9.43    0.21 
   3   3  -5    9.15    0.31 
   3   3  -5    9.25    0.25 
  -3   3   5    9.21    0.23 
   3  -3  -5    9.31    0.16 
   3  -3  -5    9.10    0.13 
  -3  -3   5    9.30    0.26 
   3  -3  -5    9.35    0.26 
   3  -3  -5    9.21    0.20 
  -3  -3   5    9.19    0.20 
  -3  -3   5    9.36    0.20 
  -3  -3   5    9.15    0.18 
  -3  -3   5    9.25    0.28 
   3   3  -4    3.35    0.24 
  -3   3   4    3.48    0.30 
  -3   3   4    3.25    0.19 
   3   3  -4    3.13    0.23 
   3   3  -4    3.21    0.25 
   3   3  -4    3.11    0.33 
   3   3  -4    3.25    0.30 
  -3  -3   4    3.27    0.24 
  -3  -3   4    3.29    0.24 
  -3  -3   4    3.22    0.31 
   3  -3  -4    3.16    0.26 
   3  -3  -4    3.24    0.20 
  -3  -3   4    3.17    0.22 
   3  -3  -4    3.21    0.20 
   3  -3  -4    3.25    0.19 
  -3  -3   4    3.27    0.28 
  -3   3   3    3.71    0.23 
   3   3  -3    3.58    0.20 
  -3   3   3    3.38    0.16 
   3   3  -3    3.48    0.20 
   3   3  -3    3.70    0.27 
   3   3  -3    3.52    0.20 
   3   3  -3    3.40    0.27 
  -3  -3   3    3.56    0.20 
   3  -3  -3    3.56    0.19 
   3  -3  -3    3.62    0.18 
  -3  -3   3    3.71    0.26 
  -3  -3   3    3.60    0.21 
   3  -3  -3    3.44    0.15 
  -3  -3   3    3.53    0.26 
   3  -3  -3    3.84    0.25 
  -3  -3   3    3.61    0.19 
   3   3  -2    0.47    0.19 
  -3   3   2    0.24    0.17 
   3   3  -2    0.40    0.24 
   3   3  -2    0.20    0.25 
  -3   3   2    0.39    0.19 
  -3   3   2    0.26    0.15 
   3   3  -2    0.37    0.19 
  -3  -3   2    0.29    0.17 
  -3  -3   2    0.29    0.16 
  -3  -3   2    0.32    0.22 
   3  -3  -2    0.33    0.20 
  -3  -3   2    0.31    0.22 
   3  -3  -2    0.30    0.23 
   3  -3  -2    0.19    0.19 
   3  -3  -2    0.36    0.15 
   3  -3  -2    0.19    0.15 
  -3  -3   2    0.39    0.23 
  -3  -3   2    0.29    0.19 
   3   3  -1   12.73    0.41 
   3   3  -1   12.61    0.34 
   3   3  -1   12.45    0.30 
  -3   3   1   12.49    0.31 
   3   3  -1   12.57    0.43 
  -3   3   1   12.39    0.34 
  -3   3   1   12.53    0.34 
   3  -3  -1   12.55    0.36 
   3  -3  -1   12.70    0.32 
  -3  -3   1   12.41    0.40 
  -3  -3   1   12.39    0.35 
   3  -3  -1   12.26    0.32 
  -3  -3   1   12.48    0.38 
   3  -3  -1   12.52    0.34 
  -3  -3   1   12.57    0.34 
  -3  -3   1   12.47    0.34 
  -3  -3   1   12.50    0.34 
   3  -3  -1   12.56    0.38 
   3   3   0    6.57    0.30 
  -3   3   0    6.32    0.30 
  -3   3   0    6.31    0.30 
   3   3   0    6.28    0.33 
  -3   3   0    6.44    0.30 
  -3   3   0    6.30    0.34 
   3   3   0    6.35    0.26 
   3   3   0    6.37    0.31 
  -3  -3   0    6.39    0.31 
  -3  -3   0    6.50    0.31 
   3  -3   0    6.44    0.35 
  -3  -3   0    6.42    0.28 
  -3  -3   0    6.27    0.27 
   3  -3   0    6.62    0.33 
   3  -3   0    6.60    0.33 
   3  -3   0    6.73    0.35 
  -3  -3   0    6.36    0.34 
   3  -3   0    6.53    0.28 
  -3   3  -1    3.87    0.27 
  -3   3  -1    4.32    0.27 
  -3   3  -1    3.98    0.26 
   3   3   1    4.22    0.24 
   3   3   1    4.00    0.23 
   3   3   1    4.09    0.25 
  -3   3  -1    4.16    0.28 
   3   3   1    4.22    0.30 
  -3   3  -1    4.13    0.27 
   3  -3   1    3.90    0.27 
   3  -3   1    4.09    0.26 
  -3  -3  -1    4.11    0.25 
  -3  -3  -1    4.10    0.24 
   3  -3   1    3.98    0.27 
   3  -3   1    4.24    0.28 
   3  -3   1    4.17    0.27 
  -3  -3  -1    4.05    0.24 
  -3  -3  -1    4.22    0.27 
  -3  -3  -1    4.23    0.23 
   3   3   2    0.26    0.15 
  -3   3  -2    0.32    0.20 
  -3   3  -2    0.29    0.20 
   3   3   2    0.33    0.15 
  -3   3  -2    0.18    0.17 
  -3   3  -2    0.20    0.23 
  -3   3  -2    0.31    0.16 
  -3  -3  -2    0.40    0.16 
   3  -3   2    0.42    0.18 
  -3  -3  -2    0.34    0.17 
   3  -3   2    0.20    0.19 
   3  -3   2    0.34    0.20 
   3  -3   2    0.37    0.20 
   3  -3   2    0.31    0.19 
  -3  -3  -2    0.31    0.13 
  -3  -3  -2    0.23    0.14 
  -3  -3  -2    0.32    0.16 
  -3   3  -3    1.91    0.31 
   3   3   3    1.68    0.19 
   3   3   3    1.87    0.22 
  -3   3  -3    1.97    0.25 
  -3   3  -3    1.83    0.24 
  -3   3  -3    1.88    0.28 
  -3  -3  -3    1.93    0.22 
  -3  -3  -3    1.69    0.20 
   3  -3   3    1.83    0.31 
   3  -3   3    1.64    0.22 
  -3  -3  -3    1.82    0.20 
   3  -3   3    2.14    0.27 
   3  -3   3    1.75    0.27 
  -3  -3  -3    1.70    0.19 
   3  -3   3    1.68    0.23 
   3   3   4    0.24    0.16 
  -3   3  -4    0.15    0.15 
  -3   3  -4    0.20    0.16 
  -3   3  -4    0.16    0.20 
  -3   3  -4    0.14    0.22 
   3   3   4    0.22    0.12 
   3  -3   4    0.21    0.16 
  -3  -3  -4    0.16    0.12 
   3  -3   4    0.24    0.22 
  -3  -3  -4    0.25    0.15 
  -3  -3  -4    0.24    0.13 
   3  -3   4    0.14    0.17 
   3  -3   4    0.14    0.16 
   3   3   5   15.75    0.43 
  -3   3  -5   15.63    0.62 
  -3   3  -5   16.16    0.60 
  -3   3  -5   15.61    0.50 
   3   3   5   15.42    0.49 
  -3   3  -5   15.90    0.52 
   3  -3   5   15.87    0.60 
  -3  -3  -5   15.64    0.44 
   3  -3   5   15.82    0.51 
   3  -3   5   16.10    0.60 
   3  -3   5   15.89    0.50 
  -3  -3  -5   15.62    0.49 
  -3  -3  -5   15.78    0.44 
  -3   3  -6    3.10    0.20 
   3   3   6    3.09    0.13 
  -3   3  -6    3.18    0.27 
  -3   3  -6    3.07    0.20 
  -3   3  -6    2.97    0.30 
   3  -3   6    3.15    0.20 
  -3  -3  -6    2.99    0.13 
  -3  -3  -6    2.92    0.17 
   3  -3   6    3.20    0.19 
   3  -3   6    3.11    0.26 
   3  -3   6    3.15    0.27 
  -3  -3  -6    3.03    0.13 
  -3   3  -7    2.20    0.31 
  -3   3  -7    2.31    0.27 
  -3   3  -7    1.98    0.35 
  -3   3  -7    2.24    0.23 
   3   3   7    2.17    0.15 
   3  -3   7    2.27    0.25 
  -3  -3  -7    2.16    0.26 
   3  -3   7    2.30    0.34 
  -3  -3  -7    2.15    0.16 
   3  -3   7    2.13    0.22 
  -3  -3  -7    2.27    0.16 
  -3   3  -8    1.84    0.24 
  -3   3  -8    1.68    0.31 
  -3   3  -8    1.75    0.38 
  -3   3  -8    1.79    0.28 
  -3   3  -8    1.76    0.20 
   3  -3   8    1.66    0.17 
   3  -3   8    1.70    0.19 
  -3  -3  -8    1.72    0.10 
  -3  -3  -8    1.56    0.21 
   3  -3   8    1.69    0.26 
  -3  -3  -8    1.66    0.10 
  -3   3  -9    5.78    0.23 
  -3   3  -9    5.73    0.43 
  -3   3  -9    5.75    0.37 
  -3   3  -9    5.84    0.33 
   3  -3   9    5.66    0.23 
  -3  -3  -9    5.68    0.27 
  -3  -3  -9    5.72    0.37 
  -3   3 -10   10.79    0.47 
  -3   3 -10   10.50    0.46 
  -3   3 -10   10.88    0.41 
  -3   3 -10   10.69    0.25 
  -3  -3 -10   10.55    0.40 
  -3  -3 -10   10.62    0.32 
   3  -3  10   10.84    0.27 
  -3   3 -11    0.98    0.37 
  -3   3 -11    1.02    0.30 
  -3   3 -11    0.79    0.39 
  -3  -3 -11    0.81    0.24 
  -3  -3 -11    0.93    0.34 
   3  -3  11    0.86    0.17 
  -3  -3 -11    0.69    0.30 
  -3   3 -12    0.26    0.47 
  -3   3 -12    0.17    0.36 
  -3   3 -12    0.24    0.28 
  -3  -3 -12   -0.03    0.26 
  -3  -3 -12    0.11    0.24 
  -3  -3 -12    0.15    0.25 
  -3  -3 -12    0.09    0.30 
  -3   3 -13    7.51    0.40 
  -3   3 -13    7.26    0.46 
  -3   3 -13    7.20    0.55 
  -3  -3 -13    7.54    0.50 
  -3  -3 -13    7.18    0.33 
  -3  -3 -13    7.43    0.42 
  -3  -3 -13    7.49    0.35 
  -3   3 -14    1.50    0.33 
  -3   3 -14    1.74    0.43 
  -3   3 -14    1.59    0.52 
  -3  -3 -14    1.32    0.39 
  -3  -3 -14    1.37    0.31 
  -3  -3 -14    1.42    0.28 
  -3  -3 -14    1.43    0.29 
  -3   3 -15    0.35    0.45 
  -3   3 -15    0.20    0.59 
  -3   3 -15    0.13    0.33 
  -3  -3 -15    0.05    0.27 
  -3  -3 -15    0.10    0.31 
  -3  -3 -15    0.19    0.44 
  -3  -3 -15    0.11    0.34 
   3   4 -15    0.55    0.63 
   3   4 -15    0.54    0.44 
   3  -4 -15    0.50    0.33 
   3  -4 -15    0.44    0.31 
   3  -4 -15    0.34    0.31 
   3   4 -14    1.03    0.38 
   3   4 -14    0.99    0.59 
   3  -4 -14    1.07    0.30 
   3  -4 -14    0.97    0.30 
   3  -4 -14    0.81    0.29 
   3  -4 -14    0.84    0.35 
   3   4 -13    0.47    0.42 
   3   4 -13    0.04    0.27 
   3   4 -13    0.29    0.53 
   3  -4 -13    0.06    0.24 
   3  -4 -13   -0.03    0.27 
   3  -4 -13   -0.04    0.28 
   3  -4 -13    0.03    0.34 
   3   4 -12    0.27    0.40 
   3   4 -12    0.48    0.53 
   3   4 -12    0.60    0.31 
   3  -4 -12    0.36    0.33 
   3  -4 -12    0.56    0.37 
   3  -4 -12    0.50    0.30 
   3   4 -11   10.48    0.35 
   3   4 -11   10.54    0.45 
   3   4 -11   10.53    0.25 
  -3  -4  11   10.47    0.27 
   3  -4 -11   10.36    0.31 
   3  -4 -11   10.51    0.24 
  -3  -4  11   10.49    0.22 
   3  -4 -11   10.75    0.34 
   3   4 -10    1.79    0.24 
   3   4 -10    1.51    0.19 
   3   4 -10    1.59    0.40 
   3   4 -10    1.64    0.34 
   3  -4 -10    1.80    0.31 
   3  -4 -10    1.83    0.30 
  -3  -4  10    1.63    0.23 
  -3  -4  10    1.78    0.21 
   3   4  -9    1.46    0.38 
   3   4  -9    1.25    0.19 
   3   4  -9    1.47    0.31 
   3   4  -9    1.38    0.21 
   3  -4  -9    1.42    0.29 
  -3  -4   9    1.41    0.20 
   3  -4  -9    1.30    0.10 
   3  -4  -9    1.44    0.10 
   3  -4  -9    1.44    0.26 
  -3  -4   9    1.33    0.20 
   3   4  -8    5.93    0.34 
   3   4  -8    6.01    0.24 
   3   4  -8    6.01    0.40 
   3   4  -8    6.16    0.27 
  -3  -4   8    6.12    0.26 
   3  -4  -8    6.14    0.29 
   3  -4  -8    6.09    0.15 
   3  -4  -8    5.89    0.31 
  -3  -4   8    6.11    0.25 
   3  -4  -8    5.99    0.16 
   3   4  -7    2.12    0.33 
  -3   4   7    2.21    0.24 
   3   4  -7    2.18    0.26 
   3   4  -7    2.25    0.22 
   3   4  -7    2.22    0.22 
   3  -4  -7    2.27    0.23 
  -3  -4   7    2.16    0.21 
   3  -4  -7    2.15    0.13 
   3  -4  -7    2.23    0.15 
   3  -4  -7    2.06    0.25 
  -3  -4   7    2.19    0.20 
   3   4  -6    7.15    0.24 
  -3   4   6    7.21    0.25 
   3   4  -6    7.14    0.21 
   3   4  -6    7.12    0.34 
  -3   4   6    7.10    0.13 
   3   4  -6    7.00    0.26 
   3   4  -6    7.06    0.22 
   3  -4  -6    7.16    0.19 
   3  -4  -6    7.09    0.15 
   3  -4  -6    7.21    0.27 
   3  -4  -6    7.05    0.20 
  -3  -4   6    7.09    0.20 
  -3  -4   6    7.18    0.23 
  -3  -4   6    7.05    0.19 
  -3  -4   6    7.11    0.29 
   3   4  -5   26.63    0.31 
  -3   4   5   26.46    0.17 
   3   4  -5   26.61    0.23 
   3   4  -5   26.72    0.26 
   3   4  -5   26.36    0.21 
   3   4  -5   26.72    0.35 
  -3   4   5   26.80    0.29 
   3  -4  -5   26.57    0.20 
   3  -4  -5   26.51    0.19 
  -3  -4   5   26.50    0.23 
   3  -4  -5   26.65    0.19 
  -3  -4   5   26.65    0.28 
   3  -4  -5   26.47    0.26 
  -3  -4   5   26.51    0.22 
  -3  -4   5   26.67    0.23 
   3   4  -4    1.21    0.26 
   3   4  -4    0.97    0.22 
  -3   4   4    0.92    0.17 
   3   4  -4    0.95    0.26 
  -3   4   4    1.18    0.26 
   3   4  -4    1.04    0.23 
   3   4  -4    1.02    0.31 
   3  -4  -4    0.99    0.19 
  -3  -4   4    1.07    0.21 
   3  -4  -4    1.00    0.26 
  -3  -4   4    1.02    0.28 
   3  -4  -4    1.03    0.20 
  -3  -4   4    0.92    0.24 
   3  -4  -4    0.86    0.17 
  -3  -4   4    0.96    0.23 
  -3  -4   4    0.90    0.20 
   3   4  -3    1.74    0.18 
   3   4  -3    1.77    0.19 
   3   4  -3    1.73    0.21 
  -3   4   3    1.82    0.19 
   3   4  -3    1.63    0.17 
  -3   4   3    1.65    0.17 
   3   4  -3    1.69    0.23 
  -3  -4   3    1.66    0.21 
  -3  -4   3    1.65    0.17 
   3  -4  -3    1.59    0.16 
  -3  -4   3    1.75    0.19 
   3  -4  -3    1.77    0.16 
  -3  -4   3    1.86    0.19 
   3  -4  -3    1.65    0.19 
   3  -4  -3    1.72    0.15 
  -3  -4   3    1.69    0.16 
  -3   4   2   30.15    0.17 
   3   4  -2   29.99    0.15 
  -3   4   2   30.06    0.15 
   3   4  -2   29.95    0.20 
   3   4  -2   29.99    0.20 
  -3   4   2   30.08    0.19 
   3   4  -2   30.00    0.18 
   3  -4  -2   30.05    0.17 
   3  -4  -2   30.05    0.16 
  -3  -4   2   30.06    0.18 
   3  -4  -2   30.05    0.22 
   3  -4  -2   30.00    0.17 
  -3  -4   2   30.01    0.22 
  -3  -4   2   30.01    0.16 
  -3  -4   2   30.05    0.20 
   3  -4  -2   30.03    0.16 
  -3  -4   2   30.03    0.19 
  -3  -4   2   30.06    0.17 
  -3   4   1    1.10    0.17 
   3   4  -1    1.13    0.17 
  -3   4   1    1.10    0.09 
   3   4  -1    1.11    0.19 
  -3   4   1    1.11    0.15 
  -3   4   1    1.15    0.17 
  -3   4   1    1.08    0.16 
   3   4  -1    1.11    0.17 
   3   4  -1    1.10    0.16 
   3  -4  -1    1.15    0.19 
  -3  -4   1    1.23    0.19 
   3  -4  -1    1.13    0.18 
  -3  -4   1    1.15    0.18 
  -3  -4   1    1.11    0.17 
   3  -4  -1    1.23    0.17 
  -3  -4   1    1.01    0.23 
  -3  -4   1    1.19    0.19 
   3  -4  -1    1.15    0.17 
  -3  -4   1    1.11    0.20 
   3  -4  -1    1.20    0.20 
  -3   4   0    0.91    0.21 
   3   4   0    0.90    0.19 
   3   4   0    0.85    0.22 
  -3   4   0    0.69    0.19 
   3   4   0    0.81    0.17 
  -3   4   0    0.99    0.22 
  -3   4   0    0.78    0.20 
   3   4   0    0.89    0.20 
  -3   4   0    0.94    0.24 
  -3   4   0    0.80    0.17 
  -3  -4   0    0.91    0.20 
   3  -4   0    0.87    0.23 
  -3  -4   0    0.77    0.18 
  -3  -4   0    0.81    0.21 
   3  -4   0    0.86    0.21 
  -3  -4   0    0.80    0.18 
   3  -4   0    0.85    0.20 
  -3  -4   0    0.83    0.19 
   3  -4   0    0.77    0.22 
   3  -4   0    0.91    0.22 
  -3   4  -1    0.52    0.19 
  -3   4  -1    0.42    0.23 
   3   4   1    0.67    0.17 
   3   4   1    0.50    0.18 
   3   4   1    0.53    0.19 
   3   4   1    0.64    0.23 
  -3   4  -1    0.49    0.22 
  -3   4  -1    0.41    0.26 
  -3   4  -1    0.47    0.21 
   3  -4   1    0.55    0.23 
  -3  -4  -1    0.48    0.21 
  -3  -4  -1    0.52    0.17 
   3  -4   1    0.49    0.21 
  -3  -4  -1    0.55    0.17 
   3  -4   1    0.48    0.22 
  -3  -4  -1    0.44    0.18 
  -3  -4  -1    0.41    0.19 
   3  -4   1    0.51    0.19 
   3  -4   1    0.56    0.31 
   3   4   2   26.32    0.16 
   3   4   2   26.35    0.13 
  -3   4  -2   26.36    0.20 
  -3   4  -2   26.24    0.16 
  -3   4  -2   26.15    0.17 
   3   4   2   26.48    0.16 
  -3   4  -2   26.35    0.20 
  -3   4  -2   26.33    0.18 
  -3  -4  -2   26.36    0.16 
  -3  -4  -2   26.32    0.17 
   3  -4   2   26.35    0.20 
  -3  -4  -2   26.36    0.17 
   3  -4   2   26.32    0.20 
   3  -4   2   26.35    0.17 
   3  -4   2   26.28    0.17 
   3  -4   2   26.33    0.19 
  -3  -4  -2   26.36    0.16 
  -3  -4  -2   26.31    0.13 
  -3   4  -3    9.38    0.20 
  -3   4  -3    9.34    0.17 
   3   4   3    9.30    0.16 
   3   4   3    9.36    0.15 
  -3   4  -3    9.31    0.18 
  -3   4  -3    9.45    0.23 
  -3   4  -3    9.31    0.19 
   3  -4   3    9.38    0.19 
   3  -4   3    9.31    0.19 
  -3  -4  -3    9.34    0.19 
   3  -4   3    9.30    0.20 
   3  -4   3    9.20    0.21 
  -3  -4  -3    9.37    0.17 
  -3  -4  -3    9.37    0.16 
  -3  -4  -3    9.45    0.17 
   3  -4   3    9.30    0.18 
  -3  -4  -3    9.24    0.13 
  -3   4  -4    6.72    0.27 
  -3   4  -4    6.61    0.26 
  -3   4  -4    6.69    0.30 
  -3   4  -4    6.80    0.34 
  -3   4  -4    6.63    0.26 
   3   4   4    6.68    0.22 
   3   4   4    6.92    0.27 
  -3  -4  -4    7.01    0.27 
  -3  -4  -4    6.68    0.21 
   3  -4   4    6.69    0.31 
   3  -4   4    6.85    0.34 
   3  -4   4    6.72    0.28 
   3  -4   4    6.85    0.28 
   3  -4   4    6.87    0.27 
  -3  -4  -4    6.63    0.22 
  -3  -4  -4    6.74    0.23 
  -3   4  -5    5.39    0.22 
  -3   4  -5    5.48    0.27 
  -3   4  -5    5.36    0.27 
  -3   4  -5    5.52    0.19 
   3   4   5    5.66    0.20 
  -3   4  -5    5.42    0.23 
   3   4   5    5.47    0.14 
   3  -4   5    5.41    0.19 
  -3  -4  -5    5.55    0.15 
   3  -4   5    5.58    0.20 
   3  -4   5    5.50    0.21 
  -3  -4  -5    5.75    0.19 
  -3  -4  -5    5.57    0.16 
   3  -4   5    5.45    0.22 
  -3   4  -6    6.89    0.22 
   3   4   6    6.98    0.18 
  -3   4  -6    7.05    0.27 
  -3   4  -6    6.90    0.17 
  -3   4  -6    6.98    0.19 
  -3   4  -6    6.92    0.28 
   3   4   6    6.97    0.12 
   3  -4   6    6.89    0.20 
  -3  -4  -6    6.98    0.13 
   3  -4   6    7.00    0.20 
   3  -4   6    6.93    0.17 
  -3  -4  -6    7.07    0.17 
  -3  -4  -6    7.00    0.14 
   3  -4   6    6.91    0.30 
   3   4   7    3.08    0.20 
  -3   4  -7    3.22    0.20 
  -3   4  -7    3.13    0.25 
   3   4   7    3.13    0.12 
  -3   4  -7    3.18    0.30 
  -3   4  -7    3.09    0.33 
  -3   4  -7    3.18    0.22 
  -3  -4  -7    3.24    0.20 
   3  -4   7    3.17    0.26 
  -3  -4  -7    3.10    0.13 
   3  -4   7    3.24    0.22 
  -3  -4  -7    3.11    0.13 
  -3   4  -8    0.63    0.24 
  -3   4  -8    0.75    0.33 
  -3   4  -8    0.55    0.38 
  -3   4  -8    0.74    0.38 
  -3  -4  -8    0.78    0.26 
   3  -4   8    0.84    0.27 
  -3  -4  -8    0.83    0.16 
  -3  -4  -8    0.73    0.16 
  -3   4  -9   -0.04    0.37 
  -3   4  -9    0.05    0.27 
  -3   4  -9    0.15    0.21 
  -3   4  -9   -0.05    0.33 
  -3  -4  -9    0.13    0.10 
   3  -4   9   -0.04    0.20 
  -3  -4  -9    0.03    0.10 
  -3  -4  -9    0.01    0.22 
  -3   4 -10    0.30    0.23 
  -3   4 -10   -0.06    0.35 
  -3   4 -10    0.11    0.30 
  -3   4 -10    0.16    0.42 
   3  -4  10    0.32    0.24 
  -3  -4 -10    0.17    0.23 
  -3   4 -11    0.10    0.22 
  -3   4 -11   -0.06    0.33 
  -3   4 -11   -0.01    0.27 
  -3   4 -11   -0.05    0.42 
  -3  -4 -11    0.10    0.31 
  -3  -4 -11   -0.04    0.23 
  -3  -4 -11   -0.27    0.31 
   3  -4  11    0.00    0.27 
  -3   4 -12    0.22    0.33 
  -3   4 -12    0.35    0.44 
  -3   4 -12    0.24    0.50 
  -3  -4 -12    0.25    0.28 
  -3  -4 -12    0.33    0.39 
  -3  -4 -12    0.15    0.35 
  -3   4 -13    0.55    0.48 
  -3   4 -13    0.75    0.34 
  -3   4 -13    0.51    0.41 
  -3  -4 -13    0.57    0.27 
  -3  -4 -13    0.52    0.37 
  -3  -4 -13    0.47    0.26 
  -3  -4 -13    0.58    0.33 
  -3   4 -14    0.14    0.44 
  -3   4 -14   -0.16    0.30 
  -3   4 -14    0.20    0.56 
  -3  -4 -14   -0.15    0.34 
  -3  -4 -14    0.00    0.28 
  -3  -4 -14    0.05    0.35 
  -3  -4 -14    0.00    0.28 
  -3   4 -15    0.09    0.49 
  -3   4 -15   -0.27    0.31 
  -3  -4 -15    0.04    0.30 
  -3  -4 -15   -0.06    0.32 
  -3  -4 -15    0.31    0.48 
   3   5 -15    0.01    0.47 
   3  -5 -15   -0.12    0.31 
   3  -5 -15   -0.01    0.32 
   3   5 -14    1.55    0.47 
   3   5 -14    1.43    0.56 
   3  -5 -14    1.44    0.30 
   3  -5 -14    1.48    0.30 
   3  -5 -14    1.64    0.35 
   3   5 -13    0.08    0.52 
   3   5 -13    0.14    0.31 
   3   5 -13    0.14    0.39 
   3  -5 -13    0.11    0.30 
   3  -5 -13    0.22    0.27 
   3   5 -12    1.53    0.30 
   3   5 -12    1.58    0.51 
   3   5 -12    1.58    0.44 
   3  -5 -12    1.62    0.32 
   3  -5 -12    1.68    0.29 
   3  -5 -12    1.48    0.34 
   3   5 -11    0.12    0.48 
   3   5 -11    0.03    0.28 
   3   5 -11    0.03    0.34 
   3  -5 -11    0.09    0.31 
  -3  -5  11   -0.11    0.25 
   3  -5 -11   -0.05    0.31 
   3   5 -10    4.03    0.34 
   3   5 -10    4.04    0.45 
   3   5 -10    4.26    0.30 
   3  -5 -10    3.83    0.28 
   3  -5 -10    3.98    0.12 
   3  -5 -10    4.02    0.11 
  -3  -5  10    4.12    0.27 
   3  -5 -10    4.05    0.31 
  -3  -5  10    4.07    0.26 
   3   5  -9    9.26    0.34 
   3   5  -9    9.52    0.45 
   3   5  -9    9.25    0.24 
   3   5  -9    9.42    0.28 
   3  -5  -9    9.42    0.28 
   3  -5  -9    9.45    0.16 
  -3  -5   9    9.35    0.26 
   3  -5  -9    9.34    0.17 
   3  -5  -9    9.31    0.32 
  -3  -5   9    9.36    0.26 
   3   5  -8    6.04    0.31 
   3   5  -8    6.27    0.30 
   3   5  -8    5.98    0.39 
   3   5  -8    6.17    0.27 
   3  -5  -8    6.00    0.30 
  -3  -5   8    6.19    0.27 
  -3  -5   8    6.20    0.26 
   3  -5  -8    6.08    0.19 
   3  -5  -8    6.03    0.17 
   3  -5  -8    6.10    0.26 
   3   5  -7    1.87    0.31 
   3   5  -7    1.83    0.33 
   3   5  -7    1.88    0.24 
   3   5  -7    1.76    0.20 
  -3  -5   7    1.78    0.19 
   3  -5  -7    1.89    0.19 
   3  -5  -7    1.88    0.27 
   3  -5  -7    1.89    0.18 
  -3  -5   7    1.80    0.22 
   3  -5  -7    1.87    0.17 
   3   5  -6   14.60    0.36 
  -3   5   6   14.84    0.29 
   3   5  -6   14.68    0.35 
   3   5  -6   14.70    0.47 
   3   5  -6   14.30    0.40 
  -3  -5   6   14.65    0.36 
   3  -5  -6   14.41    0.28 
  -3  -5   6   14.76    0.38 
   3  -5  -6   14.70    0.41 
   3  -5  -6   14.69    0.28 
   3  -5  -6   14.51    0.27 
   3  -5  -6   14.61    0.33 
   3   5  -5    1.46    0.26 
   3   5  -5    1.43    0.20 
  -3   5   5    1.41    0.16 
   3   5  -5    1.52    0.24 
  -3   5   5    1.55    0.24 
   3   5  -5    1.37    0.28 
   3  -5  -5    1.40    0.17 
  -3  -5   5    1.33    0.22 
  -3  -5   5    1.40    0.19 
   3  -5  -5    1.42    0.23 
   3  -5  -5    1.48    0.19 
   3  -5  -5    1.34    0.17 
   3   5  -4    0.88    0.31 
  -3   5   4    0.97    0.22 
  -3   5   4    0.84    0.23 
   3   5  -4    0.97    0.25 
   3   5  -4    1.00    0.27 
   3   5  -4    1.23    0.28 
   3   5  -4    1.02    0.30 
  -3  -5   4    0.99    0.24 
  -3  -5   4    0.95    0.24 
  -3  -5   4    0.96    0.31 
   3  -5  -4    0.94    0.22 
   3  -5  -4    1.01    0.23 
   3  -5  -4    1.02    0.22 
   3  -5  -4    0.95    0.28 
  -3  -5   4    0.99    0.26 
  -3  -5   4    0.99    0.29 
  -3   5   3    2.79    0.22 
   3   5  -3    2.68    0.23 
   3   5  -3    2.80    0.24 
   3   5  -3    2.90    0.31 
   3   5  -3    2.83    0.30 
  -3   5   3    2.83    0.26 
  -3  -5   3    2.64    0.26 
  -3  -5   3    2.74    0.29 
  -3  -5   3    2.59    0.22 
   3  -5  -3    2.87    0.23 
   3  -5  -3    2.84    0.24 
   3  -5  -3    2.60    0.22 
  -3  -5   3    2.67    0.24 
   3  -5  -3    2.85    0.27 
  -3  -5   3    2.87    0.26 
   3  -5  -3    2.78    0.29 
  -3  -5   3    3.11    0.27 
  -3   5   2   18.77    0.44 
   3   5  -2   18.57    0.51 
   3   5  -2   18.34    0.45 
   3   5  -2   18.53    0.51 
  -3   5   2   18.55    0.47 
  -3   5   2   18.51    0.45 
   3   5  -2   18.14    0.42 
  -3   5   2   18.39    0.42 
   3  -5  -2   18.23    0.53 
   3  -5  -2   18.33    0.47 
  -3  -5   2   18.70    0.45 
   3  -5  -2   18.63    0.45 
  -3  -5   2   18.71    0.46 
  -3  -5   2   18.59    0.52 
  -3  -5   2   18.57    0.46 
   3  -5  -2   18.68    0.44 
  -3  -5   2   18.83    0.52 
   3  -5  -2   18.60    0.45 
  -3  -5   2   18.49    0.48 
   3   5  -1    2.21    0.21 
  -3   5   1    2.25    0.11 
   3   5  -1    2.31    0.27 
   3   5  -1    2.16    0.16 
  -3   5   1    2.26    0.19 
  -3   5   1    2.25    0.19 
  -3   5   1    2.31    0.20 
   3   5  -1    2.27    0.20 
  -3   5   1    2.22    0.19 
  -3  -5   1    2.26    0.20 
   3  -5  -1    2.36    0.20 
   3  -5  -1    2.27    0.23 
   3  -5  -1    2.31    0.18 
  -3  -5   1    2.33    0.22 
  -3  -5   1    2.29    0.22 
   3  -5  -1    2.30    0.21 
  -3  -5   1    2.33    0.21 
   3  -5  -1    2.29    0.24 
  -3  -5   1    2.26    0.18 
  -3  -5   1    2.19    0.23 
  -3   5   0   32.93    0.55 
   3   5   0   32.39    0.54 
  -3   5   0   32.75    0.57 
   3   5   0   32.65    0.60 
  -3   5   0   32.80    0.56 
   3   5   0   32.63    0.54 
  -3   5   0   32.56    0.55 
  -3   5   0   32.46    0.51 
   3   5   0   32.58    0.53 
   3  -5   0   32.92    0.59 
  -3  -5   0   32.60    0.55 
  -3  -5   0   32.58    0.60 
   3  -5   0   32.90    0.55 
  -3  -5   0   32.80    0.55 
   3  -5   0   32.56    0.63 
   3  -5   0   32.28    0.55 
   3  -5   0   32.83    0.58 
  -3  -5   0   32.81    0.59 
  -3  -5   0   32.73    0.53 
  -3  -5   0   32.65    0.55 
   3   5   1    4.13    0.27 
   3   5   1    4.11    0.26 
  -3   5  -1    4.09    0.28 
  -3   5  -1    4.18    0.28 
  -3   5  -1    4.08    0.33 
  -3   5  -1    4.09    0.31 
  -3   5  -1    4.03    0.27 
   3   5   1    4.14    0.31 
   3   5   1    4.21    0.23 
  -3   5  -1    4.16    0.29 
   3  -5   1    4.06    0.30 
  -3  -5  -1    4.15    0.24 
   3  -5   1    4.07    0.28 
  -3  -5  -1    4.07    0.26 
  -3  -5  -1    4.20    0.28 
  -3  -5  -1    4.13    0.27 
   3  -5   1    4.21    0.34 
   3  -5   1    4.13    0.33 
   3  -5   1    4.13    0.29 
  -3  -5  -1    4.21    0.30 
  -3   5  -2    6.40    0.34 
  -3   5  -2    6.56    0.32 
   3   5   2    6.28    0.24 
  -3   5  -2    6.45    0.31 
   3   5   2    6.69    0.33 
  -3   5  -2    6.16    0.31 
  -3   5  -2    6.40    0.33 
   3   5   2    6.28    0.27 
  -3   5  -2    6.28    0.28 
   3  -5   2    6.32    0.28 
  -3  -5  -2    6.28    0.28 
  -3  -5  -2    6.42    0.27 
   3  -5   2    6.55    0.34 
   3  -5   2    6.32    0.30 
  -3  -5  -2    6.37    0.27 
  -3  -5  -2    6.31    0.28 
  -3  -5  -2    6.57    0.33 
   3  -5   2    6.47    0.34 
   3  -5   2    6.30    0.28 
   3   5   3    0.46    0.22 
  -3   5  -3    0.47    0.23 
  -3   5  -3    0.50    0.26 
   3   5   3    0.48    0.19 
  -3   5  -3    0.65    0.30 
  -3   5  -3    0.38    0.22 
  -3   5  -3    0.49    0.28 
  -3   5  -3    0.43    0.20 
  -3  -5  -3    0.56    0.23 
  -3  -5  -3    0.42    0.19 
   3  -5   3    0.42    0.22 
   3  -5   3    0.31    0.24 
  -3  -5  -3    0.46    0.16 
  -3  -5  -3    0.46    0.21 
   3  -5   3    0.46    0.26 
   3  -5   3    0.49    0.25 
   3  -5   3    0.35    0.22 
  -3  -5  -3    0.46    0.24 
  -3   5  -4    1.29    0.22 
   3   5   4    1.39    0.22 
  -3   5  -4    1.40    0.23 
   3   5   4    1.39    0.19 
  -3   5  -4    1.37    0.28 
  -3   5  -4    1.37    0.27 
  -3   5  -4    1.36    0.22 
  -3   5  -4    1.40    0.30 
  -3  -5  -4    1.34    0.21 
   3  -5   4    1.42    0.27 
   3  -5   4    1.40    0.26 
   3  -5   4    1.32    0.28 
  -3  -5  -4    1.34    0.24 
   3  -5   4    1.51    0.26 
  -3  -5  -4    1.28    0.18 
  -3  -5  -4    1.40    0.17 
   3  -5   4    1.26    0.21 
  -3  -5  -4    1.43    0.23 
  -3   5  -5   11.09    0.41 
  -3   5  -5   11.05    0.33 
  -3   5  -5   11.05    0.40 
   3   5   5   11.26    0.33 
  -3   5  -5   11.03    0.31 
  -3   5  -5   11.05    0.38 
   3   5   5   11.21    0.26 
  -3   5  -5   11.02    0.31 
   3  -5   5   11.18    0.37 
  -3  -5  -5   11.00    0.27 
   3  -5   5   11.01    0.32 
  -3  -5  -5   11.24    0.33 
  -3  -5  -5   10.93    0.26 
  -3  -5  -5   11.26    0.35 
  -3  -5  -5   10.93    0.25 
  -3   5  -6    0.48    0.33 
   3   5   6    0.39    0.23 
  -3   5  -6    0.44    0.33 
   3   5   6    0.40    0.16 
  -3   5  -6    0.40    0.27 
  -3   5  -6    0.35    0.22 
   3  -5   6    0.43    0.26 
  -3  -5  -6    0.56    0.23 
  -3  -5  -6    0.26    0.16 
  -3  -5  -6    0.43    0.19 
   3  -5   6    0.29    0.23 
  -3  -5  -6    0.37    0.18 
   3   5   7    3.25    0.22 
   3   5   7    3.25    0.15 
  -3   5  -7    3.24    0.22 
  -3   5  -7    3.07    0.31 
  -3   5  -7    3.10    0.33 
  -3   5  -7    3.31    0.28 
   3  -5   7    3.20    0.24 
  -3  -5  -7    3.52    0.24 
  -3  -5  -7    3.16    0.16 
  -3  -5  -7    3.25    0.16 
   3   5   8    2.92    0.16 
  -3   5  -8    2.95    0.38 
  -3   5  -8    3.00    0.25 
  -3   5  -8    3.15    0.35 
  -3   5  -8    3.05    0.42 
   3  -5   8    3.06    0.29 
  -3  -5  -8    3.08    0.20 
  -3  -5  -8    3.00    0.27 
  -3  -5  -8    3.08    0.19 
  -3   5  -9    6.96    0.31 
  -3   5  -9    6.85    0.39 
  -3   5  -9    6.90    0.49 
  -3   5  -9    6.68    0.42 
  -3  -5  -9    6.87    0.19 
  -3  -5  -9    7.13    0.34 
   3  -5   9    6.95    0.32 
  -3  -5  -9    6.80    0.20 
  -3   5 -10    2.53    0.51 
  -3   5 -10    2.31    0.29 
  -3   5 -10    2.47    0.37 
  -3   5 -10    2.22    0.43 
  -3  -5 -10    2.40    0.18 
   3  -5  10    2.30    0.31 
  -3  -5 -10    2.33    0.30 
  -3  -5 -10    2.35    0.16 
  -3   5 -11    0.81    0.49 
  -3   5 -11    0.90    0.35 
  -3   5 -11    0.73    0.42 
  -3   5 -11    0.85    0.28 
  -3  -5 -11    0.91    0.37 
  -3  -5 -11    0.93    0.30 
  -3   5 -12    0.10    0.38 
  -3   5 -12    0.28    0.42 
  -3   5 -12    0.47    0.34 
  -3  -5 -12    0.06    0.31 
  -3  -5 -12    0.41    0.37 
  -3  -5 -12    0.20    0.26 
  -3   5 -13    0.57    0.41 
  -3   5 -13    0.62    0.35 
  -3   5 -13    0.47    0.46 
  -3  -5 -13    0.55    0.35 
  -3  -5 -13    0.52    0.29 
  -3  -5 -13    0.37    0.30 
  -3   5 -14    0.05    0.44 
  -3   5 -14    0.40    0.37 
  -3   5 -14    0.40    0.55 
  -3  -5 -14    0.10    0.32 
  -3  -5 -14    0.09    0.28 
  -3  -5 -14    0.25    0.28 
   3   6 -14    0.94    0.44 
   3   6 -14    0.78    0.60 
   3  -6 -14    1.12    0.35 
   3   6 -13    0.26    0.44 
   3   6 -13    0.10    0.51 
   3  -6 -13    0.53    0.38 
   3   6 -12    2.66    0.41 
   3   6 -12    3.11    0.38 
   3   6 -12    2.80    0.54 
   3  -6 -12    3.08    0.38 
   3   6 -11    2.35    0.37 
   3   6 -11    2.02    0.48 
   3   6 -11    1.89    0.40 
   3  -6 -11    1.98    0.13 
   3  -6 -11    2.34    0.37 
   3   6 -10    6.53    0.40 
   3   6 -10    6.44    0.47 
   3   6 -10    6.53    0.33 
  -3  -6  10    6.43    0.29 
   3  -6 -10    6.46    0.30 
   3  -6 -10    6.66    0.18 
   3  -6 -10    6.64    0.35 
   3   6  -9    0.21    0.30 
   3   6  -9   -0.02    0.24 
   3   6  -9   -0.10    0.31 
   3   6  -9   -0.11    0.40 
   3  -6  -9   -0.03    0.23 
   3  -6  -9    0.06    0.19 
   3  -6  -9    0.07    0.33 
  -3  -6   9   -0.08    0.27 
   3  -6  -9   -0.01    0.26 
   3   6  -8    9.65    0.30 
   3   6  -8    9.65    0.27 
   3   6  -8    9.81    0.44 
   3   6  -8    9.63    0.34 
  -3  -6   8    9.64    0.26 
  -3  -6   8    9.55    0.28 
   3  -6  -8    9.67    0.22 
   3  -6  -8    9.64    0.33 
   3  -6  -8    9.67    0.24 
   3  -6  -8    9.49    0.21 
   3  -6  -8    9.65    0.19 
   3   6  -7    0.77    0.34 
   3   6  -7    0.81    0.28 
   3   6  -7    0.59    0.35 
   3   6  -7    1.04    0.28 
  -3  -6   7    0.80    0.25 
   3  -6  -7    0.64    0.20 
   3  -6  -7    0.69    0.20 
   3  -6  -7    0.81    0.29 
   3  -6  -7    0.84    0.20 
  -3  -6   7    0.93    0.28 
   3   6  -6    1.61    0.38 
   3   6  -6    1.71    0.36 
   3   6  -6    1.59    0.30 
   3   6  -6    1.83    0.30 
  -3   6   6    1.80    0.23 
   3  -6  -6    1.52    0.24 
   3  -6  -6    1.73    0.24 
  -3  -6   6    1.66    0.28 
   3  -6  -6    1.63    0.31 
  -3  -6   6    1.70    0.30 
   3  -6  -6    1.51    0.24 
  -3   6   5    3.75    0.20 
   3   6  -5    3.67    0.28 
   3   6  -5    3.78    0.29 
   3   6  -5    3.78    0.24 
   3   6  -5    3.83    0.23 
  -3  -6   5    3.77    0.24 
   3  -6  -5    3.68    0.20 
  -3  -6   5    3.68    0.20 
   3  -6  -5    3.82    0.28 
   3  -6  -5    3.74    0.20 
   3  -6  -5    3.85    0.20 
   3   6  -4    4.91    0.27 
  -3   6   4    4.83    0.17 
   3   6  -4    4.92    0.22 
   3   6  -4    4.97    0.23 
   3   6  -4    4.97    0.30 
  -3  -6   4    4.98    0.23 
   3  -6  -4    4.88    0.17 
   3  -6  -4    5.06    0.22 
   3  -6  -4    4.98    0.22 
   3  -6  -4    4.96    0.24 
  -3  -6   4    4.96    0.22 
  -3   6   3    0.37    0.19 
   3   6  -3    0.33    0.24 
   3   6  -3    0.29    0.24 
   3   6  -3    0.27    0.22 
  -3  -6   3    0.26    0.20 
   3  -6  -3    0.32    0.22 
   3  -6  -3    0.51    0.20 
   3  -6  -3    0.31    0.21 
  -3  -6   3    0.18    0.22 
  -3  -6   3    0.36    0.21 
  -3  -6   3    0.40    0.25 
  -3  -6   3    0.33    0.22 
   3  -6  -3    0.31    0.21 
   3   6  -2    0.14    0.23 
  -3   6   2    0.13    0.22 
   3   6  -2    0.21    0.26 
   3   6  -2    0.09    0.22 
  -3   6   2    0.04    0.20 
  -3   6   2    0.14    0.22 
   3   6  -2    0.08    0.20 
  -3   6   2    0.00    0.20 
   3  -6  -2    0.21    0.21 
  -3  -6   2    0.29    0.24 
   3  -6  -2    0.11    0.23 
  -3  -6   2    0.05    0.25 
   3  -6  -2    0.10    0.28 
  -3  -6   2    0.13    0.23 
  -3  -6   2    0.20    0.22 
  -3  -6   2    0.20    0.23 
   3  -6  -2    0.02    0.22 
  -3  -6   2    0.01    0.21 
   3  -6  -2    0.14    0.23 
  -3   6   1    2.33    0.24 
  -3   6   1    2.36    0.23 
   3   6  -1    2.15    0.21 
  -3   6   1    2.05    0.22 
   3   6  -1    2.26    0.27 
   3   6  -1    2.28    0.23 
  -3   6   1    2.20    0.13 
   3   6  -1    2.33    0.23 
  -3   6   1    2.26    0.24 
  -3  -6   1    2.12    0.23 
   3  -6  -1    2.19    0.27 
   3  -6  -1    2.24    0.25 
  -3  -6   1    2.22    0.26 
  -3  -6   1    2.24    0.25 
  -3  -6   1    2.19    0.23 
   3  -6  -1    2.23    0.22 
   3  -6  -1    2.35    0.30 
   3  -6  -1    2.24    0.23 
  -3  -6   1    2.20    0.24 
  -3  -6   1    2.16    0.26 
   3   6   0    5.20    0.23 
  -3   6   0    5.23    0.17 
  -3   6   0    5.26    0.24 
   3   6   0    5.19    0.18 
   3   6   0    5.13    0.19 
  -3   6   0    5.14    0.22 
   3   6   0    5.13    0.19 
  -3   6   0    5.15    0.20 
  -3   6   0    4.98    0.19 
   3  -6   0    5.17    0.25 
  -3  -6   0    5.32    0.24 
  -3  -6   0    5.23    0.22 
   3  -6   0    5.05    0.24 
  -3  -6   0    5.11    0.20 
   3  -6   0    5.20    0.22 
  -3  -6   0    5.26    0.20 
   3  -6   0    5.05    0.20 
   3  -6   0    5.15    0.22 
  -3  -6   0    5.25    0.23 
  -3  -6   0    5.18    0.24 
  -3   6  -1    6.04    0.23 
  -3   6  -1    6.02    0.24 
   3   6   1    6.01    0.23 
   3   6   1    6.04    0.19 
  -3   6  -1    5.97    0.20 
  -3   6  -1    6.05    0.24 
  -3   6  -1    5.96    0.19 
   3   6   1    6.07    0.21 
  -3   6  -1    6.10    0.20 
   3   6   1    6.01    0.15 
  -3  -6  -1    6.06    0.22 
   3  -6   1    5.94    0.25 
   3  -6   1    6.11    0.23 
  -3  -6  -1    6.03    0.20 
   3  -6   1    6.08    0.24 
  -3  -6  -1    6.14    0.23 
   3  -6   1    6.01    0.19 
  -3  -6  -1    5.92    0.17 
   3  -6   1    6.06    0.25 
  -3  -6  -1    6.17    0.22 
  -3   6  -2    3.23    0.22 
  -3   6  -2    3.35    0.26 
  -3   6  -2    3.24    0.23 
   3   6   2    3.18    0.23 
   3   6   2    3.37    0.16 
   3   6   2    3.34    0.22 
  -3   6  -2    3.37    0.27 
  -3   6  -2    3.39    0.27 
  -3   6  -2    3.34    0.23 
  -3  -6  -2    3.32    0.17 
   3  -6   2    3.48    0.28 
   3  -6   2    3.26    0.26 
   3  -6   2    3.41    0.22 
   3  -6   2    3.35    0.23 
  -3  -6  -2    3.26    0.24 
   3  -6   2    3.32    0.26 
  -3  -6  -2    3.36    0.22 
  -3  -6  -2    3.38    0.22 
  -3  -6  -2    3.37    0.23 
  -3   6  -3    0.47    0.22 
  -3   6  -3    0.46    0.25 
   3   6   3    0.36    0.20 
  -3   6  -3    0.48    0.20 
  -3   6  -3    0.36    0.24 
  -3   6  -3    0.62    0.26 
  -3  -6  -3    0.44    0.22 
  -3  -6  -3    0.38    0.14 
  -3  -6  -3    0.47    0.22 
   3  -6   3    0.48    0.22 
   3  -6   3    0.52    0.26 
   3  -6   3    0.54    0.24 
  -3  -6  -3    0.38    0.20 
   3  -6   3    0.55    0.26 
  -3  -6  -3    0.42    0.19 
  -3   6  -4    0.33    0.21 
   3   6   4    0.58    0.23 
  -3   6  -4    0.29    0.27 
  -3   6  -4    0.37    0.22 
  -3   6  -4    0.34    0.26 
  -3   6  -4    0.56    0.27 
  -3  -6  -4    0.39    0.22 
  -3  -6  -4    0.41    0.22 
  -3  -6  -4    0.35    0.15 
  -3  -6  -4    0.42    0.21 
   3  -6   4    0.45    0.24 
   3  -6   4    0.40    0.23 
  -3  -6  -4    0.30    0.19 
   3   6   5    2.28    0.23 
  -3   6  -5    2.19    0.28 
  -3   6  -5    2.32    0.31 
  -3   6  -5    2.25    0.31 
  -3   6  -5    2.16    0.23 
  -3   6  -5    2.31    0.25 
   3  -6   5    2.24    0.25 
  -3  -6  -5    2.33    0.25 
  -3  -6  -5    2.24    0.21 
  -3  -6  -5    2.07    0.15 
  -3  -6  -5    2.19    0.25 
  -3  -6  -5    2.34    0.23 
   3  -6   5    2.33    0.26 
  -3   6  -6    4.91    0.30 
  -3   6  -6    5.10    0.36 
  -3   6  -6    5.15    0.34 
  -3   6  -6    5.00    0.24 
  -3  -6  -6    4.87    0.16 
  -3  -6  -6    5.06    0.20 
  -3  -6  -6    5.08    0.26 
  -3  -6  -6    4.92    0.20 
   3  -6   6    5.03    0.28 
  -3   6  -7    0.09    0.36 
  -3   6  -7    0.12    0.25 
  -3   6  -7   -0.03    0.29 
  -3   6  -7   -0.01    0.34 
  -3  -6  -7    0.05    0.19 
  -3  -6  -7    0.08    0.19 
  -3  -6  -7    0.25    0.26 
   3  -6   7    0.21    0.31 
  -3  -6  -7   -0.06    0.16 
  -3   6  -8    1.02    0.38 
  -3   6  -8    0.95    0.31 
  -3   6  -8    0.89    0.37 
  -3   6  -8    0.86    0.23 
  -3  -6  -8    1.11    0.27 
  -3  -6  -8    1.13    0.19 
   3  -6   8    0.91    0.26 
  -3  -6  -8    1.00    0.19 
  -3  -6  -8    0.92    0.17 
  -3   6  -9    1.53    0.42 
  -3   6  -9    1.82    0.38 
  -3   6  -9    1.35    0.24 
  -3   6  -9    1.49    0.40 
  -3  -6  -9    1.55    0.19 
  -3  -6  -9    1.44    0.28 
   3  -6   9    1.53    0.30 
  -3   6 -10    0.51    0.44 
  -3   6 -10    0.36    0.26 
  -3   6 -10    0.69    0.36 
  -3   6 -10    0.68    0.46 
   3  -6  10    0.39    0.27 
  -3  -6 -10    0.85    0.37 
  -3  -6 -10    0.65    0.17 
  -3  -6 -10    0.41    0.26 
  -3   6 -11    0.96    0.45 
  -3   6 -11    1.19    0.38 
  -3   6 -11    0.91    0.43 
  -3  -6 -11    0.97    0.12 
  -3  -6 -11    1.54    0.41 
  -3  -6 -11    1.03    0.27 
  -3   6 -12    0.11    0.49 
  -3   6 -12    0.24    0.39 
  -3   6 -12   -0.04    0.41 
  -3  -6 -12    0.17    0.31 
  -3   6 -13    1.27    0.44 
  -3   6 -13    0.97    0.56 
  -3   6 -13    0.63    0.41 
  -3  -6 -13    0.83    0.28 
  -3  -6 -13    0.65    0.37 
  -3   6 -14    0.41    0.47 
  -3  -6 -14   -0.13    0.35 
   3   7 -13   -0.22    0.42 
   3   7 -13    0.11    0.56 
   3  -7 -13    0.44    0.42 
   3   7 -12    0.98    0.44 
   3   7 -12    0.99    0.60 
   3   7 -12    0.75    0.46 
   3  -7 -12    1.12    0.41 
   3   7 -11    0.03    0.37 
   3   7 -11    0.21    0.47 
   3   7 -11    0.14    0.51 
   3  -7 -11    0.13    0.20 
   3  -7 -11    0.21    0.37 
   3   7 -10    2.37    0.38 
   3   7 -10    2.15    0.43 
   3   7 -10    1.97    0.47 
   3  -7 -10    2.07    0.23 
   3  -7 -10    2.28    0.38 
  -3  -7  10    2.09    0.34 
   3   7  -9    0.08    0.33 
   3   7  -9   -0.02    0.38 
   3   7  -9   -0.09    0.43 
   3  -7  -9    0.00    0.23 
  -3  -7   9   -0.09    0.30 
   3  -7  -9    0.19    0.33 
   3   7  -8    0.54    0.31 
   3   7  -8    0.34    0.35 
   3   7  -8    0.42    0.41 
   3  -7  -8    0.35    0.23 
   3  -7  -8    0.28    0.32 
  -3  -7   8    0.27    0.30 
   3   7  -7    0.02    0.30 
   3   7  -7    0.03    0.34 
   3   7  -7   -0.02    0.38 
   3  -7  -7   -0.02    0.23 
  -3  -7   7    0.09    0.30 
   3  -7  -7    0.02    0.30 
   3  -7  -7    0.09    0.22 
   3  -7  -7   -0.15    0.22 
  -3   7   6    0.29    0.22 
   3   7  -6    0.23    0.28 
   3   7  -6    0.03    0.32 
   3   7  -6    0.19    0.33 
   3  -7  -6    0.15    0.28 
   3  -7  -6    0.04    0.22 
   3  -7  -6    0.24    0.23 
  -3  -7   6    0.05    0.34 
   3  -7  -6    0.03    0.22 
  -3   7   5    0.89    0.24 
   3   7  -5    0.79    0.34 
   3   7  -5    0.84    0.34 
  -3  -7   5    0.88    0.29 
   3  -7  -5    0.61    0.25 
   3  -7  -5    0.83    0.25 
   3  -7  -5    0.78    0.29 
   3  -7  -5    1.04    0.26 
   3   7  -4    0.18    0.31 
  -3   7   4    0.36    0.24 
   3   7  -4    0.14    0.30 
   3  -7  -4    0.11    0.22 
   3  -7  -4    0.17    0.24 
   3  -7  -4    0.26    0.26 
   3  -7  -4    0.20    0.27 
  -3  -7   4    0.34    0.30 
  -3   7   3    3.78    0.25 
   3   7  -3    3.80    0.31 
   3   7  -3    3.91    0.36 
   3  -7  -3    3.74    0.28 
   3  -7  -3    3.68    0.28 
   3  -7  -3    3.86    0.26 
  -3  -7   3    3.65    0.29 
  -3  -7   3    3.83    0.32 
   3  -7  -3    3.55    0.26 
   3   7  -2    4.84    0.44 
   3   7  -2    4.57    0.37 
  -3   7   2    4.88    0.38 
  -3   7   2    4.85    0.35 
  -3  -7   2    4.60    0.34 
   3  -7  -2    4.69    0.37 
   3  -7  -2    4.81    0.38 
   3  -7  -2    4.86    0.34 
   3  -7  -2    4.72    0.40 
  -3  -7   2    4.76    0.40 
  -3   7   1    2.02    0.26 
  -3   7   1    2.10    0.28 
   3   7  -1    2.10    0.31 
   3   7  -1    2.15    0.27 
  -3   7   1    2.08    0.16 
   3  -7  -1    2.07    0.29 
   3  -7  -1    1.89    0.27 
   3  -7  -1    2.07    0.26 
   3  -7  -1    2.09    0.27 
  -3  -7   1    2.23    0.28 
  -3  -7   1    2.07    0.27 
  -3  -7   1    2.17    0.29 
  -3   7   0   10.19    0.42 
  -3   7   0   10.12    0.35 
   3   7   0   10.03    0.42 
  -3   7   0   10.35    0.41 
   3   7   0   10.06    0.37 
   3  -7   0   10.11    0.41 
  -3  -7   0   10.10    0.38 
   3  -7   0   10.16    0.43 
  -3  -7   0   10.24    0.41 
  -3  -7   0   10.33    0.39 
  -3  -7   0   10.27    0.41 
   3  -7   0   10.36    0.42 
   3  -7   0   10.18    0.37 
  -3   7  -1    3.65    0.28 
  -3   7  -1    3.65    0.30 
   3   7   1    3.62    0.30 
   3   7   1    3.56    0.20 
  -3   7  -1    3.70    0.26 
   3  -7   1    3.61    0.30 
  -3  -7  -1    3.66    0.27 
   3  -7   1    3.82    0.33 
  -3  -7  -1    3.83    0.30 
   3  -7   1    3.43    0.24 
  -3  -7  -1    3.83    0.27 
  -3  -7  -1    3.76    0.24 
   3   7   2    1.63    0.20 
  -3   7  -2    1.59    0.33 
  -3   7  -2    1.49    0.31 
  -3   7  -2    1.58    0.30 
  -3   7  -2    1.67    0.30 
   3  -7   2    1.56    0.31 
  -3  -7  -2    1.54    0.27 
   3  -7   2    1.69    0.31 
  -3  -7  -2    1.71    0.23 
  -3  -7  -2    1.61    0.27 
  -3  -7  -2    1.61    0.28 
  -3   7  -3    0.77    0.32 
  -3   7  -3    0.84    0.32 
  -3   7  -3    0.78    0.29 
  -3   7  -3    0.84    0.29 
  -3  -7  -3    0.83    0.24 
   3  -7   3    0.77    0.29 
  -3  -7  -3    0.92    0.27 
  -3  -7  -3    0.86    0.27 
  -3  -7  -3    0.80    0.18 
   3  -7   3    0.86    0.31 
  -3   7  -4    1.93    0.39 
  -3   7  -4    1.74    0.37 
  -3   7  -4    1.64    0.37 
  -3   7  -4    1.95    0.34 
  -3  -7  -4    1.78    0.30 
   3  -7   4    1.79    0.32 
  -3  -7  -4    1.73    0.31 
  -3  -7  -4    1.90    0.29 
  -3  -7  -4    1.83    0.21 
   3  -7   4    1.67    0.34 
  -3   7  -5    0.41    0.33 
  -3   7  -5    0.46    0.30 
  -3   7  -5    0.32    0.32 
  -3   7  -5    0.40    0.24 
  -3  -7  -5    0.46    0.24 
   3  -7   5    0.46    0.28 
  -3  -7  -5    0.35    0.26 
  -3  -7  -5    0.39    0.22 
   3  -7   5    0.46    0.27 
  -3  -7  -5    0.38    0.16 
  -3   7  -6    3.48    0.45 
  -3   7  -6    3.19    0.39 
  -3   7  -6    3.42    0.34 
  -3   7  -6    3.40    0.44 
  -3  -7  -6    3.37    0.28 
   3  -7   6    3.50    0.38 
  -3  -7  -6    3.46    0.30 
  -3  -7  -6    3.41    0.35 
  -3  -7  -6    3.27    0.22 
  -3   7  -7    2.69    0.32 
  -3   7  -7    2.68    0.36 
  -3   7  -7    2.70    0.26 
  -3   7  -7    2.62    0.37 
  -3  -7  -7    2.67    0.22 
  -3  -7  -7    2.49    0.18 
  -3  -7  -7    2.72    0.28 
  -3  -7  -7    2.70    0.23 
   3  -7   7    2.90    0.31 
  -3   7  -8    1.08    0.42 
  -3   7  -8    0.97    0.44 
  -3   7  -8    1.08    0.47 
  -3   7  -8    0.92    0.30 
   3  -7   8    0.87    0.33 
  -3  -7  -8    0.89    0.31 
  -3  -7  -8    0.89    0.25 
  -3   7  -9   -0.04    0.43 
  -3   7  -9    0.03    0.45 
  -3   7  -9    0.14    0.38 
  -3   7  -9   -0.14    0.26 
   3  -7   9    0.04    0.31 
  -3  -7  -9   -0.03    0.22 
  -3  -7  -9    0.35    0.31 
  -3   7 -10   -0.09    0.45 
  -3   7 -10    0.20    0.49 
  -3   7 -10    0.20    0.40 
  -3   7 -10    0.02    0.28 
  -3  -7 -10    0.28    0.31 
   3  -7  10    0.18    0.32 
  -3  -7 -10    0.09    0.21 
  -3   7 -11    0.58    0.47 
  -3   7 -11    0.73    0.38 
  -3   7 -11    0.88    0.47 
  -3  -7 -11    0.76    0.30 
  -3  -7 -11    0.85    0.19 
  -3   7 -12   -0.21    0.49 
  -3   7 -12    0.04    0.42 
  -3   7 -12    0.22    0.59 
  -3  -7 -12    0.00    0.30 
  -3   7 -13    0.00    0.55 
  -3   7 -13    0.07    0.46 
  -3  -7 -13    0.29    0.37 
   3   8 -12    1.23    0.43 
   3   8 -12    1.80    0.63 
   3  -8 -12    1.59    0.40 
   3   8 -11    2.19    0.51 
   3   8 -11    2.37    0.54 
   3   8 -11    2.51    0.41 
   3  -8 -11    2.24    0.39 
   3  -8 -11    2.28    0.25 
   3   8 -10    0.88    0.35 
   3   8 -10    0.99    0.46 
   3   8 -10    1.08    0.53 
   3  -8 -10    1.00    0.26 
   3  -8 -10    1.16    0.44 
  -3  -8  10    1.08    0.39 
   3   8  -9    3.17    0.34 
   3   8  -9    3.03    0.40 
   3   8  -9    3.13    0.48 
   3  -8  -9    3.29    0.28 
   3  -8  -9    3.15    0.35 
  -3  -8   9    3.09    0.34 
   3   8  -8    1.59    0.44 
   3   8  -8    1.19    0.42 
   3   8  -8    1.51    0.35 
   3  -8  -8    1.46    0.27 
   3  -8  -8    1.39    0.36 
  -3  -8   8    1.27    0.34 
   3   8  -7    1.48    0.37 
   3   8  -7    1.61    0.31 
   3   8  -7    1.73    0.38 
   3  -8  -7    1.85    0.35 
   3  -8  -7    1.68    0.27 
  -3  -8   7    1.89    0.34 
   3   8  -6    0.72    0.38 
   3   8  -6    0.51    0.37 
   3  -8  -6    0.50    0.26 
  -3  -8   6    0.72    0.33 
   3  -8  -6    0.53    0.31 
   3   8  -5    1.14    0.36 
   3   8  -5    1.25    0.37 
  -3   8   5    1.34    0.26 
   3  -8  -5    1.22    0.27 
  -3  -8   5    1.28    0.31 
   3  -8  -5    1.33    0.34 
   3  -8  -5    1.13    0.26 
  -3   8   4   17.60    0.25 
   3   8  -4   17.78    0.34 
   3   8  -4   17.47    0.32 
  -3  -8   4   17.95    0.33 
   3  -8  -4   17.82    0.26 
  -3  -8   4   17.83    0.32 
   3  -8  -4   17.88    0.28 
   3  -8  -4   17.80    0.31 
   3   8  -3    7.89    0.36 
   3   8  -3    8.13    0.40 
  -3   8   3    8.08    0.32 
   3  -8  -3    7.84    0.26 
  -3  -8   3    8.10    0.32 
  -3  -8   3    8.07    0.33 
   3  -8  -3    7.89    0.30 
   3  -8  -3    8.08    0.31 
   3   8  -2    0.01    0.27 
  -3   8   2    0.02    0.26 
   3   8  -2   -0.09    0.29 
  -3   8   2    0.02    0.27 
  -3  -8   2   -0.11    0.28 
   3  -8  -2   -0.13    0.23 
   3  -8  -2    0.09    0.28 
  -3  -8   2    0.11    0.29 
   3  -8  -2    0.02    0.25 
  -3   8   1    1.75    0.26 
  -3   8   1    1.78    0.28 
   3   8  -1    1.93    0.33 
   3   8  -1    1.69    0.22 
   3  -8  -1    1.78    0.27 
  -3  -8   1    1.88    0.28 
  -3  -8   1    1.69    0.27 
   3  -8  -1    1.86    0.27 
  -3   8   0    9.51    0.29 
   3   8   0    9.17    0.28 
   3   8   0    9.28    0.22 
  -3   8   0    9.26    0.20 
  -3   8   0    9.25    0.30 
   3  -8   0    9.35    0.26 
  -3  -8   0    9.26    0.28 
   3  -8   0    9.38    0.31 
  -3  -8   0    9.27    0.24 
   3   8   1    4.98    0.19 
  -3   8  -1    5.02    0.31 
  -3   8  -1    5.21    0.28 
   3   8   1    5.10    0.31 
  -3   8  -1    5.16    0.26 
   3  -8   1    5.13    0.31 
   3  -8   1    5.01    0.32 
  -3  -8  -1    5.09    0.27 
  -3  -8  -1    5.05    0.28 
  -3   8  -2    1.27    0.27 
  -3   8  -2    1.28    0.34 
   3   8   2    1.17    0.17 
  -3   8  -2    1.35    0.29 
  -3  -8  -2    1.33    0.28 
   3  -8   2    1.18    0.29 
  -3  -8  -2    1.34    0.21 
   3  -8   2    1.20    0.29 
  -3  -8  -2    1.28    0.28 
  -3  -8  -2    1.25    0.28 
  -3   8  -3    5.55    0.33 
  -3   8  -3    5.55    0.31 
  -3   8  -3    5.74    0.32 
  -3   8  -3    5.86    0.30 
   3  -8   3    5.73    0.35 
  -3  -8  -3    5.75    0.27 
  -3  -8  -3    5.80    0.27 
   3  -8   3    5.68    0.30 
  -3  -8  -3    5.82    0.29 
  -3   8  -4   12.65    0.33 
  -3   8  -4   12.84    0.38 
  -3   8  -4   12.78    0.28 
  -3   8  -4   12.65    0.32 
  -3  -8  -4   12.75    0.27 
  -3  -8  -4   12.88    0.27 
   3  -8   4   12.73    0.31 
  -3  -8  -4   12.91    0.30 
   3  -8   4   12.71    0.28 
  -3   8  -5    3.41    0.34 
  -3   8  -5    3.46    0.33 
  -3   8  -5    3.60    0.28 
  -3   8  -5    3.37    0.38 
   3  -8   5    3.56    0.30 
  -3  -8  -5    3.38    0.27 
  -3  -8  -5    3.59    0.27 
   3  -8   5    3.36    0.30 
  -3  -8  -5    3.40    0.24 
  -3   8  -6    1.20    0.33 
  -3   8  -6    1.28    0.37 
  -3   8  -6    1.26    0.37 
  -3   8  -6    1.30    0.28 
  -3  -8  -6    1.37    0.28 
  -3  -8  -6    1.41    0.26 
   3  -8   6    1.45    0.33 
  -3   8  -7    1.22    0.37 
  -3   8  -7    1.42    0.44 
  -3   8  -7    1.27    0.43 
  -3   8  -7    1.36    0.30 
  -3  -8  -7    1.35    0.34 
  -3  -8  -7    1.32    0.28 
   3  -8   7    1.47    0.37 
  -3   8  -8    0.01    0.46 
  -3   8  -8    0.33    0.42 
  -3   8  -8    0.05    0.30 
  -3   8  -8    0.13    0.45 
   3  -8   8   -0.09    0.32 
  -3  -8  -8    0.18    0.27 
  -3  -8  -8    0.07    0.32 
  -3   8  -9    0.37    0.42 
  -3   8  -9    0.09    0.48 
  -3   8  -9    0.14    0.31 
  -3   8  -9    0.24    0.50 
  -3  -8  -9    0.32    0.35 
   3  -8   9    0.03    0.35 
  -3  -8  -9    0.20    0.27 
  -3   8 -10    0.50    0.41 
  -3   8 -10    0.54    0.52 
  -3   8 -10    0.44    0.49 
  -3  -8 -10    0.50    0.26 
  -3  -8 -10    0.84    0.35 
  -3   8 -11    0.52    0.50 
  -3   8 -11    0.48    0.43 
  -3   8 -11    0.41    0.55 
  -3  -8 -11    0.72    0.36 
  -3  -8 -11    0.54    0.25 
  -3   8 -12    0.10    0.60 
  -3   8 -12   -0.13    0.46 
  -3  -8 -12    0.59    0.42 
   3   9 -11   -0.07    0.53 
   3   9 -11   -0.05    0.77 
   3  -9 -11    0.17    0.41 
   3  -9 -11    0.04    0.28 
   3   9 -10    0.33    0.45 
   3   9 -10   -0.22    0.46 
   3   9 -10    0.09    0.53 
   3  -9 -10    0.17    0.31 
   3  -9 -10    0.22    0.44 
   3   9  -9   -0.17    0.45 
   3   9  -9    0.11    0.52 
   3   9  -9    0.25    0.40 
   3  -9  -9    0.13    0.32 
   3  -9  -9   -0.11    0.38 
  -3  -9   9    0.11    0.41 
   3   9  -8    0.35    0.52 
   3   9  -8    0.08    0.44 
  -3  -9   8    0.23    0.42 
   3  -9  -8    0.13    0.40 
   3  -9  -8    0.17    0.30 
   3   9  -7    3.40    0.45 
   3   9  -7    3.34    0.47 
   3  -9  -7    3.42    0.32 
   3  -9  -7    3.24    0.37 
  -3  -9   7    3.37    0.37 
   3   9  -6    0.05    0.42 
   3   9  -6    0.11    0.42 
   3  -9  -6    0.20    0.37 
  -3  -9   6    0.33    0.37 
   3  -9  -6    0.24    0.33 
   3   9  -5    0.68    0.38 
   3   9  -5    0.79    0.40 
  -3  -9   5    0.91    0.37 
   3  -9  -5    0.88    0.33 
   3  -9  -5    0.77    0.34 
   3   9  -4    2.72    0.37 
  -3   9   4    2.60    0.28 
   3   9  -4    2.61    0.38 
   3  -9  -4    2.63    0.27 
  -3  -9   4    2.80    0.34 
  -3  -9   4    2.70    0.33 
   3  -9  -4    2.84    0.31 
   3  -9  -4    2.73    0.31 
  -3   9   3    0.53    0.30 
   3   9  -3    0.48    0.33 
   3   9  -3    0.51    0.37 
  -3  -9   3    0.56    0.33 
  -3  -9   3    0.41    0.30 
   3  -9  -3    0.36    0.28 
   3  -9  -3    0.59    0.29 
   3   9  -2    0.24    0.37 
   3   9  -2    0.17    0.29 
  -3   9   2    0.24    0.28 
  -3   9   2    0.23    0.31 
  -3  -9   2    0.37    0.34 
   3  -9  -2    0.36    0.31 
   3  -9  -2    0.15    0.29 
  -3  -9   2    0.09    0.29 
  -3   9   1    0.48    0.37 
   3   9  -1    0.23    0.38 
  -3   9   1    0.32    0.33 
   3   9  -1    0.32    0.29 
  -3  -9   1    0.16    0.32 
   3  -9  -1    0.23    0.30 
  -3  -9   1    0.15    0.34 
   3  -9  -1    0.18    0.34 
  -3   9   0    1.83    0.33 
   3   9   0    1.81    0.36 
   3   9   0    1.71    0.23 
  -3   9   0    1.88    0.31 
  -3   9   0    1.66    0.20 
  -3  -9   0    1.96    0.33 
   3  -9   0    1.76    0.31 
  -3  -9   0    1.96    0.31 
   3  -9   0    1.77    0.26 
  -3   9  -1    0.80    0.26 
  -3   9  -1    0.99    0.31 
  -3   9  -1    0.98    0.37 
   3   9   1    0.76    0.19 
   3   9   1    0.85    0.35 
   3  -9   1    0.80    0.26 
  -3  -9  -1    0.92    0.28 
   3  -9   1    0.87    0.34 
  -3  -9  -1    0.98    0.31 
  -3   9  -2    3.73    0.36 
  -3   9  -2    3.38    0.40 
  -3   9  -2    3.73    0.37 
   3  -9   2    3.43    0.34 
  -3  -9  -2    3.78    0.37 
   3  -9   2    3.61    0.42 
  -3  -9  -2    3.61    0.36 
  -3   9  -3    3.53    0.30 
  -3   9  -3    3.49    0.33 
  -3   9  -3    3.48    0.38 
   3  -9   3    3.38    0.30 
  -3  -9  -3    3.75    0.34 
   3  -9   3    3.55    0.34 
  -3  -9  -3    3.47    0.31 
  -3   9  -4    0.31    0.42 
  -3   9  -4    0.52    0.42 
  -3   9  -4    0.30    0.39 
  -3   9  -4    0.27    0.35 
   3  -9   4    0.46    0.38 
   3  -9   4    0.40    0.37 
  -3  -9  -4    0.58    0.38 
  -3  -9  -4    0.43    0.35 
  -3  -9  -4    0.72    0.40 
  -3   9  -5    0.27    0.33 
  -3   9  -5    0.06    0.41 
  -3   9  -5    0.20    0.38 
  -3   9  -5    0.03    0.38 
   3  -9   5    0.13    0.35 
   3  -9   5    0.23    0.34 
  -3  -9  -5    0.16    0.30 
  -3  -9  -5    0.03    0.29 
  -3   9  -6    6.29    0.40 
  -3   9  -6    6.25    0.51 
  -3   9  -6    6.26    0.51 
  -3   9  -6    5.83    0.52 
   3  -9   6    6.00    0.42 
  -3  -9  -6    6.37    0.39 
  -3  -9  -6    5.99    0.40 
  -3   9  -7    0.67    0.39 
  -3   9  -7    0.81    0.48 
  -3   9  -7    0.62    0.44 
  -3   9  -7    0.65    0.31 
  -3  -9  -7    0.59    0.30 
  -3  -9  -7    0.65    0.33 
   3  -9   7    0.60    0.34 
  -3   9  -8    1.42    0.33 
  -3   9  -8    1.42    0.48 
  -3   9  -8    1.50    0.51 
  -3   9  -8    1.34    0.41 
  -3  -9  -8    1.49    0.34 
  -3  -9  -8    1.57    0.31 
   3  -9   8    1.72    0.41 
  -3   9  -9    0.34    0.33 
  -3   9  -9    0.46    0.45 
  -3   9  -9    0.34    0.54 
  -3   9  -9   -0.02    0.49 
   3  -9   9    0.33    0.44 
  -3  -9  -9    0.40    0.38 
  -3  -9  -9    0.17    0.29 
  -3   9 -10    0.42    0.55 
  -3   9 -10    0.27    0.52 
  -3   9 -10    0.26    0.44 
  -3  -9 -10    0.45    0.40 
  -3  -9 -10    0.33    0.30 
  -3   9 -11    0.76    0.59 
  -3   9 -11    0.95    0.48 
  -3  -9 -11    0.98    0.41 
  -3  -9 -11    0.88    0.28 
   3  10 -10    1.34    0.62 
   3 -10 -10    1.45    0.47 
   3 -10 -10    1.25    0.34 
   3  10  -9    0.23    0.53 
   3  10  -9    0.18    0.49 
   3 -10  -9    0.46    0.36 
  -3 -10   9    0.39    0.47 
   3 -10  -9    0.30    0.42 
   3  10  -8    0.25    0.51 
   3  10  -8    0.11    0.55 
  -3 -10   8    0.09    0.43 
   3 -10  -8    0.19    0.36 
   3 -10  -8    0.04    0.42 
   3  10  -7    0.71    0.49 
   3  10  -7    0.50    0.47 
  -3 -10   7    0.58    0.40 
   3 -10  -7    0.51    0.31 
   3 -10  -7    0.80    0.42 
   3  10  -6    1.12    0.45 
   3  10  -6    1.10    0.46 
  -3 -10   6    1.22    0.38 
   3 -10  -6    1.42    0.41 
   3 -10  -6    1.09    0.33 
   3  10  -5    1.17    0.46 
   3  10  -5    0.99    0.43 
   3 -10  -5    1.29    0.37 
  -3 -10   5    1.33    0.39 
   3 -10  -5    1.27    0.34 
   3  10  -4    0.26    0.38 
   3  10  -4    0.39    0.42 
  -3 -10   4    0.29    0.38 
   3 -10  -4    0.46    0.34 
   3 -10  -4    0.25    0.32 
  -3 -10   4    0.41    0.37 
   3  10  -3   -0.04    0.34 
   3  10  -3   -0.03    0.44 
  -3  10   3   -0.16    0.32 
   3 -10  -3    0.10    0.37 
   3 -10  -3   -0.04    0.34 
  -3 -10   3    0.34    0.39 
  -3 -10   3    0.04    0.34 
   3  10  -2    0.31    0.42 
  -3  10   2    0.10    0.31 
   3  10  -2    0.09    0.29 
  -3  10   2    0.19    0.37 
   3 -10  -2    0.25    0.35 
  -3 -10   2    0.07    0.39 
  -3 -10   2    0.21    0.34 
   3 -10  -2    0.14    0.33 
  -3  10   1    2.07    0.32 
   3  10  -1    2.17    0.31 
  -3  10   1    2.18    0.37 
   3  10  -1    2.14    0.40 
   3 -10  -1    2.26    0.38 
  -3 -10   1    1.93    0.34 
   3 -10  -1    2.25    0.36 
  -3 -10   1    2.16    0.36 
  -3  10   0    1.64    0.34 
  -3  10   0    1.57    0.39 
   3  10   0    1.45    0.39 
   3  10   0    1.45    0.24 
  -3 -10   0    1.75    0.37 
   3 -10   0    1.76    0.40 
  -3 -10   0    1.61    0.35 
   3 -10   0    1.54    0.30 
  -3  10  -1    1.30    0.29 
   3  10   1    1.32    0.40 
  -3  10  -1    1.43    0.35 
  -3  10  -1    1.28    0.40 
   3 -10   1    1.30    0.38 
  -3 -10  -1    1.34    0.35 
  -3 -10  -1    1.17    0.31 
   3 -10   1    1.26    0.35 
  -3  10  -2    0.36    0.40 
  -3  10  -2    0.23    0.34 
  -3  10  -2    0.10    0.31 
  -3 -10  -2    0.40    0.37 
   3 -10   2    0.10    0.37 
  -3 -10  -2    0.15    0.31 
   3 -10   2    0.23    0.33 
  -3  10  -3    2.01    0.42 
  -3  10  -3    2.13    0.36 
  -3  10  -3    2.34    0.35 
   3 -10   3    2.33    0.40 
   3 -10   3    2.17    0.35 
  -3 -10  -3    2.34    0.35 
  -3 -10  -3    2.02    0.32 
  -3  10  -4    1.00    0.34 
  -3  10  -4    0.83    0.37 
  -3  10  -4    0.94    0.43 
  -3 -10  -4    1.09    0.35 
   3 -10   4    1.20    0.41 
   3 -10   4    0.97    0.35 
  -3 -10  -4    0.89    0.34 
  -3  10  -5    0.71    0.47 
  -3  10  -5    1.05    0.37 
  -3  10  -5    1.08    0.43 
   3 -10   5    0.78    0.38 
  -3 -10  -5    0.80    0.33 
  -3 -10  -5    0.77    0.34 
   3 -10   5    0.87    0.37 
  -3  10  -6    0.52    0.44 
  -3  10  -6    0.53    0.46 
  -3  10  -6    0.46    0.36 
  -3  10  -6    0.27    0.49 
  -3 -10  -6    0.56    0.37 
   3 -10   6    0.24    0.38 
  -3 -10  -6    0.54    0.35 
  -3  10  -7   -0.02    0.48 
  -3  10  -7    0.18    0.34 
  -3  10  -7   -0.08    0.37 
  -3  10  -7    0.30    0.51 
  -3 -10  -7    0.24    0.38 
  -3 -10  -7    0.18    0.35 
   3 -10   7    0.44    0.43 
  -3  10  -8    0.47    0.48 
  -3  10  -8    0.50    0.53 
  -3  10  -8    0.02    0.56 
   3 -10   8    0.17    0.48 
  -3 -10  -8    0.20    0.41 
  -3 -10  -8    0.23    0.34 
  -3  10  -9    0.59    0.44 
  -3  10  -9    0.51    0.56 
  -3  10  -9    0.82    0.58 
   3 -10   9    0.72    0.51 
  -3 -10  -9    0.56    0.31 
  -3 -10  -9    0.59    0.41 
   3  11  -8   -0.11    0.55 
  -3 -11   8    0.10    0.47 
   3 -11  -8   -0.06    0.41 
   3 -11  -8   -0.06    0.36 
   3  11  -7    0.69    0.56 
   3  11  -7    0.80    0.53 
  -3 -11   7    0.62    0.47 
   3 -11  -7    0.73    0.41 
   3 -11  -7    0.73    0.39 
   3  11  -6    1.05    0.48 
   3  11  -6    1.17    0.53 
   3 -11  -6    1.33    0.44 
   3 -11  -6    1.29    0.38 
  -3 -11   6    1.26    0.44 
   3  11  -5    2.39    0.49 
   3  11  -5    2.62    0.46 
  -3 -11   5    2.45    0.42 
   3 -11  -5    2.62    0.38 
   3 -11  -5    2.53    0.38 
   3  11  -4    0.14    0.47 
   3  11  -4    0.18    0.42 
   3 -11  -4    0.43    0.40 
   3 -11  -4    0.29    0.39 
  -3 -11   4    0.38    0.43 
   3  11  -3    2.80    0.47 
  -3 -11   3    2.73    0.38 
  -3 -11   3    2.87    0.43 
   3 -11  -3    2.97    0.41 
   3 -11  -3    2.94    0.39 
   3  11  -2    0.67    0.45 
  -3  11   2    0.49    0.38 
   3 -11  -2    0.81    0.36 
   3 -11  -2    0.68    0.38 
  -3 -11   2    1.11    0.49 
  -3 -11   2    0.89    0.41 
  -3  11   1    4.50    0.37 
   3  11  -1    4.65    0.47 
  -3  11   1    4.77    0.44 
  -3 -11   1    4.37    0.36 
  -3 -11   1    4.76    0.48 
   3 -11  -1    4.56    0.42 
   3 -11  -1    4.40    0.35 
  -3  11   0    1.08    0.44 
   3  11   0    0.96    0.45 
  -3  11   0    0.89    0.40 
  -3 -11   0    0.93    0.40 
   3 -11   0    1.09    0.45 
  -3 -11   0    1.22    0.45 
   3 -11   0    0.95    0.37 
   3  11   1    0.80    0.45 
  -3  11  -1    0.74    0.37 
  -3  11  -1    0.66    0.42 
  -3 -11  -1    0.69    0.38 
   3 -11   1    0.59    0.37 
   3 -11   1    0.78    0.42 
  -3 -11  -1    0.69    0.39 
  -3  11  -2    2.27    0.41 
  -3  11  -2    2.06    0.47 
  -3 -11  -2    2.08    0.43 
  -3 -11  -2    2.09    0.40 
   3 -11   2    1.96    0.37 
   3 -11   2    1.98    0.42 
  -3  11  -3    2.23    0.37 
  -3  11  -3    2.21    0.45 
  -3 -11  -3    2.09    0.36 
   3 -11   3    2.08    0.42 
  -3 -11  -3    2.24    0.36 
   3 -11   3    2.03    0.37 
  -3  11  -4    0.73    0.44 
  -3  11  -4    1.11    0.38 
   3 -11   4    1.12    0.39 
  -3 -11  -4    1.04    0.39 
   3 -11   4    1.19    0.44 
  -3 -11  -4    1.02    0.40 
  -3  11  -5    0.34    0.51 
  -3  11  -5    0.21    0.38 
  -3  11  -5    0.01    0.51 
   3 -11   5    0.21    0.42 
  -3 -11  -5    0.16    0.39 
  -3 -11  -5    0.20    0.38 
   3 -11   5    0.13    0.40 
  -3  11  -6    0.69    0.48 
  -3  11  -6    0.40    0.50 
  -3 -11  -6    0.91    0.41 
   3 -11   6    0.99    0.47 
  -3 -11  -6    0.62    0.38 
  -3  11  -7    0.49    0.51 
  -3  11  -7    0.85    0.52 
  -3 -11  -7    0.70    0.37 
  -3 -11  -7    0.70    0.40 
   3 -11   7    0.62    0.48 
   3  12  -5    0.85    0.76 
  -3 -12   5    0.57    0.49 
   3 -12  -5    0.51    0.60 
   3  12  -4    3.17    0.52 
   3 -12  -4    3.08    0.45 
   3 -12  -4    3.14    0.56 
  -3 -12   4    3.21    0.50 
   3  12  -3    0.74    0.52 
  -3 -12   3    0.28    0.44 
   3 -12  -3    0.36    0.41 
   3 -12  -3    0.68    0.45 
  -3 -12   3    0.37    0.40 
   3  12  -2    0.28    0.51 
   3 -12  -2   -0.11    0.41 
  -3 -12   2    0.28    0.44 
   3 -12  -2   -0.03    0.37 
  -3 -12   2    0.05    0.47 
   3  12  -1    0.08    0.48 
  -3  12   1    0.05    0.45 
  -3 -12   1    0.14    0.47 
  -3 -12   1    0.31    0.44 
   3 -12  -1   -0.02    0.38 
   3 -12  -1   -0.01    0.42 
   3  12   0    2.08    0.45 
  -3  12   0    2.03    0.45 
   3 -12   0    1.96    0.42 
   3 -12   0    2.04    0.40 
  -3 -12   0    2.37    0.47 
  -3 -12   0    2.40    0.47 
  -3  12  -1    0.00    0.46 
  -3 -12  -1    0.32    0.45 
   3 -12   1    0.09    0.46 
   3 -12   1    0.02    0.41 
  -3 -12  -1    0.28    0.49 
  -3  12  -2    0.02    0.45 
   3 -12   2    0.38    0.44 
   3 -12   2    0.25    0.47 
  -3 -12  -2    0.22    0.44 
  -3 -12  -2   -0.25    0.39 
  -3  12  -3    0.04    0.51 
  -3 -12  -3   -0.03    0.40 
  -3 -12  -3   -0.19    0.38 
   3 -12   3    0.31    0.51 
   3 -12   3   -0.16    0.40 
  -3  12  -4    0.64    0.53 
  -3 -12  -4    0.31    0.38 
   3 -12   4    0.27    0.45 
  -3  12  -5    0.12    0.55 
   3 -12   5    0.41    0.49 
  -3 -12  -5    0.54    0.45 
   4   0 -16   -0.08    0.30 
   4   0 -16    0.13    0.31 
   4   0 -16    0.13    0.50 
   4   0 -15   -0.01    0.46 
   4   0 -15   -0.24    0.26 
   4   0 -15   -0.16    0.27 
   4   0 -15    0.03    0.31 
   4   0 -14    3.05    0.33 
   4   0 -14    2.93    0.46 
   4   0 -14    2.74    0.28 
   4   0 -13    0.27    0.42 
   4   0 -13    0.10    0.27 
   4   0 -13    0.11    0.27 
   4   0 -12    1.35    0.44 
   4   0 -12    1.17    0.29 
   4   0 -12    1.12    0.30 
   4   0 -11    0.00    0.24 
   4   0 -11    0.11    0.37 
   4   0 -11    0.10    0.25 
   4   0 -10    1.08    0.36 
   4   0 -10    1.36    0.27 
   4   0 -10    1.35    0.27 
   4   0  -9    0.11    0.20 
   4   0  -9   -0.07    0.29 
   4   0  -9    0.17    0.22 
   4   0  -9    0.02    0.09 
  -4   0   8    4.89    0.10 
   4   0  -8    4.85    0.23 
   4   0  -8    4.83    0.32 
   4   0  -8    4.83    0.11 
   4   0  -8    4.79    0.22 
  -4   0   8    4.80    0.09 
   4   0  -7   -0.02    0.17 
   4   0  -7    0.01    0.09 
  -4   0   7    0.10    0.08 
   4   0  -7    0.24    0.20 
  -4   0   7    0.06    0.09 
   4   0  -7    0.10    0.27 
   4   0  -6   12.98    0.29 
   4   0  -6   12.84    0.52 
  -4   0   6   12.91    0.41 
   4   0  -6   12.57    0.38 
  -4   0   6   12.79    0.28 
   4   0  -6   13.01    0.40 
   4   0  -5   -0.02    0.14 
  -4   0   5    0.05    0.20 
   4   0  -5   -0.01    0.09 
  -4   0   5    0.03    0.15 
   4   0  -5    0.07    0.13 
  -4   0   5   -0.01    0.06 
   4   0  -5    0.02    0.22 
  -4   0   4   14.07    0.37 
   4   0  -4   13.63    0.34 
   4   0  -4   13.99    0.30 
   4   0  -4   13.98    0.49 
  -4   0   4   14.13    0.47 
  -4   0   3    0.02    0.12 
   4   0  -3   -0.06    0.10 
  -4   0   3    0.01    0.06 
  -4   0   3    0.02    0.17 
   4   0  -3    0.02    0.16 
   4   0  -3    0.04    0.10 
  -4   0   2    6.09    0.17 
  -4   0   2    5.50    0.12 
   4   0  -2    4.34    0.10 
   4   0  -2    5.23    0.16 
  -4   0   2    3.96    0.10 
   4   0  -2    3.61    0.11 
  -4   0   1    1.24    0.09 
   4   0  -1    0.27    0.04 
   4   0  -1    0.40    0.06 
   4   0  -1    0.16    0.04 
   4   0  -1    0.35    0.08 
  -4   0   1    1.40    0.06 
  -4   0   1    0.32    0.07 
  -4   0   1    0.22    0.03 
   4   0   0   -0.13    0.06 
  -4   0   0    0.30    0.07 
  -4   0   0   -0.19    0.07 
   4   0   0    0.16    0.06 
   4   0   0    0.03    0.06 
  -4   0   0   -0.08    0.07 
   4   0   1    0.78    0.10 
   4   0   1    0.24    0.08 
  -4   0  -1    0.00    0.10 
  -4   0  -1    0.03    0.08 
   4   0   2    1.46    0.16 
   4   0   2    1.49    0.10 
  -4   0  -2    1.49    0.10 
  -4   0  -2    1.49    0.16 
  -4   0  -3    0.03    0.10 
   4   0   3    0.02    0.11 
  -4   0  -3    0.07    0.19 
   4   0   3   -0.04    0.22 
   4   0   4   20.53    0.59 
   4   0   4   20.65    0.47 
  -4   0  -4   20.59    0.47 
  -4   0  -4   20.81    0.63 
   4   0   5    0.06    0.19 
   4   0   5   -0.02    0.09 
  -4   0  -5   -0.03    0.21 
  -4   0  -5    0.09    0.10 
  -4   0  -6    3.28    0.22 
  -4   0  -6    3.43    0.10 
  -4   0  -6    3.39    0.25 
   4   0   6    3.40    0.09 
   4   0   6    3.41    0.09 
  -4   0  -7    0.10    0.10 
   4   0   7   -0.01    0.09 
  -4   0  -7    0.02    0.24 
   4   0   7   -0.04    0.09 
  -4   0  -7   -0.15    0.24 
  -4   0  -8   17.20    0.63 
  -4   0  -8   16.96    0.37 
   4   0   8   17.04    0.35 
   4   0   8   16.94    0.35 
  -4   0  -8   16.80    0.62 
  -4   0  -9    0.04    0.10 
  -4   0  -9    0.04    0.31 
  -4   0  -9    0.03    0.27 
  -4   0 -10    6.22    0.42 
  -4   0 -10    6.28    0.41 
  -4   0 -11   -0.03    0.29 
  -4   0 -11    0.17    0.31 
  -4   0 -12    0.54    0.31 
  -4   0 -12    0.14    0.41 
  -4   0 -12    0.66    0.34 
  -4   0 -13   -0.36    0.38 
  -4   0 -13    0.02    0.31 
  -4   0 -13   -0.21    0.26 
  -4   0 -14    0.57    0.48 
  -4   0 -14    0.81    0.30 
  -4   0 -14    0.86    0.25 
  -4   0 -14    0.57    0.29 
  -4   0 -15    0.18    0.28 
  -4   0 -15    0.04    0.32 
  -4   0 -15    0.06    0.33 
  -4   0 -15   -0.19    0.48 
  -4   0 -16    2.12    0.37 
  -4   0 -16    2.22    0.37 
  -4   0 -16    1.83    0.50 
   4   1 -16    0.47    0.65 
   4   1 -16    0.18    0.33 
   4  -1 -16    0.20    0.33 
   4  -1 -16    0.06    0.48 
   4  -1 -16   -0.13    0.29 
   4   1 -15    0.50    0.50 
   4   1 -15    0.54    0.31 
   4  -1 -15    0.41    0.28 
   4  -1 -15    0.38    0.43 
   4  -1 -15    0.33    0.27 
   4  -1 -15    0.12    0.27 
   4   1 -14    0.18    0.48 
   4   1 -14   -0.08    0.26 
   4   1 -14    0.10    0.30 
   4  -1 -14    0.07    0.27 
   4  -1 -14   -0.27    0.27 
   4  -1 -14   -0.10    0.24 
   4  -1 -14    0.14    0.40 
   4   1 -13   -0.17    0.21 
   4   1 -13    0.04    0.27 
   4   1 -13    0.35    0.45 
   4  -1 -13   -0.20    0.25 
   4  -1 -13    0.09    0.25 
   4  -1 -13    0.09    0.38 
   4  -1 -13    0.06    0.24 
   4   1 -12    0.49    0.30 
   4   1 -12    0.32    0.42 
   4   1 -12    0.11    0.25 
   4  -1 -12    0.62    0.38 
   4  -1 -12    0.22    0.24 
   4  -1 -12    0.49    0.27 
   4   1 -11    2.20    0.22 
   4   1 -11    2.42    0.40 
   4   1 -11    2.42    0.29 
  -4  -1  11    2.36    0.09 
   4  -1 -11    2.40    0.26 
   4  -1 -11    2.27    0.21 
   4  -1 -11    2.18    0.26 
   4  -1 -11    2.54    0.37 
   4   1 -10    0.98    0.21 
   4   1 -10    1.13    0.12 
   4   1 -10    1.01    0.35 
   4   1 -10    1.33    0.28 
   4  -1 -10    1.08    0.25 
  -4  -1  10    1.23    0.11 
  -4  -1  10    1.15    0.10 
   4  -1 -10    1.07    0.30 
   4  -1 -10    1.35    0.26 
   4  -1 -10    1.14    0.21 
   4   1  -9    2.41    0.12 
   4   1  -9    2.47    0.31 
   4   1  -9    2.52    0.25 
   4   1  -9    2.25    0.19 
   4  -1  -9    2.54    0.30 
  -4  -1   9    2.52    0.11 
   4  -1  -9    2.59    0.23 
   4  -1  -9    2.33    0.17 
  -4  -1   9    2.44    0.12 
   4   1  -8    2.49    0.12 
   4   1  -8    2.54    0.23 
   4   1  -8    2.42    0.19 
   4   1  -8    2.60    0.30 
   4  -1  -8    2.36    0.17 
  -4  -1   8    2.51    0.22 
  -4  -1   8    2.54    0.11 
  -4  -1   8    2.51    0.10 
   4  -1  -8    2.60    0.26 
   4   1  -7   26.85    0.28 
   4   1  -7   26.78    0.17 
   4   1  -7   26.90    0.12 
   4   1  -7   26.98    0.23 
  -4  -1   7   26.92    0.21 
  -4  -1   7   26.77    0.10 
   4  -1  -7   26.91    0.08 
  -4  -1   7   26.85    0.03 
   4  -1  -7   26.94    0.24 
   4  -1  -7   26.80    0.16 
   4   1  -6    1.46    0.30 
   4   1  -6    1.44    0.23 
   4   1  -6    1.18    0.17 
  -4   1   6    1.39    0.09 
   4   1  -6    1.32    0.13 
   4  -1  -6    1.28    0.23 
   4  -1  -6    1.36    0.19 
   4  -1  -6    1.35    0.10 
  -4  -1   6    1.30    0.22 
  -4  -1   6    1.41    0.13 
  -4  -1   6    1.11    0.09 
  -4   1   5    8.27    0.08 
  -4   1   5    8.25    0.18 
   4   1  -5    8.13    0.22 
   4   1  -5    8.44    0.18 
   4   1  -5    8.17    0.12 
   4   1  -5    8.26    0.11 
  -4  -1   5    8.26    0.22 
   4  -1  -5    8.33    0.15 
  -4  -1   5    8.30    0.11 
  -4  -1   5    8.28    0.16 
   4  -1  -5    8.19    0.16 
   4  -1  -5    8.26    0.08 
   4   1  -4   10.64    0.10 
   4   1  -4   10.87    0.25 
  -4   1   4   10.79    0.04 
   4   1  -4   10.84    0.13 
  -4   1   4   10.71    0.16 
   4   1  -4   10.93    0.19 
   4  -1  -4   10.77    0.20 
   4  -1  -4   10.76    0.15 
   4  -1  -4   10.79    0.09 
  -4  -1   4   10.80    0.11 
  -4  -1   4   10.84    0.13 
  -4  -1   4   10.78    0.21 
  -4  -1   4   10.79    0.16 
   4   1  -3   16.37    0.19 
   4   1  -3   16.34    0.12 
   4   1  -3   16.40    0.15 
   4   1  -3   16.23    0.07 
  -4   1   3   16.32    0.05 
  -4   1   3   16.29    0.15 
   4  -1  -3   16.30    0.18 
  -4  -1   3   16.27    0.21 
   4  -1  -3   16.43    0.10 
  -4  -1   3   16.44    0.13 
  -4  -1   3   16.40    0.09 
   4  -1  -3   16.32    0.13 
   4  -1  -3   16.36    0.09 
  -4  -1   3   16.37    0.15 
   4   1  -2   19.71    0.15 
   4   1  -2   19.65    0.10 
   4   1  -2   19.87    0.13 
  -4   1   2   19.72    0.12 
  -4   1   2   19.70    0.09 
  -4   1   2   19.69    0.15 
   4  -1  -2   19.70    0.09 
  -4  -1   2   19.80    0.13 
   4  -1  -2   19.75    0.10 
   4  -1  -2   19.64    0.05 
  -4  -1   2   19.80    0.11 
   4  -1  -2   19.55    0.09 
  -4  -1   2   19.84    0.16 
   4  -1  -2   19.78    0.15 
   4   1  -1    0.03    0.12 
  -4   1   1   -0.03    0.10 
  -4   1   1    0.35    0.09 
   4   1  -1   -0.05    0.09 
  -4   1   1    0.81    0.10 
  -4   1   1    0.40    0.08 
   4   1  -1    0.32    0.09 
   4  -1  -1    0.67    0.10 
   4  -1  -1    0.38    0.08 
   4  -1  -1    0.76    0.12 
  -4  -1   1    0.76    0.10 
   4  -1  -1    0.78    0.08 
  -4  -1   1    0.16    0.11 
  -4  -1   1    0.05    0.09 
  -4   1   0    7.44    0.15 
   4   1   0    5.88    0.13 
  -4   1   0    6.82    0.13 
  -4   1   0    5.80    0.12 
   4   1   0    7.25    0.11 
  -4   1   0    7.04    0.14 
  -4   1   0    7.42    0.12 
   4   1   0    6.80    0.13 
  -4  -1   0    6.04    0.13 
   4  -1   0    7.09    0.15 
  -4  -1   0    8.50    0.17 
  -4  -1   0    5.64    0.12 
   4  -1   0    6.18    0.12 
   4  -1   0    8.98    0.13 
  -4   1  -1   -0.19    0.12 
   4   1   1   -0.73    0.10 
   4   1   1    0.22    0.09 
  -4   1  -1    0.89    0.13 
  -4   1  -1   -0.57    0.09 
  -4   1  -1   -0.08    0.08 
   4   1   1    0.22    0.06 
   4  -1   1    0.35    0.10 
  -4  -1  -1    0.27    0.05 
  -4  -1  -1    0.94    0.10 
  -4  -1  -1   -0.08    0.09 
   4  -1   1    0.46    0.13 
   4  -1   1    0.46    0.08 
  -4   1  -2    3.78    0.16 
  -4   1  -2    3.69    0.08 
  -4   1  -2    3.70    0.16 
  -4   1  -2    3.84    0.12 
   4   1   2    3.73    0.08 
   4   1   2    3.72    0.10 
  -4  -1  -2    3.73    0.07 
   4  -1   2    3.73    0.09 
   4  -1   2    3.77    0.16 
   4  -1   2    3.74    0.10 
  -4  -1  -2    3.71    0.10 
  -4   1  -3    0.08    0.22 
  -4   1  -3   -0.03    0.23 
  -4   1  -3    0.02    0.13 
   4   1   3   -0.07    0.10 
  -4  -1  -3    0.02    0.11 
  -4  -1  -3    0.10    0.23 
  -4  -1  -3    0.04    0.12 
   4  -1   3    0.03    0.13 
   4  -1   3    0.06    0.20 
  -4   1  -4    0.13    0.20 
   4   1   4    0.14    0.09 
  -4   1  -4    0.13    0.12 
  -4   1  -4    0.13    0.20 
  -4  -1  -4    0.15    0.21 
   4  -1   4    0.15    0.17 
  -4  -1  -4    0.18    0.09 
   4  -1   4    0.17    0.11 
  -4  -1  -4    0.25    0.12 
  -4   1  -5   89.46    0.22 
  -4   1  -5   89.45    0.12 
  -4   1  -5   89.53    0.24 
   4   1   5   89.42    0.09 
   4  -1   5   89.46    0.11 
   4  -1   5   89.46    0.12 
  -4  -1  -5   89.56    0.15 
  -4  -1  -5   89.54    0.23 
   4  -1   5   89.42    0.19 
  -4  -1  -5   89.42    0.09 
  -4   1  -6    6.00    0.24 
  -4   1  -6    6.14    0.24 
  -4   1  -6    5.94    0.11 
   4   1   6    6.03    0.08 
  -4  -1  -6    6.15    0.16 
  -4  -1  -6    6.09    0.23 
  -4  -1  -6    6.02    0.09 
   4  -1   6    6.03    0.20 
   4  -1   6    6.04    0.09 
   4  -1   6    6.04    0.12 
  -4   1  -7   18.01    0.25 
  -4   1  -7   18.03    0.13 
  -4   1  -7   18.12    0.27 
   4  -1   7   18.02    0.12 
   4  -1   7   17.95    0.22 
  -4  -1  -7   17.89    0.24 
  -4  -1  -7   18.02    0.09 
   4  -1   7   17.93    0.05 
  -4   1  -8    0.65    0.26 
  -4   1  -8    0.58    0.26 
  -4   1  -8    0.56    0.12 
  -4  -1  -8    0.74    0.18 
  -4  -1  -8    0.53    0.26 
   4  -1   8    0.54    0.11 
   4  -1   8    0.54    0.22 
   4  -1   8    0.59    0.09 
  -4   1  -9   19.91    0.12 
  -4   1  -9   20.02    0.28 
  -4   1  -9   19.93    0.27 
  -4  -1  -9   20.06    0.30 
  -4  -1  -9   19.92    0.27 
  -4  -1  -9   20.22    0.21 
   4  -1   9   19.92    0.11 
   4  -1   9   19.94    0.12 
  -4   1 -10    0.30    0.13 
  -4   1 -10    0.34    0.28 
  -4   1 -10    0.42    0.31 
  -4  -1 -10    0.35    0.30 
   4  -1  10    0.29    0.11 
   4  -1  10    0.32    0.12 
  -4  -1 -10    0.47    0.22 
  -4  -1 -10    0.09    0.29 
  -4   1 -11    1.01    0.28 
  -4   1 -11    1.18    0.39 
  -4   1 -11    1.32    0.29 
   4  -1  11    1.23    0.10 
  -4  -1 -11    1.15    0.22 
   4  -1  11    1.19    0.10 
  -4  -1 -11    1.27    0.32 
  -4  -1 -11    1.13    0.27 
  -4   1 -12    0.60    0.34 
  -4   1 -12    0.38    0.42 
  -4   1 -12    0.56    0.30 
  -4  -1 -12    0.30    0.28 
  -4  -1 -12    0.50    0.24 
  -4  -1 -12    0.41    0.28 
  -4   1 -13    1.15    0.46 
  -4   1 -13    1.29    0.30 
  -4   1 -13    1.34    0.34 
  -4  -1 -13    1.06    0.38 
  -4  -1 -13    1.23    0.28 
  -4  -1 -13    1.34    0.24 
  -4  -1 -13    1.19    0.29 
  -4   1 -14    0.23    0.30 
  -4   1 -14    0.21    0.55 
  -4   1 -14    0.13    0.30 
  -4  -1 -14    0.34    0.31 
  -4  -1 -14    0.28    0.24 
  -4  -1 -14    0.26    0.28 
  -4  -1 -14    0.10    0.40 
  -4   1 -15    0.20    0.33 
  -4   1 -15   -0.12    0.53 
  -4   1 -15    0.30    0.35 
  -4  -1 -15    0.26    0.29 
  -4  -1 -15    0.29    0.34 
  -4  -1 -15    0.10    0.48 
  -4  -1 -15    0.18    0.31 
   4   2 -16    0.16    0.63 
   4   2 -16    0.06    0.35 
   4  -2 -16    0.16    0.31 
   4  -2 -16    0.12    0.44 
   4  -2 -16   -0.23    0.27 
   4   2 -15    0.24    0.61 
   4   2 -15    0.19    0.32 
   4  -2 -15   -0.04    0.23 
   4  -2 -15    0.19    0.29 
   4  -2 -15    0.03    0.29 
   4  -2 -15   -0.07    0.36 
   4   2 -14    0.24    0.55 
   4   2 -14   -0.15    0.26 
   4   2 -14   -0.01    0.31 
   4  -2 -14   -0.05    0.28 
   4  -2 -14    0.04    0.27 
   4  -2 -14    0.02    0.24 
   4  -2 -14    0.24    0.40 
   4   2 -13    0.84    0.48 
   4   2 -13    0.97    0.33 
   4   2 -13    0.75    0.28 
   4  -2 -13    0.84    0.31 
   4  -2 -13    0.76    0.26 
   4  -2 -13    0.81    0.26 
   4  -2 -13    0.96    0.39 
   4   2 -12    0.14    0.46 
   4   2 -12    0.21    0.32 
   4   2 -12   -0.19    0.23 
   4  -2 -12    0.03    0.25 
   4  -2 -12    0.13    0.33 
   4  -2 -12   -0.11    0.27 
   4  -2 -12    0.03    0.23 
   4   2 -11    0.02    0.40 
   4   2 -11    0.07    0.15 
   4   2 -11    0.15    0.31 
   4   2 -11    0.06    0.23 
   4  -2 -11    0.24    0.33 
   4  -2 -11    0.13    0.28 
   4  -2 -11    0.43    0.30 
   4  -2 -11    0.10    0.24 
  -4  -2  11    0.10    0.15 
  -4  -2  11    0.20    0.16 
   4   2 -10    6.66    0.50 
   4   2 -10    6.90    0.42 
   4   2 -10    6.52    0.31 
   4   2 -10    7.07    0.26 
  -4  -2  10    6.67    0.22 
   4  -2 -10    6.59    0.33 
   4  -2 -10    6.79    0.39 
   4  -2 -10    6.69    0.40 
   4  -2 -10    6.79    0.35 
   4   2  -9    0.22    0.16 
   4   2  -9    0.17    0.34 
   4   2  -9   -0.03    0.17 
   4   2  -9    0.28    0.27 
   4  -2  -9   -0.11    0.23 
   4  -2  -9    0.28    0.22 
  -4  -2   9    0.17    0.13 
  -4  -2   9    0.20    0.13 
   4  -2  -9    0.13    0.26 
   4   2  -8    0.97    0.30 
   4   2  -8    0.96    0.37 
   4   2  -8    0.88    0.23 
   4   2  -8    1.18    0.20 
  -4  -2   8    0.87    0.29 
  -4  -2   8    1.12    0.24 
  -4  -2   8    0.99    0.19 
   4  -2  -8    1.24    0.27 
   4  -2  -8    0.71    0.28 
  -4  -2   8    1.13    0.19 
   4  -2  -8    1.14    0.33 
   4   2  -7   -0.16    0.28 
   4   2  -7    0.07    0.24 
   4   2  -7    0.07    0.15 
   4   2  -7   -0.18    0.13 
   4  -2  -7    0.03    0.09 
   4  -2  -7   -0.06    0.20 
   4  -2  -7    0.05    0.08 
   4  -2  -7    0.12    0.25 
  -4  -2   7    0.08    0.15 
   4  -2  -7    0.33    0.20 
  -4  -2   7    0.07    0.16 
  -4  -2   7    0.09    0.14 
  -4  -2   7    0.06    0.22 
   4   2  -6    0.31    0.29 
  -4   2   6    0.33    0.08 
   4   2  -6    0.41    0.15 
   4   2  -6    0.44    0.24 
   4   2  -6    0.29    0.14 
  -4  -2   6    0.39    0.24 
  -4  -2   6    0.41    0.21 
   4  -2  -6    0.27    0.22 
   4  -2  -6    0.30    0.19 
   4  -2  -6    0.33    0.09 
  -4  -2   6    0.38    0.15 
  -4  -2   6    0.34    0.13 
  -4  -2   6    0.44    0.17 
   4   2  -5    2.03    0.14 
   4   2  -5    2.19    0.13 
  -4   2   5    1.98    0.06 
   4   2  -5    2.12    0.27 
   4   2  -5    2.16    0.22 
  -4  -2   5    2.03    0.18 
   4  -2  -5    2.10    0.17 
   4  -2  -5    2.07    0.10 
  -4  -2   5    2.12    0.24 
  -4  -2   5    2.15    0.17 
  -4  -2   5    2.11    0.14 
  -4  -2   5    2.12    0.15 
   4  -2  -5    2.16    0.22 
  -4   2   4    0.13    0.06 
   4   2  -4    0.33    0.12 
  -4   2   4    0.21    0.21 
   4   2  -4    0.18    0.14 
  -4   2   4    0.29    0.16 
   4   2  -4    0.24    0.19 
   4   2  -4    0.21    0.24 
  -4  -2   4    0.21    0.19 
  -4  -2   4    0.26    0.14 
  -4  -2   4    0.32    0.16 
   4  -2  -4    0.17    0.10 
   4  -2  -4    0.14    0.19 
   4  -2  -4    0.12    0.14 
  -4  -2   4    0.12    0.22 
  -4  -2   4    0.26    0.13 
   4   2  -3   14.85    0.51 
  -4   2   3   15.07    0.41 
   4   2  -3   15.28    0.42 
  -4   2   3   14.92    0.44 
   4   2  -3   15.18    0.61 
  -4   2   3   15.17    0.48 
   4   2  -3   15.17    0.45 
  -4  -2   3   14.91    0.41 
  -4  -2   3   14.92    0.47 
  -4  -2   3   15.19    0.49 
   4  -2  -3   14.18    0.41 
   4  -2  -3   15.17    0.52 
  -4  -2   3   14.89    0.57 
   4  -2  -3   14.85    0.41 
  -4   2   2   -0.02    0.12 
  -4   2   2    0.07    0.10 
   4   2  -2   -0.06    0.17 
  -4   2   2   -0.05    0.19 
   4   2  -2    0.09    0.17 
   4   2  -2    0.11    0.18 
  -4  -2   2   -0.03    0.18 
   4  -2  -2   -0.07    0.21 
  -4  -2   2    0.10    0.12 
  -4  -2   2    0.04    0.15 
   4  -2  -2    0.04    0.12 
   4  -2  -2    0.12    0.18 
  -4  -2   2    0.21    0.24 
  -4   2   1    0.01    0.13 
   4   2  -1    0.00    0.15 
  -4   2   1    0.02    0.15 
  -4   2   1    0.06    0.09 
   4   2  -1    0.03    0.15 
  -4   2   1    0.00    0.13 
   4   2  -1   -0.02    0.12 
  -4   2   1    0.09    0.09 
   4   2  -1    0.00    0.12 
   4  -2  -1    0.00    0.12 
   4  -2  -1    0.08    0.16 
  -4  -2   1    0.08    0.14 
  -4  -2   1    0.10    0.16 
  -4  -2   1   -0.01    0.14 
   4  -2  -1    0.16    0.10 
   4  -2  -1    0.10    0.15 
  -4   2   0    8.57    0.33 
  -4   2   0    8.62    0.26 
   4   2   0    8.56    0.24 
  -4   2   0    8.54    0.26 
   4   2   0    8.64    0.27 
   4   2   0    8.55    0.28 
   4   2   0    8.54    0.29 
  -4   2   0    8.54    0.27 
  -4  -2   0    8.51    0.23 
  -4  -2   0    8.38    0.28 
   4  -2   0    8.50    0.26 
  -4  -2   0    8.54    0.27 
   4  -2   0    8.58    0.26 
   4  -2   0    8.42    0.26 
  -4  -2   0    8.57    0.28 
   4  -2   0    8.83    0.33 
  -4   2  -1   30.43    0.65 
   4   2   1   30.30    0.63 
   4   2   1   30.40    0.66 
  -4   2  -1   30.46    0.65 
   4   2   1   30.45    0.62 
  -4   2  -1   30.14    0.67 
  -4   2  -1   30.62    0.69 
  -4  -2  -1   30.48    0.66 
  -4  -2  -1   30.74    0.65 
   4  -2   1   30.53    0.65 
   4  -2   1   30.32    0.66 
  -4  -2  -1   30.65    0.62 
   4  -2   1   30.54    0.69 
  -4  -2  -1   30.63    0.68 
   4  -2   1   30.48    0.65 
   4   2   2   50.48    0.97 
   4   2   2   50.31    0.96 
  -4   2  -2   50.29    1.05 
  -4   2  -2   50.37    0.99 
  -4   2  -2   50.24    0.99 
  -4   2  -2   50.49    1.05 
   4  -2   2   50.46    0.99 
   4  -2   2   50.67    1.06 
  -4  -2  -2   49.56    1.01 
   4  -2   2   50.44    1.05 
  -4  -2  -2   50.54    0.97 
   4  -2   2   50.75    0.99 
  -4  -2  -2   50.26    0.95 
   4  -2   2   50.60    1.00 
  -4   2  -3   21.40    0.53 
   4   2   3   21.21    0.35 
   4   2   3   21.28    0.35 
  -4   2  -3   21.40    0.38 
  -4   2  -3   21.26    0.49 
  -4   2  -3   21.24    0.40 
   4  -2   3   21.24    0.40 
   4  -2   3   21.33    0.46 
  -4  -2  -3   21.03    0.34 
  -4  -2  -3   21.22    0.35 
   4  -2   3   21.40    0.38 
   4  -2   3   21.23    0.46 
   4  -2   3   21.24    0.41 
   4   2   4   19.33    0.51 
  -4   2  -4   19.55    0.52 
  -4   2  -4   19.70    0.63 
  -4   2  -4   19.54    0.62 
   4   2   4   19.48    0.48 
  -4   2  -4   19.42    0.53 
   4  -2   4   19.65    0.52 
  -4  -2  -4   19.51    0.48 
   4  -2   4   19.63    0.53 
   4  -2   4   19.94    0.63 
  -4  -2  -4   19.32    0.51 
   4  -2   4   19.72    0.62 
  -4   2  -5   13.93    0.48 
  -4   2  -5   13.53    0.35 
   4   2   5   13.64    0.30 
  -4   2  -5   13.85    0.37 
  -4   2  -5   13.88    0.52 
   4  -2   5   13.84    0.48 
  -4  -2  -5   13.73    0.31 
   4  -2   5   13.97    0.48 
  -4  -2  -5   13.64    0.36 
   4  -2   5   13.75    0.37 
   4  -2   5   13.77    0.35 
  -4   2  -6   19.20    0.74 
  -4   2  -6   19.73    0.80 
   4   2   6   19.39    0.55 
  -4   2  -6   19.61    0.62 
  -4   2  -6   19.67    0.66 
   4  -2   6   19.37    0.62 
   4  -2   6   19.79    0.76 
  -4  -2  -6   19.77    0.65 
  -4  -2  -6   19.51    0.56 
   4  -2   6   19.92    0.77 
   4  -2   6   19.57    0.62 
  -4   2  -7    1.85    0.16 
  -4   2  -7    2.04    0.27 
  -4   2  -7    1.88    0.30 
   4  -2   7    1.96    0.26 
  -4  -2  -7    2.01    0.10 
   4  -2   7    1.88    0.15 
  -4  -2  -7    2.00    0.21 
   4  -2   7    1.88    0.16 
  -4  -2  -7    1.95    0.29 
  -4   2  -8   15.85    0.43 
  -4   2  -8   15.62    0.63 
  -4   2  -8   15.92    0.60 
   4  -2   8   15.58    0.41 
  -4  -2  -8   15.63    0.64 
   4  -2   8   15.50    0.40 
  -4  -2  -8   15.63    0.48 
   4  -2   8   15.28    0.58 
  -4   2  -9    0.37    0.16 
  -4   2  -9    0.45    0.33 
  -4   2  -9    0.32    0.27 
   4  -2   9    0.40    0.15 
   4  -2   9    0.43    0.15 
  -4  -2  -9    0.42    0.32 
  -4  -2  -9    0.32    0.23 
  -4   2 -10    1.17    0.31 
  -4   2 -10    1.19    0.19 
  -4   2 -10    1.10    0.42 
  -4   2 -10    1.21    0.38 
   4  -2  10    1.10    0.17 
  -4  -2 -10    1.25    0.28 
  -4  -2 -10    1.02    0.33 
  -4   2 -11    4.23    0.38 
  -4   2 -11    4.25    0.50 
  -4   2 -11    4.19    0.42 
  -4   2 -11    4.28    0.23 
   4  -2  11    4.32    0.22 
  -4  -2 -11    3.96    0.38 
  -4  -2 -11    4.22    0.33 
  -4  -2 -11    4.07    0.42 
  -4   2 -12    1.34    0.49 
  -4   2 -12    1.40    0.32 
  -4   2 -12    1.39    0.41 
  -4  -2 -12    1.20    0.32 
  -4  -2 -12    0.97    0.35 
  -4  -2 -12    1.45    0.28 
  -4  -2 -12    1.34    0.33 
  -4   2 -13    0.46    0.39 
  -4   2 -13    0.42    0.31 
  -4   2 -13    0.24    0.47 
  -4  -2 -13    0.36    0.27 
  -4  -2 -13    0.25    0.30 
  -4  -2 -13    0.16    0.37 
  -4  -2 -13    0.21    0.28 
  -4   2 -14    0.45    0.34 
  -4   2 -14    0.57    0.40 
  -4   2 -14    0.33    0.53 
  -4  -2 -14    0.40    0.33 
  -4  -2 -14    0.43    0.30 
  -4  -2 -14    0.32    0.43 
  -4  -2 -14    0.50    0.36 
  -4   2 -15    0.24    0.38 
  -4   2 -15    0.17    0.33 
  -4   2 -15    0.06    0.58 
  -4  -2 -15    0.24    0.33 
  -4  -2 -15    0.18    0.47 
  -4  -2 -15    0.08    0.30 
   4   3 -15    1.53    0.63 
   4   3 -15    1.43    0.38 
   4  -3 -15    1.39    0.38 
   4  -3 -15    1.41    0.33 
   4  -3 -15    1.32    0.28 
   4  -3 -15    1.51    0.31 
   4   3 -14    0.48    0.54 
   4   3 -14    0.30    0.38 
   4   3 -14    0.63    0.35 
   4  -3 -14    0.43    0.26 
   4  -3 -14    0.49    0.30 
   4  -3 -14    0.56    0.40 
   4  -3 -14    0.62    0.30 
   4   3 -13    3.61    0.25 
   4   3 -13    3.77    0.50 
   4   3 -13    3.55    0.33 
   4  -3 -13    3.70    0.24 
   4  -3 -13    3.65    0.33 
   4  -3 -13    3.62    0.27 
   4  -3 -13    3.57    0.28 
   4   3 -12    3.34    0.37 
   4   3 -12    3.09    0.25 
   4   3 -12    3.32    0.47 
   4  -3 -12    3.15    0.27 
   4  -3 -12    3.14    0.33 
   4  -3 -12    3.19    0.27 
   4  -3 -12    3.07    0.31 
   4   3 -11    1.39    0.22 
   4   3 -11    1.50    0.24 
   4   3 -11    1.72    0.45 
   4   3 -11    1.59    0.33 
   4  -3 -11    1.41    0.31 
   4  -3 -11    1.69    0.33 
  -4  -3  11    1.57    0.19 
   4  -3 -11    1.59    0.27 
   4   3 -10    0.39    0.21 
   4   3 -10    0.28    0.33 
   4   3 -10    0.30    0.41 
   4   3 -10    0.32    0.23 
  -4  -3  10    0.37    0.20 
   4  -3 -10    0.51    0.27 
  -4  -3  10    0.35    0.24 
   4  -3 -10    0.35    0.34 
   4  -3 -10   -0.03    0.30 
   4   3  -9    0.12    0.20 
   4   3  -9    0.01    0.34 
   4   3  -9    0.07    0.29 
   4   3  -9    0.02    0.17 
   4  -3  -9    0.24    0.22 
  -4  -3   9    0.09    0.19 
   4  -3  -9   -0.09    0.25 
  -4  -3   9   -0.01    0.16 
   4  -3  -9    0.09    0.28 
   4   3  -8    0.79    0.18 
   4   3  -8    0.67    0.32 
   4   3  -8    0.68    0.26 
   4   3  -8    0.58    0.17 
  -4  -3   8    0.69    0.18 
   4  -3  -8    0.68    0.23 
  -4  -3   8    0.72    0.17 
  -4  -3   8    0.64    0.16 
   4  -3  -8    0.66    0.09 
   4  -3  -8    0.70    0.25 
   4  -3  -8    0.65    0.09 
   4   3  -7    1.19    0.26 
   4   3  -7    0.99    0.25 
  -4   3   7    0.97    0.15 
   4   3  -7    0.85    0.40 
   4   3  -7    0.69    0.31 
  -4  -3   7    0.93    0.34 
   4  -3  -7    1.25    0.37 
  -4  -3   7    0.85    0.26 
  -4  -3   7    0.87    0.24 
   4  -3  -7    0.84    0.18 
  -4  -3   7    0.95    0.23 
   4  -3  -7    1.17    0.33 
   4  -3  -7    0.90    0.16 
   4   3  -6    2.02    0.30 
  -4   3   6    1.90    0.07 
   4   3  -6    2.00    0.23 
   4   3  -6    2.11    0.19 
   4   3  -6    2.16    0.18 
   4  -3  -6    2.01    0.24 
  -4  -3   6    2.10    0.19 
   4  -3  -6    1.98    0.13 
  -4  -3   6    1.95    0.24 
   4  -3  -6    1.98    0.12 
  -4  -3   6    2.01    0.17 
  -4  -3   6    1.96    0.27 
   4  -3  -6    2.09    0.22 
  -4  -3   6    2.06    0.16 
   4   3  -5   18.16    0.16 
   4   3  -5   18.20    0.21 
  -4   3   5   18.15    0.10 
  -4   3   5   18.22    0.21 
   4   3  -5   18.28    0.28 
   4   3  -5   18.28    0.16 
   4  -3  -5   18.33    0.13 
   4  -3  -5   18.24    0.23 
  -4  -3   5   18.21    0.14 
  -4  -3   5   18.33    0.26 
  -4  -3   5   18.09    0.15 
  -4  -3   5   18.31    0.23 
   4  -3  -5   18.19    0.17 
   4  -3  -5   18.15    0.13 
  -4  -3   5   18.25    0.17 
   4   3  -4    0.46    0.14 
   4   3  -4    0.43    0.19 
  -4   3   4    0.39    0.12 
   4   3  -4    0.46    0.20 
   4   3  -4    0.39    0.23 
   4   3  -4    0.35    0.15 
  -4   3   4    0.40    0.17 
  -4  -3   4    0.39    0.18 
   4  -3  -4    0.45    0.12 
   4  -3  -4    0.47    0.13 
  -4  -3   4    0.40    0.15 
  -4  -3   4    0.43    0.17 
  -4  -3   4    0.43    0.13 
   4  -3  -4    0.48    0.21 
  -4  -3   4    0.43    0.21 
   4  -3  -4    0.37    0.12 
   4   3  -3    0.05    0.20 
   4   3  -3    0.08    0.22 
   4   3  -3   -0.04    0.16 
   4   3  -3   -0.06    0.16 
  -4   3   3    0.04    0.13 
  -4   3   3   -0.03    0.17 
   4   3  -3   -0.04    0.14 
  -4  -3   3    0.05    0.17 
  -4  -3   3   -0.06    0.20 
   4  -3  -3    0.03    0.13 
  -4  -3   3   -0.01    0.15 
  -4  -3   3    0.02    0.17 
   4  -3  -3    0.13    0.19 
   4  -3  -3   -0.01    0.15 
  -4  -3   3    0.04    0.13 
   4   3  -2    1.09    0.22 
  -4   3   2    1.08    0.15 
  -4   3   2    1.13    0.17 
   4   3  -2    1.02    0.18 
  -4   3   2    1.04    0.11 
   4   3  -2    1.02    0.16 
   4   3  -2    1.05    0.15 
   4  -3  -2    1.00    0.17 
   4  -3  -2    1.06    0.18 
  -4  -3   2    1.03    0.19 
   4  -3  -2    1.01    0.19 
  -4  -3   2    0.98    0.15 
  -4  -3   2    1.05    0.19 
  -4  -3   2    1.12    0.19 
   4  -3  -2    1.06    0.14 
   4  -3  -2    1.05    0.12 
  -4  -3   2    1.13    0.15 
  -4   3   1   33.84    0.21 
  -4   3   1   33.92    0.15 
  -4   3   1   33.89    0.09 
   4   3  -1   33.91    0.13 
   4   3  -1   33.90    0.17 
  -4   3   1   33.83    0.16 
   4   3  -1   33.94    0.18 
  -4   3   1   33.95    0.17 
   4   3  -1   33.95    0.20 
   4  -3  -1   34.01    0.19 
   4  -3  -1   33.96    0.16 
   4  -3  -1   33.86    0.18 
  -4  -3   1   33.79    0.16 
   4  -3  -1   33.91    0.17 
   4  -3  -1   33.96    0.19 
  -4  -3   1   33.83    0.20 
  -4  -3   1   33.99    0.19 
  -4  -3   1   33.92    0.20 
  -4  -3   1   33.97    0.16 
   4   3   0    6.41    0.19 
  -4   3   0    6.50    0.21 
   4   3   0    6.53    0.18 
  -4   3   0    6.39    0.20 
  -4   3   0    6.44    0.24 
  -4   3   0    6.39    0.19 
   4   3   0    6.47    0.23 
   4   3   0    6.29    0.19 
  -4  -3   0    6.38    0.20 
  -4  -3   0    6.49    0.21 
   4  -3   0    6.27    0.22 
   4  -3   0    6.48    0.22 
   4  -3   0    6.25    0.21 
   4  -3   0    6.42    0.22 
  -4  -3   0    6.32    0.17 
  -4  -3   0    6.39    0.22 
   4  -3   0    6.38    0.21 
  -4   3  -1    7.33    0.24 
   4   3   1    7.41    0.17 
  -4   3  -1    7.38    0.23 
  -4   3  -1    7.35    0.22 
   4   3   1    7.45    0.18 
  -4   3  -1    7.38    0.18 
   4   3   1    7.46    0.18 
   4  -3   1    7.28    0.17 
  -4  -3  -1    7.37    0.16 
   4  -3   1    7.35    0.24 
  -4  -3  -1    7.37    0.22 
   4  -3   1    7.38    0.20 
  -4  -3  -1    7.40    0.17 
   4  -3   1    7.38    0.20 
   4  -3   1    7.34    0.20 
  -4  -3  -1    7.34    0.20 
  -4   3  -2    2.34    0.16 
  -4   3  -2    2.34    0.19 
   4   3   2    2.33    0.13 
  -4   3  -2    2.38    0.14 
  -4   3  -2    2.51    0.19 
   4   3   2    2.35    0.13 
  -4  -3  -2    2.39    0.12 
  -4  -3  -2    2.45    0.12 
   4  -3   2    2.28    0.16 
   4  -3   2    2.41    0.15 
   4  -3   2    2.39    0.16 
   4  -3   2    2.49    0.17 
   4  -3   2    2.32    0.17 
  -4  -3  -2    2.37    0.16 
  -4  -3  -2    2.41    0.15 
  -4   3  -3    0.73    0.16 
   4   3   3    0.78    0.13 
  -4   3  -3    0.74    0.19 
  -4   3  -3    0.80    0.15 
  -4   3  -3    0.72    0.21 
   4   3   3    0.88    0.13 
   4  -3   3    0.82    0.19 
  -4  -3  -3    0.75    0.13 
   4  -3   3    0.83    0.20 
   4  -3   3    0.85    0.16 
  -4  -3  -3    0.70    0.13 
   4  -3   3    0.90    0.16 
   4  -3   3    0.71    0.16 
  -4  -3  -3    0.95    0.13 
  -4   3  -4    0.82    0.17 
  -4   3  -4    0.87    0.26 
   4   3   4    0.81    0.16 
   4   3   4    0.68    0.13 
  -4   3  -4    0.89    0.23 
  -4   3  -4    0.64    0.16 
   4  -3   4    0.81    0.20 
  -4  -3  -4    0.80    0.14 
   4  -3   4    0.71    0.18 
   4  -3   4    0.82    0.22 
  -4  -3  -4    0.80    0.15 
   4  -3   4    0.85    0.17 
  -4   3  -5   17.33    0.21 
   4   3   5   17.31    0.12 
  -4   3  -5   17.32    0.16 
   4   3   5   17.25    0.15 
  -4   3  -5   17.28    0.25 
  -4   3  -5   17.33    0.17 
   4  -3   5   17.34    0.23 
  -4  -3  -5   17.21    0.13 
  -4  -3  -5   17.32    0.13 
   4  -3   5   17.35    0.21 
   4  -3   5   17.30    0.16 
   4  -3   5   17.24    0.15 
  -4   3  -6    0.87    0.16 
   4   3   6    0.93    0.10 
  -4   3  -6    1.00    0.18 
  -4   3  -6    1.00    0.24 
  -4   3  -6    0.97    0.28 
   4  -3   6    0.99    0.23 
   4  -3   6    0.83    0.15 
  -4  -3  -6    0.82    0.15 
   4  -3   6    0.97    0.23 
  -4  -3  -6    0.92    0.12 
   4  -3   6    0.99    0.18 
  -4  -3  -6    0.89    0.12 
   4   3   7    0.21    0.10 
  -4   3  -7    0.26    0.17 
  -4   3  -7    0.17    0.24 
  -4   3  -7    0.29    0.30 
  -4   3  -7    0.22    0.19 
   4  -3   7    0.14    0.15 
   4  -3   7    0.14    0.23 
  -4  -3  -7    0.19    0.12 
  -4  -3  -7    0.19    0.11 
  -4  -3  -7    0.04    0.16 
   4  -3   7    0.23    0.19 
  -4   3  -8    1.40    0.19 
  -4   3  -8    1.34    0.17 
  -4   3  -8    1.51    0.31 
  -4   3  -8    1.37    0.26 
  -4  -3  -8    1.43    0.11 
  -4  -3  -8    1.46    0.10 
   4  -3   8    1.44    0.19 
   4  -3   8    1.49    0.24 
   4  -3   8    1.44    0.18 
  -4  -3  -8    1.31    0.19 
  -4   3  -9    0.43    0.34 
  -4   3  -9    0.31    0.18 
  -4   3  -9    0.59    0.37 
  -4   3  -9    0.47    0.30 
  -4  -3  -9    0.32    0.32 
  -4  -3  -9    0.34    0.23 
   4  -3   9    0.56    0.20 
  -4   3 -10    3.15    0.34 
  -4   3 -10    3.10    0.30 
  -4   3 -10    3.13    0.19 
  -4   3 -10    3.15    0.40 
   4  -3  10    3.20    0.21 
  -4  -3 -10    3.11    0.25 
  -4  -3 -10    3.12    0.34 
  -4   3 -11    2.75    0.45 
  -4   3 -11    2.68    0.30 
  -4   3 -11    2.46    0.33 
  -4   3 -11    2.50    0.17 
  -4  -3 -11    2.46    0.30 
   4  -3  11    2.58    0.19 
  -4  -3 -11    2.53    0.23 
  -4   3 -12    0.30    0.29 
  -4   3 -12    0.27    0.36 
  -4   3 -12    0.30    0.47 
  -4  -3 -12    0.22    0.34 
  -4  -3 -12    0.09    0.23 
  -4  -3 -12    0.11    0.30 
  -4  -3 -12    0.25    0.29 
  -4   3 -13    7.73    0.31 
  -4   3 -13    7.74    0.51 
  -4   3 -13    7.65    0.39 
  -4  -3 -13    7.48    0.35 
  -4  -3 -13    7.60    0.32 
  -4  -3 -13    7.73    0.28 
  -4  -3 -13    7.46    0.23 
  -4   3 -14    0.46    0.43 
  -4   3 -14    0.73    0.36 
  -4   3 -14    0.47    0.53 
  -4  -3 -14    0.60    0.43 
  -4  -3 -14    0.48    0.28 
  -4  -3 -14    0.50    0.31 
  -4  -3 -14    0.48    0.27 
  -4   3 -15    0.44    0.63 
  -4   3 -15    0.26    0.36 
  -4   3 -15    0.04    0.40 
  -4  -3 -15    0.20    0.42 
  -4  -3 -15    0.40    0.34 
  -4  -3 -15    0.21    0.31 
   4   4 -15    2.55    0.48 
   4   4 -15    2.20    0.62 
   4  -4 -15    2.25    0.32 
   4  -4 -15    2.31    0.34 
   4   4 -14    1.06    0.46 
   4   4 -14    0.40    0.54 
   4  -4 -14    0.63    0.30 
   4  -4 -14    0.67    0.33 
   4  -4 -14    0.74    0.29 
   4  -4 -14    0.67    0.40 
   4   4 -13    0.72    0.28 
   4   4 -13    0.64    0.52 
   4   4 -13    0.80    0.38 
   4  -4 -13    0.71    0.31 
   4  -4 -13    0.73    0.30 
   4  -4 -13    0.64    0.27 
   4  -4 -13    0.64    0.33 
   4   4 -12    1.42    0.48 
   4   4 -12    1.34    0.24 
   4   4 -12    1.55    0.40 
   4  -4 -12    1.33    0.31 
   4  -4 -12    1.37    0.24 
   4  -4 -12    1.28    0.30 
   4   4 -11    2.40    0.35 
   4   4 -11    2.50    0.23 
   4   4 -11    2.54    0.43 
   4  -4 -11    2.17    0.30 
  -4  -4  11    2.56    0.24 
   4  -4 -11    2.58    0.26 
  -4  -4  11    2.46    0.22 
   4  -4 -11    2.49    0.31 
   4   4 -10    0.15    0.40 
   4   4 -10    0.17    0.20 
   4   4 -10    0.08    0.33 
   4   4 -10    0.26    0.20 
   4  -4 -10    0.28    0.30 
  -4  -4  10    0.34    0.21 
   4  -4 -10    0.39    0.29 
  -4  -4  10    0.24    0.21 
   4   4  -9    0.85    0.20 
   4   4  -9    0.95    0.20 
   4   4  -9    0.98    0.33 
   4   4  -9    0.89    0.37 
  -4  -4   9    0.87    0.20 
  -4  -4   9    0.92    0.20 
   4  -4  -9    0.85    0.11 
   4  -4  -9    0.86    0.10 
   4  -4  -9    0.84    0.25 
   4  -4  -9    0.79    0.28 
   4   4  -8    7.05    0.38 
   4   4  -8    7.08    0.23 
   4   4  -8    7.04    0.22 
   4   4  -8    7.20    0.34 
   4  -4  -8    7.06    0.26 
   4  -4  -8    7.05    0.14 
   4  -4  -8    6.89    0.29 
  -4  -4   8    7.03    0.23 
  -4  -4   8    6.97    0.21 
   4  -4  -8    7.04    0.15 
   4   4  -7    0.65    0.21 
   4   4  -7    0.62    0.21 
  -4   4   7    0.43    0.27 
   4   4  -7    0.60    0.27 
   4   4  -7    0.67    0.34 
  -4  -4   7    0.62    0.20 
  -4  -4   7    0.72    0.22 
   4  -4  -7    0.50    0.22 
   4  -4  -7    0.60    0.14 
   4  -4  -7    0.52    0.15 
   4  -4  -7    0.66    0.28 
   4   4  -6    2.44    0.23 
  -4   4   6    2.30    0.15 
  -4   4   6    2.61    0.27 
   4   4  -6    2.19    0.32 
   4   4  -6    2.41    0.22 
   4   4  -6    2.67    0.28 
   4   4  -6    2.44    0.30 
  -4  -4   6    2.39    0.20 
  -4  -4   6    2.46    0.22 
   4  -4  -6    2.36    0.16 
   4  -4  -6    2.47    0.19 
  -4  -4   6    2.32    0.22 
   4  -4  -6    2.40    0.20 
  -4  -4   6    2.40    0.28 
   4  -4  -6    2.30    0.27 
   4   4  -5   10.64    0.51 
   4   4  -5   10.71    0.38 
   4   4  -5   10.74    0.54 
  -4   4   5   10.75    0.33 
  -4   4   5   10.73    0.42 
   4   4  -5   11.04    0.42 
   4   4  -5   10.90    0.41 
   4  -4  -5   10.36    0.33 
  -4  -4   5   10.73    0.40 
  -4  -4   5   10.59    0.55 
   4  -4  -5   10.55    0.35 
  -4  -4   5   10.77    0.38 
  -4  -4   5   10.83    0.47 
   4  -4  -5   10.81    0.44 
   4  -4  -5   10.69    0.33 
   4  -4  -5   10.76    0.33 
  -4  -4   5   10.89    0.40 
   4   4  -4    1.35    0.23 
   4   4  -4    1.23    0.29 
  -4   4   4    1.44    0.25 
   4   4  -4    1.55    0.24 
   4   4  -4    1.45    0.27 
  -4   4   4    1.37    0.19 
   4   4  -4    1.45    0.23 
  -4  -4   4    1.40    0.27 
  -4  -4   4    1.44    0.23 
  -4  -4   4    1.54    0.31 
  -4  -4   4    1.33    0.20 
   4  -4  -4    1.38    0.18 
   4  -4  -4    1.08    0.16 
  -4  -4   4    1.53    0.22 
   4  -4  -4    1.35    0.26 
   4  -4  -4    1.45    0.21 
   4   4  -3    0.81    0.25 
  -4   4   3    0.91    0.19 
   4   4  -3    0.70    0.20 
   4   4  -3    0.88    0.27 
   4   4  -3    0.64    0.19 
  -4   4   3    0.92    0.23 
  -4  -4   3    0.85    0.21 
  -4  -4   3    0.68    0.20 
  -4  -4   3    0.84    0.22 
  -4  -4   3    0.79    0.25 
   4  -4  -3    0.73    0.25 
   4  -4  -3    0.76    0.19 
  -4  -4   3    0.77    0.26 
   4  -4  -3    0.86    0.19 
   4  -4  -3    0.75    0.23 
   4  -4  -3    0.71    0.19 
  -4   4   2   28.65    0.62 
  -4   4   2   29.07    0.59 
   4   4  -2   28.87    0.62 
   4   4  -2   28.62    0.68 
   4   4  -2   28.88    0.66 
  -4   4   2   28.43    0.59 
   4   4  -2   28.84    0.62 
  -4  -4   2   28.63    0.62 
  -4  -4   2   28.89    0.69 
  -4  -4   2   28.66    0.62 
   4  -4  -2   29.26    0.61 
  -4  -4   2   28.88    0.67 
  -4  -4   2   29.14    0.63 
  -4  -4   2   28.79    0.60 
   4  -4  -2   28.67    0.68 
   4  -4  -2   28.70    0.61 
   4  -4  -2   28.80    0.59 
   4  -4  -2   28.65    0.64 
  -4   4   1    0.56    0.16 
  -4   4   1    0.63    0.17 
   4   4  -1    0.51    0.15 
   4   4  -1    0.58    0.18 
   4   4  -1    0.69    0.18 
   4   4  -1    0.58    0.20 
  -4   4   1    0.69    0.20 
  -4  -4   1    0.60    0.23 
  -4  -4   1    0.53    0.19 
  -4  -4   1    0.53    0.19 
  -4  -4   1    0.58    0.18 
   4  -4  -1    0.55    0.19 
   4  -4  -1    0.56    0.19 
   4  -4  -1    0.57    0.23 
  -4  -4   1    0.56    0.19 
  -4  -4   1    0.50    0.17 
   4  -4  -1    0.46    0.19 
   4  -4  -1    0.61    0.17 
  -4   4   0   21.75    0.51 
   4   4   0   22.10    0.51 
   4   4   0   21.83    0.55 
  -4   4   0   21.98    0.53 
  -4   4   0   21.67    0.52 
   4   4   0   21.99    0.51 
  -4   4   0   21.92    0.58 
   4   4   0   21.86    0.52 
  -4  -4   0   21.97    0.55 
   4  -4   0   21.96    0.52 
  -4  -4   0   21.99    0.53 
   4  -4   0   22.21    0.52 
  -4  -4   0   22.07    0.51 
   4  -4   0   22.02    0.55 
  -4  -4   0   22.00    0.52 
   4  -4   0   21.84    0.53 
  -4  -4   0   22.11    0.53 
   4  -4   0   21.97    0.59 
  -4   4  -1    0.27    0.19 
  -4   4  -1    0.52    0.21 
  -4   4  -1    0.38    0.21 
   4   4   1    0.37    0.19 
   4   4   1    0.39    0.18 
   4   4   1    0.39    0.16 
  -4   4  -1    0.32    0.20 
   4   4   1    0.40    0.18 
  -4  -4  -1    0.33    0.17 
   4  -4   1    0.39    0.23 
   4  -4   1    0.33    0.20 
   4  -4   1    0.42    0.21 
   4  -4   1    0.37    0.19 
  -4  -4  -1    0.41    0.17 
  -4  -4  -1    0.42    0.17 
  -4  -4  -1    0.31    0.19 
   4  -4   1    0.37    0.23 
  -4  -4  -1    0.30    0.19 
   4   4   2   15.54    0.45 
  -4   4  -2   15.65    0.51 
  -4   4  -2   15.47    0.47 
  -4   4  -2   15.50    0.47 
  -4   4  -2   15.80    0.56 
   4   4   2   15.43    0.45 
   4   4   2   15.44    0.45 
   4  -4   2   15.45    0.47 
  -4  -4  -2   15.31    0.44 
  -4  -4  -2   15.59    0.47 
  -4  -4  -2   15.42    0.49 
  -4  -4  -2   15.39    0.44 
   4  -4   2   15.43    0.53 
   4  -4   2   15.67    0.49 
   4  -4   2   15.14    0.47 
   4  -4   2   15.44    0.52 
  -4  -4  -2   15.55    0.45 
   4   4   3   14.25    0.47 
  -4   4  -3   14.12    0.49 
  -4   4  -3   14.28    0.56 
  -4   4  -3   14.35    0.56 
  -4   4  -3   14.07    0.48 
   4   4   3   14.27    0.45 
   4  -4   3   14.10    0.55 
   4  -4   3   14.43    0.49 
  -4  -4  -3   14.04    0.47 
  -4  -4  -3   14.29    0.47 
   4  -4   3   14.13    0.49 
  -4  -4  -3   14.29    0.47 
   4  -4   3   14.32    0.56 
  -4  -4  -3   14.25    0.53 
   4  -4   3   14.43    0.51 
  -4  -4  -3   14.39    0.46 
   4   4   4   34.18    0.58 
  -4   4  -4   34.42    0.71 
  -4   4  -4   34.22    0.63 
  -4   4  -4   34.36    0.71 
  -4   4  -4   34.39    0.62 
   4   4   4   33.98    0.60 
   4  -4   4   34.55    0.63 
  -4  -4  -4   34.38    0.59 
   4  -4   4   34.45    0.70 
  -4  -4  -4   34.37    0.60 
  -4  -4  -4   33.92    0.57 
   4  -4   4   34.19    0.70 
   4  -4   4   34.50    0.64 
   4  -4   4   34.43    0.63 
  -4  -4  -4   34.50    0.60 
   4   4   5    1.34    0.22 
  -4   4  -5    1.27    0.22 
  -4   4  -5    1.41    0.24 
   4   4   5    1.39    0.17 
  -4   4  -5    1.31    0.27 
  -4   4  -5    1.32    0.31 
   4  -4   5    1.42    0.27 
  -4  -4  -5    1.33    0.17 
  -4  -4  -5    1.47    0.22 
   4  -4   5    1.38    0.24 
  -4  -4  -5    1.18    0.19 
  -4  -4  -5    1.34    0.19 
   4  -4   5    1.39    0.23 
   4  -4   5    1.20    0.27 
   4   4   6    3.31    0.20 
  -4   4  -6    3.38    0.38 
   4   4   6    3.29    0.27 
  -4   4  -6    3.29    0.35 
  -4   4  -6    3.30    0.27 
  -4   4  -6    3.48    0.30 
  -4  -4  -6    3.19    0.20 
  -4  -4  -6    3.25    0.22 
   4  -4   6    3.40    0.29 
   4  -4   6    3.21    0.26 
   4  -4   6    3.34    0.35 
  -4   4  -7    0.08    0.31 
  -4   4  -7    0.22    0.20 
  -4   4  -7    0.18    0.30 
  -4   4  -7    0.24    0.21 
   4   4   7    0.18    0.12 
   4   4   7    0.05    0.18 
  -4   4  -7    0.11    0.25 
  -4  -4  -7    0.11    0.13 
   4  -4   7    0.16    0.26 
  -4  -4  -7    0.16    0.14 
  -4  -4  -7    0.05    0.17 
   4  -4   7    0.01    0.19 
  -4   4  -8    6.83    0.34 
  -4   4  -8    6.69    0.37 
   4   4   8    6.64    0.14 
  -4   4  -8    6.76    0.26 
  -4   4  -8    6.74    0.41 
   4  -4   8    6.65    0.25 
  -4  -4  -8    6.67    0.26 
  -4  -4  -8    6.64    0.16 
  -4  -4  -8    6.82    0.18 
  -4   4  -9    0.79    0.43 
  -4   4  -9    0.71    0.34 
  -4   4  -9    0.73    0.29 
  -4   4  -9    0.59    0.19 
  -4  -4  -9    0.65    0.11 
  -4  -4  -9    0.56    0.10 
   4  -4   9    0.73    0.22 
  -4  -4  -9    0.57    0.19 
  -4   4 -10    0.51    0.24 
  -4   4 -10    0.30    0.37 
  -4   4 -10    0.42    0.32 
  -4   4 -10    0.18    0.41 
  -4  -4 -10    0.35    0.24 
   4  -4  10    0.30    0.24 
  -4   4 -11    0.17    0.45 
  -4   4 -11    0.07    0.40 
  -4   4 -11    0.11    0.22 
  -4   4 -11    0.10    0.30 
  -4  -4 -11   -0.04    0.23 
  -4  -4 -11   -0.08    0.32 
  -4   4 -12    3.38    0.56 
  -4   4 -12    3.23    0.37 
  -4   4 -12    3.25    0.43 
  -4  -4 -12    3.28    0.33 
  -4  -4 -12    3.22    0.40 
  -4  -4 -12    3.03    0.38 
  -4   4 -13    0.00    0.31 
  -4   4 -13    0.10    0.38 
  -4   4 -13    0.20    0.52 
  -4  -4 -13    0.00    0.30 
  -4  -4 -13   -0.04    0.24 
  -4  -4 -13   -0.05    0.23 
  -4  -4 -13    0.17    0.38 
  -4   4 -14    0.14    0.53 
  -4   4 -14   -0.07    0.38 
  -4   4 -14   -0.02    0.33 
  -4  -4 -14    0.05    0.27 
  -4  -4 -14    0.24    0.35 
  -4  -4 -14    0.10    0.42 
  -4  -4 -14    0.03    0.34 
  -4   4 -15   -0.16    0.35 
  -4  -4 -15    0.13    0.37 
  -4  -4 -15    0.09    0.31 
  -4  -4 -15    0.05    0.46 
   4   5 -15    1.24    0.47 
   4  -5 -15    1.07    0.34 
   4  -5 -15    1.19    0.34 
   4   5 -14    0.57    0.56 
   4   5 -14    0.52    0.41 
   4  -5 -14    0.46    0.32 
   4  -5 -14    0.58    0.30 
   4   5 -13   -0.05    0.49 
   4   5 -13    0.35    0.40 
   4  -5 -13    0.36    0.32 
   4  -5 -13    0.37    0.28 
   4   5 -12    0.68    0.48 
   4   5 -12    0.85    0.30 
   4   5 -12    0.55    0.37 
   4  -5 -12    0.96    0.30 
   4  -5 -12    0.70    0.30 
   4  -5 -12    0.57    0.30 
   4   5 -11    2.16    0.51 
   4   5 -11    1.89    0.37 
   4   5 -11    1.92    0.29 
   4  -5 -11    1.94    0.34 
   4  -5 -11    1.71    0.34 
  -4  -5  11    1.91    0.28 
   4   5 -10    2.96    0.44 
   4   5 -10    3.01    0.27 
   4   5 -10    2.71    0.31 
   4  -5 -10    2.87    0.30 
  -4  -5  10    2.88    0.25 
   4  -5 -10    2.76    0.12 
   4  -5 -10    2.85    0.12 
  -4  -5  10    2.80    0.25 
   4  -5 -10    2.79    0.33 
   4   5  -9   24.42    0.41 
   4   5  -9   24.59    0.28 
   4   5  -9   24.33    0.23 
   4   5  -9   24.37    0.35 
   4  -5  -9   24.33    0.14 
   4  -5  -9   24.31    0.26 
  -4  -5   9   24.28    0.21 
   4  -5  -9   24.68    0.34 
   4  -5  -9   24.26    0.15 
  -4  -5   9   24.42    0.24 
   4   5  -8    0.66    0.36 
   4   5  -8    0.74    0.43 
   4   5  -8    0.67    0.28 
   4   5  -8    0.76    0.28 
   4  -5  -8    0.58    0.19 
   4  -5  -8    0.58    0.30 
   4  -5  -8    0.53    0.25 
  -4  -5   8    0.59    0.24 
   4  -5  -8    0.70    0.19 
  -4  -5   8    0.71    0.28 
   4   5  -7    0.01    0.27 
   4   5  -7    0.08    0.23 
   4   5  -7    0.11    0.33 
   4   5  -7    0.00    0.20 
  -4   5   7    0.01    0.14 
   4  -5  -7   -0.04    0.17 
  -4  -5   7    0.07    0.19 
   4  -5  -7    0.05    0.16 
  -4  -5   7    0.06    0.23 
   4  -5  -7   -0.05    0.15 
   4  -5  -7    0.13    0.27 
   4  -5  -7    0.04    0.16 
   4   5  -6    6.21    0.23 
   4   5  -6    6.08    0.28 
   4   5  -6    6.13    0.32 
  -4   5   6    6.17    0.17 
   4   5  -6    6.15    0.22 
  -4  -5   6    6.18    0.23 
  -4  -5   6    6.23    0.21 
   4  -5  -6    5.95    0.17 
   4  -5  -6    6.18    0.19 
   4  -5  -6    6.22    0.27 
   4  -5  -6    6.16    0.17 
   4  -5  -6    6.14    0.16 
  -4   5   5    5.51    0.24 
  -4   5   5    5.48    0.18 
   4   5  -5    5.63    0.23 
   4   5  -5    5.44    0.26 
   4   5  -5    5.54    0.30 
  -4  -5   5    5.45    0.27 
  -4  -5   5    5.44    0.19 
   4  -5  -5    5.57    0.20 
   4  -5  -5    5.48    0.17 
   4  -5  -5    5.50    0.17 
  -4  -5   5    5.59    0.24 
   4  -5  -5    5.59    0.27 
   4   5  -4    0.93    0.26 
   4   5  -4    0.88    0.19 
   4   5  -4    0.74    0.20 
  -4   5   4    0.80    0.21 
   4   5  -4    0.84    0.26 
  -4   5   4    0.88    0.17 
   4   5  -4    0.90    0.20 
   4  -5  -4    0.96    0.23 
   4  -5  -4    0.80    0.17 
   4  -5  -4    0.88    0.17 
  -4  -5   4    0.86    0.20 
  -4  -5   4    0.93    0.26 
   4  -5  -4    0.95    0.20 
  -4  -5   4    0.86    0.18 
  -4  -5   4    0.78    0.17 
  -4  -5   4    0.77    0.20 
  -4   5   3   16.69    0.18 
   4   5  -3   16.78    0.26 
   4   5  -3   16.74    0.19 
   4   5  -3   16.77    0.26 
  -4   5   3   16.67    0.20 
   4   5  -3   16.69    0.20 
  -4  -5   3   16.62    0.23 
  -4  -5   3   16.61    0.19 
  -4  -5   3   16.72    0.25 
   4  -5  -3   16.68    0.22 
   4  -5  -3   16.65    0.19 
  -4  -5   3   16.72    0.23 
   4  -5  -3   16.66    0.19 
   4  -5  -3   16.86    0.22 
   4  -5  -3   16.64    0.24 
  -4  -5   3   16.74    0.22 
   4   5  -2   24.44    0.23 
   4   5  -2   24.47    0.22 
  -4   5   2   24.51    0.22 
   4   5  -2   24.40    0.18 
  -4   5   2   24.46    0.17 
   4   5  -2   24.41    0.22 
  -4   5   2   24.49    0.19 
  -4  -5   2   24.50    0.24 
   4  -5  -2   24.34    0.17 
   4  -5  -2   24.56    0.20 
  -4  -5   2   24.57    0.21 
  -4  -5   2   24.51    0.21 
   4  -5  -2   24.41    0.23 
   4  -5  -2   24.50    0.20 
  -4  -5   2   24.63    0.24 
   4  -5  -2   24.56    0.21 
  -4  -5   2   24.57    0.20 
  -4  -5   2   24.66    0.20 
   4   5  -1    7.11    0.25 
   4   5  -1    6.92    0.20 
   4   5  -1    7.08    0.23 
   4   5  -1    7.13    0.23 
  -4   5   1    6.93    0.23 
  -4   5   1    6.81    0.20 
  -4   5   1    6.85    0.13 
  -4   5   1    6.95    0.22 
  -4  -5   1    7.06    0.22 
   4  -5  -1    6.85    0.23 
  -4  -5   1    6.91    0.22 
   4  -5  -1    6.89    0.22 
   4  -5  -1    6.95    0.21 
  -4  -5   1    7.00    0.23 
   4  -5  -1    6.94    0.24 
   4  -5  -1    6.96    0.22 
  -4  -5   1    6.91    0.23 
  -4  -5   1    7.04    0.23 
  -4  -5   1    7.06    0.23 
   4   5   0   28.98    0.21 
   4   5   0   28.88    0.17 
   4   5   0   28.89    0.16 
  -4   5   0   28.93    0.20 
  -4   5   0   28.93    0.19 
  -4   5   0   28.93    0.16 
  -4   5   0   28.82    0.20 
  -4   5   0   28.89    0.22 
   4   5   0   28.88    0.19 
   4  -5   0   28.89    0.19 
  -4  -5   0   28.87    0.20 
  -4  -5   0   28.93    0.19 
   4  -5   0   29.01    0.24 
   4  -5   0   28.87    0.21 
  -4  -5   0   28.93    0.19 
  -4  -5   0   29.04    0.22 
  -4  -5   0   28.87    0.19 
   4  -5   0   28.91    0.23 
   4  -5   0   29.02    0.22 
  -4   5  -1   18.98    0.22 
  -4   5  -1   19.00    0.23 
  -4   5  -1   19.06    0.23 
  -4   5  -1   19.13    0.26 
  -4   5  -1   19.10    0.24 
   4   5   1   19.01    0.23 
   4   5   1   19.08    0.17 
   4   5   1   19.09    0.20 
   4   5   1   19.08    0.20 
  -4  -5  -1   19.14    0.23 
  -4  -5  -1   19.12    0.20 
   4  -5   1   19.16    0.26 
   4  -5   1   19.00    0.22 
   4  -5   1   19.08    0.26 
  -4  -5  -1   19.06    0.20 
   4  -5   1   18.95    0.24 
  -4  -5  -1   19.09    0.20 
   4  -5   1   19.10    0.23 
  -4  -5  -1   19.17    0.26 
   4   5   2    3.79    0.19 
   4   5   2    3.73    0.20 
  -4   5  -2    3.70    0.22 
  -4   5  -2    3.80    0.19 
   4   5   2    3.71    0.15 
  -4   5  -2    3.77    0.20 
  -4   5  -2    3.82    0.23 
  -4   5  -2    3.64    0.22 
  -4  -5  -2    3.71    0.19 
   4  -5   2    3.61    0.23 
   4  -5   2    3.62    0.17 
  -4  -5  -2    3.78    0.20 
   4  -5   2    3.67    0.22 
  -4  -5  -2    3.66    0.17 
   4  -5   2    3.79    0.24 
  -4  -5  -2    3.70    0.16 
  -4  -5  -2    3.76    0.22 
   4  -5   2    3.65    0.20 
   4   5   3    3.76    0.16 
  -4   5  -3    3.89    0.25 
   4   5   3    3.84    0.19 
  -4   5  -3    3.89    0.24 
  -4   5  -3    3.92    0.26 
  -4   5  -3    3.86    0.21 
  -4   5  -3    3.76    0.19 
   4  -5   3    3.87    0.21 
  -4  -5  -3    3.86    0.16 
  -4  -5  -3    3.89    0.19 
  -4  -5  -3    3.78    0.20 
   4  -5   3    3.79    0.23 
  -4  -5  -3    3.96    0.19 
   4  -5   3    3.87    0.24 
   4  -5   3    4.03    0.23 
  -4  -5  -3    3.89    0.17 
   4  -5   3    4.00    0.33 
   4   5   4   11.27    0.17 
  -4   5  -4   11.27    0.28 
   4   5   4   11.34    0.19 
  -4   5  -4   11.22    0.26 
  -4   5  -4   11.22    0.19 
  -4   5  -4   11.25    0.26 
  -4   5  -4   11.24    0.22 
  -4  -5  -4   11.28    0.22 
  -4  -5  -4   11.39    0.18 
   4  -5   4   11.33    0.22 
  -4  -5  -4   11.31    0.17 
   4  -5   4   11.30    0.21 
  -4  -5  -4   11.25    0.20 
   4  -5   4   11.20    0.22 
   4  -5   4   11.36    0.23 
   4  -5   4   11.25    0.23 
  -4  -5  -4   11.32    0.20 
  -4   5  -5    6.35    0.30 
  -4   5  -5    6.14    0.19 
   4   5   5    6.30    0.16 
   4   5   5    6.30    0.19 
  -4   5  -5    6.19    0.24 
  -4   5  -5    6.26    0.28 
  -4   5  -5    6.15    0.20 
  -4  -5  -5    6.29    0.19 
  -4  -5  -5    6.06    0.14 
   4  -5   5    6.27    0.24 
   4  -5   5    6.30    0.23 
  -4  -5  -5    6.21    0.21 
  -4  -5  -5    6.27    0.18 
  -4  -5  -5    6.25    0.16 
  -4   5  -6    2.81    0.31 
   4   5   6    2.72    0.16 
  -4   5  -6    2.78    0.23 
  -4   5  -6    2.65    0.27 
   4   5   6    2.62    0.20 
  -4   5  -6    2.64    0.32 
  -4  -5  -6    2.49    0.15 
  -4  -5  -6    2.80    0.22 
  -4  -5  -6    2.60    0.16 
  -4  -5  -6    2.70    0.18 
   4  -5   6    2.65    0.23 
   4   5   7    6.99    0.15 
  -4   5  -7    6.90    0.34 
  -4   5  -7    6.97    0.23 
  -4   5  -7    6.93    0.27 
  -4   5  -7    7.03    0.34 
   4   5   7    7.03    0.22 
  -4  -5  -7    6.88    0.17 
  -4  -5  -7    6.92    0.17 
  -4  -5  -7    7.07    0.22 
   4  -5   7    6.76    0.22 
   4   5   8   10.42    0.22 
   4   5   8   10.20    0.13 
  -4   5  -8   10.20    0.37 
  -4   5  -8   10.29    0.33 
  -4   5  -8   10.42    0.30 
  -4   5  -8   10.25    0.22 
  -4  -5  -8   10.15    0.15 
  -4  -5  -8   10.34    0.16 
  -4  -5  -8   10.50    0.23 
   4  -5   8   10.24    0.24 
  -4   5  -9   15.22    0.40 
  -4   5  -9   15.16    0.22 
  -4   5  -9   15.11    0.35 
  -4   5  -9   15.04    0.28 
  -4  -5  -9   15.30    0.24 
   4  -5   9   15.28    0.26 
  -4  -5  -9   15.13    0.14 
  -4  -5  -9   15.12    0.15 
  -4   5 -10    3.17    0.40 
  -4   5 -10    3.09    0.24 
  -4   5 -10    3.19    0.42 
  -4   5 -10    3.40    0.35 
   4  -5  10    3.31    0.27 
  -4  -5 -10    3.15    0.24 
  -4  -5 -10    3.18    0.12 
  -4   5 -11    0.92    0.37 
  -4   5 -11    0.64    0.50 
  -4   5 -11    0.54    0.26 
  -4   5 -11    0.59    0.44 
  -4  -5 -11    0.57    0.26 
  -4   5 -12    0.29    0.40 
  -4   5 -12    0.43    0.34 
  -4   5 -12    0.15    0.48 
  -4  -5 -12    0.24    0.36 
  -4  -5 -12    0.15    0.35 
  -4  -5 -12    0.09    0.24 
  -4   5 -13    0.66    0.42 
  -4   5 -13    1.09    0.38 
  -4   5 -13    0.82    0.46 
  -4  -5 -13    0.73    0.26 
  -4  -5 -13    0.86    0.38 
  -4  -5 -13    0.89    0.35 
  -4   5 -14   -0.04    0.44 
  -4   5 -14    0.00    0.52 
  -4   5 -14    0.46    0.44 
  -4  -5 -14   -0.06    0.27 
  -4  -5 -14   -0.16    0.34 
   4   6 -14    1.83    0.59 
   4   6 -14    1.97    0.41 
   4  -6 -14    1.97    0.37 
   4   6 -13    0.49    0.58 
   4   6 -13    0.28    0.43 
   4  -6 -13    0.56    0.40 
   4   6 -12    0.75    0.52 
   4   6 -12    0.79    0.36 
   4   6 -12    0.75    0.44 
   4  -6 -12    1.02    0.39 
   4   6 -11    2.70    0.42 
   4   6 -11    3.16    0.40 
   4   6 -11    2.98    0.57 
   4  -6 -11    3.27    0.42 
   4  -6 -11    2.95    0.17 
   4   6 -10    5.05    0.40 
   4   6 -10    5.22    0.33 
   4   6 -10    5.14    0.49 
  -4  -6  10    5.10    0.31 
   4  -6 -10    5.04    0.30 
   4  -6 -10    5.16    0.20 
   4  -6 -10    5.16    0.35 
   4   6  -9    0.24    0.30 
   4   6  -9    0.23    0.28 
   4   6  -9   -0.05    0.31 
   4   6  -9    0.09    0.42 
  -4  -6   9    0.02    0.27 
   4  -6  -9    0.07    0.24 
   4  -6  -9    0.10    0.20 
   4  -6  -9    0.14    0.23 
  -4  -6   9    0.09    0.28 
   4  -6  -9    0.01    0.33 
   4   6  -8    2.88    0.43 
   4   6  -8    2.99    0.29 
   4   6  -8    2.76    0.37 
   4   6  -8    2.89    0.31 
  -4  -6   8    2.73    0.26 
   4  -6  -8    2.86    0.24 
   4  -6  -8    3.03    0.22 
   4  -6  -8    2.71    0.24 
   4  -6  -8    2.83    0.23 
   4  -6  -8    3.10    0.37 
  -4  -6   8    2.75    0.30 
   4   6  -7    2.12    0.26 
   4   6  -7    1.93    0.36 
   4   6  -7    2.05    0.27 
   4   6  -7    1.97    0.31 
  -4   6   7    2.06    0.19 
  -4  -6   7    2.01    0.23 
   4  -6  -7    1.99    0.19 
   4  -6  -7    2.08    0.22 
   4  -6  -7    1.95    0.30 
  -4  -6   7    2.08    0.28 
   4  -6  -7    2.01    0.20 
   4   6  -6    0.22    0.31 
   4   6  -6    0.04    0.23 
   4   6  -6    0.05    0.22 
  -4   6   6    0.13    0.19 
   4   6  -6   -0.06    0.31 
   4  -6  -6    0.19    0.26 
   4  -6  -6    0.06    0.19 
  -4  -6   6    0.04    0.20 
   4  -6  -6    0.06    0.18 
  -4  -6   6    0.14    0.25 
   4  -6  -6    0.08    0.20 
   4   6  -5    0.79    0.28 
   4   6  -5    0.87    0.23 
  -4   6   5    0.81    0.19 
   4   6  -5    0.74    0.23 
   4   6  -5    0.62    0.27 
   4  -6  -5    0.70    0.19 
   4  -6  -5    0.78    0.21 
  -4  -6   5    0.73    0.20 
  -4  -6   5    0.71    0.24 
   4  -6  -5    0.78    0.22 
   4  -6  -5    0.77    0.24 
   4   6  -4    0.38    0.26 
   4   6  -4    0.33    0.22 
  -4   6   4    0.53    0.20 
   4   6  -4    0.42    0.27 
   4  -6  -4    0.42    0.22 
  -4  -6   4    0.49    0.28 
   4  -6  -4    0.48    0.20 
   4  -6  -4    0.59    0.25 
   4  -6  -4    0.36    0.20 
  -4  -6   4    0.45    0.21 
  -4  -6   4    0.49    0.23 
   4   6  -3    0.95    0.27 
   4   6  -3    0.99    0.24 
   4   6  -3    0.88    0.26 
  -4   6   3    1.12    0.23 
  -4  -6   3    0.96    0.24 
   4  -6  -3    1.02    0.23 
  -4  -6   3    1.10    0.29 
   4  -6  -3    0.88    0.22 
   4  -6  -3    0.98    0.26 
  -4  -6   3    1.05    0.26 
   4  -6  -3    1.06    0.26 
  -4  -6   3    0.89    0.26 
  -4   6   2    0.39    0.19 
   4   6  -2    0.43    0.20 
   4   6  -2    0.39    0.21 
   4   6  -2    0.40    0.21 
  -4   6   2    0.51    0.20 
   4   6  -2    0.45    0.24 
  -4   6   2    0.37    0.24 
  -4  -6   2    0.62    0.21 
  -4  -6   2    0.68    0.25 
   4  -6  -2    0.54    0.22 
   4  -6  -2    0.46    0.24 
   4  -6  -2    0.51    0.24 
  -4  -6   2    0.43    0.23 
   4  -6  -2    0.41    0.19 
  -4  -6   2    0.35    0.19 
   4  -6  -2    0.37    0.28 
  -4  -6   2    0.44    0.21 
  -4  -6   2    0.51    0.26 
  -4   6   1    0.65    0.27 
  -4   6   1    0.61    0.26 
   4   6  -1    0.66    0.30 
   4   6  -1    0.80    0.28 
  -4   6   1    0.77    0.27 
   4   6  -1    0.62    0.26 
  -4   6   1    0.69    0.16 
   4   6  -1    0.75    0.27 
  -4  -6   1    0.60    0.25 
  -4  -6   1    0.62    0.27 
   4  -6  -1    0.61    0.26 
   4  -6  -1    0.83    0.31 
  -4  -6   1    0.59    0.28 
   4  -6  -1    0.64    0.31 
  -4  -6   1    0.80    0.30 
  -4  -6   1    0.69    0.29 
   4  -6  -1    0.88    0.30 
   4  -6  -1    0.81    0.26 
  -4  -6   1    0.70    0.29 
  -4   6   0    1.86    0.23 
   4   6   0    1.88    0.24 
   4   6   0    1.80    0.19 
  -4   6   0    1.77    0.16 
   4   6   0    1.90    0.20 
   4   6   0    1.73    0.18 
  -4   6   0    1.82    0.23 
  -4   6   0    1.85    0.22 
  -4  -6   0    1.74    0.22 
   4  -6   0    1.76    0.21 
   4  -6   0    1.79    0.26 
  -4  -6   0    1.87    0.21 
  -4  -6   0    1.99    0.26 
   4  -6   0    1.78    0.26 
   4  -6   0    1.82    0.23 
  -4  -6   0    1.90    0.20 
   4  -6   0    1.78    0.22 
  -4  -6   0    1.90    0.21 
  -4  -6   0    1.77    0.22 
  -4   6  -1    8.34    0.37 
   4   6   1    8.41    0.32 
  -4   6  -1    8.26    0.31 
  -4   6  -1    8.04    0.36 
  -4   6  -1    8.40    0.36 
   4   6   1    8.45    0.40 
   4   6   1    8.58    0.37 
  -4   6  -1    8.73    0.36 
   4   6   1    8.58    0.35 
  -4   6  -1    8.50    0.35 
  -4  -6  -1    8.09    0.31 
  -4  -6  -1    8.36    0.32 
   4  -6   1    8.49    0.38 
  -4  -6  -1    8.61    0.37 
   4  -6   1    8.24    0.36 
  -4  -6  -1    8.54    0.35 
   4  -6   1    8.42    0.35 
   4  -6   1    8.34    0.34 
   4  -6   1    8.37    0.39 
  -4  -6  -1    8.45    0.37 
  -4   6  -2    1.43    0.33 
   4   6   2    1.64    0.31 
  -4   6  -2    1.33    0.30 
  -4   6  -2    1.29    0.32 
   4   6   2    1.45    0.23 
  -4   6  -2    1.64    0.32 
  -4   6  -2    1.48    0.30 
  -4   6  -2    1.20    0.32 
  -4  -6  -2    1.41    0.28 
  -4  -6  -2    1.43    0.24 
  -4  -6  -2    1.27    0.30 
   4  -6   2    1.32    0.26 
  -4  -6  -2    1.42    0.28 
   4  -6   2    1.59    0.33 
   4  -6   2    1.27    0.27 
  -4  -6  -2    1.45    0.27 
   4  -6   2    1.47    0.34 
   4  -6   2    1.65    0.36 
   4   6   3    0.26    0.23 
  -4   6  -3    0.22    0.27 
  -4   6  -3    0.11    0.22 
  -4   6  -3    0.15    0.27 
  -4   6  -3    0.22    0.28 
  -4  -6  -3    0.15    0.23 
  -4  -6  -3    0.03    0.20 
  -4  -6  -3    0.31    0.25 
   4  -6   3    0.35    0.28 
  -4  -6  -3    0.21    0.22 
   4  -6   3    0.12    0.24 
   4  -6   3    0.23    0.26 
  -4  -6  -3    0.23    0.19 
  -4   6  -4    0.71    0.30 
  -4   6  -4    0.79    0.30 
   4   6   4    0.88    0.24 
  -4   6  -4    0.94    0.26 
  -4   6  -4    0.90    0.28 
  -4  -6  -4    0.79    0.23 
  -4  -6  -4    0.83    0.19 
  -4  -6  -4    0.80    0.22 
   4  -6   4    0.70    0.26 
   4  -6   4    0.72    0.24 
  -4  -6  -4    0.78    0.22 
  -4  -6  -4    0.86    0.26 
  -4   6  -5    1.10    0.33 
  -4   6  -5    1.03    0.27 
   4   6   5    0.96    0.24 
  -4   6  -5    0.99    0.34 
  -4   6  -5    0.87    0.31 
  -4  -6  -5    1.11    0.24 
   4  -6   5    0.83    0.27 
  -4  -6  -5    1.01    0.23 
  -4  -6  -5    0.94    0.20 
   4  -6   5    1.07    0.28 
  -4  -6  -5    1.13    0.27 
  -4   6  -6    0.00    0.31 
  -4   6  -6    0.16    0.25 
   4   6   6    0.19    0.28 
  -4   6  -6   -0.02    0.33 
  -4   6  -6   -0.01    0.30 
  -4  -6  -6    0.16    0.20 
  -4  -6  -6    0.26    0.25 
  -4  -6  -6    0.12    0.20 
  -4  -6  -6   -0.04    0.17 
   4  -6   6    0.04    0.25 
  -4   6  -7    0.93    0.38 
  -4   6  -7    0.92    0.31 
  -4   6  -7    1.01    0.26 
  -4   6  -7    0.95    0.37 
  -4  -6  -7    1.10    0.26 
  -4  -6  -7    1.05    0.20 
  -4  -6  -7    1.08    0.20 
  -4  -6  -7    0.80    0.18 
   4  -6   7    0.85    0.34 
  -4   6  -8    0.89    0.35 
  -4   6  -8    1.17    0.36 
  -4   6  -8    1.15    0.37 
  -4   6  -8    1.14    0.24 
   4  -6   8    1.05    0.27 
  -4  -6  -8    0.86    0.19 
  -4  -6  -8    1.04    0.18 
  -4  -6  -8    1.19    0.20 
  -4  -6  -8    1.34    0.28 
  -4   6  -9    2.16    0.47 
  -4   6  -9    2.43    0.45 
  -4   6  -9    2.22    0.32 
  -4   6  -9    2.17    0.50 
   4  -6   9    2.54    0.37 
  -4  -6  -9    2.19    0.24 
  -4  -6  -9    2.15    0.33 
  -4   6 -10    0.03    0.27 
  -4   6 -10    0.21    0.37 
  -4   6 -10   -0.16    0.38 
  -4   6 -10    0.16    0.48 
   4  -6  10   -0.11    0.28 
  -4  -6 -10    0.10    0.27 
  -4  -6 -10    0.11    0.17 
  -4   6 -11    0.15    0.45 
  -4   6 -11    0.04    0.28 
  -4   6 -11    0.03    0.46 
  -4   6 -11    0.17    0.37 
  -4  -6 -11    0.36    0.39 
  -4  -6 -11    0.03    0.26 
  -4  -6 -11    0.02    0.12 
  -4   6 -12    1.49    0.43 
  -4   6 -12    1.09    0.45 
  -4   6 -12    1.12    0.49 
  -4  -6 -12    1.11    0.28 
  -4   6 -13    0.45    0.55 
  -4   6 -13    0.46    0.39 
  -4   6 -13    0.34    0.42 
  -4  -6 -13    0.65    0.33 
  -4  -6 -13    0.20    0.37 
  -4   6 -14    0.22    0.41 
  -4  -6 -14    0.20    0.37 
   4   7 -13    0.58    0.42 
   4   7 -13    0.68    0.60 
   4  -7 -13    0.91    0.42 
   4   7 -12    0.35    0.59 
   4   7 -12   -0.07    0.42 
   4  -7 -12    0.53    0.44 
   4   7 -11    0.14    0.34 
   4   7 -11    0.19    0.53 
   4   7 -11    0.06    0.42 
   4  -7 -11    0.23    0.41 
   4  -7 -11    0.30    0.23 
   4   7 -10    1.85    0.45 
   4   7 -10    1.94    0.32 
   4   7 -10    1.83    0.40 
  -4  -7  10    1.97    0.32 
   4  -7 -10    2.04    0.35 
   4  -7 -10    1.92    0.22 
   4   7  -9    2.66    0.34 
   4   7  -9    2.53    0.38 
   4   7  -9    2.71    0.47 
   4  -7  -9    2.58    0.34 
  -4  -7   9    2.71    0.34 
   4  -7  -9    2.58    0.24 
   4   7  -8    3.34    0.37 
   4   7  -8    3.32    0.30 
   4   7  -8    3.30    0.42 
   4  -7  -8    3.25    0.23 
   4  -7  -8    3.35    0.24 
  -4  -7   8    3.09    0.29 
   4  -7  -8    3.07    0.30 
   4   7  -7    0.98    0.36 
   4   7  -7    1.10    0.28 
   4   7  -7    1.20    0.34 
   4  -7  -7    1.11    0.30 
  -4  -7   7    1.05    0.27 
   4  -7  -7    1.19    0.22 
   4  -7  -7    1.03    0.22 
   4  -7  -7    1.06    0.23 
   4   7  -6    0.36    0.27 
   4   7  -6    0.28    0.34 
   4   7  -6    0.35    0.35 
  -4   7   6    0.42    0.23 
   4  -7  -6    0.16    0.25 
  -4  -7   6    0.40    0.36 
   4  -7  -6    0.21    0.23 
   4  -7  -6    0.39    0.31 
   4  -7  -6    0.33    0.22 
  -4   7   5    0.23    0.22 
   4   7  -5    0.03    0.30 
   4   7  -5    0.01    0.30 
   4  -7  -5    0.08    0.26 
  -4  -7   5    0.25    0.28 
   4  -7  -5    0.22    0.24 
   4  -7  -5    0.10    0.27 
  -4  -7   5    0.17    0.32 
   4  -7  -5    0.39    0.26 
   4   7  -4    0.09    0.30 
  -4   7   4    0.01    0.21 
   4   7  -4    0.02    0.29 
  -4  -7   4    0.06    0.28 
  -4  -7   4    0.17    0.30 
   4  -7  -4    0.17    0.28 
   4  -7  -4    0.19    0.22 
   4  -7  -4    0.12    0.25 
   4  -7  -4    0.01    0.24 
   4   7  -3    6.53    0.28 
   4   7  -3    6.70    0.32 
  -4   7   3    6.44    0.23 
   4  -7  -3    6.43    0.26 
  -4  -7   3    6.68    0.29 
  -4  -7   3    6.43    0.27 
   4  -7  -3    6.61    0.30 
   4  -7  -3    6.55    0.26 
  -4  -7   3    6.61    0.33 
  -4  -7   3    6.66    0.28 
   4  -7  -3    6.63    0.24 
  -4   7   2    5.00    0.25 
   4   7  -2    5.04    0.28
[truncated: 1,403,520 more chars]
