# Supplementary material for: Manganese(II) Complexes with Non-Steroidal Anti-Inflammatory Drugs: Structure and Biological Activity
Source: Int J Mol Sci. 2024 Dec 16;25(24):13457. doi: 10.3390/ijms252413457 (PMC11676910; doi:10.3390/ijms252413457)
Supplement: Supplementary file 1 [file ijms-25-13457-s001.zip › Supplementary File S1/Cif of complex 4.cif]

data_global 
_audit_creation_date        "2020-12-27"
_audit_creation_method CRYSTALS_ver_14.61_build_6236 

_oxford_structure_analysis_title  'ps_fd1561_0m in C2/c'
_chemical_name_systematic         ?
_chemical_melting_point           ?

#looking for refcif 
 
 
# Check this file using the IUCr facility at: 
# http://checkcif.iucr.org/ 
 
# The content below is held in the file 'script/refcif.dat'. This is a text 
# file which you may edit to reflect local conditions. 
# Items which need looking at are represented by a '?'. 
# Items for which there are choices are prefixed with 'choose from'. 
 
_publ_contact_letter 
; 
 Please consider this CIF submission for 
 publication as a Short Format Paper in Acta 
 Crystallographica E. 
; 
_publ_contact_author_name         'Anthony Other' 
_publ_contact_author_address 
; 
 Chemical Crystallography Laboratory, 
 Department of Chemistry, 
 University of Nowhere, 
 Nowhere, NO1 4T, UK. 
; 
 
_publ_contact_author_phone        '+44 1865 000000' 
_publ_contact_author_fax          '+44 1865 000000' 
_publ_contact_author_email        'a.n.other@chem.no.ac.uk' 
_publ_requested_journal           'Section E' 
_publ_requested_category          EO # choose from: FI FM FO CI CM CO AD 
_publ_requested_coeditor_name     'Prof William Clegg' 
 
_publ_section_title 
# Title of paper - generally just the systematic or trivial name 
; ? 
; 
 
# The loop structure below should contain the names and addresses of all 
# authors, in the required order of publication. Repeat as necessary. 
loop_ 
 _publ_author_name 
 _publ_author_address 
 _publ_author_footnote 
 'Other, Anthony N.' # Author 1 
; 
 ? # Address for author 1 
; 
; 
 ? # Footnote for author 1 
; 
 'Else, S. O.' # Author 2 
; 
 ? # Address 2 
; 
; 
 ? # Footnote 2 
; 
 
 
_publ_section_abstract 
# Text of the abstract 
# (a) The Abstract must be self-contained and comprehensible 
# without the rest of the paper. This means no references 
# to atom names or to compound numbers; compounds must be 
# identified as the title compound, or by name or by some other 
# means such as derivatives of each other (e.g. "the 
# corresponding ketone"). 
# (b) The chemical formula of "the title compound" must be given. 
# (c) Any crystallographic molecular symmetry should be 
# mentioned, and also the presence of more than one molecule 
# in the asymmetric unit (i.e. anything other than Z'=1). 
; 
? 
; 
 
_publ_section_related_literature  # Not in version 2.3.1 
############################################################### 
# Essential references (e.g. to the origin of the material studied, related 
# structural studies, and to information supporting the reported structure) 
# should be cited in this section, with appropriate very brief explanatory 
# text, for example `The synthesis of the complex is described by Jones 
# (2001). The anhydrous complex has essentially the same coordination 
# geometry (Smith, 2003).' In addition, all references included in the 
# supplementary materials, but not elsewhere in the published article, 
# should be given here. The simple text `For related literature, see:...' 
# may be used, but further details should be provided in the Comment 
# section, which forms part of the supplementary material. 
############################################################### 
; 
? 
; 
 
_publ_section_comment 
# Text of the paper 
# Note that atoms are referenced as N2, not N(2) or N~2~ 
# If text containing () occur within (), the outer ones should be [] 
# Figures should be referenced as Fig. 
; 
? 
; 
_publ_section_acknowledgements    # Acknowledgments 
; 
? 
; 
_publ_section_figure_captions 
# Captions to figures - Start each caption on a new line after a blank line 
; 
Fig. 1. 
The title compound with displacement ellipsoids drawn at the 50% 
probability level. H atoms are shown as spheres of 
arbitary radius. 
 
; 
 
 
_publ_section_exptl_refinement 
# Some potentially useful phrases are donated by Bill Clegg: 
; 
In the absence of significant anomalous scattering, Friedel pairs were 
merged. 
 
The absolute configuration was arbitrarily assigned. 
 
The relatively large ratio of minimum to maximum corrections applied 
in the multiscan process (1:nnn) reflect changes in the illuminated 
volume of the crystal. 
 
Changes in illuminated volume were kept to a minimum, and were 
taken into account (G\"orbitz, 1999) by the multi-scan inter-frame 
scaling (DENZO/SCALEPACK, Otwinowski & Minor, 1997). 
 
 
G\"orbitz, C. H. (1999). Acta Cryst. B55, 1090-1098. 
 
 
 
 
The H atoms were all located in a difference map, but those 
attached to carbon atoms were repositioned geometrically. 
The H atoms were initially refined with soft restraints on the 
bond lengths and angles to regularise their geometry 
(C---H in the range 0.93--0.98, 
N---H in the range 0.86--0.89 
N---H to 0.86 
O---H = 0.82 
\%A) 
and 
U~iso~(H) (in the range 1.2-1.5 times U~eq~ of the parent atom), 
after which the positions were refined with riding constraints 
(Cooper et al, 2010). 
 
Cooper, R. I., Thompson, A. L. & Watkin, D. J. (2010). J. Appl. Cryst. 
43, 1100-1107. 
 
; 
 
_publ_section_exptl_prep 
# Brief details or a reference. Include solvent if known 
; 
? 
; 
 
# Hand-made tables can be put in the cif. The number of columns 
# is set in the loop header. 
# The contants of each column can either be a piece of text 
# without any spaces (eg a number) or other text enclosed in " " 
# Remove the leading # in the following example 
 
#_geom_extra_table_head_A 
#; 
#Table 2. 
#Molecular parameters deviating most from MOGUL averages 
#; 
# 
#loop_ 
#_geom_extra_tableA_col_1 
#_geom_extra_tableA_col_2 
#_geom_extra_tableA_col_3 
#_geom_extra_tableA_col_4 
# 
#Parameter "Observed Value" "MOGUL Value" "MOGUL e.s.d" 
#N5-C6-C4 129 124 "7 (\%)" 
#C3-O10-C2 105 109 "2 (\%)" 
#C6-O7 1.25 1.22 ".02 (\%A)" 
# 
 
data_I 
 
_exptl_special_details 
; 
 The crystal was 
placed in the cold stream of an Oxford 
Cryosystems open-flow nitrogen cryostat (Cosier & 
Glazer, 1986) with a nominal stability of 0.1K. 
 
Cosier, J. & Glazer, A.M., 1986. J. Appl. Cryst. 105-107. 
; 
_refine_special_details 
; 
? 
; 
#--------------------------------------------------------------- 
# _oxford_ data items, April 2010: 
# There is some uncertainty about the correct way of forming local data 
# names, e.g. 
 
# _atom_site_special_shape_oxford 
# or 
# _oxford_atom_site_special_shape 
 
# see: 
# http://www.iucr.org/resources/cif/spec/version1.1/semantics#namespace 
 
# A reserved prefix, e.g. foo, must be used in the following way 
# " If the data file contains items defined in a DDL1 dictionary, the 
# local data names assigned under the reserved prefix must contain it as 
# their first component, e.g. _foo_atom_site_my_item. " 
 
# However, this seems to say the opposite: 
# http://www.iucr.org/__data/iucr/cif/standard/cifstd8.html 
 
# According to advice from the IUCr, CRYSTALS is correct 
#--------------------------------------------------------------- 
# End of 'script/refcif.dat' 
#end of refcif 
_cell_length_a                    29.6385(16)
_cell_length_b                    9.7115(5)
_cell_length_c                    13.9553(8)
_cell_angle_alpha                 90
_cell_angle_beta                  97.229(2)
_cell_angle_gamma                 90
_cell_volume                      3984.9(4)
 
_symmetry_cell_setting            'monoclinic' 
_symmetry_space_group_name_H-M    'C 1 2/c 1 ' 
_symmetry_space_group_name_Hall   ? 
loop_
 _symmetry_equiv_pos_as_xyz
 'x,y,z'
 '-x,-y,-z'
 'x+1/2,y+1/2,z'
 '-x+1/2,-y+1/2,-z'
 '-x,y,-z+1/2'
 'x,-y,z+1/2'
 '-x+1/2,y+1/2,-z+1/2'
 'x+1/2,-y+1/2,z+1/2'

loop_
_atom_type_symbol
_atom_type_scat_dispersion_real
_atom_type_scat_dispersion_imag
_atom_type_scat_Cromer_Mann_a1
_atom_type_scat_Cromer_Mann_b1
_atom_type_scat_Cromer_Mann_a2
_atom_type_scat_Cromer_Mann_b2
_atom_type_scat_Cromer_Mann_a3
_atom_type_scat_Cromer_Mann_b3
_atom_type_scat_Cromer_Mann_a4
_atom_type_scat_Cromer_Mann_b4
_atom_type_scat_Cromer_Mann_c
_atom_type_scat_source  
 C       0.0033   0.0016   2.3100  20.8439   1.0200  10.2075   1.5886   0.5687
   0.8650  51.6512   0.2156 'International Tables Vol C 4.2.6.8 and 6.1.1.4'
 H       0.0000   0.0000   0.4930  10.5109   0.3229  26.1257   0.1402   3.1424
   0.0408  57.7998   0.0030 'International Tables Vol C 4.2.6.8 and 6.1.1.4'
 N       0.0061   0.0033  12.2126   0.0057   3.1322   9.8933   2.0125  28.9975
   1.1663   0.5826 -11.5290 'International Tables Vol C 4.2.6.8 and 6.1.1.4'
 O       0.0106   0.0060   3.0485  13.2771   2.2868   5.7011   1.5463   0.3239
   0.8670  32.9089   0.2508 'International Tables Vol C 4.2.6.8 and 6.1.1.4'
 Cl      0.1484   0.1585  11.4604   0.0104   7.1964   1.1662   6.2556  18.5194
   1.6455  47.7784  -9.5574 'International Tables Vol C 4.2.6.8 and 6.1.1.4'
 Mn      0.3368   0.7283  11.2819   5.3409   7.3573   0.3432   3.0193  17.8674
   2.2441  83.7543   1.0896 'International Tables Vol C 4.2.6.8 and 6.1.1.4'
 
 
_cell_formula_units_Z                    4

# Given Formula = C30 H30 Cl6 Mn3 N6 O6 
# Dc =      1.58 Fooo =   1908.00 Mu =     13.86 M =    948.11
# Found Formula = C40 H36 Cl4 Mn1 N4 O6 
# Dc =      1.44 FOOO =   1780.00 Mu =      6.51 M =    865.49

_chemical_formula_sum             'C40 H36 Cl4 Mn1 N4 O6'
_chemical_formula_moiety          'C40 H36 Cl4 Mn1 N4 O6'
_chemical_compound_source                ?
_chemical_formula_weight            865.49
 
 
_cell_measurement_reflns_used          112
_cell_measurement_theta_min             10
_cell_measurement_theta_max             20
_cell_measurement_temperature          200
 
_exptl_crystal_description        'bar' 
_exptl_crystal_colour             'colorless' 
_exptl_crystal_size_min           0.110 
_exptl_crystal_size_mid           0.130 
_exptl_crystal_size_max           0.220 
 
_exptl_crystal_density_diffrn     1.443 
_exptl_crystal_density_meas       ? 
_exptl_crystal_density_method     'not measured' 
# Non-dispersive F(000): 
_exptl_crystal_F_000              1780 
_exptl_absorpt_coefficient_mu     0.651 
 
# Sheldrick geometric approximatio 0.92 0.93 
_exptl_absorpt_correction_type    numerical 
_exptl_absorpt_process_details 
; 
 Analytical Absorption (De Meulenaer & Tompa, 1965) 
; 
_exptl_absorpt_correction_T_min   0.92 
_exptl_absorpt_correction_T_max   0.93 
_diffrn_measurement_device_type   'Bruker Kappa Apex2' 
_diffrn_measurement_device        'Area' 
_diffrn_radiation_monochromator   'graphite' 
_diffrn_radiation_type            'Mo K\a'
_diffrn_radiation_wavelength           0.71073
_diffrn_measurement_method        '\f & \w scans' 
 
# If a reference occurs more than once, delete the author 
# and date from subsequent references. 
_computing_data_collection        'Apex2 (Bruker AXS, 2006)' 
_computing_cell_refinement        'Apex2 (Bruker AXS, 2006)' 
_computing_data_reduction         'Apex2 (Bruker AXS, 2006)' 
_computing_structure_solution     'Superflip (Palatinus & Chapuis, 2007)' 
_computing_structure_refinement   'CRYSTALS (Betteridge et al., 2003)' 
_computing_publication_material   'CRYSTALS (Betteridge et al., 2003)' 
_computing_molecular_graphics     'CAMERON (Watkin et al., 1996)' 
 
_diffrn_standards_interval_time   . 
_diffrn_standards_interval_count  . 
_diffrn_standards_number          0 
_diffrn_standards_decay_%         ? 
 
_diffrn_ambient_temperature        200
_diffrn_reflns_number             16420 
_reflns_number_total              3783 
_diffrn_reflns_av_R_equivalents   0.010 
# Number of reflections without Friedels Law is 0 
# Number of reflections with Friedels Law is 3783 
# Theoretical number of reflections is about 7660 
 
 
_diffrn_reflns_theta_min          1.385 
_diffrn_reflns_theta_max          25.799 
_diffrn_measured_fraction_theta_max 0.988 
 
_diffrn_reflns_theta_full         25.283 
_diffrn_measured_fraction_theta_full 0.996 
 
 
_diffrn_reflns_limit_h_min        -32 
_diffrn_reflns_limit_h_max        36 
_diffrn_reflns_limit_k_min        -11 
_diffrn_reflns_limit_k_max        11 
_diffrn_reflns_limit_l_min        -17 
_diffrn_reflns_limit_l_max        12 
_reflns_limit_h_min               -36 
_reflns_limit_h_max               35 
_reflns_limit_k_min               0 
_reflns_limit_k_max               11 
_reflns_limit_l_min               0 
_reflns_limit_l_max               16 
 
_oxford_diffrn_Wilson_B_factor    2.90 
_oxford_diffrn_Wilson_scale       1073.19 
 
_atom_sites_solution_primary      Other  #heavy,direct,difmap,geom,iterative
# _atom_sites_solution_secondary  difmap
_atom_sites_solution_hydrogens    difmap
 
_refine_diff_density_min          -0.39 
_refine_diff_density_max          0.70 
 
 
# The current dictionary definitions do not cover the 
# situation where the reflections used for refinement were 
# selected by a user-defined sigma threshold 
 
 
# The values actually used during refinement 
_oxford_reflns_threshold_expression_ref     I>2.0\s(I)
_refine_ls_number_reflns          2766 
_refine_ls_number_restraints      0 
_refine_ls_number_parameters      249 
_oxford_refine_ls_R_factor_ref    0.0409 
_refine_ls_wR_factor_ref          0.0643 
_refine_ls_goodness_of_fit_ref    0.9997 
_refine_ls_shift/su_max           0.0005264 
_refine_ls_shift/su_mean          0.0000369 
 
 
# The values computed with all filters except I/sigma 
_oxford_reflns_number_all         3772 
_refine_ls_R_factor_all           0.0587 
_refine_ls_wR_factor_all          0.0668 
 
# The values computed with a 2 sigma cutoff - a la SHELX 
_reflns_threshold_expression      I>2.0\s(I)
_reflns_number_gt                 2766 
_refine_ls_R_factor_gt            0.0409 
_refine_ls_wR_factor_gt           0.0643 
 
# choose from: rm (reference molecule of known chirality), 
# ad (anomolous dispersion - Flack), rmad (rm and ad), 
# syn (from synthesis), unk (unknown) or . (not applicable). 
_chemical_absolute_configuration  '.' 
 
 
_refine_ls_structure_factor_coef  Fsqd 
_refine_ls_matrix_type            full
_refine_ls_hydrogen_treatment     constr         #undef, noref, refall,
                                                 # refxyz, refU, constr or mixed
_refine_ls_weighting_scheme       calc 
_refine_ls_weighting_details 
;
 Method, part 1, Chebychev polynomial, (Watkin, 1994, Prince, 1982) 
 [weight] = 1.0/[A~0~*T~0~(x)+A~1~*T~1~(x) ... +A~n-1~]*T~n-1~(x)] 
 where A~i~ are the Chebychev coefficients listed below and x= Fcalc/Fmax 
 Method = Robust Weighting (Prince, 1982) 
 W = [weight] * [1-(deltaF/6*sigmaF)^2^]^2^ 
 A~i~ are: 
 1.15 1.42 0.408 
;
# Insert your own references if required - in alphabetical order 
_publ_section_references 
; 
Betteridge, P.W., Carruthers, J.R., Cooper, R.I., 
Prout, K. & Watkin, D.J. (2003). J. Appl. Cryst. 36, 1487. 
 
Bruker Analytical X-ray Systems, Inc., 2006. <i>Apex2</i>, 
Version 2 User Manual, M86-E01078, Madison, WI. 
 
De Meulenaer, J. & Tompa, H. (1965). Acta Cryst. 19, 1014. 
 
Palatinus, L. & Chapuis, G. (2007). J. Appl. Cryst. 40, 786-790. 
 
Prince, E. 
Mathematical Techniques in Crystallography 
and Materials Science 
Springer-Verlag, New York, 1982. 
 
Watkin D.J. (1994). 
Acta Cryst, A50, 411-437. 
 
Watkin, D.J., Prout, C.K. & Pearce, L.J. (1996). CAMERON, Chemical 
Crystallography Laboratory, Oxford, UK. 
; 

# Uequiv = arithmetic mean of Ui i.e. Ueqiv = (U1+U2+U3)/3

# Replace last . with number of unfound hydrogen atoms attached to an atom.

# ..._refinement_flags_... 
# . no refinement constraints           S special position constraint on site
# G rigid group refinement of site      R riding atom
# D distance or angle restraint on site T thermal displacement constraints
# U Uiso or Uij restraint (rigid bond)  P partial occupancy constraint


loop_
_atom_site_label
_atom_site_type_symbol
_atom_site_fract_x
_atom_site_fract_y
_atom_site_fract_z
_atom_site_U_iso_or_equiv
_atom_site_occupancy
_atom_site_adp_type
_atom_site_refinement_flags_posn
_atom_site_refinement_flags_adp
_atom_site_refinement_flags_occupancy
_atom_site_disorder_assembly
_atom_site_disorder_group
_atom_site_attached_hydrogens
Mn1 Mn 0.5000 0.72278(6) 0.2500 0.0322 1.0000 Uani S T . . . . 
O1 O 0.43676(6) 0.74345(18) 0.30404(12) 0.0341 1.0000 Uani . . . . . . 
O2 O 0.43832(6) 0.95064(19) 0.36846(13) 0.0372 1.0000 Uani . . . . . . 
O3 O 0.52217(6) 0.86626(19) 0.36711(13) 0.0375 1.0000 Uani . . . . . . 
N1 N 0.47429(8) 0.5357(2) 0.16029(16) 0.0336 1.0000 Uani . . . . . . 
N2 N 0.36196(8) 0.6575(2) 0.20667(16) 0.0383 1.0000 Uani . . . . . . 
C1 C 0.41732(9) 0.8506(3) 0.33053(19) 0.0334 1.0000 Uani . . . . . . 
C2 C 0.36658(9) 0.8544(3) 0.30919(19) 0.0350 1.0000 Uani . . . . . . 
C3 C 0.34362(9) 0.9591(3) 0.35176(19) 0.0368 1.0000 Uani . . . . . . 
C4 C 0.29658(10) 0.9721(3) 0.3398(2) 0.0389 1.0000 Uani . . . . . . 
C5 C 0.27198(9) 0.8755(3) 0.2803(2) 0.0401 1.0000 Uani . . . . . . 
C6 C 0.29352(9) 0.7718(3) 0.23431(19) 0.0383 1.0000 Uani . . . . . . 
C7 C 0.34092(9) 0.7586(3) 0.24969(19) 0.0356 1.0000 Uani . . . . . . 
C8 C 0.34131(10) 0.5532(3) 0.1369(2) 0.0386 1.0000 Uani . . . . . . 
C9 C 0.34607(10) 0.4153(3) 0.1639(2) 0.0409 1.0000 Uani . . . . . . 
C10 C 0.32830(10) 0.3142(3) 0.0962(2) 0.0389 1.0000 Uani . . . . . . 
C11 C 0.30524(10) 0.3541(3) 0.0085(2) 0.0432 1.0000 Uani . . . . . . 
C12 C 0.30146(10) 0.4904(3) -0.0194(2) 0.0434 1.0000 Uani . . . . . . 
C13 C 0.31943(9) 0.5932(3) 0.0455(2) 0.0416 1.0000 Uani . . . . . . 
C14 C 0.33147(11) 0.1675(3) 0.1128(2) 0.0478 1.0000 Uani . . . . . . 
C15 C 0.45192(9) 0.5421(3) 0.07456(19) 0.0362 1.0000 Uani . . . . . . 
C16 C 0.44232(10) 0.4241(3) 0.0196(2) 0.0386 1.0000 Uani . . . . . . 
C17 C 0.46094(10) 0.2983(3) 0.0533(2) 0.0427 1.0000 Uani . . . . . . 
C18 C 0.48142(10) 0.2962(3) 0.1482(2) 0.0420 1.0000 Uani . . . . . . 
C19 C 0.48874(9) 0.4177(3) 0.20177(19) 0.0361 1.0000 Uani . . . . . . 
C20 C 0.56268(10) 0.9338(3) 0.4021(2) 0.0412 1.0000 Uani . . . . . . 
Cl1 Cl 0.37302(3) 0.37245(8) 0.27513(5) 0.0438 1.0000 Uani . . . . . . 
Cl2 Cl 0.31771(2) 0.75960(8) 0.01174(5) 0.0440 1.0000 Uani . . . . . . 
H21 H 0.3876 0.6375 0.2354 0.0451 1.0000 Uiso R . . . . . 
H31 H 0.3603 1.0219 0.3892 0.0439 1.0000 Uiso R . . . . . 
H41 H 0.2821 1.0400 0.3704 0.0469 1.0000 Uiso R . . . . . 
H51 H 0.2409 0.8783 0.2708 0.0485 1.0000 Uiso R . . . . . 
H61 H 0.2767 0.7107 0.1949 0.0458 1.0000 Uiso R . . . . . 
H111 H 0.2917 0.2876 -0.0359 0.0545 1.0000 Uiso R . . . . . 
H121 H 0.2857 0.5081 -0.0824 0.0524 1.0000 Uiso R . . . . . 
H141 H 0.3218 0.1498 0.1766 0.0751 1.0000 Uiso R . . . . . 
H142 H 0.3120 0.1163 0.0604 0.0750 1.0000 Uiso R . . . . . 
H143 H 0.3636 0.1392 0.1163 0.0752 1.0000 Uiso R . . . . . 
H151 H 0.4419 0.6269 0.0501 0.0433 1.0000 Uiso R . . . . . 
H161 H 0.4241 0.4295 -0.0404 0.0451 1.0000 Uiso R . . . . . 
H171 H 0.4587 0.2202 0.0157 0.0521 1.0000 Uiso R . . . . . 
H181 H 0.4917 0.2157 0.1770 0.0526 1.0000 Uiso R . . . . . 
H201 H 0.5622 0.9678 0.4665 0.0618 1.0000 Uiso R . . . . . 
H202 H 0.5664 1.0093 0.3602 0.0612 1.0000 Uiso R . . . . . 
H203 H 0.5877 0.8725 0.4024 0.0619 1.0000 Uiso R . . . . . 
H204 H 0.4995 0.9194 0.3547 0.0581 1.0000 Uiso R . . . . . 
loop_
_atom_site_aniso_label
_atom_site_aniso_U_11
_atom_site_aniso_U_22
_atom_site_aniso_U_33
_atom_site_aniso_U_23
_atom_site_aniso_U_13
_atom_site_aniso_U_12
Mn1 0.0327(3) 0.0312(3) 0.0325(3) 0.0000 0.0033(2) 0.0000 
O1 0.0322(9) 0.0347(10) 0.0356(10) 0.0023(8) 0.0051(8) 0.0043(8) 
O2 0.0366(11) 0.0373(11) 0.0373(10) -0.0015(9) 0.0030(8) 0.0052(9) 
O3 0.0330(10) 0.0394(11) 0.0394(11) -0.0040(9) 0.0019(8) 0.0032(9) 
N1 0.0354(12) 0.0330(13) 0.0326(12) 0.0022(10) 0.0056(10) 0.0018(10) 
N2 0.0343(13) 0.0381(13) 0.0423(14) -0.0028(11) 0.0034(11) 0.0015(11) 
C1 0.0352(15) 0.0323(15) 0.0325(14) 0.0024(12) 0.0034(12) 0.0035(13) 
C2 0.0330(14) 0.0370(15) 0.0359(15) 0.0028(12) 0.0072(12) 0.0033(12) 
C3 0.0372(15) 0.0369(15) 0.0361(15) 0.0022(12) 0.0038(12) 0.0059(12) 
C4 0.0375(16) 0.0415(16) 0.0378(15) 0.0013(13) 0.0051(12) 0.0067(13) 
C5 0.0323(15) 0.0478(17) 0.0408(16) 0.0078(14) 0.0069(12) 0.0081(14) 
C6 0.0329(14) 0.0416(16) 0.0408(15) 0.0013(13) 0.0055(12) 0.0014(13) 
C7 0.0307(13) 0.0373(15) 0.0398(14) 0.0026(13) 0.0079(11) 0.0038(12) 
C8 0.0336(15) 0.0379(16) 0.0457(18) 0.0019(13) 0.0112(13) 0.0015(13) 
C9 0.0363(15) 0.0435(17) 0.0440(17) 0.0000(14) 0.0099(13) 0.0010(13) 
C10 0.0363(16) 0.0362(15) 0.0455(17) 0.0000(13) 0.0096(13) -0.0006(12) 
C11 0.0393(16) 0.0501(19) 0.0407(17) 0.0007(14) 0.0069(13) 0.0003(14) 
C12 0.0420(17) 0.0420(18) 0.0475(18) 0.0002(14) 0.0107(14) -0.0006(14) 
C13 0.0344(15) 0.0505(18) 0.0396(16) -0.0019(14) 0.0040(12) 0.0017(14) 
C14 0.0444(19) 0.0469(18) 0.0530(19) 0.0037(15) 0.0097(16) 0.0040(14) 
C15 0.0351(15) 0.0379(16) 0.0355(15) 0.0044(13) 0.0046(12) 0.0029(13) 
C16 0.0387(16) 0.0417(16) 0.0351(15) -0.0037(13) 0.0039(12) -0.0018(13) 
C17 0.0510(18) 0.0386(17) 0.0382(16) -0.0016(13) 0.0045(13) -0.0024(14) 
C18 0.0555(18) 0.0328(16) 0.0371(16) 0.0031(13) 0.0036(13) 0.0017(13) 
C19 0.0387(15) 0.0352(15) 0.0348(14) 0.0004(12) 0.0068(12) 0.0011(13) 
C20 0.0400(17) 0.0397(16) 0.0431(16) -0.0037(13) 0.0021(13) 0.0037(13) 
Cl1 0.0444(4) 0.0414(4) 0.0461(4) 0.0037(3) 0.0075(3) 0.0033(3) 
Cl2 0.0424(4) 0.0454(4) 0.0439(4) 0.0028(3) 0.0039(3) 0.0007(3) 

_refine_ls_extinction_method 
    'None'
_oxford_refine_ls_scale 0.039461(3) 
loop_
 _geom_bond_atom_site_label_1
 _geom_bond_site_symmetry_1
 _geom_bond_atom_site_label_2
 _geom_bond_site_symmetry_2
 _geom_bond_distance
 _geom_bond_publ_flag
Mn1 . O3 5_655 2.1849(18)    yes
Mn1 . N1 5_655 2.283(2)    yes
Mn1 . O1 5_655 2.1162(16)    yes
Mn1 . O1 . 2.1162(16)    yes
Mn1 . O3 . 2.1849(18)    yes
Mn1 . N1 . 2.283(2)    yes
O1 . C1 . 1.267(3)    yes
O2 . C1 . 1.236(3)    yes
O3 . C20 . 1.401(3)    yes
O3 . H204 . 0.847    no
N1 . C15 . 1.294(3)    yes
N1 . C19 . 1.329(3)    yes
N2 . C7 . 1.344(3)    yes
N2 . C8 . 1.483(4)    yes
N2 . H21 . 0.836    no
C1 . C2 . 1.496(4)    yes
C2 . C3 . 1.396(4)    yes
C2 . C7 . 1.405(4)    yes
C3 . C4 . 1.389(4)    yes
C3 . H31 . 0.908    no
C4 . C5 . 1.396(4)    yes
C4 . H41 . 0.921    no
C5 . C6 . 1.392(4)    yes
C5 . H51 . 0.914    no
C6 . C7 . 1.400(4)    yes
C6 . H61 . 0.912    no
C8 . C9 . 1.394(4)    yes
C8 . C13 . 1.410(4)    yes
C9 . C10 . 1.418(4)    yes
C9 . Cl1 . 1.705(3)    yes
C10 . C11 . 1.380(4)    yes
C10 . C14 . 1.444(4)    yes
C11 . C12 . 1.380(4)    yes
C11 . H111 . 0.949    no
C12 . C13 . 1.407(4)    yes
C12 . H121 . 0.959    no
C13 . Cl2 . 1.683(3)    yes
C14 . H141 . 0.984    no
C14 . H142 . 1.004    no
C14 . H143 . 0.985    no
C15 . C16 . 1.389(4)    yes
C15 . H151 . 0.926    no
C16 . C17 . 1.397(4)    yes
C16 . H161 . 0.939    no
C17 . C18 . 1.386(4)    yes
C17 . H171 . 0.920    no
C18 . C19 . 1.400(4)    yes
C18 . H181 . 0.914    no
C19 . C19 5_655 1.425(5)    yes
C20 . H201 . 0.960    no
C20 . H202 . 0.953    no
C20 . H203 . 0.949    no
loop_
 _geom_angle_atom_site_label_1
 _geom_angle_site_symmetry_1
 _geom_angle_atom_site_label_2
 _geom_angle_site_symmetry_2
 _geom_angle_atom_site_label_3
 _geom_angle_site_symmetry_3
 _geom_angle
 _geom_angle_publ_flag
O3 5_655 Mn1 . N1 5_655 165.06(7)    yes
O3 5_655 Mn1 . O1 5_655 82.50(7)    yes
N1 5_655 Mn1 . O1 5_655 91.23(7)    yes
O3 5_655 Mn1 . O1 . 90.55(7)    yes
N1 5_655 Mn1 . O1 . 97.44(7)    yes
O1 5_655 Mn1 . O1 . 169.12(10)    yes
O3 5_655 Mn1 . O3 . 100.76(10)    yes
N1 5_655 Mn1 . O3 . 92.82(8)    yes
O1 5_655 Mn1 . O3 . 90.55(7)    yes
O1 . Mn1 . O3 . 82.50(7)    yes
O3 5_655 Mn1 . N1 . 92.82(8)    yes
N1 5_655 Mn1 . N1 . 74.48(11)    yes
O1 5_655 Mn1 . N1 . 97.44(7)    yes
O1 . Mn1 . N1 . 91.23(7)    yes
O3 . Mn1 . N1 . 165.06(7)    yes
Mn1 . O1 . C1 . 129.60(17)    yes
Mn1 . O3 . C20 . 136.30(17)    yes
Mn1 . O3 . H204 . 94.6    no
C20 . O3 . H204 . 114.1    no
Mn1 . N1 . C15 . 124.42(19)    yes
Mn1 . N1 . C19 . 112.33(18)    yes
C15 . N1 . C19 . 122.9(3)    yes
C7 . N2 . C8 . 128.0(2)    yes
C7 . N2 . H21 . 113.6    no
C8 . N2 . H21 . 115.5    no
O1 . C1 . O2 . 123.2(2)    yes
O1 . C1 . C2 . 116.4(2)    yes
O2 . C1 . C2 . 120.3(2)    yes
C1 . C2 . C3 . 117.7(2)    yes
C1 . C2 . C7 . 123.8(2)    yes
C3 . C2 . C7 . 118.5(2)    yes
C2 . C3 . C4 . 123.4(3)    yes
C2 . C3 . H31 . 118.3    no
C4 . C3 . H31 . 118.3    no
C3 . C4 . C5 . 116.8(3)    yes
C3 . C4 . H41 . 122.0    no
C5 . C4 . H41 . 121.2    no
C4 . C5 . C6 . 121.7(3)    yes
C4 . C5 . H51 . 120.5    no
C6 . C5 . H51 . 117.8    no
C5 . C6 . C7 . 120.3(3)    yes
C5 . C6 . H61 . 120.1    no
C7 . C6 . H61 . 119.6    no
C2 . C7 . C6 . 119.2(2)    yes
C2 . C7 . N2 . 120.0(2)    yes
C6 . C7 . N2 . 120.8(3)    yes
N2 . C8 . C9 . 117.3(3)    yes
N2 . C8 . C13 . 120.7(2)    yes
C9 . C8 . C13 . 121.9(3)    yes
C8 . C9 . C10 . 117.9(3)    yes
C8 . C9 . Cl1 . 120.1(2)    yes
C10 . C9 . Cl1 . 122.0(2)    yes
C9 . C10 . C11 . 119.9(3)    yes
C9 . C10 . C14 . 124.4(3)    yes
C11 . C10 . C14 . 115.7(3)    yes
C10 . C11 . C12 . 122.2(3)    yes
C10 . C11 . H111 . 120.7    no
C12 . C11 . H111 . 117.1    no
C11 . C12 . C13 . 119.2(3)    yes
C11 . C12 . H121 . 116.3    no
C13 . C12 . H121 . 124.4    no
C8 . C13 . C12 . 118.7(3)    yes
C8 . C13 . Cl2 . 120.8(2)    yes
C12 . C13 . Cl2 . 120.4(2)    yes
C10 . C14 . H141 . 107.3    no
C10 . C14 . H142 . 110.6    no
H141 . C14 . H142 . 111.4    no
C10 . C14 . H143 . 109.0    no
H141 . C14 . H143 . 107.2    no
H142 . C14 . H143 . 111.1    no
N1 . C15 . C16 . 121.1(3)    yes
N1 . C15 . H151 . 119.2    no
C16 . C15 . H151 . 119.7    no
C15 . C16 . C17 . 119.4(3)    yes
C15 . C16 . H161 . 120.1    no
C17 . C16 . H161 . 120.5    no
C16 . C17 . C18 . 116.2(3)    yes
C16 . C17 . H171 . 122.2    no
C18 . C17 . H171 . 121.6    no
C17 . C18 . C19 . 121.2(3)    yes
C17 . C18 . H181 . 121.0    no
C19 . C18 . H181 . 117.7    no
C19 5_655 C19 . C18 . 121.83(17)    yes
C19 5_655 C19 . N1 . 119.88(15)    yes
C18 . C19 . N1 . 118.3(2)    yes
O3 . C20 . H201 . 112.0    no
O3 . C20 . H202 . 107.8    no
H201 . C20 . H202 . 109.0    no
O3 . C20 . H203 . 110.0    no
H201 . C20 . H203 . 108.3    no
H202 . C20 . H203 . 109.6    no
loop_
 _geom_hbond_atom_site_label_D
 _geom_hbond_site_symmetry_D
 _geom_hbond_atom_site_label_H
 _geom_hbond_site_symmetry_H
 _geom_hbond_atom_site_label_A
 _geom_hbond_site_symmetry_A
 _geom_hbond_angle_DHA
 _geom_hbond_distance_DH
 _geom_hbond_distance_HA
 _geom_hbond_distance_DA
 _geom_hbond_publ_flag
N2 . H21 . O1 . 134 0.84 1.94 2.588(4)    yes
C20 . H201 . O2 2_676 179 0.96 2.44 3.397(4)    yes
O3 . H204 . O2 . 146 0.85 1.87 2.619(4)    yes
O3 . H204 . C1 . 127 0.85 2.51 3.089(4)    yes


_iucr_refine_instructions_details
;
#
# Punched on 27/12/20 at 08:21:19
#
#LIST     12                                                                    
BLOCK SCALE X'S, U'S 
RIDE O   (   3,X'S) H   ( 204,X'S) 
RIDE N   (   2,X'S) H   (  21,X'S) 
RIDE C   (   3,X'S) H   (  31,X'S) 
RIDE C   (   4,X'S) H   (  41,X'S) 
RIDE C   (   5,X'S) H   (  51,X'S) 
RIDE C   (   6,X'S) H   (  61,X'S) 
RIDE C   (  11,X'S) H   ( 111,X'S) 
RIDE C   (  12,X'S) H   ( 121,X'S) 
RIDE C   (  14,X'S) H   ( 141,X'S) H   ( 142,X'S) H   ( 143,X'S) 
RIDE C   (  15,X'S) H   ( 151,X'S) 
RIDE C   (  16,X'S) H   ( 161,X'S) 
RIDE C   (  17,X'S) H   ( 171,X'S) 
RIDE C   (  18,X'S) H   ( 181,X'S) 
RIDE C   (  20,X'S) H   ( 201,X'S) H   ( 202,X'S) H   ( 203,X'S) 
END                                                                             
#
# Punched on 27/12/20 at 08:21:19
#
#LIST     16                                                                    
NO 
REM   HREST   START (DO NOT REMOVE THIS LINE) 
REM   HREST   END (DO NOT REMOVE THIS LINE) 
REM   THERMSIM   START (DO NOT REMOVE THIS LINE) 
END                                                                             
;
# looking for ARCHIVE-HKL.CIF 
 
_iucr_refine_reflections_details 
; 
# An asterisk in column 34 indicates a format overflow 
# Data was input as F-squared 
  -2   0   0   -0.01    0.01 
  -2   0   0    0.01    0.01 
   2   0   0   -0.01    0.01 
   4   0   0    0.00    0.03 
   4   0   0    0.03    0.01 
   4   0   0    0.04    0.03 
  -4   0   0    0.07    0.04 
  -4   0   0    0.12    0.04 
  -4   0   0    0.00    0.01 
   6   0   0  315.59    8.35 
  -6   0   0  316.54    8.41 
  -6   0   0  314.49    8.37 
   6   0   0  316.04    8.38 
   6   0   0  309.90    8.21 
  -6   0   0  312.30    8.30 
   8   0   0   46.95    1.33 
  -8   0   0   46.83    1.30 
   8   0   0   46.90    1.30 
  -8   0   0   46.85    1.34 
  -8   0   0   47.22    1.33 
   8   0   0   46.79    1.34 
  10   0   0    3.41    0.19 
 -10   0   0    3.48    0.22 
  10   0   0    3.52    0.22 
  10   0   0    3.42    0.27 
 -10   0   0    3.44    0.19 
 -10   0   0    3.42    0.24 
 -12   0   0    0.17    0.12 
  12   0   0    0.14    0.09 
 -12   0   0    0.15    0.10 
  12   0   0    0.14    0.10 
  12   0   0    0.17    0.13 
  14   0   0   20.81    0.94 
 -14   0   0   20.76    0.86 
 -14   0   0   20.55    0.89 
  14   0   0   20.50    0.85 
  14   0   0   20.43    0.88 
 -16   0   0   47.64    1.15 
  16   0   0   47.82    1.13 
  16   0   0   47.92    1.10 
 -16   0   0   48.14    1.12 
  16   0   0   47.82    1.19 
 -18   0   0    2.28    0.28 
  18   0   0    2.34    0.25 
  18   0   0    2.44    0.31 
  18   0   0    2.36    0.34 
  20   0   0    1.78    0.10 
  20   0   0    1.72    0.13 
 -20   0   0    1.77    0.12 
  20   0   0    1.83    0.13 
 -22   0   0    0.56    0.15 
  22   0   0    0.54    0.13 
  22   0   0    0.54    0.15 
  22   0   0    0.60    0.21 
  24   0   0    0.09    0.16 
  24   0   0    0.04    0.13 
 -24   0   0    0.04    0.15 
  24   0   0    0.07    0.21 
  26   0   0    0.79    0.24 
  26   0   0    0.82    0.18 
  26   0   0    0.81    0.15 
  28   0   0    1.13    0.24 
  28   0   0    1.23    0.19 
  30   0   0    1.38    0.34 
  30   0   0    1.48    0.30 
  32   0   0    3.84    0.45 
  32   0   0    3.81    0.36 
  34   0   0    0.65    0.33 
  34   0   0    0.77    0.39 
   5  -1   0   18.17    0.45 
   5  -1   0   18.73    0.45 
  -5  -1   0   18.82    0.46 
  -5   1   0   15.12    0.43 
  -5   1   0   19.09    0.39 
   5   1   0   17.92    0.39 
  -5   1   0   18.14    0.45 
   5   1   0   17.95    0.46 
   7  -1   0   48.63    1.40 
  -7  -1   0   48.16    1.31 
   7  -1   0   48.26    1.37 
   7  -1   0   49.26    1.33 
  -7  -1   0   48.93    1.40 
   7   1   0   48.11    1.31 
   7   1   0   48.96    1.40 
  -7   1   0   48.36    1.39 
  -7   1   0   49.11    1.33 
  -7   1   0   48.25    1.39 
   9  -1   0    0.92    0.13 
   9  -1   0    0.98    0.12 
  -9  -1   0    0.94    0.09 
   9  -1   0    0.92    0.09 
  -9  -1   0    0.90    0.13 
   9   1   0    0.94    0.09 
   9   1   0    0.96    0.15 
  -9   1   0    0.90    0.13 
  -9   1   0    0.93    0.09 
  -9   1   0    0.92    0.12 
  11  -1   0    0.36    0.07 
 -11  -1   0    0.37    0.10 
 -11  -1   0    0.37    0.07 
  11  -1   0    0.34    0.10 
  11  -1   0    0.37    0.09 
 -11   1   0    0.33    0.12 
  11   1   0    0.37    0.10 
 -11   1   0    0.33    0.09 
  11   1   0    0.37    0.09 
  11   1   0    0.35    0.06 
 -11   1   0    0.36    0.07 
 -13  -1   0   13.57    0.51 
  13  -1   0   13.42    0.52 
  13  -1   0   13.55    0.45 
 -13  -1   0   13.44    0.42 
  13  -1   0   13.34    0.46 
  13   1   0   13.46    0.51 
  13   1   0   13.57    0.52 
 -13   1   0   13.34    0.51 
  13   1   0   13.45    0.42 
 -13   1   0   13.39    0.45 
 -15  -1   0    0.22    0.12 
 -15  -1   0    0.25    0.09 
  15  -1   0    0.30    0.16 
  15  -1   0    0.26    0.12 
  15  -1   0    0.26    0.10 
  15   1   0    0.25    0.15 
 -15   1   0    0.27    0.13 
  15   1   0    0.26    0.13 
 -15   1   0    0.24    0.10 
  15   1   0    0.25    0.09 
 -17  -1   0    0.30    0.13 
  17  -1   0    0.29    0.15 
  17  -1   0    0.30    0.18 
  17  -1   0    0.30    0.13 
 -17  -1   0    0.24    0.16 
  17   1   0    0.32    0.13 
  17   1   0    0.30    0.19 
 -17   1   0    0.22    0.15 
 -17   1   0    0.23    0.13 
  17   1   0    0.22    0.16 
  19  -1   0    0.39    0.18 
  19  -1   0    0.35    0.10 
 -19  -1   0    0.35    0.12 
 -19  -1   0    0.37    0.10 
  19  -1   0    0.34    0.10 
  19   1   0    0.37    0.13 
  19   1   0    0.34    0.09 
 -19   1   0    0.34    0.10 
  19   1   0    0.33    0.13 
  21  -1   0    1.04    0.18 
 -21  -1   0    1.02    0.21 
  21  -1   0    1.02    0.24 
  21  -1   0    1.08    0.21 
  21   1   0    0.98    0.24 
  21   1   0    1.03    0.16 
  21   1   0    1.04    0.22 
 -21   1   0    1.06    0.18 
  23  -1   0    1.61    0.21 
  23  -1   0    1.45    0.24 
  23  -1   0    1.61    0.21 
  23   1   0    1.55    0.18 
 -23   1   0    1.52    0.18 
  23   1   0    1.60    0.27 
  23   1   0    1.63    0.25 
  25  -1   0    1.23    0.22 
  25  -1   0    1.28    0.16 
 -25   1   0    1.25    0.16 
  25   1   0    1.28    0.21 
  25   1   0    1.21    0.24 
  25   1   0    1.33    0.16 
  27  -1   0    0.11    0.16 
  27  -1   0    0.12    0.22 
  27   1   0    0.14    0.24 
  27   1   0    0.09    0.16 
 -27   1   0    0.13    0.15 
  27   1   0    0.20    0.21 
  29  -1   0    0.47    0.27 
  29  -1   0    0.50    0.18 
  29   1   0    0.52    0.21 
  29   1   0    0.49    0.25 
  31  -1   0    0.03    0.30 
  31   1   0    0.16    0.30 
  31   1   0    0.05    0.21 
  33  -1   0   -0.03    0.27 
  33   1   0    0.04    0.24 
  33   1   0   -0.02    0.28 
  35  -1   0    0.34    0.30 
  35   1   0    0.47    0.25 
  35   1   0    0.42    0.31 
   0  -2   0   25.19    0.71 
   0  -2   0   25.27    0.70 
   0   2   0   25.54    0.71 
   0   2   0   25.21    0.70 
   2  -2   0    0.70    0.09 
   2  -2   0    0.66    0.06 
  -2  -2   0    0.71    0.09 
  -2  -2   0    0.67    0.09 
  -2   2   0    0.70    0.06 
   2   2   0    0.74    0.10 
   2   2   0    0.66    0.09 
  -2   2   0    0.68    0.09 
   4  -2   0    1.44    0.16 
   4  -2   0    1.41    0.16 
  -4  -2   0    1.42    0.18 
   4  -2   0    1.43    0.18 
  -4  -2   0    1.35    0.13 
   4   2   0    1.43    0.18 
  -4   2   0    1.44    0.16 
   4   2   0    1.38    0.15 
  -4   2   0    1.53    0.18 
   6  -2   0   46.37    1.36 
   6  -2   0   46.36    1.36 
   6  -2   0   46.21    1.36 
  -6  -2   0   46.42    1.39 
  -6   2   0   46.38    1.36 
   6   2   0   46.50    1.36 
  -6   2   0   46.18    1.36 
   6   2   0   46.75    1.39 
  -8  -2   0    3.00    0.16 
   8  -2   0    2.99    0.27 
   8  -2   0    3.02    0.27 
  -8  -2   0    3.17    0.28 
   8  -2   0    3.07    0.25 
  -8   2   0    3.06    0.25 
  -8   2   0    3.16    0.16 
   8   2   0    3.12    0.30 
   8   2   0    3.15    0.25 
  10  -2   0   24.28    0.83 
 -10  -2   0   24.04    0.85 
  10  -2   0   24.25    0.82 
 -10  -2   0   24.33    0.71 
  10  -2   0   23.93    0.80 
  10   2   0   24.20    0.71 
 -10   2   0   24.35    0.83 
 -10   2   0   24.35    0.71 
  10   2   0   24.16    0.82 
  10   2   0   24.12    0.85 
  12  -2   0   18.92    0.71 
  12  -2   0   19.15    0.69 
 -12  -2   0   19.08    0.73 
 -12  -2   0   19.17    0.58 
  12  -2   0   19.14    0.70 
  12   2   0   18.94    0.71 
 -12   2   0   19.14    0.60 
 -12   2   0   19.10    0.70 
  12   2   0   19.00    0.57 
 -14  -2   0    1.21    0.13 
  14  -2   0    1.20    0.12 
 -14  -2   0    1.21    0.06 
  14  -2   0    1.22    0.15 
 -14   2   0    1.21    0.07 
  14   2   0    1.21    0.13 
 -14   2   0    1.18    0.12 
  14   2   0    1.22    0.07 
 -16  -2   0   12.27    0.60 
  16  -2   0   12.23    0.54 
  16  -2   0   12.25    0.58 
 -16  -2   0   12.29    0.43 
 -16   2   0   12.29    0.46 
  16   2   0   12.43    0.60 
 -16   2   0   12.26    0.57 
  16   2   0   12.19    0.57 
  16   2   0   12.18    0.43 
 -18  -2   0    1.08    0.25 
  18  -2   0    1.12    0.28 
  18  -2   0    1.27    0.25 
 -18  -2   0    1.09    0.16 
 -18   2   0    1.15    0.18 
  18   2   0    1.06    0.24 
  18   2   0    1.06    0.16 
  18   2   0    1.01    0.22 
  20  -2   0    1.55    0.13 
 -20  -2   0    1.57    0.09 
  20  -2   0    1.62    0.19 
 -20   2   0    1.56    0.09 
  20   2   0    1.57    0.16 
  20   2   0    1.54    0.16 
  20   2   0    1.54    0.09 
  22  -2   0   14.41    0.61 
 -22   2   0   14.31    0.45 
  22   2   0   14.13    0.57 
  22   2   0   14.58    0.60 
  22   2   0   14.36    0.40 
  24  -2   0    1.52    0.31 
  24   2   0    1.59    0.21 
  24   2   0    1.61    0.33 
  24   2   0    1.57    0.31 
 -24   2   0    1.61    0.24 
  26  -2   0    0.31    0.30 
 -26   2   0    0.28    0.16 
  26   2   0    0.28    0.24 
  26   2   0    0.26    0.24 
  28  -2   0    6.09    0.45 
  28   2   0    6.04    0.39 
  28   2   0    6.13    0.43 
  30  -2   0    0.10    0.30 
  30   2   0    0.18    0.27 
  30   2   0    0.31    0.31 
  32  -2   0    0.26    0.31 
  32   2   0    0.32    0.28 
  32   2   0    0.31    0.30 
  34  -2   0    0.15    0.31 
  34   2   0    0.20    0.31 
  34   2   0    0.24    0.28 
  -1  -3   0    7.89    0.40 
   1  -3   0    7.75    0.37 
  -1  -3   0    7.78    0.42 
   1  -3   0    7.82    0.42 
   1   3   0    7.88    0.42 
   1   3   0    7.83    0.40 
  -1   3   0    7.75    0.40 
  -1   3   0    7.85    0.39 
  -3  -3   0    2.24    0.24 
   3  -3   0    2.36    0.25 
  -3  -3   0    2.31    0.24 
   3  -3   0    2.31    0.18 
   3   3   0    2.33    0.27 
  -3   3   0    2.36    0.19 
  -3   3   0    2.34    0.22 
   3   3   0    2.34    0.24 
  -3   3   0    2.29    0.22 
  -5  -3   0    2.49    0.18 
   5  -3   0    2.53    0.18 
   5  -3   0    2.53    0.19 
  -5  -3   0    2.59    0.21 
  -5   3   0    2.52    0.18 
  -5   3   0    2.51    0.12 
   5   3   0    2.57    0.19 
  -5   3   0    2.53    0.16 
   5   3   0    2.58    0.21 
   7  -3   0    8.20    0.37 
  -7  -3   0    8.22    0.36 
  -7  -3   0    8.22    0.39 
   7  -3   0    8.22    0.36 
   7  -3   0    8.18    0.37 
  -7   3   0    8.30    0.37 
   7   3   0    8.22    0.36 
  -7   3   0    8.31    0.37 
   7   3   0    8.26    0.40 
   9  -3   0    1.35    0.15 
  -9  -3   0    1.28    0.06 
   9  -3   0    1.27    0.12 
   9  -3   0    1.36    0.16 
  -9  -3   0    1.23    0.12 
   9   3   0    1.28    0.13 
  -9   3   0    1.26    0.13 
   9   3   0    1.25    0.15 
  -9   3   0    1.23    0.12 
 -11  -3   0    2.27    0.12 
  11  -3   0    2.25    0.13 
 -11  -3   0    2.27    0.06 
  11  -3   0    2.29    0.12 
  11  -3   0    2.27    0.13 
  11   3   0    2.28    0.13 
  11   3   0    2.22    0.12 
 -11   3   0    2.26    0.10 
  13  -3   0    0.08    0.13 
  13  -3   0    0.01    0.13 
 -13  -3   0    0.06    0.15 
  13  -3   0    0.05    0.15 
 -13  -3   0    0.01    0.06 
 -13   3   0    0.02    0.04 
 -13   3   0    0.03    0.12 
  13   3   0   -0.02    0.13 
  13   3   0    0.01    0.13 
  15  -3   0   20.42    0.67 
 -15  -3   0   20.26    0.69 
  15  -3   0   20.08    0.64 
  15  -3   0   20.33    0.64 
 -15  -3   0   20.31    0.48 
  15   3   0   20.17    0.69 
 -15   3   0   20.55    0.67 
 -15   3   0   20.28    0.48 
  15   3   0   20.40    0.64 
 -17  -3   0    7.61    0.37 
  17  -3   0    7.64    0.57 
  17  -3   0    7.67    0.55 
  17  -3   0    7.72    0.52 
  17   3   0    7.65    0.58 
  17   3   0    7.67    0.37 
 -17   3   0    7.62    0.39 
 -19  -3   0    1.45    0.16 
  19  -3   0    1.41    0.31 
  19  -3   0    1.37    0.28 
 -19   3   0    1.40    0.16 
  19   3   0    1.37    0.31 
  19   3   0    1.44    0.16 
  21  -3   0    0.77    0.27 
  21  -3   0    0.72    0.30 
 -21   3   0    0.79    0.16 
  21   3   0    0.80    0.16 
  21   3   0    0.78    0.28 
  21   3   0    0.77    0.27 
  23  -3   0    0.81    0.27 
  23  -3   0    0.77    0.28 
  23   3   0    0.76    0.22 
  23   3   0    0.83    0.13 
  23   3   0    0.89    0.28 
 -23   3   0    0.80    0.13 
  25  -3   0    0.36    0.24 
  25  -3   0    0.45    0.28 
 -25   3   0    0.45    0.10 
  25   3   0    0.38    0.22 
  25   3   0    0.35    0.21 
  27  -3   0    0.18    0.30 
  27  -3   0    0.00    0.30 
  27   3   0    0.17    0.27 
  27   3   0    0.17    0.25 
  29  -3   0    0.93    0.34 
  29  -3   0    1.26    0.42 
  29   3   0    0.99    0.33 
  29   3   0    0.89    0.30 
  31  -3   0    1.30    0.36 
  31  -3   0    1.40    0.31 
  31   3   0    1.33    0.30 
  31   3   0    1.32    0.27 
  33  -3   0    0.32    0.36 
  33  -3   0    0.56    0.36 
  33   3   0    0.46    0.30 
  33   3   0    0.49    0.31 
   0  -4   0    3.57    0.28 
   0  -4   0    3.61    0.25 
   0   4   0    3.54    0.25 
   0   4   0    3.53    0.27 
  -2  -4   0    0.55    0.16 
   2  -4   0    0.56    0.16 
  -2  -4   0    0.51    0.13 
   2  -4   0    0.52    0.10 
   2   4   0    0.50    0.13 
  -2   4   0    0.59    0.13 
   2   4   0    0.55    0.15 
  -2   4   0    0.56    0.15 
   4  -4   0   38.97    1.04 
   4  -4   0   38.59    1.12 
  -4  -4   0   39.06    1.13 
  -4  -4   0   38.50    1.12 
   4  -4   0   39.15    1.12 
   4   4   0   38.82    1.15 
  -4   4   0   38.98    1.12 
  -4   4   0   39.15    1.06 
  -4   4   0   39.29    1.13 
   4   4   0   39.10    1.12 
  -6  -4   0   11.27    0.49 
  -6  -4   0   11.34    0.52 
   6  -4   0   11.36    0.49 
   6  -4   0   11.38    0.51 
  -6   4   0   11.55    0.51 
  -6   4   0   11.51    0.51 
   6   4   0   11.44    0.54 
   6   4   0   11.35    0.49 
  -6   4   0   11.33    0.40 
   8  -4   0   53.37    1.40 
   8  -4   0   52.97    1.39 
  -8  -4   0   53.63    1.44 
  -8  -4   0   53.42    1.40 
  -8   4   0   53.45    1.25 
   8   4   0   53.35    1.44 
  -8   4   0   53.54    1.40 
   8   4   0   53.62    1.40 
  -8   4   0   53.49    1.41 
 -10  -4   0    5.44    0.15 
  10  -4   0    5.51    0.28 
 -10  -4   0    5.43    0.28 
  10  -4   0    5.51    0.27 
  10  -4   0    5.42    0.28 
 -10   4   0    5.36    0.25 
 -10   4   0    5.44    0.25 
  10   4   0    5.42    0.27 
  10   4   0    5.47    0.30 
  12  -4   0   10.28    0.46 
  12  -4   0   10.45    0.51 
 -12  -4   0   10.18    0.51 
 -12  -4   0   10.35    0.33 
  12  -4   0   10.39    0.51 
  12   4   0   10.55    0.55 
  12   4   0   10.52    0.49 
 -12   4   0   10.42    0.49 
 -14  -4   0    0.28    0.09 
 -14  -4   0    0.22    0.25 
  14  -4   0    0.28    0.22 
  14  -4   0    0.25    0.21 
  14  -4   0    0.29    0.21 
  14   4   0    0.29    0.24 
 -16  -4   0    0.70    0.10 
  16  -4   0    0.64    0.24 
  16  -4   0    0.73    0.24 
  16   4   0    0.79    0.28 
 -18  -4   0    6.92    0.25 
  18  -4   0    6.96    0.52 
  18  -4   0    6.99    0.49 
  18   4   0    6.94    0.54 
  20  -4   0   14.01    0.63 
  20  -4   0   13.84    0.66 
  20   4   0   13.95    0.67 
  22  -4   0    0.35    0.28 
  22  -4   0    0.38    0.27 
  22   4   0    0.24    0.25 
  24  -4   0    0.37    0.25 
  24  -4   0    0.37    0.24 
  24   4   0    0.31    0.21 
  24   4   0    0.41    0.25 
  26  -4   0    1.39    0.33 
  26  -4   0    1.48    0.34 
  26   4   0    1.45    0.30 
  26   4   0    1.42    0.33 
  28  -4   0    4.78    0.37 
  28  -4   0    4.62    0.36 
  28   4   0    4.68    0.31 
  28   4   0    4.71    0.34 
  30  -4   0    0.23    0.33 
  30  -4   0    0.04    0.34 
  30   4   0    0.12    0.30 
  30   4   0    0.09    0.25 
  32  -4   0    0.83    0.45 
  32  -4   0    0.72    0.43 
  32   4   0    0.61    0.37 
  32   4   0    0.72    0.36 
   1  -5   0    2.29    0.30 
   1  -5   0    2.33    0.27 
  -1  -5   0    2.27    0.31 
  -1  -5   0    2.33    0.28 
   1   5   0    2.46    0.31 
  -1   5   0    2.43    0.30 
   1   5   0    2.33    0.31 
  -1   5   0    2.28    0.30 
  -3  -5   0   35.40    0.91 
   3  -5   0   35.84    0.91 
  -3  -5   0   35.47    0.91 
   3  -5   0   35.39    0.89 
   3  -5   0   35.53    0.85 
  -3   5   0   35.37    0.91 
   3   5   0   35.60    0.91 
   3   5   0   35.32    0.92 
  -3   5   0   35.59    0.86 
   5  -5   0    7.41    0.34 
   5  -5   0    7.43    0.42 
  -5  -5   0    7.36    0.43 
   5  -5   0    7.49    0.42 
  -5  -5   0    7.34    0.43 
   5   5   0    7.31    0.46 
  -5   5   0    7.56    0.36 
  -5   5   0    7.47    0.45 
   5   5   0    7.50    0.42 
  -5   5   0    7.37    0.42 
  -7  -5   0    0.09    0.15 
   7  -5   0    0.07    0.13 
   7  -5   0    0.07    0.15 
  -7  -5   0    0.08    0.15 
   7   5   0    0.09    0.16 
  -7   5   0    0.08    0.09 
  -7   5   0    0.08    0.16 
  -7   5   0    0.07    0.13 
   7   5   0    0.07    0.18 
  -9  -5   0    3.37    0.24 
  -9  -5   0    3.34    0.22 
   9  -5   0    3.51    0.27 
   9  -5   0    3.41    0.22 
  -9   5   0    3.34    0.13 
   9   5   0    3.36    0.25 
  -9   5   0    3.44    0.24 
   9   5   0    3.49    0.24 
  -9   5   0    3.41    0.24 
 -11  -5   0    0.80    0.15 
  11  -5   0    0.89    0.27 
 -11   5   0    0.88    0.24 
  11   5   0    0.91    0.28 
 -13  -5   0    2.16    0.16 
  13  -5   0    2.17    0.34 
  13   5   0    2.16    0.34 
  15  -5   0    0.29    0.18 
  15  -5   0    0.22    0.18 
 -15  -5   0    0.30    0.06 
  15   5   0    0.22    0.19 
 -17  -5   0    0.41    0.07 
  17  -5   0    0.35    0.24 
  17  -5   0    0.28    0.22 
  17   5   0    0.50    0.28 
  19  -5   0    0.30    0.22 
  19  -5   0    0.28    0.24 
  19   5   0    0.32    0.25 
  21  -5   0    0.41    0.24 
  21  -5   0    0.52    0.25 
  21   5   0    0.42    0.22 
  23  -5   0    0.29    0.31 
  23  -5   0    0.18    0.30 
  23   5   0    0.20    0.28 
  25  -5   0    0.04    0.27 
  25  -5   0    0.04    0.30 
  25   5   0   -0.01    0.25 
  27  -5   0    0.66    0.34 
  27  -5   0    0.70    0.33 
  27   5   0    0.72    0.28 
  27   5   0    0.70    0.33 
  29  -5   0    0.99    0.39 
  29  -5   0    1.19    0.39 
  29   5   0    1.06    0.36 
  29   5   0    1.02    0.33 
  31  -5   0    0.37    0.37 
  31  -5   0    0.33    0.39 
  31   5   0    0.22    0.30 
  31   5   0    0.26    0.31 
   0  -6   0   10.48    0.42 
   0  -6   0   10.39    0.42 
   0  -6   0   10.30    0.45 
   0   6   0   10.37    0.45 
   0   6   0   10.39    0.45 
   2  -6   0    2.24    0.25 
  -2  -6   0    2.37    0.25 
   2  -6   0    2.39    0.27 
  -2  -6   0    2.28    0.25 
   2  -6   0    2.32    0.22 
   2   6   0    2.36    0.28 
  -2   6   0    2.25    0.24 
   2   6   0    2.32    0.27 
  -2   6   0    2.34    0.25 
   4  -6   0    3.29    0.27 
  -4  -6   0    3.23    0.33 
   4  -6   0    3.16    0.31 
  -4  -6   0    3.35    0.33 
   4  -6   0    3.27    0.31 
  -4   6   0    3.24    0.33 
   4   6   0    3.31    0.40 
  -4   6   0    3.31    0.30 
  -4   6   0    3.30    0.34 
   4   6   0    3.39    0.36 
   6  -6   0    2.35    0.25 
  -6  -6   0    2.49    0.31 
   6  -6   0    2.41    0.21 
   6  -6   0    2.55    0.33 
  -6  -6   0    2.52    0.30 
  -6   6   0    2.29    0.34 
  -6   6   0    2.41    0.28 
   6   6   0    2.50    0.33 
  -6   6   0    2.45    0.24 
   8  -6   0    5.93    0.36 
  -8  -6   0    5.95    0.36 
  -8   6   0    5.90    0.24 
   8   6   0    5.98    0.40 
  10  -6   0    0.06    0.19 
 -10  -6   0    0.09    0.19 
 -10   6   0    0.07    0.09 
  10   6   0    0.07    0.19 
  12  -6   0    6.93    0.43 
 -12  -6   0    7.05    0.27 
  12   6   0    7.14    0.49 
 -14  -6   0    0.36    0.12 
  14  -6   0    0.27    0.25 
  14   6   0    0.35    0.28 
 -16  -6   0    5.56    0.16 
  16  -6   0    5.42    0.37 
  16   6   0    5.48    0.40 
  18  -6   0    8.98    0.57 
  20  -6   0    0.63    0.31 
  20   6   0    0.63    0.34 
  22  -6   0    0.27    0.30 
  22  -6   0    0.28    0.30 
  22   6   0    0.20    0.27 
  24  -6   0    1.77    0.30 
  24  -6   0    1.66    0.28 
  24   6   0    1.63    0.27 
  26  -6   0    0.20    0.33 
  26  -6   0    0.33    0.33 
  26   6   0    0.15    0.30 
  28  -6   0    0.81    0.33 
  28  -6   0    0.99    0.33 
  28   6   0    0.89    0.27 
  28   6   0    0.92    0.33 
  30  -6   0    1.07    0.34 
  30  -6   0    1.13    0.34 
  30   6   0    0.98    0.31 
  30   6   0    1.10    0.28 
   1  -7   0    7.13    0.45 
  -1  -7   0    7.18    0.51 
  -1  -7   0    7.23    0.43 
  -1  -7   0    7.32    0.46 
   1  -7   0    7.18    0.45 
   1  -7   0    7.26    0.51 
   1   7   0    7.25    0.51 
  -1   7   0    7.34    0.48 
   3  -7   0   19.31    0.55 
  -3  -7   0   19.31    0.60 
  -3  -7   0   19.35    0.55 
  -3  -7   0   19.11    0.61 
   3  -7   0   19.25    0.63 
  -3   7   0   19.16    0.57 
   3   7   0   19.20    0.63 
  -5  -7   0    5.98    0.46 
   5  -7   0    6.07    0.37 
  -5  -7   0    6.03    0.37 
   5  -7   0    5.98    0.48 
  -5   7   0    6.04    0.39 
   5   7   0    6.06    0.49 
   7  -7   0    3.91    0.39 
   7  -7   0    3.90    0.28 
  -7  -7   0    3.83    0.39 
  -7   7   0    3.91    0.30 
   7   7   0    3.87    0.42 
  -9  -7   0    0.56    0.19 
   9  -7   0    0.54    0.22 
   9   7   0    0.55    0.21 
  -9   7   0    0.68    0.13 
  11  -7   0    3.07    0.43 
 -11  -7   0    3.01    0.43 
  11   7   0    2.90    0.43 
 -11   7   0    2.95    0.22 
  13  -7   0    9.46    0.54 
 -13  -7   0    9.39    0.33 
  13   7   0    9.35    0.60 
 -15  -7   0    1.79    0.09 
  15  -7   0    1.65    0.22 
 -15  -7   0    1.76    0.09 
  15   7   0    1.89    0.30 
  17  -7   0    0.24    0.31 
 -17  -7   0    0.20    0.09 
  17   7   0    0.17    0.28 
  19  -7   0    1.50    0.27 
  19   7   0    1.57    0.34 
  21  -7   0    0.18    0.27 
  21   7   0    0.26    0.30 
  23  -7   0    0.32    0.34 
  23   7   0    0.27    0.36 
  25  -7   0    0.35    0.36 
  25   7   0    0.15    0.34 
  27  -7   0    0.42    0.33 
  27   7   0    0.40    0.31 
   0  -8   0    6.10    0.27 
   0  -8   0    6.15    0.34 
   0   8   0    5.97    0.28 
   2  -8   0    3.35    0.19 
  -2  -8   0    3.32    0.24 
   2  -8   0    3.28    0.24 
  -2   8   0    3.30    0.21 
   2   8   0    3.17    0.21 
  -4  -8   0    1.08    0.18 
  -4  -8   0    1.22    0.28 
   4  -8   0    1.12    0.19 
   4  -8   0    1.11    0.27 
   4   8   0    1.08    0.25 
  -4   8   0    1.16    0.21 
  -6  -8   0    0.28    0.19 
  -6  -8   0    0.37    0.12 
   6  -8   0    0.39    0.24 
   6  -8   0    0.39    0.12 
  -6   8   0    0.37    0.15 
   6   8   0    0.37    0.21 
  -8  -8   0    1.26    0.22 
  -8  -8   0    1.37    0.36 
   8  -8   0    1.33    0.36 
  -8   8   0    1.20    0.21 
   8   8   0    1.06    0.33 
 -10  -8   0    3.58    0.19 
  10  -8   0    3.61    0.33 
 -10  -8   0    3.49    0.30 
 -10   8   0    3.57    0.16 
  10   8   0    3.55    0.33 
  12  -8   0    1.87    0.31 
 -12  -8   0    1.85    0.18 
 -12  -8   0    1.80    0.28 
  12   8   0    1.85    0.31 
 -12   8   0    1.81    0.12 
 -14  -8   0    0.07    0.12 
  14  -8   0    0.01    0.27 
  14   8   0    0.06    0.28 
  16  -8   0    3.98    0.34 
  16   8   0    3.80    0.34 
  18  -8   0    1.95    0.33 
  18   8   0    1.82    0.31 
  20  -8   0    1.86    0.28 
  20   8   0    1.84    0.31 
  22  -8   0    1.09    0.31 
  22   8   0    1.00    0.33 
  24  -8   0   -0.08    0.33 
  26  -8   0   -0.07    0.33 
  26   8   0   -0.09    0.51 
   1  -9   0    2.91    0.40 
  -1  -9   0    2.99    0.42 
   1   9   0    2.90    0.37 
  -1   9   0    2.93    0.37 
   3  -9   0    2.17    0.27 
  -3  -9   0    2.28    0.37 
   3  -9   0    2.19    0.33 
  -3   9   0    2.32    0.31 
   3   9   0    2.15    0.33 
  -5  -9   0    0.43    0.25 
   5  -9   0    0.38    0.24 
   5   9   0    0.37    0.22 
  -5   9   0    0.38    0.16 
   7  -9   0    1.00    0.34 
  -7  -9   0    0.93    0.31 
  -7   9   0    0.98    0.22 
   7   9   0    0.98    0.34 
  -9  -9   0    1.32    0.34 
   9  -9   0    1.17    0.31 
   9   9   0    1.37    0.37 
  -9   9   0    1.25    0.21 
  11  -9   0    0.20    0.30 
 -11  -9   0    0.37    0.33 
  11   9   0    0.18    0.28 
 -13  -9   0    1.39    0.43 
  13  -9   0    1.12    0.37 
  13   9   0    1.38    0.45 
  15  -9   0    3.13    0.42 
  15   9   0    2.90    0.42 
  17  -9   0    1.59    0.39 
  17   9   0    1.48    0.39 
  19  -9   0    0.47    0.39 
  19   9   0    0.22    0.33 
  21  -9   0    0.03    0.34 
  21   9   0   -0.10    0.34 
  23  -9   0    0.34    0.36 
   0 -10   0    6.58    0.40 
   0  10   0    6.69    0.39 
  -2 -10   0    0.09    0.27 
   2 -10   0    0.13    0.30 
  -2  10   0    0.16    0.24 
   2  10   0    0.09    0.25 
   4 -10   0    1.78    0.36 
  -4 -10   0    1.69    0.36 
  -4  10   0    1.67    0.27 
   4  10   0    1.59    0.31 
  -6 -10   0    0.13    0.27 
   6 -10   0    0.08    0.28 
   6  10   0    0.11    0.28 
  -6  10   0    0.10    0.19 
  -8 -10   0    1.65    0.39 
   8 -10   0    1.36    0.34 
   8  10   0    1.40    0.34 
  10 -10   0    0.88    0.34 
 -10 -10   0    1.01    0.34 
  10  10   0    0.92    0.34 
 -12 -10   0    0.14    0.33 
  12 -10   0    0.00    0.31 
  12  10   0    0.00    0.31 
  14 -10   0    0.01    0.30 
  14  10   0    0.00    0.30 
  16 -10   0    0.39    0.31 
  16  10   0    0.42    0.34 
  18 -10   0    0.05    0.36 
  18  10   0   -0.01    0.34 
  -1 -11   0    0.11    0.30 
   1 -11   0    0.11    0.30 
  -1  11   0   -0.06    0.24 
   1  11   0    0.03    0.27 
   3 -11   0    1.66    0.36 
  -3 -11   0    1.62    0.36 
   3  11   0    1.59    0.33 
   5 -11   0    0.79    0.33 
  -5 -11   0    0.69    0.30 
   5  11   0    0.63    0.28 
   7 -11   0    1.37    0.36 
  -7 -11   0    1.46    0.34 
   7  11   0    1.18    0.33 
  -9 -11   0    1.57    0.36 
   9 -11   0    1.58    0.34 
   9  11   0    1.34    0.31 
 -11 -11   0    0.37    0.33 
  11 -11   0    0.30    0.33 
  11  11   0    0.19    0.31 
 -13 -11   0    0.11    0.48 
  13 -11   0    0.06    0.34 
  13  11   0   -0.06    0.33 
  36   0  -1   -0.08    0.31 
  34   0  -1   -0.06    0.28 
  32   0  -1   -0.03    0.25 
  32   0  -1    0.07    0.22 
  30   0  -1    0.01    0.27 
  30   0  -1    0.04    0.19 
  28   0  -1    0.03    0.19 
  28   0  -1   -0.05    0.24 
  28   0  -1    0.09    0.19 
  26   0  -1    0.02    0.15 
  26   0  -1    0.00    0.21 
  26   0  -1   -0.01    0.16 
 -24   0   1   -0.03    0.13 
  24   0  -1    0.05    0.16 
  24   0  -1   -0.06    0.18 
  24   0  -1   -0.03    0.13 
  22   0  -1   -0.01    0.12 
  22   0  -1    0.05    0.13 
 -22   0   1   -0.01    0.12 
  22   0  -1   -0.03    0.18 
  20   0  -1   -0.01    0.12 
  20   0  -1   -0.01    0.09 
  20   0  -1    0.02    0.18 
 -20   0   1    0.00    0.10 
 -18   0   1   -0.03    0.10 
  18   0  -1    0.03    0.15 
  18   0  -1    0.02    0.16 
  18   0  -1    0.03    0.09 
  16   0  -1   -0.04    0.09 
 -16   0   1   -0.02    0.10 
  16   0  -1    0.02    0.12 
  16   0  -1   -0.02    0.13 
  14   0  -1    0.01    0.09 
  14   0  -1    0.02    0.10 
 -14   0   1   -0.02    0.10 
  14   0  -1    0.00    0.12 
  12   0  -1    0.01    0.10 
  12   0  -1    0.04    0.09 
  12   0  -1    0.01    0.07 
 -12   0   1   -0.02    0.07 
  10   0  -1    0.03    0.13 
  10   0  -1   -0.01    0.06 
  10   0  -1    0.04    0.09 
 -10   0   1    0.03    0.09 
   8   0  -1   -0.01    0.09 
   8   0  -1   -0.05    0.06 
  -8   0   1   -0.06    0.07 
   8   0  -1    0.01    0.07 
  -6   0   1    0.01    0.06 
   6   0  -1    0.00    0.07 
   6   0  -1    0.02    0.06 
   0   0   1    0.00    0.01 
   2   0   1    0.01    0.03 
  -2   0  -1    0.00    0.01 
  -2   0  -1    0.01    0.01 
  -4   0  -1   -0.03    0.06 
  -4   0  -1   -0.03    0.03 
   4   0   1    0.04    0.04 
  -4   0  -1    0.00    0.04 
   4   0   1    0.03    0.03 
   4   0   1    0.05    0.04 
  -6   0  -1    0.01    0.06 
  -6   0  -1    0.03    0.07 
   6   0   1    0.03    0.07 
   6   0   1    0.02    0.07 
  -6   0  -1   -0.01    0.06 
   6   0   1   -0.01    0.07 
   8   0   1    0.01    0.10 
  -8   0  -1    0.02    0.09 
   8   0   1   -0.01    0.10 
  -8   0  -1    0.02    0.09 
  -8   0  -1   -0.02    0.10 
   8   0   1    0.00    0.09 
 -10   0  -1    0.01    0.09 
  10   0   1    0.01    0.09 
 -10   0  -1    0.00    0.07 
  10   0   1    0.01    0.10 
 -10   0  -1    0.01    0.09 
  10   0   1    0.03    0.09 
  12   0   1   -0.02    0.10 
 -12   0  -1   -0.01    0.09 
 -12   0  -1    0.00    0.09 
 -12   0  -1    0.02    0.09 
  12   0   1    0.02    0.09 
  12   0   1    0.02    0.09 
  14   0   1    0.04    0.10 
 -14   0  -1    0.01    0.10 
  14   0   1    0.07    0.15 
 -14   0  -1    0.04    0.12 
 -14   0  -1    0.06    0.10 
  14   0   1    0.00    0.12 
 -16   0  -1    0.01    0.10 
  16   0   1   -0.02    0.12 
 -16   0  -1    0.00    0.12 
  16   0   1   -0.01    0.15 
  16   0   1   -0.01    0.10 
 -18   0  -1   -0.01    0.10 
 -18   0  -1    0.01    0.12 
  18   0   1    0.03    0.12 
  18   0   1    0.06    0.16 
  18   0   1    0.01    0.12 
 -20   0  -1   -0.02    0.12 
 -20   0  -1    0.00    0.12 
  20   0   1    0.02    0.12 
  20   0   1    0.03    0.18 
  20   0   1    0.02    0.13 
 -22   0  -1    0.01    0.13 
  22   0   1    0.07    0.15 
 -22   0  -1    0.00    0.13 
  22   0   1   -0.03    0.16 
  22   0   1   -0.06    0.12 
  24   0   1    0.02    0.16 
  24   0   1    0.10    0.22 
  24   0   1    0.02    0.13 
 -24   0  -1    0.04    0.15 
  26   0   1    0.09    0.24 
  26   0   1    0.01    0.18 
  28   0   1   -0.01    0.21 
  28   0   1    0.00    0.19 
  30   0   1    0.00    0.19 
  30   0   1    0.06    0.28 
  32   0   1    0.10    0.28 
  34   0   1   -0.02    0.31 
  35  -1  -1    2.81    0.34 
  35   1  -1    2.83    0.36 
  35   1  -1    2.83    0.28 
  33  -1  -1    0.47    0.33 
  33   1  -1    0.55    0.27 
  33   1  -1    0.46    0.31 
  31  -1  -1    0.49    0.27 
  31  -1  -1    0.70    0.21 
  31   1  -1    0.68    0.25 
  31   1  -1    0.55    0.30 
  29  -1  -1    7.04    0.39 
  29  -1  -1    6.77    0.43 
  29   1  -1    7.08    0.46 
  29   1  -1    7.05    0.48 
  27  -1  -1    0.28    0.15 
  27  -1  -1    0.23    0.25 
 -27   1   1    0.23    0.13 
  27   1  -1    0.24    0.22 
  27   1  -1    0.29    0.19 
  27   1  -1    0.20    0.18 
  25  -1  -1    0.26    0.22 
  25  -1  -1    0.26    0.15 
 -25   1   1    0.23    0.12 
  25   1  -1    0.21    0.12 
  25   1  -1    0.28    0.18 
  25   1  -1    0.18    0.19 
 -23  -1   1    2.00    0.31 
  23  -1  -1    2.13    0.24 
  23  -1  -1    2.00    0.21 
  23  -1  -1    2.01    0.30 
 -23   1   1    2.00    0.22 
  23   1  -1    2.05    0.31 
  23   1  -1    2.09    0.21 
  23   1  -1    2.02    0.27 
 -21  -1   1    0.01    0.12 
  21  -1  -1    0.00    0.16 
  21  -1  -1    0.05    0.12 
  21  -1  -1    0.01    0.12 
 -21   1   1    0.02    0.10 
  21   1  -1    0.04    0.16 
  21   1  -1   -0.01    0.15 
  21   1  -1    0.03    0.10 
  19  -1  -1    9.44    0.40 
  19  -1  -1    9.29    0.31 
 -19  -1   1    9.35    0.37 
  19  -1  -1    9.47    0.31 
 -19   1   1    9.40    0.31 
  19   1  -1    9.37    0.27 
  19   1  -1    9.38    0.37 
  19   1  -1    9.51    0.42 
  17  -1  -1    4.55    0.33 
 -17  -1   1    4.38    0.30 
  17  -1  -1    4.56    0.25 
  17  -1  -1    4.56    0.27 
 -17   1   1    4.50    0.30 
 -17   1   1    4.50    0.25 
  17   1  -1    4.46    0.33 
  17   1  -1    4.44    0.31 
  17   1  -1    4.53    0.21 
  15  -1  -1    1.81    0.33 
  15  -1  -1    1.99    0.25 
  15  -1  -1    1.86    0.25 
 -15  -1   1    1.80    0.30 
  15   1  -1    1.82    0.31 
 -15   1   1    1.79    0.24 
  15   1  -1    1.92    0.21 
  15   1  -1    1.91    0.31 
  13  -1  -1   60.87    1.74 
  13  -1  -1   60.49    1.77 
 -13  -1   1   60.31    1.82 
  13  -1  -1   60.44    1.85 
 -13   1   1   61.02    1.83 
  13   1  -1   60.24    1.70 
  13   1  -1   60.16    1.83 
 -13   1   1   60.46    1.74 
  13   1  -1   60.78    1.83 
  11  -1  -1    7.51    0.31 
  11  -1  -1    7.38    0.39 
 -11  -1   1    7.36    0.37 
  11  -1  -1    7.54    0.34 
 -11   1   1    7.43    0.31 
 -11   1   1    7.26    0.37 
  11   1  -1    7.38    0.28 
  11   1  -1    7.33    0.37 
  -9  -1   1    0.84    0.12 
   9  -1  -1    0.80    0.10 
   9  -1  -1    0.82    0.07 
   9  -1  -1    0.81    0.15 
   9   1  -1    0.86    0.13 
  -9   1   1    0.82    0.07 
  -9   1   1    0.80    0.13 
   9   1  -1    0.78    0.06 
  -7  -1   1    5.52    0.27 
   7  -1  -1    5.54    0.27 
   7  -1  -1    5.53    0.19 
  -7   1   1    5.57    0.27 
   7   1  -1    5.50    0.16 
  -7   1   1    5.54    0.19 
   7   1  -1    5.54    0.27 
   5  -1  -1    0.46    0.12 
  -5  -1   1    0.45    0.13 
   5  -1  -1    0.41    0.13 
   5  -1  -1    0.46    0.07 
  -5   1   1    0.47    0.13 
   5   1  -1    0.48    0.13 
   3   1  -1    0.22    0.01 
  -1  -1   1   69.58    1.43 
  -1   1   1   68.01    1.41 
   3  -1   1   27.11    0.61 
  -3  -1  -1   27.55    0.63 
  -3   1  -1   27.29    0.61 
   3   1   1   26.73    0.60 
  -3   1  -1   27.30    0.60 
   3   1   1   27.04    0.61 
  -5  -1  -1   51.66    1.62 
   5  -1   1   51.66    1.65 
  -5  -1  -1   52.59    1.68 
   5  -1   1   52.14    1.67 
  -5   1  -1   51.66    1.65 
   5   1   1   52.35    1.68 
  -5   1  -1   52.02    1.67 
   5   1   1   51.48    1.62 
   5   1   1   51.19    1.65 
  -7  -1  -1   11.58    0.36 
  -7  -1  -1   11.85    0.43 
   7  -1   1   11.51    0.40 
   7  -1   1   11.74    0.42 
  -7   1  -1   11.73    0.36 
   7   1   1   11.82    0.42 
  -7   1  -1   11.55    0.40 
  -7   1  -1   11.62    0.40 
   7   1   1   11.54    0.36 
  -9  -1  -1    4.59    0.19 
  -9  -1  -1    4.56    0.25 
   9  -1   1    4.57    0.22 
   9  -1   1    4.62    0.27 
   9   1   1    4.53    0.18 
  -9   1  -1    4.56    0.22 
   9   1   1    4.56    0.25 
   9   1   1    4.63    0.24 
  -9   1  -1    4.58    0.25 
  -9   1  -1    4.64    0.19 
 -11  -1  -1    0.28    0.13 
 -11  -1  -1    0.36    0.12 
  11  -1   1    0.31    0.13 
  11  -1   1    0.31    0.15 
 -11   1  -1    0.32    0.16 
 -11   1  -1    0.33    0.15 
  11   1   1    0.34    0.12 
  11   1   1    0.38    0.15 
  11   1   1    0.38    0.16 
 -11   1  -1    0.34    0.13 
  13  -1   1    9.73    0.43 
 -13  -1  -1    9.85    0.37 
  13  -1   1    9.87    0.42 
 -13  -1  -1    9.97    0.46 
  13  -1   1    9.92    0.39 
  13   1   1    9.70    0.36 
 -13   1  -1   10.08    0.40 
  13   1   1    9.88    0.45 
 -13   1  -1    9.86    0.42 
  13   1   1    9.81    0.43 
 -13   1  -1    9.80    0.43 
  15  -1   1   29.45    0.98 
  15  -1   1   29.45    0.92 
  15  -1   1   29.74    0.91 
 -15  -1  -1   29.31    0.97 
 -15  -1  -1   29.40    0.88 
 -15   1  -1   29.55    0.91 
  15   1   1   29.34    0.88 
  15   1   1   29.59    0.97 
  15   1   1   29.37    0.97 
 -15   1  -1   29.46    0.97 
 -15   1  -1   29.41    0.94 
 -17  -1  -1    1.72    0.15 
  17  -1   1    1.72    0.15 
  17  -1   1    1.74    0.12 
  17  -1   1    1.71    0.13 
 -17  -1  -1    1.70    0.12 
  17   1   1    1.78    0.16 
  17   1   1    1.68    0.15 
 -17   1  -1    1.71    0.15 
 -17   1  -1    1.70    0.12 
  17   1   1    1.74    0.12 
 -17   1  -1    1.78    0.15 
  19  -1   1    4.61    0.28 
  19  -1   1    4.41    0.28 
  19  -1   1    4.59    0.36 
 -19  -1  -1    4.45    0.31 
 -19  -1  -1    4.60    0.27 
  19   1   1    4.55    0.34 
 -19   1  -1    4.54    0.28 
 -19   1  -1    4.54    0.30 
  19   1   1    4.45    0.25 
  19   1   1    4.50    0.33 
 -19   1  -1    4.53    0.34 
 -21  -1  -1   13.06    0.37 
  21  -1   1   13.23    0.42 
  21  -1   1   13.22    0.40 
  21  -1   1   13.24    0.49 
 -21  -1  -1   12.84    0.43 
 -21   1  -1   13.06    0.43 
 -21   1  -1   12.97    0.39 
  21   1   1   13.07    0.36 
  21   1   1   13.08    0.46 
  21   1   1   13.05    0.45 
 -23  -1  -1    4.04    0.15 
  23  -1   1    3.98    0.22 
 -23   1  -1    3.97    0.13 
  23   1   1    4.01    0.19 
  23   1   1    3.97    0.13 
  23   1   1    3.97    0.18 
  25  -1   1    0.70    0.25 
  25   1   1    0.73    0.25 
  25   1   1    0.76    0.18 
 -25   1  -1    0.67    0.18 
  25   1   1    0.83    0.27 
  27  -1   1    4.90    0.31 
  27   1   1    5.07    0.34 
 -27   1  -1    4.84    0.25 
  27   1   1    5.03    0.25 
  27   1   1    4.96    0.31 
  29  -1   1    0.19    0.28 
  29   1   1    0.17    0.30 
  29   1   1    0.19    0.25 
  31  -1   1    4.07    0.42 
  31   1   1    4.12    0.42 
  31   1   1    4.09    0.37 
  33  -1   1    0.61    0.37 
  33   1   1    0.57    0.31 
  33   1   1    0.75    0.31 
  35  -1   1    0.37    0.34 
  35   1   1    0.56    0.28 
  35   1   1    0.45    0.31 
  34  -2  -1    0.19    0.30 
  34   2  -1    0.26    0.30 
  34   2  -1    0.11    0.22 
  32  -2  -1    0.28    0.31 
  32   2  -1    0.18    0.24 
  32   2  -1    0.27    0.30 
  30  -2  -1    0.21    0.31 
  30   2  -1    0.27    0.30 
  30   2  -1    0.29    0.27 
  28  -2  -1    5.49    0.36 
  28   2  -1    5.48    0.34 
  28   2  -1    5.39    0.30 
  26  -2  -1    1.13    0.25 
 -26   2   1    1.13    0.13 
  26   2  -1    1.16    0.24 
  26   2  -1    1.09    0.24 
  24  -2  -1    0.16    0.15 
  24  -2  -1    0.10    0.25 
  24   2  -1    0.16    0.25 
 -24   2   1    0.15    0.13 
  24   2  -1    0.08    0.19 
  24   2  -1    0.15    0.12 
  22  -2  -1    0.16    0.10 
  22  -2  -1    0.15    0.19 
  22   2  -1    0.12    0.09 
  22   2  -1    0.14    0.19 
  22   2  -1    0.11    0.18 
 -22   2   1    0.14    0.09 
  20  -2  -1    4.78    0.24 
  20  -2  -1    4.75    0.30 
  20  -2  -1    4.73    0.39 
 -20  -2   1    4.64    0.39 
 -20   2   1    4.62    0.22 
  20   2  -1    4.69    0.36 
  20   2  -1    4.71    0.19 
  20   2  -1    4.78    0.37 
  18  -2  -1    1.03    0.19 
 -18  -2   1    1.03    0.16 
  18  -2  -1    1.04    0.16 
  18  -2  -1    1.02    0.10 
  18   2  -1    1.00    0.18 
 -18   2   1    1.05    0.10 
  18   2  -1    1.02    0.18 
  18   2  -1    1.02    0.09 
  16  -2  -1    4.08    0.16 
  16  -2  -1    3.97    0.21 
  16  -2  -1    4.03    0.27 
 -16  -2   1    4.05    0.25 
 -16   2   1    4.10    0.25 
  16   2  -1    4.00    0.24 
  16   2  -1    4.00    0.13 
 -16   2   1    4.05    0.16 
 -14  -2   1    2.30    0.16 
  14  -2  -1    2.28    0.18 
  14  -2  -1    2.41    0.13 
  14  -2  -1    2.43    0.19 
  14   2  -1    2.31    0.18 
 -14   2   1    2.32    0.16 
  14   2  -1    2.37    0.10 
 -14   2   1    2.31    0.10 
  12  -2  -1    0.74    0.13 
  12  -2  -1    0.67    0.15 
  12  -2  -1    0.69    0.13 
 -12  -2   1    0.71    0.12 
  12  -2  -1    0.73    0.06 
  12   2  -1    0.67    0.13 
  12   2  -1    0.69    0.04 
 -12   2   1    0.70    0.06 
 -12   2   1    0.69    0.13 
  10  -2  -1    0.11    0.12 
  10  -2  -1    0.08    0.12 
  10  -2  -1    0.09    0.10 
 -10  -2   1    0.07    0.10 
  10  -2  -1    0.13    0.04 
  10   2  -1    0.13    0.12 
 -10   2   1    0.07    0.10 
 -10   2   1    0.10    0.04 
   8  -2  -1   12.57    0.45 
   8  -2  -1   12.53    0.45 
  -8  -2   1   12.45    0.45 
  -8   2   1   12.41    0.43 
   8   2  -1   12.68    0.43 
   8   2  -1   12.63    0.46 
   6  -2  -1    5.91    0.30 
  -6  -2   1    6.01    0.33 
   6  -2  -1    5.98    0.33 
  -6   2   1    6.03    0.31 
   6   2  -1    5.92    0.30 
  -6   2   1    5.94    0.30 
   6   2  -1    5.97    0.33 
  -4  -2   1   -0.02    0.09 
   4  -2  -1    0.01    0.09 
   4  -2  -1    0.02    0.04 
  -4  -2   1   -0.01    0.07 
  -4  -2   1    0.02    0.04 
   4  -2  -1    0.03    0.09 
   4   2  -1    0.01    0.09 
  -4   2   1    0.01    0.07 
   4   2  -1    0.01    0.07 
  -4   2   1    0.01    0.09 
  -2  -2   1    0.06    0.06 
  -2  -2   1    0.01    0.07 
   2  -2  -1    0.06    0.06 
  -2  -2   1    0.04    0.07 
   2  -2  -1    0.06    0.09 
   2   2  -1    0.04    0.09 
  -2   2   1    0.07    0.09 
  -2   2   1    0.04    0.06 
   2   2  -1    0.02    0.07 
  -2   2   1    0.04    0.09 
   0  -2   1  127.53    3.59 
   0  -2  -1  126.65    3.60 
   0  -2   1  125.75    3.60 
   0  -2  -1  125.75    3.60 
   0  -2   1  126.17    3.59 
   0   2  -1  126.48    3.60 
   0   2   1  126.25    3.60 
   0   2  -1  126.74    3.59 
   0   2   1  126.90    3.62 
   0   2  -1  126.68    3.69 
  -2  -2  -1    6.67    0.30 
  -2  -2  -1    6.84    0.31 
   2  -2   1    6.79    0.30 
   2  -2   1    6.62    0.28 
   2   2   1    6.69    0.31 
  -2   2  -1    6.66    0.30 
  -2   2  -1    6.60    0.28 
   2   2   1    6.78    0.31 
  -2   2  -1    6.72    0.28 
   4  -2   1   15.03    0.51 
   4  -2   1   15.00    0.52 
  -4  -2  -1   15.10    0.55 
  -4  -2  -1   15.00    0.52 
   4   2   1   15.07    0.55 
  -4   2  -1   14.91    0.51 
   4   2   1   15.08    0.52 
  -4   2  -1   15.13    0.52 
  -4   2  -1   14.97    0.52 
   6  -2   1   30.98    1.03 
  -6  -2  -1   31.02    1.07 
   6  -2   1   30.83    1.04 
  -6  -2  -1   30.84    0.98 
   6  -2   1   31.01    1.06 
  -6  -2  -1   30.99    1.04 
  -6   2  -1   31.27    1.04 
   6   2   1   31.20    1.07 
  -6   2  -1   31.11    1.03 
   6   2   1   30.90    1.03 
  -6   2  -1   30.66    1.04 
  -8  -2  -1    7.08    0.30 
   8  -2   1    6.93    0.27 
  -8  -2  -1    7.01    0.21 
   8  -2   1    7.05    0.27 
   8  -2   1    6.93    0.28 
   8   2   1    7.09    0.31 
  -8   2  -1    7.06    0.27 
  -8   2  -1    7.03    0.28 
   8   2   1    6.97    0.21 
   8   2   1    6.99    0.25 
 -10  -2  -1    1.36    0.15 
  10  -2   1    1.45    0.16 
  10  -2   1    1.47    0.18 
  10  -2   1    1.40    0.16 
 -10  -2  -1    1.41    0.10 
  10   2   1    1.42    0.10 
  10   2   1    1.38    0.16 
 -10   2  -1    1.37    0.15 
 -10   2  -1    1.41    0.15 
 -10   2  -1    1.44    0.12 
  10   2   1    1.41    0.18 
 -12  -2  -1   18.62    0.55 
 -12  -2  -1   18.68    0.43 
  12  -2   1   18.68    0.52 
  12  -2   1   18.65    0.55 
 -12   2  -1   19.00    0.45 
  12   2   1   18.65    0.43 
  12   2   1   18.78    0.57 
  12   2   1   18.48    0.51 
 -12   2  -1   18.83    0.54 
 -12   2  -1   18.70    0.54 
  14  -2   1    1.37    0.21 
  14  -2   1    1.31    0.18 
 -14  -2  -1    1.30    0.12 
 -14  -2  -1    1.35    0.19 
  14   2   1    1.32    0.12 
  14   2   1    1.27    0.16 
 -14   2  -1    1.35    0.19 
  14   2   1    1.31    0.18 
 -14   2  -1    1.38    0.13 
 -14   2  -1    1.37    0.18 
  16  -2   1    0.25    0.19 
 -16  -2  -1    0.24    0.12 
 -16  -2  -1    0.22    0.16 
  16  -2   1    0.17    0.15 
 -16   2  -1    0.19    0.15 
  16   2   1    0.27    0.12 
  16   2   1    0.25    0.19 
 -16   2  -1    0.22    0.16 
 -16   2  -1    0.24    0.12 
  16   2   1    0.20    0.16 
 -18  -2  -1    1.09    0.12 
 -18  -2  -1    1.07    0.16 
  18  -2   1    1.08    0.21 
  18  -2   1    1.14    0.18 
  18   2   1    1.08    0.18 
  18   2   1    1.06    0.18 
  18   2   1    1.08    0.12 
 -18   2  -1    1.13    0.13 
 -18   2  -1    1.10    0.19 
  20  -2   1   11.12    0.45 
 -20  -2  -1   11.21    0.31 
  20   2   1   11.14    0.31 
  20   2   1   11.12    0.43 
 -20   2  -1   11.23    0.34 
  20   2   1   11.21    0.45 
  22  -2   1    4.00    0.39 
 -22  -2  -1    3.98    0.27 
  22   2   1    4.16    0.27 
  22   2   1    4.16    0.36 
  22   2   1    4.21    0.40 
 -22   2  -1    4.10    0.28 
  24  -2   1    0.76    0.22 
 -24  -2  -1    0.72    0.12 
 -24   2  -1    0.73    0.12 
  24   2   1    0.78    0.21 
  24   2   1    0.65    0.18 
  24   2   1    0.76    0.12 
  26  -2   1    0.19    0.27 
 -26   2  -1    0.10    0.13 
  26   2   1    0.16    0.22 
  26   2   1    0.17    0.22 
  28  -2   1    4.50    0.34 
  28   2   1    4.47    0.31 
  28   2   1    4.51    0.34 
  30  -2   1   -0.04    0.28 
  30   2   1    0.05    0.25 
  30   2   1    0.05    0.27 
  32  -2   1    0.42    0.33 
  32   2   1    0.47    0.25 
  32   2   1    0.42    0.27 
  34  -2   1    0.12    0.36 
  34   2   1    0.23    0.27 
  34   2   1   -0.01    0.25 
  33  -3  -1    1.49    0.40 
  33  -3  -1    1.66    0.45 
  33   3  -1    1.33    0.36 
  33   3  -1    1.22    0.34 
  31  -3  -1    0.16    0.28 
  31  -3  -1    0.24    0.36 
  31   3  -1    0.27    0.30 
  31   3  -1    0.13    0.25 
  29  -3  -1    2.08    0.40 
  29  -3  -1    2.01    0.40 
  29   3  -1    1.95    0.37 
  29   3  -1    1.94    0.36 
  27  -3  -1    0.60    0.37 
  27  -3  -1    0.36    0.33 
  27   3  -1    0.40    0.31 
  27   3  -1    0.41    0.30 
  25  -3  -1    1.86    0.34 
  25  -3  -1    1.82    0.36 
 -25   3   1    1.82    0.19 
  25   3  -1    2.01    0.36 
  25   3  -1    1.88    0.34 
  23  -3  -1   10.12    0.42 
  23  -3  -1   10.22    0.45 
 -23   3   1   10.24    0.22 
  23   3  -1   10.05    0.40 
  23   3  -1   10.22    0.19 
  23   3  -1    9.94    0.37 
  21  -3  -1    0.80    0.30 
  21  -3  -1    0.88    0.31 
  21   3  -1    0.89    0.30 
 -21   3   1    0.90    0.16 
  21   3  -1    0.89    0.13 
  19  -3  -1    3.68    0.40 
  19  -3  -1    3.74    0.40 
  19   3  -1    3.64    0.42 
 -19   3   1    3.66    0.21 
  17  -3  -1   14.89    0.64 
  17  -3  -1   14.64    0.58 
 -17  -3   1   14.62    0.69 
  17  -3  -1   14.94    0.57 
 -17   3   1   14.68    0.39 
  17   3  -1   14.83    0.64 
 -15  -3   1    7.48    0.48 
  15  -3  -1    7.50    0.45 
  15  -3  -1    7.49    0.48 
  15  -3  -1    7.73    0.45 
  15   3  -1    7.68    0.46 
  15   3  -1    7.48    0.48 
 -15   3   1    7.67    0.46 
 -13  -3   1    3.30    0.28 
  13  -3  -1    3.16    0.22 
  13  -3  -1    3.30    0.28 
  13  -3  -1    3.26    0.28 
 -13   3   1    3.25    0.25 
  13   3  -1    3.21    0.27 
  13   3  -1    3.25    0.25 
  11  -3  -1    0.88    0.25 
 -11  -3   1    0.95    0.27 
  11  -3  -1    0.92    0.27 
  11  -3  -1    0.87    0.24 
  11   3  -1    0.86    0.24 
 -11   3   1    0.91    0.24 
  11   3  -1    0.89    0.28 
   9  -3  -1    0.44    0.12 
  -9  -3   1    0.48    0.12 
   9  -3  -1    0.44    0.13 
  -9   3   1    0.50    0.12 
  -9   3   1    0.48    0.12 
   9   3  -1    0.47    0.15 
   9   3  -1    0.47    0.12 
  -7  -3   1   22.86    0.58 
  -7  -3   1   23.25    0.73 
   7  -3  -1   22.74    0.70 
   7  -3  -1   23.02    0.70 
  -7   3   1   22.87    0.70 
   7   3  -1   22.91    0.71 
   7   3  -1   23.18    0.70 
  -7   3   1   23.01    0.70 
   5  -3  -1    3.99    0.12 
  -5  -3   1    4.07    0.13 
   5  -3  -1    4.02    0.19 
  -5  -3   1    3.97    0.19 
  -5  -3   1    4.06    0.21 
   5   3  -1    4.07    0.24 
  -5   3   1    4.06    0.12 
   5   3  -1    4.06    0.18 
  -5   3   1    4.07    0.19 
  -5   3   1    4.11    0.21 
  -3  -3   1   13.67    0.40 
  -3  -3   1   13.76    0.40 
   3  -3  -1   13.66    0.42 
   3  -3  -1   13.74    0.34 
  -3  -3   1   13.64    0.34 
  -3   3   1   13.75    0.34 
  -3   3   1   13.68    0.39 
   3   3  -1   13.65    0.39 
  -3   3   1   13.72    0.40 
   3   3  -1   13.59    0.42 
  -1  -3   1   26.31    0.73 
   1  -3  -1   26.20    0.77 
   1  -3  -1   26.41    0.73 
  -1  -3   1   26.26    0.76 
  -1  -3   1   26.28    0.76 
   1   3  -1   26.37    0.76 
   1   3  -1   26.03    0.74 
  -1   3   1   26.12    0.73 
  -1   3   1   26.27    0.77 
   1  -3   1    0.65    0.12 
   1  -3   1    0.72    0.13 
  -1  -3  -1    0.73    0.15 
  -1  -3  -1    0.62    0.15 
   1  -3   1    0.66    0.13 
  -1   3  -1    0.63    0.12 
   1   3   1    0.65    0.13 
   1   3   1    0.63    0.13 
  -1   3  -1    0.68    0.13 
  -3  -3  -1    3.49    0.31 
  -3  -3  -1    3.51    0.33 
   3  -3   1    3.61    0.27 
   3  -3   1    3.44    0.30 
   3  -3   1    3.63    0.30 
   3   3   1    3.59    0.33 
  -3   3  -1    3.53    0.27 
  -3   3  -1    3.58    0.28 
   3   3   1    3.57    0.30 
   5  -3   1   14.09    0.45 
  -5  -3  -1   14.05    0.48 
  -5  -3  -1   14.15    0.46 
   5  -3   1   14.16    0.46 
  -5   3  -1   14.04    0.45 
  -5   3  -1   14.20    0.48 
  -5   3  -1   14.11    0.40 
   5   3   1   14.11    0.46 
   5   3   1   14.09    0.49 
   7  -3   1    9.12    0.37 
  -7  -3  -1    9.11    0.31 
   7  -3   1    9.05    0.36 
  -7  -3  -1    9.18    0.40 
  -7  -3  -1    9.05    0.37 
  -7   3  -1    9.04    0.37 
   7   3   1    8.93    0.40 
  -7   3  -1    9.08    0.39 
  -7   3  -1    9.20    0.36 
  -7   3  -1    9.03    0.28 
   7   3   1    9.11    0.37 
   9  -3   1   55.35    1.44 
  -9  -3  -1   55.22    1.37 
  -9  -3  -1   54.73    1.49 
   9  -3   1   55.19    1.47 
   9  -3   1   55.91    1.47 
  -9   3  -1   56.07    1.49 
   9   3   1   55.16    1.46 
  -9   3  -1   55.68    1.47 
   9   3   1   54.91    1.50 
  11  -3   1    7.02    0.40 
 -11  -3  -1    7.05    0.28 
  11  -3   1    7.07    0.39 
  11  -3   1    7.02    0.37 
 -11  -3  -1    7.25    0.42 
  11   3   1    7.20    0.43 
 -11   3  -1    7.15    0.27 
  11   3   1    7.22    0.37 
 -11   3  -1    7.09    0.39 
  13  -3   1    2.69    0.30 
 -13  -3  -1    2.73    0.33 
 -13  -3  -1    2.68    0.21 
  13  -3   1    2.62    0.31 
  13  -3   1    2.67    0.33 
  13   3   1    2.79    0.36 
 -13   3  -1    2.73    0.21 
  13   3   1    2.75    0.31 
 -13   3  -1    2.71    0.30 
  15  -3   1   30.89    0.83 
  15  -3   1   30.80    0.80 
  15  -3   1   31.02    0.80 
 -15  -3  -1   30.86    0.67 
 -15  -3  -1   30.81    0.85 
  15   3   1   30.64    0.67 
 -15   3  -1   31.04    0.67 
 -15   3  -1   30.78    0.82 
  15   3   1   30.66    0.85 
  15   3   1   30.77    0.80 
 -17  -3  -1    1.90    0.18 
  17  -3   1    1.95    0.30 
  17  -3   1    1.92    0.31 
  17   3   1    1.77    0.28 
 -17   3  -1    1.90    0.19 
  17   3   1    1.86    0.18 
  19  -3   1    5.03    0.49 
 -19  -3  -1    4.94    0.33 
  19  -3   1    4.86    0.46 
  19   3   1    4.99    0.48 
  19   3   1    5.02    0.33 
  19   3   1    5.11    0.52 
 -19   3  -1    4.87    0.34 
 -21  -3  -1    1.42    0.19 
  21  -3   1    1.36    0.30 
  21  -3   1    1.47    0.34 
  21   3   1    1.45    0.19 
  21   3   1    1.46    0.28 
  21   3   1    1.33    0.28 
 -21   3  -1    1.45    0.21 
 -23  -3  -1    0.10    0.12 
  23  -3   1    0.10    0.24 
  23  -3   1    0.03    0.22 
  23   3   1    0.07    0.19 
  23   3   1    0.08    0.21 
  23   3   1    0.17    0.12 
 -23   3  -1    0.07    0.10 
 -25  -3  -1    5.72    0.27 
  25  -3   1    5.75    0.43 
  25  -3   1    5.59    0.42 
  25   3   1    5.57    0.42 
 -25   3  -1    5.61    0.30 
  25   3   1    5.57    0.39 
  27  -3   1    0.11    0.25 
  27  -3   1    0.13    0.28 
  27   3   1    0.23    0.27 
  27   3   1    0.10    0.21 
  29  -3   1    0.16    0.31 
  29  -3   1    0.09    0.33 
  29   3   1    0.12    0.27 
  29   3   1    0.18    0.30 
  31  -3   1    2.56    0.34 
  31  -3   1    2.46    0.34 
  31   3   1    2.57    0.33 
  31   3   1    2.46    0.30 
  33  -3   1    0.89    0.37 
  33  -3   1    0.98    0.36 
  33   3   1    0.90    0.31 
  33   3   1    0.97    0.31 
  34   4  -1    0.14    0.31 
  32  -4  -1    1.07    0.40 
  32  -4  -1    0.96    0.36 
  32   4  -1    1.05    0.36 
  32   4  -1    0.98    0.33 
  30  -4  -1    0.47    0.34 
  30  -4  -1    0.52    0.36 
  30   4  -1    0.56    0.34 
  30   4  -1    0.56    0.33 
  28  -4  -1    0.28    0.31 
  28  -4  -1    0.24    0.31 
  28   4  -1    0.29    0.30 
  28   4  -1    0.29    0.30 
  26  -4  -1    0.68    0.28 
  26  -4  -1    0.66    0.28 
  26   4  -1    0.64    0.24 
  26   4  -1    0.74    0.27 
  24  -4  -1    0.04    0.25 
  24  -4  -1    0.02    0.24 
  24   4  -1    0.06    0.25 
  22  -4  -1    0.64    0.25 
  22  -4  -1    0.59    0.25 
  22   4  -1    0.65    0.27 
  20  -4  -1    6.09    0.37 
  20  -4  -1    6.14    0.39 
  20   4  -1    5.98    0.36 
  18  -4  -1    6.03    0.43 
  18  -4  -1    6.09    0.46 
  18   4  -1    5.96    0.46 
  16  -4  -1   12.19    0.55 
  16  -4  -1   12.13    0.55 
  16   4  -1   12.09    0.60 
  14  -4  -1   10.84    0.52 
  14  -4  -1   10.70    0.54 
 -14  -4   1   10.42    0.60 
  14  -4  -1   10.76    0.51 
 -14   4   1   10.74    0.58 
  14   4  -1   10.72    0.57 
  12  -4  -1    0.24    0.13 
  12  -4  -1    0.23    0.18 
  12  -4  -1    0.29    0.19 
 -12  -4   1    0.24    0.15 
  12   4  -1    0.24    0.13 
  12   4  -1    0.27    0.19 
 -12   4   1    0.21    0.13 
 -10  -4   1    0.26    0.16 
  10  -4  -1    0.32    0.18 
 -10  -4   1    0.33    0.07 
 -10  -4   1    0.30    0.07 
  10  -4  -1    0.36    0.16 
  10  -4  -1    0.27    0.16 
  10   4  -1    0.25    0.15 
 -10   4   1    0.32    0.16 
  10   4  -1    0.31    0.18 
 -10   4   1    0.32    0.16 
   8  -4  -1    2.06    0.25 
  -8  -4   1    1.70    0.21 
   8  -4  -1    1.83    0.24 
  -8  -4   1    1.83    0.13 
  -8  -4   1    1.84    0.22 
   8   4  -1    1.91    0.25 
   8   4  -1    1.90    0.24 
  -8   4   1    1.87    0.22 
  -8   4   1    1.89    0.24 
   6  -4  -1    4.63    0.30 
  -6  -4   1    4.55    0.19 
  -6  -4   1    4.59    0.28 
   6  -4  -1    4.57    0.18 
  -6  -4   1    4.61    0.28 
   6   4  -1    4.63    0.31 
  -6   4   1    4.62    0.28 
  -6   4   1    4.72    0.28 
   6   4  -1    4.49    0.27 
  -6   4   1    4.64    0.19 
  -4  -4   1    4.84    0.18 
   4  -4  -1    4.82    0.24 
  -4  -4   1    4.83    0.25 
  -4  -4   1    4.86    0.25 
   4  -4  -1    4.83    0.19 
  -4   4   1    4.92    0.21 
  -4   4   1    4.89    0.24 
   4   4  -1    4.82    0.24 
  -4   4   1    4.86    0.24 
   4   4  -1    4.86    0.25 
  -2  -4   1    0.20    0.10 
   2  -4  -1    0.23    0.13 
  -2  -4   1    0.19    0.07 
  -2  -4   1    0.20    0.12 
   2  -4  -1    0.20    0.07 
   2   4  -1    0.21    0.10 
  -2   4   1    0.21    0.10 
   2   4  -1    0.20    0.10 
  -2   4   1    0.21    0.09 
   0  -4   1    4.68    0.24 
   0  -4   1    4.62    0.24 
   0  -4  -1    4.75    0.24 
   0  -4  -1    4.72    0.25 
   0  -4   1    4.64    0.25 
   0   4  -1    4.65    0.25 
   0   4  -1    4.68    0.24 
   0   4   1    4.62    0.25 
   0   4   1    4.59    0.25 
  -2  -4  -1   11.26    0.42 
  -2  -4  -1   11.13    0.42 
   2  -4   1   11.20    0.40 
   2  -4   1   11.14    0.40 
   2  -4   1   11.26    0.39 
  -2   4  -1   11.19    0.39 
   2   4   1   11.26    0.43 
   2   4   1   11.21    0.43 
  -2   4  -1   11.33    0.42 
   4  -4   1    0.96    0.10 
   4  -4   1    0.99    0.07 
   4  -4   1    1.00    0.12 
  -4  -4  -1    0.97    0.13 
  -4  -4  -1    0.98    0.10 
  -4   4  -1    0.99    0.09 
   4   4   1    1.02    0.13 
   4   4   1    0.99    0.12 
  -4   4  -1    1.00    0.10 
   6  -4   1   15.42    0.54 
   6  -4   1   15.35    0.55 
  -6  -4  -1   15.41    0.55 
  -6  -4  -1   15.46    0.58 
  -6   4  -1   15.36    0.46 
   6   4   1   15.46    0.60 
  -6   4  -1   15.75    0.58 
  -6   4  -1   15.30    0.54 
   6   4   1   15.57    0.55 
   8  -4   1   10.57    0.45 
  -8  -4  -1   10.68    0.46 
  -8  -4  -1   10.48    0.37 
   8  -4   1   10.58    0.45 
  -8  -4  -1   10.55    0.49 
  -8   4  -1   10.56    0.36 
  -8   4  -1   10.75    0.48 
   8   4   1   10.63    0.52 
  -8   4  -1   10.83    0.45 
   8   4   1   10.49    0.45 
 -10  -4  -1    0.12    0.10 
 -10  -4  -1    0.18    0.16 
  10  -4   1    0.13    0.16 
 -10  -4  -1    0.12    0.16 
  10  -4   1    0.16    0.15 
 -10   4  -1    0.19    0.15 
 -10   4  -1    0.22    0.18 
  10   4   1    0.13    0.18 
 -10   4  -1    0.15    0.07 
  10   4   1    0.16    0.15 
 -12  -4  -1   16.58    0.39 
  12  -4   1   16.76    0.52 
  12  -4   1   16.73    0.55 
  12  -4   1   16.69    0.51 
 -12  -4  -1   16.63    0.55 
  12   4   1   16.71    0.57 
  12   4   1   16.64    0.51 
 -12   4  -1   16.70    0.52 
 -12   4  -1   16.62    0.36 
  14  -4   1   12.93    0.58 
  14  -4   1   12.90    0.57 
 -14  -4  -1   12.83    0.42 
  14   4   1   12.92    0.63 
 -14   4  -1   12.92    0.39 
 -16  -4  -1    2.83    0.19 
  16  -4   1    2.78    0.33 
  16  -4   1    2.53    0.30 
 -16   4  -1    2.76    0.16 
  16   4   1    2.62    0.34 
  18  -4   1    4.87    0.42 
 -18  -4  -1    4.75    0.19 
  18  -4   1    4.73    0.36 
 -18   4  -1    4.80    0.19 
  18   4   1    4.88    0.42 
  20  -4   1    2.59    0.36 
 -20  -4  -1    2.58    0.19 
  20  -4   1    2.83    0.42 
  20   4   1    2.45    0.36 
 -20   4  -1    2.61    0.19 
 -22  -4  -1    0.02    0.10 
  22  -4   1    0.03    0.22 
  22  -4   1    0.05    0.25 
 -22   4  -1    0.06    0.09 
  22   4   1    0.05    0.24 
  22   4   1    0.01    0.19 
  24  -4   1    0.06    0.25 
 -24  -4  -1    0.04    0.09 
  24  -4   1    0.08    0.27 
  24   4   1   -0.03    0.19 
  24   4   1    0.02    0.24 
  26  -4   1    0.22    0.28 
  26  -4   1    0.14    0.31 
  26   4   1    0.18    0.24 
  26   4   1    0.15    0.25 
  28  -4   1    0.99    0.34 
  28  -4   1    1.23    0.33 
  28   4   1    1.20    0.30 
  28   4   1    1.16    0.33 
  30  -4   1    0.68    0.33 
  30  -4   1    0.86    0.34 
  30   4   1    0.81    0.30 
  30   4   1    0.87    0.31 
  32  -4   1    0.15    0.31 
  32  -4   1    0.47    0.36 
  32   4   1    0.36    0.33 
  32   4   1    0.27    0.31 
  31  -5  -1    2.02    0.42 
  31  -5  -1    1.92    0.43 
  31   5  -1    1.97    0.39 
  31   5  -1    1.62    0.31 
  29  -5  -1    2.13    0.36 
  29  -5  -1    2.28    0.40 
  29   5  -1    2.26    0.37 
  29   5  -1    2.27    0.34 
  27  -5  -1    0.45    0.30 
  27  -5  -1    0.58    0.28 
  27   5  -1    0.56    0.30 
  27   5  -1    0.61    0.27 
  25  -5  -1    1.56    0.39 
  25  -5  -1    1.69    0.39 
  25   5  -1    1.64    0.40 
  23  -5  -1    0.78    0.25 
  23  -5  -1    0.85    0.27 
  23   5  -1    0.78    0.25 
  21  -5  -1    9.84    0.52 
  21  -5  -1   10.00    0.46 
  21   5  -1   10.01    0.54 
  19  -5  -1    6.05    0.54 
  19  -5  -1    5.87    0.52 
  19   5  -1    5.81    0.54 
  17  -5  -1    8.40    0.46 
  17  -5  -1    8.29    0.43 
  17   5  -1    8.28    0.46 
  15  -5  -1    0.05    0.19 
  15  -5  -1    0.06    0.21 
  15   5  -1    0.04    0.18 
  13  -5  -1    7.30    0.43 
 -13  -5   1    7.25    0.18 
  13  -5  -1    7.26    0.39 
 -13  -5   1    7.23    0.18 
  13   5  -1    7.21    0.42 
  11  -5  -1    0.20    0.19 
 -11  -5   1    0.19    0.07 
 -11   5   1    0.20    0.18 
  11   5  -1    0.19    0.19 
 -11   5   1    0.17    0.16 
   9  -5  -1   17.92    0.54 
  -9  -5   1   17.80    0.37 
  -9  -5   1   17.74    0.54 
  -9  -5   1   17.80    0.51 
   9  -5  -1   17.79    0.51 
   9   5  -1   17.79    0.55 
  -9   5   1   17.97    0.52 
   9   5  -1   17.68    0.49 
  -9   5   1   17.88    0.51 
  -9   5   1   17.81    0.33 
  -7  -5   1    8.96    0.22 
   7  -5  -1    8.86    0.34 
  -7  -5   1    8.97    0.33 
  -7  -5   1    8.91    0.31 
   7  -5  -1    8.93    0.21 
  -7   5   1    8.90    0.22 
  -7   5   1    8.89    0.33 
   7   5  -1    8.95    0.36 
  -7   5   1    8.94    0.33 
   7   5  -1    8.93    0.31 
   5  -5  -1    0.41    0.18 
  -5  -5   1    0.30    0.13 
  -5  -5   1    0.37    0.13 
   5  -5  -1    0.36    0.09 
  -5  -5   1    0.33    0.09 
  -5   5   1    0.35    0.15 
  -5   5   1    0.36    0.10 
  -5   5   1    0.35    0.15 
   5   5  -1    0.35    0.16 
   5   5  -1    0.32    0.15 
  -3  -5   1    7.08    0.28 
  -3  -5   1    7.13    0.24 
  -3  -5   1    7.16    0.28 
   3  -5  -1    7.22    0.24 
   3  -5  -1    7.18    0.31 
   3   5  -1    7.19    0.30 
  -3   5   1    7.17    0.28 
   3   5  -1    7.15    0.28 
  -3   5   1    7.25    0.28 
  -3   5   1    7.25    0.25 
  -1  -5   1   57.79    1.37 
  -1  -5   1   58.73    1.39 
   1  -5  -1   57.94    1.40 
  -1  -5   1   58.80    1.36 
   1  -5  -1   58.53    1.36 
   1   5  -1   58.68    1.39 
  -1   5   1   58.71    1.37 
   1   5  -1   58.33    1.39 
  -1   5   1   58.86    1.41 
  -1  -5  -1    3.59    0.40 
   1  -5   1    3.62    0.39 
  -1  -5  -1    3.75    0.37 
   1  -5   1    3.64    0.36 
   1  -5   1    3.72    0.36 
  -1   5  -1    3.66    0.37 
  -1   5  -1    3.61    0.39 
   1   5   1    3.61    0.40 
   3  -5   1    0.78    0.16 
  -3  -5  -1    0.80    0.22 
   3  -5   1    0.84    0.21 
  -3  -5  -1    0.72    0.18 
   3  -5   1    0.87    0.21 
   3   5   1    0.87    0.24 
  -3   5  -1    0.89    0.21 
  -3   5  -1    0.94    0.24 
   3   5   1    0.76    0.19 
  -5  -5  -1   16.55    0.58 
   5  -5   1   16.43    0.55 
  -5  -5  -1   16.51    0.58 
   5  -5   1   16.66    0.57 
  -5   5  -1   16.62    0.57 
   5   5   1   16.55    0.61 
  -5   5  -1   16.61    0.51 
  -5   5  -1   16.43    0.58 
   5   5   1   16.68    0.58 
   7  -5   1    6.53    0.33 
  -7  -5  -1    6.64    0.33 
   7  -5   1    6.59    0.33 
  -7  -5  -1    6.53    0.33 
  -7   5  -1    6.61    0.24 
  -7   5  -1    6.61    0.31 
   7   5   1    6.60    0.33 
   7   5   1    6.56    0.36 
  -7   5  -1    6.63    0.33 
   9  -5   1    0.31    0.15 
  -9  -5  -1    0.27    0.13 
   9  -5   1    0.28    0.15 
  -9  -5  -1    0.27    0.15 
   9   5   1    0.29    0.13 
  -9   5  -1    0.22    0.13 
  -9   5  -1    0.28    0.07 
  -9   5  -1    0.27    0.13 
   9   5   1    0.28    0.16 
  11  -5   1    0.14    0.18 
 -11  -5  -1    0.17    0.10 
 -11  -5  -1    0.15    0.18 
 -11   5  -1    0.15    0.15 
 -11   5  -1    0.19    0.07 
  11   5   1    0.17    0.18 
 -13  -5  -1    4.20    0.13 
  13  -5   1    4.15    0.24 
  13   5   1    4.13    0.25 
 -13   5  -1    4.17    0.10 
 -15  -5  -1   16.48    0.34 
  15  -5   1   16.84    0.54 
  15   5   1   16.66    0.60 
  17  -5   1    5.30    0.42 
 -17  -5  -1    5.26    0.24 
  17  -5   1    5.38    0.49 
  17   5   1    5.33    0.46 
 -19  -5  -1    7.78    0.39 
  19  -5   1    7.95    0.61 
  19  -5   1    7.86    0.66 
  19   5   1    7.58    0.67 
  21  -5   1    1.18    0.33 
  21  -5   1    1.22    0.30 
 -21  -5  -1    1.18    0.12 
  21   5   1    1.06    0.27 
 -23  -5  -1    0.61    0.16 
  23  -5   1    0.60    0.33 
  23  -5   1    0.57    0.28 
  23   5   1    0.54    0.30 
  25  -5   1    2.13    0.31 
  25  -5   1    2.23    0.31 
  25   5   1    2.07    0.28 
  25   5   1    2.22    0.28 
  27  -5   1    0.37    0.30 
  27  -5   1    0.28    0.31 
  27   5   1    0.24    0.25 
  27   5   1    0.41    0.25 
  29  -5   1    0.18    0.28 
  29  -5   1    0.23    0.34 
  29   5   1    0.32    0.31 
  29   5   1    0.22    0.25 
  31  -5   1    2.90    0.42 
  31  -5   1    3.00    0.37 
  31   5   1    3.04    0.37 
  31   5   1    2.96    0.39 
  30  -6  -1   -0.10    0.34 
  30  -6  -1    0.03    0.37 
  30   6  -1    0.04    0.31 
  30   6  -1   -0.12    0.31 
  28  -6  -1    0.42    0.30 
  28  -6  -1    0.35    0.34 
  28   6  -1    0.24    0.28 
  26  -6  -1    1.43    0.39 
  26  -6  -1    1.35    0.39 
  26   6  -1    1.28    0.37 
  24  -6  -1    0.29    0.30 
  24  -6  -1    0.26    0.31 
  24   6  -1    0.23    0.30 
  22  -6  -1    6.17    0.42 
  22  -6  -1    6.08    0.40 
  22   6  -1    5.96    0.40 
  20  -6  -1    0.38    0.25 
  20  -6  -1    0.34    0.27 
  20   6  -1    0.24    0.24 
  18  -6  -1    1.34    0.28 
  18  -6  -1    1.31    0.24 
  18   6  -1    1.28    0.24 
  16  -6  -1    4.97    0.36 
  16   6  -1    4.75    0.31 
 -14  -6   1    2.45    0.13 
  14  -6  -1    2.54    0.36 
 -14  -6   1    2.40    0.12 
  14   6  -1    2.51    0.36 
 -12  -6   1    0.62    0.07 
  12  -6  -1    0.61    0.19 
  12   6  -1    0.64    0.21 
 -10  -6   1    2.76    0.21 
  10  -6  -1    2.75    0.34 
 -10  -6   1    2.88    0.37 
 -10   6   1    2.75    0.16 
  10   6  -1    2.69    0.36 
  -8  -6   1   30.92    0.85 
   8  -6  -1   30.84    1.00 
  -8  -6   1   31.24    1.00 
   8  -6  -1   31.06    0.82 
   8   6  -1   31.05    1.03 
  -8   6   1   31.20    0.83 
   6  -6  -1    3.08    0.24 
  -6  -6   1    2.95    0.33 
  -6  -6   1    3.01    0.25 
  -6  -6   1    2.94    0.31 
   6  -6  -1    2.94    0.36 
  -6   6   1    3.01    0.33 
  -6   6   1    3.02    0.25 
   6   6  -1    3.07    0.37 
  -4  -6   1    1.71    0.19 
   4  -6  -1    1.66    0.19 
   4  -6  -1    1.69    0.27 
  -4  -6   1    1.65    0.25 
  -4  -6   1    1.70    0.24 
  -4   6   1    1.71    0.21 
  -4   6   1    1.73    0.25 
  -4   6   1    1.62    0.24 
   4   6  -1    1.51    0.22 
  -2  -6   1    3.43    0.37 
  -2  -6   1    3.54    0.36 
  -2  -6   1    3.51    0.31 
   2  -6  -1    3.43    0.31 
   2  -6  -1    3.45    0.39 
   2   6  -1    3.56    0.39 
  -2   6   1    3.41    0.34 
  -2   6   1    3.47    0.36 
   0  -6   1   14.31    0.57 
   0  -6  -1   14.48    0.60 
   0  -6   1   14.49    0.55 
   0  -6  -1   14.51    0.55 
   0  -6   1   14.41    0.54 
   0   6   1   14.70    0.60 
   0   6  -1   14.48    0.57 
   0   6  -1   14.46    0.57 
   0   6   1   14.50    0.57 
  -2  -6  -1    9.56    0.46 
   2  -6   1    9.46    0.45 
   2  -6   1    9.50    0.43 
   2  -6   1    9.15    0.45 
  -2  -6  -1    9.52    0.49 
  -2   6  -1    9.47    0.48 
   2   6   1    9.62    0.58 
  -2   6  -1    9.42    0.45 
   2   6   1    9.59    0.51 
   4  -6   1    0.51    0.16 
  -4  -6  -1    0.48    0.16 
   4  -6   1    0.46    0.13 
  -4  -6  -1    0.51    0.13 
   4  -6   1    0.51    0.12 
  -4   6  -1    0.47    0.15 
  -4   6  -1    0.48    0.12 
   4   6   1    0.46    0.15 
  -6  -6  -1    0.37    0.18 
   6  -6   1    0.41    0.19 
  -6  -6  -1    0.32    0.18 
   6  -6   1    0.35    0.19 
  -6   6  -1    0.39    0.18 
   6   6   1    0.47    0.22 
  -6   6  -1    0.39    0.13 
  -8  -6  -1   18.03    0.57 
   8  -6   1   18.07    0.54 
   8   6   1   17.94    0.60 
  -8   6  -1   18.00    0.43 
  -8   6  -1   18.09    0.54 
 -10  -6  -1    0.57    0.27 
  10  -6   1    0.42    0.24 
  10   6   1    0.44    0.25 
 -10   6  -1    0.47    0.15 
 -12  -6  -1    0.16    0.12 
 -12  -6  -1    0.16    0.21 
  12  -6   1    0.14    0.21 
 -12   6  -1    0.15    0.09 
  12   6   1    0.09    0.21 
  14  -6   1    0.06    0.21 
 -14  -6  -1    0.05    0.09 
  14   6   1    0.03    0.19 
 -16  -6  -1    1.57    0.16 
  16  -6   1    1.56    0.30 
  16   6   1    1.47    0.33 
 -18  -6  -1    2.00    0.13 
  18  -6   1    1.91    0.30 
  18   6   1    1.96    0.33 
 -20  -6  -1    5.57    0.15 
  20  -6   1    5.51    0.30 
  20   6   1    5.50    0.31 
  22  -6   1    1.25    0.37 
  22   6   1    1.04    0.37 
  24  -6   1    4.95    0.36 
  24   6   1    4.66    0.31 
  26  -6   1    0.14    0.36 
  26  -6   1    0.14    0.33 
  26   6   1    0.07    0.31 
  26   6   1    0.21    0.28 
  28  -6   1    0.24    0.36 
  28  -6   1    0.38    0.34 
  28   6   1    0.32    0.34 
  28   6   1    0.40    0.28 
  30  -6   1    1.51    0.36 
  30  -6   1    1.56    0.36 
  30   6   1    1.49    0.31 
  30   6   1    1.51    0.31 
  29  -7  -1    1.04    0.37 
  27  -7  -1    0.09    0.37 
  27   7  -1   -0.10    0.33 
  25  -7  -1    0.02    0.31 
  25   7  -1    0.00    0.33 
  23  -7  -1    0.25    0.31 
  23   7  -1    0.23    0.33 
  21  -7  -1    0.80    0.30 
  21   7  -1    0.73    0.30 
  19  -7  -1    1.52    0.36 
  19   7  -1    1.34    0.30 
  17  -7  -1    3.69    0.42 
  17   7  -1    3.65    0.43 
 -15  -7   1    4.85    0.10 
 -15  -7   1    4.82    0.10 
  15  -7  -1    4.88    0.31 
  15   7  -1    4.84    0.31 
 -13  -7   1    6.53    0.19 
 -13  -7   1    6.51    0.19 
  13  -7  -1    6.51    0.39 
  13   7  -1    6.33    0.36 
 -11  -7   1    4.13    0.33 
 -11  -7   1    4.08    0.19 
  11  -7  -1    4.08    0.33 
  11   7  -1    4.14    0.34 
   9  -7  -1    4.65    0.36 
  -9  -7   1    4.44    0.21 
  -9  -7   1    4.49    0.31 
  -9   7   1    4.56    0.21 
   9   7  -1    4.45    0.33 
  -7  -7   1    1.26    0.19 
   7  -7  -1    1.17    0.21 
  -7  -7   1    1.28    0.13 
   7  -7  -1    1.22    0.12 
   7   7  -1    1.18    0.19 
  -7   7   1    1.28    0.12 
  -5  -7   1    0.01    0.18 
   5  -7  -1    0.03    0.21 
   5  -7  -1    0.02    0.12 
  -5  -7   1    0.05    0.12 
   5   7  -1    0.04    0.19 
  -5   7   1    0.04    0.13 
  -3  -7   1    0.11    0.16 
  -3  -7   1    0.09    0.13 
  -3  -7   1    0.06    0.18 
   3  -7  -1    0.12    0.13 
   3  -7  -1    0.02    0.18 
   3   7  -1    0.08    0.18 
  -3   7   1    0.06    0.15 
   1  -7  -1    3.26    0.21 
  -1  -7   1    3.29    0.25 
  -1  -7   1    3.21    0.21 
  -1  -7   1    3.19    0.19 
   1  -7  -1    3.18    0.25 
   1   7  -1    3.21    0.22 
  -1   7   1    3.19    0.21 
  -1  -7  -1    9.94    0.39 
  -1  -7  -1   10.15    0.34 
   1  -7   1   10.07    0.33 
   1  -7   1   10.06    0.39 
   1  -7   1   10.09    0.33 
  -1   7  -1   10.00    0.36 
   1   7   1    9.97    0.39 
   3  -7   1    3.33    0.22 
  -3  -7  -1    3.30    0.24 
  -3  -7  -1    3.31    0.30 
   3  -7   1    3.27    0.27 
  -3   7  -1    3.30    0.24 
   3   7   1    3.17    0.25 
  -5  -7  -1   10.68    0.40 
   5  -7   1   10.54    0.30 
   5  -7   1   10.50    0.37 
  -5   7  -1   10.63    0.33 
   5   7   1   10.59    0.42 
   7  -7   1    9.79    0.37 
  -7  -7  -1    9.81    0.39 
   7   7   1    9.91    0.42 
  -7   7  -1    9.70    0.27 
   9  -7   1    2.50    0.28 
  -9  -7  -1    2.58    0.30 
   9   7   1    2.44    0.30 
  -9   7  -1    2.50    0.18 
  11  -7   1    2.13    0.28 
 -11  -7  -1    2.26    0.31 
 -11   7  -1    2.23    0.19 
  11   7   1    2.26    0.34 
 -13  -7  -1    0.22    0.10 
  13  -7   1    0.27    0.24 
 -13  -7  -1    0.24    0.24 
 -13   7  -1    0.21    0.07 
  13   7   1    0.19    0.24 
  15  -7   1    0.46    0.25 
 -15  -7  -1    0.47    0.13 
  15   7   1    0.49    0.30 
  17  -7   1    0.12    0.27 
 -17  -7  -1    0.07    0.10 
  17   7   1    0.03    0.28 
  19  -7   1    0.04    0.25 
  19   7   1    0.06    0.28 
  21  -7   1    1.32    0.28 
  21   7   1    1.27    0.28 
  23  -7   1    0.05    0.27 
  23   7   1   -0.01    0.30 
  25  -7   1    0.08    0.31 
  25   7   1    0.01    0.28 
  27  -7   1    1.19    0.33 
  27   7   1    1.20    0.36 
  26  -8  -1    0.18    0.34 
  26   8  -1    0.25    0.43 
  24  -8  -1    0.16    0.34 
  24   8  -1    0.03    0.36 
  22  -8  -1    1.02    0.37 
  22   8  -1    0.96    0.33 
  20  -8  -1    0.11    0.33 
  20   8  -1    0.06    0.33 
  18  -8  -1    0.64    0.37 
  18   8  -1    0.66    0.39 
  16  -8  -1    4.16    0.43 
  16   8  -1    3.90    0.42 
 -14  -8   1    1.47    0.18 
  14  -8  -1    1.57    0.39 
  14   8  -1    1.44    0.36 
  12  -8  -1    2.80    0.43 
 -12  -8   1    2.71    0.36 
 -12  -8   1    2.79    0.42 
  12   8  -1    2.52    0.40 
 -10  -8   1    2.91    0.36 
 -10  -8   1    2.68    0.19 
  10  -8  -1    2.81    0.36 
 -10   8   1    2.74    0.16 
  10   8  -1    2.76    0.34 
  -8  -8   1    0.44    0.12 
   8  -8  -1    0.47    0.12 
   8  -8  -1    0.38    0.25 
  -8  -8   1    0.39    0.19 
  -8   8   1    0.42    0.12 
   8   8  -1    0.38    0.21 
   6  -8  -1    0.94    0.28 
  -6  -8   1    0.89    0.25 
  -6  -8   1    0.93    0.16 
   6  -8  -1    0.92    0.15 
   6   8  -1    0.85    0.25 
  -6   8   1    0.95    0.18 
   4  -8  -1    0.01    0.13 
  -4  -8   1   -0.01    0.21 
   4  -8  -1    0.04    0.24 
  -4  -8   1   -0.04    0.12 
  -4   8   1   -0.03    0.15 
   4   8  -1    0.06    0.21 
   2  -8  -1    0.54    0.15 
  -2  -8   1    0.54    0.21 
   2  -8  -1    0.48    0.22 
  -2   8   1    0.51    0.18 
   2   8  -1    0.58    0.21 
   0  -8   1    0.39    0.22 
   0  -8  -1    0.38    0.24 
   0  -8  -1    0.34    0.18 
   0  -8   1    0.34    0.25 
   0   8   1    0.33    0.22 
   0   8  -1    0.31    0.21 
  -2  -8  -1    8.11    0.49 
   2  -8   1    8.21    0.51 
   2  -8   1    8.18    0.40 
  -2   8  -1    8.16    0.45 
   2   8   1    8.11    0.49 
  -4  -8  -1    1.42    0.28 
   4  -8   1    1.40    0.21 
   4  -8   1    1.48    0.30 
  -4   8  -1    1.44    0.24 
   4   8   1    1.40    0.28 
  -6  -8  -1    0.30    0.25 
   6  -8   1    0.24    0.22 
   6   8   1    0.23    0.22 
  -6   8  -1    0.23    0.16 
  -8  -8  -1    3.62    0.33 
   8  -8   1    3.66    0.33 
  -8   8  -1    3.64    0.24 
   8   8   1    3.58    0.33 
 -10  -8  -1    1.40    0.37 
  10  -8   1    1.36    0.34 
  10   8   1    1.30    0.37 
 -10   8  -1    1.29    0.21 
 -12  -8  -1    0.31    0.16 
 -12  -8  -1    0.26    0.28 
  12  -8   1    0.30    0.28 
  12   8   1    0.31    0.30 
 -12   8  -1    0.32    0.13 
  14  -8   1    2.08    0.34 
 -14  -8  -1    2.18    0.21 
  14   8   1    2.02    0.33 
  16  -8   1    2.25    0.45 
  16   8   1    1.91    0.42 
  18  -8   1    0.47    0.28 
  18   8   1    0.40    0.30 
  20  -8   1    0.61    0.33 
  20   8   1    0.60    0.36 
  22  -8   1    0.84    0.34 
  22   8   1    0.78    0.39 
  24  -8   1    1.16    0.34 
  24   8   1    1.20    0.36 
  26  -8   1    0.21    0.34 
  23  -9  -1    0.12    0.33 
  23   9  -1    0.12    0.48 
  21  -9  -1    0.77    0.36 
  21   9  -1    0.56    0.33 
  19  -9  -1    1.13    0.34 
  19   9  -1    0.97    0.33 
  17  -9  -1    0.78    0.34 
  17   9  -1    0.66    0.31 
  15  -9  -1    1.25    0.31 
  15   9  -1    1.23    0.31 
  13  -9  -1    5.19    0.39 
  13   9  -1    5.06    0.40 
  11  -9  -1    0.35    0.30 
 -11  -9   1    0.41    0.27 
  11   9  -1    0.25    0.27 
   9  -9  -1   -0.10    0.24 
  -9  -9   1   -0.02    0.25 
   9   9  -1   -0.03    0.27 
  -9   9   1   -0.06    0.12 
  -7  -9   1    1.76    0.31 
  -7  -9   1    1.80    0.21 
   7  -9  -1    1.79    0.34 
  -7   9   1    1.80    0.21 
   7   9  -1    2.07    0.36 
  -5  -9   1    2.79    0.36 
   5  -9  -1    2.68    0.33 
  -5   9   1    2.68    0.24 
   5   9  -1    2.63    0.31 
  -3  -9   1    1.23    0.31 
   3  -9  -1    1.21    0.22 
   3  -9  -1    1.12    0.31 
   3   9  -1    1.30    0.31 
  -3   9   1    1.19    0.24 
   1  -9  -1    6.98    0.52 
  -1  -9   1    6.96    0.49 
   1   9  -1    6.98    0.49 
  -1   9   1    6.93    0.46 
  -1  -9  -1    2.39    0.43 
   1  -9   1    2.39    0.42 
   1   9   1    2.27    0.37 
  -1   9  -1    2.16    0.34 
   3  -9   1    0.01    0.24 
  -3  -9  -1    0.11    0.27 
  -3   9  -1    0.10    0.21 
   3   9   1    0.05    0.24 
  -5  -9  -1    2.31    0.28 
   5  -9   1    2.39    0.28 
  -5   9  -1    2.38    0.21 
   5   9   1    2.30    0.25 
  -7  -9  -1    2.42    0.30 
   7  -9   1    2.53    0.28 
   7   9   1    2.39    0.28 
  -7   9  -1    2.44    0.19 
   9  -9   1    3.02    0.40 
  -9  -9  -1    3.15    0.43 
  -9   9  -1    2.82    0.24 
   9   9   1    2.87    0.39 
  11  -9   1    0.06    0.28 
 -11  -9  -1    0.16    0.31 
  11   9   1    0.05    0.30 
 -13  -9  -1   -0.04    0.18 
 -13  -9  -1    0.02    0.27 
  13  -9   1    0.02    0.27 
  13   9   1   -0.09    0.28 
  15  -9   1   -0.04    0.28 
  15   9   1   -0.10    0.27 
  17  -9   1    0.63    0.30 
  17   9   1    0.59    0.30 
  19  -9   1   -0.06    0.30 
  19   9   1   -0.16    0.28 
  21  -9   1    0.22    0.31 
  21   9   1    0.11    0.30 
  18 -10  -1    0.32    0.39 
  18  10  -1    0.09    0.36 
  16 -10  -1    0.20    0.36 
  16  10  -1    0.07    0.36 
  14 -10  -1    0.14    0.34 
  14  10  -1   -0.09    0.33 
  12 -10  -1    0.58    0.34 
 -12 -10   1    0.59    0.28 
  12  10  -1    0.50    0.33 
 -10 -10   1    1.39    0.37 
  10 -10  -1    1.41    0.40 
  10  10  -1    1.13    0.33 
   8 -10  -1    0.16    0.31 
  -8 -10   1    0.25    0.28 
   8  10  -1    0.06    0.27 
  -6 -10   1    0.19    0.31 
   6 -10  -1    0.12    0.33 
  -6  10   1    0.20    0.21 
   6  10  -1    0.18    0.30 
   4 -10  -1    8.12    0.52 
  -4 -10   1    8.14    0.54 
   4  10  -1    7.61    0.45 
  -4  10   1    8.03    0.43 
   2 -10  -1    3.72    0.46 
  -2 -10   1    3.64    0.42 
   2  10  -1    3.51    0.37 
  -2  10   1    3.51    0.33 
   0 -10   1    0.70    0.28 
   0 -10  -1    0.65    0.27 
   0  10  -1    0.52    0.21 
   0  10   1    0.67    0.24 
   2 -10   1    3.49    0.37 
  -2 -10  -1    3.49    0.42 
   2  10   1    3.39    0.36 
  -2  10  -1    3.37    0.34 
  -4 -10  -1    0.76    0.33 
   4 -10   1    0.88    0.34 
  -4  10  -1    0.67    0.24 
   4  10   1    0.59    0.30 
  -6 -10  -1    0.67    0.33 
   6 -10   1    0.61    0.30 
  -6  10  -1    0.53    0.21 
   6  10   1    0.53    0.30 
   8 -10   1    0.13    0.28 
  -8 -10  -1    0.10    0.28 
   8  10   1    0.02    0.27 
 -10 -10  -1    0.07    0.28 
  10 -10   1    0.03    0.28 
  10  10   1    0.05    0.31 
 -12 -10  -1    8.83    0.52 
  12 -10   1    8.54    0.42 
  12  10   1    8.36    0.45 
  14 -10   1    0.42    0.34 
 -14 -10  -1    0.56    0.34 
  14  10   1    0.41    0.36 
  16 -10   1    0.25    0.36 
  16  10   1    0.00    0.31 
  18 -10   1    1.74    0.39 
  18  10   1    1.63    0.39 
  13 -11  -1    0.10    0.39 
  13  11  -1   -0.15    0.33 
 -11 -11   1    0.16    0.28 
  11 -11  -1    0.18    0.34 
  11  11  -1    0.01    0.30 
  -9 -11   1    0.51    0.30 
   9 -11  -1    0.51    0.33 
   9  11  -1    0.36    0.30 
  -7 -11   1    0.87    0.31 
   7 -11  -1    0.74    0.31 
   7  11  -1    0.60    0.27 
  -5 -11   1    1.94    0.34 
   5 -11  -1    1.92    0.37 
   5  11  -1    1.74    0.31 
  -3 -11   1    1.11    0.33 
   3 -11  -1    1.09    0.36 
   3  11  -1    0.80    0.27 
   1 -11  -1    1.50    0.34 
  -1 -11   1    1.45    0.31 
  -1  11   1    1.37    0.24 
   1  11  -1    1.27    0.25 
  -1 -11  -1    0.06    0.28 
   1 -11   1    0.06    0.28 
  -1  11  -1   -0.01    0.25 
   1  11   1   -0.05    0.24 
   3 -11   1    0.09    0.28 
  -3 -11  -1    0.21    0.33 
   3  11   1    0.01    0.25 
   5 -11   1    0.89    0.30 
  -5 -11  -1    0.75    0.33 
   5  11   1    0.69    0.28 
  -7 -11  -1    0.18    0.27 
   7 -11   1    0.32    0.30 
   7  11   1    0.08    0.28 
  -9 -11  -1    0.13    0.33 
   9 -11   1    0.14    0.33 
   9  11   1   -0.02    0.31 
  11 -11   1    0.85    0.33 
 -11 -11  -1    0.88    0.36 
  11  11   1    0.69    0.31 
  36   0  -2    0.06    0.34 
  34   0  -2    0.46    0.33 
  32   0  -2    0.19    0.28 
  32   0  -2    0.14    0.19 
  30   0  -2    8.46    0.54 
  30   0  -2    8.33    0.45 
  28   0  -2    1.51    0.25 
  28   0  -2    1.52    0.18 
  26   0  -2    0.24    0.18 
 -26   0   2    0.10    0.16 
  26   0  -2    0.18    0.13 
  26   0  -2    0.13    0.22 
  24   0  -2   15.28    0.58 
  24   0  -2   15.28    0.42 
  24   0  -2   15.40    0.49 
 -24   0   2   15.19    0.48 
  22   0  -2    0.68    0.16 
  22   0  -2    0.64    0.12 
 -22   0   2    0.60    0.12 
  22   0  -2    0.64    0.21 
 -20   0   2    0.42    0.16 
  20   0  -2    0.45    0.18 
  20   0  -2    0.48    0.15 
  20   0  -2    0.42    0.21 
  18   0  -2    4.69    0.34 
 -18   0   2    4.51    0.30 
  18   0  -2    4.58    0.25 
  18   0  -2    4.48    0.34 
 -16   0   2    2.30    0.21 
  16   0  -2    2.26    0.18 
  16   0  -2    2.21    0.25 
  16   0  -2    2.32    0.24 
  14   0  -2  257.66    6.34 
  14   0  -2  258.07    6.39 
  14   0  -2  259.62    6.46 
 -14   0   2  259.07    6.39 
  12   0  -2   40.50    1.07 
  12   0  -2   40.47    1.12 
 -12   0   2   40.67    1.12 
  12   0  -2   40.28    1.16 
 -10   0   2    0.30    0.09 
  10   0  -2    0.30    0.09 
  10   0  -2    0.25    0.12 
  -8   0   2  998.86   27.52 
   8   0  -2 1000.00   27.77 
   8   0  -2  990.34   27.51 
  -6   0   2   51.91    1.55 
   6   0  -2   51.62    1.55 
   0   0   2  108.83    2.53 
   0   0   2  140.40    2.55 
  -2   0  -2   12.39    0.28 
   2   0   2   12.43    0.27 
   2   0   2   12.32    0.31 
   4   0   2    1.11    0.10 
  -4   0  -2    1.07    0.13 
  -4   0  -2    1.08    0.10 
   4   0   2    1.05    0.13 
   6   0   2   14.85    0.42 
  -6   0  -2   14.93    0.40 
  -6   0  -2   14.95    0.43 
  -6   0  -2   14.95    0.42 
   6   0   2   14.98    0.40 
   8   0   2   44.98    1.07 
  -8   0  -2   44.96    1.07 
   8   0   2   45.10    1.07 
  -8   0  -2   44.76    1.07 
  -8   0  -2   45.12    1.09 
 -10   0  -2    1.65    0.16 
  10   0   2    1.63    0.16 
  10   0   2    1.67    0.16 
 -10   0  -2    1.54    0.15 
  10   0   2    1.64    0.16 
 -10   0  -2    1.52    0.13 
  12   0   2   25.30    0.67 
 -12   0  -2   25.58    0.67 
  12   0   2   25.39    0.64 
 -12   0  -2   25.35    0.64 
 -12   0  -2   25.57    0.66 
  12   0   2   25.70    0.67 
  14   0   2   22.70    0.80 
  14   0   2   22.63    0.80 
  14   0   2   22.73    0.76 
 -14   0  -2   22.67    0.79 
 -14   0  -2   22.92    0.77 
 -14   0  -2   22.84    0.80 
  16   0   2    1.27    0.15 
 -16   0  -2    1.32    0.13 
  16   0   2    1.29    0.13 
 -16   0  -2    1.30    0.12 
  16   0   2    1.29    0.12 
 -16   0  -2    1.28    0.12 
  18   0   2    1.77    0.28 
  18   0   2    1.76    0.24 
 -18   0  -2    1.70    0.27 
 -18   0  -2    1.60    0.24 
  18   0   2    1.60    0.27 
 -20   0  -2    0.54    0.21 
  20   0   2    0.56    0.22 
  20   0   2    0.59    0.21 
 -20   0  -2    0.56    0.21 
  20   0   2    0.61    0.21 
  22   0   2    1.00    0.18 
 -22   0  -2    1.06    0.16 
 -22   0  -2    1.01    0.16 
  22   0   2    1.04    0.15 
  22   0   2    1.08    0.18 
  24   0   2    6.99    0.40 
  24   0   2    6.83    0.40 
 -24   0  -2    6.78    0.37 
  26   0   2    1.04    0.28 
 -26   0  -2    1.14    0.25 
  28   0   2    1.57    0.24 
  30   0   2    4.27    0.55 
  32   0   2    2.48    0.36 
  34   0   2    0.28    0.34 
  35  -1  -2    0.49    0.28 
  35   1  -2    0.49    0.22 
  35   1  -2    0.45    0.30 
  33  -1  -2    0.30    0.33 
  33   1  -2    0.25    0.22 
  33   1  -2    0.24    0.27 
  31  -1  -2    0.10    0.28 
  31  -1  -2    0.08    0.18 
  31   1  -2    0.09    0.22 
  31   1  -2    0.03    0.25 
  29  -1  -2    0.10    0.28 
  29  -1  -2    0.11    0.18 
  29   1  -2    0.08    0.21 
  29   1  -2    0.00    0.24 
  27  -1  -2    0.22    0.25 
  27  -1  -2    0.32    0.18 
 -27   1   2    0.23    0.18 
  27   1  -2    0.23    0.21 
  27   1  -2    0.24    0.27 
  25  -1  -2    0.06    0.15 
  25  -1  -2    0.05    0.22 
  25  -1  -2    0.06    0.13 
  25   1  -2    0.08    0.18 
  25   1  -2    0.04    0.21 
 -25   1   2    0.00    0.12 
  25   1  -2    0.06    0.12 
  23  -1  -2    1.09    0.13 
 -23  -1   2    1.13    0.16 
  23  -1  -2    1.12    0.22 
  23  -1  -2    1.13    0.13 
  23   1  -2    1.12    0.12 
  23   1  -2    1.10    0.16 
  23   1  -2    1.14    0.21 
 -23   1   2    1.12    0.13 
  21  -1  -2    0.03    0.10 
  21  -1  -2    0.02    0.12 
 -21  -1   2   -0.02    0.12 
  21  -1  -2    0.00    0.18 
 -21   1   2    0.04    0.10 
  21   1  -2    0.03    0.09 
  21   1  -2    0.03    0.18 
  21   1  -2    0.04    0.16 
  19  -1  -2    3.47    0.21 
  19  -1  -2    3.40    0.25 
 -19  -1   2    3.32    0.21 
  19  -1  -2    3.37    0.18 
  19   1  -2    3.37    0.22 
  19   1  -2    3.39    0.16 
 -19   1   2    3.47    0.21 
  19   1  -2    3.40    0.25 
  17  -1  -2    0.44    0.18 
 -17  -1   2    0.38    0.15 
  17  -1  -2    0.49    0.15 
  17  -1  -2    0.46    0.13 
  17   1  -2    0.46    0.19 
  17   1  -2    0.45    0.10 
 -17   1   2    0.48    0.13 
  17   1  -2    0.39    0.16 
  15  -1  -2    5.73    0.27 
  15  -1  -2    5.56    0.27 
 -15  -1   2    5.60    0.31 
  15  -1  -2    5.46    0.33 
 -15   1   2    5.60    0.33 
 -15   1   2    5.53    0.25 
  15   1  -2    5.69    0.34 
  15   1  -2    5.57    0.21 
  15   1  -2    5.59    0.31 
  13  -1  -2    0.36    0.10 
  13  -1  -2    0.42    0.09 
 -13  -1   2    0.46    0.13 
  13  -1  -2    0.39    0.15 
  13   1  -2    0.45    0.13 
 -13   1   2    0.43    0.13 
 -13   1   2    0.43    0.09 
  13   1  -2    0.38    0.07 
 -11  -1   2   12.09    0.52 
  11  -1  -2   12.28    0.54 
  11  -1  -2   12.09    0.45 
 -11   1   2   12.12    0.45 
  11   1  -2   12.03    0.52 
  11   1  -2   12.15    0.42 
   9  -1  -2   30.40    0.98 
  -9  -1   2   30.50    1.04 
   9  -1  -2   30.26    1.06 
   9   1  -2   30.54    1.06 
  -9   1   2   30.36    0.97 
   7  -1  -2  192.26    5.99 
   7  -1  -2  195.96    6.03 
  -7  -1   2  194.33    6.03 
  -7   1   2  194.65    6.03 
   7   1  -2  192.92    6.12 
   5  -1  -2   24.66    0.92 
   5  -1  -2   24.61    0.91 
  -5  -1   2   24.66    0.92 
  -5   1   2   24.56    0.91 
   5   1  -2   24.45    0.92 
   5   1  -2   24.39    0.85 
  -3  -1   2   39.58    0.82 
  -3  -1   2   40.78    0.88 
   3   1  -2   36.45    0.82 
  -3   1   2   39.44    0.86 
  -3   1   2   39.74    0.85 
  -1  -1   2   77.01    1.59 
   1   1  -2   76.68    1.58 
  -1   1   2   77.70    1.58 
  -1   1   2   77.03    1.61 
  -1  -1  -2   55.36    1.18 
   1  -1   2   53.88    1.16 
   1   1   2   54.82    1.10 
   1   1   2   56.15    1.16 
  -1   1  -2   54.08    1.12 
   3  -1   2    0.07    0.07 
  -3  -1  -2    0.07    0.09 
   3  -1   2    0.05    0.03 
  -3  -1  -2    0.06    0.06 
  -3  -1  -2    0.08    0.07 
  -3   1  -2    0.10    0.07 
   3   1   2    0.07    0.07 
   3   1   2    0.06    0.06 
   3   1   2    0.08    0.09 
   5  -1   2   11.43    0.37 
  -5  -1  -2   11.32    0.34 
   5  -1   2   11.44    0.36 
  -5  -1  -2   11.47    0.39 
   5   1   2   11.63    0.40 
   5   1   2   11.36    0.34 
  -5   1  -2   11.39    0.36 
   5   1   2   11.36    0.33 
  -5   1  -2   11.38    0.36 
   5   1   2   11.36    0.34 
   7  -1   2   13.03    0.40 
   7  -1   2   12.95    0.40 
  -7  -1  -2   12.89    0.37 
  -7  -1  -2   13.12    0.42 
   7   1   2   13.05    0.37 
   7   1   2   13.06    0.42 
  -7   1  -2   12.87    0.40 
   7   1   2   13.10    0.36 
  -7   1  -2   13.08    0.39 
   7   1   2   12.92    0.37 
  -9  -1  -2    1.73    0.18 
   9  -1   2    1.68    0.19 
  -9  -1  -2    1.77    0.22 
   9  -1   2    1.80    0.21 
   9   1   2    1.74    0.22 
   9   1   2    1.70    0.18 
  -9   1  -2    1.75    0.19 
   9   1   2    1.71    0.18 
  -9   1  -2    1.74    0.21 
  -9   1  -2    1.76    0.18 
  11  -1   2    2.53    0.25 
 -11  -1  -2    2.49    0.24 
 -11  -1  -2    2.54    0.28 
  11  -1   2    2.59    0.28 
 -11   1  -2    2.68    0.27 
 -11   1  -2    2.54    0.24 
  11   1   2    2.52    0.25 
  11   1   2    2.41    0.22 
  11   1   2    2.57    0.28 
 -11   1  -2    2.53    0.27 
 -13  -1  -2    2.96    0.28 
  13  -1   2    2.88    0.24 
  13  -1   2    2.92    0.28 
 -13  -1  -2    2.91    0.22 
  13   1   2    2.86    0.28 
  13   1   2    2.96    0.25 
 -13   1  -2    2.90    0.24 
  13   1   2    2.91    0.22 
 -13   1  -2    2.94    0.25 
 -13   1  -2    2.87    0.25 
 -15  -1  -2    0.65    0.16 
  15  -1   2    0.60    0.18 
 -15  -1  -2    0.58    0.13 
  15  -1   2    0.62    0.15 
  15   1   2    0.62    0.13 
  15   1   2    0.61    0.15 
 -15   1  -2    0.65    0.15 
  15   1   2    0.59    0.16 
 -15   1  -2    0.63    0.16 
 -15   1  -2    0.58    0.18 
 -17  -1  -2    3.88    0.21 
  17  -1   2    3.92    0.22 
  17  -1   2    3.84    0.18 
 -17  -1  -2    3.87    0.18 
  17   1   2    3.90    0.18 
 -17   1  -2    3.83    0.19 
 -17   1  -2    3.93    0.21 
 -17   1  -2    3.96    0.19 
  17   1   2    3.82    0.21 
  17   1   2    3.86    0.22 
 -19  -1  -2    0.20    0.13 
 -19  -1  -2    0.19    0.15 
  19  -1   2    0.16    0.18 
  19  -1   2    0.20    0.13 
  19   1   2    0.15    0.16 
 -19   1  -2    0.16    0.15 
  19   1   2    0.22    0.16 
  19   1   2    0.18    0.12 
 -19   1  -2    0.18    0.13 
 -19   1  -2    0.16    0.12 
  21  -1   2    4.82    0.28 
  21  -1   2    4.92    0.30 
 -21  -1  -2    4.86    0.24 
  21   1   2    4.81    0.21 
 -21   1  -2    4.71    0.21 
  21   1   2    4.77    0.25 
 -21   1  -2    4.77    0.24 
  21   1   2    4.84    0.28 
 -23  -1  -2    0.58    0.15 
  23  -1   2    0.64    0.21 
  23   1   2    0.59    0.15 
 -23   1  -2    0.54    0.16 
 -23   1  -2    0.57    0.15 
  23   1   2    0.57    0.18 
  23   1   2    0.56    0.19 
 -25  -1  -2    0.08    0.16 
  25  -1   2    0.08    0.24 
 -25   1  -2    0.00    0.15 
  25   1   2    0.00    0.21 
  25   1   2    0.02    0.18 
  25   1   2    0.01    0.15 
 -25   1  -2   -0.04    0.16 
 -27  -1  -2    0.60    0.16 
  27  -1   2    0.54    0.24 
  27   1   2    0.64    0.22 
  27   1   2    0.56    0.21 
  29  -1   2    0.07    0.28 
  29   1   2    0.08    0.25 
  29   1   2    0.09    0.24 
  31  -1   2    0.50    0.31 
  31   1   2    0.52    0.24 
  31   1   2    0.45    0.28 
  33  -1   2    0.39    0.31 
  33   1   2    0.45    0.30 
  34  -2  -2    0.08    0.31 
  34   2  -2    0.10    0.28 
  34   2  -2    0.12    0.30 
  32  -2  -2    0.18    0.33 
  32   2  -2    0.21    0.33 
  32   2  -2    0.18    0.27 
  30  -2  -2    6.49    0.49 
  30   2  -2    6.92    0.52 
  30   2  -2    6.79    0.52 
  28  -2  -2    0.77    0.15 
  28  -2  -2    0.68    0.27 
  28   2  -2    0.70    0.22 
  28   2  -2    0.65    0.25 
  26  -2  -2    0.63    0.18 
  26  -2  -2    0.52    0.30 
  26   2  -2    0.52    0.27 
 -26   2   2    0.59    0.16 
  26   2  -2    0.58    0.27 
  24  -2  -2    4.66    0.31 
  24  -2  -2    4.44    0.45 
  24   2  -2    4.68    0.45 
  24   2  -2    4.60    0.45 
  24   2  -2    4.57    0.25 
 -24   2   2    4.71    0.30 
  22  -2  -2    1.11    0.10 
  22  -2  -2    1.11    0.19 
  22   2  -2    1.15    0.18 
  22   2  -2    1.13    0.18 
  22   2  -2    1.11    0.07 
 -22   2   2    1.10    0.09 
  20  -2  -2   11.10    0.46 
 -20  -2   2   11.28    0.60 
  20  -2  -2   11.41    0.40 
  20  -2  -2   11.50    0.58 
  20   2  -2   11.40    0.34 
  20   2  -2   11.53    0.55 
  20   2  -2   11.31    0.55 
 -20   2   2   11.40    0.40 
 -18  -2   2    6.86    0.46 
  18  -2  -2    6.97    0.34 
  18  -2  -2    6.98    0.42 
  18  -2  -2    7.04    0.48 
 -18   2   2    6.87    0.33 
  18   2  -2    6.80    0.28 
  18   2  -2    6.79    0.48 
  16  -2  -2    3.79    0.36 
  16  -2  -2    4.01    0.24 
 -16  -2   2    3.90    0.36 
  16  -2  -2    3.87    0.31 
  16   2  -2    3.97    0.19 
  16   2  -2    3.91    0.37 
 -16   2   2    3.95    0.24 
  14  -2  -2   44.66    1.18 
  14  -2  -2   45.01    1.24 
  14  -2  -2   44.39    1.22 
 -14  -2   2   44.64    1.24 
  14  -2  -2   44.63    1.07 
  14   2  -2   44.25    1.24 
  14   2  -2   44.43    1.03 
 -14   2   2   44.71    1.07 
 -14   2   2   44.40    1.22 
  12  -2  -2    3.30    0.15 
  12  -2  -2    3.34    0.27 
 -12  -2   2    3.43    0.27 
  12  -2  -2    3.34    0.27 
 -12   2   2    3.34    0.25 
  12   2  -2    3.34    0.28 
 -10  -2   2    0.16    0.12 
  10  -2  -2    0.18    0.13 
  10  -2  -2    0.16    0.13 
  10  -2  -2    0.16    0.04 
  10   2  -2    0.21    0.12 
 -10   2   2    0.14    0.10 
   8  -2  -2    5.52    0.24 
  -8  -2   2    5.59    0.24 
   8  -2  -2    5.53    0.25 
   8  -2  -2    5.53    0.13 
  -8   2   2    5.54    0.24 
   8   2  -2    5.51    0.25 
   6  -2  -2    0.75    0.18 
  -6  -2   2    0.71    0.06 
  -6  -2   2    0.74    0.13 
   6  -2  -2    0.72    0.13 
   6   2  -2    0.72    0.13 
  -6   2   2    0.72    0.13 
   6   2  -2    0.69    0.13 
  -6   2   2    0.71    0.12 
   4  -2  -2   10.38    0.33 
  -4  -2   2   10.59    0.42 
   4  -2  -2   10.61    0.37 
   4  -2  -2   10.42    0.39 
  -4  -2   2   10.49    0.31 
   4   2  -2   10.53    0.31 
  -4   2   2   10.44    0.39 
  -4   2   2   10.51    0.37 
   4   2  -2   10.33    0.40 
   4   2  -2   10.39    0.37 
  -2  -2   2   38.12    1.07 
  -2  -2   2   38.61    1.12 
   2  -2  -2   38.57    1.07 
   2  -2  -2   38.61    1.07 
   2  -2  -2   38.50    1.10 
  -2  -2   2   39.10    1.06 
   2   2  -2   38.68    1.06 
  -2   2   2   39.07    1.07 
   2   2  -2   38.73    1.07 
   2   2  -2   38.42    1.12 
  -2   2   2   38.54    1.10 
   0  -2   2   19.89    0.70 
   0  -2   2   19.75    0.69 
   0  -2  -2   19.60    0.71 
   0  -2  -2   19.78    0.71 
   0   2   2   20.03    0.71 
   0   2   2   19.64    0.71 
   0   2  -2   19.74    0.70 
   0   2   2   19.73    0.67 
   0   2  -2   19.79    0.69 
   0   2  -2   19.68    0.71 
   2  -2   2   11.98    0.40 
  -2  -2  -2   11.90    0.42 
  -2  -2  -2   11.91    0.40 
   2  -2   2   11.92    0.37 
   2   2   2   11.94    0.42 
   2   2   2   12.05    0.42 
  -2   2  -2   11.99    0.40 
  -2   2  -2   11.83    0.37 
  -4  -2  -2   50.02    1.52 
   4  -2   2   49.48    1.47 
  -4  -2  -2   50.56    1.55 
   4  -2   2   50.05    1.52 
  -4  -2  -2   49.96    1.50 
  -4   2  -2   50.61    1.53 
   4   2   2   50.25    1.52 
  -4   2  -2   50.09    1.53 
   4   2   2   49.98    1.55 
  -4   2  -2   50.09    1.49 
  -6  -2  -2    8.03    0.34 
  -6  -2  -2    7.88    0.28 
   6  -2   2    7.88    0.28 
   6  -2   2    7.98    0.31 
  -6  -2  -2    7.90    0.30 
   6   2   2    7.88    0.33 
   6   2   2    7.83    0.30 
  -6   2  -2    7.92    0.31 
  -6   2  -2    7.84    0.31 
   8  -2   2   12.15    0.46 
   8  -2   2   12.25    0.49 
   8  -2   2   12.23    0.51 
  -8  -2  -2   12.24    0.45 
  -8  -2  -2   12.30    0.54 
   8   2   2   12.09    0.45 
   8   2   2   12.22    0.49 
  -8   2  -2   12.28    0.51 
   8   2   2   12.15    0.52 
  -8   2  -2   12.16    0.49 
 -10  -2  -2    0.07    0.09 
  10  -2   2    0.04    0.10 
 -10  -2  -2    0.09    0.13 
  10  -2   2    0.11    0.12 
  10  -2   2    0.11    0.13 
  10   2   2    0.07    0.12 
 -10   2  -2    0.06    0.12 
 -10   2  -2    0.05    0.10 
  10   2   2    0.06    0.09 
  10   2   2    0.07    0.10 
  12  -2   2    0.67    0.13 
 -12  -2  -2    0.69    0.13 
 -12  -2  -2    0.69    0.09 
  12  -2   2    0.68    0.12 
 -12   2  -2    0.66    0.10 
 -12   2  -2    0.66    0.09 
 -12   2  -2    0.64    0.13 
  12   2   2    0.62    0.13 
  12   2   2    0.67    0.12 
  12   2   2    0.66    0.09 
  12   2   2    0.65    0.10 
 -14  -2  -2   43.38    1.13 
  14  -2   2   43.56    1.24 
  14  -2   2   43.13    1.21 
 -14  -2  -2   43.42    1.25 
 -14   2  -2   43.02    1.21 
  14   2   2   43.63    1.21 
 -14   2  -2   43.69    1.15 
 -14   2  -2   43.72    1.24 
  14   2   2   43.35    1.13 
  14   2   2   43.08    1.25 
  14   2   2   43.26    1.19 
 -16  -2  -2    1.95    0.21 
  16  -2   2    1.98    0.25 
  16  -2   2    1.98    0.28 
 -16  -2  -2    1.96    0.28 
  16   2   2    1.90    0.21 
  16   2   2    1.95    0.25 
 -16   2  -2    2.03    0.27 
 -16   2  -2    1.93    0.25 
  16   2   2    1.97    0.28 
  16   2   2    1.84    0.22 
 -16   2  -2    1.94    0.22 
 -18  -2  -2    8.22    0.42 
  18  -2   2    8.25    0.51 
 -18  -2  -2    8.01    0.58 
  18  -2   2    8.23    0.55 
 -18   2  -2    8.19    0.51 
 -18   2  -2    8.07    0.43 
  18   2   2    7.90    0.54 
  18   2   2    8.05    0.49 
  18   2   2    8.00    0.42 
  20  -2   2    9.42    0.54 
 -20  -2  -2    9.32    0.40 
  20   2   2    9.27    0.40 
 -20   2  -2    9.39    0.49 
  20   2   2    9.48    0.51 
 -20   2  -2    9.28    0.42 
  20   2   2    9.41    0.54 
 -22  -2  -2    0.29    0.13 
  22  -2   2    0.32    0.24 
  22   2   2    0.27    0.18 
 -22   2  -2    0.24    0.18 
 -22   2  -2    0.26    0.13 
  22   2   2    0.25    0.18 
  22   2   2    0.27    0.13 
 -24  -2  -2    2.49    0.28 
  24  -2   2    2.51    0.40 
 -24   2  -2    2.57    0.30 
  24   2   2    2.67    0.40 
  24   2   2    2.55    0.36 
  24   2   2    2.53    0.28 
 -24   2  -2    2.48    0.34 
  26  -2   2    0.08    0.28 
 -26  -2  -2    0.05    0.15 
  26   2   2    0.07    0.22 
  26   2   2   -0.04    0.21 
 -26   2  -2    0.08    0.16 
 -28  -2  -2    0.15    0.18 
  28  -2   2    0.02    0.25 
  28   2   2    0.12    0.27 
  28   2   2    0.22    0.27 
  30  -2   2    2.01    0.42 
  30   2   2    1.74    0.31 
  30   2   2    1.98    0.34 
  32  -2   2    0.02    0.33 
  32   2   2    0.07    0.25 
  32   2   2    0.06    0.27 
  34  -2   2    0.40    0.37 
  34   2   2    0.42    0.31 
  34   2   2    0.48    0.30 
  35   3  -2    0.11    0.28 
  33  -3  -2    0.24    0.34 
  33  -3  -2    0.18    0.30 
  33   3  -2    0.24    0.28 
  33   3  -2    0.34    0.33 
  31  -3  -2    1.69    0.42 
  31  -3  -2    1.73    0.43 
  31   3  -2    1.78    0.39 
  31   3  -2    1.71    0.36 
  29  -3  -2    1.47    0.36 
  29  -3  -2    1.45    0.37 
  29   3  -2    1.44    0.34 
  29   3  -2    1.45    0.31 
  27  -3  -2    0.15    0.25 
  27  -3  -2    0.20    0.27 
  27   3  -2    0.22    0.25 
  27   3  -2    0.10    0.24 
  25  -3  -2    0.65    0.33 
  25  -3  -2    0.67    0.36 
  25   3  -2    0.79    0.36 
  25   3  -2    0.82    0.34 
 -25   3   2    0.72    0.18 
  23  -3  -2    4.52    0.40 
  23  -3  -2    4.28    0.33 
  23   3  -2    4.26    0.31 
  23   3  -2    4.36    0.34 
 -23   3   2    4.39    0.18 
  21  -3  -2    0.80    0.25 
  21  -3  -2    0.75    0.24 
  21   3  -2    0.72    0.21 
  19  -3  -2    0.39    0.21 
  19  -3  -2    0.41    0.22 
  19   3  -2    0.41    0.21 
  17  -3  -2    6.00    0.39 
  17  -3  -2    5.94    0.33 
 -17  -3   2    5.92    0.43 
  17  -3  -2    6.01    0.40 
  17   3  -2    5.97    0.39 
  15  -3  -2   10.74    0.52 
  15  -3  -2   10.75    0.48 
  15  -3  -2   10.73    0.52 
 -15  -3   2   10.72    0.52 
 -15   3   2   10.64    0.49 
  15   3  -2   10.73    0.52 
  13  -3  -2    0.29    0.15 
  13  -3  -2    0.31    0.16 
 -13  -3   2    0.37    0.15 
  13   3  -2    0.34    0.16 
 -13   3   2    0.37    0.15 
  13   3  -2    0.40    0.15 
  11  -3  -2    1.31    0.22 
 -11  -3   2    1.25    0.22 
  11  -3  -2    1.17    0.21 
 -11   3   2    1.32    0.22 
  11   3  -2    1.21    0.19 
  11   3  -2    1.18    0.21 
  -9  -3   2    0.52    0.16 
   9  -3  -2    0.49    0.16 
   9  -3  -2    0.59    0.18 
  -9   3   2    0.57    0.18 
  -9   3   2    0.52    0.15 
   9   3  -2    0.52    0.19 
   9   3  -2    0.53    0.16 
   7  -3  -2    0.45    0.10 
  -7  -3   2    0.44    0.04 
   7  -3  -2    0.43    0.04 
   7  -3  -2    0.37    0.12 
  -7  -3   2    0.45    0.12 
   7   3  -2    0.42    0.12 
  -7   3   2    0.40    0.10 
   7   3  -2    0.42    0.10 
  -7   3   2    0.43    0.12 
  -5  -3   2    0.77    0.18 
   5  -3  -2    0.87    0.18 
  -5  -3   2    0.81    0.10 
   5  -3  -2    0.87    0.19 
   5  -3  -2    0.77    0.12 
  -5  -3   2    0.82    0.16 
   5   3  -2    0.81    0.19 
  -5   3   2    0.85    0.19 
  -5   3   2    0.81    0.16 
   5   3  -2    0.80    0.16 
   3  -3  -2    3.97    0.22 
   3  -3  -2    4.04    0.16 
  -3  -3   2    3.96    0.19 
  -3  -3   2    3.92    0.21 
  -3  -3   2    3.97    0.15 
   3   3  -2    4.01    0.18 
   3   3  -2    4.01    0.15 
  -3   3   2    4.03    0.16 
  -3   3   2    4.02    0.18 
  -3   3   2    4.08    0.21 
   3   3  -2    4.01    0.21 
   1  -3  -2    1.79    0.21 
  -1  -3   2    1.83    0.18 
  -1  -3   2    1.77    0.19 
   1  -3  -2    1.78    0.18 
  -1  -3   2    1.67    0.18 
  -1   3   2    1.74    0.19 
   1   3  -2    1.73    0.18 
  -1   3   2    1.71    0.19 
   1   3  -2    1.68    0.21 
  -1   3   2    1.72    0.16 
   1   3  -2    1.75    0.16 
  -1  -3  -2   17.21    0.51 
   1  -3   2   17.08    0.49 
   1  -3   2   17.07    0.51 
   1  -3   2   17.01    0.49 
  -1  -3  -2   17.13    0.52 
   1   3   2   17.14    0.52 
  -1   3  -2   17.25    0.49 
  -1   3  -2   17.07    0.49 
  -1   3  -2   17.09    0.51 
   1   3   2   17.21    0.52 
   3  -3   2    0.59    0.10 
   3  -3   2    0.55    0.10 
  -3  -3  -2    0.60    0.12 
  -3  -3  -2    0.55    0.12 
  -3   3  -2    0.57    0.10 
  -3   3  -2    0.59    0.09 
  -3   3  -2    0.60    0.09 
   3   3   2    0.59    0.12 
   3   3   2    0.57    0.10 
   5  -3   2    0.26    0.12 
   5  -3   2    0.22    0.10 
  -5  -3  -2    0.18    0.10 
  -5  -3  -2    0.21    0.10 
  -5   3  -2    0.21    0.10 
  -5   3  -2    0.21    0.07 
  -5   3  -2    0.22    0.10 
   5   3   2    0.22    0.12 
   5   3   2    0.23    0.12 
  -5   3  -2    0.21    0.09 
   7  -3   2   40.89    1.00 
  -7  -3  -2   41.02    1.04 
  -7  -3  -2   40.88    0.94 
  -7  -3  -2   40.80    1.00 
   7  -3   2   40.91    0.97 
   7   3   2   40.73    1.00 
  -7   3  -2   40.84    1.01 
  -7   3  -2   41.10    1.01 
  -7   3  -2   40.94    0.97 
   7   3   2   40.51    1.03 
   9  -3   2   12.63    0.58 
  -9  -3  -2   12.68    0.58 
  -9  -3  -2   12.76    0.52 
   9  -3   2   12.68    0.55 
  -9  -3  -2   12.65    0.63 
   9   3   2   12.78    0.58 
  -9   3  -2   12.62    0.60 
   9   3   2   12.65    0.63 
  -9   3  -2   12.72    0.60 
  11  -3   2    0.18    0.18 
 -11  -3  -2    0.17    0.15 
 -11  -3  -2    0.19    0.10 
  11  -3   2    0.19    0.15 
  11  -3   2    0.19    0.15 
 -11   3  -2    0.21    0.15 
  11   3   2    0.17    0.15 
  11   3   2    0.21    0.18 
 -11   3  -2    0.20    0.16 
 -13  -3  -2    0.16    0.10 
  13  -3   2    0.14    0.15 
 -13  -3  -2    0.25    0.19 
  13  -3   2    0.17    0.16 
  13  -3   2    0.23    0.19 
  13   3   2    0.18    0.12 
  13   3   2    0.17    0.15 
  13   3   2    0.15    0.18 
 -13   3  -2    0.18    0.10 
 -13   3  -2    0.19    0.18 
 -13   3  -2    0.14    0.15 
  15  -3   2   11.36    0.55 
 -15  -3  -2   11.40    0.58 
 -15  -3  -2   11.29    0.43 
  15  -3   2   11.25    0.52 
  15  -3   2   11.43    0.52 
 -15   3  -2   11.45    0.55 
  15   3   2   11.44    0.52 
 -15   3  -2   11.29    0.54 
  15   3   2   11.30    0.43 
 -15   3  -2   11.34    0.43 
  15   3   2   11.33    0.57 
 -17  -3  -2    1.39    0.13 
  17  -3   2    1.33    0.19 
  17  -3   2    1.42    0.19 
  17   3   2    1.34    0.19 
 -17   3  -2    1.37    0.19 
  17   3   2    1.37    0.13 
  17   3   2    1.37    0.18 
 -17   3  -2    1.35    0.12 
  19  -3   2    1.16    0.30 
 -19  -3  -2    1.18    0.22 
  19  -3   2    1.16    0.31 
 -19   3  -2    1.16    0.22 
  19   3   2    0.99    0.30 
  19   3   2    1.11    0.28 
 -19   3  -2    1.18    0.31 
  19   3   2    1.14    0.22 
  21  -3   2    4.93    0.48 
 -21  -3  -2    5.01    0.34 
  21  -3   2    5.12    0.51 
  21   3   2    5.10    0.46 
  21   3   2    4.96    0.52 
 -21   3  -2    5.02    0.36 
  21   3   2    4.97    0.34 
  23  -3   2    0.19    0.24 
  23  -3   2    0.19    0.21 
 -23  -3  -2    0.19    0.12 
  23   3   2    0.25    0.19 
  23   3   2    0.19    0.12 
  23   3   2    0.19    0.19 
 -23   3  -2    0.16    0.12 
  25  -3   2    0.08    0.24 
 -25  -3  -2    0.07    0.12 
  25  -3   2    0.09    0.25 
  25   3   2    0.12    0.24 
  25   3   2    0.09    0.21 
  27  -3   2    0.21    0.28 
 -27  -3  -2    0.12    0.13 
  27  -3   2    0.15    0.27 
  27   3   2    0.12    0.22 
  27   3   2    0.19    0.24 
  29  -3   2    0.23    0.30 
  29  -3   2    0.27    0.25 
  29   3   2    0.31    0.27 
  29   3   2    0.31    0.25 
  31  -3   2    0.00    0.33 
  31  -3   2    0.08    0.30 
  31   3   2    0.03    0.27 
  31   3   2    0.02    0.27 
  33  -3   2    0.13    0.33 
  33  -3   2    0.32    0.33 
  33   3   2    0.32    0.30 
  33   3   2    0.27    0.28 
  34  -4  -2    0.88    0.36 
  34   4  -2    0.87    0.34 
  34   4  -2    0.78    0.31 
  32  -4  -2    0.39    0.42 
  32  -4  -2    0.31    0.39 
  32   4  -2    0.47    0.40 
  32   4  -2    0.21    0.33 
  30  -4  -2    1.35    0.42 
  30  -4  -2    1.17    0.39 
  30   4  -2    1.24    0.36 
  30   4  -2    1.34    0.37 
  28  -4  -2    1.78    0.34 
  28  -4  -2    2.17    0.43 
  28   4  -2    1.84    0.33 
  28   4  -2    1.95    0.37 
  26  -4  -2    1.75    0.36 
  26  -4  -2    1.58    0.34 
  26   4  -2    1.73    0.33 
  26   4  -2    1.83    0.37 
  24  -4  -2    0.78    0.33 
  24  -4  -2    0.87    0.34 
  24   4  -2    0.62    0.27 
  22  -4  -2   14.98    0.57 
  22  -4  -2   15.07    0.57 
  22   4  -2   15.02    0.60 
  20  -4  -2    5.27    0.49 
  20  -4  -2    5.13    0.45 
  20   4  -2    5.07    0.48 
  18  -4  -2    9.77    0.48 
  18  -4  -2    9.91    0.49 
  18   4  -2    9.75    0.49 
  16  -4  -2    4.88    0.31 
  16  -4  -2    4.84    0.30 
  16   4  -2    4.78    0.30 
  14  -4  -2    6.23    0.40 
  14  -4  -2    6.28    0.40 
  14  -4  -2    6.34    0.40 
  14   4  -2    6.40    0.45 
 -14   4   2    6.48    0.40 
  12  -4  -2   16.23    0.66 
 -12  -4   2   16.32    0.67 
  12  -4  -2   16.39    0.66 
  12   4  -2   16.21    0.61 
  12   4  -2   16.09    0.67 
 -12   4   2   16.37    0.64 
 -10  -4   2    6.43    0.34 
  10  -4  -2    6.40    0.33 
  10  -4  -2    6.38    0.33 
 -10  -4   2    6.37    0.15 
 -10   4   2    6.35    0.31 
  10   4  -2    6.48    0.36 
 -10   4   2    6.47    0.31 
  10   4  -2    6.39    0.31 
   8  -4  -2    9.07    0.49 
   8  -4  -2    9.10    0.33 
   8  -4  -2    9.13    0.48 
  -8  -4   2    9.11    0.51 
  -8  -4   2    9.28    0.34 
   8   4  -2    9.07    0.52 
  -8   4   2    9.23    0.48 
  -8   4   2    9.17    0.49 
   8   4  -2    9.05    0.46 
  -6  -4   2    2.76    0.18 
  -6  -4   2    2.84    0.19 
   6  -4  -2    2.82    0.13 
   6  -4  -2    2.91    0.22 
  -6  -4   2    2.88    0.13 
  -6   4   2    2.89    0.21 
   6   4  -2    2.80    0.18 
   6   4  -2    2.76    0.19 
  -6   4   2    2.96    0.21 
  -4  -4   2   37.49    0.97 
   4  -4  -2   37.22    0.97 
   4  -4  -2   37.19    1.06 
  -4  -4   2   37.45    1.06 
  -4  -4   2   37.07    1.03 
  -4   4   2   37.53    1.03 
  -4   4   2   37.55    0.97 
  -4   4   2   37.08    1.04 
   4   4  -2   37.28    1.03 
   4   4  -2   37.75    1.07 
  -2  -4   2   10.03    0.43 
   2  -4  -2    9.90    0.45 
   2  -4  -2    9.83    0.49 
  -2  -4   2    9.96    0.48 
  -2  -4   2    9.78    0.46 
   2   4  -2    9.89    0.49 
  -2   4   2   10.06    0.45 
   2   4  -2    9.85    0.46 
  -2   4   2    9.96    0.49 
  -2   4   2   10.01    0.46 
   0  -4  -2   10.61    0.31 
   0  -4   2   10.62    0.31 
   0  -4   2   10.52    0.31 
   0  -4  -2   10.57    0.36 
   0  -4   2   10.69    0.30 
   0   4  -2   10.55    0.33 
   0   4   2   10.57    0.31 
   0   4  -2   10.54    0.31 
   0   4   2   10.73    0.33 
   2  -4   2   23.73    0.64 
  -2  -4  -2   23.58    0.66 
  -2  -4  -2   23.46    0.66 
   2  -4   2   23.51    0.63 
   2  -4   2   23.74    0.63 
  -2   4  -2   23.56    0.63 
   2   4   2   23.76    0.67 
   2   4   2   23.47    0.66 
  -2   4  -2   23.72    0.64 
   4  -4   2   19.11    0.70 
  -4  -4  -2   19.30    0.74 
   4  -4   2   19.58    0.73 
  -4  -4  -2   19.35    0.74 
   4   4   2   19.25    0.76 
   4   4   2   19.54    0.74 
  -4   4  -2   19.16    0.71 
  -4   4  -2   19.28    0.70 
  -4   4  -2   19.33    0.69 
   6  -4   2    5.66    0.39 
  -6  -4  -2    5.55    0.42 
   6  -4   2    5.63    0.40 
  -6  -4  -2    5.58    0.43 
  -6   4  -2    5.46    0.34 
  -6   4  -2    5.47    0.42 
  -6   4  -2    5.67    0.37 
  -6   4  -2    5.60    0.42 
   6   4   2    5.60    0.40 
   6   4   2    5.35    0.43 
  -8  -4  -2    0.36    0.12 
  -8  -4  -2    0.32    0.15 
   8  -4   2    0.39    0.16 
   8  -4   2    0.34    0.16 
  -8  -4  -2    0.37    0.16 
  -8   4  -2    0.42    0.18 
  -8   4  -2    0.30    0.16 
   8   4   2    0.31    0.16 
  -8   4  -2    0.35    0.10 
   8   4   2    0.36    0.16 
  -8   4  -2    0.35    0.13 
  10  -4   2    0.14    0.13 
  10  -4   2    0.16    0.13 
 -10  -4  -2    0.10    0.13 
 -10  -4  -2    0.12    0.12 
 -10  -4  -2    0.16    0.09 
  10   4   2    0.17    0.18 
 -10   4  -2    0.14    0.15 
  10   4   2    0.15    0.13 
 -10   4  -2    0.15    0.07 
 -10   4  -2    0.16    0.13 
 -10   4  -2    0.14    0.12 
 -12  -4  -2    9.84    0.31 
  12  -4   2    9.96    0.40 
 -12  -4  -2    9.96    0.45 
  12  -4   2    9.90    0.40 
 -12   4  -2    9.92    0.43 
 -12   4  -2    9.86    0.42 
  12   4   2    9.82    0.40 
 -14  -4  -2    9.23    0.27 
  14  -4   2    9.34    0.37 
  14  -4   2    9.26    0.40 
 -14   4  -2    9.27    0.39 
  14   4   2    9.08    0.43 
 -14   4  -2    9.24    0.25 
 -16  -4  -2    0.91    0.10 
  16  -4   2    0.84    0.16 
  16  -4   2    0.89    0.21 
  16   4   2    0.89    0.19 
 -16   4  -2    0.87    0.09 
  18  -4   2    5.34    0.48 
 -18  -4  -2    5.44    0.30 
  18  -4   2    5.63    0.43 
 -18   4  -2    5.43    0.30 
  20  -4   2   26.76    0.71 
 -20  -4  -2   26.76    0.55 
  20  -4   2   26.92    0.79 
  20   4   2   26.68    0.70 
 -20   4  -2   26.65    0.55 
  20   4   2   26.50    0.76 
  22  -4   2    0.97    0.24 
  22  -4   2    1.01    0.27 
 -22  -4  -2    0.97    0.12 
 -22   4  -2    0.95    0.10 
  22   4   2    0.95    0.25 
  22   4   2    0.88    0.18 
 -24  -4  -2    0.07    0.13 
  24  -4   2    0.02    0.28 
  24  -4   2    0.08    0.25 
  24   4   2    0.10    0.25 
  24   4   2    0.02    0.21 
  26  -4   2    0.10    0.27 
  26  -4   2    0.03    0.30 
  26   4   2    0.05    0.22 
  26   4   2    0.11    0.28 
  28  -4   2   -0.04    0.27 
  28  -4   2   -0.05    0.25 
  28   4   2    0.02    0.25 
  28   4   2    0.01    0.24 
  30  -4   2    0.97    0.33 
  30  -4   2    1.06    0.30 
  30   4   2    1.06    0.27 
  30   4   2    1.05    0.31 
  32  -4   2   -0.02    0.37 
  32  -4   2    0.09    0.33 
  32   4   2    0.24    0.33 
  32   4   2    0.33    0.37 
  31  -5  -2    0.01    0.36 
  31  -5  -2    0.20    0.37 
  31   5  -2   -0.01    0.33 
  31   5  -2    0.11    0.33 
  29  -5  -2   -0.10    0.31 
  29  -5  -2    0.07    0.34 
  29   5  -2   -0.14    0.25 
  29   5  -2   -0.01    0.27 
  27  -5  -2    1.44    0.37 
  27  -5  -2    1.38    0.33 
  27   5  -2    1.39    0.36 
  25  -5  -2    0.93    0.28 
  25  -5  -2    0.90    0.30 
  25   5  -2    0.91    0.28 
  23  -5  -2    0.00    0.27 
  23  -5  -2   -0.01    0.25 
  23   5  -2   -0.01    0.24 
  21  -5  -2    1.23    0.33 
  21  -5  -2    1.23    0.34 
  21   5  -2    1.34    0.36 
  19  -5  -2    0.11    0.22 
  19  -5  -2    0.10    0.25 
  19   5  -2    0.11    0.24 
  17  -5  -2    7.30    0.39 
  17  -5  -2    7.15    0.34 
  17   5  -2    7.06    0.36 
  15  -5  -2    0.14    0.24 
  15  -5  -2    0.13    0.21 
  15   5  -2    0.07    0.21 
  13  -5  -2    5.96    0.42 
  13  -5  -2    5.81    0.40 
  13   5  -2    5.82    0.42 
  11  -5  -2   17.31    0.55 
  11  -5  -2   17.56    0.57 
 -11  -5   2   17.39    0.34 
 -11   5   2   17.58    0.54 
  11   5  -2   17.32    0.58 
   9  -5  -2    2.75    0.37 
  -9  -5   2    2.79    0.22 
  -9  -5   2    2.85    0.37 
   9  -5  -2    2.79    0.19 
  -9   5   2    2.87    0.37 
   9   5  -2    2.88    0.34 
  -9   5   2    2.71    0.33 
   9   5  -2    2.84    0.39 
  -7  -5   2    1.26    0.25 
   7  -5  -2    1.17    0.15 
  -7  -5   2    1.20    0.16 
   7  -5  -2    1.20    0.25 
  -7  -5   2    1.28    0.25 
  -7   5   2    1.21    0.25 
  -7   5   2    1.22    0.24 
  -7   5   2    1.16    0.15 
   7   5  -2    1.22    0.22 
   7   5  -2    1.21    0.27 
  -5  -5   2    9.14    0.33 
  -5  -5   2    9.21    0.43 
   5  -5  -2    9.10    0.31 
  -5  -5   2    8.93    0.39 
   5  -5  -2    9.02    0.40 
  -5   5   2    9.15    0.33 
   5   5  -2    9.12    0.43 
  -5   5   2    9.06    0.40 
   5   5  -2    9.16    0.40 
  -5   5   2    9.09    0.40 
  -3  -5   2   17.42    0.69 
  -3  -5   2   17.22    0.67 
   3  -5  -2   17.41    0.70 
  -3  -5   2   17.41    0.63 
   3  -5  -2   17.31    0.63 
  -3   5   2   17.14    0.69 
   3   5  -2   17.38    0.67 
   3   5  -2   17.38    0.70 
  -3   5   2   17.42    0.66 
  -3   5   2   17.48    0.64 
  -1  -5   2    0.65    0.18 
   1  -5  -2    0.63    0.15 
  -1  -5   2    0.76    0.18 
   1  -5  -2    0.64    0.19 
  -1  -5   2    0.63    0.18 
  -1   5   2    0.61    0.18 
   1   5  -2    0.58    0.16 
   1   5  -2    0.60    0.16 
  -1   5   2    0.65    0.16 
   1  -5   2    0.06    0.12 
  -1  -5  -2    0.05    0.12 
   1  -5   2    0.03    0.12 
   1  -5   2    0.08    0.10 
  -1  -5  -2    0.11    0.15 
  -1   5  -2    0.10    0.12 
   1   5   2    0.07    0.13 
  -1   5  -2    0.07    0.12 
   1   5   2    0.09    0.13 
   3  -5   2    1.65    0.24 
   3  -5   2    1.59    0.22 
  -3  -5  -2    1.67    0.25 
  -3  -5  -2    1.66    0.25 
  -3   5  -2    1.56    0.22 
  -3   5  -2    1.63    0.24 
   3   5   2    1.80    0.28 
   3   5   2    1.72    0.27 
   5  -5   2    0.84    0.21 
  -5  -5  -2    0.72    0.19 
  -5  -5  -2    0.82    0.24 
   5  -5   2    0.75    0.19 
   5   5   2    0.86    0.22 
   5   5   2    0.71    0.21 
  -5   5  -2    0.78    0.16 
  -5   5  -2    0.84    0.19 
   7  -5   2    0.57    0.16 
  -7  -5  -2    0.58    0.18 
   7  -5   2    0.54    0.15 
  -7  -5  -2    0.58    0.16 
  -7   5  -2    0.59    0.12 
   7   5   2    0.63    0.19 
  -7   5  -2    0.56    0.15 
   7   5   2    0.50    0.18 
  -7   5  -2    0.61    0.19 
  -9  -5  -2    2.77    0.16 
   9  -5   2    2.81    0.15 
   9  -5   2    2.76    0.16 
  -9  -5  -2    2.78    0.16 
  -9  -5  -2    2.77    0.12 
  -9   5  -2    2.82    0.19 
   9   5   2    2.80    0.19 
   9   5   2    2.76    0.16 
  -9   5  -2    2.82    0.10 
  -9   5  -2    2.78    0.13 
  11  -5   2    0.67    0.18 
 -11  -5  -2    0.69    0.13 
 -11  -5  -2    0.69    0.18 
 -11   5  -2    0.71    0.12 
  11   5   2    0.67    0.21 
 -11   5  -2    0.64    0.15 
  13  -5   2    3.19    0.25 
 -13  -5  -2    3.20    0.18 
  13   5   2    3.16    0.30 
 -13   5  -2    3.20    0.16 
  15  -5   2    0.29    0.21 
 -15  -5  -2    0.31    0.12 
 -15   5  -2    0.28    0.09 
  15   5   2    0.19    0.22 
 -15   5  -2    0.30    0.10 
  17  -5   2    2.47    0.27 
 -17  -5  -2    2.55    0.16 
 -17   5  -2    2.50    0.15 
  17   5   2    2.59    0.33 
 -17   5  -2    2.48    0.13 
 -19  -5  -2    0.17    0.13 
  19  -5   2    0.19    0.25 
 -19   5  -2    0.14    0.10 
  19   5   2    0.13    0.27 
  21  -5   2    2.74    0.36 
  21  -5   2    2.57    0.36 
 -21  -5  -2    2.58    0.21 
 -21   5  -2    2.56    0.25 
  21   5   2    2.59    0.37 
 -23  -5  -2    0.88    0.13 
  23  -5   2    0.87    0.27 
  23  -5   2    0.87    0.31 
  23   5   2    0.86    0.24 
  23   5   2    0.81    0.25 
  25  -5   2    1.96    0.27 
  25  -5   2    2.18    0.27 
  25   5   2    2.13    0.27 
  25   5   2    2.14    0.22 
  27  -5   2    3.27    0.40 
  27  -5   2    3.33    0.40 
  27   5   2    3.24    0.39 
  27   5   2    3.37    0.37 
  29  -5   2    0.95    0.34 
  29  -5   2    0.89    0.31 
  29   5   2    0.95    0.28 
  29   5   2    0.87    0.31 
  31  -5   2   -0.01    0.36 
  31  -5   2    0.11    0.36 
  31   5   2    0.21    0.36 
  31   5   2    0.08    0.30 
  30  -6  -2    1.19    0.39 
  30  -6  -2    1.05    0.39 
  30   6  -2    1.12    0.31 
  30   6  -2    1.01    0.34 
  28  -6  -2    0.03    0.36 
  28  -6  -2    0.10    0.33 
  28   6  -2   -0.07    0.28 
  26  -6  -2    2.45    0.42 
  26  -6  -2    2.21    0.37 
  26   6  -2    2.24    0.37 
  24  -6  -2    1.19    0.33 
  24  -6  -2    1.22    0.33 
  24   6  -2    1.14    0.31 
  22  -6  -2    2.11    0.30 
  22  -6  -2    2.13    0.30 
  22   6  -2    2.14    0.33 
  20  -6  -2    2.99    0.34 
  20  -6  -2    2.98    0.34 
  20   6  -2    3.07    0.36 
  18  -6  -2    0.95    0.31 
  18  -6  -2    1.11    0.34 
  18   6  -2    1.02    0.34 
  16  -6  -2    0.10    0.24 
  16  -6  -2    0.12    0.24 
  16   6  -2    0.06    0.22 
  14  -6  -2    4.59    0.40 
  14   6  -2    4.56    0.42 
 -12  -6   2    0.86    0.12 
  12  -6  -2    0.82    0.30 
  12   6  -2    0.80    0.27 
  10  -6  -2    0.81    0.24 
 -10  -6   2    0.76    0.19 
 -10  -6   2    0.81    0.12 
  10   6  -2    0.77    0.21 
   8  -6  -2    0.61    0.09 
   8  -6  -2    0.69    0.21 
  -8  -6   2    0.68    0.16 
  -8  -6   2    0.66    0.10 
  -8   6   2    0.63    0.18 
  -8   6   2    0.63    0.09 
   8   6  -2    0.61    0.18 
  -6  -6   2    0.07    0.15 
  -6  -6   2    0.04    0.10 
  -6  -6   2    0.07    0.15 
   6  -6  -2    0.07    0.19 
   6  -6  -2    0.06    0.09 
  -6   6   2    0.08    0.10 
   6   6  -2    0.09    0.18 
  -6   6   2    0.05    0.15 
   6   6  -2    0.07    0.18 
  -4  -6   2    2.78    0.22 
   4  -6  -2    2.86    0.24 
  -4  -6   2    2.86    0.28 
   4  -6  -2    2.83    0.31 
  -4  -6   2    2.78    0.28 
  -4   6   2    2.72    0.27 
  -4   6   2    2.85    0.25 
   4   6  -2    2.86    0.31 
  -2  -6   2    4.15    0.31 
  -2  -6   2    4.07    0.27 
   2  -6  -2    4.19    0.28 
  -2  -6   2    4.08    0.30 
   2  -6  -2    4.29    0.36 
  -2   6   2    4.04    0.30 
   2   6  -2    4.14    0.33 
   2   6  -2    4.21    0.31 
  -2   6   2    4.18    0.30 
   0  -6  -2    0.08    0.12 
   0  -6  -2    0.17    0.18 
   0  -6   2    0.10    0.13 
   0  -6   2    0.09    0.13 
   0  -6   2    0.09    0.15 
   0   6   2    0.10    0.15 
   0   6  -2    0.11    0.15 
   0   6  -2    0.10    0.15 
   2  -6   2    1.63    0.25 
   2  -6   2    1.56    0.24 
  -2  -6  -2    1.65    0.27 
  -2  -6  -2    1.70    0.28 
   2  -6   2    1.76    0.28 
  -2   6  -2    1.73    0.27 
   2   6   2    1.62    0.27 
  -2   6  -2    1.67    0.25 
   4  -6   2   10.38    0.46 
   4  -6   2   10.49    0.48 
  -4  -6  -2   10.47    0.49 
  -4  -6  -2   10.39    0.51 
   4   6   2   10.47    0.52 
  -4   6  -2   10.70    0.45 
  -4   6  -2   10.34    0.46 
   6  -6   2    0.93    0.28 
  -6  -6  -2    1.04    0.33 
  -6  -6  -2    0.78    0.25 
   6   6   2    0.84    0.30 
  -6   6  -2    0.88    0.27 
  -6   6  -2    1.02    0.24 
  -8  -6  -2    4.40    0.30 
   8  -6   2    4.39    0.27 
   8   6   2    4.31    0.30 
  -8   6  -2    4.47    0.22 
  -8   6  -2    4.42    0.28 
 -10  -6  -2    0.94    0.16 
  10  -6   2    0.88    0.21 
 -10  -6  -2    0.90    0.24 
 -10   6  -2    0.86    0.18 
 -10   6  -2    0.86    0.13 
  10   6   2    0.85    0.24 
  12  -6   2    0.66    0.24 
 -12  -6  -2    0.66    0.16 
 -12  -6  -2    0.67    0.25 
 -12   6  -2    0.63    0.13 
  12   6   2    0.56    0.24 
  14  -6   2    5.67    0.33 
 -14  -6  -2    5.53    0.21 
  14   6   2    5.60    0.37 
 -14   6  -2    5.49    0.16 
 -16  -6  -2    3.12    0.13 
  16  -6   2    2.97    0.24 
  16   6   2    2.99    0.27 
 -16   6  -2    3.00    0.09 
 -16   6  -2    3.02    0.09 
 -18  -6  -2    4.02    0.27 
  18  -6   2    4.04    0.43 
 -18   6  -2    3.93    0.18 
 -18   6  -2    3.91    0.19 
  18   6   2    3.96    0.49 
 -20  -6  -2    5.64    0.21 
  20  -6   2    5.70    0.36 
  20   6   2    5.60    0.39 
  22  -6   2    5.87    0.33 
  22   6   2    5.80    0.34 
  24  -6   2    1.99    0.34 
  24   6   2    2.00    0.37 
  26  -6   2    0.66    0.31 
  26   6   2    0.62    0.30 
  26   6   2    0.72    0.27 
  28  -6   2    2.09    0.31 
  28   6   2    2.19    0.34 
  28   6   2    2.19    0.28 
  30  -6   2    1.50    0.36 
  30   6   2    1.53    0.31 
  30   6   2    1.46    0.39 
  29  -7  -2   -0.11    0.36 
  29   7  -2   -0.33    0.49 
  27  -7  -2    2.33    0.39 
  27  -7  -2    2.20    0.37 
  27   7  -2    2.23    0.39 
  25  -7  -2    0.33    0.39 
  25  -7  -2    0.40    0.39 
  25   7  -2    0.28    0.36 
  23  -7  -2    0.24    0.33 
  23   7  -2    0.18    0.28 
  21  -7  -2    4.47    0.51 
  21   7  -2    4.44    0.52 
  19  -7  -2    1.91    0.37 
  19   7  -2    1.85    0.37 
  17  -7  -2    0.20    0.28 
  17   7  -2    0.23    0.25 
  15  -7  -2    1.45    0.37 
  15   7  -2    1.23    0.36 
  13  -7  -2    9.77    0.60 
 -13  -7   2    9.70    0.34 
  13   7  -2    9.87    0.67 
 -11  -7   2   15.17    0.37 
  11  -7  -2   15.29    0.60 
  11   7  -2   15.19    0.63 
   9  -7  -2    7.97    0.31 
  -9  -7   2    7.90    0.34 
   9  -7  -2    8.10    0.51 
  -9  -7   2    7.91    0.46 
   9   7  -2    7.89    0.54 
   7  -7  -2    4.33    0.43 
  -7  -7   2    4.30    0.42 
   7  -7  -2    4.27    0.30 
  -7  -7   2    4.19    0.30 
  -7   7   2    4.25    0.30 
   7   7  -2    4.00    0.43 
   5  -7  -2   10.46    0.36 
   5  -7  -2   10.35    0.49 
  -5  -7   2   10.42    0.36 
  -5  -7   2   10.39    0.45 
  -5   7   2   10.69    0.39 
   5   7  -2   10.64    0.49 
  -3  -7   2    5.23    0.43 
  -3  -7   2    5.05    0.52 
   3  -7  -2    5.05    0.42 
  -3  -7   2    5.26    0.36 
   3  -7  -2    5.24    0.36 
  -3   7   2    5.21    0.39 
   3   7  -2    5.15    0.43 
  -1  -7   2    3.33    0.36 
  -1  -7   2    3.27    0.33 
   1  -7  -2    3.31    0.31 
  -1  -7   2    3.23    0.30 
   1  -7  -2    3.27    0.37 
  -1   7   2    3.31    0.34 
   1   7  -2    3.29    0.36 
  -1   7   2    3.25    0.34 
   1  -7   2    0.18    0.19 
  -1  -7  -2    0.28    0.22 
  -1  -7  -2    0.22    0.16 
   1  -7   2    0.22    0.16 
   1  -7   2    0.20    0.15 
  -1   7  -2    0.19    0.16 
   1   7   2    0.20    0.18 
   3  -7   2    1.70    0.34 
  -3  -7  -2    1.70    0.33 
  -3  -7  -2    1.72    0.36 
   3  -7   2    1.73    0.30 
  -3   7  -2    1.75    0.33 
   3   7   2    1.67    0.39 
   5  -7   2   11.23    0.45 
  -5  -7  -2   11.25    0.46 
   5   7   2   11.36    0.51 
  -5   7  -2   11.39    0.40 
  -7  -7  -2    2.74    0.25 
   7  -7   2    2.73    0.25 
  -7   7  -2    2.76    0.19 
   7   7   2    2.79    0.28 
  -9  -7  -2    0.36    0.19 
   9  -7   2    0.37    0.19 
   9   7   2    0.40    0.24 
  -9   7  -2    0.36    0.12 
  11  -7   2    7.72    0.40 
 -11  -7  -2    7.80    0.31 
 -11  -7  -2    7.77    0.46 
  11   7   2    7.75    0.46 
 -11   7  -2    7.81    0.28 
 -13  -7  -2    0.22    0.24 
 -13  -7  -2    0.20    0.13 
  13  -7   2    0.19    0.22 
  13   7   2    0.20    0.27 
 -13   7  -2    0.22    0.10 
 -15  -7  -2    0.30    0.16 
  15  -7   2    0.33    0.30 
  15   7   2    0.29    0.31 
 -15   7  -2    0.28    0.12 
  17  -7   2    1.54    0.37 
 -17  -7  -2    1.48    0.21 
  17   7   2    1.36    0.39 
  19  -7   2    0.05    0.25 
  19   7   2   -0.08    0.25 
  21  -7   2    0.42    0.28 
  21   7   2    0.37    0.30 
  23  -7   2   -0.02    0.28 
  23   7   2    0.09    0.33 
  25  -7   2    0.29    0.36 
  25   7   2    0.20    0.37 
  27  -7   2    0.83    0.36 
  27   7   2    0.75    0.37 
  27   7   2    0.83    0.28 
  26  -8  -2    0.81    0.42 
  26   8  -2    0.64    0.54 
  24  -8  -2    1.11    0.34 
  24   8  -2    1.13    0.28 
  22  -8  -2    0.05    0.31 
  22   8  -2   -0.13    0.30 
  20  -8  -2    0.73    0.33 
  20   8  -2    0.65    0.31 
  18  -8  -2    0.61    0.33 
  18   8  -2    0.42    0.30 
  16  -8  -2    0.54    0.34 
  16   8  -2    0.50    0.33 
  14  -8  -2    2.59    0.33 
  14   8  -2    2.64    0.36 
  12  -8  -2    0.57    0.28 
  12   8  -2    0.59    0.24 
  10  -8  -2    2.71    0.27 
 -10  -8   2    2.84    0.27 
 -10  -8   2    2.82    0.15 
  10   8  -2    2.85    0.31 
  -8  -8   2    1.83    0.22 
   8  -8  -2    1.80    0.12 
   8  -8  -2    1.74    0.25 
  -8  -8   2    1.79    0.12 
  -8   8   2    1.80    0.12 
   8   8  -2    1.77    0.21 
  -6  -8   2    1.57    0.22 
  -6  -8   2    1.64    0.15 
   6  -8  -2    1.64    0.15 
   6  -8  -2    1.58    0.28 
  -6   8   2    1.64    0.16 
   6   8  -2    1.56    0.24 
   4  -8  -2    0.90    0.30 
  -4  -8   2    0.84    0.18 
   4  -8  -2    0.90    0.19 
  -4  -8   2    0.80    0.30 
   4   8  -2    0.84    0.25 
  -4   8   2    0.88    0.19 
  -2  -8   2    0.11    0.21 
   2  -8  -2    0.11    0.25 
   2  -8  -2    0.08    0.15 
   2   8  -2    0.08    0.21 
  -2   8   2    0.11    0.18 
   0  -8   2    3.41    0.42 
   0  -8  -2    3.39    0.37 
   0  -8  -2    3.45    0.43 
   0   8  -2    3.53    0.42 
   0   8   2    3.49    0.42 
   2  -8   2    8.21    0.43 
  -2  -8  -2    8.44    0.49 
   2  -8   2    8.27    0.40 
  -2   8  -2    8.38    0.43 
   2   8   2    8.30    0.46 
  -4  -8  -2    1.34    0.25 
   4  -8   2    1.32    0.24 
  -4   8  -2    1.34    0.21 
   4   8   2    1.40    0.25 
  -6  -8  -2    2.28    0.25 
   6  -8   2    2.35    0.24 
  -6   8  -2    2.33    0.18 
   6   8   2    2.20    0.22 
  -8  -8  -2    5.85    0.31 
   8  -8   2    5.94    0.30 
  -8   8  -2    5.86    0.21 
   8   8   2    5.83    0.31 
  10  -8   2    2.70    0.31 
 -10  -8  -2    2.63    0.31 
 -10   8  -2    2.59    0.21 
  10   8   2    2.68    0.36 
 -12  -8  -2    3.86    0.18 
 -12  -8  -2    3.82    0.30 
  12  -8   2    3.88    0.30 
  12   8   2    3.87    0.30 
 -12   8  -2    3.85    0.15 
  14  -8   2    1.52    0.27 
 -14  -8  -2    1.49    0.15 
 -14  -8  -2    1.53    0.28 
  14   8   2    1.51    0.30 
 -16  -8  -2    0.02    0.15 
  16  -8   2   -0.02    0.25 
  16   8   2    0.08    0.31 
  18  -8   2    1.40    0.31 
  18   8   2    1.53    0.37 
  20  -8   2   -0.05    0.27 
  20   8   2    0.04    0.31 
  22  -8   2    0.35    0.30 
  22   8   2    0.23    0.31 
  24  -8   2    1.81    0.34 
  24   8   2    1.65    0.33 
  23  -9  -2    1.47    0.43 
  21  -9  -2    0.10    0.36 
  21   9  -2    0.14    0.34 
  19  -9  -2    0.01    0.33 
  19   9  -2   -0.02    0.34 
  17  -9  -2    2.63    0.43 
  17   9  -2    2.48    0.40 
  15  -9  -2    1.28    0.45 
  15   9  -2    1.13    0.40 
  13  -9  -2    0.80    0.39 
  13   9  -2    0.62    0.37 
 -11  -9   2    2.08    0.36 
  11  -9  -2    2.08    0.39 
  11   9  -2    2.08    0.37 
  -9  -9   2    0.18    0.28 
   9  -9  -2    0.19    0.31 
   9   9  -2    0.17    0.30 
   7  -9  -2    1.13    0.36 
  -7  -9   2    0.96    0.27 
   7   9  -2    1.07    0.30 
  -7   9   2    1.01    0.18 
   5  -9  -2    0.31    0.27 
  -5  -9   2    0.30    0.27 
   5   9  -2    0.33    0.27 
  -5   9   2    0.38    0.19 
  -3  -9   2    0.05    0.24 
   3  -9  -2    0.13    0.16 
   3  -9  -2    0.11    0.27 
   3   9  -2    0.06    0.21 
  -3   9   2    0.14    0.18 
   1  -9  -2    0.88    0.36 
  -1  -9   2    0.86    0.33 
  -1   9   2    0.72    0.25 
   1   9  -2    0.72    0.28 
  -1  -9  -2    6.63    0.54 
   1  -9   2    6.72    0.49 
  -1   9  -2    6.82    0.51 
   1   9   2    6.71    0.51 
  -3  -9  -2    2.40    0.40 
   3  -9   2    2.33    0.36 
  -3   9  -2    2.34    0.31 
   3   9   2    2.34    0.36 
  -5  -9  -2    0.14    0.30 
   5  -9   2    0.19    0.27 
   5   9   2    0.16    0.25 
  -5   9  -2    0.18    0.21 
  -7  -9  -2    2.45    0.39 
   7  -9   2    2.43    0.34 
  -7   9  -2    2.32    0.25 
   7   9   2    2.29    0.33 
   9  -9   2    0.80    0.28 
  -9  -9  -2    0.83    0.33 
   9   9   2    0.65    0.27 
  -9   9  -2    0.70    0.18 
 -11  -9  -2    0.87    0.21 
  11  -9   2    0.81    0.28 
 -11  -9  -2    0.95    0.34 
  11   9   2    0.89    0.33 
 -13  -9  -2    0.18    0.27 
  13  -9   2    0.19    0.28 
 -13  -9  -2    0.19    0.16 
  13   9   2    0.13    0.30 
  15  -9   2    1.49    0.36 
  15   9   2    1.50    0.40 
  17  -9   2    3.54    0.40 
  17   9   2    3.40    0.39 
  19  -9   2    0.05    0.28 
  19   9   2   -0.01    0.33 
  21  -9   2    0.46    0.36 
  21   9   2    0.54    0.40 
  18 -10  -2    0.25    0.34 
  18  10  -2    0.15    0.33 
  16 -10  -2    0.51    0.34 
  16  10  -2    0.46    0.34 
  14 -10  -2    0.52    0.34 
  14  10  -2    0.48    0.34 
  12 -10  -2   -0.01    0.30 
  12  10  -2   -0.15    0.28 
 -10 -10   2    0.43    0.30 
  10 -10  -2    0.45    0.34 
  10  10  -2    0.35    0.28 
  -8 -10   2    0.37    0.27 
   8 -10  -2    0.37    0.33 
   8  10  -2    0.35    0.30 
  -6 -10   2    0.41    0.28 
   6 -10  -2    0.35    0.33 
   6  10  -2    0.33    0.28 
  -4 -10   2    1.48    0.33 
   4 -10  -2    1.56    0.36 
  -4  10   2    1.44    0.25 
   4  10  -2    1.44    0.31 
  -2 -10   2    0.17    0.27 
   2 -10  -2    0.21    0.34 
  -2  10   2    0.18    0.24 
   2  10  -2    0.13    0.27 
   0 -10  -2    0.22    0.28 
   0 -10   2    0.32    0.28 
   0  10  -2    0.21    0.25 
   0  10   2    0.22    0.24 
  -2 -10  -2    0.74    0.31 
   2 -10   2    0.71    0.25 
   2  10   2    0.57    0.22 
  -2  10  -2    0.67    0.24 
   4 -10   2    0.19    0.28 
  -4 -10  -2    0.09    0.27 
   4  10   2    0.01    0.25 
  -4  10  -2    0.11    0.21 
   6 -10   2    0.22    0.27 
  -6 -10  -2    0.17    0.28 
  -6  10  -2    0.15    0.19 
   6  10   2    0.13    0.25 
  -8 -10  -2    0.22    0.28 
   8 -10   2    0.24    0.27 
   8  10   2    0.24    0.28 
  10 -10   2    1.70    0.34 
 -10 -10  -2    1.77    0.36 
  10  10   2    1.62    0.34 
  12 -10   2    0.69    0.30 
 -12 -10  -2    0.89    0.37 
  12  10   2    0.60    0.28 
  14 -10   2    0.50    0.28 
 -14 -10  -2    0.50    0.28 
  14  10   2    0.50    0.31 
  16 -10   2    0.05    0.30 
  16  10   2    0.00    0.30 
  18 -10   2    0.00    0.31 
  18  10   2    0.03    0.36 
  13 -11  -2    0.59    0.33 
  13  11  -2    0.51    0.34 
 -11 -11   2    0.22    0.33 
  11 -11  -2    0.11    0.36 
  11  11  -2   -0.07    0.30 
  -9 -11   2    0.04    0.31 
   9 -11  -2    0.02    0.31 
   9  11  -2    0.07    0.33 
  -7 -11   2    0.70    0.30 
   7 -11  -2    0.79    0.37 
   7  11  -2    0.60    0.31 
  -5 -11   2    0.63    0.31 
   5 -11  -2    0.56    0.36 
   5  11  -2    0.56    0.31 
   3 -11  -2    0.09    0.33 
  -3 -11   2    0.16    0.31 
   3  11  -2    0.04    0.28 
  -1 -11   2    1.42    0.34 
   1 -11  -2    1.21    0.33 
  -1  11   2    1.23    0.27 
   1  11  -2    1.18    0.30 
  -1 -11  -2    0.93    0.31 
   1 -11   2    0.97    0.30 
   1  11   2    0.81    0.27 
  -1  11  -2    0.77    0.25 
   3 -11   2    0.21    0.27 
  -3 -11  -2    0.19    0.31 
  -3  11  -2    0.07    0.34 
   3  11   2    0.07    0.24 
   5 -11   2    0.15    0.30 
  -5 -11  -2    0.19    0.36 
   5  11   2    0.05    0.28 
   7 -11   2    0.72    0.30 
  -7 -11  -2    0.69    0.31 
   7  11   2    0.59    0.28 
  -9 -11  -2    0.03    0.30 
   9 -11   2    0.11    0.30 
   9  11   2    0.02    0.30 
  11 -11   2    1.59    0.33 
 -11 -11  -2    1.66    0.57 
  11  11   2    1.46    0.34 
  36   0  -3    0.06    0.52 
  34   0  -3   -0.01    0.30 
  32   0  -3   -0.04    0.27 
  32   0  -3   -0.05    0.18 
  30   0  -3   -0.04    0.24 
  30   0  -3    0.03    0.19 
  28   0  -3   -0.02    0.24 
  28   0  -3    0.03    0.18 
  26   0  -3    0.05    0.16 
  26   0  -3    0.00    0.24 
  26   0  -3   -0.01    0.12 
 -26   0   3   -0.06    0.15 
  24   0  -3    0.02    0.15 
 -24   0   3   -0.02    0.15 
  24   0  -3   -0.01    0.12 
  24   0  -3    0.02    0.22 
  22   0  -3   -0.03    0.10 
  22   0  -3    0.01    0.13 
  22   0  -3    0.00    0.19 
 -22   0   3   -0.03    0.12 
 -20   0   3   -0.01    0.12 
  20   0  -3    0.01    0.12 
  20   0  -3   -0.02    0.16 
  20   0  -3   -0.01    0.09 
  18   0  -3   -0.06    0.07 
  18   0  -3    0.03    0.13 
  18   0  -3    0.04    0.16 
 -18   0   3    0.01    0.10 
  16   0  -3    0.04    0.12 
 -16   0   3    0.01    0.12 
  16   0  -3   -0.05    0.07 
  16   0  -3    0.03    0.16 
  14   0  -3    0.04    0.15 
  14   0  -3    0.04    0.10 
 -14   0   3    0.03    0.10 
  12   0  -3   -0.01    0.12 
  12   0  -3   -0.01    0.09 
 -12   0   3    0.01    0.09 
  10   0  -3   -0.01    0.07 
 -10   0   3    0.00    0.07 
  10   0  -3    0.01    0.10 
  -8   0   3   -0.01    0.09 
   8   0  -3    0.02    0.07 
   6   0  -3    0.00    0.07 
   4   0  -3   -0.01    0.06 
  -2   0   3    0.00    0.07 
   2   0  -3    0.01    0.07 
   2   0  -3    0.03    0.06 
   0   0  -3    0.01    0.07 
   0   0   3   -0.02    0.07 
   0   0   3    0.02    0.04 
   0   0  -3    0.01    0.04 
  -2   0  -3    0.02    0.03 
   2   0   3    0.03    0.04 
   2   0   3    0.00    0.09 
  -2   0  -3    0.03    0.09 
  -4   0  -3    0.01    0.09 
   4   0   3   -0.01    0.04 
  -4   0  -3    0.02    0.06 
   4   0   3    0.00    0.10 
  -6   0  -3   -0.01    0.12 
   6   0   3    0.00    0.07 
   6   0   3    0.00    0.10 
  -6   0  -3    0.00    0.07 
  -8   0  -3    0.02    0.10 
  -8   0  -3    0.01    0.09 
   8   0   3    0.02    0.09 
  -8   0  -3    0.01    0.06 
   8   0   3    0.00    0.09 
  10   0   3   -0.01    0.09 
 -10   0  -3   -0.02    0.09 
 -10   0  -3   -0.02    0.07 
  10   0   3   -0.01    0.09 
 -10   0  -3   -0.02    0.09 
  12   0   3    0.00    0.10 
  12   0   3   -0.05    0.10 
 -12   0  -3    0.04    0.09 
 -12   0  -3   -0.01    0.10 
 -12   0  -3    0.00    0.10 
  14   0   3    0.05    0.12 
 -14   0  -3    0.02    0.12 
  14   0   3    0.02    0.12 
 -14   0  -3    0.04    0.13 
 -14   0  -3    0.05    0.12 
  16   0   3    0.06    0.15 
 -16   0  -3    0.04    0.12 
  16   0   3    0.01    0.12 
 -16   0  -3    0.03    0.13 
 -16   0  -3    0.03    0.12 
 -18   0  -3   -0.01    0.13 
  18   0   3    0.00    0.13 
 -18   0  -3    0.05    0.13 
  18   0   3    0.01    0.15 
 -18   0  -3    0.05    0.13 
 -20   0  -3    0.00    0.15 
  20   0   3    0.01    0.13 
  20   0   3   -0.01    0.16 
 -20   0  -3    0.03    0.15 
 -22   0  -3   -0.05    0.15 
  22   0   3    0.00    0.18 
 -24   0  -3   -0.02    0.16 
  24   0   3   -0.04    0.19 
 -26   0  -3   -0.06    0.18 
  26   0   3    0.00    0.21 
 -28   0  -3   -0.03    0.19 
  28   0   3    0.01    0.24 
  30   0   3   -0.02    0.24 
 -30   0  -3    0.01    0.21 
  32   0   3   -0.03    0.28 
  34   0   3   -0.03    0.31 
  35  -1  -3    0.27    0.30 
  35   1  -3    0.42    0.25 
  35   1  -3    0.36    0.34 
  33  -1  -3    0.11    0.33 
  33   1  -3    0.03    0.31 
  33   1  -3    0.00    0.22 
  31  -1  -3    1.94    0.37 
  31  -1  -3    2.14    0.28 
  31   1  -3    1.95    0.37 
  31   1  -3    2.00    0.33 
  29  -1  -3    0.62    0.36 
  29  -1  -3    0.52    0.22 
  29   1  -3    0.66    0.30 
  29   1  -3    0.60    0.33 
  27  -1  -3    2.99    0.21 
  27  -1  -3    3.00    0.31 
 -27   1   3    3.03    0.21 
  27   1  -3    3.01    0.27 
  27   1  -3    3.01    0.31 
  25  -1  -3    4.00    0.42 
  25  -1  -3    3.90    0.31 
  25  -1  -3    3.91    0.28 
  25   1  -3    3.97    0.40 
  25   1  -3    3.81    0.33 
  25   1  -3    3.89    0.24 
 -25   1   3    3.87    0.30 
  23  -1  -3    1.04    0.12 
  23  -1  -3    0.99    0.12 
  23  -1  -3    0.99    0.19 
  23   1  -3    1.08    0.16 
 -23   1   3    1.03    0.12 
  23   1  -3    1.04    0.09 
  23   1  -3    1.04    0.19 
  21  -1  -3    5.56    0.40 
 -21  -1   3    5.57    0.37 
  21  -1  -3    5.57    0.31 
  21  -1  -3    5.55    0.30 
  21   1  -3    5.58    0.37 
 -21   1   3    5.73    0.31 
  21   1  -3    5.54    0.40 
  21   1  -3    5.63    0.25 
 -19  -1   3    3.01    0.34 
  19  -1  -3    3.01    0.40 
  19  -1  -3    3.01    0.28 
  19  -1  -3    3.00    0.30 
  19   1  -3    3.02    0.34 
 -19   1   3    2.97    0.28 
  19   1  -3    2.94    0.39 
  19   1  -3    2.90    0.22 
  17  -1  -3    0.29    0.16 
 -17  -1   3    0.30    0.12 
  17  -1  -3    0.33    0.10 
  17  -1  -3    0.32    0.10 
 -17   1   3    0.31    0.09 
  17   1  -3    0.34    0.15 
  17   1  -3    0.31    0.07 
  17   1  -3    0.28    0.12 
  15  -1  -3    3.48    0.27 
  15  -1  -3    3.62    0.36 
 -15  -1   3    3.61    0.34 
  15   1  -3    3.61    0.34 
 -15   1   3    3.63    0.27 
  15   1  -3    3.67    0.22 
  13  -1  -3    3.49    0.34 
 -13  -1   3    3.65    0.42 
  13  -1  -3    3.57    0.43 
 -13   1   3    3.53    0.34 
  13   1  -3    3.59    0.42 
  11  -1  -3   37.03    1.21 
 -11  -1   3   36.61    1.19 
  11  -1  -3   36.57    1.12 
  11   1  -3   36.90    1.19 
  -9  -1   3   25.01    0.82 
   9  -1  -3   24.79    0.82 
   9  -1  -3   24.75    0.76 
   9   1  -3   24.65    0.82 
   7  -1  -3    5.53    0.22 
   7  -1  -3    5.53    0.25 
   7  -1  -3    5.55    0.28 
  -7  -1   3    5.55    0.27 
  -7   1   3    5.62    0.25 
   7   1  -3    5.53    0.19 
   7   1  -3    5.56    0.27 
   5  -1  -3   53.69    1.46 
  -5  -1   3   54.30    1.49 
   5  -1  -3   54.22    1.44 
  -5  -1   3   53.99    1.41 
  -5   1   3   54.55    1.46 
   5   1  -3   53.72    1.41 
   5   1  -3   54.16    1.49 
   3  -1  -3    0.15    0.09 
  -3  -1   3    0.13    0.09 
   3  -1  -3    0.15    0.07 
   3   1  -3    0.11    0.10 
  -3   1   3    0.13    0.09 
   3   1  -3    0.12    0.07 
   1  -1  -3    0.30    0.07 
   1  -1  -3    0.28    0.04 
  -1  -1   3    0.28    0.07 
   1  -1  -3    0.28    0.09 
  -1   1   3    0.28    0.07 
   1   1  -3    0.30    0.07 
   1  -1   3   78.16    2.23 
  -1  -1  -3   78.19    2.22 
  -1  -1  -3   77.27    2.25 
  -1   1  -3   78.15    2.16 
   1   1   3   78.27    2.22 
  -1   1  -3   78.58    2.25 
   1   1   3   77.95    2.25 
  -3  -1  -3    0.40    0.09 
  -3  -1  -3    0.36    0.13 
   3  -1   3    0.38    0.12 
  -3  -1  -3    0.45    0.13 
  -3   1  -3    0.40    0.12 
   3   1   3    0.39    0.13 
   3   1   3    0.43    0.10 
   5  -1   3   18.73    0.61 
  -5  -1  -3   18.77    0.58 
  -5  -1  -3   19.04    0.64 
  -5  -1  -3   18.69    0.61 
   5   1   3   18.92    0.61 
  -5   1  -3   18.83    0.60 
   5   1   3   18.86    0.57 
   5   1   3   18.81    0.54 
  -5   1  -3   18.72    0.63 
  -7  -1  -3   28.90    0.86 
   7  -1   3   29.14    0.86 
   7  -1   3   29.12    0.88 
  -7  -1  -3   29.43    0.91 
   7   1   3   29.41    0.82 
   7   1   3   29.16    0.85 
   7   1   3   29.07    0.86 
  -7   1  -3   29.05    0.88 
  -7   1  -3   29.51    0.86 
   9  -1   3   12.65    0.33 
  -9  -1  -3   12.75    0.37 
   9  -1   3   12.61    0.34 
  -9  -1  -3   12.58    0.31 
   9   1   3   12.69    0.30 
  -9   1  -3   12.63    0.33 
   9   1   3   12.54    0.31 
  -9   1  -3   12.50    0.33 
   9   1   3   12.68    0.31 
 -11  -1  -3    4.58    0.28 
 -11  -1  -3    4.64    0.34 
  11  -1   3    4.68    0.33 
  11  -1   3    4.76    0.33 
  11   1   3    4.79    0.30 
 -11   1  -3    4.77    0.31 
 -11   1  -3    4.60    0.31 
  11   1   3    4.74    0.30 
  11   1   3    4.70    0.34 
  11   1   3    4.73    0.30 
 -11   1  -3    4.66    0.30 
  13  -1   3   49.45    1.06 
  13  -1   3   49.27    1.04 
 -13  -1  -3   49.16    1.07 
 -13  -1  -3   49.19    1.01 
 -13   1  -3   49.23    1.04 
 -13   1  -3   49.29    1.03 
  13   1   3   49.68    1.03 
 -13   1  -3   49.18    1.04 
  13   1   3   49.22    1.01 
  13   1   3   49.41    1.09 
  15  -1   3    1.11    0.16 
  15  -1   3    1.12    0.16 
 -15  -1  -3    1.15    0.15 
 -15  -1  -3    1.13    0.15 
 -15   1  -3    1.18    0.18 
  15   1   3    1.13    0.16 
  15   1   3    1.09    0.15 
 -15   1  -3    1.13    0.13 
 -15   1  -3    1.08    0.12 
  15   1   3    1.19    0.15 
  17  -1   3    3.01    0.34 
 -17  -1  -3    2.78    0.27 
 -17  -1  -3    2.81    0.33 
  17  -1   3    2.90    0.30 
 -17   1  -3    2.87    0.30 
 -17   1  -3    2.82    0.30 
  17   1   3    2.84    0.27 
  17   1   3    2.88    0.34 
  17   1   3    2.83    0.31 
 -17   1  -3    2.87    0.30 
  19  -1   3   28.83    0.77 
 -19  -1  -3   28.72    0.70 
 -19  -1  -3   28.87    0.86 
  19  -1   3   29.13    0.77 
 -19   1  -3   28.53    0.73 
  19   1   3   28.93    0.74 
  19   1   3   28.68    0.77 
 -19   1  -3   28.65    0.71 
  19   1   3   28.88    0.69 
 -19   1  -3   29.14    0.82 
 -21  -1  -3    0.38    0.19 
  21  -1   3    0.33    0.22 
  21   1   3    0.34    0.22 
  21   1   3    0.31    0.18 
 -21   1  -3    0.43    0.22 
  21   1   3    0.35    0.22 
 -21   1  -3    0.39    0.19 
 -23  -1  -3    7.65    0.37 
  23  -1   3    7.90    0.45 
  23   1   3    7.81    0.45 
  23   1   3    7.94    0.45 
 -23   1  -3    7.83    0.42 
 -23   1  -3    7.80    0.39 
  23   1   3    7.87    0.36 
  25  -1   3    1.37    0.36 
 -25  -1  -3    1.31    0.27 
  25   1   3    1.34    0.33 
  25   1   3    1.19    0.30 
 -25   1  -3    1.47    0.34 
  27  -1   3    0.28    0.28 
 -27  -1  -3    0.22    0.21 
  27   1   3    0.36    0.27 
 -27   1  -3    0.29    0.25 
  29  -1   3    9.41    0.46 
 -29  -1  -3    9.48    0.40 
  29   1   3    9.39    0.43 
 -29   1  -3    9.29    0.39 
  31  -1   3   -0.01    0.30 
 -31  -1  -3    0.12    0.22 
  31   1   3    0.09    0.28 
  33  -1   3    0.12    0.31 
  33   1   3    0.21    0.31 
  34  -2  -3    0.35    0.31 
  34  -2  -3    0.28    0.31 
  34   2  -3    0.34    0.27 
  34   2  -3    0.31    0.28 
  32  -2  -3    0.40    0.31 
  32   2  -3    0.46    0.31 
  32   2  -3    0.57    0.36 
  30  -2  -3    0.46    0.30 
  30   2  -3    0.41    0.24 
  30   2  -3    0.33    0.25 
  28  -2  -3    0.74    0.16 
  28  -2  -3    0.74    0.31 
  28   2  -3    0.76    0.27 
  28   2  -3    0.68    0.28 
  26  -2  -3    0.59    0.25 
  26  -2  -3    0.65    0.13 
  26   2  -3    0.63    0.21 
 -26   2   3    0.57    0.12 
  26   2  -3    0.62    0.24 
  24  -2  -3    2.04    0.27 
  24  -2  -3    2.12    0.15 
  24   2  -3    2.04    0.24 
  24   2  -3    2.00    0.10 
  24   2  -3    2.06    0.24 
 -24   2   3    2.07    0.15 
  22  -2  -3    3.67    0.28 
  22  -2  -3    3.70    0.18 
  22   2  -3    3.76    0.13 
  22   2  -3    3.64    0.27 
  22   2  -3    3.89    0.31 
 -22   2   3    3.82    0.18 
  20  -2  -3    0.19    0.09 
  20  -2  -3    0.18    0.16 
  20  -2  -3    0.23    0.13 
  20   2  -3    0.22    0.16 
  20   2  -3    0.24    0.07 
 -20   2   3    0.23    0.09 
  20   2  -3    0.27    0.18 
  18  -2  -3    0.55    0.12 
 -18  -2   3    0.54    0.13 
  18  -2  -3    0.54    0.07 
  18  -2  -3    0.59    0.18 
  18   2  -3    0.54    0.13 
  18   2  -3    0.55    0.06 
 -16  -2   3    0.37    0.15 
  16  -2  -3    0.35    0.16 
  16  -2  -3    0.31    0.07 
  16  -2  -3    0.33    0.16 
  16   2  -3    0.37    0.06 
 -16   2   3    0.37    0.13 
  16   2  -3    0.33    0.13 
  14  -2  -3    7.74    0.25 
  14  -2  -3    7.71    0.37 
  14  -2  -3    7.76    0.37 
 -14  -2   3    7.80    0.37 
 -14   2   3    7.94    0.37 
  14   2  -3    7.63    0.19 
  14   2  -3    7.71    0.39 
 -12  -2   3    0.27    0.12 
  12  -2  -3    0.28    0.16 
  12  -2  -3    0.24    0.15 
  12  -2  -3    0.25    0.07 
  12   2  -3    0.27    0.04 
  12   2  -3    0.30    0.13 
 -12   2   3    0.28    0.12 
 -10  -2   3    0.22    0.15 
  10  -2  -3    0.19    0.07 
  10  -2  -3    0.14    0.13 
  10  -2  -3    0.17    0.15 
  10   2  -3    0.19    0.15 
  10   2  -3    0.22    0.06 
 -10   2   3    0.26    0.15 
   8  -2  -3   21.25    0.73 
   8  -2  -3   21.45    0.73 
  -8  -2   3   21.30    0.74 
   8   2  -3   21.24    0.61 
  -8   2   3   21.43    0.73 
   8   2  -3   21.06    0.74 
   6  -2  -3    2.82    0.21 
  -6  -2   3    2.83    0.12 
   6  -2  -3    2.88    0.18 
  -6  -2   3    2.80    0.21 
  -6   2   3    2.85    0.21 
   6   2  -3    2.89    0.24 
   6   2  -3    2.72    0.12 
  -6   2   3    2.82    0.18 
  -4  -2   3    7.94    0.37 
  -4  -2   3    7.93    0.30 
   4  -2  -3    7.94    0.33 
   4  -2  -3    8.00    0.37 
   4   2  -3    8.00    0.30 
   4   2  -3    7.78    0.33 
  -4   2   3    7.89    0.33 
  -4   2   3    8.00    0.36 
   4   2  -3    7.95    0.40 
   2  -2  -3  160.67    4.42 
   2  -2  -3  160.10    4.45 
   2  -2  -3  160.18    4.47 
  -2  -2   3  161.26    4.44 
   2   2  -3  159.35    4.42 
   2   2  -3  158.17    4.48 
  -2   2   3  161.03    4.47 
  -2   2   3  160.80    4.47 
   2   2  -3  160.31    4.44 
   0  -2   3    4.41    0.15 
   0  -2   3    4.38    0.18 
   0  -2  -3    4.49    0.21 
   0  -2  -3    4.48    0.21 
   0   2  -3    4.44    0.15 
   0   2   3    4.39    0.13 
   0   2  -3    4.40    0.24 
   0   2  -3    4.51    0.18 
   0   2   3    4.39    0.19 
  -2  -2  -3    4.54    0.28 
   2  -2   3    4.43    0.19 
  -2  -2  -3    4.46    0.27 
   2  -2   3    4.59    0.25 
  -2  -2  -3    4.48    0.25 
   2   2   3    4.49    0.24 
  -2   2  -3    4.42    0.18 
  -2   2  -3    4.41    0.24 
   4  -2   3   21.26    0.46 
  -4  -2  -3   21.12    0.55 
  -4  -2  -3   20.88    0.52 
   4  -2   3   21.15    0.54 
  -4  -2  -3   21.24    0.54 
   4   2   3   21.09    0.52 
  -4   2  -3   21.00    0.46 
   4   2   3   20.88    0.55 
  -4   2  -3   21.12    0.54 
  -6  -2  -3    3.42    0.27 
  -6  -2  -3    3.44    0.30 
  -6  -2  -3    3.32    0.27 
   6  -2   3    3.43    0.28 
   6  -2   3    3.36    0.22 
  -6   2  -3    3.44    0.28 
  -6   2  -3    3.38    0.30 
   6   2   3    3.35    0.31 
   6   2   3    3.39    0.27 
   6   2   3    3.43    0.27 
   8  -2   3    1.06    0.10 
  -8  -2  -3    1.06    0.12 
   8  -2   3    1.08    0.09 
  -8  -2  -3    1.05    0.10 
   8   2   3    1.08    0.09 
  -8   2  -3    1.04    0.10 
  -8   2  -3    1.07    0.10 
   8   2   3    1.14    0.13 
   8   2   3    1.06    0.10 
 -10  -2  -3    0.13    0.12 
  10  -2   3    0.10    0.10 
  10  -2   3    0.08    0.12 
 -10  -2  -3    0.09    0.09 
  10  -2   3    0.13    0.12 
  10   2   3    0.12    0.10 
 -10   2  -3    0.09    0.10 
  10   2   3    0.10    0.13 
  10   2   3    0.11    0.10 
 -10   2  -3    0.09    0.12 
  10   2   3    0.11    0.09 
  12  -2   3   26.87    0.74 
  12  -2   3   26.61    0.74 
 -12  -2  -3   26.75    0.69 
 -12  -2  -3   26.77    0.79 
 -12   2  -3   26.98    0.70 
  12   2   3   26.85    0.73 
 -12   2  -3   26.89    0.76 
  12   2   3   26.64    0.69 
 -12   2  -3   27.09    0.74 
  12   2   3   27.01    0.70 
  12   2   3   26.72    0.79 
 -14  -2  -3   14.46    0.46 
  14  -2   3   14.64    0.54 
 -14  -2  -3   14.46    0.55 
  14  -2   3   14.58    0.52 
  14   2   3   14.38    0.49 
  14   2   3   14.53    0.46 
 -14   2  -3   14.63    0.52 
 -14   2  -3   14.44    0.54 
  14   2   3   14.26    0.55 
 -14   2  -3   14.52    0.48 
  14   2   3   14.61    0.51 
  16  -2   3    1.00    0.15 
 -16  -2  -3    1.04    0.12 
 -16  -2  -3    0.98    0.13 
  16  -2   3    1.01    0.15 
 -16   2  -3    0.94    0.12 
 -16   2  -3    0.98    0.10 
 -16   2  -3    0.97    0.13 
  16   2   3    1.06    0.18 
  16   2   3    1.05    0.13 
  16   2   3    1.00    0.12 
  16   2   3    0.99    0.13 
 -18  -2  -3    0.08    0.13 
  18  -2   3    0.06    0.19 
  18   2   3    0.07    0.15 
 -18   2  -3    0.08    0.12 
 -18   2  -3    0.04    0.16 
  18   2   3    0.08    0.18 
  18   2   3    0.04    0.12 
 -20  -2  -3   10.28    0.33 
  20  -2   3   10.25    0.43 
  20   2   3   10.45    0.45 
 -20   2  -3   10.29    0.34 
 -20   2  -3   10.44    0.40 
  20   2   3   10.38    0.39 
  20   2   3   10.36    0.33 
 -22  -2  -3    0.02    0.15 
  22  -2   3    0.03    0.22 
  22   2   3    0.03    0.15 
 -22   2  -3   -0.01    0.16 
 -22   2  -3    0.01    0.13 
  22   2   3    0.03    0.21 
  22   2   3    0.04    0.18 
 -24  -2  -3    2.08    0.16 
  24  -2   3    2.06    0.22 
  24   2   3    2.11    0.24 
  24   2   3    2.05    0.21 
 -24   2  -3    2.05    0.16 
  24   2   3    2.12    0.18 
 -24   2  -3    2.14    0.24 
 -26  -2  -3    0.43    0.16 
  26  -2   3    0.41    0.24 
 -26   2  -3    0.41    0.18 
 -26   2  -3    0.48    0.22 
  26   2   3    0.40    0.21 
  26   2   3    0.47    0.24 
  28  -2   3    3.59    0.33 
 -28  -2  -3    3.60    0.21 
  28   2   3    3.50    0.27 
  28   2   3    3.52    0.27 
 -30  -2  -3    0.66    0.19 
  30  -2   3    0.65    0.33 
  30   2   3    0.72    0.28 
  30   2   3    0.84    0.30 
  32  -2   3    0.66    0.34 
  32   2   3    0.56    0.25 
  33  -3  -3    1.21    0.42 
  33  -3  -3    1.02    0.39 
  33   3  -3    1.09    0.34 
  33   3  -3    0.97    0.34 
  31  -3  -3    5.87    0.42 
  31  -3  -3    6.04    0.48 
  31   3  -3    6.06    0.43 
  31   3  -3    6.02    0.43 
  29  -3  -3    1.44    0.42 
  29  -3  -3    1.34    0.42 
  29   3  -3    1.31    0.40 
  29   3  -3    1.38    0.40 
  27  -3  -3    0.48    0.31 
  27  -3  -3    0.36    0.27 
  27   3  -3    0.52    0.31 
  27   3  -3    0.49    0.28 
  25  -3  -3    4.62    0.25 
  25  -3  -3    4.54    0.51 
  25  -3  -3    4.67    0.54 
  25   3  -3    4.59    0.51 
  25   3  -3    4.54    0.49 
  23  -3  -3    0.09    0.09 
  23  -3  -3    0.04    0.24 
  23  -3  -3    0.06    0.22 
  23   3  -3    0.12    0.22 
  21  -3  -3    0.66    0.09 
  21  -3  -3    0.64    0.22 
  21  -3  -3    0.59    0.21 
  21   3  -3    0.56    0.21 
  19  -3  -3    1.19    0.36 
  19  -3  -3    1.18    0.16 
  19  -3  -3    1.13    0.36 
  19   3  -3    1.16    0.36 
  17  -3  -3    0.37    0.07 
  17  -3  -3    0.33    0.18 
  17  -3  -3    0.40    0.21 
  17  -3  -3    0.45    0.24 
  17   3  -3    0.34    0.21 
  15  -3  -3   35.74    0.83 
  15  -3  -3   35.70    1.06 
  15  -3  -3   36.21    1.09 
 -15  -3   3   35.51    1.07 
 -15   3   3   35.33    1.04 
  15   3  -3   35.83    1.09 
  13  -3  -3    0.48    0.10 
 -13  -3   3    0.42    0.21 
  13  -3  -3    0.52    0.25 
  13  -3  -3    0.35    0.21 
  13   3  -3    0.49    0.24 
 -13   3   3    0.45    0.19 
 -11  -3   3    0.59    0.12 
  11  -3  -3    0.64    0.13 
  11  -3  -3    0.64    0.15 
  11  -3  -3    0.62    0.04 
 -11   3   3    0.61    0.12 
  11   3  -3    0.62    0.15 
  11   3  -3    0.63    0.13 
  -9  -3   3    0.39    0.04 
  -9  -3   3    0.37    0.10 
   9  -3  -3    0.43    0.15 
   9  -3  -3    0.46    0.12 
   9  -3  -3    0.41    0.06 
  -9   3   3    0.41    0.12 
   9   3  -3    0.34    0.10 
  -9   3   3    0.37    0.10 
   9   3  -3    0.44    0.13 
   7  -3  -3    0.41    0.07 
   7  -3  -3    0.44    0.13 
   7  -3  -3    0.54    0.19 
  -7  -3   3    0.47    0.09 
  -7  -3   3    0.51    0.16 
  -7   3   3    0.43    0.12 
   7   3  -3    0.53    0.18 
   7   3  -3    0.50    0.09 
  -7   3   3    0.43    0.15 
   7   3  -3    0.48    0.15 
   5  -3  -3    7.13    0.39 
   5  -3  -3    7.16    0.31 
   5  -3  -3    7.23    0.36 
  -5  -3   3    7.34    0.40 
  -5  -3   3    7.19    0.30 
   5   3  -3    7.25    0.30 
  -5   3   3    7.16    0.34 
  -5   3   3    7.22    0.37 
   5   3  -3    7.26    0.36 
   5   3  -3    7.23    0.40 
   3  -3  -3    0.23    0.09 
  -3  -3   3    0.22    0.07 
  -3  -3   3    0.21    0.10 
   3  -3  -3    0.23    0.13 
  -3  -3   3    0.21    0.09 
  -3   3   3    0.24    0.12 
  -3   3   3    0.24    0.09 
   3   3  -3    0.22    0.09 
   3   3  -3    0.23    0.12 
   3   3  -3    0.23    0.07 
   1  -3  -3   64.28    1.80 
  -1  -3   3   64.69    1.76 
  -1  -3   3   64.19    1.76 
   1  -3  -3   64.59    1.77 
  -1   3   3   64.78    1.80 
   1   3  -3   64.42    1.76 
   1   3  -3   64.34    1.76 
   1   3  -3   64.68    1.82 
  -1   3   3   64.36    1.74 
  -1  -3  -3  149.20    4.05 
  -1  -3  -3  147.45    4.05 
   1  -3   3  148.23    3.99 
   1  -3   3  149.63    4.04 
  -1   3  -3  148.21    4.05 
   1   3   3  149.07    4.05 
   1   3   3  148.96    4.05 
  -1   3  -3  148.68    3.99 
  -1   3  -3  147.46    4.04 
  -3  -3  -3   16.37    0.69 
   3  -3   3   16.65    0.67 
  -3  -3  -3   16.63    0.67 
   3  -3   3   16.48    0.61 
   3   3   3   16.85    0.70 
   3   3   3   16.54    0.67 
  -3   3  -3   16.59    0.61 
  -3   3  -3   16.62    0.67 
  -3   3  -3   16.39    0.66 
  -5  -3  -3    8.93    0.54 
   5  -3   3    8.79    0.45 
  -5  -3  -3    8.82    0.48 
   5  -3   3    8.82    0.49 
  -5  -3  -3    8.73    0.49 
   5   3   3    8.83    0.49 
   5   3   3    8.93    0.54 
  -5   3  -3    8.83    0.51 
  -5   3  -3    8.86    0.45 
   7  -3   3   33.40    0.85 
  -7  -3  -3   33.35    0.89 
  -7  -3  -3   33.42    0.86 
  -7  -3  -3   33.51    0.94 
   7  -3   3   33.46    0.91 
  -7   3  -3   33.54    0.92 
   7   3   3   33.51    0.89 
  -7   3  -3   33.51    0.85 
  -7   3  -3   33.74    0.92 
   7   3   3   33.38    0.94 
   9  -3   3    1.15    0.16 
  -9  -3  -3    1.18    0.15 
   9  -3   3    1.07    0.15 
  -9  -3  -3    1.12    0.16 
  -9  -3  -3    1.12    0.18 
  -9   3  -3    1.18    0.16 
   9   3   3    1.22    0.18 
   9   3   3    1.16    0.21 
  -9   3  -3    1.13    0.18 
 -11  -3  -3    2.98    0.27 
  11  -3   3    2.99    0.30 
  11  -3   3    3.14    0.33 
 -11  -3  -3    2.96    0.36 
  11   3   3    2.95    0.36 
 -11   3  -3    2.85    0.31 
 -11   3  -3    2.85    0.31 
  11   3   3    3.01    0.31 
  13  -3   3   10.24    0.55 
  13  -3   3   10.14    0.48 
 -13  -3  -3   10.27    0.45 
 -13  -3  -3   10.30    0.57 
  13  -3   3   10.27    0.52 
  13   3   3   10.28    0.51 
 -13   3  -3   10.22    0.54 
 -13   3  -3   10.42    0.54 
  13   3   3   10.16    0.57 
  13   3   3   10.19    0.45 
  15  -3   3    0.17    0.18 
 -15  -3  -3    0.25    0.13 
  15  -3   3    0.22    0.16 
 -15   3  -3    0.22    0.12 
  15   3   3    0.20    0.13 
  15   3   3    0.30    0.21 
  15   3   3    0.26    0.15 
 -15   3  -3    0.24    0.16 
 -15   3  -3    0.22    0.18 
  15   3   3    0.22    0.16 
  17  -3   3   20.15    0.67 
 -17  -3  -3   20.26    0.55 
  17  -3   3   20.22    0.63 
 -17   3  -3   20.27    0.55 
 -17   3  -3   20.30    0.66 
  17   3   3   19.97    0.69 
  17   3   3   20.15    0.55 
  17   3   3   20.38    0.63 
  19  -3   3   11.53    0.58 
  19  -3   3   11.36    0.52 
 -19  -3  -3   11.25    0.43 
 -19   3  -3   11.17    0.52 
  19   3   3   11.23    0.57 
  19   3   3   11.46    0.51 
 -19   3  -3   11.24    0.43 
  19   3   3   11.33    0.43 
  21  -3   3    2.17    0.21 
 -21  -3  -3    2.16    0.13 
  21  -3   3    2.18    0.27 
 -21   3  -3    2.15    0.12 
  21   3   3    2.21    0.15 
 -21   3  -3    2.19    0.22 
  21   3   3    2.21    0.24 
  21   3   3    2.16    0.18 
  23  -3   3    2.79    0.30 
 -23  -3  -3    2.87    0.21 
  23  -3   3    2.80    0.28 
 -23   3  -3    2.79    0.19 
 -23   3  -3    2.80    0.28 
  23   3   3    2.78    0.25 
  23   3   3    2.83    0.19 
  23   3   3    2.80    0.28 
  25  -3   3    0.70    0.27 
  25  -3   3    0.70    0.24 
 -25  -3  -3    0.77    0.15 
  25   3   3    0.73    0.21 
  25   3   3    0.77    0.25 
 -25   3  -3    0.82    0.25 
  27  -3   3    2.59    0.28 
  27  -3   3    2.57    0.25 
 -27  -3  -3    2.67    0.18 
  27   3   3    2.66    0.28 
  27   3   3    2.73    0.27 
  29  -3   3    0.07    0.31 
  29  -3   3    0.02    0.28 
  29   3   3    0.04    0.25 
  29   3   3    0.08    0.27 
  31  -3   3    0.04    0.34 
  31  -3   3    0.12    0.31 
  31   3   3    0.20    0.31 
  31   3   3    0.05    0.28 
  33  -3   3    1.07    0.40 
  33  -3   3    0.95    0.40 
  33   3   3    0.89    0.34 
  33   3   3    0.86    0.34 
  34   4  -3   -0.04    0.31 
  32  -4  -3   -0.05    0.30 
  32  -4  -3    0.05    0.33 
  32   4  -3    0.01    0.30 
  32   4  -3   -0.05    0.28 
  30  -4  -3    0.83    0.34 
  30  -4  -3    0.79    0.36 
  30   4  -3    0.76    0.30 
  30   4  -3    0.73    0.31 
  28  -4  -3    3.50    0.39 
  28  -4  -3    3.49    0.39 
  28   4  -3    3.69    0.42 
  28   4  -3    3.52    0.39 
  26  -4  -3    0.73    0.30 
  26  -4  -3    0.84    0.33 
  26   4  -3    0.76    0.27 
  24  -4  -3    4.50    0.43 
  24  -4  -3    4.37    0.43 
  24   4  -3    4.58    0.45 
  22  -4  -3    2.30    0.37 
  22  -4  -3    2.45    0.40 
  22   4  -3    2.64    0.45 
  20  -4  -3    3.30    0.30 
  20  -4  -3    3.34    0.31 
  20   4  -3    3.48    0.36 
  18  -4  -3    0.70    0.25 
  18  -4  -3    0.74    0.27 
  18   4  -3    0.74    0.28 
  16  -4  -3    0.15    0.21 
  16  -4  -3    0.20    0.21 
  16   4  -3    0.29    0.24 
  14  -4  -3    1.14    0.21 
  14  -4  -3    1.16    0.21 
  14   4  -3    1.04    0.19 
 -14   4   3    1.12    0.18 
 -12  -4   3    4.24    0.33 
  12  -4  -3    4.29    0.33 
  12  -4  -3    4.25    0.30 
 -12   4   3    4.26    0.30 
  12   4  -3    4.21    0.33 
  12   4  -3    4.27    0.28 
  10  -4  -3    2.54    0.16 
 -10  -4   3    2.51    0.34 
  10  -4  -3    2.60    0.33 
 -10  -4   3    2.52    0.16 
  10  -4  -3    2.43    0.36 
 -10   4   3    2.56    0.31 
 -10   4   3    2.61    0.34 
  10   4  -3    2.54    0.34 
  10   4  -3    2.47    0.37 
   8  -4  -3    2.57    0.13 
  -8  -4   3    2.55    0.21 
  -8  -4   3    2.51    0.12 
   8  -4  -3    2.52    0.22 
   8  -4  -3    2.54    0.19 
  -8   4   3    2.49    0.18 
  -8   4   3    2.54    0.21 
   8   4  -3    2.68    0.21 
   8   4  -3    2.51    0.21 
   6  -4  -3    2.66    0.24 
  -6  -4   3    2.55    0.21 
  -6  -4   3    2.61    0.15 
   6  -4  -3    2.75    0.22 
   6  -4  -3    2.61    0.16 
  -6  -4   3    2.65    0.21 
   6   4  -3    2.58    0.19 
   6   4  -3    2.56    0.22 
  -6   4   3    2.68    0.21 
  -6   4   3    2.54    0.21 
   4  -4  -3    0.54    0.21 
   4  -4  -3    0.62    0.16 
  -4  -4   3    0.62    0.16 
  -4  -4   3    0.62    0.21 
  -4  -4   3    0.62    0.19 
  -4   4   3    0.69    0.24 
  -4   4   3    0.61    0.19 
   4   4  -3    0.62    0.19 
   4   4  -3    0.56    0.21 
   4   4  -3    0.60    0.16 
  -2  -4   3    5.47    0.27 
  -2  -4   3    5.56    0.28 
   2  -4  -3    5.55    0.31 
  -2  -4   3    5.47    0.24 
   2  -4  -3    5.49    0.25 
  -2   4   3    5.55    0.25 
   2   4  -3    5.43    0.28 
   2   4  -3    5.57    0.24 
   2   4  -3    5.56    0.27 
  -2   4   3    5.57    0.25 
  -2   4   3    5.70    0.31 
   0  -4   3    9.59    0.45 
   0  -4  -3    9.51    0.45 
   0  -4  -3    9.39    0.48 
   0  -4   3    9.48    0.43 
   0   4   3    9.74    0.49 
   0   4   3    9.60    0.42 
   0   4   3    9.67    0.46 
   0   4  -3    9.55    0.48 
   0   4  -3    9.51    0.43 
   0   4  -3    9.52    0.43 
   2  -4   3    3.72    0.31 
   2  -4   3    3.80    0.33 
  -2  -4  -3    4.03    0.37 
  -2  -4  -3    3.88    0.36 
   2   4   3    3.82    0.36 
  -2   4  -3    3.93    0.34 
  -2   4  -3    3.89    0.34 
   2   4   3    4.01    0.39 
  -2   4  -3    3.98    0.31 
   4  -4   3   23.51    0.61 
   4  -4   3   23.58    0.66 
  -4  -4  -3   23.62    0.69 
  -4  -4  -3   23.30    0.67 
   4   4   3   23.58    0.67 
   4   4   3   23.64    0.70 
  -4   4  -3   23.65    0.63 
  -4   4  -3   23.52    0.66 
  -4   4  -3   23.56    0.64 
  -6  -4  -3   37.83    1.27 
  -6  -4  -3   37.90    1.22 
   6  -4   3   38.12    1.21 
   6  -4   3   38.24    1.28 
  -6  -4  -3   38.15    1.30 
  -6   4  -3   38.17    1.22 
  -6   4  -3   38.13    1.22 
  -6   4  -3   38.51    1.30 
   6   4   3   38.29    1.28 
   6   4   3   38.44    1.33 
  -6   4  -3   38.10    1.28 
  -8  -4  -3    8.69    0.39 
   8  -4   3    8.65    0.43 
  -8  -4  -3    8.62    0.48 
   8  -4   3    8.72    0.40 
  -8  -4  -3    8.68    0.45 
  -8   4  -3    8.72    0.39 
  -8   4  -3    8.58    0.45 
  -8   4  -3    8.86    0.48 
   8   4   3    8.67    0.49 
   8   4   3    8.78    0.45 
  -8   4  -3    8.77    0.39 
 -10  -4  -3    3.46    0.25 
 -10  -4  -3    3.30    0.24 
  10  -4   3    3.40    0.24 
 -10  -4  -3    3.35    0.21 
  10  -4   3    3.55    0.28 
  10   4   3    3.43    0.28 
  10   4   3    3.44    0.25 
 -10   4  -3    3.33    0.25 
 -10   4  -3    3.38    0.25 
 -12  -4  -3    0.42    0.15 
  12  -4   3    0.46    0.18 
  12   4   3    0.46    0.19 
 -12   4  -3    0.39    0.19 
 -12   4  -3    0.37    0.18 
  12   4   3    0.42    0.22 
  14  -4   3    0.11    0.15 
 -14  -4  -3    0.15    0.10 
 -14   4  -3    0.11    0.13 
  14   4   3    0.09    0.15 
 -16  -4  -3    0.17    0.10 
  16  -4   3    0.19    0.18 
 -16   4  -3    0.20    0.10 
  16   4   3    0.14    0.19 
 -16   4  -3    0.18    0.16 
  18  -4   3    0.13    0.22 
  18  -4   3    0.12    0.19 
 -18  -4  -3    0.12    0.13 
  18   4   3    0.10    0.22 
 -18   4  -3    0.09    0.19 
 -18   4  -3    0.09    0.12 
  18   4   3    0.10    0.16 
 -20  -4  -3    6.86    0.31 
  20  -4   3    7.09    0.51 
  20  -4   3    7.04    0.45 
  20   4   3    6.92    0.52 
 -20   4  -3    6.93    0.45 
  20   4   3    6.90    0.42 
 -20   4  -3    6.86    0.31 
 -22  -4  -3    5.28    0.27 
  22  -4   3    5.27    0.40 
  22  -4   3    5.34    0.37 
  22   4   3    5.33    0.34 
  22   4   3    5.28    0.40 
 -22   4  -3    5.24    0.27 
  24  -4   3   -0.04    0.25 
 -24  -4  -3    0.01    0.13 
  24  -4   3    0.02    0.24 
  24   4   3   -0.02    0.19 
  24   4   3    0.00    0.25 
 -26  -4  -3    0.85    0.15 
  26  -4   3    0.83    0.27 
  26  -4   3    0.72    0.28 
  26   4   3    0.87    0.28 
  26   4   3    0.89    0.24 
  28  -4   3    0.00    0.28 
  28  -4   3    0.01    0.27 
  28   4   3    0.08    0.28 
  28   4   3   -0.03    0.22 
  30  -4   3    1.16    0.31 
  30  -4   3    1.25    0.30 
  30   4   3    1.22    0.30 
  30   4   3    1.28    0.28 
  32  -4   3    0.30    0.30 
  32  -4   3    0.23    0.34 
  32   4   3    0.39    0.28 
  32   4   3    0.39    0.31 
  31  -5  -3    2.18    0.36 
  31  -5  -3    2.17    0.37 
  31   5  -3    2.23    0.39 
  31   5  -3    2.22    0.33 
  29  -5  -3    0.11    0.30 
  29  -5  -3    0.08    0.31 
  29   5  -3    0.16    0.28 
  29   5  -3    0.07    0.28 
  27  -5  -3    0.28    0.36 
  27  -5  -3    0.26    0.36 
  27   5  -3    0.20    0.33 
  25  -5  -3    4.02    0.40 
  25  -5  -3    3.89    0.39 
  25   5  -3    3.82    0.37 
  23  -5  -3    0.56    0.27 
  23  -5  -3    0.51    0.25 
  23   5  -3    0.56    0.28 
  21  -5  -3    0.86    0.33 
  21  -5  -3    0.99    0.37 
  21   5  -3    0.78    0.28 
  19  -5  -3    0.04    0.22 
  19  -5  -3    0.09    0.24 
  19   5  -3    0.13    0.24 
  17  -5  -3    4.47    0.28 
  17  -5  -3    4.33    0.24 
  17   5  -3    4.32    0.24 
  15  -5  -3   15.05    0.57 
  15  -5  -3   15.11    0.58 
  15   5  -3   14.99    0.60 
  13  -5  -3    0.70    0.25 
  13  -5  -3    0.77    0.27 
  13   5  -3    0.84    0.30 
  11  -5  -3    0.30    0.21 
  11  -5  -3    0.36    0.24 
 -11  -5   3    0.35    0.09 
  11   5  -3    0.39    0.25 
  11   5  -3    0.38    0.25 
 -11   5   3    0.32    0.19 
  -9  -5   3   23.17    0.49 
   9  -5  -3   23.37    0.51 
  -9  -5   3   23.33    0.69 
   9  -5  -3   23.27    0.69 
   9   5  -3   23.14    0.64 
   9   5  -3   23.48    0.71 
  -9   5   3   23.31    0.64 
  -9   5   3   23.65    0.76 
  -7  -5   3    0.35    0.13 
  -7  -5   3    0.33    0.09 
   7  -5  -3    0.35    0.16 
   7  -5  -3    0.35    0.09 
  -7  -5   3    0.34    0.12 
   7   5  -3    0.35    0.16 
  -7   5   3    0.33    0.16 
  -7   5   3    0.34    0.13 
   7   5  -3    0.39    0.13 
  -5  -5   3    2.68    0.22 
   5  -5  -3    2.67    0.24 
  -5  -5   3    2.77    0.31 
   5  -5  -3    2.64    0.33 
  -5  -5   3    2.69    0.28 
   5   5  -3    2.73    0.33 
  -5   5   3    2.61    0.27 
  -5   5   3    2.69    0.30 
   5   5  -3    2.78    0.28 
  -3  -5   3    1.99    0.19 
   3  -5  -3    2.02    0.27 
  -3  -5   3    1.86    0.22 
  -3  -5   3    2.03    0.22 
   3  -5  -3    1.95    0.19 
  -3   5   3    2.01    0.25 
  -3   5   3    1.98    0.21 
   3   5  -3    1.93    0.21 
   3   5  -3    1.94    0.24 
  -3   5   3    1.99    0.21 
  -1  -5   3    5.98    0.24 
   1  -5  -3    6.02    0.28 
  -1  -5   3    6.11    0.25 
  -1  -5   3    6.02    0.25 
   1  -5  -3    6.09    0.25 
  -1   5   3    5.98    0.27 
  -1   5   3    5.99    0.27 
  -1   5   3    6.05    0.24 
   1   5  -3    6.01    0.27 
   1   5  -3    6.02    0.24 
   1  -5   3   14.08    0.48 
  -1  -5  -3   13.87    0.51 
  -1  -5  -3   14.01    0.49 
   1  -5   3   13.99    0.46 
   1   5   3   13.95    0.51 
  -1   5  -3   14.14    0.49 
   1   5   3   14.04    0.52 
  -1   5  -3   13.95    0.46 
   3  -5   3    4.70    0.31 
   3  -5   3    4.55    0.28 
  -3  -5  -3    4.58    0.31 
  -3  -5  -3    4.56    0.34 
  -3   5  -3    4.68    0.31 
   3   5   3    4.68    0.36 
  -3   5  -3    4.64    0.30 
   3   5   3    4.63    0.31 
  -3   5  -3    4.67    0.30 
  -5  -5  -3    1.07    0.16 
   5  -5   3    1.11    0.13 
   5  -5   3    1.10    0.13 
  -5  -5  -3    1.07    0.13 
  -5   5  -3    1.08    0.13 
   5   5   3    1.09    0.15 
  -5   5  -3    1.10    0.12 
   5   5   3    1.08    0.13 
  -5   5  -3    1.09    0.12 
   7  -5   3   24.84    0.67 
  -7  -5  -3   24.94    0.71 
  -7  -5  -3   25.12    0.76 
   7  -5   3   25.11    0.73 
  -7  -5  -3   25.22    0.67 
  -7   5  -3   25.11    0.66 
  -7   5  -3   25.32    0.74 
   7   5   3   25.16    0.77 
  -7   5  -3   25.16    0.73 
  -7   5  -3   25.05    0.67 
   7   5   3   24.83    0.71 
  -9  -5  -3    5.80    0.30 
   9  -5   3    5.67    0.33 
  -9  -5  -3    5.69    0.34 
   9   5   3    5.69    0.39 
  -9   5  -3    5.75    0.31 
  -9   5  -3    5.67    0.37 
  -9   5  -3    5.65    0.28 
 -11  -5  -3    0.94    0.25 
 -11  -5  -3    1.01    0.21 
  11  -5   3    1.05    0.25 
 -11   5  -3    1.03    0.28 
 -11   5  -3    1.04    0.24 
  11   5   3    0.81    0.25 
 -11   5  -3    0.95    0.19 
  13  -5   3   -0.03    0.15 
 -13  -5  -3    0.05    0.12 
  13   5   3   -0.01    0.18 
 -13   5  -3    0.00    0.18 
 -13   5  -3    0.04    0.09 
 -15  -5  -3    0.12    0.12 
  15  -5   3    0.11    0.18 
  15   5   3    0.05    0.18 
 -15   5  -3    0.12    0.18 
  17  -5   3    3.82    0.24 
 -17  -5  -3    3.84    0.16 
 -17   5  -3    3.78    0.13 
  17   5   3    3.81    0.28 
 -19  -5  -3    1.26    0.22 
  19  -5   3    1.06    0.30 
 -19   5  -3    1.22    0.22 
  19   5   3    1.24    0.39 
 -21  -5  -3    0.21    0.16 
  21  -5   3    0.43    0.30 
  21   5   3    0.26    0.24 
  21   5   3    0.30    0.33 
  23  -5   3    3.96    0.30 
 -23  -5  -3    4.05    0.19 
  23   5   3    3.88    0.25 
  23   5   3    4.03    0.37 
  25  -5   3    0.68    0.31 
  25   5   3    0.52    0.25 
  25   5   3    0.65    0.33 
  27  -5   3    0.37    0.28 
  27  -5   3    0.23    0.30 
  27   5   3    0.37    0.28 
  27   5   3    0.36    0.24 
  29  -5   3    0.21    0.30 
  29  -5   3    0.20    0.36 
  29   5   3    0.30    0.33 
  29   5   3    0.26    0.25 
  31  -5   3   -0.08    0.36 
  31  -5   3   -0.02    0.33 
  31   5   3    0.03    0.28 
  31   5   3    0.08    0.31 
  30  -6  -3    0.90    0.36 
  30  -6  -3    0.85    0.33 
  30   6  -3    0.82    0.34 
  28  -6  -3    0.06    0.31 
  28  -6  -3   -0.17    0.30 
  28   6  -3   -0.01    0.34 
  26  -6  -3    0.38    0.33 
  26  -6  -3    0.26    0.33 
  26   6  -3    0.27    0.28 
  24  -6  -3    0.03    0.27 
  24  -6  -3    0.10    0.28 
  24   6  -3   -0.05    0.27 
  22  -6  -3    5.07    0.48 
  22  -6  -3    5.06    0.49 
  22   6  -3    5.03    0.51 
  20  -6  -3    0.14    0.27 
  20  -6  -3    0.06    0.27 
  20   6  -3    0.16    0.27 
  18  -6  -3    0.16    0.24 
  18  -6  -3    0.25    0.27 
  18   6  -3    0.21    0.25 
  16  -6  -3    8.33    0.58 
  16  -6  -3    8.02    0.57 
  16   6  -3    8.41    0.63 
  14  -6  -3    6.02    0.45 
  14  -6  -3    6.34    0.48 
  14   6  -3    6.23    0.49 
 -12  -6   3    1.76    0.13 
  12  -6  -3    1.94    0.39 
  12   6  -3    1.76    0.34 
  10  -6  -3    1.06    0.07 
  10  -6  -3    0.96    0.19 
 -10  -6   3    1.04    0.09 
  10   6  -3    1.11    0.22 
  -8  -6   3   17.23    0.49 
  -8  -6   3   16.90    0.60 
   8  -6  -3   17.34    0.49 
   8  -6  -3   17.32    0.67 
   8   6  -3   17.42    0.69 
  -8   6   3   17.29    0.61 
   6  -6  -3   13.38    0.60 
   6  -6  -3   13.29    0.48 
  -6  -6   3   13.51    0.57 
  -6  -6   3   13.47    0.48 
  -6   6   3   13.33    0.55 
   6   6  -3   13.53    0.57 
   6   6  -3   13.45    0.63 
  -4  -6   3    0.41    0.15 
   4  -6  -3    0.47    0.12 
  -4  -6   3    0.42    0.16 
  -4  -6   3    0.42    0.12 
   4  -6  -3    0.43    0.18 
   4   6  -3    0.45    0.16 
  -4   6   3    0.46    0.13 
  -4   6   3    0.44    0.15 
   4   6  -3    0.41    0.16 
  -2  -6   3    3.17    0.25 
  -2  -6   3    3.31    0.30 
   2  -6  -3    3.19    0.33 
  -2  -6   3    3.14    0.28 
   2  -6  -3    3.16    0.27 
   2   6  -3    3.06    0.27 
  -2   6   3    3.24    0.28 
  -2   6   3    3.07    0.27 
   2   6  -3    3.19    0.31 
   0  -6  -3   17.58    0.57 
   0  -6   3   17.74    0.55 
   0  -6  -3   17.72    0.61 
   0  -6   3   17.54    0.57 
   0  -6   3   17.77    0.58 
   0   6  -3   17.85    0.60 
   0   6  -3   17.74    0.57 
   0   6   3   17.69    0.55 
   0   6   3   17.76    0.58 
  -2  -6  -3    1.57    0.31 
   2  -6   3    1.46    0.28 
   2  -6   3    1.57    0.28 
  -2  -6  -3    1.47    0.30 
   2   6   3    1.70    0.33 
  -2   6  -3    1.66    0.30 
  -2   6  -3    1.64    0.30 
  -4  -6  -3    0.11    0.19 
   4  -6   3    0.09    0.16 
   4  -6   3    0.09    0.16 
  -4  -6  -3    0.09    0.16 
  -4   6  -3    0.16    0.15 
   4   6   3    0.14    0.19 
  -4   6  -3    0.11    0.13 
   6  -6   3    3.17    0.24 
  -6  -6  -3    3.27    0.28 
  -6   6  -3    3.17    0.21 
   6   6   3    3.18    0.27 
  -6   6  -3    3.24    0.21 
  -8  -6  -3    0.21    0.15 
  -8  -6  -3    0.19    0.18 
   8  -6   3    0.19    0.16 
   8   6   3    0.16    0.21 
  -8   6  -3    0.24    0.16 
  -8   6  -3    0.18    0.12 
  10  -6   3    3.20    0.28 
 -10  -6  -3    3.14    0.24 
 -10  -6  -3    3.18    0.31 
  10   6   3    3.11    0.33 
 -10   6  -3    3.20    0.27 
 -10   6  -3    3.14    0.22 
 -12  -6  -3    0.52    0.15 
  12  -6   3    0.44    0.18 
 -12  -6  -3    0.43    0.21 
 -12   6  -3    0.44    0.15 
  12   6   3    0.53    0.24 
 -12   6  -3    0.45    0.12 
 -14  -6  -3    0.35    0.18 
  14  -6   3    0.34    0.25 
 -14   6  -3    0.29    0.15 
  14   6   3    0.20    0.25 
  16  -6   3   12.12    0.45 
 -16  -6  -3   12.12    0.33 
 -16   6  -3   12.00    0.28 
  16   6   3   12.20    0.55 
 -18  -6  -3    4.70    0.27 
  18  -6   3    4.68    0.36 
 -18   6  -3    4.69    0.22 
  18   6   3    4.81    0.46 
 -20  -6  -3    2.90    0.13 
  20  -6   3    2.93    0.25 
  20   6   3    2.83    0.27 
  22  -6   3    0.78    0.27 
  22   6   3    0.76    0.30 
  24  -6   3    2.58    0.36 
  24   6   3    2.61    0.40 
  24   6   3    2.57    0.31 
  26  -6   3    1.26    0.36 
  26   6   3    1.32    0.33 
  26   6   3    1.25    0.40 
  28  -6   3    0.12    0.31 
  28   6   3    0.24    0.28 
  28   6   3    0.21    0.31 
  29  -7  -3    0.74    0.37 
  27  -7  -3    0.73    0.36 
  27  -7  -3    0.68    0.34 
  27   7  -3    0.76    0.36 
  25  -7  -3    2.59    0.39 
  25  -7  -3    2.66    0.42 
  25   7  -3    2.53    0.37 
  23  -7  -3    5.03    0.36 
  23  -7  -3    4.99    0.40 
  23   7  -3    4.94    0.36 
  21  -7  -3    2.13    0.30 
  21  -7  -3    2.12    0.30 
  21   7  -3    2.09    0.28 
  19  -7  -3    4.84    0.40 
  19   7  -3    4.44    0.34 
  17  -7  -3    0.68    0.30 
  17   7  -3    0.64    0.27 
  15  -7  -3    1.59    0.30 
  15   7  -3    1.66    0.30 
  13  -7  -3    0.23    0.28 
 -13  -7   3    0.14    0.09 
  13   7  -3    0.20    0.28 
 -11  -7   3    0.05    0.09 
  11  -7  -3    0.04    0.07 
  11  -7  -3    0.05    0.22 
  11   7  -3   -0.01    0.22 
   9  -7  -3    0.15    0.10 
  -9  -7   3    0.19    0.12 
   9  -7  -3    0.23    0.27 
  -9  -7   3    0.26    0.22 
   9   7  -3    0.14    0.22 
  -7  -7   3   10.36    0.37 
   7  -7  -3   10.32    0.28 
   7  -7  -3   10.26    0.45 
  -7  -7   3   10.33    0.28 
   7   7  -3   10.23    0.43 
  -5  -7   3    0.54    0.18 
  -5  -7   3    0.57    0.13 
   5  -7  -3    0.57    0.21 
   5  -7  -3    0.50    0.12 
   5   7  -3    0.60    0.19 
  -5   7   3    0.56    0.13 
   3  -7  -3    5.58    0.30 
   3  -7  -3    5.46    0.19 
  -3  -7   3    5.49    0.19 
  -3  -7   3    5.53    0.24 
  -3   7   3    5.43    0.19 
   3   7  -3    5.45    0.24 
  -3   7   3    5.53    0.24 
   1  -7  -3    0.67    0.13 
  -1  -7   3    0.68    0.16 
  -1  -7   3    0.64    0.13 
   1  -7  -3    0.68    0.21 
  -1  -7   3    0.62    0.12 
  -1   7   3    0.61    0.13 
   1   7  -3    0.70    0.16 
  -1   7   3    0.60    0.13 
  -1  -7  -3    2.14    0.25 
  -1  -7  -3    2.11    0.30 
   1  -7   3    2.17    0.28 
   1  -7   3    2.03    0.22 
   1  -7   3    2.10    0.27 
   1   7   3    1.96    0.24 
  -1   7  -3    2.05    0.24 
  -3  -7  -3    1.29    0.27 
   3  -7   3    1.37    0.25 
   3   7   3    1.29    0.24 
  -3   7  -3    1.39    0.22 
  -5  -7  -3    0.15    0.22 
   5  -7   3    0.21    0.19 
  -5   7  -3    0.13    0.16 
   5   7   3    0.09    0.21 
  -7  -7  -3    0.12    0.22 
   7  -7   3    0.13    0.18 
  -7   7  -3    0.12    0.13 
   7   7   3    0.07    0.21 
   9  -7   3    1.23    0.21 
  -9  -7  -3    1.20    0.21 
  -9  -7  -3    1.19    0.16 
   9   7   3    1.25    0.27 
  -9   7  -3    1.23    0.15 
  11  -7   3    0.12    0.19 
 -11  -7  -3    0.11    0.19 
 -11  -7  -3    0.15    0.15 
  11   7   3    0.13    0.24 
 -11   7  -3    0.16    0.12 
 -13  -7  -3    7.68    0.40 
 -13  -7  -3    7.50    0.25 
  13  -7   3    7.40    0.31 
 -13   7  -3    7.47    0.24 
  13   7   3    7.43    0.39 
 -15  -7  -3    0.21    0.13 
  15  -7   3    0.23    0.24 
  15   7   3    0.29    0.28 
 -15   7  -3    0.18    0.10 
  17  -7   3    0.34    0.28 
 -17  -7  -3    0.39    0.18 
  17   7   3    0.30    0.31 
 -19  -7  -3    4.64    0.28 
  19  -7   3    4.63    0.37 
  19   7   3    4.55    0.43 
  21  -7   3    0.01    0.25 
  21   7   3    0.05    0.30 
  23  -7   3   -0.03    0.27 
  23   7   3    0.07    0.31 
  25  -7   3    0.21    0.30 
  25   7   3    0.40    0.25 
  25   7   3    0.28    0.31 
  27  -7   3   -0.17    0.28 
  27   7   3   -0.02    0.48 
  27   7   3    0.06    0.28 
  26  -8  -3    0.06    0.37 
  24  -8  -3    2.39    0.46 
  24   8  -3    2.30    0.43 
  22  -8  -3    0.60    0.36 
  22   8  -3    0.61    0.37 
  20  -8  -3   -0.01    0.34 
  20   8  -3    0.05    0.33 
  18  -8  -3    1.82    0.37 
  18   8  -3    1.71    0.33 
  16  -8  -3    0.60    0.28 
  16   8  -3    0.51    0.25 
  14  -8  -3   -0.06    0.28 
  14   8  -3    0.05    0.28 
  12  -8  -3    1.51    0.39 
  12   8  -3    1.37    0.36 
 -10  -8   3    0.09    0.13 
  10  -8  -3    0.10    0.30 
 -10  -8   3    0.04    0.22 
  10   8  -3    0.00    0.22 
   8  -8  -3    0.04    0.12 
  -8  -8   3    0.02    0.21 
  -8  -8   3    0.06    0.12 
   8  -8  -3    0.04    0.24 
   8   8  -3    0.00    0.22 
  -6  -8   3    0.67    0.25 
  -6  -8   3    0.75    0.19 
   6  -8  -3    0.71    0.18 
   6  -8  -3    0.69    0.28 
  -6   8   3    0.72    0.18 
   6   8  -3    0.73    0.28 
  -4  -8   3    1.95    0.25 
   4  -8  -3    2.00    0.21 
  -4  -8   3    2.01    0.22 
   4  -8  -3    1.99    0.31 
   4   8  -3    1.99    0.28 
  -4   8   3    1.96    0.21 
  -2  -8   3    0.11    0.21 
   2  -8  -3    0.12    0.15 
   2  -8  -3    0.12    0.24 
  -2   8   3    0.11    0.18 
   2   8  -3    0.14    0.21 
   0  -8  -3    1.89    0.37 
   0  -8   3    1.77    0.31 
   0   8  -3    1.83    0.33 
   0   8   3    1.86    0.33 
  -2  -8  -3   14.71    0.71 
   2  -8   3   14.83    0.66 
  -2   8  -3   14.69    0.64 
   2   8   3   14.75    0.69 
   4  -8   3    0.76    0.28 
  -4  -8  -3    0.76    0.31 
  -4   8  -3    0.79    0.27 
   4   8   3    0.76    0.30 
  -6  -8  -3    0.83    0.28 
   6  -8   3    0.88    0.25 
   6   8   3    0.85    0.27 
  -6   8  -3    0.89    0.21 
  -8  -8  -3    2.46    0.40 
   8  -8   3    2.37    0.34 
   8   8   3    2.41    0.39 
  -8   8  -3    2.43    0.31 
  10  -8   3    0.77    0.28 
 -10  -8  -3    0.73    0.21 
 -10  -8  -3    0.76    0.30 
 -10   8  -3    0.72    0.18 
  10   8   3    0.68    0.30 
 -12  -8  -3    0.17    0.28 
 -12  -8  -3    0.18    0.18 
  12  -8   3    0.21    0.25 
  12   8   3    0.13    0.25 
 -12   8  -3    0.16    0.15 
  14  -8   3    0.96    0.34 
 -14  -8  -3    0.86    0.37 
 -14  -8  -3    0.94    0.25 
  14   8   3    0.80    0.39 
  16  -8   3    6.93    0.49 
 -16  -8  -3    6.95    0.33 
  18  -8   3    0.48    0.31 
  18   8   3    0.50    0.39 
  20  -8   3    0.66    0.31 
  20   8   3    0.68    0.37 
  22  -8   3    1.77    0.36 
  22   8   3    1.75    0.42 
  24  -8   3    0.12    0.33 
  24   8   3    0.09    0.36 
  23  -9  -3    1.20    0.39 
  21  -9  -3    0.50    0.33 
  21   9  -3    0.37    0.31 
  19  -9  -3    0.38    0.36 
  19   9  -3    0.33    0.30 
  17  -9  -3    0.10    0.33 
  17   9  -3    0.05    0.33 
  15  -9  -3    1.63    0.37 
  15   9  -3    1.67    0.37 
  13  -9  -3    3.97    0.49 
  13   9  -3    4.00    0.49 
  11  -9  -3    4.25    0.48 
  11   9  -3    3.91    0.40 
  -9  -9   3    3.42    0.36 
   9  -9  -3    3.39    0.40 
   9   9  -3    3.44    0.39 
   7  -9  -3    0.70    0.27 
  -7  -9   3    0.74    0.25 
   7   9  -3    0.60    0.22 
   5  -9  -3    0.12    0.28 
  -5  -9   3    0.08    0.22 
  -5   9   3    0.06    0.16 
   5   9  -3   -0.02    0.22 
  -3  -9   3    0.09    0.25 
   3  -9  -3    0.09    0.27 
   3   9  -3    0.03    0.24 
  -3   9   3    0.06    0.19 
  -1  -9   3    2.13    0.27 
   1  -9  -3    2.08    0.30 
  -1   9   3    2.04    0.22 
   1   9  -3    1.92    0.22 
  -1  -9  -3   -0.04    0.25 
   1  -9   3    0.02    0.21 
   1   9   3    0.00    0.21 
  -1   9  -3   -0.05    0.19 
  -3  -9  -3    0.08    0.27 
   3  -9   3    0.00    0.21 
  -3   9  -3    0.04    0.19 
   3   9   3    0.05    0.22 
   5  -9   3    0.47    0.24 
  -5  -9  -3    0.40    0.25 
   5   9   3    0.39    0.24 
  -5   9  -3    0.48    0.19 
  -7  -9  -3    0.27    0.30 
   7  -9   3    0.12    0.22 
   7   9   3    0.03    0.24 
  -7   9  -3    0.13    0.18 
   9  -9   3    2.96    0.31 
  -9  -9  -3    3.03    0.36 
  -9   9  -3    2.86    0.22 
   9   9   3    2.85    0.33 
  11  -9   3    0.88    0.28 
 -11  -9  -3    0.85    0.21 
 -11  -9  -3    0.98    0.34 
  11   9   3    0.78    0.30 
 -13  -9  -3    0.18    0.16 
  13  -9   3    0.10    0.25 
 -13  -9  -3    0.19    0.31 
  13   9   3    0.15    0.25 
  15  -9   3    1.22    0.27 
  15   9   3    1.24    0.31 
  17  -9   3    0.14    0.28 
  17   9   3    0.15    0.28 
  19  -9   3    0.15    0.28 
  19   9   3    0.29    0.34 
  21  -9   3   -0.03    0.30 
  21   9   3   -0.05    0.36 
  18 -10  -3    0.87    0.40 
  18  10  -3    0.82    0.40 
  16 -10  -3    0.08    0.39 
  16  10  -3    0.04    0.34 
  14 -10  -3    0.14    0.33 
  14  10  -3    0.04    0.31 
  12 -10  -3    6.10    0.54 
  12  10  -3    5.92    0.51 
 -10 -10   3    1.96    0.39 
  10 -10  -3    1.94    0.43 
  10  10  -3    1.89    0.43 
  -8 -10   3    0.21    0.31 
   8 -10  -3    0.19    0.33 
   8  10  -3    0.26    0.34 
  -6 -10   3    1.51    0.33 
   6 -10  -3    1.62    0.40 
   6  10  -3    1.51    0.34 
  -4 -10   3    0.39    0.31 
   4 -10  -3    0.36    0.37 
   4  10  -3    0.18    0.28 
  -4  10   3    0.24    0.21 
  -2 -10   3    5.28    0.40 
   2 -10  -3    5.12    0.43 
  -2  10   3    4.93    0.31 
   2  10  -3    5.01    0.37 
   0 -10   3    0.29    0.27 
   0 -10  -3    0.36    0.30 
   0  10   3    0.29    0.24 
   0  10  -3    0.23    0.24 
  -2 -10  -3    0.03    0.30 
   2 -10   3    0.10    0.25 
   2  10   3    0.09    0.25 
  -2  10  -3    0.06    0.22 
  -4 -10  -3    8.46    0.51 
   4 -10   3    8.29    0.43 
  -4  10  -3    8.10    0.36 
   4  10   3    8.23    0.45 
   6 -10   3    1.43    0.31 
  -6 -10  -3    1.38    0.34 
  -6  10  -3    1.38    0.27 
   6  10   3    1.33    0.33 
  -8 -10  -3    0.23    0.34 
   8 -10   3    0.19    0.28 
   8  10   3    0.10    0.30 
 -10 -10  -3    0.94    0.22 
 -10 -10  -3    0.99    0.34 
  10 -10   3    0.88    0.28 
  10  10   3    0.84    0.31 
  12 -10   3    1.44    0.30 
 -12 -10  -3    1.44    0.31 
  12  10   3    1.38    0.33 
 -14 -10  -3    0.24    0.34 
  14 -10   3    0.15    0.30 
  14  10   3    0.06    0.33 
  16 -10   3   -0.03    0.30 
  16  10   3    0.00    0.33 
  11 -11  -3    0.16    0.34 
  11  11  -3    0.12    0.31 
  -9 -11   3    0.06    0.28 
   9 -11  -3    0.11    0.39 
   9  11  -3   -0.12    0.30 
  -7 -11   3    0.01    0.27 
   7 -11  -3   -0.04    0.31 
   7  11  -3   -0.08    0.30 
  -5 -11   3    0.30    0.30 
   5 -11  -3    0.25    0.33 
   5  11  -3    0.11    0.28 
   3 -11  -3    2.09    0.39 
  -3 -11   3    2.10    0.36 
   3  11  -3    1.94    0.36 
  -1 -11   3    0.29    0.30 
   1 -11  -3    0.25    0.33 
  -1  11   3    0.19    0.22 
   1  11  -3    0.19    0.27 
  -1 -11  -3    0.41    0.31 
   1 -11   3    0.43    0.27 
  -1  11  -3    0.24    0.22 
   1  11   3    0.23    0.22 
   3 -11   3    0.36    0.28 
  -3 -11  -3    0.44    0.36 
  -3  11  -3    0.22    0.33 
   3  11   3    0.24    0.25 
  -5 -11  -3    0.83    0.33 
   5 -11   3    0.68    0.27 
   5  11   3    0.66    0.28 
  -7 -11  -3    0.55    0.30 
   7 -11   3    0.61    0.27 
   7  11   3    0.48    0.27 
   9 -11   3    0.08    0.25 
  -9 -11  -3    0.23    0.34 
   9  11   3    0.02    0.28 
  11  11   3    0.12    0.30 
  34   0  -4    0.28    0.33 
  32   0  -4    1.43    0.31 
  32   0  -4    1.52    0.24 
  30   0  -4    1.50    0.27 
  30   0  -4    1.59    0.39 
  28   0  -4    2.86    0.31 
  28   0  -4    2.79    0.39 
  26   0  -4    2.47    0.24 
  26   0  -4    2.57    0.31 
  26   0  -4    2.62    0.40 
  24   0  -4    0.47    0.15 
 -24   0   4    0.49    0.18 
  24   0  -4    0.54    0.27 
  24   0  -4    0.46    0.18 
 -22   0   4   49.74    1.04 
  22   0  -4   49.48    1.15 
  22   0  -4   49.81    1.06 
  22   0  -4   49.41    0.95 
  20   0  -4    5.12    0.34 
  20   0  -4    4.87    0.25 
  20   0  -4    5.02    0.39 
 -20   0   4    5.12    0.33 
  18   0  -4    4.52    0.31 
  18   0  -4    4.69    0.28 
 -18   0   4    4.60    0.27 
  16   0  -4  135.33    3.22 
 -16   0   4  135.39    3.22 
  16   0  -4  136.24    3.31 
  14   0  -4   40.87    1.43 
  14   0  -4   41.62    1.39 
 -14   0   4   41.21    1.37 
  12   0  -4    0.36    0.10 
  12   0  -4    0.36    0.13 
 -12   0   4    0.34    0.12 
  10   0  -4  135.56    3.89 
   8   0  -4   13.19    0.61 
   6   0  -4    0.20    0.09 
   4   0  -4    5.68    0.22 
   2   0  -4  216.95    5.82 
  -2   0   4  219.35    5.85 
   2   0  -4  216.62    5.84 
   0   0   4   30.96    0.82 
   0   0  -4   30.96    0.82 
   0   0  -4   30.89    0.73 
   0   0   4   30.85    0.73 
  -2   0  -4    8.01    0.40 
   2   0   4    8.14    0.39 
   2   0   4    8.08    0.30 
  -2   0  -4    8.15    0.30 
   4   0   4    4.71    0.21 
  -4   0  -4    4.61    0.31 
  -4   0  -4    4.78    0.24 
   4   0   4    4.71    0.30 
   6   0   4   28.41    0.89 
  -6   0  -4   27.89    0.97 
  -6   0  -4   28.22    0.91 
   6   0   4   28.64    0.98 
  -8   0  -4    1.05    0.12 
   8   0   4    1.04    0.09 
  -8   0  -4    1.04    0.09 
   8   0   4    1.00    0.07 
  -8   0  -4    1.06    0.12 
   8   0   4    1.01    0.12 
  10   0   4    4.73    0.19 
 -10   0  -4    4.75    0.21 
  10   0   4    4.79    0.19 
 -10   0  -4    4.76    0.18 
 -10   0  -4    4.84    0.22 
  12   0   4   19.42    0.40 
  12   0   4   19.38    0.37 
 -12   0  -4   19.44    0.42 
 -12   0  -4   19.32    0.36 
 -12   0  -4   19.30    0.40 
 -14   0  -4   15.41    0.45 
 -14   0  -4   15.28    0.46 
  14   0   4   15.14    0.45 
  14   0   4   15.30    0.46 
 -14   0  -4   15.14    0.48 
 -16   0  -4   14.73    0.43 
 -16   0  -4   14.84    0.48 
 -16   0  -4   14.88    0.46 
  16   0   4   14.75    0.45 
  16   0   4   14.89    0.45 
 -18   0  -4    6.49    0.42 
 -18   0  -4    6.35    0.43 
 -18   0  -4    6.62    0.42 
  18   0   4    6.62    0.45 
  18   0   4    6.63    0.42 
  20   0   4    0.31    0.21 
 -20   0  -4    0.45    0.22 
 -22   0  -4   12.81    0.61 
  22   0   4   13.01    0.67 
  24   0   4    7.44    0.48 
 -24   0  -4    7.31    0.45 
 -26   0  -4    3.86    0.33 
  26   0   4    3.75    0.33 
 -28   0  -4    0.93    0.30 
  28   0   4    0.86    0.31 
 -30   0  -4    0.21    0.27 
  30   0   4    0.09    0.30 
 -32   0  -4    2.15    0.28 
  32   0   4    2.15    0.31 
  35  -1  -4    0.02    0.33 
  35   1  -4    0.00    0.25 
  35   1  -4   -0.06    0.28 
  33  -1  -4    0.13    0.31 
  33   1  -4    0.16    0.25 
  33   1  -4    0.14    0.34 
  31  -1  -4    1.42    0.22 
  31  -1  -4    1.27    0.30 
  31   1  -4    1.30    0.30 
  31   1  -4    1.38    0.24 
  29  -1  -4    0.05    0.27 
  29  -1  -4    0.06    0.16 
  29   1  -4    0.09    0.22 
  29   1  -4    0.03    0.27 
  27  -1  -4    1.65    0.18 
  27  -1  -4    1.62    0.28 
  27   1  -4    1.68    0.22 
  27   1  -4    1.65    0.27 
 -27   1   4    1.66    0.18 
  25  -1  -4    1.00    0.28 
  25  -1  -4    0.92    0.19 
  25  -1  -4    0.96    0.18 
  25   1  -4    1.06    0.30 
  25   1  -4    0.99    0.15 
  25   1  -4    0.94    0.22 
 -25   1   4    0.99    0.18 
  23  -1  -4    0.23    0.24 
  23  -1  -4    0.31    0.16 
  23  -1  -4    0.25    0.15 
 -23   1   4    0.35    0.16 
  23   1  -4    0.24    0.22 
  23   1  -4    0.27    0.12 
  23   1  -4    0.25    0.19 
  21  -1  -4    2.26    0.18 
  21  -1  -4    2.31    0.27 
  21  -1  -4    2.35    0.21 
 -21  -1   4    2.39    0.24 
  21   1  -4    2.34    0.16 
  21   1  -4    2.29    0.27 
  21   1  -4    2.29    0.24 
 -21   1   4    2.40    0.19 
 -19  -1   4    0.54    0.18 
  19  -1  -4    0.61    0.24 
  19  -1  -4    0.63    0.16 
  19   1  -4    0.61    0.21 
  19   1  -4    0.56    0.12 
  19   1  -4    0.57    0.24 
 -19   1   4    0.55    0.15 
  17  -1  -4    6.06    0.40 
 -17  -1   4    6.08    0.37 
  17  -1  -4    5.89    0.31 
  17   1  -4    6.15    0.39 
  17   1  -4    6.15    0.40 
 -17   1   4    6.09    0.31 
  15  -1  -4   98.23    2.77 
  15  -1  -4   98.94    2.67 
 -15  -1   4   98.41    2.74 
  15   1  -4   98.05    2.74 
  13  -1  -4    0.47    0.13 
 -13  -1   4    0.52    0.18 
  13  -1  -4    0.41    0.16 
  13   1  -4    0.54    0.16 
  11  -1  -4    0.39    0.09 
 -11  -1   4    0.38    0.10 
  11  -1  -4    0.40    0.12 
  11   1  -4    0.41    0.12 
   9  -1  -4    0.27    0.10 
   9  -1  -4    0.23    0.13 
   9  -1  -4    0.26    0.12 
  -9  -1   4    0.22    0.12 
   9   1  -4    0.26    0.13 
   9   1  -4    0.27    0.10 
   7  -1  -4    1.78    0.18 
   7  -1  -4    1.71    0.19 
   7   1  -4    1.80    0.21 
   7   1  -4    1.79    0.15 
   5  -1  -4    0.10    0.07 
  -5  -1   4    0.10    0.07 
   5  -1  -4    0.12    0.09 
   5   1  -4    0.10    0.10 
   5   1  -4    0.10    0.07 
   3  -1  -4    3.51    0.18 
   3  -1  -4    3.46    0.16 
  -3  -1   4    3.48    0.19 
  -3   1   4    3.43    0.18 
   3   1  -4    3.50    0.18 
   1  -1  -4  114.00    3.02 
   1  -1  -4  113.44    3.10 
  -1  -1   4  114.38    3.08 
   1  -1  -4  114.35    3.07 
   1   1  -4  114.07    3.08 
  -1   1   4  114.24    3.05 
  -1  -1  -4   15.00    0.54 
  -1  -1  -4   14.97    0.46 
   1  -1   4   14.94    0.51 
  -1  -1  -4   14.79    0.40 
   1   1   4   14.83    0.52 
   1   1   4   15.02    0.46 
  -1   1  -4   14.98    0.51 
   3  -1   4    0.48    0.09 
  -3  -1  -4    0.50    0.07 
  -3  -1  -4    0.48    0.12 
   3   1   4    0.50    0.10 
  -3   1  -4    0.47    0.10 
   3   1   4    0.48    0.07 
   5  -1   4    0.03    0.10 
  -5  -1  -4    0.02    0.09 
  -5  -1  -4    0.06    0.10 
  -5  -1  -4    0.03    0.07 
   5   1   4    0.02    0.04 
   5   1   4    0.01    0.10 
  -5   1  -4    0.03    0.07 
   5   1   4    0.02    0.07 
  -5   1  -4    0.03    0.10 
  -7  -1  -4    4.37    0.25 
  -7  -1  -4    4.35    0.24 
   7  -1   4    4.49    0.25 
  -7   1  -4    4.38    0.25 
   7   1   4    4.38    0.18 
  -7   1  -4    4.38    0.22 
   7   1   4    4.34    0.25 
   7   1   4    4.32    0.19 
   9  -1   4    1.29    0.25 
  -9  -1  -4    1.24    0.27 
  -9  -1  -4    1.22    0.25 
   9  -1   4    1.21    0.27 
   9   1   4    1.24    0.22 
   9   1   4    1.20    0.19 
   9   1   4    1.29    0.25 
  -9   1  -4    1.05    0.27 
  -9   1  -4    1.15    0.22 
 -11  -1  -4    0.06    0.13 
 -11  -1  -4    0.04    0.12 
  11  -1   4    0.07    0.13 
  11  -1   4    0.10    0.13 
 -11   1  -4    0.04    0.10 
 -11   1  -4    0.10    0.10 
  11   1   4    0.09    0.12 
 -11   1  -4    0.03    0.13 
  11   1   4    0.07    0.10 
  11   1   4    0.07    0.09 
  13  -1   4    1.47    0.13 
 -13  -1  -4    1.48    0.15 
 -13  -1  -4    1.44    0.12 
  13  -1   4    1.47    0.16 
 -13   1  -4    1.47    0.15 
  13   1   4    1.43    0.10 
  13   1   4    1.41    0.12 
 -13   1  -4    1.48    0.12 
 -13   1  -4    1.51    0.13 
  13   1   4    1.46    0.12 
 -15  -1  -4    0.56    0.13 
 -15  -1  -4    0.56    0.13 
  15  -1   4    0.61    0.15 
  15  -1   4    0.53    0.13 
  15   1   4    0.54    0.12 
  15   1   4    0.55    0.12 
 -15   1  -4    0.56    0.12 
  15   1   4    0.54    0.12 
 -15   1  -4    0.57    0.12 
 -15   1  -4    0.58    0.15 
 -17  -1  -4    0.75    0.16 
  17  -1   4    0.73    0.18 
  17  -1   4    0.76    0.16 
 -17  -1  -4    0.73    0.15 
 -17   1  -4    0.74    0.13 
  17   1   4    0.77    0.15 
 -17   1  -4    0.77    0.15 
 -17   1  -4    0.75    0.16 
  17   1   4    0.76    0.15 
  19  -1   4   -0.04    0.16 
 -19  -1  -4   -0.02    0.13 
  19   1   4    0.04    0.13 
  19   1   4    0.03    0.15 
 -19   1  -4    0.02    0.13 
 -19   1  -4    0.02    0.13 
 -19   1  -4   -0.03    0.15 
  21  -1   4    2.02    0.22 
 -21  -1  -4    1.99    0.19 
 -21   1  -4    2.00    0.19 
  21   1   4    2.03    0.19 
  21   1   4    1.96    0.19 
 -21   1  -4    1.97    0.16 
  23  -1   4   -0.05    0.21 
 -23  -1  -4    0.04    0.18 
 -23   1  -4   -0.02    0.18 
  23   1   4    0.06    0.19 
  25  -1   4    0.61    0.24 
 -25  -1  -4    0.52    0.16 
 -25   1  -4    0.55    0.19 
  25   1   4    0.55    0.19 
  27  -1   4    1.29    0.28 
 -27  -1  -4    1.36    0.21 
 -27   1  -4    1.32    0.24 
  27   1   4    1.35    0.24 
  29  -1   4    0.28    0.30 
 -29  -1  -4    0.35    0.24 
  29   1   4    0.30    0.28 
 -29   1  -4    0.43    0.28 
 -31  -1  -4    0.35    0.24 
  31  -1   4    0.14    0.27 
  31   1   4    0.30    0.27 
 -31   1  -4    0.33    0.25 
  33  -1   4    0.13    0.31 
  33   1   4    0.35    0.30 
  34  -2  -4    0.29    0.36 
  34  -2  -4    0.30    0.33 
  34   2  -4    0.24    0.28 
  34   2  -4    0.26    0.34 
  32  -2  -4    3.25    0.46 
  32  -2  -4    3.50    0.52 
  32   2  -4    3.17    0.42 
  32   2  -4    3.31    0.40 
  30  -2  -4    0.51    0.36 
  30   2  -4    0.68    0.36 
  30   2  -4    0.70    0.40 
  28  -2  -4    2.14    0.21 
  28  -2  -4    2.05    0.33 
  28   2  -4    2.15    0.33 
  28   2  -4    2.23    0.33 
  26  -2  -4    4.58    0.33 
  26  -2  -4    4.87    0.51 
  26   2  -4    4.74    0.52 
  26   2  -4    4.94    0.51 
  24  -2  -4    0.32    0.15 
  24  -2  -4    0.31    0.27 
  24   2  -4    0.30    0.28 
  24   2  -4    0.43    0.27 
  24   2  -4    0.34    0.12 
  22  -2  -4    2.24    0.22 
  22  -2  -4    2.23    0.12 
  22   2  -4    2.27    0.09 
  22   2  -4    2.27    0.21 
  22   2  -4    2.37    0.25 
  20  -2  -4    4.63    0.25 
  20  -2  -4    4.74    0.39 
  20  -2  -4    4.62    0.30 
  20   2  -4    4.75    0.39 
  20   2  -4    4.60    0.18 
 -18  -2   4    0.38    0.16 
  18  -2  -4    0.40    0.21 
  18  -2  -4    0.32    0.10 
  18  -2  -4    0.39    0.21 
  18   2  -4    0.40    0.19 
  18   2  -4    0.32    0.07 
  16  -2  -4    6.80    0.34 
  16  -2  -4    6.77    0.34 
  16  -2  -4    6.74    0.24 
 -16  -2   4    6.79    0.33 
  16   2  -4    6.88    0.36 
 -16   2   4    6.90    0.34 
  16   2  -4    6.74    0.18 
  16   2  -4    6.85    0.18 
  14  -2  -4    1.64    0.28 
  14  -2  -4    1.44    0.18 
 -14  -2   4    1.57    0.27 
  14  -2  -4    1.41    0.25 
 -14   2   4    1.50    0.24 
  14   2  -4    1.55    0.13 
  14   2  -4    1.56    0.27 
  12  -2  -4    1.47    0.18 
  12  -2  -4    1.51    0.27 
  12  -2  -4    1.48    0.27 
 -12  -2   4    1.49    0.27 
 -12   2   4    1.41    0.22 
  12   2  -4    1.40    0.13 
  12   2  -4    1.47    0.27 
 -10  -2   4    2.46    0.19 
  10  -2  -4    2.48    0.21 
  10  -2  -4    2.46    0.19 
  10  -2  -4    2.45    0.15 
  10   2  -4    2.44    0.12 
  10   2  -4    2.39    0.18 
 -10   2   4    2.51    0.19 
   8  -2  -4   13.90    0.48 
  -8  -2   4   13.88    0.51 
   8  -2  -4   13.65    0.49 
   8   2  -4   13.68    0.39 
  -8   2   4   13.63    0.46 
   8   2  -4   13.47    0.49 
  -6  -2   4   20.82    0.52 
   6  -2  -4   20.89    0.60 
   6  -2  -4   20.66    0.57 
  -6  -2   4   21.00    0.63 
  -6   2   4   20.89    0.60 
   6   2  -4   20.90    0.63 
   6   2  -4   20.84    0.52 
  -6   2   4   20.88    0.57 
   4  -2  -4    0.08    0.12 
   4  -2  -4    0.06    0.07 
  -4  -2   4    0.04    0.07 
  -4   2   4    0.09    0.10 
   4   2  -4    0.09    0.07 
  -4   2   4    0.08    0.07 
   4   2  -4    0.04    0.07 
   4   2  -4    0.08    0.12 
   2  -2  -4    2.48    0.15 
   2  -2  -4    2.66    0.21 
  -2  -2   4    2.46    0.18 
   2   2  -4    2.49    0.18 
   2   2  -4    2.37    0.15 
  -2   2   4    2.58    0.21 
   2   2  -4    2.52    0.24 
  -2   2   4    2.60    0.15 
   0  -2  -4  140.76    3.77 
   0  -2  -4  141.89    3.74 
   0  -2  -4  141.38    3.75 
   0  -2   4  142.16    3.74 
   0   2  -4  141.12    3.74 
   0   2   4  141.13    3.65 
   0   2   4  141.15    3.74 
   0   2  -4  141.81    3.69 
   2  -2   4    3.62    0.27 
   2  -2   4    3.52    0.16 
  -2  -2  -4    3.63    0.28 
  -2  -2  -4    3.59    0.28 
  -2  -2  -4    3.56    0.24 
  -2   2  -4    3.48    0.18 
   2   2   4    3.57    0.25 
  -2   2  -4    3.50    0.25 
   2   2   4    3.51    0.15 
  -4  -2  -4    3.65    0.33 
  -4  -2  -4    3.49    0.30 
   4  -2   4    3.58    0.21 
   4  -2   4    3.63    0.30 
  -4  -2  -4    3.54    0.28 
   4   2   4    3.60    0.28 
  -4   2  -4    3.62    0.31 
  -6  -2  -4   33.78    1.01 
  -6  -2  -4   33.70    1.03 
  -6  -2  -4   34.03    1.07 
   6  -2   4   33.83    1.04 
   6  -2   4   33.74    0.94 
   6   2   4   33.91    0.92 
   6   2   4   33.60    1.03 
   6   2   4   34.05    1.01 
  -6   2  -4   34.05    1.06 
  -6   2  -4   33.95    1.03 
  -8  -2  -4    0.30    0.12 
  -8  -2  -4    0.23    0.10 
   8  -2   4    0.25    0.12 
  -8  -2  -4    0.25    0.13 
   8  -2   4    0.23    0.09 
   8   2   4    0.27    0.10 
   8   2   4    0.23    0.07 
   8   2   4    0.23    0.12 
  -8   2  -4    0.23    0.12 
  -8   2  -4    0.23    0.13 
  10  -2   4    0.26    0.09 
 -10  -2  -4    0.21    0.10 
  10  -2   4    0.26    0.12 
 -10  -2  -4    0.26    0.13 
 -10   2  -4    0.22    0.12 
  10   2   4    0.22    0.12 
  10   2   4    0.24    0.07 
 -10   2  -4    0.23    0.13 
  10   2   4    0.22    0.10 
  10   2   4    0.25    0.10 
  12  -2   4    8.96    0.42 
 -12  -2  -4    9.07    0.51 
 -12  -2  -4    9.03    0.45 
  12  -2   4    9.05    0.46 
  12  -2   4    8.94    0.48 
  12   2   4    8.97    0.43 
 -12   2  -4    8.96    0.48 
  12   2   4    8.94    0.43 
  12   2   4    8.92    0.51 
  12   2   4    8.95    0.40 
 -12   2  -4    8.99    0.45 
 -14  -2  -4    7.69    0.43 
 -14  -2  -4    7.77    0.51 
  14  -2   4    7.75    0.48 
  14  -2   4    7.70    0.49 
  14   2   4    7.87    0.45 
  14   2   4    7.82    0.43 
  14   2   4    7.74    0.52 
 -14   2  -4    7.83    0.48 
 -14   2  -4    7.74    0.45 
 -14   2  -4    7.77    0.49 
  14   2   4    7.62    0.43 
  16  -2   4    4.97    0.39 
 -16  -2  -4    4.96    0.34 
  16   2   4    5.08    0.43 
  16   2   4    5.05    0.36 
 -16   2  -4    5.03    0.37 
 -16   2  -4    5.09    0.36 
  16   2   4    5.04    0.34 
  16   2   4    5.10    0.36 
 -16   2  -4    5.08    0.40 
 -18  -2  -4    9.10    0.49 
  18  -2   4    9.01    0.55 
  18   2   4    9.12    0.51 
  18   2   4    9.14    0.48 
 -18   2  -4    8.96    0.54 
  18   2   4    9.02    0.58 
 -18   2  -4    8.97    0.49 
 -20  -2  -4    1.57    0.30 
  20  -2   4    1.46    0.31 
  20   2   4    1.44    0.28 
  20   2   4    1.52    0.28 
 -20   2  -4    1.69    0.36 
 -20   2  -4    1.53    0.30 
  20   2   4    1.38    0.30 
  22  -2   4    0.43    0.24 
 -22  -2  -4    0.37    0.18 
 -22   2  -4    0.41    0.21 
  22   2   4    0.42    0.21 
 -22   2  -4    0.39    0.18 
  22   2   4    0.36    0.16 
  22   2   4    0.48    0.25 
 -24  -2  -4    0.04    0.16 
  24  -2   4    0.00    0.24 
 -24   2  -4    0.03    0.21 
  24   2   4    0.01    0.22 
  24   2   4    0.01    0.19 
  26  -2   4    0.21    0.28 
 -26  -2  -4    0.19    0.18 
 -26   2  -4    0.13    0.21 
  26   2   4    0.15    0.21 
 -28  -2  -4    1.77    0.24 
  28  -2   4    1.56    0.30 
  28   2   4    1.73    0.27 
 -28   2  -4    1.75    0.27 
 -30  -2  -4    0.03    0.19 
  30  -2   4   -0.07    0.27 
 -30   2  -4    0.11    0.27 
  30   2   4    0.04    0.27 
  32  -2   4    3.61    0.40 
  32   2   4    3.74    0.36 
  33  -3  -4    0.19    0.31 
  33  -3  -4    0.27    0.33 
  33   3  -4    0.18    0.28 
  33   3  -4    0.13    0.31 
  31  -3  -4    1.18    0.36 
  31  -3  -4    1.01    0.31 
  31   3  -4    1.12    0.31 
  31   3  -4    1.19    0.36 
  29  -3  -4    0.58    0.28 
  29  -3  -4    0.58    0.31 
  29   3  -4    0.53    0.27 
  29   3  -4    0.66    0.28 
  27  -3  -4    0.18    0.31 
  27  -3  -4    0.11    0.30 
  27   3  -4    0.14    0.27 
  27   3  -4    0.10    0.24 
  25  -3  -4    1.55    0.19 
  25  -3  -4    1.39    0.33 
  25  -3  -4    1.34    0.31 
  25   3  -4    1.41    0.31 
  25   3  -4    1.43    0.30 
  23  -3  -4   10.11    0.30 
  23  -3  -4   10.18    0.54 
  23  -3  -4   10.15    0.55 
  23   3  -4   10.38    0.55 
  21  -3  -4    0.96    0.28 
  21  -3  -4    0.94    0.27 
  21  -3  -4    0.97    0.12 
  21   3  -4    0.98    0.27 
  19  -3  -4    3.30    0.18 
  19  -3  -4    3.48    0.36 
  19  -3  -4    3.42    0.36 
  19   3  -4    3.29    0.34 
  17  -3  -4    0.04    0.16 
  17  -3  -4    0.09    0.18 
  17  -3  -4    0.07    0.09 
  17   3  -4    0.15    0.19 
  15  -3  -4    2.28    0.25 
  15  -3  -4    2.16    0.24 
 -15  -3   4    2.19    0.22 
  15  -3  -4    2.18    0.13 
 -15   3   4    2.19    0.21 
  15   3  -4    2.18    0.24 
  13  -3  -4    0.48    0.13 
  13  -3  -4    0.48    0.21 
 -13  -3   4    0.51    0.22 
  13  -3  -4    0.46    0.22 
 -13   3   4    0.42    0.18 
  13   3  -4    0.42    0.21 
  11  -3  -4    2.71    0.09 
  11  -3  -4    2.75    0.16 
  11  -3  -4    2.77    0.21 
 -11  -3   4    2.74    0.18 
  11   3  -4    2.77    0.19 
  11   3  -4    2.81    0.07 
  11   3  -4    2.74    0.16 
 -11   3   4    2.69    0.15 
  -9  -3   4    8.92    0.28 
   9  -3  -4    8.85    0.43 
  -9  -3   4    8.97    0.45 
   9  -3  -4    8.85    0.40 
   9   3  -4    8.96    0.45 
  -9   3   4    8.94    0.42 
   9   3  -4    9.02    0.28 
  -9   3   4    8.87    0.39 
   9   3  -4    8.96    0.39 
  -7  -3   4    6.58    0.31 
   7  -3  -4    6.77    0.30 
   7  -3  -4    6.72    0.34 
  -7  -3   4    6.66    0.22 
   7   3  -4    6.72    0.33 
  -7   3   4    6.70    0.28 
   7   3  -4    6.67    0.28 
   7   3  -4    6.69    0.22 
  -7   3   4    6.61    0.31 
   5  -3  -4    0.72    0.07 
  -5  -3   4    0.74    0.10 
  -5  -3   4    0.77    0.07 
   5  -3  -4    0.75    0.13 
   5  -3  -4    0.77    0.09 
   5   3  -4    0.76    0.12 
   5   3  -4    0.76    0.07 
   5   3  -4    0.74    0.09 
  -5   3   4    0.74    0.12 
  -5   3   4    0.74    0.07 
  -3  -3   4    3.56    0.21 
   3  -3  -4    3.46    0.22 
   3  -3  -4    3.50    0.19 
   3  -3  -4    3.50    0.24 
   3   3  -4    3.50    0.19 
   3   3  -4    3.49    0.19 
  -3   3   4    3.50    0.19 
   3   3  -4    3.54    0.27 
  -3   3   4    3.50    0.25 
  -1  -3   4    5.71    0.22 
   1  -3  -4    5.79    0.25 
  -1  -3   4    5.67    0.19 
   1  -3  -4    5.71    0.24 
   1   3  -4    5.81    0.22 
  -1   3   4    5.80    0.25 
   1   3  -4    5.73    0.19 
   1   3  -4    5.76    0.27 
  -1   3   4    5.72    0.18 
   1  -3   4   16.82    0.55 
   1  -3   4   16.80    0.60 
  -1  -3  -4   16.77    0.63 
  -1  -3  -4   16.83    0.61 
   1   3   4   16.89    0.52 
  -1   3  -4   17.02    0.55 
  -1   3  -4   16.55    0.60 
   1   3   4   16.97    0.61 
  -1   3  -4   16.82    0.64 
  -3  -3  -4    0.85    0.16 
   3  -3   4    0.92    0.16 
  -3  -3  -4    0.95    0.18 
   3  -3   4    0.94    0.15 
  -3  -3  -4    0.91    0.18 
   3   3   4    1.03    0.19 
  -3   3  -4    0.95    0.13 
  -3   3  -4    0.99    0.18 
  -5  -3  -4    0.29    0.13 
  -5  -3  -4    0.26    0.15 
   5  -3   4    0.31    0.16 
  -5  -3  -4    0.35    0.15 
   5  -3   4    0.31    0.10 
  -5   3  -4    0.35    0.10 
  -5   3  -4    0.34    0.15 
   5   3   4    0.28    0.13 
   5   3   4    0.27    0.15 
   7  -3   4   47.86    1.31 
  -7  -3  -4   48.03    1.39 
  -7  -3  -4   48.18    1.37 
   7  -3   4   48.30    1.41 
  -7  -3  -4   48.37    1.44 
  -7   3  -4   48.82    1.41 
   7   3   4   47.98    1.37 
   7   3   4   47.77    1.43 
  -7   3  -4   47.62    1.40 
   9  -3   4    3.70    0.19 
  -9  -3  -4    3.57    0.24 
  -9  -3  -4    3.73    0.28 
  -9  -3  -4    3.62    0.22 
   9  -3   4    3.65    0.25 
  -9   3  -4    3.64    0.24 
  -9   3  -4    3.67    0.24 
   9   3   4    3.67    0.28 
   9   3   4    3.75    0.24 
 -11  -3  -4    2.87    0.31 
  11  -3   4    3.09    0.31 
 -11  -3  -4    2.97    0.27 
  11  -3   4    2.93    0.25 
  11   3   4    3.06    0.27 
  11   3   4    2.95    0.24 
  11   3   4    2.97    0.34 
  11   3   4    3.02    0.28 
 -11   3  -4    2.99    0.31 
 -11   3  -4    2.93    0.31 
 -13  -3  -4    0.24    0.15 
  13  -3   4    0.21    0.16 
  13   3   4    0.20    0.13 
  13   3   4    0.20    0.16 
  13   3   4    0.31    0.16 
 -13   3  -4    0.21    0.19 
  13   3   4    0.23    0.21 
 -13   3  -4    0.16    0.15 
  15  -3   4    0.14    0.16 
 -15  -3  -4    0.15    0.15 
 -15   3  -4    0.15    0.13 
 -15   3  -4    0.10    0.18 
  15   3   4    0.21    0.21 
  15   3   4    0.06    0.13 
  15   3   4    0.10    0.13 
  15   3   4    0.10    0.13 
 -17  -3  -4    0.07    0.13 
  17  -3   4    0.02    0.19 
  17  -3   4    0.09    0.16 
 -17   3  -4    0.01    0.16 
  17   3   4    0.01    0.12 
 -17   3  -4    0.04    0.12 
  17   3   4    0.04    0.13 
  17   3   4    0.04    0.18 
  19  -3   4    0.56    0.22 
  19  -3   4    0.57    0.18 
 -19  -3  -4    0.57    0.15 
  19   3   4    0.58    0.16 
  19   3   4    0.55    0.21 
 -19   3  -4    0.55    0.12 
 -19   3  -4    0.48    0.18 
  19   3   4    0.54    0.13 
 -21  -3  -4    0.95    0.25 
  21  -3   4    0.87    0.28 
  21  -3   4    0.74    0.30 
 -21   3  -4    0.83    0.22 
  21   3   4    0.85    0.31 
  21   3   4    0.95    0.25 
 -21   3  -4    0.85    0.30 
  21   3   4    0.87    0.27 
  23  -3   4    0.02    0.21 
 -23  -3  -4    0.06    0.16 
  23  -3   4    0.08    0.27 
  23   3   4    0.04    0.22 
  23   3   4    0.06    0.16 
  23   3   4    0.11    0.21 
 -23   3  -4    0.03    0.21 
 -23   3  -4    0.04    0.16 
 -25  -3  -4    0.36    0.16 
  25  -3   4    0.39    0.27 
  25  -3   4    0.44    0.24 
  25   3   4    0.40    0.21 
  25   3   4    0.48    0.25 
 -25   3  -4    0.40    0.22 
  27  -3   4    0.00    0.30 
 -27  -3  -4   -0.03    0.16 
  27  -3   4    0.04    0.25 
  27   3   4    0.01    0.22 
 -27   3  -4    0.04    0.25 
  27   3   4    0.11    0.25 
  29  -3   4    0.45    0.27 
  29  -3   4    0.31    0.30 
  29   3   4    0.40    0.22 
  29   3   4    0.50    0.27 
  31  -3   4    0.06    0.30 
  31  -3   4    0.17    0.28 
  31   3   4    0.23    0.24 
  32  -4  -4    0.17    0.36 
  32  -4  -4    0.26    0.37 
  32   4  -4    0.11    0.31 
  32   4  -4    0.16    0.33 
  30  -4  -4    1.64    0.31 
  30  -4  -4    1.58    0.28 
  30   4  -4    1.59    0.27 
  30   4  -4    1.61    0.30 
  28  -4  -4    2.79    0.42 
  28  -4  -4    2.83    0.43 
  28   4  -4    2.68    0.39 
  28   4  -4    2.73    0.39 
  26  -4  -4    2.62    0.31 
  26  -4  -4    2.67    0.33 
  26   4  -4    2.88    0.36 
  24  -4  -4    0.13    0.30 
  24  -4  -4    0.07    0.27 
  24   4  -4    0.08    0.25 
  22  -4  -4    1.09    0.34 
  22  -4  -4    0.99    0.31 
  22   4  -4    0.98    0.30 
  20  -4  -4    0.05    0.22 
  20  -4  -4    0.08    0.21 
  20   4  -4    0.08    0.22 
  18  -4  -4    3.33    0.30 
  18  -4  -4    3.39    0.33 
  18   4  -4    3.46    0.34 
  16  -4  -4    0.49    0.19 
  16  -4  -4    0.51    0.18 
  16   4  -4    0.47    0.21 
  14  -4  -4    1.21    0.18 
  14  -4  -4    1.11    0.18 
  14   4  -4    1.14    0.16 
 -14   4   4    1.20    0.15 
  12  -4  -4   27.23    0.89 
  12  -4  -4   26.99    0.69 
 -12  -4   4   28.10    1.03 
  12  -4  -4   27.25    0.69 
  12  -4  -4   27.33    0.88 
 -12   4   4   27.38    0.86 
  12   4  -4   27.28    0.85 
  12   4  -4   27.54    0.94 
 -10  -4   4   31.99    0.82 
 -10  -4   4   32.24    1.04 
  10  -4  -4   32.10    0.98 
  10  -4  -4   32.57    1.03 
  10  -4  -4   32.31    0.85 
  10   4  -4   32.40    0.97 
 -10   4   4   32.02    0.98 
 -10   4   4   32.04    1.00 
  10   4  -4   32.43    1.06 
   8  -4  -4   19.05    0.43 
  -8  -4   4   19.16    0.55 
   8  -4  -4   19.32    0.52 
  -8  -4   4   19.10    0.40 
   8  -4  -4   19.26    0.55 
  -8   4   4   19.23    0.51 
   8   4  -4   19.09    0.51 
   8   4  -4   19.21    0.58 
   8   4  -4   19.27    0.42 
  -8   4   4   19.23    0.54 
  -6  -4   4    6.46    0.21 
   6  -4  -4    6.53    0.24 
   6  -4  -4    6.54    0.28 
   6  -4  -4    6.56    0.34 
  -6  -4   4    6.51    0.31 
   6   4  -4    6.66    0.34 
  -6   4   4    6.47    0.27 
  -6   4   4    6.45    0.31 
   6   4  -4    6.52    0.22 
   6   4  -4    6.53    0.27 
  -4  -4   4    4.99    0.30 
   4  -4  -4    5.11    0.34 
   4  -4  -4    5.09    0.28 
  -4  -4   4    5.04    0.27 
  -4  -4   4    5.11    0.34 
   4   4  -4    5.01    0.27 
  -4   4   4    5.07    0.34 
   4   4  -4    5.10    0.28 
   4   4  -4    5.03    0.36 
  -4   4   4    5.12    0.28 
  -2  -4   4    3.57    0.25 
   2  -4  -4    3.52    0.33 
   2  -4  -4    3.58    0.28 
  -2  -4   4    3.53    0.25 
   2   4  -4    3.47    0.31 
   2   4  -4    3.60    0.25 
  -2   4   4    3.55    0.24 
  -2   4   4    3.48    0.28 
   2   4  -4    3.51    0.25 
   0  -4  -4    4.89    0.30 
   0  -4   4    4.93    0.25 
   0  -4  -4    5.25    0.30 
   0  -4   4    4.98    0.25 
   0   4   4    5.01    0.30 
   0   4  -4    4.98    0.24 
   0   4   4    5.03    0.22 
   0   4  -4    4.94    0.25 
   0   4  -4    4.91    0.28 
   2  -4   4    0.17    0.10 
  -2  -4  -4    0.22    0.12 
  -2  -4  -4    0.19    0.15 
   2  -4   4    0.20    0.12 
  -2   4  -4    0.20    0.10 
   2   4   4    0.19    0.12 
  -2   4  -4    0.24    0.12 
   2   4   4    0.16    0.12 
  -2   4  -4    0.20    0.12 
  -4  -4  -4   18.49    0.63 
  -4  -4  -4   18.67    0.63 
   4  -4   4   18.79    0.55 
   4  -4   4   18.77    0.63 
   4   4   4   18.66    0.66 
  -4   4  -4   18.84    0.61 
   4   4   4   18.58    0.61 
  -4   4  -4   18.80    0.55 
  -4   4  -4   18.94    0.63 
  -6  -4  -4   36.85    0.95 
  -6  -4  -4   37.41    0.95 
   6  -4   4   37.26    0.89 
  -6  -4  -4   37.38    1.00 
   6  -4   4   37.59    0.98 
   6   4   4   37.39    0.97 
  -6   4  -4   37.37    0.95 
  -6   4  -4   37.14    0.97 
  -6   4  -4   37.51    0.98 
   6   4   4   36.85    1.00 
  -6   4  -4   37.12    0.89 
  -8  -4  -4    1.55    0.15 
   8  -4   4    1.55    0.12 
  -8  -4  -4    1.61    0.16 
  -8  -4  -4    1.53    0.13 
   8  -4   4    1.54    0.13 
   8   4   4    1.54    0.15 
  -8   4  -4    1.60    0.18 
  -8   4  -4    1.52    0.10 
   8   4   4    1.58    0.15 
  -8   4  -4    1.56    0.15 
 -10  -4  -4    0.94    0.21 
  10  -4   4    1.03    0.22 
 -10  -4  -4    0.91    0.22 
 -10  -4  -4    1.00    0.31 
  10   4   4    1.01    0.25 
 -10   4  -4    1.10    0.28 
  10   4   4    0.96    0.27 
 -10   4  -4    0.99    0.24 
 -12  -4  -4   12.86    0.39 
  12  -4   4   12.72    0.37 
  12   4   4   13.07    0.43 
  12   4   4   12.97    0.49 
 -12   4  -4   12.74    0.43 
  14  -4   4    0.25    0.15 
 -14  -4  -4    0.28    0.13 
  14   4   4    0.29    0.18 
 -14   4  -4    0.23    0.16 
 -16  -4  -4    0.09    0.13 
  16  -4   4    0.15    0.18 
 -16   4  -4    0.07    0.16 
 -16   4  -4    0.12    0.12 
  16   4   4    0.14    0.21 
  16   4   4    0.12    0.13 
 -18  -4  -4    0.21    0.15 
  18  -4   4    0.18    0.19 
  18   4   4    0.15    0.16 
  18   4   4    0.16    0.25 
 -18   4  -4    0.14    0.22 
 -18   4  -4    0.18    0.13 
  20  -4   4    4.08    0.36 
 -20  -4  -4    3.97    0.28 
  20   4   4    3.92    0.40 
 -20   4  -4    3.97    0.28 
 -20   4  -4    4.20    0.39 
  20   4   4    3.86    0.30 
  22  -4   4    4.95    0.36 
 -22  -4  -4    4.84    0.24 
  22  -4   4    4.87    0.30 
 -22   4  -4    4.79    0.25 
  22   4   4    4.92    0.28 
  22   4   4    4.83    0.33 
 -22   4  -4    4.89    0.33 
 -24  -4  -4    0.22    0.16 
  24  -4   4    0.33    0.25 
  24  -4   4    0.23    0.27 
  24   4   4    0.24    0.22 
 -24   4  -4    0.30    0.28 
  24   4   4    0.28    0.27 
  26  -4   4    0.14    0.27 
 -26  -4  -4    0.12    0.18 
  26  -4   4   -0.07    0.27 
  26   4   4    0.05    0.22 
  26   4   4    0.17    0.30 
  28  -4   4    3.87    0.33 
  28  -4   4    3.88    0.30 
  28   4   4    3.86    0.25 
  28   4   4    3.82    0.30 
  30  -4   4    0.01    0.28 
  30  -4   4   -0.13    0.30 
  30   4   4    0.01    0.25 
  30   4   4    0.00    0.30 
  31  -5  -4   -0.01    0.33 
  31  -5  -4   -0.03    0.36 
  31   5  -4   -0.02    0.31 
  31   5  -4   -0.01    0.31 
  29  -5  -4    0.06    0.33 
  29  -5  -4   -0.01    0.33 
  29   5  -4    0.00    0.31 
  27  -5  -4    0.83    0.31 
  27  -5  -4    0.98    0.34 
  27   5  -4    0.96    0.34 
  25  -5  -4    3.48    0.33 
  25  -5  -4    3.42    0.30 
  25   5  -4    3.46    0.30 
  23  -5  -4    0.14    0.30 
  23  -5  -4    0.08    0.28 
  23   5  -4    0.11    0.30 
  21  -5  -4    1.76    0.34 
  21  -5  -4    1.71    0.33 
  21   5  -4    1.84    0.37 
  19  -5  -4    5.73    0.34 
  19  -5  -4    5.76    0.33 
  19   5  -4    5.73    0.33 
  17  -5  -4    1.58    0.34 
  17  -5  -4    1.48    0.31 
  17   5  -4    1.43    0.33 
  15  -5  -4    0.03    0.18 
  15  -5  -4    0.03    0.22 
  15   5  -4    0.04    0.19 
  13  -5  -4    4.60    0.36 
  13  -5  -4    4.73    0.42 
  13   5  -4    4.59    0.40 
  11  -5  -4    6.48    0.25 
  11  -5  -4    6.40    0.45 
  11  -5  -4    6.36    0.42 
 -11  -5   4    6.45    0.25 
  11   5  -4    6.64    0.48 
  11   5  -4    6.34    0.42 
 -11   5   4    6.45    0.42 
   9  -5  -4    0.87    0.19 
   9  -5  -4    0.89    0.12 
   9  -5  -4    0.93    0.25 
  -9  -5   4    0.96    0.12 
   9   5  -4    0.97    0.22 
   9   5  -4    0.95    0.19 
  -9   5   4    0.91    0.18 
  -7  -5   4    0.01    0.07 
   7  -5  -4   -0.01    0.16 
  -7  -5   4    0.02    0.13 
   7  -5  -4    0.05    0.09 
  -7   5   4   -0.02    0.16 
   7   5  -4    0.03    0.12 
   7   5  -4    0.02    0.16 
  -7   5   4    0.05    0.12 
  -5  -5   4    0.03    0.09 
  -5  -5   4    0.06    0.12 
   5  -5  -4    0.07    0.10 
  -5  -5   4    0.07    0.13 
   5  -5  -4   -0.01    0.16 
  -5   5   4    0.01    0.10 
   5   5  -4    0.06    0.12 
   5   5  -4    0.08    0.10 
  -5   5   4   -0.01    0.13 
   5   5  -4    0.03    0.15 
  -3  -5   4    0.71    0.15 
   3  -5  -4    0.59    0.19 
  -3  -5   4    0.67    0.16 
  -3  -5   4    0.70    0.15 
   3  -5  -4    0.73    0.15 
  -3   5   4    0.65    0.13 
  -3   5   4    0.69    0.18 
   3   5  -4    0.68    0.13 
   3   5  -4    0.69    0.15 
   3   5  -4    0.62    0.16 
   1  -5  -4    0.19    0.13 
   1  -5  -4    0.14    0.16 
  -1  -5   4    0.17    0.12 
  -1  -5   4    0.14    0.12 
   1   5  -4    0.17    0.13 
   1   5  -4    0.18    0.12 
  -1   5   4    0.12    0.10 
   1   5  -4    0.13    0.15 
  -1   5   4    0.19    0.15 
  -1   5   4    0.12    0.12 
  -1  -5  -4    3.87    0.21 
  -1  -5  -4    3.95    0.25 
   1  -5   4    3.89    0.21 
   1  -5   4    3.94    0.21 
  -1   5  -4    3.86    0.18 
   1   5   4    3.82    0.16 
  -1   5  -4    3.89    0.22 
  -1   5  -4    3.82    0.19 
   1   5   4    3.90    0.24 
   1   5   4    3.86    0.22 
  -3  -5  -4    1.39    0.21 
   3  -5   4    1.41    0.18 
  -3  -5  -4    1.29    0.18 
   3  -5   4    1.40    0.21 
   3   5   4    1.36    0.21 
  -3   5  -4    1.36    0.16 
   3   5   4    1.41    0.22 
  -3   5  -4    1.35    0.19 
  -3   5  -4    1.35    0.18 
  -5  -5  -4    5.18    0.31 
  -5  -5  -4    5.10    0.31 
   5  -5   4    5.16    0.28 
   5  -5   4    5.18    0.25 
  -5   5  -4    5.18    0.24 
  -5   5  -4    5.15    0.27 
   5   5   4    5.21    0.33 
  -5   5  -4    5.02    0.28 
   5   5   4    5.16    0.28 
  -7  -5  -4    0.37    0.21 
   7  -5   4    0.40    0.16 
  -7  -5  -4    0.52    0.21 
  -7  -5  -4    0.43    0.21 
  -7   5  -4    0.48    0.18 
   7   5   4    0.38    0.21 
  -7   5  -4    0.44    0.21 
  -7   5  -4    0.42    0.16 
   7   5   4    0.46    0.24 
  -9  -5  -4    2.45    0.24 
   9  -5   4    2.38    0.19 
  -9  -5  -4    2.40    0.19 
  -9   5  -4    2.41    0.24 
  -9   5  -4    2.42    0.18 
   9   5   4    2.46    0.27 
  -9   5  -4    2.46    0.19 
 -11  -5  -4    0.21    0.16 
 -11  -5  -4    0.20    0.13 
  11  -5   4    0.20    0.13 
  11   5   4    0.19    0.16 
 -11   5  -4    0.28    0.18 
 -11   5  -4    0.21    0.12 
 -13  -5  -4    5.95    0.31 
  13  -5   4    6.00    0.34 
  13   5   4    6.05    0.43 
 -13   5  -4    5.93    0.37 
  15  -5   4    1.56    0.21 
 -15  -5  -4    1.60    0.18 
 -15   5  -4    1.60    0.25 
  15   5   4    1.60    0.28 
 -17  -5  -4    2.26    0.13 
  17  -5   4    2.26    0.19 
 -17   5  -4    2.28    0.22 
  17   5   4    2.25    0.24 
 -17   5  -4    2.32    0.12 
  19  -5   4    4.78    0.42 
 -19  -5  -4    4.63    0.33 
 -19   5  -4    4.69    0.48 
  19   5   4    4.70    0.40 
 -19   5  -4    4.49    0.30 
  19   5   4    4.82    0.55 
  21  -5   4    4.15    0.31 
 -21  -5  -4    4.12    0.22 
 -21   5  -4    4.10    0.34 
  21   5   4    3.95    0.33 
  21   5   4    4.12    0.28 
 -23  -5  -4    0.14    0.16 
  23  -5   4    0.20    0.27 
  23   5   4    0.17    0.24 
  23   5   4    0.07    0.27 
  25  -5   4    1.77    0.34 
  25   5   4    1.62    0.28 
  25   5   4    1.53    0.33 
  27  -5   4    2.09    0.34 
  27   5   4    2.12    0.28 
  27   5   4    1.93    0.33 
  29  -5   4    1.23    0.33 
  29   5   4    1.20    0.27 
  29   5   4    1.32    0.37 
  30  -6  -4    0.03    0.34 
  30  -6  -4    0.18    0.36 
  30   6  -4   -0.03    0.34 
  28  -6  -4    1.72    0.39 
  28  -6  -4    1.72    0.40 
  28   6  -4    1.60    0.34 
  26  -6  -4    0.97    0.34 
  26  -6  -4    0.95    0.36 
  26   6  -4    1.16    0.40 
  24  -6  -4    0.03    0.31 
  24  -6  -4    0.02    0.31 
  24   6  -4    0.03    0.28 
  22  -6  -4    0.22    0.27 
  22  -6  -4    0.26    0.31 
  22   6  -4    0.33    0.31 
  20  -6  -4    0.43    0.25 
  20  -6  -4    0.41    0.28 
  20   6  -4    0.41    0.24 
  18  -6  -4    0.02    0.25 
  18  -6  -4    0.05    0.27 
  18   6  -4    0.02    0.25 
  16  -6  -4    2.78    0.36 
  16  -6  -4    2.54    0.28 
  16   6  -4    2.69    0.33 
  14  -6  -4    0.51    0.30 
  14  -6  -4    0.54    0.33 
  14   6  -4    0.50    0.31 
  12  -6  -4    7.60    0.21 
  12  -6  -4    7.43    0.48 
 -12  -6   4    7.51    0.22 
  12   6  -4    7.61    0.48 
  10  -6  -4    5.80    0.43 
 -10  -6   4    5.69    0.22 
  10  -6  -4    5.75    0.22 
  10   6  -4    5.74    0.43 
   8  -6  -4    1.43    0.10 
  -8  -6   4    1.47    0.10 
   8  -6  -4    1.38    0.19 
   8   6  -4    1.41    0.18 
  -8   6   4    1.45    0.15 
   6  -6  -4    3.03    0.30 
  -6  -6   4    3.26    0.30 
   6  -6  -4    3.17    0.24 
  -6  -6   4    3.14    0.22 
   6   6  -4    3.19    0.28 
   6   6  -4    3.06    0.30 
  -6   6   4    3.12    0.27 
  -4  -6   4    0.46    0.18 
   4  -6  -4    0.48    0.22 
   4  -6  -4    0.46    0.15 
  -4  -6   4    0.50    0.16 
  -4  -6   4    0.51    0.22 
   4   6  -4    0.48    0.21 
   4   6  -4    0.45    0.18 
  -4   6   4    0.42    0.15 
  -2  -6   4    0.28    0.15 
  -2  -6   4    0.34    0.16 
   2  -6  -4    0.26    0.13 
  -2  -6   4    0.28    0.13 
   2  -6  -4    0.29    0.19 
   2   6  -4    0.29    0.15 
  -2   6   4    0.33    0.15 
  -2   6   4    0.30    0.15 
   2   6  -4    0.36    0.19 
   0  -6  -4   13.03    0.46 
   0  -6   4   13.08    0.45 
   0  -6   4   13.15    0.45 
   0  -6  -4   13.00    0.51 
   0   6   4   13.03    0.43 
   0   6  -4   13.22    0.49 
   0   6   4   13.19    0.48 
   0   6  -4   13.18    0.45 
  -2  -6  -4    0.32    0.16 
   2  -6   4    0.35    0.16 
  -2  -6  -4    0.39    0.21 
   2  -6   4    0.47    0.18 
   2   6   4    0.33    0.16 
  -2   6  -4    0.38    0.15 
  -2   6  -4    0.43    0.18 
  -4  -6  -4    3.20    0.31 
  -4  -6  -4    3.17    0.33 
   4  -6   4    3.22    0.27 
   4   6   4    3.22    0.36 
  -4   6  -4    3.26    0.30 
  -4   6  -4    3.29    0.28 
  -4   6  -4    3.16    0.31 
  -6  -6  -4   14.67    0.49 
   6  -6   4   14.89    0.43 
  -6   6  -4   14.70    0.42 
  -6   6  -4   14.83    0.49 
  -6   6  -4   14.71    0.43 
   6   6   4   14.85    0.52 
  -8  -6  -4    1.46    0.16 
   8  -6   4    1.43    0.16 
  -8  -6  -4    1.44    0.19 
  -8   6  -4    1.41    0.15 
  -8   6  -4    1.44    0.18 
   8   6   4    1.46    0.22 
  -8   6  -4    1.46    0.15 
 -10  -6  -4    0.36    0.19 
 -10  -6  -4    0.35    0.24 
  10  -6   4    0.36    0.21 
 -10   6  -4    0.35    0.16 
 -10   6  -4    0.28    0.24 
 -10   6  -4    0.38    0.18 
  10   6   4    0.39    0.25 
 -12  -6  -4    3.20    0.16 
 -12  -6  -4    3.23    0.24 
  12  -6   4    3.22    0.19 
 -12   6  -4    3.25    0.24 
 -12   6  -4    3.28    0.15 
  12   6   4    3.25    0.24 
 -14  -6  -4    6.33    0.24 
  14  -6   4    6.18    0.27 
 -14   6  -4    6.27    0.21 
  14   6   4    6.23    0.33 
 -16  -6  -4    0.19    0.16 
  16  -6   4    0.14    0.21 
  16   6   4    0.11    0.27 
 -16   6  -4    0.17    0.13 
  18  -6   4    4.36    0.28 
 -18  -6  -4    4.40    0.22 
 -18   6  -4    4.34    0.18 
  18   6   4    4.27    0.33 
  20  -6   4    0.85    0.25 
 -20  -6  -4    0.82    0.15 
 -20   6  -4    0.81    0.13 
  20   6   4    0.79    0.28 
  22  -6   4    2.51    0.31 
 -22  -6  -4    2.37    0.22 
  22   6   4    2.54    0.37 
  22   6   4    2.47    0.25 
  24  -6   4    0.38    0.28 
  24   6   4    0.40    0.24 
  24   6   4    0.33    0.33 
  26  -6   4    2.16    0.30 
  26   6   4    2.16    0.34 
  26   6   4    2.24    0.25 
  28  -6   4    0.16    0.30 
  28   6   4    0.16    0.31 
  27  -7  -4    2.30    0.43 
  27  -7  -4    2.39    0.46 
  27   7  -4    2.21    0.42 
  25  -7  -4   -0.02    0.31 
  25  -7  -4   -0.03    0.34 
  25   7  -4   -0.11    0.31 
  23  -7  -4    0.24    0.34 
  23  -7  -4    0.20    0.36 
  23   7  -4    0.19    0.34 
  21  -7  -4    4.08    0.51 
  21  -7  -4    3.85    0.46 
  21   7  -4    3.91    0.46 
  19  -7  -4    9.97    0.51 
  19  -7  -4   10.11    0.52 
  19   7  -4   10.01    0.55 
  17  -7  -4    5.61    0.46 
  17   7  -4    5.66    0.46 
  15  -7  -4    0.86    0.34 
  15   7  -4    0.88    0.36 
  13  -7  -4    9.29    0.57 
 -13  -7   4    9.20    0.25 
  13   7  -4    9.29    0.58 
  11  -7  -4    1.09    0.18 
 -11  -7   4    1.00    0.18 
  11  -7  -4    0.97    0.36 
  11   7  -4    1.03    0.34 
  -9  -7   4    1.57    0.18 
   9  -7  -4    1.54    0.18 
   9  -7  -4    1.62    0.34 
   9   7  -4    1.54    0.31 
   7  -7  -4    0.35    0.24 
   7  -7  -4    0.33    0.12 
  -7  -7   4    0.29    0.18 
  -7  -7   4    0.33    0.12 
   7   7  -4    0.35    0.22 
   5  -7  -4    0.71    0.21 
  -5  -7   4    0.81    0.13 
  -5  -7   4    0.77    0.18 
   5  -7  -4    0.74    0.12 
   5   7  -4    0.75    0.19 
  -5   7   4    0.74    0.18 
  -3  -7   4   16.47    0.42 
  -3  -7   4   16.33    0.46 
   3  -7  -4   16.30    0.43 
   3  -7  -4   16.36    0.51 
   3   7  -4   16.33    0.51 
  -3   7   4   16.41    0.45 
  -3   7   4   16.34    0.45 
   1  -7  -4    0.72    0.15 
  -1  -7   4    0.74    0.19 
  -1  -7   4    0.68    0.15 
   1  -7  -4    0.64    0.19 
  -1   7   4    0.64    0.16 
   1   7  -4    0.65    0.16 
  -1   7   4    0.64    0.15 
  -1  -7  -4    0.21    0.19 
   1  -7   4    0.21    0.19 
  -1  -7  -4    0.16    0.24 
  -1   7  -4    0.22    0.22 
   1   7   4    0.22    0.21 
  -1   7  -4    0.20    0.21 
   1   7   4    0.21    0.18 
   3  -7   4   15.96    0.55 
  -3  -7  -4   15.77    0.61 
   3   7   4   16.06    0.63 
  -3   7  -4   15.86    0.54 
  -3   7  -4   15.94    0.57 
   5  -7   4    0.28    0.21 
  -5  -7  -4    0.29    0.25 
  -5   7  -4    0.32    0.19 
  -5   7  -4    0.22    0.18 
   5   7   4    0.31    0.24 
   7  -7   4    0.25    0.16 
  -7  -7  -4    0.14    0.19 
  -7   7  -4    0.24    0.13 
   7   7   4    0.20    0.19 
   9  -7   4    0.12    0.19 
  -9  -7  -4    0.09    0.16 
  -9  -7  -4    0.09    0.24 
   9   7   4    0.04    0.21 
  -9   7  -4    0.10    0.13 
 -11  -7  -4    0.10    0.24 
  11  -7   4    0.01    0.19 
 -11  -7  -4    0.10    0.16 
  11   7   4    0.11    0.27 
 -11   7  -4    0.12    0.15 
 -13  -7  -4    2.73    0.24 
 -13  -7  -4    2.64    0.31 
  13  -7   4    2.66    0.27 
  13   7   4    2.74    0.36 
 -13   7  -4    2.69    0.21 
  15  -7   4    0.43    0.27 
 -15  -7  -4    0.45    0.21 
  15   7   4    0.35    0.30 
 -15   7  -4    0.39    0.16 
  17  -7   4    3.17    0.48 
 -17  -7  -4    3.24    0.37 
 -17   7  -4    2.94    0.39 
  17   7   4    3.24    0.63 
  19  -7   4    0.98    0.28 
 -19  -7  -4    1.12    0.21 
  19   7   4    1.04    0.33 
  21  -7   4    0.08    0.25 
  21   7   4    0.10    0.31 
  23  -7   4    0.50    0.36 
  23   7   4    0.31    0.37 
  23   7   4    0.42    0.28 
  25  -7   4    0.00    0.30 
  25   7   4    0.07    0.34 
  26  -8  -4    0.01    0.42 
  24  -8  -4    0.12    0.40 
  24   8  -4    0.04    0.36 
  22  -8  -4    0.27    0.31 
  22   8  -4    0.25    0.33 
  20  -8  -4    0.25    0.33 
  20   8  -4    0.23    0.30 
  18  -8  -4    0.42    0.31 
  18   8  -4    0.40    0.28 
  16  -8  -4    0.85    0.27 
  16   8  -4    0.85    0.28 
  14  -8  -4    0.16    0.34 
  14   8  -4    0.05    0.30 
  12  -8  -4    0.16    0.31 
  12   8  -4    0.18    0.30 
  10  -8  -4    1.02    0.34 
 -10  -8   4    1.04    0.25 
  10   8  -4    0.96    0.28 
  -8  -8   4    0.41    0.21 
  -8  -8   4    0.37    0.12 
   8  -8  -4    0.39    0.15 
   8  -8  -4    0.33    0.24 
   8   8  -4    0.41    0.24 
  -6  -8   4    7.56    0.31 
   6  -8  -4    7.65    0.31 
   6  -8  -4    7.72    0.48 
  -6  -8   4    7.56    0.40 
   6   8  -4    7.29    0.39 
   4  -8  -4    1.84    0.37 
  -4  -8   4    1.82    0.25 
  -4  -8   4    1.83    0.31 
   4  -8  -4    1.83    0.25 
   4   8  -4    1.76    0.33 
   2  -8  -4    6.86    0.36 
   2  -8  -4    6.74    0.24 
  -2  -8   4    6.89    0.31 
   2   8  -4    6.85    0.31 
  -2   8   4    6.85    0.27 
   0  -8   4   19.14    0.55 
   0  -8  -4   19.02    0.61 
   0   8  -4   18.83    0.57 
   0   8   4   18.92    0.55 
   2  -8   4    0.28    0.21 
  -2  -8  -4    0.34    0.25 
  -2   8  -4    0.23    0.19 
   2   8   4    0.30    0.22 
  -4  -8  -4    2.80    0.27 
   4  -8   4    2.73    0.19 
   4   8   4    2.73    0.22 
  -4   8  -4    2.77    0.18 
  -6  -8  -4    0.42    0.21 
   6  -8   4    0.52    0.21 
   6   8   4    0.48    0.22 
  -6   8  -4    0.47    0.16 
  -8  -8  -4    1.13    0.28 
   8  -8   4    1.02    0.21 
  -8  -8  -4    1.07    0.19 
  -8   8  -4    1.09    0.18 
   8   8   4    1.01    0.27 
 -10  -8  -4    0.45    0.25 
  10  -8   4    0.43    0.21 
 -10  -8  -4    0.42    0.18 
  10   8   4    0.41    0.24 
 -10   8  -4    0.39    0.13 
  12  -8   4   -0.04    0.22 
 -12  -8  -4    0.04    0.25 
 -12  -8  -4   -0.01    0.18 
 -12   8  -4    0.00    0.13 
  12   8   4    0.00    0.27 
 -14  -8  -4    0.21    0.25 
  14  -8   4    0.11    0.22 
 -14  -8  -4    0.19    0.16 
 -14   8  -4    0.16    0.19 
  14   8   4    0.16    0.25 
 -16  -8  -4    4.58    0.22 
  16  -8   4    4.64    0.33 
  16   8   4    4.58    0.39 
  18  -8   4    3.61    0.33 
  18   8   4    3.53    0.37 
  20  -8   4    0.72    0.27 
  20   8   4    0.85    0.36 
  22  -8   4    0.01    0.28 
  22   8   4   -0.05    0.31 
  24  -8   4    0.14    0.30 
  21  -9  -4    0.48    0.40 
  21   9  -4    0.38    0.39 
  19  -9  -4    0.02    0.36 
  19   9  -4    0.04    0.34 
  17  -9  -4    0.02    0.33 
  17   9  -4    0.10    0.31 
  15  -9  -4    0.12    0.30 
  15   9  -4    0.14    0.30 
  13  -9  -4    0.76    0.39 
  13   9  -4    0.80    0.36 
  11  -9  -4    0.20    0.34 
  11   9  -4    0.16    0.30 
  -9  -9   4    1.83    0.36 
   9  -9  -4    1.85    0.43 
   9   9  -4    1.79    0.39 
  -7  -9   4    5.07    0.45 
   7  -9  -4    5.08    0.52 
   7   9  -4    4.81    0.45 
   5  -9  -4    0.40    0.30 
  -5  -9   4    0.55    0.27 
   5   9  -4    0.37    0.27 
   3  -9  -4    0.23    0.33 
  -3  -9   4    0.26    0.25 
   3   9  -4    0.17    0.25 
  -3   9   4    0.13    0.19 
   1  -9  -4   -0.01    0.27 
  -1  -9   4    0.03    0.22 
   1   9  -4    0.01    0.21 
  -1   9   4    0.01    0.18 
  -1  -9  -4    1.13    0.33 
   1  -9   4    1.06    0.27 
  -1   9  -4    1.04    0.27 
   1   9   4    1.04    0.27 
   3  -9   4    5.72    0.40 
  -3  -9  -4    5.56    0.42 
  -3   9  -4    5.54    0.36 
   3   9   4    5.39    0.36 
   5  -9   4    0.39    0.25 
  -5  -9  -4    0.26    0.27 
  -5   9  -4    0.21    0.19 
   5   9   4    0.19    0.24 
   7  -9   4    2.34    0.36 
  -7  -9  -4    2.41    0.40 
  -7   9  -4    2.34    0.30 
   7   9   4    2.22    0.37 
  -9  -9  -4    5.69    0.48 
   9  -9   4    5.30    0.39 
  -9  -9  -4    5.68    0.42 
  -9   9  -4    5.39    0.37 
   9   9   4    5.52    0.49 
 -11  -9  -4    0.09    0.21 
  11  -9   4    0.12    0.27 
 -11  -9  -4    0.14    0.30 
  11   9   4    0.15    0.33 
 -13  -9  -4    0.14    0.19 
 -13  -9  -4    0.02    0.24 
  13  -9   4    0.12    0.25 
  13   9   4    0.20    0.33 
  15  -9   4    0.93    0.31 
 -15  -9  -4    1.09    0.37 
  15   9   4    0.87    0.36 
  17  -9   4    0.58    0.30 
  17   9   4    0.54    0.31 
  19  -9   4    0.08    0.27 
  19   9   4    0.30    0.39 
  18 -10  -4    0.43    0.52 
  18  10  -4    0.48    0.37 
  16 -10  -4   -0.04    0.39 
  16  10  -4   -0.03    0.31 
  14 -10  -4    0.03    0.34 
  14  10  -4    0.02    0.33 
  12 -10  -4    0.08    0.34 
  12  10  -4    0.01    0.28 
  10 -10  -4    0.68    0.31 
  10  10  -4    0.60    0.27 
   8 -10  -4   -0.04    0.33 
  -8 -10   4   -0.06    0.22 
   8  10  -4    0.05    0.30 
   6 -10  -4    0.18    0.31 
  -6 -10   4    0.19    0.24 
   6  10  -4    0.24    0.25 
  -4 -10   4    0.84    0.30 
   4 -10  -4    0.80    0.34 
   4  10  -4    0.81    0.33 
   2 -10  -4    3.19    0.42 
  -2 -10   4    2.96    0.31 
  -2  10   4    2.95    0.27 
   2  10  -4    2.92    0.33 
   0 -10  -4    0.05    0.31 
   0 -10   4    0.06    0.25 
   0  10  -4    0.01    0.24 
   0  10   4    0.04    0.22 
  -2 -10  -4    0.16    0.31 
   2 -10   4    0.10    0.24 
  -2  10  -4    0.15    0.24 
   2  10   4    0.05    0.22 
   4 -10   4    0.08    0.24 
  -4 -10  -4    0.05    0.28 
   4  10   4    0.07    0.25 
  -4  10  -4    0.02    0.21 
  -6 -10  -4    0.75    0.30 
   6 -10   4    0.74    0.24 
   6  10   4    0.68    0.27 
  -6  10  -4    0.72    0.21 
  -8 -10  -4    0.17    0.30 
   8 -10   4    0.13    0.25 
   8  10   4    0.15    0.28 
  10 -10   4    0.05    0.25 
 -10 -10  -4   -0.05    0.30 
 -10 -10  -4   -0.07    0.19 
  10  10   4   -0.08    0.28 
 -12 -10  -4    0.31    0.34 
  12 -10   4    0.23    0.25 
  12  10   4    0.21    0.31 
 -14 -10  -4    0.60    0.28 
  14 -10   4    0.58    0.25 
  14  10   4    0.66    0.33 
  16 -10   4    0.72    0.30 
  16  10   4    0.62    0.33 
  11  11  -4    0.17    0.30 
   9 -11  -4    0.37    0.37 
   9  11  -4    0.21    0.33 
   7 -11  -4    1.78    0.39 
  -7 -11   4    1.84    0.33 
   7  11  -4    1.67    0.33 
  -5 -11   4    0.34    0.27 
   5 -11  -4    0.36    0.34 
   5  11  -4    0.24    0.27 
   3 -11  -4    0.45    0.37 
  -3 -11   4    0.57    0.30 
   3  11  -4    0.28    0.28 
   1 -11  -4    1.41    0.42 
  -1 -11   4    1.44    0.36 
   1  11  -4    1.22    0.33 
  -1 -11  -4    0.53    0.33 
   1 -11   4    0.54    0.31 
  -1  11  -4    0.44    0.28 
   1  11   4    0.51    0.27 
  -3 -11  -4    1.35    0.33 
   3 -11   4    1.47    0.33 
  -3  11  -4    1.29    0.31 
   3  11   4    1.25    0.27 
   5 -11   4    0.22    0.27 
  -5 -11  -4    0.20    0.33 
   5  11   4    0.17    0.28 
  -7 -11  -4    0.66    0.37 
   7 -11   4    0.63    0.28 
   7  11   4    0.55    0.31 
   9 -11   4    1.55    0.28 
   9  11   4    1.62    0.36 
  34   0  -5   -0.04    0.28 
  32   0  -5    0.00    0.19 
  32   0  -5    0.05    0.30 
  30   0  -5    0.02    0.27 
  30   0  -5    0.05    0.19 
  28   0  -5   -0.04    0.16 
  28   0  -5    0.04    0.27 
  26   0  -5    0.00    0.24 
  26   0  -5   -0.07    0.12 
  26   0  -5    0.00    0.16 
 -24   0   5   -0.03    0.13 
  24   0  -5    0.04    0.12 
  24   0  -5   -0.01    0.21 
  24   0  -5    0.00    0.15 
  22   0  -5   -0.05    0.09 
 -22   0   5   -0.01    0.13 
  22   0  -5    0.04    0.21 
  22   0  -5    0.05    0.15 
 -20   0   5    0.06    0.12 
  20   0  -5    0.00    0.12 
  20   0  -5    0.00    0.19 
  18   0  -5   -0.01    0.16 
  18   0  -5    0.04    0.12 
 -18   0   5    0.01    0.12 
  16   0  -5   -0.01    0.15 
  16   0  -5    0.00    0.12 
  14   0  -5   -0.07    0.13 
  14   0  -5    0.04    0.10 
  12   0  -5   -0.01    0.12 
  12   0  -5   -0.01    0.09 
  10   0  -5   -0.02    0.09 
   8   0  -5   -0.02    0.09 
   8   0  -5    0.01    0.07 
   6   0  -5   -0.04    0.07 
   4   0  -5    0.02    0.09 
   4   0  -5    0.00    0.07 
   2   0  -5   -0.01    0.09 
  -2   0   5    0.03    0.10 
   2   0  -5    0.00    0.06 
   0   0  -5   -0.01    0.09 
   0   0   5    0.00    0.09 
   0   0  -5    0.00    0.04 
  -2   0  -5    0.01    0.04 
  -2   0  -5    0.02    0.12 
   2   0   5    0.02    0.10 
   2   0   5    0.00    0.04 
  -4   0  -5    0.02    0.12 
   4   0   5    0.01    0.04 
   4   0   5    0.00    0.10 
  -4   0  -5    0.01    0.06 
   6   0   5    0.02    0.10 
  -6   0  -5    0.05    0.07 
  -6   0  -5    0.03    0.12 
   6   0   5    0.03    0.06 
   8   0   5    0.03    0.12 
  -8   0  -5    0.05    0.07 
   8   0   5    0.02    0.07 
  -8   0  -5    0.02    0.13 
 -10   0  -5   -0.02    0.12 
 -10   0  -5    0.04    0.15 
  10   0   5    0.05    0.10 
  10   0   5    0.04    0.13 
 -10   0  -5    0.01    0.09 
  10   0   5   -0.02    0.09 
  12   0   5    0.04    0.09 
 -12   0  -5    0.00    0.09 
 -12   0  -5    0.04    0.12 
 -12   0  -5    0.06    0.13 
  12   0   5    0.03    0.13 
  12   0   5    0.00    0.10 
  14   0   5    0.00    0.12 
  14   0   5   -0.07    0.10 
 -14   0  -5   -0.04    0.13 
 -14   0  -5    0.02    0.10 
 -14   0  -5    0.01    0.12 
  16   0   5    0.02    0.13 
 -16   0  -5   -0.02    0.15 
 -16   0  -5   -0.01    0.10 
  16   0   5    0.02    0.15 
 -16   0  -5   -0.04    0.13 
 -18   0  -5    0.02    0.12 
 -18   0  -5   -0.01    0.15 
  18   0   5    0.00    0.15 
 -20   0  -5    0.02    0.13 
  20   0   5    0.03    0.19 
 -20   0  -5   -0.07    0.16 
  22   0   5    0.00    0.19 
 -22   0  -5    0.01    0.19 
  24   0   5   -0.01    0.22 
 -24   0  -5    0.00    0.21 
  26   0   5    0.05    0.25 
 -26   0  -5   -0.01    0.19 
  28   0   5   -0.09    0.24 
 -28   0  -5   -0.11    0.19 
  30   0   5   -0.11    0.25 
 -30   0  -5    0.00    0.22 
 -32   0  -5   -0.03    0.24 
  32   0   5   -0.11    0.28 
  35  -1  -5    0.81    0.40 
  35   1  -5    0.92    0.39 
  33  -1  -5    0.42    0.34 
  33   1  -5    0.42    0.27 
  33   1  -5    0.40    0.33 
  31  -1  -5    0.29    0.30 
  31   1  -5    0.39    0.25 
  31   1  -5    0.32    0.30 
  29  -1  -5    3.67    0.33 
  29  -1  -5    3.78    0.48 
  29   1  -5    3.66    0.42 
  29   1  -5    3.70    0.39 
  27  -1  -5    0.71    0.24 
  27  -1  -5    0.70    0.33 
  27   1  -5    0.82    0.37 
  27   1  -5    0.79    0.30 
  25  -1  -5    2.25    0.34 
  25  -1  -5    2.46    0.46 
  25   1  -5    2.14    0.40 
  25   1  -5    2.33    0.39 
  25   1  -5    2.16    0.24 
  23  -1  -5    0.91    0.30 
  23  -1  -5    0.88    0.19 
  23  -1  -5    0.85    0.18 
  23   1  -5    0.81    0.28 
  23   1  -5    0.88    0.16 
  23   1  -5    0.92    0.25 
 -21  -1   5    1.48    0.15 
  21  -1  -5    1.49    0.19 
  21  -1  -5    1.47    0.12 
  21   1  -5    1.53    0.19 
  21   1  -5    1.47    0.15 
  21   1  -5    1.47    0.09 
  19  -1  -5   11.44    0.61 
 -19  -1   5   11.39    0.55 
  19  -1  -5   11.10    0.49 
  19   1  -5   11.15    0.60 
  19   1  -5   11.39    0.57 
  17  -1  -5    6.93    0.39 
 -17  -1   5    6.89    0.36 
  17  -1  -5    6.83    0.33 
  17   1  -5    6.99    0.39 
  15  -1  -5    4.60    0.25 
  15  -1  -5    4.51    0.18 
 -15  -1   5    4.48    0.19 
  15   1  -5    4.57    0.22 
  13  -1  -5   29.00    0.92 
 -13  -1   5   29.22    0.92 
  13  -1  -5   29.02    0.86 
  13   1  -5   28.98    0.80 
  13   1  -5   28.93    0.91 
  11  -1  -5   36.56    1.09 
  11  -1  -5   36.67    1.13 
  11   1  -5   36.59    1.04 
  11   1  -5   36.71    1.13 
   9  -1  -5    1.42    0.22 
   9  -1  -5    1.42    0.21 
   9   1  -5    1.45    0.18 
   9   1  -5    1.42    0.24 
   7  -1  -5   16.35    0.54 
   7  -1  -5   16.38    0.54 
   7   1  -5   16.38    0.58 
   7   1  -5   16.24    0.51 
   5  -1  -5    0.70    0.07 
   5  -1  -5    0.67    0.07 
  -5  -1   5    0.69    0.09 
   5   1  -5    0.66    0.07 
   3  -1  -5    9.73    0.37 
   3  -1  -5    9.84    0.42 
   3  -1  -5    9.76    0.34 
  -3  -1   5    9.85    0.39 
  -3   1   5    9.93    0.37 
   3   1  -5    9.78    0.39 
   1  -1  -5   20.30    0.63 
  -1  -1   5   20.64    0.61 
   1  -1  -5   20.40    0.57 
   1   1  -5   20.52    0.61 
  -1   1   5   20.52    0.57 
  -1  -1  -5    5.31    0.12 
  -1  -1  -5    5.29    0.16 
   1  -1   5    5.35    0.16 
   1   1   5    5.33    0.16 
  -1   1  -5    5.27    0.16 
   1   1   5    5.31    0.13 
   3  -1   5    2.09    0.24 
  -3  -1  -5    2.00    0.24 
  -3  -1  -5    2.05    0.18 
   3   1   5    1.98    0.22 
   3   1   5    1.98    0.18 
  -3   1  -5    2.03    0.22 
   5  -1   5  169.72    3.77 
  -5  -1  -5  170.31    3.62 
  -5  -1  -5  170.36    3.69 
  -5  -1  -5  171.08    3.77 
   5  -1   5  169.86    3.62 
  -5   1  -5  170.18    3.77 
  -5   1  -5  170.56    3.71 
   5   1   5  170.20    3.77 
   5   1   5  170.86    3.69 
  -7  -1  -5    1.01    0.15 
  -7  -1  -5    1.11    0.27 
   7  -1   5    1.07    0.27 
  -7  -1  -5    1.06    0.28 
   7   1   5    1.00    0.25 
  -7   1  -5    1.08    0.25 
  -7   1  -5    1.00    0.22 
   7   1   5    1.03    0.19 
   9  -1   5    4.16    0.37 
  -9  -1  -5    4.05    0.39 
  -9  -1  -5    3.95    0.34 
   9   1   5    4.05    0.36 
  -9   1  -5    4.03    0.31 
   9   1   5    4.02    0.27 
  -9   1  -5    3.95    0.36 
   9   1   5    4.09    0.30 
 -11  -1  -5   11.65    0.39 
  11  -1   5   11.75    0.39 
  11   1   5   11.69    0.31 
  11   1   5   11.65    0.33 
 -11   1  -5   11.94    0.36 
  11   1   5   11.63    0.39 
 -11   1  -5   11.73    0.39 
 -13  -1  -5    0.98    0.19 
  13  -1   5    1.05    0.19 
  13  -1   5    1.04    0.19 
 -13  -1  -5    1.02    0.21 
  13   1   5    1.08    0.19 
 -13   1  -5    1.11    0.22 
  13   1   5    1.05    0.16 
  13   1   5    1.01    0.16 
 -13   1  -5    1.02    0.19 
 -13   1  -5    0.97    0.16 
 -15  -1  -5   11.46    0.55 
 -15  -1  -5   11.48    0.43 
  15  -1   5   11.42    0.45 
 -15   1  -5   11.32    0.42 
  15   1   5   11.45    0.43 
  15   1   5   11.56    0.40 
 -15   1  -5   11.37    0.45 
 -15   1  -5   11.45    0.45 
  15   1   5   11.50    0.40 
 -17  -1  -5    2.66    0.34 
  17  -1   5    2.72    0.37 
  17   1   5    2.69    0.31 
  17   1   5    2.75    0.33 
  17   1   5    2.68    0.33 
 -17   1  -5    2.70    0.37 
 -17   1  -5    2.74    0.33 
 -17   1  -5    2.63    0.34 
 -19  -1  -5    5.03    0.46 
  19  -1   5    5.17    0.49 
  19   1   5    5.07    0.43 
 -19   1  -5    5.02    0.49 
  19   1   5    4.96    0.45 
 -19   1  -5    4.94    0.48 
 -21  -1  -5   18.36    0.51 
  21  -1   5   18.55    0.55 
  21   1   5   18.53    0.52 
 -21   1  -5   18.56    0.55 
 -23  -1  -5    0.50    0.27 
  23  -1   5    0.37    0.27 
  23   1   5    0.51    0.25 
 -23   1  -5    0.43    0.27 
 -25  -1  -5    0.75    0.25 
  25  -1   5    0.75    0.28 
 -25   1  -5    0.76    0.25 
  25   1   5    0.68    0.24 
 -27  -1  -5    5.04    0.37 
  27  -1   5    5.07    0.40 
  27   1   5    4.92    0.36 
 -27   1  -5    4.98    0.39 
 -29  -1  -5    0.06    0.22 
  29  -1   5    0.00    0.27 
 -29   1  -5    0.03    0.24 
  29   1   5   -0.08    0.24 
 -31  -1  -5    0.00    0.22 
  31  -1   5    0.04    0.31 
 -31   1  -5    0.00    0.25 
  31   1   5   -0.03    0.27 
  34  -2  -5    0.12    0.33 
  34  -2  -5    0.24    0.34 
  34   2  -5    0.12    0.31 
  34   2  -5    0.10    0.27 
  32  -2  -5    0.01    0.33 
  32  -2  -5    0.10    0.30 
  32   2  -5    0.07    0.25 
  32   2  -5    0.07    0.28 
  30  -2  -5    1.47    0.28 
  30  -2  -5    1.46    0.28 
  30   2  -5    1.66    0.31 
  30   2  -5    1.59    0.25 
  28  -2  -5    0.01    0.28 
  28  -2  -5   -0.03    0.27 
  28  -2  -5   -0.06    0.12 
  28   2  -5    0.09    0.22 
  28   2  -5    0.07    0.28 
  26  -2  -5    0.10    0.27 
  26  -2  -5    0.07    0.13 
  26  -2  -5    0.03    0.25 
  26   2  -5    0.08    0.24 
  26   2  -5    0.08    0.21 
  24  -2  -5    0.24    0.28 
  24  -2  -5    0.11    0.24 
  24  -2  -5    0.20    0.15 
  24   2  -5    0.17    0.10 
  24   2  -5    0.24    0.24 
  24   2  -5    0.22    0.25 
  22  -2  -5    6.13    0.40 
  22  -2  -5    6.21    0.28 
  22  -2  -5    6.29    0.42 
  22   2  -5    6.32    0.40 
  22   2  -5    6.24    0.42 
  22   2  -5    6.22    0.19 
  20  -2  -5    0.12    0.22 
  20  -2  -5    0.10    0.18 
  20  -2  -5    0.07    0.10 
  20   2  -5    0.13    0.18 
  20   2  -5    0.11    0.07 
  20   2  -5    0.09    0.07 
  18  -2  -5    3.26    0.33 
  18  -2  -5    3.40    0.36 
  18  -2  -5    3.19    0.22 
  18   2  -5    3.32    0.34 
  18   2  -5    3.26    0.16 
 -16  -2   5    0.29    0.15 
  16  -2  -5    0.27    0.18 
  16  -2  -5    0.36    0.18 
  16  -2  -5    0.30    0.12 
  16   2  -5    0.29    0.18 
  16   2  -5    0.35    0.09 
  14  -2  -5    0.37    0.13 
  14  -2  -5    0.30    0.18 
  14  -2  -5    0.45    0.19 
 -14  -2   5    0.33    0.16 
  14   2  -5    0.39    0.10 
  14   2  -5    0.46    0.21 
  12  -2  -5    3.80    0.33 
  12  -2  -5    3.65    0.24 
 -12  -2   5    3.70    0.31 
  12  -2  -5    3.75    0.31 
  12   2  -5    3.76    0.34 
  12   2  -5    3.74    0.21 
  10  -2  -5   34.07    1.06 
 -10  -2   5   34.12    1.07 
  10  -2  -5   34.21    1.03 
  10   2  -5   34.03    1.07 
  10   2  -5   34.02    0.94 
   8  -2  -5    2.56    0.18 
  -8  -2   5    2.52    0.13 
   8  -2  -5    2.63    0.21 
   8   2  -5    2.55    0.13 
   8   2  -5    2.54    0.19 
   6  -2  -5    6.83    0.30 
   6  -2  -5    6.93    0.33 
  -6  -2   5    6.92    0.28 
  -6   2   5    6.92    0.33 
   6   2  -5    6.83    0.27 
   6   2  -5    6.79    0.36 
  -4  -2   5    6.39    0.18 
   4  -2  -5    6.37    0.16 
   4  -2  -5    6.45    0.21 
   4   2  -5    6.44    0.18 
   4   2  -5    6.40    0.25 
  -4   2   5    6.38    0.21 
   2  -2  -5   41.11    1.21 
  -2  -2   5   41.28    1.27 
   2  -2  -5   40.73    1.27 
   2   2  -5   41.07    1.19 
  -2   2   5   40.82    1.27 
   2   2  -5   41.30    1.27 
   0  -2   5    3.77    0.31 
   0  -2  -5    3.78    0.34 
   0  -2  -5    3.86    0.30 
   0   2  -5    3.66    0.21 
   0   2  -5    3.84    0.31 
   0   2   5    3.77    0.30 
  -2  -2  -5    0.14    0.12 
  -2  -2  -5    0.19    0.10 
  -2  -2  -5    0.13    0.13 
   2  -2   5    0.14    0.12 
  -2   2  -5    0.17    0.04 
  -2   2  -5    0.16    0.12 
   2   2   5    0.16    0.10 
  -4  -2  -5    2.31    0.18 
  -4  -2  -5    2.29    0.21 
   4  -2   5    2.37    0.22 
  -4  -2  -5    2.45    0.25 
  -4   2  -5    2.34    0.24 
   4   2   5    2.42    0.19 
  -6  -2  -5   29.03    0.76 
   6  -2   5   28.91    0.67 
  -6  -2  -5   29.12    0.83 
  -6  -2  -5   28.80    0.79 
   6  -2   5   29.17    0.80 
   6   2   5   29.13    0.79 
  -6   2  -5   28.86    0.80 
   6   2   5   29.15    0.76 
  -6   2  -5   29.12    0.79 
   8  -2   5    0.95    0.09 
  -8  -2  -5    0.93    0.15 
   8  -2   5    0.90    0.15 
  -8  -2  -5    0.96    0.15 
  -8  -2  -5    0.90    0.12 
   8   2   5    0.90    0.13 
  -8   2  -5    0.89    0.12 
   8   2   5    0.91    0.12 
   8   2   5    0.93    0.06 
  -8   2  -5    0.92    0.15 
  10  -2   5    6.76    0.28 
 -10  -2  -5    6.75    0.27 
  10  -2   5    6.72    0.21 
 -10  -2  -5    6.71    0.30 
  10   2   5    6.76    0.19 
  10   2   5    6.76    0.25 
 -10   2  -5    6.66    0.28 
 -10   2  -5    6.72    0.27 
  10   2   5    6.72    0.27 
 -12  -2  -5   14.81    0.43 
 -12  -2  -5   14.86    0.49 
  12  -2   5   14.85    0.37 
  12  -2   5   14.80    0.46 
  12   2   5   14.83    0.36 
  12   2   5   14.81    0.42 
 -12   2  -5   14.85    0.43 
  12   2   5   14.93    0.43 
 -12   2  -5   14.72    0.46 
 -14  -2  -5    2.00    0.16 
 -14   2  -5    1.93    0.15 
  14   2   5    1.99    0.16 
  14   2   5    1.95    0.15 
 -14   2  -5    1.94    0.18 
  14   2   5    1.96    0.13 
 -14   2  -5    1.93    0.15 
  16  -2   5    1.93    0.19 
 -16  -2  -5    1.98    0.18 
 -16   2  -5    2.01    0.16 
  16   2   5    1.99    0.16 
 -16   2  -5    2.00    0.22 
  16   2   5    1.99    0.18 
 -16   2  -5    1.99    0.18 
  16   2   5    1.96    0.15 
 -18  -2  -5    3.19    0.19 
  18   2   5    3.15    0.18 
 -18   2  -5    3.17    0.18 
  18   2   5    3.24    0.19 
 -18   2  -5    3.14    0.22 
 -20  -2  -5    6.79    0.34 
  20  -2   5    6.83    0.37 
  20   2   5    6.73    0.31 
 -20   2  -5    6.69    0.37 
 -20   2  -5    6.44    0.27 
 -22  -2  -5    2.75    0.25 
  22  -2   5    2.73    0.31 
  22   2   5    2.73    0.25 
 -22   2  -5    2.77    0.31 
  24  -2   5    2.32    0.27 
 -24  -2  -5    2.22    0.21 
 -24   2  -5    2.18    0.21 
  24   2   5    2.30    0.22 
 -26  -2  -5    0.05    0.19 
  26  -2   5   -0.05    0.27 
 -26   2  -5    0.05    0.24 
  26   2   5   -0.01    0.21 
 -28  -2  -5    2.32    0.28 
  28  -2   5    2.24    0.36 
 -28   2  -5    2.15    0.30 
  28   2   5    2.26    0.28 
 -30  -2  -5    0.03    0.21 
  30  -2   5   -0.03    0.30 
 -30   2  -5    0.10    0.27 
  30   2   5    0.15    0.27 
  32  -2   5    0.24    0.30 
 -32   2  -5    0.28    0.25 
  32   2   5    0.45    0.28 
  33  -3  -5    0.48    0.37 
  33  -3  -5    0.52    0.34 
  33   3  -5    0.50    0.33 
  33   3  -5    0.49    0.31 
  31  -3  -5    1.08    0.43 
  31  -3  -5    0.93    0.40 
  31   3  -5    0.92    0.40 
  31   3  -5    1.01    0.39 
  29  -3  -5    2.10    0.43 
  29  -3  -5    2.03    0.39 
  29   3  -5    2.06    0.37 
  29   3  -5    2.05    0.40 
  27  -3  -5    0.56    0.30 
  27  -3  -5    0.47    0.25 
  27   3  -5    0.49    0.28 
  27   3  -5    0.50    0.24 
  25  -3  -5    1.06    0.42 
  25  -3  -5    1.17    0.24 
  25  -3  -5    1.10    0.42 
  25   3  -5    1.44    0.48 
  23  -3  -5    3.48    0.34 
  23  -3  -5    3.65    0.37 
  23  -3  -5    3.42    0.16 
  23   3  -5    3.43    0.30 
  21  -3  -5    0.65    0.24 
  21  -3  -5    0.79    0.24 
  21  -3  -5    0.70    0.10 
  21   3  -5    0.72    0.22 
  19  -3  -5    0.92    0.30 
  19  -3  -5    0.78    0.25 
  19  -3  -5    0.83    0.15 
  19   3  -5    0.90    0.28 
  17  -3  -5    0.96    0.10 
  17  -3  -5    0.94    0.19 
  17  -3  -5    1.03    0.22 
  17   3  -5    0.90    0.19 
  15  -3  -5    6.16    0.40 
  15  -3  -5    6.12    0.42 
  15  -3  -5    6.23    0.27 
  15   3  -5    6.09    0.19 
  15   3  -5    6.11    0.42 
 -15   3   5    6.30    0.39 
 -13  -3   5   19.30    0.73 
  13  -3  -5   19.72    0.74 
  13  -3  -5   19.30    0.58 
  13  -3  -5   19.55    0.70 
  13   3  -5   19.23    0.52 
 -13   3   5   19.32    0.70 
  13   3  -5   19.60    0.76 
  11  -3  -5    6.13    0.43 
  11  -3  -5    6.14    0.42 
 -11  -3   5    5.93    0.42 
  11   3  -5    5.98    0.28 
 -11   3   5    6.16    0.40 
  11   3  -5    6.11    0.45 
  -9  -3   5    0.08    0.09 
  -9  -3   5    0.10    0.13 
   9  -3  -5    0.09    0.12 
   9  -3  -5    0.08    0.16 
   9   3  -5    0.06    0.16 
   9   3  -5    0.03    0.07 
  -9   3   5    0.10    0.12 
  -9   3   5    0.10    0.15 
   9   3  -5    0.07    0.12 
  -7  -3   5   61.93    1.46 
   7  -3  -5   61.78    1.58 
   7  -3  -5   62.10    1.52 
   7   3  -5   62.28    1.61 
   7   3  -5   62.40    1.52 
  -7   3   5   62.08    1.52 
  -7   3   5   61.90    1.56 
   7   3  -5   61.69    1.46 
   5  -3  -5   12.40    0.54 
  -5  -3   5   12.32    0.46 
   5  -3  -5   12.45    0.48 
   5   3  -5   12.39    0.46 
  -5   3   5   12.38    0.52 
   5   3  -5   12.43    0.57 
  -5   3   5   12.51    0.48 
   5   3  -5   12.47    0.46 
   3  -3  -5    2.86    0.13 
   3  -3  -5    2.96    0.21 
   3  -3  -5    2.85    0.16 
  -3  -3   5    2.93    0.16 
  -3   3   5    2.87    0.15 
   3   3  -5    2.80    0.18 
   3   3  -5    2.91    0.16 
   3   3  -5    2.90    0.15 
  -3   3   5    2.90    0.19 
   1  -3  -5   97.90    2.43 
   1  -3  -5   97.87    2.43 
  -1  -3   5   98.79    2.41 
   1   3  -5   98.03    2.34 
  -1   3   5   97.78    2.43 
   1   3  -5   97.77    2.41 
  -1   3   5   97.15    2.32 
   1   3  -5   97.89    2.47 
  -1  -3  -5    6.65    0.40 
  -1  -3  -5    6.67    0.42 
   1  -3   5    6.63    0.37 
  -1  -3  -5    6.61    0.39 
   1  -3   5    6.63    0.30 
   1   3   5    6.49    0.27 
  -1   3  -5    6.60    0.39 
  -1   3  -5    6.58    0.30 
   1   3   5    6.54    0.39 
   3  -3   5    8.98    0.34 
  -3  -3  -5    8.82    0.43 
   3  -3   5    8.94    0.45 
  -3  -3  -5    9.01    0.46 
  -3  -3  -5    8.91    0.48 
  -3   3  -5    8.79    0.43 
  -3   3  -5    8.89    0.34 
   3   3   5    8.84    0.30 
   3   3   5    8.90    0.43 
   5  -3   5   14.89    0.55 
  -5  -3  -5   14.94    0.67 
  -5  -3  -5   15.02    0.70 
   5  -3   5   14.79    0.66 
  -5  -3  -5   14.93    0.64 
  -5   3  -5   14.76    0.67 
  -5   3  -5   14.79    0.55 
   5   3   5   15.04    0.64 
  -7  -3  -5    0.52    0.13 
   7  -3   5    0.54    0.13 
  -7  -3  -5    0.52    0.12 
  -7  -3  -5    0.53    0.13 
   7  -3   5    0.54    0.07 
   7   3   5    0.52    0.12 
  -7   3  -5    0.52    0.12 
  -7   3  -5    0.50    0.15 
  -9  -3  -5   13.53    0.42 
   9  -3   5   13.54    0.33 
   9  -3   5   13.35    0.42 
  -9  -3  -5   13.43    0.45 
  -9  -3  -5   13.58    0.40 
   9   3   5   13.53    0.40 
  -9   3  -5   13.60    0.46 
   9   3   5   13.46    0.31 
  -9   3  -5   13.66    0.43 
  11  -3   5    2.23    0.19 
 -11  -3  -5    2.33    0.24 
  11   3   5    2.30    0.24 
 -11   3  -5    2.32    0.25 
  11   3   5    2.28    0.22 
 -11   3  -5    2.44    0.30 
  11   3   5    2.28    0.18 
  13  -3   5    0.96    0.12 
 -13  -3  -5    0.97    0.13 
  13   3   5    0.95    0.13 
  13   3   5    0.96    0.13 
  13   3   5    0.97    0.18 
 -13   3  -5    0.89    0.15 
 -13   3  -5    0.92    0.13 
  13   3   5    0.94    0.10 
 -15  -3  -5    7.63    0.33 
  15  -3   5    7.59    0.31 
  15   3   5    7.59    0.30 
 -15   3  -5    7.54    0.37 
  15   3   5    7.74    0.45 
  15   3   5    7.61    0.33 
  15   3   5    7.80    0.36 
 -15   3  -5    7.64    0.33 
 -17  -3  -5    0.77    0.16 
  17  -3   5    0.83    0.16 
  17   3   5    0.79    0.21 
  17   3   5    0.82    0.13 
  17   3   5    0.82    0.16 
 -17   3  -5    0.81    0.15 
 -17   3  -5    0.86    0.19 
  19  -3   5    0.98    0.27 
 -19  -3  -5    1.05    0.27 
 -19   3  -5    0.99    0.33 
 -19   3  -5    0.94    0.24 
  19   3   5    1.01    0.34 
  19   3   5    1.03    0.25 
  19   3   5    1.01    0.25 
  21  -3   5    0.17    0.24 
 -21  -3  -5    0.22    0.18 
  21  -3   5    0.12    0.18 
 -21   3  -5    0.16    0.15 
  21   3   5    0.20    0.22 
 -21   3  -5    0.15    0.22 
  21   3   5    0.18    0.18 
 -23  -3  -5    1.87    0.19 
  23  -3   5    1.84    0.22 
  23  -3   5    1.89    0.25 
 -23   3  -5    1.93    0.25 
  23   3   5    1.81    0.19 
  25  -3   5    1.09    0.33 
 -25  -3  -5    1.08    0.25 
  25  -3   5    1.14    0.30 
  25   3   5    1.06    0.25 
 -25   3  -5    1.09    0.30 
  27  -3   5    0.69    0.27 
  27  -3   5    0.63    0.27 
 -27  -3  -5    0.67    0.19 
 -27   3  -5    0.62    0.27 
  27   3   5    0.59    0.21 
  29  -3   5    0.79    0.27 
  29  -3   5    0.99    0.28 
  29   3   5    0.96    0.24 
 -29   3  -5    0.92    0.27 
  31  -3   5    1.25    0.33 
  31  -3   5    1.62    0.37 
 -31   3  -5    1.42    0.34 
  31   3   5    1.37    0.30 
  32  -4  -5    0.20    0.36 
  32  -4  -5    0.13    0.34 
  32   4  -5    0.14    0.30 
  32   4  -5    0.20    0.31 
  30  -4  -5    0.15    0.34 
  30  -4  -5    0.24    0.37 
  30   4  -5    0.12    0.28 
  30   4  -5    0.16    0.31 
  28  -4  -5    0.04    0.28 
  28  -4  -5    0.06    0.34 
  28   4  -5    0.05    0.27 
  28   4  -5    0.05    0.27 
  26  -4  -5    0.67    0.34 
  26  -4  -5    0.66    0.34 
  26   4  -5    0.71    0.34 
  24  -4  -5    1.05    0.39 
  24  -4  -5    1.15    0.40 
  24   4  -5    1.17    0.39 
  22  -4  -5    0.58    0.30 
  22  -4  -5    0.60    0.31 
  22   4  -5    0.57    0.31 
  20  -4  -5    0.01    0.21 
  20  -4  -5    0.08    0.24 
  20   4  -5    0.09    0.22 
  18  -4  -5    0.05    0.21 
  18  -4  -5    0.05    0.07 
  18  -4  -5    0.14    0.22 
  18   4  -5    0.08    0.21 
  16  -4  -5    0.31    0.07 
  16  -4  -5    0.33    0.19 
  16  -4  -5    0.32    0.18 
  16   4  -5    0.35    0.21 
  14  -4  -5    2.19    0.15 
  14  -4  -5    2.23    0.25 
  14  -4  -5    2.24    0.28 
  14   4  -5    2.18    0.27 
 -14   4   5    2.15    0.24 
  12  -4  -5    0.41    0.22 
  12  -4  -5    0.39    0.15 
  12  -4  -5    0.30    0.22 
  12   4  -5    0.45    0.10 
  12   4  -5    0.34    0.24 
  12   4  -5    0.45    0.21 
 -12   4   5    0.37    0.21 
 -10  -4   5    9.00    0.28 
  10  -4  -5    9.13    0.40 
  10  -4  -5    9.19    0.45 
  10  -4  -5    9.11    0.31 
 -10   4   5    9.11    0.39 
 -10   4   5    9.09    0.42 
  10   4  -5    9.10    0.48 
  10   4  -5    9.14    0.28 
  10   4  -5    9.25    0.39 
   8  -4  -5   31.18    0.98 
  -8  -4   5   30.84    0.89 
  -8  -4   5   30.74    1.06 
   8  -4  -5   31.01    0.92 
   8  -4  -5   30.62    1.03 
  -8   4   5   30.79    0.98 
   8   4  -5   30.87    0.89 
   8   4  -5   31.19    0.98 
   8   4  -5   31.33    1.09 
  -8   4   5   31.02    1.03 
   6  -4  -5    0.35    0.16 
  -6  -4   5    0.37    0.13 
  -6  -4   5    0.31    0.19 
   6  -4  -5    0.31    0.13 
   6  -4  -5    0.29    0.21 
  -6   4   5    0.29    0.18 
  -6   4   5    0.32    0.15 
   6   4  -5    0.39    0.15 
   6   4  -5    0.32    0.19 
   6   4  -5    0.34    0.16 
   4  -4  -5   13.19    0.45 
   4  -4  -5   13.08    0.51 
  -4  -4   5   13.36    0.43 
   4   4  -5   13.20    0.43 
   4   4  -5   13.31    0.54 
  -4   4   5   13.05    0.42 
  -4   4   5   13.16    0.49 
   4   4  -5   13.26    0.43 
  -2  -4   5   24.28    0.80 
   2  -4  -5   24.17    0.89 
  -2  -4   5   24.41    0.83 
   2  -4  -5   24.43    0.86 
  -2   4   5   24.40    0.89 
   2   4  -5   24.19    0.80 
  -2   4   5   24.23    0.79 
   2   4  -5   24.34    0.92 
   2   4  -5   24.24    0.83 
   0  -4  -5    0.54    0.13 
   0  -4   5    0.60    0.12 
   0  -4  -5    0.61    0.16 
   0  -4   5    0.61    0.15 
   0   4  -5    0.64    0.15 
   0   4   5    0.65    0.18 
   0   4   5    0.58    0.10 
   0   4  -5    0.58    0.12 
   0   4  -5    0.54    0.15 
   2  -4   5    2.11    0.13 
  -2  -4  -5    2.09    0.18 
   2  -4   5    2.08    0.16 
  -2  -4  -5    2.06    0.16 
  -2   4  -5    2.12    0.16 
  -2   4  -5    2.10    0.18 
  -2   4  -5    2.13    0.13 
   2   4   5    2.11    0.18 
   2   4   5    2.10    0.10 
   4  -4   5    1.00    0.22 
   4  -4   5    0.93    0.16 
  -4  -4  -5    0.92    0.22 
  -4  -4  -5    0.92    0.21 
  -4  -4  -5    1.00    0.22 
  -4   4  -5    1.00    0.22 
  -4   4  -5    0.92    0.16 
  -4   4  -5    0.92    0.19 
   4   4   5    0.99    0.22 
   6  -4   5    2.20    0.25 
  -6  -4  -5    1.97    0.24 
  -6  -4  -5    2.19    0.25 
  -6  -4  -5    2.15    0.25 
   6  -4   5    2.12    0.19 
  -6   4  -5    2.10    0.18 
   6   4   5    2.02    0.25 
   6   4   5    2.20    0.25 
  -6   4  -5    2.29    0.28 
  -8  -4  -5    4.12    0.28 
  -8  -4  -5    3.97    0.30 
   8  -4   5    4.36    0.37 
   8  -4   5    4.12    0.22 
  -8  -4  -5    4.13    0.28 
   8   4   5    4.08    0.28 
   8   4   5    4.18    0.34 
  -8   4  -5    4.05    0.30 
  -8   4  -5    4.08    0.30 
  10  -4   5    1.71    0.24 
 -10  -4  -5    1.73    0.31 
 -10  -4  -5    1.69    0.28 
  10   4   5    1.64    0.36 
  10   4   5    1.65    0.30 
 -10   4  -5    1.73    0.34 
 -10   4  -5    1.68    0.31 
  12  -4   5    7.02    0.28 
 -12  -4  -5    6.98    0.30 
  12   4   5    7.10    0.40 
 -12   4  -5    7.12    0.36 
  14  -4   5    0.52    0.15 
 -14  -4  -5    0.46    0.15 
  14   4   5    0.54    0.22 
  14   4   5    0.51    0.12 
 -14   4  -5    0.52    0.21 
  16  -4   5    0.02    0.16 
 -16  -4  -5    0.02    0.15 
  16   4   5    0.06    0.13 
 -16   4  -5   -0.01    0.18 
  16   4   5   -0.01    0.21 
 -18  -4  -5    0.03    0.15 
  18  -4   5    0.02    0.18 
  18   4   5   -0.05    0.21 
 -18   4  -5    0.03    0.12 
  18   4   5    0.05    0.15 
 -18   4  -5    0.04    0.19 
  20  -4   5    0.20    0.21 
 -20  -4  -5    0.15    0.15 
 -20   4  -5    0.17    0.13 
 -20   4  -5    0.18    0.22 
  20   4   5    0.17    0.16 
  20   4   5    0.15    0.22 
 -22  -4  -5    0.08    0.18 
  22  -4   5    0.07    0.22 
 -22   4  -5    0.04    0.25 
  22   4   5    0.02    0.19 
  22   4   5    0.02    0.25 
  24  -4   5    0.40    0.22 
 -24  -4  -5    0.46    0.18 
  24   4   5    0.49    0.19 
  24   4   5    0.42    0.25 
 -24   4  -5    0.33    0.24 
  26  -4   5    0.45    0.24 
 -26  -4  -5    0.46    0.18 
  26   4   5    0.47    0.22 
  26   4   5    0.43    0.27 
 -26   4  -5    0.40    0.27 
  28  -4   5    0.09    0.25 
  28   4   5    0.13    0.24 
 -28   4  -5    0.06    0.30 
  30  -4   5   -0.02    0.28 
  31  -5  -5    0.49    0.36 
  31  -5  -5    0.55    0.34 
  31   5  -5    0.52    0.31 
  31   5  -5    0.54    0.33 
  29  -5  -5    0.67    0.30 
  29  -5  -5    0.72    0.31 
  29   5  -5    0.61    0.27 
  27  -5  -5    0.16    0.34 
  27  -5  -5    0.15    0.31 
  27   5  -5    0.15    0.31 
  25  -5  -5    0.39    0.34 
  25  -5  -5    0.29    0.28 
  25   5  -5    0.27    0.28 
  23  -5  -5    7.68    0.43 
  23  -5  -5    8.26    0.55 
  23   5  -5    8.11    0.54 
  21  -5  -5    0.25    0.24 
  21  -5  -5    0.20    0.25 
  21   5  -5    0.25    0.25 
  19  -5  -5    3.10    0.27 
  19  -5  -5    3.14    0.30 
  19   5  -5    3.24    0.30 
  17  -5  -5    2.63    0.33 
  17  -5  -5    2.57    0.34 
  17   5  -5    2.56    0.34 
  15  -5  -5    2.23    0.40 
  15  -5  -5    2.18    0.39 
  15   5  -5    2.34    0.45 
  13  -5  -5    5.84    0.25 
  13  -5  -5    5.89    0.45 
  13  -5  -5    5.97    0.48 
  13   5  -5    6.01    0.51 
  11  -5  -5   10.44    0.34 
 -11  -5   5   10.43    0.31 
  11  -5  -5   10.44    0.51 
  11  -5  -5   10.63    0.49 
  11   5  -5   10.53    0.57 
 -11   5   5   10.43    0.46 
  11   5  -5   10.64    0.46 
   9  -5  -5    0.26    0.18 
   9  -5  -5    0.24    0.21 
   9  -5  -5    0.20    0.12 
  -9  -5   5    0.28    0.12 
  -9   5   5    0.25    0.16 
   9   5  -5    0.25    0.16 
   9   5  -5    0.25    0.19 
   9   5  -5    0.30    0.12 
  -7  -5   5   10.35    0.33 
   7  -5  -5   10.22    0.36 
   7  -5  -5   10.42    0.48 
   7   5  -5   10.34    0.39 
   7   5  -5   10.43    0.49 
   7   5  -5   10.23    0.33 
  -7   5   5   10.22    0.39 
  -5  -5   5    1.66    0.16 
  -5  -5   5    1.65    0.24 
   5  -5  -5    1.70    0.19 
   5  -5  -5    1.59    0.24 
  -5   5   5    1.64    0.34 
   5   5  -5    1.62    0.22 
   5   5  -5    1.69    0.19 
   5   5  -5    1.69    0.18 
  -5   5   5    1.67    0.19 
   3  -5  -5    8.04    0.27 
  -3  -5   5    8.13    0.25 
  -3  -5   5    8.06    0.24 
   3  -5  -5    8.00    0.31 
   3   5  -5    8.16    0.25 
  -3   5   5    8.11    0.28 
   3   5  -5    8.20    0.34 
   3   5  -5    8.11    0.25 
  -3   5   5    8.09    0.24 
  -1  -5   5    5.00    0.24 
   1  -5  -5    4.94    0.31 
  -1  -5   5    5.07    0.25 
   1  -5  -5    5.00    0.28 
   1   5  -5    5.08    0.25 
   1   5  -5    5.11    0.27 
  -1   5   5    5.00    0.22 
   1   5  -5    5.07    0.31 
  -1   5   5    4.98    0.28 
  -1  -5  -5    2.84    0.28 
  -1  -5  -5    2.92    0.31 
   1  -5   5    2.89    0.25 
   1  -5   5    2.96    0.24 
  -1   5  -5    2.85    0.25 
  -1   5  -5    2.88    0.22 
  -1   5  -5    2.85    0.30 
   1   5   5    2.94    0.21 
   1   5   5    2.81    0.28 
  -3  -5  -5    6.44    0.39 
   3  -5   5    6.46    0.36 
  -3  -5  -5    6.39    0.39 
   3  -5   5    6.44    0.31 
  -3   5  -5    6.46    0.37 
   3   5   5    6.36    0.39 
   3   5   5    6.42    0.39 
   3   5   5    6.39    0.28 
  -3   5  -5    6.37    0.30 
  -3   5  -5    6.49    0.37 
   5  -5   5    1.24    0.25 
   5  -5   5    1.28    0.21 
  -5  -5  -5    1.19    0.25 
  -5  -5  -5    1.26    0.25 
  -5  -5  -5    1.15    0.24 
   5   5   5    1.19    0.27 
  -5   5  -5    1.32    0.27 
   5   5   5    1.20    0.25 
  -5   5  -5    1.23    0.21 
  -5   5  -5    1.19    0.22 
  -7  -5  -5    0.79    0.24 
  -7  -5  -5    0.85    0.27 
   7  -5   5    0.76    0.19 
  -7   5  -5    0.70    0.18 
  -7   5  -5    0.67    0.22 
  -7   5  -5    0.64    0.24 
   7   5   5    0.71    0.27 
  -9  -5  -5   17.01    0.45 
  -9  -5  -5   17.05    0.42 
   9  -5   5   17.00    0.37 
  -9   5  -5   17.15    0.36 
   9   5   5   17.00    0.51 
  -9   5  -5   17.09    0.42 
  -9   5  -5   17.02    0.43 
 -11  -5  -5    0.12    0.21 
  11  -5   5    0.15    0.16 
 -11  -5  -5    0.13    0.16 
  11   5   5    0.13    0.22 
 -11   5  -5    0.15    0.19 
 -13  -5  -5    7.63    0.27 
  13  -5   5    7.61    0.25 
 -13  -5  -5    7.52    0.28 
 -13   5  -5    7.57    0.31 
  13   5   5    7.50    0.34 
  15  -5   5    2.70    0.19 
 -15  -5  -5    2.71    0.18 
  15   5   5    2.66    0.27 
 -15   5  -5    2.73    0.25 
 -17  -5  -5    0.05    0.16 
  17  -5   5    0.02    0.18 
  17   5   5    0.04    0.15 
  17   5   5   -0.04    0.24 
 -17   5  -5    0.04    0.22 
 -19  -5  -5    0.16    0.18 
  19  -5   5    0.10    0.21 
 -19   5  -5    0.18    0.28 
  19   5   5    0.06    0.25 
 -19   5  -5    0.05    0.15 
  19   5   5    0.12    0.18 
 -21  -5  -5    4.26    0.36 
  21  -5   5    4.21    0.42 
  21   5   5    4.24    0.51 
 -21   5  -5    4.05    0.45 
  21   5   5    4.04    0.37 
  23  -5   5    1.35    0.36 
 -23  -5  -5    1.37    0.30 
  23   5   5    1.32    0.31 
  23   5   5    1.15    0.42 
 -23   5  -5    1.43    0.45 
  25  -5   5    3.45    0.33 
  25   5   5    3.38    0.37 
 -25   5  -5    3.36    0.36 
  25   5   5    3.43    0.28 
  27  -5   5    0.12    0.25 
  27   5   5    0.16    0.30 
  29  -5   5    0.93    0.30 
  29   5   5    0.81    0.31 
  30  -6  -5    1.66    0.46 
  30  -6  -5    1.72    0.54 
  30   6  -5    1.55    0.40 
  28  -6  -5    0.20    0.36 
  28  -6  -5    0.19    0.31 
  28   6  -5    0.14    0.31 
  26  -6  -5    0.04    0.33 
  26  -6  -5    0.03    0.34 
  26   6  -5    0.02    0.28 
  24  -6  -5    0.24    0.33 
  24  -6  -5    0.23    0.36 
  24   6  -5    0.25    0.36 
  22  -6  -5    2.27    0.36 
  22  -6  -5    2.35    0.39 
  22   6  -5    2.12    0.34 
  20  -6  -5    2.34    0.39 
  20  -6  -5    2.42    0.42 
  20   6  -5    2.45    0.45 
  18  -6  -5    0.49    0.34 
  18  -6  -5    0.41    0.31 
  18   6  -5    0.61    0.39 
  16  -6  -5    7.12    0.48 
  16  -6  -5    7.01    0.45 
  16   6  -5    6.99    0.51 
  14  -6  -5   12.75    0.61 
  14  -6  -5   12.85    0.64 
  14   6  -5   12.73    0.69 
  12  -6  -5    0.90    0.30 
  12  -6  -5    0.95    0.34 
 -12  -6   5    1.03    0.16 
  12  -6  -5    1.03    0.18 
  12   6  -5    1.16    0.40 
  10  -6  -5    0.10    0.09 
 -10  -6   5    0.15    0.09 
  10  -6  -5    0.17    0.21 
  10   6  -5    0.12    0.19 
   8  -6  -5    3.64    0.37 
   8  -6  -5    3.65    0.25 
  -8  -6   5    3.71    0.22 
   8   6  -5    3.68    0.37 
  -8   6   5    3.61    0.28 
   6  -6  -5    1.38    0.31 
   6  -6  -5    1.34    0.25 
  -6  -6   5    1.40    0.22 
   6   6  -5    1.30    0.30 
  -6   6   5    1.35    0.25 
   6   6  -5    1.40    0.27 
  -4  -6   5    0.03    0.10 
  -4  -6   5    0.02    0.13 
   4  -6  -5    0.00    0.12 
   4  -6  -5    0.00    0.18 
   4   6  -5   -0.01    0.12 
   4   6  -5    0.07    0.13 
  -4   6   5    0.04    0.12 
   4   6  -5    0.00    0.16 
  -2  -6   5    4.00    0.19 
   2  -6  -5    3.87    0.18 
  -2  -6   5    4.02    0.21 
   2  -6  -5    4.02    0.25 
   2   6  -5    3.96    0.25 
   2   6  -5    3.97    0.19 
  -2   6   5    4.02    0.19 
   2   6  -5    3.98    0.19 
   0  -6   5    3.28    0.28 
   0  -6  -5    3.38    0.33 
   0  -6   5    3.28    0.30 
   0  -6  -5    3.35    0.37 
   0   6   5    3.25    0.25 
   0   6  -5    3.39    0.34 
   0   6  -5    3.46    0.31 
   0   6  -5    3.20    0.27 
   2  -6   5   11.46    0.42 
  -2  -6  -5   11.40    0.48 
  -2  -6  -5   11.34    0.48 
   2  -6   5   11.65    0.51 
   2   6   5   11.37    0.39 
  -2   6  -5   11.42    0.48 
   2   6   5   11.30    0.48 
  -2   6  -5   11.42    0.46 
  -2   6  -5   11.39    0.40 
  -4  -6  -5    0.55    0.28 
   4  -6   5    0.50    0.22 
  -4   6  -5    0.53    0.21 
  -4   6  -5    0.64    0.28 
  -4   6  -5    0.61    0.25 
   4   6   5    0.53    0.27 
  -6  -6  -5    0.22    0.16 
   6  -6   5    0.20    0.13 
  -6  -6  -5    0.23    0.19 
  -6   6  -5    0.21    0.15 
   6   6   5    0.28    0.19 
  -6   6  -5    0.23    0.18 
  -6   6  -5    0.26    0.13 
  -8  -6  -5    5.51    0.27 
   8  -6   5    5.36    0.21 
  -8  -6  -5    5.49    0.28 
  -8   6  -5    5.44    0.27 
  -8   6  -5    5.42    0.22 
   8   6   5    5.44    0.31 
  -8   6  -5    5.47    0.24 
 -10  -6  -5    3.53    0.24 
 -10  -6  -5    3.61    0.27 
  10  -6   5    3.73    0.25 
  10   6   5    3.66    0.31 
 -10   6  -5    3.66    0.22 
 -10   6  -5    3.68    0.21 
 -10   6  -5    3.71    0.31 
 -12  -6  -5    0.76    0.18 
  12  -6   5    0.69    0.16 
 -12  -6  -5    0.71    0.21 
  12   6   5    0.73    0.24 
 -12   6  -5    0.76    0.21 
 -12   6  -5    0.71    0.13 
 -14  -6  -5    1.30    0.22 
  14  -6   5    1.25    0.24 
 -14   6  -5    1.19    0.27 
  14   6   5    1.15    0.28 
 -14   6  -5    1.30    0.21 
  16  -6   5    6.32    0.37 
 -16  -6  -5    6.33    0.34 
 -16   6  -5    6.42    0.45 
 -16   6  -5    6.39    0.33 
  16   6   5    6.24    0.49 
  18  -6   5    7.59    0.48 
 -18  -6  -5    7.56    0.40 
 -18   6  -5    7.57    0.55 
 -18   6  -5    7.60    0.40 
  18   6   5    7.65    0.64 
 -20  -6  -5    0.41    0.21 
  20  -6   5    0.35    0.27 
 -20   6  -5    0.34    0.31 
  20   6   5    0.36    0.33 
 -20   6  -5    0.34    0.19 
  20   6   5    0.31    0.22 
  22  -6   5    0.35    0.30 
 -22  -6  -5    0.41    0.24 
  22   6   5    0.30    0.24 
  22   6   5    0.34    0.36 
  24  -6   5    2.52    0.33 
  24   6   5    2.36    0.39 
  26  -6   5    0.64    0.30 
  26   6   5    0.49    0.34 
  27  -7  -5    1.54    0.37 
  27  -7  -5    1.55    0.39 
  27   7  -5    1.45    0.36 
  25  -7  -5    0.32    0.39 
  25  -7  -5    0.28    0.34 
  25   7  -5    0.23    0.37 
  23  -7  -5    0.17    0.31 
  23  -7  -5    0.08    0.31 
  23   7  -5    0.16    0.30 
  21  -7  -5    0.83    0.36 
  21  -7  -5    0.92    0.36 
  21   7  -5    0.72    0.31 
  19  -7  -5    0.14    0.34 
  19  -7  -5    0.06    0.27 
  19   7  -5    0.13    0.33 
  17  -7  -5    0.32    0.31 
  17   7  -5    0.36    0.27 
  15  -7  -5    3.60    0.28 
  15   7  -5    3.73    0.31 
  13  -7  -5    1.36    0.33 
 -13  -7   5    1.37    0.13 
  13   7  -5    1.43    0.36 
  11  -7  -5    6.41    0.19 
 -11  -7   5    6.43    0.18 
  11  -7  -5    6.41    0.33 
  11   7  -5    6.50    0.34 
  -9  -7   5    3.86    0.18 
   9  -7  -5    3.81    0.18 
   9  -7  -5    3.82    0.33 
   9   7  -5    3.89    0.34 
   7  -7  -5    0.06    0.13 
   7  -7  -5    0.10    0.25 
  -7  -7   5    0.06    0.12 
   7   7  -5    0.06    0.21 
   5  -7  -5    0.49    0.25 
  -5  -7   5    0.46    0.19 
  -5  -7   5    0.45    0.13 
   5  -7  -5    0.51    0.16 
  -5   7   5    0.47    0.15 
   5   7  -5    0.49    0.22 
   3  -7  -5    2.31    0.18 
  -3  -7   5    2.36    0.19 
  -3  -7   5    2.40    0.22 
   3  -7  -5    2.40    0.27 
  -3   7   5    2.41    0.19 
   3   7  -5    2.40    0.25 
  -1  -7   5    5.21    0.37 
  -1  -7   5    5.27    0.34 
   1  -7  -5    5.21    0.40 
   1  -7  -5    5.06    0.34 
   1   7  -5    5.13    0.36 
  -1   7   5    5.08    0.30 
   1   7  -5    5.21    0.39 
  -1  -7  -5    0.65    0.33 
   1  -7   5    0.49    0.24 
   1   7   5    0.46    0.21 
  -1   7  -5    0.42    0.24 
   1   7   5    0.46    0.25 
  -1   7  -5    0.44    0.22 
  -3  -7  -5    0.05    0.22 
   3  -7   5    0.02    0.15 
   3   7   5    0.10    0.19 
   3   7   5    0.03    0.13 
  -3   7  -5    0.08    0.18 
  -3   7  -5    0.07    0.15 
   5  -7   5   11.13    0.33 
  -5  -7  -5   11.17    0.45 
  -5   7  -5   11.01    0.33 
   5   7   5   11.05    0.45 
  -5   7  -5   11.16    0.37 
  -7  -7  -5    0.07    0.22 
  -7  -7  -5    0.10    0.18 
   7  -7   5    0.02    0.16 
  -7   7  -5    0.06    0.16 
  -7   7  -5    0.08    0.15 
   7   7   5    0.02    0.19 
   9  -7   5    0.01    0.16 
  -9  -7  -5    0.03    0.21 
  -9  -7  -5   -0.01    0.18 
   9   7   5   -0.02    0.22 
  -9   7  -5    0.00    0.15 
  -9   7  -5    0.01    0.15 
 -11  -7  -5   -0.01    0.21 
  11  -7   5    0.04    0.18 
 -11  -7  -5    0.03    0.16 
 -11   7  -5    0.03    0.15 
  11   7   5    0.03    0.24 
 -13  -7  -5    1.06    0.22 
 -13  -7  -5    1.02    0.30 
  13  -7   5    0.89    0.21 
  13   7   5    0.97    0.31 
 -13   7  -5    0.98    0.18 
 -15  -7  -5    0.75    0.21 
  15  -7   5    0.69    0.24 
  15   7   5    0.84    0.36 
 -15   7  -5    0.70    0.18 
 -17  -7  -5    1.14    0.18 
  17  -7   5    1.03    0.22 
  17   7   5    1.11    0.30 
 -17   7  -5    1.10    0.15 
 -19  -7  -5    2.45    0.25 
  19  -7   5    2.45    0.31 
  19   7   5    2.28    0.37 
  21  -7   5    1.05    0.24 
  21   7   5    1.05    0.30 
  23  -7   5    0.32    0.27 
  23   7   5    0.23    0.31 
  25  -7   5    0.02    0.43 
  25   7   5    0.03    0.43 
  24  -8  -5    0.40    0.37 
  24   8  -5    0.32    0.31 
  22  -8  -5    0.44    0.37 
  22   8  -5    0.45    0.34 
  20  -8  -5    0.15    0.34 
  20   8  -5    0.12    0.33 
  18  -8  -5   -0.05    0.30 
  18   8  -5    0.04    0.31 
  16  -8  -5    0.03    0.30 
  16   8  -5    0.06    0.30 
  14  -8  -5    0.08    0.33 
  14   8  -5    0.04    0.30 
  12  -8  -5    2.04    0.39 
  12   8  -5    2.13    0.40 
  10  -8  -5    0.30    0.31 
  10   8  -5    0.25    0.27 
  -8  -8   5    2.99    0.28 
   8  -8  -5    2.95    0.42 
   8   8  -5    3.23    0.48 
  -6  -8   5    4.93    0.34 
   6  -8  -5    5.05    0.36 
   6  -8  -5    5.14    0.54 
  -6  -8   5    5.18    0.45 
   6   8  -5    4.97    0.52 
   4  -8  -5    1.88    0.42 
  -4  -8   5    1.66    0.40 
   4  -8  -5    1.72    0.27 
  -4  -8   5    1.74    0.31 
   4   8  -5    1.66    0.33 
   2  -8  -5   -0.05    0.25 
  -2  -8   5   -0.01    0.18 
   2   8  -5    0.00    0.21 
   0  -8   5    0.17    0.22 
   0  -8  -5    0.24    0.31 
   0   8   5    0.09    0.21 
   0   8  -5    0.14    0.22 
  -2  -8  -5    4.90    0.45 
   2  -8   5    4.85    0.40 
   2   8   5    4.70    0.36 
  -2   8  -5    4.87    0.42 
   2   8   5    4.89    0.46 
  -4  -8  -5    1.06    0.34 
   4  -8   5    1.15    0.30 
  -4   8  -5    1.00    0.27 
   4   8   5    0.92    0.31 
   4   8   5    1.05    0.25 
  -6  -8  -5    2.18    0.43 
   6  -8   5    2.14    0.37 
  -6   8  -5    2.11    0.37 
   6   8   5    1.90    0.39 
  -8  -8  -5    5.58    0.43 
   8  -8   5    5.42    0.39 
  -8  -8  -5    5.48    0.46 
   8   8   5    5.36    0.49 
  -8   8  -5    5.50    0.39 
  10  -8   5    2.12    0.34 
 -10  -8  -5    2.26    0.45 
 -10  -8  -5    2.06    0.33 
  10   8   5    2.15    0.43 
 -10   8  -5    2.12    0.30 
  12  -8   5    2.23    0.33 
 -12  -8  -5    2.08    0.28 
 -12  -8  -5    2.34    0.42 
 -12   8  -5    2.09    0.25 
  12   8   5    2.21    0.42 
  14  -8   5    0.27    0.27 
 -14  -8  -5    0.21    0.28 
 -14  -8  -5    0.23    0.21 
  14   8   5    0.22    0.31 
 -14   8  -5    0.30    0.22 
 -16  -8  -5    2.29    0.30 
  16  -8   5    2.36    0.37 
  16   8   5    2.25    0.46 
  18  -8   5    1.66    0.30 
  18   8   5    1.49    0.33 
  20  -8   5    0.21    0.24 
  20   8   5    0.42    0.34 
  22  -8   5    0.34    0.37 
  22   8   5    0.34    0.34 
  21  -9  -5    0.20    0.34 
  21   9  -5    0.21    0.39 
  19  -9  -5    1.47    0.39 
  19   9  -5    1.44    0.39 
  17  -9  -5    1.43    0.36 
  17   9  -5    1.33    0.33 
  15  -9  -5    1.24    0.30 
  15   9  -5    1.35    0.33 
  13  -9  -5   -0.06    0.34 
  13   9  -5   -0.06    0.27 
  11  -9  -5    0.08    0.31 
  11   9  -5   -0.02    0.27 
   9  -9  -5    0.06    0.31 
   9   9  -5    0.08    0.27 
  -7  -9   5    0.58    0.24 
   7  -9  -5    0.63    0.34 
   7   9  -5    0.47    0.24 
  -5  -9   5    0.66    0.25 
   5  -9  -5    0.62    0.30 
   5   9  -5    0.55    0.28 
  -3  -9   5    0.34    0.21 
   3  -9  -5    0.33    0.28 
   3   9  -5    0.33    0.22 
   1  -9  -5    0.56    0.31 
  -1  -9   5    0.60    0.27 
   1   9  -5    0.53    0.28 
   1  -9   5    2.42    0.28 
  -1  -9  -5    2.45    0.33 
  -1   9  -5    2.35    0.27 
   1   9   5    2.30    0.25 
  -3  -9  -5    0.05    0.27 
   3  -9   5    0.03    0.22 
   3   9   5   -0.02    0.22 
  -3   9  -5    0.05    0.21 
  -5  -9  -5    0.86    0.25 
   5  -9   5    0.85    0.21 
   5   9   5    0.88    0.24 
  -5   9  -5    0.82    0.19 
  -7  -9  -5    1.45    0.30 
  -7  -9  -5    1.32    0.22 
   7  -9   5    1.42    0.22 
   7   9   5    1.38    0.27 
  -7   9  -5    1.39    0.19 
  -9  -9  -5    0.69    0.22 
   9  -9   5    0.70    0.21 
  -9  -9  -5    0.80    0.28 
  -9   9  -5    0.74    0.18 
   9   9   5    0.78    0.28 
 -11  -9  -5    0.01    0.28 
 -11  -9  -5    0.00    0.21 
  11  -9   5    0.06    0.22 
  11   9   5   -0.01    0.27 
  13  -9   5    0.05    0.24 
 -13  -9  -5    0.00    0.19 
 -13  -9  -5    0.05    0.30 
  13   9   5    0.03    0.28 
  15  -9   5    0.01    0.24 
 -15  -9  -5    0.08    0.31 
  15   9   5   -0.04    0.30 
  17  -9   5   -0.01    0.25 
  17   9   5    0.08    0.31 
  19  -9   5    0.09    0.33 
  19   9   5    0.22    0.39 
  16 -10  -5    0.32    0.43 
  16  10  -5    0.28    0.39 
  14 -10  -5    0.98    0.43 
  14  10  -5    0.97    0.39 
  12 -10  -5    0.60    0.37 
  12  10  -5    0.58    0.37 
  10 -10  -5    4.88    0.48 
  10  10  -5    4.58    0.39 
   8 -10  -5    0.23    0.39 
   8  10  -5    0.16    0.31 
  -6 -10   5    0.20    0.27 
   6 -10  -5    0.28    0.36 
   6  10  -5    0.08    0.27 
   4 -10  -5    3.66    0.43 
  -4 -10   5    3.53    0.34 
   4  10  -5    3.65    0.39 
  -2 -10   5    2.06    0.34 
   2 -10  -5    1.87    0.36 
   2  10  -5    1.92    0.33 
   0 -10  -5    0.26    0.37 
   0 -10   5    0.21    0.27 
   0  10  -5    0.17    0.27 
   2 -10   5    1.19    0.31 
  -2 -10  -5    1.14    0.34 
  -2  10  -5    1.09    0.28 
   2  10   5    1.07    0.28 
   4 -10   5    0.82    0.24 
  -4 -10  -5    0.98    0.36 
  -4  10  -5    0.82    0.25 
   4  10   5    0.82    0.28 
  -6 -10  -5    1.59    0.36 
   6 -10   5    1.64    0.30 
   6  10   5    1.46    0.30 
  -6  10  -5    1.57    0.28 
  -8 -10  -5    0.04    0.28 
   8 -10   5    0.01    0.22 
  -8 -10  -5    0.02    0.22 
   8  10   5    0.04    0.28 
 -10 -10  -5    0.77    0.31 
  10 -10   5    0.70    0.24 
 -10 -10  -5    0.67    0.22 
  10  10   5    0.78    0.30 
  12 -10   5    1.43    0.28 
 -12 -10  -5    1.50    0.34 
  12  10   5    1.36    0.33 
 -14 -10  -5    0.24    0.36 
  14 -10   5    0.14    0.25 
  14  10   5    0.20    0.34 
   9  11  -5    0.49    0.34 
   7 -11  -5    0.54    0.37 
  -7 -11   5    0.67    0.28 
   7  11  -5    0.56    0.30 
   5 -11  -5    0.35    0.37 
  -5 -11   5    0.45    0.33 
   5  11  -5    0.31    0.31 
   3 -11  -5    3.19    0.42 
  -3 -11   5    3.02    0.31 
   3  11  -5    2.92    0.31 
  -1 -11   5    0.23    0.27 
   1 -11  -5    0.14    0.34 
   1  11  -5    0.04    0.25 
  -1 -11  -5    0.00    0.31 
   1 -11   5    0.10    0.27 
  -1  11  -5   -0.03    0.25 
  -3 -11  -5    0.08    0.33 
   3 -11   5    0.10    0.27 
  -3  11  -5    0.03    0.31 
   3  11   5    0.06    0.25 
   5 -11   5    0.23    0.24 
  -5 -11  -5    0.22    0.49 
   5  11   5    0.28    0.27 
  34   0  -6    0.38    0.34 
  32   0  -6    0.24    0.21 
  32   0  -6    0.23    0.28 
  30   0  -6   15.20    0.63 
  30   0  -6   14.86    0.51 
  28   0  -6    4.45    0.40 
  28   0  -6    4.24    0.43 
  26   0  -6    0.54    0.16 
  26   0  -6    0.59    0.25 
  24   0  -6   25.81    0.66 
  24   0  -6   25.99    0.86 
  24   0  -6   26.41    0.77 
  22   0  -6   17.18    0.70 
  22   0  -6   17.01    0.79 
  20   0  -6    0.16    0.22 
  20   0  -6    0.12    0.15 
  18   0  -6    8.56    0.54 
  18   0  -6    8.20    0.58 
  16   0  -6    0.56    0.27 
  16   0  -6    0.58    0.22 
  14   0  -6    0.41    0.13 
  14   0  -6    0.37    0.16 
  12   0  -6    0.98    0.24 
  10   0  -6   15.06    0.39 
  10   0  -6   15.25    0.34 
   8   0  -6   36.59    1.01 
   6   0  -6    5.48    0.31 
   6   0  -6    5.41    0.28 
   4   0  -6    0.33    0.10 
   4   0  -6    0.27    0.12 
   2   0  -6    0.54    0.15 
   2   0  -6    0.51    0.09 
  -2   0   6    0.56    0.15 
   0   0  -6   11.18    0.40 
   0   0  -6   11.19    0.52 
   0   0   6   11.29    0.51 
  -2   0  -6   10.48    0.16 
  -2   0  -6   10.50    0.28 
   2   0   6   10.49    0.16 
   2   0   6   10.52    0.28 
   4   0   6    3.62    0.30 
  -4   0  -6    3.63    0.43 
  -4   0  -6    3.70    0.33 
   4   0   6    3.62    0.43 
  -6   0  -6   15.15    0.33 
  -6   0  -6   14.93    0.40 
   6   0   6   15.06    0.42 
   6   0   6   15.09    0.30 
  -8   0  -6   30.64    0.60 
  -8   0  -6   30.40    0.69 
   8   0   6   30.69    0.70 
   8   0   6   30.63    0.57 
  10   0   6    8.32    0.36 
  10   0   6    8.31    0.45 
 -10   0  -6    8.29    0.48 
 -10   0  -6    8.41    0.37 
 -10   0  -6    8.45    0.46 
  12   0   6    0.18    0.12 
 -12   0  -6    0.18    0.09 
 -12   0  -6    0.22    0.13 
  12   0   6    0.22    0.09 
 -12   0  -6    0.19    0.13 
 -14   0  -6   11.89    0.51 
  14   0   6   11.74    0.51 
 -14   0  -6   11.74    0.67 
  14   0   6   11.71    0.48 
 -14   0  -6   11.63    0.57 
  16   0   6    4.45    0.34 
  16   0   6    4.47    0.30 
 -16   0  -6    4.49    0.39 
 -16   0  -6    4.46    0.31 
 -18   0  -6   27.48    0.64 
  18   0   6   27.33    0.66 
  18   0   6   27.27    0.61 
 -18   0  -6   27.40    0.70 
  20   0   6    3.66    0.37 
 -20   0  -6    3.68    0.33 
  20   0   6    3.69    0.31 
 -20   0  -6    3.70    0.39 
  22   0   6    0.39    0.25 
 -22   0  -6    0.38    0.25 
 -24   0  -6    6.18    0.37 
  24   0   6    6.05    0.34 
 -26   0  -6    2.44    0.25 
  26   0   6    2.45    0.27 
  28   0   6    0.48    0.25 
 -28   0  -6    0.53    0.24 
 -30   0  -6    0.05    0.25 
  30   0   6   -0.14    0.24 
  33  -1  -6    0.49    0.36 
  33   1  -6    0.55    0.27 
  33   1  -6    0.48    0.33 
  31  -1  -6    0.03    0.28 
  31   1  -6    0.08    0.22 
  31   1  -6    0.05    0.28 
  29  -1  -6    1.57    0.33 
  29  -1  -6    1.47    0.21 
  29   1  -6    1.47    0.24 
  29   1  -6    1.57    0.33 
  27  -1  -6    0.69    0.21 
  27  -1  -6    0.71    0.33 
  27   1  -6    0.60    0.30 
  27   1  -6    0.63    0.22 
  25  -1  -6    0.65    0.19 
  25  -1  -6    0.77    0.28 
  25   1  -6    0.70    0.22 
  25   1  -6    0.75    0.28 
  23  -1  -6   18.22    0.61 
  23  -1  -6   18.36    0.74 
  23   1  -6   18.02    0.51 
  23   1  -6   18.42    0.69 
  23   1  -6   18.45    0.76 
  21  -1  -6    0.20    0.22 
  21  -1  -6    0.25    0.15 
  21   1  -6    0.24    0.24 
  21   1  -6    0.37    0.21 
  19  -1  -6   -0.01    0.12 
 -19  -1   6   -0.02    0.12 
  19  -1  -6    0.05    0.18 
  19   1  -6    0.00    0.18 
  19   1  -6    0.08    0.16 
  17  -1  -6    1.48    0.30 
  17  -1  -6    1.41    0.24 
  17   1  -6    1.60    0.31 
  15  -1  -6    1.90    0.22 
  15  -1  -6    1.94    0.25 
  15   1  -6    1.91    0.19 
  15   1  -6    1.96    0.25 
  13  -1  -6    1.80    0.18 
  13  -1  -6    1.82    0.21 
  13  -1  -6    1.90    0.16 
  13   1  -6    1.93    0.16 
  13   1  -6    2.00    0.22 
  11  -1  -6    0.19    0.13 
  11  -1  -6    0.17    0.16 
  11  -1  -6    0.12    0.15 
  11   1  -6    0.21    0.13 
  11   1  -6    0.17    0.16 
   9  -1  -6    3.48    0.22 
   9  -1  -6    3.65    0.22 
   9   1  -6    3.65    0.27 
   9   1  -6    3.52    0.19 
   7  -1  -6    2.48    0.16 
   7  -1  -6    2.52    0.18 
   7   1  -6    2.47    0.16 
   7   1  -6    2.42    0.19 
   5  -1  -6    0.62    0.15 
   5  -1  -6    0.60    0.12 
   5  -1  -6    0.56    0.12 
  -5  -1   6    0.63    0.13 
   5   1  -6    0.66    0.13 
   3  -1  -6    2.33    0.18 
  -3  -1   6    2.34    0.21 
   3  -1  -6    2.47    0.24 
  -3   1   6    2.37    0.18 
   3   1  -6    2.48    0.21 
   1  -1  -6    0.14    0.07 
  -1  -1   6    0.14    0.12 
   1  -1  -6    0.12    0.12 
   1   1  -6    0.15    0.06 
   1   1  -6    0.13    0.10 
  -1   1   6    0.17    0.09 
  -1  -1  -6    2.30    0.15 
   1  -1   6    2.26    0.15 
  -1  -1  -6    2.30    0.10 
   1   1   6    2.31    0.10 
   1   1   6    2.32    0.16 
  -1   1  -6    2.26    0.15 
  -3  -1  -6    0.21    0.06 
  -3  -1  -6    0.21    0.16 
   3  -1   6    0.19    0.15 
  -3  -1  -6    0.24    0.10 
   3   1   6    0.26    0.18 
   3   1   6    0.22    0.10 
  -3   1  -6    0.20    0.15 
  -5  -1  -6   10.37    0.27 
  -5  -1  -6   10.32    0.21 
   5  -1   6   10.43    0.34 
  -5  -1  -6   10.36    0.37 
   5   1   6   10.43    0.28 
  -5   1  -6   10.57    0.37 
   5   1   6   10.40    0.36 
  -5   1  -6   10.65    0.31 
  -7  -1  -6    0.30    0.09 
   7  -1   6    0.28    0.09 
   7  -1   6    0.34    0.19 
  -7  -1  -6    0.22    0.16 
  -7  -1  -6    0.30    0.19 
  -7   1  -6    0.35    0.15 
   7   1   6    0.34    0.13 
  -7   1  -6    0.37    0.21 
   7   1   6    0.25    0.16 
  -9  -1  -6    0.19    0.13 
   9  -1   6    0.17    0.06 
   9  -1   6    0.14    0.12 
  -9  -1  -6    0.14    0.15 
  -9  -1  -6    0.16    0.06 
  -9   1  -6    0.14    0.15 
   9   1   6    0.17    0.13 
   9   1   6    0.15    0.09 
  -9   1  -6    0.14    0.09 
 -11  -1  -6    0.90    0.19 
  11  -1   6    0.91    0.21 
 -11  -1  -6    0.79    0.18 
 -11   1  -6    0.88    0.16 
  11   1   6    0.98    0.22 
  11   1   6    0.94    0.15 
 -11   1  -6    0.83    0.19 
  11   1   6    0.91    0.15 
 -13  -1  -6    3.22    0.18 
 -13   1  -6    3.15    0.18 
  13   1   6    3.19    0.19 
 -13   1  -6    3.16    0.21 
 -13   1  -6    3.18    0.16 
  13   1   6    3.17    0.15 
  13   1   6    3.16    0.13 
 -15  -1  -6    0.38    0.19 
  15   1   6    0.39    0.16 
 -15   1  -6    0.31    0.16 
 -15   1  -6    0.28    0.18 
 -15   1  -6    0.36    0.16 
  15   1   6    0.36    0.15 
 -17  -1  -6    0.47    0.16 
  17  -1   6    0.49    0.16 
 -17   1  -6    0.49    0.18 
  17   1   6    0.48    0.13 
 -17   1  -6    0.49    0.12 
  17   1   6    0.48    0.12 
  19  -1   6    0.06    0.18 
 -19  -1  -6    0.04    0.18 
  19   1   6    0.05    0.16 
  19   1   6    0.07    0.13 
 -19   1  -6    0.06    0.21 
 -19   1  -6    0.04    0.24 
 -21  -1  -6    0.86    0.28 
  21  -1   6    0.91    0.28 
 -21   1  -6    0.91    0.30 
  21   1   6    0.88    0.24 
 -23  -1  -6    0.21    0.22 
  23  -1   6    0.21    0.22 
 -23   1  -6    0.26    0.24 
  23   1   6    0.27    0.21 
 -25  -1  -6    0.51    0.21 
  25  -1   6    0.54    0.25 
  25   1   6    0.48    0.21 
 -25   1  -6    0.50    0.21 
 -27  -1  -6    0.12    0.21 
  27  -1   6    0.06    0.25 
 -27   1  -6    0.11    0.22 
  27   1   6    0.07    0.22 
 -29  -1  -6    0.34    0.22 
  29  -1   6    0.23    0.25 
  29   1   6    0.30    0.24 
 -29   1  -6    0.32    0.24 
 -31  -1  -6    0.56    0.24 
  31  -1   6    0.47    0.30 
 -31   1  -6    0.60    0.28 
  31   1   6    0.53    0.27 
  34  -2  -6    0.61    0.37 
  34  -2  -6    0.84    0.43 
  34   2  -6    0.72    0.36 
  34   2  -6    0.73    0.33 
  32  -2  -6    0.34    0.37 
  32  -2  -6    0.34    0.37 
  32   2  -6    0.38    0.36 
  32   2  -6    0.41    0.31 
  30  -2  -6    5.90    0.48 
  30  -2  -6    5.91    0.46 
  30   2  -6    5.95    0.48 
  30   2  -6    5.87    0.40 
  28  -2  -6    0.04    0.18 
  28  -2  -6    0.15    0.28 
  28  -2  -6    0.12    0.27 
  28   2  -6    0.20    0.30 
  28   2  -6    0.17    0.24 
  26  -2  -6    1.38    0.34 
  26  -2  -6    1.57    0.37 
  26  -2  -6    1.48    0.24 
  26   2  -6    1.61    0.34 
  26   2  -6    1.60    0.37 
  24  -2  -6    4.05    0.37 
  24  -2  -6    4.05    0.25 
  24  -2  -6    4.06    0.37 
  24   2  -6    3.97    0.19 
  24   2  -6    3.85    0.34 
  24   2  -6    4.10    0.36 
  22  -2  -6    6.86    0.33 
  22  -2  -6    7.11    0.49 
  22  -2  -6    7.14    0.49 
  22   2  -6    7.02    0.25 
  22   2  -6    6.91    0.24 
  22   2  -6    7.23    0.46 
  20  -2  -6    0.68    0.16 
  20  -2  -6    0.72    0.25 
  20  -2  -6    0.72    0.27 
  20   2  -6    0.72    0.13 
  20   2  -6    0.75    0.25 
  18  -2  -6    0.15    0.18 
  18  -2  -6    0.08    0.19 
  18  -2  -6    0.11    0.12 
  18   2  -6    0.12    0.09 
  18   2  -6    0.14    0.18 
  16  -2  -6    3.13    0.25 
 -16  -2   6    3.38    0.42 
  16  -2  -6    3.10    0.24 
  16  -2  -6    3.21    0.19 
  16   2  -6    3.18    0.25 
  16   2  -6    3.19    0.16 
  14  -2  -6   11.56    0.42 
  14  -2  -6   11.64    0.49 
  14  -2  -6   11.62    0.51 
 -14  -2   6   11.64    0.49 
  14   2  -6   11.64    0.36 
  14   2  -6   11.84    0.52 
  12  -2  -6   12.09    0.57 
  12  -2  -6   12.12    0.49 
  12  -2  -6   12.31    0.55 
  12   2  -6   12.11    0.58 
  12   2  -6   12.17    0.45 
  10  -2  -6    4.10    0.30 
  10  -2  -6    4.14    0.33 
  10   2  -6    4.09    0.36 
  10   2  -6    4.11    0.25 
  -8  -2   6    9.32    0.28 
   8  -2  -6    9.34    0.34 
   8  -2  -6    9.36    0.30 
   8   2  -6    9.36    0.36 
   8   2  -6    9.26    0.27 
  -6  -2   6   11.00    0.49 
   6  -2  -6   11.06    0.49 
   6  -2  -6   11.17    0.54 
   6   2  -6   10.99    0.58 
  -6   2   6   11.08    0.52 
   6   2  -6   11.01    0.49 
   4  -2  -6    1.54    0.15 
   4  -2  -6    1.56    0.12 
  -4  -2   6    1.47    0.13 
   4   2  -6    1.41    0.16 
  -4   2   6    1.53    0.15 
   4   2  -6    1.50    0.13 
   2  -2  -6    0.31    0.15 
  -2  -2   6    0.40    0.13 
   2  -2  -6    0.37    0.09 
   2  -2  -6    0.42    0.13 
  -2   2   6    0.36    0.13 
   2   2  -6    0.41    0.13 
   2   2  -6    0.35    0.07 
   0  -2  -6   10.58    0.55 
   0  -2  -6   10.62    0.49 
   0  -2  -6   10.59    0.39 
   0  -2   6   10.63    0.52 
   0   2  -6   10.57    0.52 
   0   2  -6   10.56    0.39 
   0   2   6   10.61    0.49 
  -2  -2  -6    4.40    0.36 
   2  -2   6    4.55    0.36 
  -2  -2  -6    4.51    0.31 
   2   2   6    4.46    0.31 
  -2   2  -6    4.42    0.34 
  -4  -2  -6   27.07    1.00 
  -4  -2  -6   26.62    0.89 
  -4  -2  -6   26.82    0.97 
   4  -2   6   26.96    0.95 
  -4   2  -6   26.69    0.95 
   4   2   6   27.11    0.89 
   4   2   6   26.61    0.95 
   6  -2   6   14.68    0.67 
  -6  -2  -6   14.65    0.60 
  -6  -2  -6   14.79    0.70 
  -6  -2  -6   14.69    0.67 
  -6   2  -6   14.47    0.67 
   6   2   6   14.76    0.61 
   6   2   6   14.51    0.64 
  -6   2  -6   14.80    0.63 
   8  -2   6   15.03    0.57 
   8  -2   6   14.79    0.40 
  -8  -2  -6   15.03    0.57 
  -8  -2  -6   15.03    0.51 
  -8  -2  -6   14.93    0.60 
   8   2   6   15.04    0.57 
  -8   2  -6   14.93    0.57 
  -8   2  -6   14.96    0.52 
   8   2   6   15.03    0.51 
  10  -2   6    0.44    0.13 
  10  -2   6    0.48    0.25 
 -10  -2  -6    0.50    0.24 
 -10  -2  -6    0.43    0.19 
  10   2   6    0.49    0.18 
 -10   2  -6    0.45    0.18 
 -10   2  -6    0.50    0.22 
  10   2   6    0.51    0.21 
  10   2   6    0.44    0.13 
  12  -2   6    0.58    0.09 
 -12  -2  -6    0.60    0.15 
 -12   2  -6    0.55    0.12 
 -12   2  -6    0.68    0.18 
  12   2   6    0.58    0.12 
  12   2   6    0.57    0.09 
  12   2   6    0.58    0.15 
 -14  -2  -6   10.23    0.43 
  14  -2   6   10.30    0.36 
 -14   2  -6   10.23    0.42 
 -14   2  -6   10.30    0.42 
  14   2   6   10.33    0.34 
  14   2   6   10.24    0.42 
  14   2   6   10.26    0.39 
 -14   2  -6   10.25    0.48 
 -16  -2  -6    2.08    0.18 
 -16   2  -6    2.12    0.18 
  16   2   6    2.14    0.16 
  16   2   6    2.04    0.13 
 -16   2  -6    2.08    0.21 
 -16   2  -6    2.08    0.15 
 -18  -2  -6    5.27    0.36 
 -18   2  -6    5.33    0.40 
  18   2   6    5.32    0.31 
 -20  -2  -6   17.50    0.54 
  20  -2   6   17.55    0.58 
 -20   2  -6   17.49    0.58 
  20   2   6   17.45    0.49 
  22  -2   6    0.83    0.24 
 -22  -2  -6    0.74    0.18 
  22   2   6    0.72    0.16 
 -22   2  -6    0.80    0.24 
  24  -2   6    6.59    0.36 
 -24  -2  -6    6.58    0.31 
 -24   2  -6    6.62    0.37 
  24   2   6    6.68    0.31 
 -26  -2  -6    1.58    0.27 
  26  -2   6    1.51    0.31 
  26   2   6    1.63    0.28 
 -26   2  -6    1.55    0.30 
  28  -2   6    0.73    0.28 
 -28  -2  -6    0.70    0.21 
 -28   2  -6    0.69    0.25 
  28   2   6    0.69    0.22 
  30  -2   6    1.78    0.33 
  30  -2   6    2.09    0.34 
 -30  -2  -6    1.78    0.25 
  30   2   6    1.86    0.30 
 -30   2  -6    1.95    0.34 
  33  -3  -6    0.19    0.36 
  33  -3  -6    0.21    0.34 
  33   3  -6    0.07    0.30 
  33   3  -6    0.05    0.28 
  31  -3  -6    1.18    0.36 
  31  -3  -6    1.09    0.34 
  31   3  -6    1.12    0.34 
  31   3  -6    1.23    0.31 
  29  -3  -6    0.00    0.30 
  29  -3  -6    0.00    0.30 
  29   3  -6    0.00    0.28 
  29   3  -6    0.07    0.25 
  27  -3  -6   -0.05    0.25 
  27  -3  -6   -0.08    0.25 
  27   3  -6    0.09    0.24 
  27   3  -6    0.03    0.28 
  25  -3  -6    0.49    0.28 
  25  -3  -6    0.39    0.12 
  25  -3  -6    0.48    0.25 
  25   3  -6    0.54    0.24 
  23  -3  -6    4.15    0.24 
  23  -3  -6    4.17    0.40 
  23  -3  -6    4.36    0.42 
  23   3  -6    4.30    0.40 
  21  -3  -6    0.12    0.19 
  21  -3  -6    0.19    0.21 
  21   3  -6    0.17    0.19 
  19  -3  -6    6.13    0.39 
  19  -3  -6    6.25    0.39 
  19  -3  -6    6.21    0.25 
  19   3  -6    6.25    0.15 
  19   3  -6    6.24    0.40 
  17  -3  -6    0.51    0.12 
  17  -3  -6    0.54    0.21 
  17  -3  -6    0.59    0.21 
  17   3  -6    0.54    0.07 
  17   3  -6    0.55    0.19 
  15  -3  -6    5.79    0.40 
  15  -3  -6    5.72    0.27 
  15  -3  -6    5.86    0.39 
  15   3  -6    5.66    0.39 
 -15   3   6    5.81    0.36 
  15   3  -6    5.76    0.21 
  13  -3  -6    0.29    0.19 
  13  -3  -6    0.26    0.12 
  13  -3  -6    0.30    0.18 
  13   3  -6    0.31    0.10 
  13   3  -6    0.30    0.21 
 -13   3   6    0.25    0.15 
  11  -3  -6    0.22    0.19 
  11  -3  -6    0.24    0.15 
  11   3  -6    0.16    0.10 
  11   3  -6    0.19    0.19 
 -11   3   6    0.22    0.15 
  -9  -3   6    5.20    0.28 
   9  -3  -6    5.23    0.34 
   9  -3  -6    5.21    0.40 
  -9   3   6    5.19    0.34 
   9   3  -6    5.19    0.28 
   9   3  -6    5.32    0.43 
   9   3  -6    5.23    0.33 
  -9   3   6    5.25    0.37 
   7  -3  -6   23.06    0.64 
   7  -3  -6   23.08    0.70 
  -7  -3   6   23.04    0.63 
  -7   3   6   23.27    0.66 
   7   3  -6   23.15    0.64 
  -7   3   6   23.07    0.70 
   7   3  -6   23.19    0.63 
   7   3  -6   22.91    0.73 
  -5  -3   6    0.04    0.10 
   5  -3  -6   -0.01    0.09 
   5  -3  -6    0.05    0.15 
   5   3  -6    0.07    0.10 
  -5   3   6    0.00    0.12 
  -5   3   6    0.03    0.09 
   5   3  -6   -0.01    0.07 
   5   3  -6    0.05    0.15 
   3  -3  -6    1.82    0.27 
  -3  -3   6    1.70    0.24 
   3  -3  -6    1.63    0.19 
   3   3  -6    1.76    0.24 
  -3   3   6    1.57    0.18 
   3   3  -6    1.73    0.30 
   3   3  -6    1.72    0.19 
  -3   3   6    1.64    0.25 
  -1  -3   6   27.29    0.77 
   1  -3  -6   27.11    0.82 
   1  -3  -6   27.27    0.77 
   1  -3  -6   27.35    0.80 
   1   3  -6   27.01    0.83 
   1   3  -6   27.29    0.67 
   1   3  -6   26.98    0.76 
  -1   3   6   27.09    0.67 
  -1   3   6   27.18    0.77 
   1  -3   6    0.26    0.12 
  -1  -3  -6    0.24    0.12 
  -1  -3  -6    0.23    0.15 
  -1  -3  -6    0.30    0.13 
  -1   3  -6    0.26    0.07 
   1   3   6    0.27    0.13 
  -1   3  -6    0.23    0.13 
   3  -3   6    0.60    0.18 
  -3  -3  -6    0.51    0.18 
  -3  -3  -6    0.59    0.16 
  -3  -3  -6    0.56    0.18 
   3  -3   6    0.56    0.09 
  -3   3  -6    0.50    0.15 
  -3   3  -6    0.56    0.09 
   3   3   6    0.58    0.16 
  -5  -3  -6    1.02    0.12 
   5  -3   6    1.05    0.06 
   5  -3   6    1.03    0.12 
  -5  -3  -6    1.06    0.15 
  -5  -3  -6    1.06    0.13 
   5   3   6    1.04    0.12 
  -5   3  -6    1.01    0.15 
  -7  -3  -6    0.45    0.16 
   7  -3   6    0.47    0.10 
  -7  -3  -6    0.55    0.19 
   7  -3   6    0.43    0.18 
  -7  -3  -6    0.36    0.16 
  -7   3  -6    0.48    0.19 
  -7   3  -6    0.41    0.15 
   7   3   6    0.44    0.16 
   9  -3   6    0.04    0.07 
  -9  -3  -6    0.07    0.15 
  -9  -3  -6    0.05    0.12 
   9   3   6    0.02    0.04 
   9   3   6    0.03    0.12 
  -9   3  -6   -0.01    0.12 
  -9   3  -6    0.00    0.15 
  11  -3   6    2.11    0.18 
 -11  -3  -6    2.14    0.25 
  11   3   6    2.15    0.16 
  11   3   6    2.17    0.24 
 -11   3  -6    2.07    0.27 
 -11   3  -6    2.07    0.24 
  11   3   6    2.16    0.25 
 -13  -3  -6    0.11    0.16 
  13  -3   6    0.13    0.13 
 -13   3  -6    0.12    0.21 
  13   3   6    0.18    0.12 
  13   3   6    0.12    0.16 
  13   3   6    0.16    0.16 
 -13   3  -6    0.14    0.16 
  15  -3   6    0.44    0.12 
 -15  -3  -6    0.38    0.15 
 -15   3  -6    0.42    0.19 
  15   3   6    0.40    0.10 
  15   3   6    0.43    0.16 
  15   3   6    0.43    0.19 
 -17  -3  -6    1.90    0.16 
  17  -3   6    1.91    0.15 
  17   3   6    1.93    0.13 
 -17   3  -6    1.89    0.15 
 -17   3  -6    1.93    0.19 
  19  -3   6    0.61    0.19 
 -19  -3  -6    0.54    0.21 
 -19   3  -6    0.56    0.25 
  19   3   6    0.56    0.16 
 -21  -3  -6    0.35    0.19 
  21  -3   6    0.39    0.19 
  21   3   6    0.38    0.16 
 -21   3  -6    0.35    0.24 
 -23  -3  -6    1.33    0.21 
  23  -3   6    1.31    0.22 
  23   3   6    1.24    0.19 
 -23   3  -6    1.27    0.25 
  25  -3   6    0.79    0.25 
 -25  -3  -6    0.77    0.21 
 -25   3  -6    0.74    0.25 
  25   3   6    0.78    0.21 
  27  -3   6    0.25    0.25 
 -27  -3  -6    0.22    0.21 
 -27   3  -6    0.15    0.27 
  27   3   6    0.17    0.21 
  29  -3   6    0.53    0.28 
 -29  -3  -6    0.50    0.39 
 -29   3  -6    0.48    0.27 
  32  -4  -6    0.00    0.33 
  32  -4  -6    0.07    0.31 
  32   4  -6    0.13    0.31 
  32   4  -6    0.07    0.30 
  30  -4  -6   -0.06    0.31 
  30  -4  -6   -0.13    0.30 
  30   4  -6   -0.01    0.27 
  30   4  -6    0.10    0.31 
  28  -4  -6    0.17    0.31 
  28  -4  -6    0.12    0.34 
  28   4  -6    0.19    0.30 
  26  -4  -6    3.19    0.39 
  26  -4  -6    3.24    0.39 
  26   4  -6    3.20    0.36 
  24  -4  -6    4.26    0.45 
  24  -4  -6    4.10    0.43 
  24   4  -6    4.25    0.45 
  22  -4  -6    3.00    0.24 
  22  -4  -6    3.02    0.09 
  22  -4  -6    3.09    0.27 
  22   4  -6    3.13    0.28 
  20  -4  -6    3.89    0.36 
  20  -4  -6    3.94    0.37 
  20  -4  -6    3.74    0.18 
  20   4  -6    3.87    0.34 
  18  -4  -6    5.63    0.34 
  18  -4  -6    5.72    0.37 
  18  -4  -6    5.83    0.21 
  18   4  -6    5.80    0.39 
  16  -4  -6    3.39    0.24 
  16  -4  -6    3.35    0.27 
  16  -4  -6    3.31    0.12 
  16   4  -6    3.33    0.24 
  14  -4  -6    5.93    0.39 
  14  -4  -6    5.81    0.25 
  14  -4  -6    5.87    0.39 
  14   4  -6    6.00    0.46 
 -14   4   6    5.89    0.40 
  14   4  -6    5.78    0.19 
  12  -4  -6    6.26    0.46 
  12  -4  -6    6.13    0.42 
 -12   4   6    6.07    0.39 
  12   4  -6    5.98    0.27 
  12   4  -6    6.14    0.49 
  12   4  -6    6.03    0.39 
  10  -4  -6   10.04    0.58 
 -10  -4   6   10.10    0.42 
  10  -4  -6   10.14    0.52 
  10   4  -6   10.26    0.61 
  10   4  -6   10.07    0.49 
 -10   4   6   10.15    0.51 
  10   4  -6   10.05    0.42 
   8  -4  -6    7.37    0.30 
  -8  -4   6    7.28    0.27 
   8  -4  -6    7.29    0.37 
   8  -4  -6    7.33    0.33 
   8   4  -6    7.23    0.42 
   8   4  -6    7.22    0.31 
  -8   4   6    7.25    0.31 
  -8   4   6    7.36    0.37 
   8   4  -6    7.31    0.27 
   6  -4  -6    0.72    0.16 
   6  -4  -6    0.78    0.10 
   6  -4  -6    0.79    0.12 
  -6  -4   6    0.72    0.09 
   6   4  -6    0.76    0.16 
   6   4  -6    0.76    0.10 
  -6   4   6    0.73    0.09 
  -6   4   6    0.76    0.15 
   6   4  -6    0.77    0.10 
  -4  -4   6    0.57    0.12 
   4  -4  -6    0.58    0.13 
   4  -4  -6    0.58    0.18 
   4   4  -6    0.60    0.13 
  -4   4   6    0.55    0.16 
   4   4  -6    0.57    0.10 
   4   4  -6    0.61    0.18 
  -4   4   6    0.61    0.10 
  -2  -4   6   24.82    0.55 
   2  -4  -6   24.82    0.58 
   2  -4  -6   24.72    0.60 
  -2   4   6   24.77    0.58 
   2   4  -6   24.80    0.64 
  -2   4   6   24.58    0.48 
   2   4  -6   24.72    0.55 
   2   4  -6   24.66    0.49 
   0  -4  -6    1.65    0.15 
   0  -4   6    1.69    0.09 
   0  -4   6    1.73    0.13 
   0  -4  -6    1.66    0.12 
   0   4  -6    1.67    0.15 
   0   4  -6    1.69    0.15 
   0   4  -6    1.68    0.09 
   0   4   6    1.68    0.07 
   0   4   6    1.68    0.15 
  -2  -4  -6    0.46    0.22 
  -2  -4  -6    0.32    0.16 
   2  -4   6    0.45    0.13 
  -2  -4  -6    0.37    0.19 
   2  -4   6    0.50    0.21 
  -2   4  -6    0.40    0.19 
   2   4   6    0.38    0.10 
  -2   4  -6    0.42    0.19 
   2   4   6    0.44    0.19 
  -2   4  -6    0.43    0.13 
  -4  -4  -6    7.75    0.34 
   4  -4   6    7.92    0.25 
  -4  -4  -6    7.93    0.36 
   4  -4   6    7.80    0.36 
  -4  -4  -6    7.89    0.39 
   4   4   6    7.79    0.21 
   4   4   6    7.89    0.36 
  -4   4  -6    7.77    0.36 
  -4   4  -6    7.88    0.25 
   6  -4   6    1.73    0.18 
  -6  -4  -6    1.56    0.30 
  -6  -4  -6    1.71    0.27 
  -6  -4  -6    1.72    0.28 
  -6   4  -6    1.71    0.18 
  -6   4  -6    1.71    0.30 
   6   4   6    1.70    0.27 
   8  -4   6    2.46    0.21 
  -8  -4  -6    2.51    0.30 
  -8  -4  -6    2.42    0.30 
  -8   4  -6    2.58    0.33 
   8   4   6    2.56    0.30 
  -8   4  -6    2.33    0.30 
  10  -4   6    3.58    0.12 
 -10  -4  -6    3.58    0.18 
 -10  -4  -6    3.58    0.18 
  10   4   6    3.54    0.16 
  10   4   6    3.58    0.09 
 -10   4  -6    3.56    0.19 
 -12  -4  -6    2.05    0.24 
  12  -4   6    1.99    0.18 
 -12   4  -6    2.09    0.28 
  12   4   6    2.03    0.15 
  14  -4   6    7.32    0.19 
 -14  -4  -6    7.38    0.25 
 -14   4  -6    7.35    0.30 
  14   4   6    7.26    0.16 
  16  -4   6    0.82    0.16 
 -16  -4  -6    0.78    0.16 
  16   4   6    0.82    0.13 
 -16   4  -6    0.83    0.22 
  18  -4   6    0.28    0.21 
 -18  -4  -6    0.29    0.22 
  18   4   6    0.27    0.18 
 -18   4  -6    0.26    0.27 
 -18   4  -6    0.20    0.18 
 -20  -4  -6    9.21    0.36 
  20  -4   6    9.12    0.36 
  20   4   6    9.20    0.34 
 -20   4  -6    9.21    0.40 
  22  -4   6    1.93    0.30 
 -22  -4  -6    1.87    0.27 
  22   4   6    1.86    0.25 
 -22   4  -6    1.93    0.34 
  24  -4   6    0.88    0.31 
 -24  -4  -6    1.03    0.30 
  24   4   6    1.05    0.30 
 -24   4  -6    0.95    0.37 
 -26  -4  -6    0.25    0.22 
  26  -4   6    0.35    0.28 
 -26   4  -6    0.16    0.28 
  28  -4   6    0.12    0.39 
 -28   4  -6    0.10    0.28 
  31  -5  -6    0.12    0.64 
  31  -5  -6    0.09    0.36 
  31   5  -6    0.05    0.33 
  31   5  -6    0.26    0.37 
  29  -5  -6    0.07    0.31 
  29  -5  -6    0.05    0.30 
  29   5  -6    0.06    0.30 
  27  -5  -6    2.71    0.37 
  27  -5  -6    2.73    0.40 
  27   5  -6    2.66    0.34 
  25  -5  -6    0.64    0.34 
  25  -5  -6    0.58    0.36 
  25   5  -6    0.70    0.34 
  23  -5  -6    0.26    0.31 
  23  -5  -6    0.11    0.25 
  23   5  -6    0.20    0.27 
  21  -5  -6    0.35    0.31 
  21  -5  -6    0.35    0.31 
  21   5  -6    0.40    0.31 
  19  -5  -6    1.40    0.40 
  19  -5  -6    1.24    0.33 
  19   5  -6    1.31    0.36 
  17  -5  -6    1.15    0.10 
  17  -5  -6    1.30    0.34 
  17  -5  -6    1.08    0.10 
  17  -5  -6    1.14    0.28 
  17   5  -6    1.23    0.31 
  15  -5  -6    0.15    0.18 
  15  -5  -6    0.18    0.07 
  15  -5  -6    0.19    0.07 
  15  -5  -6    0.20    0.24 
  15   5  -6    0.20    0.22 
  13  -5  -6    0.23    0.10 
  13  -5  -6    0.25    0.19 
  13  -5  -6    0.38    0.27 
  13   5  -6    0.29    0.25 
 -11  -5   6    1.76    0.13 
  11  -5  -6    1.67    0.27 
  11  -5  -6    1.70    0.22 
  11  -5  -6    1.62    0.13 
 -11   5   6    1.72    0.21 
  11   5  -6    1.56    0.22 
  11   5  -6    1.77    0.21 
  11   5  -6    1.77    0.15 
   9  -5  -6    0.23    0.10 
   9  -5  -6    0.22    0.19 
  -9  -5   6    0.26    0.09 
   9  -5  -6    0.27    0.15 
   9   5  -6    0.27    0.10 
   9   5  -6    0.32    0.13 
  -9   5   6    0.27    0.13 
   9   5  -6    0.28    0.19 
   7  -5  -6    2.68    0.24 
   7  -5  -6    2.67    0.15 
  -7  -5   6    2.73    0.15 
   7   5  -6    2.79    0.18 
  -7   5   6    2.71    0.16 
   7   5  -6    2.79    0.15 
   7   5  -6    2.74    0.24 
  -5  -5   6    0.15    0.13 
   5  -5  -6    0.20    0.21 
   5  -5  -6    0.13    0.12 
  -5   5   6    0.19    0.13 
   5   5  -6    0.19    0.19 
   5   5  -6    0.19    0.13 
   5   5  -6    0.15    0.12 
   3  -5  -6    3.42    0.27 
   3  -5  -6    3.32    0.30 
  -3  -5   6    3.32    0.24 
   3   5  -6    3.43    0.33 
   3   5  -6    3.34    0.22 
  -3   5   6    3.43    0.22 
   3   5  -6    3.34    0.25 
   1  -5  -6    0.30    0.21 
  -1  -5   6    0.34    0.15 
  -1  -5   6    0.35    0.16 
   1  -5  -6    0.30    0.16 
   1   5  -6    0.28    0.16 
   1   5  -6    0.33    0.19 
  -1   5   6    0.32    0.12 
   1   5  -6    0.30    0.13 
  -1  -5  -6    5.64    0.36 
   1  -5   6    5.65    0.30 
  -1  -5  -6    5.77    0.34 
   1  -5   6    5.69    0.27 
  -1   5  -6    5.71    0.33 
  -1   5  -6    5.60    0.25 
   1   5   6    5.82    0.40 
   1   5   6    5.66    0.24 
  -1   5  -6    5.63    0.36 
   3  -5   6    0.32    0.13 
  -3  -5  -6    0.32    0.19 
   3  -5   6    0.28    0.18 
  -3  -5  -6    0.25    0.18 
  -3  -5  -6    0.21    0.15 
  -3   5  -6    0.26    0.12 
  -3   5  -6    0.25    0.18 
   3   5   6    0.29    0.10 
  -3   5  -6    0.38    0.19 
   5  -5   6    8.93    0.33 
  -5  -5  -6    8.84    0.43 
  -5  -5  -6    8.89    0.43 
  -5   5  -6    8.92    0.33 
  -5   5  -6    9.13    0.45 
  -5   5  -6    8.94    0.43 
   5   5   6    8.91    0.28 
  -7  -5  -6    4.92    0.30 
   7  -5   6    4.87    0.21 
  -7  -5  -6    4.82    0.25 
  -7   5  -6    4.80    0.25 
  -7   5  -6    4.97    0.30 
  -7   5  -6    4.87    0.19 
  -9  -5  -6    3.31    0.19 
  -9  -5  -6    3.29    0.18 
   9  -5   6    3.31    0.13 
  -9   5  -6    3.34    0.22 
 -11  -5  -6    3.25    0.34 
  11  -5   6    3.23    0.28 
 -11  -5  -6    3.18    0.37 
  11   5   6    3.18    0.42 
 -11   5  -6    3.28    0.42 
 -13  -5  -6    6.96    0.33 
 -13  -5  -6    7.02    0.31 
  13  -5   6    6.93    0.27 
  13   5   6    7.00    0.39 
 -13   5  -6    6.87    0.34 
  13   5   6    6.97    0.24 
 -15  -5  -6    1.07    0.27 
  15  -5   6    1.00    0.22 
 -15   5  -6    1.08    0.34 
  15   5   6    1.02    0.21 
  15   5   6    0.96    0.34 
  17  -5   6    3.68    0.33 
 -17  -5  -6    3.78    0.34 
  17   5   6    3.88    0.30 
  17   5   6    3.65    0.42 
 -17   5  -6    3.82    0.40 
  19  -5   6    4.24    0.31 
 -19  -5  -6    4.33    0.33 
  19   5   6    4.19    0.27 
 -19   5  -6    4.31    0.43 
  19   5   6    4.33    0.45 
  21  -5   6    4.98    0.34 
 -21  -5  -6    5.04    0.34 
  21   5   6    4.75    0.40 
 -21   5  -6    4.94    0.42 
  21   5   6    4.98    0.34 
  23  -5   6    2.52    0.27 
 -23  -5  -6    2.60    0.25 
 -23   5  -6    2.62    0.36 
  25  -5   6    0.06    0.24 
 -25   5  -6    0.04    0.30 
 -27   5  -6    0.60    0.36 
  28  -6  -6    0.07    0.33 
  28  -6  -6    0.19    0.36 
  28   6  -6    0.21    0.34 
  26  -6  -6    0.88    0.36 
  26  -6  -6    0.98    0.40 
  26   6  -6    0.96    0.36 
  24  -6  -6    4.06    0.46 
  24  -6  -6    3.78    0.36 
  24   6  -6    3.65    0.36 
  22  -6  -6    0.79    0.28 
  22  -6  -6    0.79    0.27 
  22   6  -6    0.73    0.30 
  20  -6  -6    1.58    0.31 
  20  -6  -6    1.46    0.33 
  20   6  -6    1.53    0.33 
  18  -6  -6    0.26    0.24 
  18  -6  -6    0.26    0.28 
  18   6  -6    0.31    0.25 
  16  -6  -6    0.65    0.22 
  16  -6  -6    0.72    0.22 
  16   6  -6    0.65    0.22 
  14  -6  -6    4.96    0.21 
  14  -6  -6    5.20    0.45 
  14  -6  -6    5.20    0.42 
  14   6  -6    5.34    0.48 
  12  -6  -6    2.48    0.37 
  12  -6  -6    2.35    0.22 
 -12  -6   6    2.51    0.19 
  12  -6  -6    2.41    0.31 
  12   6  -6    2.50    0.39 
  10  -6  -6    1.17    0.19 
  10  -6  -6    1.29    0.34 
 -10  -6   6    1.24    0.19 
  10   6  -6    1.26    0.33 
   8  -6  -6    4.45    0.36 
   8  -6  -6    4.18    0.22 
  -8  -6   6    4.34    0.21 
   8   6  -6    4.38    0.22 
   8   6  -6    4.48    0.36 
  -8   6   6    4.38    0.28 
   8   6  -6    4.17    0.31 
  -6  -6   6    0.33    0.13 
   6  -6  -6    0.40    0.24 
   6  -6  -6    0.23    0.13 
   6   6  -6    0.31    0.19 
  -6   6   6    0.30    0.13 
   6   6  -6    0.26    0.15 
   6   6  -6    0.32    0.13 
   4  -6  -6    0.02    0.13 
  -4  -6   6    0.05    0.12 
   4  -6  -6    0.05    0.19 
   4   6  -6    0.03    0.12 
   4   6  -6    0.06    0.12 
  -4   6   6    0.03    0.10 
   4   6  -6    0.05    0.16 
  -2  -6   6    3.74    0.22 
   2  -6  -6    3.65    0.22 
  -2  -6   6    3.63    0.21 
   2  -6  -6    3.84    0.31 
   2   6  -6    3.66    0.21 
  -2   6   6    3.66    0.19 
   2   6  -6    3.63    0.21 
   2   6  -6    3.67    0.27 
   0  -6  -6    0.08    0.16 
   0  -6   6    0.14    0.16 
   0  -6   6    0.18    0.16 
   0  -6  -6    0.16    0.22 
   0   6  -6    0.13    0.18 
   0   6   6    0.12    0.12 
   0   6  -6    0.10    0.19 
   0   6  -6    0.09    0.13 
   2  -6   6    0.20    0.16 
  -2  -6  -6    0.24    0.24 
   2   6   6    0.19    0.13 
  -2   6  -6    0.19    0.21 
  -2   6  -6    0.17    0.15 
  -2   6  -6    0.21    0.19 
  -4  -6  -6    6.95    0.30 
   4  -6   6    6.86    0.21 
  -4  -6  -6    6.89    0.28 
   4   6   6    6.85    0.18 
  -4   6  -6    6.87    0.27 
  -4   6  -6    6.96    0.28 
  -4   6  -6    6.93    0.21 
  -6  -6  -6    2.49    0.21 
  -6  -6  -6    2.45    0.21 
   6  -6   6    2.52    0.16 
  -6   6  -6    2.45    0.15 
  -6   6  -6    2.51    0.19 
  -6   6  -6    2.49    0.21 
   8  -6   6    0.98    0.19 
  -8  -6  -6    0.90    0.22 
  -8  -6  -6    0.98    0.27 
  -8   6  -6    0.99    0.18 
  -8   6  -6    0.98    0.25 
   8   6   6    0.90    0.27 
  -8   6  -6    0.94    0.21 
 -10  -6  -6    3.24    0.22 
  10  -6   6    3.21    0.18 
 -10  -6  -6    3.21    0.22 
 -10   6  -6    3.27    0.25 
 -10   6  -6    3.21    0.19 
  10   6   6    3.31    0.27 
 -12  -6  -6    4.54    0.27 
 -12  -6  -6    4.43    0.22 
  12  -6   6    4.56    0.21 
 -12   6  -6    4.48    0.21 
  12   6   6    4.50    0.30 
 -12   6  -6    4.49    0.28 
  14  -6   6    2.32    0.22 
 -14  -6  -6    2.34    0.24 
  14   6   6    2.20    0.28 
 -14   6  -6    2.24    0.21 
 -14   6  -6    2.17    0.28 
  16  -6   6   -0.03    0.18 
 -16  -6  -6    0.10    0.19 
  16   6   6   -0.02    0.24 
  16   6   6   -0.01    0.13 
 -16   6  -6    0.03    0.16 
 -16   6  -6   -0.04    0.22 
  18  -6   6    2.04    0.21 
 -18  -6  -6    2.11    0.19 
  18   6   6    2.03    0.16 
  18   6   6    1.99    0.25 
 -18   6  -6    2.10    0.27 
 -20  -6  -6    1.53    0.21 
  20  -6   6    1.53    0.24 
 -20   6  -6    1.63    0.34 
  20   6   6    1.57    0.34 
 -22  -6  -6    0.22    0.18 
  22  -6   6    0.21    0.22 
  22   6   6    0.31    0.28 
 -22   6  -6    0.14    0.27 
  24   6   6    0.09    0.33 
  27  -7  -6    4.10    0.42 
  27  -7  -6    4.19    0.57 
  27   7  -6    3.95    0.45 
  25  -7  -6    0.87    0.33 
  25  -7  -6    1.01    0.39 
  25   7  -6    0.97    0.36 
  23  -7  -6    0.22    0.33 
  23  -7  -6    0.21    0.36 
  23   7  -6    0.27    0.34 
  21  -7  -6    2.10    0.39 
  21  -7  -6    2.19    0.43 
  21   7  -6    1.94    0.39 
  19  -7  -6    0.44    0.30 
  19  -7  -6    0.46    0.34 
  19   7  -6    0.42    0.31 
  17  -7  -6    1.99    0.39 
  17  -7  -6    1.96    0.33 
  17   7  -6    2.03    0.39 
  15  -7  -6    1.28    0.30 
  15   7  -6    1.28    0.27 
  13  -7  -6    0.65    0.30 
  13   7  -6    0.57    0.27 
  11  -7  -6    8.34    0.52 
 -11  -7   6    8.35    0.28 
  11   7  -6    8.38    0.51 
   9  -7  -6    0.44    0.18 
   9  -7  -6    0.45    0.30 
  -9  -7   6    0.51    0.18 
   9   7  -6    0.56    0.31 
   7  -7  -6    0.18    0.15 
   7  -7  -6    0.14    0.22 
  -7  -7   6    0.15    0.12 
   7   7  -6    0.11    0.22 
  -5  -7   6    6.80    0.36 
   5  -7  -6    6.80    0.39 
   5  -7  -6    6.98    0.48 
  -5   7   6    6.73    0.36 
   5   7  -6    6.93    0.52 
  -3  -7   6    1.60    0.24 
   3  -7  -6    1.63    0.31 
   3  -7  -6    1.56    0.22 
  -3  -7   6    1.60    0.22 
  -3   7   6    1.62    0.21 
   3   7  -6    1.67    0.30 
  -1  -7   6    0.67    0.16 
   1  -7  -6    0.69    0.22 
   1   7  -6    0.71    0.18 
   1   7  -6    0.65    0.21 
  -1   7   6    0.73    0.15 
   1   7  -6    0.69    0.19 
  -1  -7  -6    0.20    0.25 
   1  -7   6    0.26    0.19 
  -1   7  -6    0.29    0.24 
  -1   7  -6    0.24    0.21 
  -1   7  -6    0.29    0.19 
   1   7   6    0.17    0.15 
   3  -7   6    0.77    0.25 
  -3  -7  -6    0.80    0.36 
  -3   7  -6    0.72    0.30 
  -3   7  -6    0.69    0.30 
   3   7   6    0.57    0.19 
  -3   7  -6    0.67    0.24 
   5  -7   6    5.77    0.33 
  -5  -7  -6    5.79    0.42 
  -5  -7  -6    5.74    0.45 
  -5   7  -6    5.66    0.40 
  -5   7  -6    5.86    0.40 
  -5   7  -6    5.72    0.31 
   5   7   6    5.54    0.28 
   7  -7   6    1.02    0.22 
  -7  -7  -6    1.05    0.28 
  -7  -7  -6    1.01    0.30 
  -7   7  -6    1.01    0.22 
  -7   7  -6    0.94    0.27 
   7   7   6    1.03    0.31 
  -7   7  -6    0.97    0.25 
   9  -7   6    0.93    0.30 
  -9  -7  -6    0.93    0.34 
  -9  -7  -6    0.98    0.37 
  -9   7  -6    0.96    0.30 
  -9   7  -6    1.05    0.36 
   9   7   6    0.84    0.39 
  -9   7  -6    0.97    0.39 
 -11  -7  -6    2.36    0.30 
  11  -7   6    2.36    0.27 
 -11  -7  -6    2.38    0.34 
 -11   7  -6    2.24    0.25 
  11   7   6    2.32    0.37 
 -11   7  -6    2.29    0.34 
  13  -7   6    0.29    0.18 
 -13  -7  -6    0.36    0.21 
 -13  -7  -6    0.31    0.25 
 -13   7  -6    0.33    0.16 
  13   7   6    0.31    0.27 
 -13   7  -6    0.34    0.27 
 -15  -7  -6    0.98    0.27 
  15  -7   6    0.89    0.24 
 -15   7  -6    0.92    0.22 
  15   7   6    0.80    0.30 
 -15   7  -6    0.99    0.33 
  17  -7   6    1.26    0.27 
 -17  -7  -6    1.18    0.25 
 -17   7  -6    1.25    0.24 
 -17   7  -6    1.33    0.37 
  17   7   6    1.28    0.37 
 -19  -7  -6    0.49    0.22 
  19  -7   6    0.46    0.25 
  19   7   6    0.51    0.36 
  21  -7   6    2.47    0.40 
  21   7   6    2.46    0.36 
  23   7   6    0.73    0.33 
  24  -8  -6    0.31    0.37 
  24   8  -6    0.25    0.40 
  22  -8  -6    0.36    0.39 
  22   8  -6    0.27    0.31 
  20  -8  -6    0.03    0.36 
  20   8  -6    0.05    0.31 
  18  -8  -6    0.10    0.33 
  18   8  -6    0.25    0.34 
  16  -8  -6    1.58    0.34 
  16   8  -6    1.73    0.36 
  14  -8  -6    5.75    0.39 
  14   8  -6    5.72    0.42 
  12  -8  -6    0.35    0.31 
  12   8  -6    0.34    0.25 
  10  -8  -6    5.63    0.33 
  10   8  -6    5.60    0.28 
   8  -8  -6    6.51    0.39 
   8   8  -6    6.43    0.36 
  -6  -8   6   -0.02    0.15 
   6  -8  -6    0.01    0.28 
   6   8  -6   -0.02    0.22 
  -4  -8   6    3.55    0.25 
   4  -8  -6    3.48    0.34 
   4  -8  -6    3.33    0.34 
   4   8  -6    3.48    0.28 
  -2  -8   6    0.40    0.21 
   2  -8  -6    0.38    0.31 
  -2   8   6    0.39    0.22 
   2   8  -6    0.38    0.25 
   0  -8   6    0.10    0.18 
   0  -8  -6    0.04    0.25 
   0   8  -6    0.07    0.21 
   0   8   6    0.07    0.15 
   2  -8   6    3.05    0.25 
  -2  -8  -6    3.06    0.31 
  -2   8  -6    3.09    0.28 
   2   8   6    3.10    0.24 
  -4  -8  -6    1.32    0.28 
   4  -8   6    1.30    0.22 
  -4   8  -6    1.23    0.22 
  -6  -8  -6    0.38    0.25 
  -6  -8  -6    0.36    0.30 
   6  -8   6    0.34    0.22 
  -6   8  -6    0.21    0.21 
   6   8   6    0.33    0.28 
  -8  -8  -6    5.80    0.36 
   8  -8   6    5.87    0.30 
  -8  -8  -6    5.83    0.33 
   8   8   6    5.80    0.37 
  -8   8  -6    5.69    0.27 
  10  -8   6    1.47    0.19 
 -10  -8  -6    1.50    0.27 
 -10  -8  -6    1.37    0.21 
 -10   8  -6    1.48    0.18 
  10   8   6    1.51    0.30 
  12  -8   6    1.21    0.19 
 -12  -8  -6    1.21    0.21 
 -12  -8  -6    1.32    0.30 
  12   8   6    1.20    0.27 
 -12   8  -6    1.23    0.18 
 -14  -8  -6    0.00    0.27 
  14  -8   6   -0.02    0.19 
 -14  -8  -6   -0.06    0.18 
  14   8   6    0.00    0.27 
 -14   8  -6    0.03    0.21 
 -16  -8  -6    0.11    0.19 
  16  -8   6    0.03    0.22 
  16   8   6    0.09    0.30 
  18  -8   6    1.68    0.33 
  18   8   6    1.63    0.34 
  20   8   6   -0.01    0.33 
  19  -9  -6   -0.05    0.33 
  19   9  -6    0.06    0.36 
  17  -9  -6    0.16    0.34 
  17   9  -6    0.30    0.39 
  15  -9  -6    1.55    0.40 
  15   9  -6    1.58    0.40 
  13  -9  -6    0.44    0.36 
  13   9  -6    0.54    0.34 
  11  -9  -6    0.11    0.34 
  11   9  -6    0.11    0.30 
   9  -9  -6    0.50    0.39 
   9   9  -6    0.31    0.31 
   7  -9  -6    1.91    0.42 
   7   9  -6    1.93    0.39 
  -5  -9   6    2.82    0.34 
   5  -9  -6    2.61    0.36 
   5   9  -6    2.76    0.37 
   3  -9  -6    0.16    0.34 
  -3  -9   6    0.17    0.24 
   3   9  -6    0.17    0.27 
   1  -9  -6    0.19    0.31 
  -1  -9   6    0.14    0.22 
   1   9  -6    0.19    0.27 
   1  -9   6    3.15    0.34 
  -1  -9  -6    3.00    0.39 
  -1   9  -6    3.10    0.37 
  -3  -9  -6    0.90    0.34 
   3  -9   6    0.96    0.30 
  -3   9  -6    0.87    0.28 
  -5  -9  -6    0.38    0.36 
   5  -9   6    0.27    0.25 
  -5   9  -6    0.16    0.24 
   7  -9   6    1.06    0.28 
  -7  -9  -6    0.93    0.34 
  -7  -9  -6    1.06    0.30 
   7   9   6    1.03    0.34 
  -7   9  -6    1.07    0.28 
  -9  -9  -6    0.38    0.25 
   9  -9   6    0.47    0.24 
  -9  -9  -6    0.35    0.30 
  -9   9  -6    0.30    0.19 
   9   9   6    0.30    0.28 
 -11  -9  -6    2.48    0.28 
  11  -9   6    2.53    0.27 
 -11  -9  -6    2.61    0.37 
  11   9   6    2.45    0.36 
 -13  -9  -6    0.22    0.30 
 -13  -9  -6    0.33    0.22 
  13  -9   6    0.26    0.22 
  13   9   6    0.28    0.30 
 -15  -9  -6    0.07    0.31 
  15   9   6    0.04    0.31 
  17   9   6    4.52    0.37 
  16  10  -6    0.08    0.34 
  14 -10  -6   -0.01    0.36 
  14  10  -6    0.01    0.31 
  12 -10  -6    0.20    0.39 
  12  10  -6    0.17    0.36 
  10 -10  -6    0.54    0.34 
  10  10  -6    0.49    0.30 
   8 -10  -6    0.07    0.33 
   8  10  -6    0.15    0.28 
   6 -10  -6    0.06    0.33 
   6  10  -6    0.09    0.27 
   4 -10  -6    0.20    0.33 
  -4 -10   6    0.17    0.25 
   4  10  -6    0.13    0.28 
   2 -10  -6    0.18    0.31 
  -2 -10   6    0.23    0.25 
   2  10  -6    0.16    0.28 
   0 -10  -6    1.02    0.37 
   0 -10   6    1.07    0.27 
   0  10  -6    0.87    0.27 
   2 -10   6    0.16    0.22 
  -2 -10  -6    0.19    0.30 
  -2  10  -6    0.16    0.24 
   4 -10   6    0.24    0.22 
  -4 -10  -6    0.33    0.34 
  -4  10  -6    0.19    0.24 
   6 -10   6    0.35    0.22 
  -6 -10  -6    0.29    0.28 
  -6 -10  -6    0.35    0.25 
  -6  10  -6    0.29    0.22 
  -8 -10  -6    1.07    0.28 
   8 -10   6    1.02    0.24 
  -8 -10  -6    1.03    0.31 
   8  10   6    0.99    0.28 
 -10 -10  -6    0.09    0.24 
  10 -10   6    0.15    0.24 
 -10 -10  -6    0.09    0.30 
  10  10   6    0.15    0.30 
 -12 -10  -6    0.14    0.28 
  12  10   6    0.17    0.30 
  -5 -11   6    0.69    0.30 
   5  11  -6    0.66    0.33 
  -3 -11   6    0.25    0.25 
   3  11  -6    0.27    0.30 
  -1 -11   6    0.35    0.28 
   1  11  -6    0.29    0.31 
   1 -11   6    3.71    0.33 
  -1  11  -6    3.68    0.36 
  34   0  -7   -0.02    0.33 
  32   0  -7   -0.12    0.21 
  32   0  -7    0.16    0.33 
  30   0  -7    0.10    0.30 
  30   0  -7    0.03    0.21 
  28   0  -7    0.00    0.18 
  28   0  -7    0.04    0.27 
  26   0  -7    0.03    0.18 
  26   0  -7    0.02    0.27 
  24   0  -7    0.02    0.24 
  24   0  -7    0.06    0.18 
  22   0  -7   -0.01    0.24 
  22   0  -7   -0.01    0.15 
  20   0  -7   -0.01    0.21 
  20   0  -7    0.04    0.15 
  18   0  -7    0.01    0.18 
  18   0  -7   -0.02    0.12 
  16   0  -7    0.03    0.18 
  16   0  -7    0.00    0.12 
  14   0  -7    0.01    0.15 
  14   0  -7    0.09    0.12 
  14   0  -7    0.00    0.10 
  12   0  -7    0.01    0.09 
  12   0  -7   -0.01    0.12 
  10   0  -7   -0.01    0.12 
  10   0  -7    0.01    0.09 
   8   0  -7   -0.01    0.10 
   8   0  -7    0.04    0.10 
   6   0  -7    0.03    0.12 
   6   0  -7    0.00    0.09 
   4   0  -7    0.06    0.13 
   4   0  -7    0.01    0.09 
  -2   0   7    0.05    0.13 
   2   0  -7    0.01    0.13 
   2   0  -7    0.02    0.07 
   0   0  -7    0.02    0.13 
   0   0  -7    0.02    0.06 
   0   0   7   -0.02    0.12 
   2   0   7    0.02    0.15 
  -2   0  -7    0.03    0.15 
  -2   0  -7    0.03    0.06 
  -4   0  -7    0.01    0.13 
   4   0   7    0.00    0.13 
  -4   0  -7    0.03    0.07 
   4   0   7    0.01    0.06 
   6   0   7    0.02    0.15 
  -6   0  -7    0.02    0.15 
   6   0   7    0.00    0.06 
  -6   0  -7    0.00    0.07 
  -8   0  -7    0.01    0.13 
  -8   0  -7    0.00    0.07 
   8   0   7   -0.02    0.12 
   8   0   7   -0.01    0.06 
 -10   0  -7   -0.04    0.13 
 -10   0  -7   -0.02    0.07 
  10   0   7    0.02    0.07 
  12   0   7   -0.03    0.07 
 -12   0  -7   -0.01    0.16 
 -12   0  -7    0.02    0.09 
 -14   0  -7    0.00    0.10 
  14   0   7   -0.01    0.09 
 -14   0  -7    0.01    0.16 
  16   0   7    0.01    0.10 
 -16   0  -7   -0.03    0.18 
 -16   0  -7   -0.02    0.10 
  18   0   7    0.05    0.13 
  18   0   7    0.04    0.16 
 -18   0  -7    0.01    0.21 
 -18   0  -7    0.01    0.13 
 -20   0  -7    0.03    0.13 
 -20   0  -7   -0.06    0.19 
  20   0   7   -0.07    0.16 
  20   0   7    0.05    0.15 
 -22   0  -7   -0.02    0.21 
  22   0   7   -0.07    0.18 
  24   0   7   -0.02    0.21 
 -24   0  -7   -0.01    0.21 
  26   0   7   -0.08    0.21 
 -26   0  -7   -0.03    0.22 
 -28   0  -7   -0.10    0.22 
  28   0   7   -0.10    0.24 
 -30   0  -7    0.03    0.27 
  30   0   7   -0.15    0.25 
  33  -1  -7    0.23    0.36 
  33   1  -7    0.26    0.36 
  33   1  -7    0.20    0.27 
  31  -1  -7    1.40    0.37 
  31   1  -7    1.34    0.36 
  31   1  -7    1.44    0.31 
  29  -1  -7    1.04    0.31 
  29  -1  -7    0.96    0.18 
  29   1  -7    1.03    0.30 
  29   1  -7    1.05    0.24 
  27  -1  -7    3.29    0.33 
  27  -1  -7    3.28    0.43 
  27   1  -7    3.29    0.45 
  27   1  -7    3.37    0.39 
  25  -1  -7   12.47    0.54 
  25  -1  -7   12.32    0.63 
  25   1  -7   12.55    0.66 
  25   1  -7   12.29    0.58 
  23  -1  -7    4.35    0.33 
  23  -1  -7    4.35    0.24 
  23   1  -7    4.44    0.28 
  23   1  -7    4.31    0.34 
  21  -1  -7    5.31    0.39 
  21  -1  -7    5.25    0.31 
  21   1  -7    5.21    0.39 
  21   1  -7    5.27    0.27 
  21   1  -7    5.36    0.37 
  19  -1  -7    9.99    0.52 
  19  -1  -7    9.82    0.45 
  19   1  -7    9.77    0.39 
  19   1  -7    9.79    0.51 
  19   1  -7    9.77    0.54 
  17  -1  -7    0.01    0.16 
  17  -1  -7    0.04    0.12 
  17   1  -7    0.13    0.18 
  17   1  -7    0.05    0.12 
  15  -1  -7    3.04    0.27 
  15  -1  -7    2.91    0.24 
  15  -1  -7    2.97    0.21 
  15   1  -7    2.90    0.24 
  15   1  -7    2.96    0.19 
  13  -1  -7    1.10    0.10 
  13  -1  -7    1.03    0.13 
  13  -1  -7    1.06    0.12 
  13   1  -7    1.07    0.13 
  13   1  -7    1.06    0.10 
  11  -1  -7    2.51    0.27 
  11  -1  -7    2.47    0.27 
  11   1  -7    2.47    0.24 
  11   1  -7    2.48    0.31 
   9  -1  -7   20.84    0.60 
   9  -1  -7   20.70    0.60 
   9  -1  -7   20.65    0.61 
   9   1  -7   20.72    0.57 
   9   1  -7   20.76    0.66 
   7  -1  -7    1.06    0.10 
   7  -1  -7    1.02    0.13 
   7  -1  -7    1.05    0.12 
   7   1  -7    1.02    0.10 
   5  -1  -7    2.94    0.25 
  -5  -1   7    2.91    0.27 
   5  -1  -7    2.82    0.28 
   5  -1  -7    2.89    0.24 
   5   1  -7    2.87    0.27 
  -3  -1   7   54.05    1.12 
   3  -1  -7   53.88    1.07 
   3  -1  -7   53.88    1.15 
   3   1  -7   53.85    1.12 
   3   1  -7   53.82    1.03 
  -1  -1   7    2.41    0.27 
   1  -1  -7    2.53    0.30 
   1  -1  -7    2.23    0.19 
   1   1  -7    2.38    0.15 
   1   1  -7    2.37    0.25 
  -1   1   7    2.34    0.21 
  -1  -1  -7    1.85    0.30 
  -1  -1  -7    1.83    0.21 
   1  -1   7    1.93    0.28 
   1   1   7    1.79    0.21 
  -1   1  -7    1.85    0.30 
   1   1   7    1.92    0.28 
  -3  -1  -7   15.36    0.40 
  -3  -1  -7   15.44    0.46 
   3  -1   7   15.61    0.57 
  -3  -1  -7   15.40    0.58 
  -3   1  -7   15.30    0.57 
   3   1   7   15.22    0.46 
   3   1   7   15.40    0.57 
   5  -1   7   19.49    0.71 
  -5  -1  -7   20.03    0.74 
  -5  -1  -7   19.72    0.54 
  -5  -1  -7   19.69    0.60 
   5   1   7   19.63    0.71 
  -5   1  -7   19.57    0.63 
  -5   1  -7   19.68    0.71 
   5   1   7   19.78    0.61 
  -7  -1  -7   21.25    0.64 
  -7  -1  -7   21.27    0.48 
   7  -1   7   21.36    0.66 
   7   1   7   21.41    0.54 
  -7   1  -7   21.32    0.66 
  -7   1  -7   21.26    0.57 
   7   1   7   21.28    0.64 
  -9  -1  -7    2.57    0.19 
  -9  -1  -7    2.60    0.43 
  -9  -1  -7    2.58    0.34 
   9  -1   7    2.50    0.18 
  -9   1  -7    2.48    0.34 
   9   1   7    2.49    0.33 
   9   1   7    2.52    0.24 
  -9   1  -7    2.51    0.27 
 -11  -1  -7    0.49    0.22 
  11  -1   7    0.53    0.13 
 -11   1  -7    0.49    0.22 
  11   1   7    0.47    0.16 
 -11   1  -7    0.49    0.16 
  13  -1   7   24.68    0.48 
 -13  -1  -7   25.01    0.63 
 -13   1  -7   24.46    0.63 
 -13   1  -7   24.83    0.55 
  13   1   7   24.97    0.52 
  15  -1   7    0.12    0.12 
 -15  -1  -7    0.10    0.18 
  15   1   7    0.07    0.12 
 -15   1  -7    0.10    0.13 
  15   1   7    0.13    0.13 
 -15   1  -7    0.08    0.19 
 -17  -1  -7    1.18    0.24 
 -17   1  -7    1.19    0.22 
  17   1   7    1.21    0.16 
 -17   1  -7    1.13    0.18 
  17   1   7    1.16    0.18 
 -19  -1  -7   16.93    0.66 
 -19   1  -7   16.97    0.67 
  19   1   7   16.98    0.57 
  19   1   7   16.77    0.57 
 -21  -1  -7    0.05    0.22 
  21  -1   7    0.18    0.22 
  21   1   7    0.09    0.19 
 -21   1  -7    0.04    0.22 
 -23  -1  -7    0.30    0.24 
  23  -1   7    0.28    0.24 
 -23   1  -7    0.39    0.25 
  23   1   7    0.30    0.19 
  25  -1   7    0.30    0.27 
 -25  -1  -7    0.31    0.25 
 -25   1  -7    0.32    0.28 
  25   1   7    0.24    0.24 
 -27  -1  -7    0.05    0.24 
  27  -1   7   -0.09    0.24 
  27   1   7    0.04    0.24 
 -27   1  -7    0.10    0.28 
  29  -1   7    1.27    0.28 
 -29  -1  -7    1.37    0.27 
 -29   1  -7    1.40    0.28 
  29   1   7    1.30    0.30 
  34   2  -7    0.12    0.28 
  32  -2  -7   -0.01    0.30 
  32  -2  -7   -0.02    0.30 
  32   2  -7    0.00    0.30 
  32   2  -7    0.08    0.27 
  30  -2  -7    1.27    0.33 
  30  -2  -7    1.31    0.36 
  30   2  -7    1.31    0.28 
  30   2  -7    1.03    0.30 
  28  -2  -7   -0.08    0.27 
  28  -2  -7   -0.04    0.28 
  28   2  -7   -0.09    0.21 
  28   2  -7    0.06    0.28 
  26  -2  -7    1.62    0.28 
  26  -2  -7    1.76    0.36 
  26  -2  -7    1.56    0.18 
  26   2  -7    1.57    0.30 
  26   2  -7    1.68    0.27 
  24  -2  -7    3.07    0.39 
  24  -2  -7    3.15    0.39 
  24  -2  -7    3.07    0.27 
  24   2  -7    3.23    0.22 
  24   2  -7    3.21    0.43 
  24   2  -7    3.27    0.39 
  22  -2  -7    0.02    0.13 
  22  -2  -7    0.09    0.25 
  22  -2  -7    0.03    0.24 
  22   2  -7    0.12    0.21 
  22   2  -7    0.04    0.10 
  20  -2  -7    0.01    0.21 
  20  -2  -7    0.04    0.13 
  20  -2  -7   -0.02    0.21 
  20   2  -7    0.08    0.19 
  20   2  -7    0.00    0.10 
  18  -2  -7    6.30    0.28 
  18  -2  -7    6.33    0.36 
  18  -2  -7    6.36    0.37 
  18   2  -7    6.35    0.37 
  18   2  -7    6.31    0.22 
  16  -2  -7    0.01    0.19 
  16  -2  -7    0.00    0.12 
  16  -2  -7    0.05    0.16 
  16   2  -7    0.00    0.10 
  16   2  -7    0.03    0.16 
  14  -2  -7    1.40    0.18 
  14  -2  -7    1.36    0.21 
  14  -2  -7    1.36    0.15 
  14   2  -7    1.33    0.18 
  14   2  -7    1.38    0.13 
  12  -2  -7    3.05    0.22 
  12  -2  -7    2.98    0.18 
  12   2  -7    3.02    0.15 
  12   2  -7    2.98    0.21 
  10  -2  -7   21.86    0.73 
  10  -2  -7   21.67    0.69 
  10   2  -7   21.77    0.66 
  10   2  -7   21.71    0.76 
  -8  -2   7    1.06    0.18 
   8  -2  -7    0.98    0.19 
   8  -2  -7    0.93    0.16 
   8   2  -7    0.98    0.22 
   8   2  -7    0.95    0.16 
   6  -2  -7    0.65    0.15 
   6  -2  -7    0.64    0.12 
  -6  -2   7    0.68    0.15 
   6  -2  -7    0.64    0.18 
   6   2  -7    0.60    0.18 
   6   2  -7    0.67    0.13 
   4  -2  -7    0.82    0.13 
   4  -2  -7    0.77    0.10 
   4  -2  -7    0.81    0.18 
  -4  -2   7    0.75    0.13 
  -4   2   7    0.79    0.13 
   4   2  -7    0.79    0.13 
  -2  -2   7   16.11    0.48 
   2  -2  -7   16.17    0.51 
   2  -2  -7   16.09    0.37 
   2  -2  -7   16.17    0.45 
  -2   2   7   16.08    0.45 
   2   2  -7   16.02    0.34 
   2   2  -7   16.15    0.48 
   0  -2   7    0.31    0.18 
   0  -2  -7    0.37    0.15 
   0  -2  -7    0.31    0.09 
   0  -2  -7    0.25    0.18 
   0   2  -7    0.29    0.18 
   0   2   7    0.28    0.15 
   2  -2   7    5.21    0.21 
  -2  -2  -7    5.24    0.22 
  -2  -2  -7    5.28    0.19 
  -2   2  -7    5.21    0.21 
   2   2   7    5.30    0.19 
  -4  -2  -7    2.71    0.18 
   4  -2   7    2.68    0.15 
  -4  -2  -7    2.76    0.13 
  -4  -2  -7    2.74    0.18 
   4   2   7    2.75    0.13 
  -4   2  -7    2.71    0.18 
   4   2   7    2.67    0.15 
  -6  -2  -7    5.26    0.19 
   6  -2   7    5.29    0.24 
  -6  -2  -7    5.26    0.25 
  -6  -2  -7    5.36    0.27 
   6   2   7    5.30    0.21 
   6   2   7    5.47    0.27 
  -6   2  -7    5.36    0.27 
  -6   2  -7    5.24    0.19 
  -8  -2  -7    0.11    0.10 
  -8  -2  -7    0.13    0.16 
   8   2   7    0.16    0.16 
  -8   2  -7    0.09    0.12 
   8   2   7    0.12    0.12 
  -8   2  -7    0.09    0.16 
  10  -2   7    8.35    0.15 
 -10  -2  -7    8.57    0.30 
 -10   2  -7    8.29    0.22 
 -10   2  -7    8.58    0.31 
  10   2   7    8.43    0.30 
  10   2   7    8.48    0.24 
 -12  -2  -7    1.74    0.22 
  12  -2   7    1.72    0.13 
 -12   2  -7    1.74    0.24 
  12   2   7    1.67    0.16 
 -12   2  -7    1.72    0.18 
  12   2   7    1.70    0.12 
 -14  -2  -7    7.11    0.34 
  14  -2   7    7.10    0.24 
 -14   2  -7    7.26    0.36 
 -14   2  -7    7.19    0.30 
  14   2   7    7.18    0.28 
  14   2   7    7.08    0.22 
  16  -2   7    1.52    0.16 
 -16  -2  -7    1.51    0.21 
  16   2   7    1.49    0.15 
  16   2   7    1.49    0.16 
 -16   2  -7    1.47    0.18 
 -16   2  -7    1.52    0.22 
 -18  -2  -7    2.17    0.22 
  18  -2   7    2.07    0.16 
 -18   2  -7    2.14    0.24 
  18   2   7    2.06    0.15 
  20  -2   7    8.67    0.39 
 -20  -2  -7    8.65    0.46 
  20   2   7    8.47    0.37 
 -20   2  -7    8.64    0.49 
 -22  -2  -7    0.70    0.22 
  22   2   7    0.72    0.19 
 -22   2  -7    0.65    0.22 
 -24  -2  -7    0.03    0.21 
  24  -2   7   -0.01    0.19 
  24   2   7    0.03    0.19 
 -24   2  -7    0.00    0.22 
  26  -2   7    0.48    0.27 
 -26  -2  -7    0.34    0.25 
 -26   2  -7    0.41    0.30 
  26   2   7    0.38    0.22 
 -28  -2  -7    0.09    0.22 
  28  -2   7    0.20    0.34 
 -28   2  -7    0.07    0.25 
 -30  -2  -7    0.61    0.24 
 -30   2  -7    0.54    0.27 
  33  -3  -7    0.56    0.54 
  33   3  -7    0.47    0.27 
  31  -3  -7    1.97    0.37 
  31  -3  -7    1.99    0.34 
  31   3  -7    1.88    0.34 
  31   3  -7    2.05    0.33 
  29  -3  -7    0.41    0.33 
  29  -3  -7    0.37    0.30 
  29   3  -7    0.52    0.33 
  29   3  -7    0.55    0.30 
  27  -3  -7    0.53    0.33 
  27  -3  -7    0.45    0.31 
  27   3  -7    0.55    0.28 
  27   3  -7    0.43    0.30 
  25  -3  -7    5.61    0.49 
  25  -3  -7    5.49    0.45 
  25  -3  -7    5.59    0.46 
  25   3  -7    5.70    0.49 
  23  -3  -7    1.55    0.34 
  23  -3  -7    1.60    0.37 
  23  -3  -7    1.53    0.21 
  23   3  -7    1.59    0.33 
  21  -3  -7    2.33    0.27 
  21  -3  -7    2.33    0.16 
  21  -3  -7    2.27    0.28 
  21   3  -7    2.34    0.24 
  21   3  -7    2.35    0.10 
  19  -3  -7    0.15    0.13 
  19  -3  -7    0.08    0.21 
  19  -3  -7    0.19    0.24 
  19   3  -7    0.15    0.10 
  19   3  -7    0.09    0.21 
  17  -3  -7    3.70    0.28 
  17  -3  -7    3.54    0.28 
  17  -3  -7    3.68    0.21 
  17   3  -7    3.74    0.18 
  17   3  -7    3.68    0.30 
  15  -3  -7   25.56    0.71 
  15  -3  -7   25.53    0.74 
  15  -3  -7   25.41    0.61 
  15   3  -7   25.36    0.74 
  15   3  -7   25.24    0.55 
  13  -3  -7    8.95    0.52 
  13  -3  -7    8.92    0.48 
  13   3  -7    8.94    0.37 
  13   3  -7    9.12    0.57 
  11  -3  -7   10.18    0.57 
  11  -3  -7   10.21    0.52 
  11   3  -7   10.27    0.45 
  11   3  -7   10.23    0.61 
   9  -3  -7   39.19    0.98 
   9  -3  -7   39.61    1.06 
  -9  -3   7   39.16    0.94 
   9   3  -7   39.29    1.09 
   9   3  -7   39.31    0.97 
   9   3  -7   39.00    0.94 
   7  -3  -7    2.81    0.24 
  -7  -3   7    2.75    0.24 
   7  -3  -7    2.90    0.31 
   7   3  -7    2.80    0.36 
   7   3  -7    2.64    0.22 
  -7   3   7    2.81    0.28 
   7   3  -7    2.78    0.24 
  -5  -3   7   10.11    0.40 
   5  -3  -7    9.99    0.37 
   5  -3  -7   10.22    0.45 
   5   3  -7   10.04    0.36 
   5   3  -7   10.18    0.42 
  -5   3   7    9.90    0.43 
   5   3  -7   10.11    0.52 
   3  -3  -7    4.01    0.18 
   3  -3  -7    4.12    0.28 
   3  -3  -7    4.20    0.25 
  -3  -3   7    4.16    0.24 
  -3   3   7    4.11    0.24 
   3   3  -7    4.16    0.18 
   3   3  -7    4.18    0.25 
   3   3  -7    3.98    0.27 
  -1  -3   7    7.63    0.27 
   1  -3  -7    7.69    0.28 
   1  -3  -7    7.79    0.34 
   1   3  -7    7.72    0.18 
   1   3  -7    7.70    0.30 
  -1   3   7    7.67    0.27 
  -1  -3  -7   18.09    0.52 
  -1  -3  -7   18.39    0.58 
  -1  -3  -7   18.15    0.58 
   1  -3   7   18.23    0.55 
  -1   3  -7   18.26    0.39 
  -1   3  -7   18.26    0.55 
   1   3   7   18.20    0.52 
  -3  -3  -7   10.04    0.37 
  -3  -3  -7   10.00    0.42 
  -3  -3  -7   10.08    0.43 
   3  -3   7    9.93    0.39 
  -3   3  -7    9.97    0.39 
   3   3   7    9.93    0.37 
  -5  -3  -7    0.80    0.28 
  -5  -3  -7    0.50    0.22 
  -5  -3  -7    0.59    0.22 
   5  -3   7    0.71    0.27 
  -5   3  -7    0.59    0.25 
   5   3   7    0.64    0.22 
  -7  -3  -7   23.98    0.79 
   7  -3   7   23.93    0.58 
  -7  -3  -7   23.95    0.73 
  -7   3  -7   24.07    0.80 
   7   3   7   24.02    0.74 
  -7   3  -7   24.04    0.76 
  -9  -3  -7    2.20    0.22 
  -9  -3  -7    2.32    0.22 
   9  -3   7    2.25    0.13 
   9   3   7    2.30    0.22 
  -9   3  -7    2.25    0.22 
  -9   3  -7    2.23    0.24 
 -11  -3  -7    1.41    0.18 
  11  -3   7    1.46    0.10 
  11   3   7    1.47    0.16 
 -11   3  -7    1.48    0.18 
  11   3   7    1.48    0.07 
 -11   3  -7    1.52    0.24 
  13  -3   7    1.91    0.12 
 -13  -3  -7    1.87    0.19 
  13   3   7    1.90    0.10 
  13   3   7    1.94    0.18 
 -13   3  -7    1.87    0.22 
  15  -3   7    8.52    0.27 
 -15  -3  -7    8.41    0.36 
  15   3   7    8.45    0.24 
 -15   3  -7    8.39    0.37 
 -17  -3  -7    0.08    0.19 
  17  -3   7    0.09    0.15 
  17   3   7    0.08    0.12 
 -17   3  -7    0.18    0.25 
  19  -3   7    0.72    0.19 
 -19  -3  -7    0.68    0.22 
  19   3   7    0.75    0.16 
 -19   3  -7    0.68    0.27 
 -21  -3  -7    0.38    0.21 
  21  -3   7    0.42    0.21 
  21   3   7    0.34    0.16 
 -21   3  -7    0.33    0.24 
 -23  -3  -7    5.78    0.43 
  23  -3   7    5.81    0.40 
 -23   3  -7    5.84    0.51 
  23   3   7    5.80    0.39 
 -25  -3  -7    3.93    0.34 
  25  -3   7    3.91    0.33 
 -25   3  -7    3.92    0.40 
 -27  -3  -7    0.07    0.22 
 -27   3  -7    0.01    0.27 
 -29  -3  -7    0.64    0.39 
 -29   3  -7    0.57    0.30 
  32  -4  -7    0.44    0.40 
  32   4  -7    0.51    0.36 
  30  -4  -7    0.02    0.34 
  30  -4  -7   -0.06    0.31 
  30   4  -7   -0.01    0.25 
  30   4  -7    0.04    0.31 
  28  -4  -7    0.13    0.31 
  28  -4  -7    0.19    0.30 
  28   4  -7    0.27    0.28 
  26  -4  -7    0.07    0.33 
  26  -4  -7    0.19    0.33 
  26   4  -7    0.24    0.31 
  24  -4  -7    0.08    0.28 
  24  -4  -7    0.09    0.30 
  24   4  -7    0.05    0.25 
  22  -4  -7    3.78    0.40 
  22  -4  -7    3.71    0.36 
  22  -4  -7    3.68    0.24 
  22   4  -7    3.75    0.37 
  20  -4  -7    0.21    0.13 
  20  -4  -7    0.27    0.27 
  20  -4  -7    0.15    0.27 
  20   4  -7    0.33    0.30 
  18  -4  -7    1.55    0.27 
  18  -4  -7    1.51    0.13 
  18  -4  -7    1.61    0.25 
  18   4  -7    1.55    0.07 
  18   4  -7    1.51    0.24 
  16  -4  -7   10.95    0.39 
  16  -4  -7   10.71    0.54 
  16  -4  -7   10.88    0.52 
  16   4  -7   10.83    0.58 
  16   4  -7   10.67    0.30 
  14  -4  -7    0.89    0.27 
  14  -4  -7    0.95    0.33 
  14   4  -7    0.70    0.15 
  14   4  -7    0.85    0.31 
  12  -4  -7    1.58    0.25 
  12  -4  -7    1.65    0.22 
  12   4  -7    1.54    0.24 
 -12   4   7    1.56    0.21 
  12   4  -7    1.63    0.15 
  12   4  -7    1.66    0.21 
 -10  -4   7    3.92    0.27 
  10  -4  -7    3.76    0.39 
  10  -4  -7    3.83    0.34 
 -10   4   7    3.77    0.33 
  10   4  -7    3.90    0.42 
  10   4  -7    3.90    0.31 
  10   4  -7    3.86    0.27 
  -8  -4   7    1.60    0.18 
   8  -4  -7    1.61    0.28 
   8  -4  -7    1.52    0.19 
   8   4  -7    1.55    0.19 
  -8   4   7    1.45    0.18 
   8   4  -7    1.55    0.27 
   8   4  -7    1.63    0.19 
   6  -4  -7    0.06    0.16 
   6  -4  -7    0.08    0.12 
  -6  -4   7    0.11    0.12 
   6  -4  -7    0.05    0.10 
   6   4  -7    0.08    0.16 
   6   4  -7    0.11    0.12 
  -6   4   7    0.10    0.16 
   6   4  -7    0.11    0.12 
  -6   4   7    0.09    0.10 
   4  -4  -7    0.76    0.21 
  -4  -4   7    0.71    0.16 
   4  -4  -7    0.74    0.18 
   4   4  -7    0.70    0.13 
  -4   4   7    0.71    0.13 
   4   4  -7    0.79    0.22 
  -4   4   7    0.74    0.21 
   4   4  -7    0.75    0.16 
   2  -4  -7   13.38    0.46 
  -2  -4   7   13.36    0.43 
   2  -4  -7   13.21    0.46 
  -2   4   7   13.39    0.46 
  -2   4   7   13.10    0.34 
   2   4  -7   13.61    0.54 
   2   4  -7   13.36    0.36 
   2   4  -7   13.30    0.43 
   0  -4  -7    2.41    0.21 
   0  -4  -7    2.61    0.27 
   0  -4  -7    2.55    0.25 
   0  -4   7    2.54    0.22 
   0   4  -7    2.51    0.27 
   0   4   7    2.62    0.25 
   0   4  -7    2.55    0.24 
   0   4   7    2.50    0.13 
   0   4  -7    2.49    0.15 
  -2  -4  -7    0.94    0.27 
  -2  -4  -7    0.91    0.27 
  -2  -4  -7    1.01    0.30 
   2  -4   7    0.93    0.27 
   2   4   7    0.92    0.27 
  -2   4  -7    0.93    0.30 
  -2   4  -7    1.01    0.28 
  -2   4  -7    0.93    0.16 
  -4  -4  -7    3.19    0.25 
   4  -4   7    3.14    0.15 
  -4  -4  -7    3.25    0.30 
   4   4   7    3.18    0.27 
  -4   4  -7    3.12    0.15 
  -4   4  -7    3.20    0.28 
   6  -4   7    0.22    0.07 
  -6  -4  -7    0.31    0.16 
  -6  -4  -7    0.25    0.19 
   6   4   7    0.25    0.16 
  -6   4  -7    0.24    0.19 
  -8  -4  -7    0.98    0.15 
  -8  -4  -7    1.00    0.16 
   8  -4   7    1.03    0.09 
   8   4   7    1.02    0.16 
  -8   4  -7    1.03    0.18 
 -10  -4  -7    0.25    0.18 
 -10  -4  -7    0.23    0.16 
  10  -4   7    0.23    0.10 
  10   4   7    0.22    0.18 
 -10   4  -7    0.16    0.18 
 -12  -4  -7    0.37    0.21 
  12  -4   7    0.49    0.15 
  12   4   7    0.46    0.09 
 -12   4  -7    0.47    0.25 
  14  -4   7    0.54    0.12 
 -14  -4  -7    0.61    0.18 
 -14   4  -7    0.56    0.21 
  14   4   7    0.59    0.09 
  16  -4   7    0.05    0.13 
 -16  -4  -7    0.03    0.18 
  16   4   7    0.09    0.10 
 -16   4  -7    0.08    0.24 
 -18  -4  -7    0.81    0.18 
  18  -4   7    0.82    0.16 
  18   4   7    0.78    0.12 
 -18   4  -7    0.89    0.25 
 -20  -4  -7    0.78    0.18 
  20  -4   7    0.80    0.16 
 -20   4  -7    0.90    0.27 
  20   4   7    0.80    0.13 
 -22  -4  -7    0.06    0.21 
  22  -4   7    0.02    0.19 
 -22   4  -7    0.09    0.30 
  24  -4   7    0.06    0.28 
 -24  -4  -7    0.14    0.24 
 -24   4  -7    0.21    0.33 
 -26  -4  -7    0.46    0.25 
 -26   4  -7    0.47    0.34 
 -28   4  -7    1.19    0.37 
  29  -5  -7    0.03    0.31 
  29  -5  -7   -0.08    0.31 
  29   5  -7    0.03    0.31 
  27  -5  -7    0.30    0.31 
  27  -5  -7    0.20    0.31 
  27   5  -7    0.31    0.31 
  25  -5  -7    1.68    0.40 
  25  -5  -7    1.83    0.46 
  25   5  -7    1.79    0.43 
  23  -5  -7    1.65    0.42 
  23  -5  -7    1.48    0.36 
  23   5  -7    1.72    0.45 
  21  -5  -7    4.54    0.43 
  21  -5  -7    4.43    0.42 
  21   5  -7    4.40    0.45 
  19  -5  -7    1.42    0.31 
  19  -5  -7    1.54    0.30 
  19  -5  -7    1.48    0.16 
  19   5  -7    1.51    0.33 
  17  -5  -7    1.40    0.10 
  17  -5  -7    1.40    0.24 
  17  -5  -7    1.38    0.10 
  17  -5  -7    1.44    0.24 
  17   5  -7    1.37    0.22 
  15  -5  -7    7.48    0.27 
  15  -5  -7    7.50    0.48 
  15  -5  -7    7.54    0.42 
  15   5  -7    7.65    0.48 
  15   5  -7    7.66    0.21 
  13  -5  -7    2.34    0.30 
  13  -5  -7    2.27    0.22 
  13  -5  -7    2.50    0.39 
  13   5  -7    2.47    0.39 
  13   5  -7    2.48    0.19 
  11  -5  -7    1.66    0.16 
 -11  -5   7    1.61    0.09 
  11  -5  -7    1.61    0.18 
  11  -5  -7    1.60    0.10 
  11   5  -7    1.66    0.13 
  11   5  -7    1.68    0.10 
  11   5  -7    1.61    0.19 
 -11   5   7    1.62    0.13 
   9  -5  -7    0.60    0.16 
   9  -5  -7    0.55    0.21 
  -9  -5   7    0.65    0.13 
   9  -5  -7    0.59    0.13 
   9   5  -7    0.70    0.13 
  -9   5   7    0.63    0.16 
   9   5  -7    0.53    0.19 
   9   5  -7    0.60    0.15 
   7  -5  -7    4.39    0.39 
  -7  -5   7    4.36    0.25 
   7  -5  -7    4.28    0.28 
   7   5  -7    4.39    0.42 
   7   5  -7    4.34    0.27 
  -7   5   7    4.41    0.28 
   7   5  -7    4.50    0.28 
   5  -5  -7    3.85    0.22 
   5  -5  -7    3.98    0.31 
  -5  -5   7    4.00    0.24 
   5   5  -7    3.91    0.31 
   5   5  -7    3.93    0.22 
   5   5  -7    3.98    0.24 
  -5   5   7    3.91    0.21 
   3  -5  -7    0.15    0.16 
  -3  -5   7    0.16    0.12 
   3  -5  -7    0.13    0.13 
   3   5  -7    0.16    0.18 
   3   5  -7    0.21    0.12 
   3   5  -7    0.23    0.15 
  -3   5   7    0.18    0.10 
   1  -5  -7    0.49    0.21 
  -1  -5   7    0.64    0.22 
   1  -5  -7    0.50    0.24 
   1   5  -7    0.57    0.16 
  -1   5   7    0.49    0.13 
   1   5  -7    0.65    0.27 
   1   5  -7    0.52    0.22 
   1  -5   7   14.26    0.31 
  -1  -5  -7   14.14    0.40 
  -1  -5  -7   14.23    0.45 
  -1   5  -7   14.33    0.46 
  -1   5  -7   14.26    0.42 
   1   5   7   14.13    0.27 
  -1   5  -7   14.23    0.31 
  -3  -5  -7    0.22    0.21 
   3  -5   7    0.19    0.12 
  -3  -5  -7    0.18    0.19 
   3   5   7    0.15    0.07 
  -3   5  -7    0.20    0.19 
  -3   5  -7    0.18    0.18 
  -3   5  -7    0.14    0.10 
   5  -5   7   12.97    0.22 
  -5  -5  -7   12.98    0.34 
  -5  -5  -7   13.01    0.33 
  -5   5  -7   13.04    0.36 
  -5   5  -7   12.99    0.33 
   5   5   7   12.86    0.15 
  -5   5  -7   12.98    0.22 
  -7  -5  -7    4.31    0.30 
   7  -5   7    4.31    0.21 
  -7  -5  -7    4.18    0.28 
  -7   5  -7    4.24    0.28 
   7   5   7    4.20    0.13 
  -7   5  -7    4.31    0.30 
   9  -5   7    0.07    0.12 
  -9  -5  -7    0.07    0.19 
  -9  -5  -7    0.05    0.18 
  -9   5  -7    0.04    0.21 
  11  -5   7    0.28    0.16 
 -11  -5  -7    0.34    0.25 
 -11  -5  -7    0.24    0.24 
  11   5   7    0.28    0.12 
 -11   5  -7    0.36    0.28 
  13  -5   7    7.94    0.33 
 -13  -5  -7    8.04    0.43 
  13   5   7    7.70    0.25 
 -13   5  -7    7.93    0.46 
 -15  -5  -7    0.48    0.27 
  15  -5   7    0.53    0.21 
 -15   5  -7    0.47    0.33 
  15   5   7    0.50    0.18 
  17  -5   7    6.73    0.30 
 -17  -5  -7    6.74    0.34 
 -17   5  -7    6.77    0.42 
  17   5   7    6.69    0.25 
 -19  -5  -7    1.88    0.22 
  19  -5   7    1.91    0.21 
 -19   5  -7    1.86    0.27 
 -21  -5  -7    2.59    0.22 
  21  -5   7    2.48    0.19 
 -21   5  -7    2.47    0.28 
 -23  -5  -7    2.36    0.28 
 -23   5  -7    2.54    0.42 
 -25   5  -7    1.10    0.30 
 -27   5  -7    0.29    0.30 
  28  -6  -7    1.79    0.48 
  28  -6  -7    1.51    0.40 
  28   6  -7    1.61    0.43 
  26  -6  -7    0.19    0.39 
  26  -6  -7    0.14    0.33 
  26   6  -7    0.24    0.37 
  24  -6  -7    2.66    0.45 
  24  -6  -7    2.70    0.40 
  24   6  -7    2.59    0.39 
  22  -6  -7    3.94    0.43 
  22  -6  -7    3.81    0.36 
  22   6  -7    3.98    0.46 
  20  -6  -7    0.12    0.27 
  20  -6  -7    0.19    0.34 
  20   6  -7    0.26    0.34 
  18  -6  -7   -0.01    0.28 
  18  -6  -7    0.10    0.25 
  18   6  -7    0.01    0.28 
  16  -6  -7    0.09    0.25 
  16  -6  -7    0.22    0.25 
  16  -6  -7    0.15    0.12 
  16   6  -7    0.07    0.25 
  14  -6  -7    0.62    0.30 
  14  -6  -7    0.88    0.27 
  14   6  -7    0.65    0.25 
  12  -6  -7    1.84    0.18 
  12  -6  -7    1.86    0.31 
 -12  -6   7    1.95    0.16 
  12  -6  -7    1.85    0.25 
  12   6  -7    1.87    0.31 
  10  -6  -7    0.76    0.10 
 -10  -6   7    0.82    0.10 
  10  -6  -7    0.81    0.22 
  10   6  -7    0.76    0.21 
  10   6  -7    0.85    0.12 
 -10   6   7    0.84    0.15 
   8  -6  -7    1.11    0.18 
   8  -6  -7    1.06    0.24 
  -8  -6   7    1.18    0.16 
   8   6  -7    1.24    0.18 
   8   6  -7    1.15    0.19 
   8   6  -7    1.05    0.27 
  -8   6   7    1.13    0.18 
  -6  -6   7    5.69    0.28 
   6  -6  -7    5.65    0.43 
   6  -6  -7    5.52    0.33 
   6   6  -7    5.78    0.46 
  -6   6   7    5.67    0.30 
   6   6  -7    5.58    0.30 
   6   6  -7    5.63    0.31 
  -4  -6   7    1.72    0.27 
   4  -6  -7    1.72    0.28 
   4  -6  -7    1.76    0.34 
   4   6  -7    1.81    0.27 
   4   6  -7    1.90    0.30 
   4   6  -7    1.91    0.40 
  -4   6   7    1.78    0.25 
   2  -6  -7    3.99    0.22 
   2  -6  -7    3.95    0.25 
  -2  -6   7    4.12    0.24 
   2   6  -7    4.16    0.31 
   2   6  -7    4.12    0.24 
   2   6  -7    4.17    0.22 
  -2   6   7    4.17    0.19 
   0  -6   7    2.15    0.18 
   0  -6  -7    2.13    0.27 
   0   6  -7    2.11    0.18 
   0   6  -7    2.11    0.22 
   0   6   7    2.07    0.15 
   0   6  -7    2.07    0.24 
  -2  -6  -7   13.18    0.48 
  -2  -6  -7   13.19    0.46 
   2  -6   7   13.26    0.34 
   2   6   7   13.06    0.28 
  -2   6  -7   13.05    0.48 
  -2   6  -7   13.12    0.33 
  -2   6  -7   13.21    0.43 
   4  -6   7    0.74    0.21 
  -4  -6  -7    0.72    0.30 
  -4  -6  -7    0.62    0.27 
  -4   6  -7    0.66    0.27 
   4   6   7    0.64    0.15 
  -4   6  -7    0.70    0.28 
  -4   6  -7    0.69    0.19 
  -6  -6  -7    1.80    0.34 
   6  -6   7    1.77    0.24 
  -6  -6  -7    1.74    0.31 
  -6   6  -7    1.86    0.33 
  -6   6  -7    1.74    0.24 
  -6   6  -7    1.88    0.34 
   6   6   7    1.72    0.19 
  -8  -6  -7    6.44    0.42 
   8  -6   7    6.55    0.30 
  -8  -6  -7    6.56    0.42 
   8   6   7    6.34    0.24 
  -8   6  -7    6.62    0.42 
  -8   6  -7    6.46    0.28 
  -8   6  -7    6.49    0.42 
  10  -6   7    7.30    0.34 
 -10  -6  -7    7.27    0.45 
 -10  -6  -7    7.41    0.46 
 -10   6  -7    7.28    0.45 
 -10   6  -7    7.26    0.45 
 -12  -6  -7    0.37    0.21 
 -12  -6  -7    0.39    0.19 
  12  -6   7    0.36    0.15 
 -12   6  -7    0.42    0.22 
 -12   6  -7    0.41    0.19 
  14  -6   7    0.35    0.18 
 -14  -6  -7    0.31    0.21 
 -14   6  -7    0.39    0.27 
  14   6   7    0.37    0.13 
 -14   6  -7    0.38    0.21 
 -16  -6  -7    2.85    0.31 
  16  -6   7    2.84    0.27 
 -16   6  -7    2.95    0.42 
 -18  -6  -7    1.42    0.24 
  18  -6   7    1.43    0.22 
 -18   6  -7    1.48    0.34 
 -20  -6  -7    0.80    0.28 
 -20   6  -7    0.69    0.34 
 -22  -6  -7    0.35    0.24 
 -22   6  -7    0.26    0.33 
 -24   6  -7   -0.04    0.27 
  25  -7  -7    1.99    0.36 
  25  -7  -7    1.85    0.31 
  25   7  -7    2.10    0.42 
  23  -7  -7    1.93    0.31 
  23  -7  -7    1.92    0.36 
  23   7  -7    1.84    0.34 
  21  -7  -7    0.44    0.30 
  21  -7  -7    0.47    0.27 
  21   7  -7    0.46    0.31 
  19  -7  -7    0.83    0.27 
  19  -7  -7    0.85    0.30 
  19   7  -7    0.85    0.28 
  17  -7  -7    1.95    0.31 
  17  -7  -7    2.16    0.31 
  17   7  -7    1.94    0.33 
  15  -7  -7    0.03    0.31 
  15   7  -7   -0.03    0.27 
  13  -7  -7    0.94    0.33 
  13   7  -7    0.97    0.33 
  11  -7  -7    1.52    0.37 
  11   7  -7    1.48    0.36 
   9  -7  -7    4.04    0.22 
   9  -7  -7    4.13    0.36 
  -9  -7   7    4.07    0.21 
   9   7  -7    4.15    0.37 
   7  -7  -7    0.40    0.15 
  -7  -7   7    0.42    0.15 
   7  -7  -7    0.43    0.27 
   7   7  -7    0.38    0.22 
  -7   7   7    0.36    0.15 
   5  -7  -7    0.06    0.16 
   5  -7  -7    0.15    0.28 
  -5  -7   7    0.06    0.15 
  -5   7   7    0.08    0.15 
   5   7  -7    0.07    0.16 
   5   7  -7    0.09    0.24 
   3  -7  -7    0.17    0.24 
   3   7  -7    0.20    0.16 
  -3   7   7    0.20    0.15 
   3   7  -7    0.20    0.22 
   3   7  -7    0.18    0.16 
   1  -7  -7    0.52    0.24 
  -1  -7   7    0.56    0.15 
   1   7  -7    0.51    0.13 
   1   7  -7    0.55    0.18 
   1   7  -7    0.53    0.21 
  -1   7   7    0.54    0.12 
  -1  -7  -7    2.49    0.33 
   1  -7   7    2.45    0.25 
  -1   7  -7    2.46    0.28 
  -1   7  -7    2.43    0.24 
  -1   7  -7    2.50    0.33 
   1   7   7    2.35    0.19 
  -3  -7  -7    0.03    0.22 
   3  -7   7    0.03    0.15 
  -3  -7  -7    0.12    0.24 
  -3   7  -7    0.03    0.19 
  -3   7  -7    0.06    0.19 
   3   7   7    0.03    0.12 
  -3   7  -7    0.01    0.13 
  -5  -7  -7    4.05    0.40 
   5  -7   7    4.01    0.30 
  -5  -7  -7    4.09    0.42 
  -5   7  -7    3.90    0.34 
  -5   7  -7    4.07    0.40 
  -5   7  -7    3.89    0.28 
   5   7   7    3.93    0.27 
   7  -7   7    7.12    0.36 
  -7  -7  -7    7.11    0.49 
  -7  -7  -7    7.18    0.45 
  -7   7  -7    7.15    0.52 
  -7   7  -7    6.98    0.46 
  -7   7  -7    6.91    0.42 
   9  -7   7    0.39    0.15 
  -9  -7  -7    0.51    0.25 
  -9  -7  -7    0.40    0.21 
  -9   7  -7    0.41    0.19 
  -9   7  -7    0.47    0.25 
 -11  -7  -7    0.03    0.19 
 -11  -7  -7    0.11    0.24 
  11  -7   7    0.06    0.15 
 -11   7  -7    0.12    0.25 
 -11   7  -7    0.08    0.19 
  13  -7   7    1.49    0.18 
 -13  -7  -7    1.53    0.27 
 -13  -7  -7    1.52    0.22 
 -13   7  -7    1.57    0.22 
 -13   7  -7    1.50    0.30 
 -15  -7  -7    0.69    0.21 
  15  -7   7    0.61    0.18 
 -15   7  -7    0.71    0.19 
 -15   7  -7    0.82    0.31 
 -17  -7  -7    0.42    0.21 
 -17   7  -7    0.44    0.21 
 -17   7  -7    0.47    0.31 
 -19  -7  -7    1.06    0.22 
 -19   7  -7    1.07    0.33 
 -21   7  -7    0.13    0.34 
  22  -8  -7    0.37    0.39 
  22   8  -7    0.35    0.36 
  20  -8  -7    0.95    0.36 
  20   8  -7    0.97    0.36 
  18  -8  -7    0.65    0.33 
  18   8  -7    0.60    0.33 
  16  -8  -7    0.18    0.33 
  16   8  -7    0.09    0.31 
  14  -8  -7    1.71    0.40 
  14   8  -7    1.71    0.36 
  12  -8  -7    0.79    0.36 
  12   8  -7    0.81    0.33 
  10  -8  -7    0.47    0.30 
  10   8  -7    0.50    0.27 
   8  -8  -7    3.09    0.45 
   8   8  -7    3.28    0.46 
   6  -8  -7    2.92    0.48 
   6   8  -7    2.82    0.48 
   4  -8  -7    1.07    0.36 
   4   8  -7    1.11    0.36 
  -2  -8   7    4.65    0.39 
   2  -8  -7    4.62    0.46 
   2   8  -7    4.67    0.46 
   0  -8  -7    0.85    0.31 
   0  -8   7    0.91    0.25 
   0   8  -7    1.05    0.34 
  -2  -8  -7    2.19    0.40 
   2  -8   7    2.13    0.30 
  -2   8  -7    2.15    0.36 
   4  -8   7    3.94    0.39 
  -4  -8  -7    4.26    0.54 
  -4  -8  -7    4.04    0.46 
  -4   8  -7    4.16    0.48 
  -4   8  -7    4.13    0.48 
  -6  -8  -7    1.03    0.36 
   6  -8   7    1.22    0.28 
  -6  -8  -7    1.16    0.36 
  -6   8  -7    1.09    0.33 
  -6   8  -7    1.17    0.37 
  -8  -8  -7    1.05    0.31 
  -8  -8  -7    1.04    0.36 
   8  -8   7    1.09    0.27 
  -8   8  -7    1.08    0.30 
  -8   8  -7    1.12    0.37 
 -10  -8  -7    2.26    0.31 
 -10  -8  -7    2.37    0.37 
  10  -8   7    2.33    0.27 
 -10   8  -7    2.47    0.39 
 -10   8  -7    2.26    0.28 
 -12  -8  -7    0.02    0.27 
  12  -8   7    0.03    0.18 
 -12  -8  -7    0.09    0.22 
 -12   8  -7    0.11    0.21 
 -14  -8  -7    0.34    0.22 
 -14  -8  -7    0.31    0.27 
 -14   8  -7    0.29    0.28 
 -16  -8  -7    1.61    0.27 
  19  -9  -7    0.02    0.55 
  19   9  -7   -0.05    0.37 
  17  -9  -7    0.01    0.39 
  17   9  -7   -0.10    0.33 
  15  -9  -7    0.88    0.39 
  15   9  -7    0.92    0.37 
  13  -9  -7    0.98    0.37 
  13   9  -7    1.06    0.36 
  11  -9  -7    1.00    0.33 
  11   9  -7    1.06    0.33 
   9  -9  -7    0.13    0.30 
   9   9  -7    0.13    0.28 
   7  -9  -7    0.76    0.28 
   7   9  -7    0.83    0.27 
   5  -9  -7    0.02    0.31 
   5   9  -7    0.07    0.25 
   3  -9  -7    0.29    0.31 
  -3  -9   7    0.22    0.21 
   3   9  -7    0.26    0.25 
  -1  -9   7    1.49    0.25 
   1  -9  -7    1.50    0.36 
   1   9  -7    1.45    0.28 
  -1  -9  -7    1.79    0.33 
   1  -9   7    1.93    0.27 
  -1   9  -7    1.90    0.31 
   3  -9   7    0.15    0.21 
  -3  -9  -7    0.02    0.25 
  -3   9  -7    0.09    0.22 
  -5  -9  -7    0.77    0.28 
   5  -9   7    0.83    0.24 
  -5  -9  -7    0.79    0.30 
  -5   9  -7    0.71    0.24 
  -7  -9  -7    0.97    0.25 
   7  -9   7    1.06    0.21 
  -7  -9  -7    0.98    0.25 
  -7   9  -7    0.99    0.21 
  -9  -9  -7    0.14    0.24 
   9  -9   7    0.15    0.21 
  -9  -9  -7    0.19    0.28 
  -9   9  -7    0.09    0.19 
 -11  -9  -7    0.11    0.30 
 -11  -9  -7    0.12    0.25 
 -13  -9  -7    2.06    0.30 
 -13  -9  -7    2.07    0.24 
 -15  -9  -7    1.03    0.36 
  14  10  -7    0.17    0.39 
  12 -10  -7    1.99    0.46 
  12  10  -7    2.14    0.46 
  10 -10  -7    1.88    0.42 
  10  10  -7    1.90    0.37 
   8 -10  -7   -0.01    0.33 
   8  10  -7    0.11    0.33 
   6 -10  -7    0.09    0.33 
   6  10  -7   -0.03    0.27 
   4 -10  -7    0.17    0.31 
   4  10  -7    0.03    0.28 
   2 -10  -7    1.26    0.37 
  -2 -10   7    1.30    0.28 
   2  10  -7    1.25    0.31 
   0 -10  -7    0.14    0.36 
   0 -10   7    0.13    0.24 
   0  10  -7    0.03    0.25 
  -2 -10  -7    0.42    0.31 
   2 -10   7    0.32    0.21 
  -2  10  -7    0.41    0.27 
  -4 -10  -7    1.02    0.37 
   4 -10   7    1.05    0.27 
  -4 -10  -7    1.05    0.31 
  -4  10  -7    1.07    0.31 
  -6 -10  -7    0.64    0.33 
  -6 -10  -7    0.64    0.28 
  -6  10  -7    0.67    0.25 
  -8 -10  -7    0.15    0.25 
  -8 -10  -7    0.09    0.28 
 -10 -10  -7    0.28    0.36 
 -10 -10  -7    0.05    0.27 
  32   0  -8    3.71    0.43 
  30   0  -8    6.54    0.63 
  30   0  -8    6.16    0.51 
  28   0  -8    0.54    0.21 
  28   0  -8    0.49    0.28 
  26   0  -8    4.02    0.58 
  26   0  -8    4.10    0.51 
  24   0  -8    0.50    0.31 
  24   0  -8    0.58    0.25 
  22   0  -8    0.26    0.22 
  22   0  -8    0.25    0.16 
  20   0  -8    4.03    0.49 
  20   0  -8    4.13    0.40 
  18   0  -8    2.34    0.13 
  18   0  -8    2.32    0.19 
  18   0  -8    2.32    0.15 
  16   0  -8   10.10    0.40 
  16   0  -8    9.95    0.36 
  16   0  -8    9.92    0.42 
  14   0  -8    0.45    0.19 
  14   0  -8    0.46    0.18 
  14   0  -8    0.37    0.19 
  12   0  -8    2.71    0.31 
  12   0  -8    2.68    0.36 
  10   0  -8    0.19    0.15 
  10   0  -8    0.14    0.13 
  10   0  -8    0.13    0.16 
   8   0  -8    8.06    0.28 
   8   0  -8    8.00    0.30 
   6   0  -8   32.45    0.61 
   6   0  -8   32.55    0.69 
   4   0  -8    2.51    0.25 
   4   0  -8    2.68    0.34 
  -2   0   8    7.06    0.28 
   2   0  -8    6.98    0.19 
   2   0  -8    7.08    0.30 
   0   0  -8   29.51    0.61 
   0   0   8   29.82    0.60 
   0   0  -8   29.51    0.45 
   2   0   8    1.39    0.25 
  -2   0  -8    1.36    0.12 
  -2   0  -8    1.51    0.28 
   4   0   8    3.36    0.34 
  -4   0  -8    3.18    0.21 
   4   0   8    3.18    0.16 
  -4   0  -8    3.41    0.36 
   6   0   8   19.94    0.57 
  -6   0  -8   20.14    0.63 
  -6   0  -8   20.33    0.77 
   8   0   8    3.64    0.24 
  -8   0  -8    3.64    0.25 
  -8   0  -8    3.61    0.39 
 -10   0  -8   24.75    0.51 
 -10   0  -8   24.93    0.66 
  10   0   8   24.80    0.48 
 -12   0  -8   12.64    0.39 
  12   0   8   12.60    0.36 
 -12   0  -8   12.58    0.52 
 -14   0  -8    0.67    0.27 
  14   0   8    0.70    0.18 
 -14   0  -8    0.72    0.18 
  16   0   8    1.27    0.18 
 -16   0  -8    1.14    0.16 
 -16   0  -8    1.30    0.28 
  18   0   8   16.80    0.40 
 -18   0  -8   16.73    0.51 
 -18   0  -8   16.81    0.42 
  20   0   8    0.70    0.16 
 -20   0  -8    0.70    0.24 
 -22   0  -8    0.73    0.22 
  24   0   8    0.29    0.22 
 -24   0  -8    0.39    0.27 
  26   0   8    0.14    0.24 
 -26   0  -8    0.14    0.25 
 -28   0  -8   -0.01    0.24 
  33  -1  -8    0.30    0.31 
  33  -1  -8    0.47    0.36 
  33   1  -8    0.51    0.40 
  33   1  -8    0.31    0.24 
  31  -1  -8    3.69    0.43 
  31  -1  -8    3.50    0.40 
  31   1  -8    3.54    0.45 
  31   1  -8    3.44    0.33 
  29  -1  -8    1.11    0.33 
  29  -1  -8    1.10    0.19 
  29   1  -8    1.21    0.25 
  29   1  -8    1.17    0.31 
  27  -1  -8   -0.02    0.16 
  27  -1  -8   -0.01    0.25 
  27   1  -8    0.03    0.27 
  27   1  -8    0.07    0.21 
  25  -1  -8    1.75    0.31 
  25  -1  -8    1.73    0.40 
  25   1  -8    1.73    0.34 
  25   1  -8    1.79    0.27 
  25   1  -8    1.56    0.42 
  23  -1  -8    3.88    0.37 
  23  -1  -8    3.87    0.46 
  23   1  -8    3.91    0.48 
  23   1  -8    4.04    0.45 
  23   1  -8    3.80    0.31 
  21  -1  -8    0.01    0.21 
  21  -1  -8    0.01    0.22 
  21  -1  -8   -0.04    0.13 
  21   1  -8   -0.01    0.13 
  21   1  -8   -0.01    0.24 
  21   1  -8    0.05    0.18 
  19  -1  -8    0.52    0.19 
  19  -1  -8    0.54    0.13 
  19  -1  -8    0.53    0.19 
  19   1  -8    0.51    0.12 
  19   1  -8    0.61    0.18 
  17  -1  -8    0.61    0.19 
  17  -1  -8    0.64    0.15 
  17  -1  -8    0.63    0.19 
  17   1  -8    0.65    0.13 
  17   1  -8    0.68    0.19 
  15  -1  -8    0.99    0.19 
  15  -1  -8    0.97    0.15 
  15  -1  -8    0.91    0.18 
  15   1  -8    0.85    0.16 
  15   1  -8    0.91    0.13 
  13  -1  -8    0.48    0.15 
  13  -1  -8    0.48    0.13 
  13  -1  -8    0.49    0.12 
  13   1  -8    0.50    0.16 
  13   1  -8    0.46    0.12 
  11  -1  -8    1.48    0.21 
  11  -1  -8    1.60    0.22 
  11  -1  -8    1.64    0.24 
  11   1  -8    1.70    0.28 
  11   1  -8    1.69    0.22 
   9  -1  -8    1.36    0.22 
   9  -1  -8    1.41    0.21 
   9  -1  -8    1.36    0.19 
   9   1  -8    1.29    0.18 
   9   1  -8    1.27    0.21 
   7  -1  -8    0.56    0.16 
   7  -1  -8    0.47    0.16 
   7  -1  -8    0.54    0.19 
   7   1  -8    0.68    0.19 
   5  -1  -8    0.19    0.10 
   5  -1  -8    0.18    0.13 
   5  -1  -8    0.14    0.10 
  -5  -1   8    0.15    0.12 
   5   1  -8    0.17    0.13 
   5   1  -8    0.13    0.09 
   3  -1  -8   18.56    0.55 
   3  -1  -8   18.53    0.46 
  -3  -1   8   18.81    0.54 
   3   1  -8   18.55    0.54 
   3   1  -8   18.68    0.42 
  -1  -1   8   17.98    0.63 
   1  -1  -8   17.65    0.54 
   1  -1  -8   17.86    0.66 
   1   1  -8   17.84    0.46 
   1   1  -8   17.81    0.64 
  -1   1   8   17.54    0.54 
  -1  -1  -8    0.56    0.16 
  -1  -1  -8    0.59    0.09 
   1  -1   8    0.62    0.15 
   1   1   8    0.62    0.09 
   1   1   8    0.62    0.15 
  -1   1  -8    0.59    0.15 
  -3  -1  -8    0.50    0.07 
  -3  -1  -8    0.43    0.13 
  -3  -1  -8    0.48    0.04 
   3  -1   8    0.47    0.15 
   3   1   8    0.50    0.13 
  -3   1  -8    0.48    0.13 
   3   1   8    0.49    0.07 
  -5  -1  -8    2.06    0.12 
  -5  -1  -8    2.09    0.22 
  -5  -1  -8    2.04    0.09 
  -5   1  -8    2.03    0.21 
   5   1   8    2.08    0.13 
  -7  -1  -8    1.95    0.31 
  -7  -1  -8    1.84    0.13 
  -7   1  -8    1.89    0.22 
   7   1   8    1.91    0.19 
  -7   1  -8    1.81    0.28 
   9  -1   8    4.18    0.10 
  -9  -1  -8    4.12    0.27 
  -9  -1  -8    4.18    0.15 
  -9   1  -8    4.22    0.30 
  -9   1  -8    4.11    0.21 
   9   1   8    4.09    0.18 
  11  -1   8    0.02    0.06 
 -11  -1  -8   -0.06    0.15 
 -11   1  -8    0.04    0.19 
 -11   1  -8    0.00    0.10 
  11   1   8    0.06    0.10 
 -13  -1  -8    1.18    0.21 
  13  -1   8    1.14    0.09 
 -13   1  -8    1.12    0.18 
 -13   1  -8    1.14    0.12 
  13   1   8    1.12    0.12 
  15  -1   8    0.87    0.15 
 -15  -1  -8    0.83    0.27 
  15   1   8    0.83    0.18 
 -15   1  -8    0.81    0.19 
 -15   1  -8    0.82    0.25 
 -17  -1  -8    0.01    0.19 
  17  -1   8    0.05    0.10 
  17   1   8    0.05    0.13 
 -17   1  -8    0.04    0.13 
 -17   1  -8    0.01    0.21 
 -19  -1  -8    0.09    0.21 
  19  -1   8    0.17    0.13 
  19   1   8    0.14    0.13 
 -19   1  -8    0.10    0.22 
 -21  -1  -8    0.52    0.25 
  21   1   8    0.51    0.21 
 -21   1  -8    0.47    0.27 
 -23  -1  -8    0.40    0.22 
  23   1   8    0.40    0.19 
 -23   1  -8    0.40    0.24 
 -25  -1  -8    1.09    0.25 
  25   1   8    1.16    0.24 
 -25   1  -8    1.21    0.28 
 -27  -1  -8    0.04    0.25 
 -27   1  -8    0.07    0.27 
 -29  -1  -8    0.74    0.25 
 -29   1  -8    0.69    0.28 
  32  -2  -8   -0.04    0.30 
  32  -2  -8   -0.07    0.31 
  32   2  -8   -0.01    0.24 
  32   2  -8   -0.01    0.34 
  30  -2  -8    0.37    0.30 
  30  -2  -8    0.32    0.28 
  30   2  -8    0.38    0.24 
  30   2  -8    0.26    0.28 
  28  -2  -8    0.29    0.31 
  28  -2  -8    0.42    0.31 
  28   2  -8    0.26    0.24 
  28   2  -8    0.31    0.33 
  26  -2  -8    0.83    0.21 
  26  -2  -8    0.87    0.34 
  26  -2  -8    0.96    0.36 
  26   2  -8    0.89    0.28 
  26   2  -8    0.90    0.36 
  24  -2  -8    1.20    0.36 
  24  -2  -8    1.28    0.40 
  24  -2  -8    1.22    0.27 
  24   2  -8    1.25    0.34 
  24   2  -8    1.19    0.39 
  24   2  -8    1.20    0.22 
  22  -2  -8    1.00    0.24 
  22  -2  -8    0.90    0.16 
  22  -2  -8    0.90    0.27 
  22   2  -8    0.99    0.24 
  22   2  -8    0.88    0.13 
  20  -2  -8    0.55    0.30 
  20  -2  -8    0.36    0.25 
  20  -2  -8    0.46    0.19 
  20   2  -8    0.49    0.16 
  20   2  -8    0.51    0.27 
  18  -2  -8    0.13    0.21 
  18  -2  -8    0.09    0.19 
  18  -2  -8    0.05    0.13 
  18   2  -8    0.15    0.21 
  18   2  -8    0.06    0.12 
  16  -2  -8    1.06    0.19 
  16  -2  -8    1.09    0.15 
  16  -2  -8    1.09    0.18 
  16   2  -8    1.08    0.13 
  16   2  -8    1.05    0.19 
  14  -2  -8    0.50    0.22 
  14  -2  -8    0.56    0.19 
  14  -2  -8    0.62    0.27 
  14   2  -8    0.59    0.27 
  14   2  -8    0.55    0.18 
  12  -2  -8    3.46    0.33 
  12  -2  -8    3.65    0.37 
  12   2  -8    3.68    0.43 
  12   2  -8    3.63    0.30 
  10  -2  -8   23.56    0.76 
  10  -2  -8   23.45    0.79 
  10   2  -8   23.65    0.85 
  10   2  -8   23.42    0.73 
   8  -2  -8    3.02    0.31 
  -8  -2   8    3.10    0.31 
   8  -2  -8    3.25    0.39 
   8  -2  -8    3.07    0.34 
   8   2  -8    3.01    0.31 
   8   2  -8    2.88    0.39 
   6  -2  -8   12.71    0.64 
   6  -2  -8   12.38    0.57 
   6  -2  -8   12.60    0.54 
  -6  -2   8   12.42    0.57 
   6   2  -8   12.19    0.57 
   6   2  -8   12.42    0.67 
   4  -2  -8    6.27    0.34 
   4  -2  -8    6.20    0.40 
   4  -2  -8    6.38    0.46 
  -4  -2   8    6.30    0.42 
  -4   2   8    6.30    0.40 
   4   2  -8    6.34    0.42 
   2  -2  -8    2.65    0.16 
  -2  -2   8    2.70    0.21 
   2  -2  -8    2.66    0.22 
   2  -2  -8    2.64    0.10 
   2   2  -8    2.59    0.18 
  -2   2   8    2.65    0.16 
   2   2  -8    2.62    0.09 
   0  -2  -8    7.49    0.31 
   0  -2  -8    7.56    0.21 
   0  -2   8    7.56    0.37 
   0  -2  -8    7.51    0.40 
   0   2   8    7.53    0.31 
   0   2  -8    7.49    0.37 
   2  -2   8    0.51    0.21 
  -2  -2  -8    0.56    0.18 
  -2  -2  -8    0.52    0.22 
   2   2   8    0.51    0.18 
  -2   2  -8    0.48    0.22 
  -4  -2  -8    4.60    0.42 
  -4  -2  -8    4.32    0.30 
   4   2   8    4.44    0.30 
  -4   2  -8    4.39    0.37 
  -6  -2  -8   42.40    0.94 
  -6  -2  -8   42.67    1.07 
  -6   2  -8   42.38    1.06 
   6   2   8   42.61    0.95 
  -6   2  -8   42.51    0.98 
  -8  -2  -8    1.95    0.28 
  -8  -2  -8    2.00    0.37 
  -8   2  -8    2.02    0.39 
   8   2   8    1.93    0.28 
  -8   2  -8    1.85    0.31 
 -10  -2  -8    6.17    0.34 
  10   2   8    6.20    0.28 
 -10   2  -8    6.04    0.28 
 -10   2  -8    6.19    0.39 
  12  -2   8    6.75    0.18 
 -12  -2  -8    6.84    0.36 
  12  -2   8    6.81    0.16 
 -12   2  -8    6.89    0.39 
 -12   2  -8    6.76    0.28 
  12   2   8    6.82    0.28 
  14  -2   8    4.16    0.16 
  14  -2   8    4.14    0.16 
 -14  -2  -8    4.10    0.25 
 -14   2  -8    4.17    0.22 
 -14   2  -8    4.07    0.28 
  14   2   8    4.12    0.21 
 -16  -2  -8    1.45    0.21 
  16  -2   8    1.43    0.12 
  16   2   8    1.44    0.15 
 -16   2  -8    1.46    0.21 
 -18  -2  -8    1.74    0.27 
  18  -2   8    1.78    0.19 
  18   2   8    1.77    0.19 
 -18   2  -8    1.71    0.30 
  20  -2   8    0.21    0.19 
 -20  -2  -8    0.12    0.24 
 -20   2  -8    0.08    0.27 
  20   2   8    0.17    0.18 
 -22  -2  -8    6.89    0.40 
  22  -2   8    7.03    0.36 
  22   2   8    6.92    0.36 
 -22   2  -8    6.92    0.43 
 -24  -2  -8    0.96    0.31 
 -24   2  -8    0.94    0.34 
 -26  -2  -8    0.41    0.30 
 -26   2  -8    0.44    0.34 
 -28  -2  -8    1.34    0.25 
 -28   2  -8    1.40    0.31 
  31  -3  -8    0.38    0.33 
  31  -3  -8    0.47    0.37 
  31   3  -8    0.44    0.31 
  31   3  -8    0.50    0.30 
  29  -3  -8   -0.02    0.28 
  29  -3  -8    0.01    0.33 
  29   3  -8    0.05    0.27 
  29   3  -8   -0.03    0.31 
  27  -3  -8    0.82    0.25 
  27  -3  -8    0.86    0.28 
  27   3  -8    0.85    0.31 
  27   3  -8    0.85    0.24 
  25  -3  -8    0.25    0.25 
  25  -3  -8    0.27    0.31 
  25   3  -8    0.23    0.22 
  23  -3  -8    2.20    0.37 
  23  -3  -8    2.27    0.40 
  23  -3  -8    2.12    0.24 
  23   3  -8    2.31    0.39 
  21  -3  -8    2.42    0.31 
  21  -3  -8    2.51    0.37 
  21  -3  -8    2.50    0.24 
  21   3  -8    2.55    0.37 
  21   3  -8    2.39    0.18 
  19  -3  -8    0.18    0.21 
  19  -3  -8    0.18    0.21 
  19  -3  -8    0.23    0.15 
  19   3  -8    0.23    0.10 
  19   3  -8    0.20    0.22 
  17  -3  -8    0.11    0.15 
  17  -3  -8    0.09    0.22 
  17  -3  -8    0.08    0.21 
  17   3  -8    0.17    0.24 
  17   3  -8    0.10    0.12 
  15  -3  -8    9.36    0.42 
  15  -3  -8    9.25    0.36 
  15  -3  -8    9.30    0.46 
  15   3  -8    9.26    0.30 
  15   3  -8    9.26    0.49 
  13  -3  -8    2.91    0.33 
  13  -3  -8    2.74    0.25 
  13   3  -8    2.71    0.21 
  13   3  -8    2.94    0.36 
  11  -3  -8    0.74    0.16 
  11  -3  -8    0.69    0.12 
  11   3  -8    0.72    0.16 
  11   3  -8    0.70    0.10 
   9  -3  -8    2.62    0.22 
  -9  -3   8    2.90    0.24 
   9  -3  -8    2.90    0.31 
   9   3  -8    2.70    0.21 
   9   3  -8    2.77    0.31 
   9   3  -8    2.79    0.24 
   7  -3  -8    2.53    0.28 
   7  -3  -8    2.51    0.22 
  -7  -3   8    2.54    0.24 
   7   3  -8    2.50    0.24 
  -7   3   8    2.57    0.27 
   7   3  -8    2.61    0.33 
   7   3  -8    2.46    0.19 
   5  -3  -8    0.48    0.18 
   5  -3  -8    0.45    0.10 
  -5  -3   8    0.46    0.13 
   5  -3  -8    0.49    0.16 
  -5   3   8    0.47    0.15 
   5   3  -8    0.51    0.15 
   5   3  -8    0.43    0.10 
   5   3  -8    0.50    0.19 
   3  -3  -8    0.16    0.13 
   3  -3  -8    0.11    0.07 
   3  -3  -8    0.18    0.18 
  -3  -3   8    0.12    0.12 
  -3   3   8    0.11    0.12 
   3   3  -8    0.14    0.13 
   3   3  -8    0.15    0.07 
   3   3  -8    0.09    0.16 
  -1  -3   8    2.32    0.28 
   1  -3  -8    2.33    0.27 
   1  -3  -8    2.36    0.34 
   1   3  -8    2.42    0.31 
   1   3  -8    2.34    0.16 
  -1   3   8    2.25    0.27 
   1  -3   8    0.77    0.18 
  -1  -3  -8    0.88    0.18 
  -1  -3  -8    0.80    0.19 
  -1  -3  -8    0.87    0.22 
  -1   3  -8    0.82    0.19 
   1   3   8    0.81    0.16 
  -3  -3  -8    3.96    0.30 
  -3  -3  -8    4.05    0.25 
  -3   3  -8    4.05    0.28 
   3   3   8    4.07    0.25 
  -5  -3  -8    0.97    0.13 
  -5  -3  -8    0.99    0.16 
  -5   3  -8    0.99    0.18 
   5   3   8    0.97    0.13 
  -7  -3  -8    0.67    0.12 
  -7  -3  -8    0.73    0.19 
  -7   3  -8    0.68    0.18 
   7   3   8    0.71    0.13 
  -7   3  -8    0.74    0.15 
  -9  -3  -8    0.54    0.13 
  -9  -3  -8    0.46    0.16 
   9   3   8    0.58    0.13 
  -9   3  -8    0.54    0.15 
  -9   3  -8    0.53    0.18 
 -11  -3  -8    0.84    0.18 
  11  -3   8    0.92    0.07 
  11   3   8    0.91    0.16 
 -11   3  -8    0.96    0.22 
 -11   3  -8    0.92    0.18 
  13  -3   8    0.31    0.13 
 -13  -3  -8    0.22    0.24 
  13   3   8    0.27    0.19 
 -13   3  -8    0.28    0.27 
  15  -3   8    0.86    0.13 
 -15  -3  -8    0.88    0.24 
 -15   3  -8    0.80    0.22 
 -17  -3  -8    3.38    0.27 
  17  -3   8    3.40    0.18 
  17   3   8    3.33    0.16 
 -17   3  -8    3.48    0.33 
 -19  -3  -8    0.02    0.21 
  19  -3   8   -0.01    0.15 
  19   3   8   -0.02    0.12 
 -19   3  -8    0.00    0.24 
  21  -3   8    0.05    0.18 
 -21  -3  -8    0.02    0.21 
 -21   3  -8    0.00    0.22 
 -23  -3  -8    0.31    0.28 
 -23   3  -8    0.24    0.33 
 -25  -3  -8    1.65    0.30 
 -25   3  -8    1.69    0.34 
 -27  -3  -8    0.77    0.24 
 -27   3  -8    0.83    0.31 
  30  -4  -8    1.50    0.30 
  30  -4  -8    1.42    0.31 
  30   4  -8    1.52    0.28 
  30   4  -8    1.42    0.30 
  28  -4  -8    0.82    0.36 
  28  -4  -8    0.73    0.34 
  28   4  -8    0.78    0.31 
  26  -4  -8    5.79    0.46 
  26  -4  -8    5.68    0.42 
  26   4  -8    5.94    0.48 
  24  -4  -8    0.27    0.34 
  24  -4  -8    0.28    0.31 
  24   4  -8    0.38    0.30 
  22  -4  -8    1.86    0.37 
  22  -4  -8    1.96    0.36 
  22   4  -8    1.94    0.36 
  20  -4  -8    1.78    0.21 
  20  -4  -8    1.88    0.39 
  20  -4  -8    1.81    0.33 
  20   4  -8    1.72    0.34 
  18  -4  -8    0.16    0.25 
  18  -4  -8    0.20    0.22 
  18  -4  -8    0.22    0.15 
  18   4  -8    0.13    0.09 
  18   4  -8    0.26    0.27 
  16  -4  -8    2.60    0.30 
  16  -4  -8    2.53    0.24 
  16  -4  -8    2.60    0.18 
  16   4  -8    2.61    0.27 
  16   4  -8    2.53    0.12 
  14  -4  -8    1.51    0.16 
  14  -4  -8    1.50    0.22 
  14   4  -8    1.46    0.21 
  14   4  -8    1.47    0.09 
  12  -4  -8    2.46    0.28 
  12  -4  -8    2.56    0.36 
  12   4  -8    2.30    0.21 
  12   4  -8    2.45    0.27 
  12   4  -8    2.33    0.34 
  10  -4  -8   17.57    0.52 
 -10  -4   8   17.60    0.40 
  10  -4  -8   17.60    0.46 
  10   4  -8   17.61    0.43 
  10   4  -8   17.50    0.55 
  10   4  -8   17.73    0.42 
  -8  -4   8    1.09    0.13 
   8  -4  -8    1.09    0.21 
   8  -4  -8    1.03    0.13 
   8   4  -8    1.09    0.13 
   8   4  -8    1.06    0.21 
   8   4  -8    1.11    0.13 
   6  -4  -8    5.23    0.30 
   6  -4  -8    5.23    0.39 
   6  -4  -8    5.28    0.36 
  -6  -4   8    5.27    0.33 
   6   4  -8    5.11    0.28 
   6   4  -8    5.07    0.45 
   6   4  -8    5.25    0.33 
  -4  -4   8    1.91    0.19 
   4  -4  -8    1.88    0.19 
   4  -4  -8    1.89    0.22 
   4   4  -8    1.97    0.15 
   4   4  -8    1.95    0.27 
  -4   4   8    1.93    0.22 
   4   4  -8    1.83    0.18 
   2  -4  -8    0.12    0.16 
  -2  -4   8    0.08    0.15 
   2  -4  -8    0.12    0.19 
   2  -4  -8    0.07    0.15 
   2   4  -8    0.11    0.10 
   2   4  -8    0.08    0.16 
  -2   4   8    0.15    0.16 
   2   4  -8    0.10    0.18 
   0  -4   8    6.78    0.42 
   0  -4  -8    6.55    0.36 
   0  -4  -8    6.53    0.42 
   0   4   8    6.54    0.36 
   0   4  -8    6.58    0.37 
   0   4  -8    6.73    0.45 
   0   4  -8    6.51    0.22 
  -2  -4  -8    5.52    0.21 
  -2  -4  -8    5.51    0.25 
  -2   4  -8    5.51    0.10 
   2   4   8    5.53    0.21 
  -2   4  -8    5.57    0.24 
  -4  -4  -8    1.72    0.25 
  -4  -4  -8    1.65    0.22 
  -4   4  -8    1.66    0.24 
   4   4   8    1.78    0.24 
  -6  -4  -8   13.79    0.40 
  -6  -4  -8   13.86    0.34 
   6   4   8   13.73    0.36 
  -6   4  -8   13.89    0.40 
  -8  -4  -8    0.71    0.24 
  -8  -4  -8    0.73    0.21 
   8  -4   8    0.70    0.09 
   8   4   8    0.64    0.21 
  -8   4  -8    0.78    0.27 
  10  -4   8    0.69    0.09 
 -10  -4  -8    0.67    0.19 
 -10  -4  -8    0.62    0.21 
 -10   4  -8    0.64    0.22 
 -12  -4  -8    9.21    0.40 
  12  -4   8    9.21    0.24 
 -12   4  -8    9.33    0.46 
 -14  -4  -8    4.52    0.37 
  14  -4   8    4.48    0.22 
 -14   4  -8    4.53    0.42 
  14   4   8    4.38    0.16 
 -16  -4  -8    0.65    0.28 
  16  -4   8    0.60    0.18 
  16   4   8    0.56    0.15 
 -16   4  -8    0.60    0.31 
 -18  -4  -8    0.50    0.27 
  18  -4   8    0.53    0.19 
 -18   4  -8    0.49    0.33 
 -20  -4  -8    0.39    0.27 
 -20   4  -8    0.33    0.33 
 -22  -4  -8    3.37    0.30 
 -22   4  -8    3.42    0.37 
 -24  -4  -8    0.57    0.25 
 -24   4  -8    0.59    0.33 
 -26  -4  -8    0.48    0.22 
 -26   4  -8    0.55    0.31 
  29  -5  -8   -0.03    0.31 
  29  -5  -8    0.00    0.36 
  29   5  -8    0.04    0.33 
  27  -5  -8    0.26    0.34 
  27  -5  -8    0.22    0.37 
  27   5  -8    0.18    0.34 
  25  -5  -8    0.57    0.36 
  25  -5  -8    0.65    0.33 
  25   5  -8    0.60    0.34 
  23  -5  -8    0.09    0.31 
  23  -5  -8    0.11    0.30 
  23   5  -8   -0.05    0.28 
  21  -5  -8    0.17    0.27 
  21  -5  -8   -0.02    0.28 
  21   5  -8    0.13    0.30 
  19  -5  -8    0.79    0.27 
  19  -5  -8    1.03    0.28 
  19   5  -8    0.99    0.31 
  17  -5  -8    1.02    0.25 
  17  -5  -8    0.93    0.30 
  17  -5  -8    0.97    0.15 
  17   5  -8    0.94    0.27 
  17   5  -8    0.95    0.12 
  15  -5  -8    0.93    0.12 
  15  -5  -8    0.95    0.24 
  15  -5  -8    0.95    0.19 
  15   5  -8    0.90    0.24 
  15   5  -8    0.94    0.09 
  13  -5  -8    0.21    0.21 
  13  -5  -8    0.20    0.13 
  13  -5  -8    0.21    0.24 
  13   5  -8    0.25    0.27 
  13   5  -8    0.22    0.12 
 -11  -5   8    1.04    0.19 
  11  -5  -8    1.01    0.24 
  11  -5  -8    0.96    0.19 
  11  -5  -8    0.96    0.31 
  11   5  -8    1.04    0.31 
 -11   5   8    0.97    0.22 
  11   5  -8    1.04    0.22 
  11   5  -8    1.02    0.18 
  -9  -5   8    1.86    0.21 
   9  -5  -8    1.89    0.24 
   9  -5  -8    1.87    0.31 
   9  -5  -8    1.78    0.21 
   9   5  -8    1.79    0.30 
   9   5  -8    1.89    0.21 
  -9   5   8    1.83    0.21 
   9   5  -8    1.94    0.24 
  -7  -5   8    1.97    0.21 
   7  -5  -8    2.00    0.30 
   7  -5  -8    1.92    0.22 
   7   5  -8    2.10    0.24 
  -7   5   8    2.02    0.21 
   7   5  -8    2.03    0.31 
   7   5  -8    2.20    0.25 
   5  -5  -8    0.38    0.13 
  -5  -5   8    0.46    0.15 
   5  -5  -8    0.47    0.21 
  -5   5   8    0.43    0.10 
   5   5  -8    0.45    0.22 
   5   5  -8    0.43    0.12 
   5   5  -8    0.49    0.16 
  -3  -5   8    8.41    0.34 
   3  -5  -8    8.19    0.37 
   3  -5  -8    8.58    0.42 
   3   5  -8    8.38    0.30 
   3   5  -8    8.50    0.48 
   3   5  -8    8.53    0.37 
  -3   5   8    8.37    0.27 
   1  -5  -8    4.12    0.28 
   1  -5  -8    4.21    0.28 
   1   5  -8    4.18    0.21 
   1   5  -8    4.27    0.28 
   1   5  -8    4.12    0.28 
  -1   5   8    4.14    0.16 
  -1  -5  -8    0.73    0.19 
  -1  -5  -8    0.75    0.21 
  -1   5  -8    0.68    0.10 
  -1   5  -8    0.74    0.18 
  -1   5  -8    0.73    0.21 
   1   5   8    0.72    0.07 
  -3  -5  -8    1.36    0.33 
  -3  -5  -8    1.47    0.33 
  -3   5  -8    1.42    0.33 
  -3   5  -8    1.59    0.40 
  -3   5  -8    1.42    0.21 
  -5  -5  -8   11.81    0.49 
  -5  -5  -8   11.68    0.43 
   5  -5   8   11.68    0.28 
  -5   5  -8   11.84    0.48 
  -5   5  -8   11.68    0.28 
  -5   5  -8   11.76    0.49 
  -7  -5  -8    2.36    0.34 
  -7  -5  -8    2.37    0.34 
   7  -5   8    2.27    0.19 
  -7   5  -8    2.45    0.37 
  -9  -5  -8    4.67    0.40 
  -9  -5  -8    4.63    0.43 
   9  -5   8    4.61    0.25 
  -9   5  -8    4.75    0.43 
  11  -5   8    6.64    0.28 
 -11  -5  -8    6.64    0.45 
 -11  -5  -8    6.46    0.43 
 -11   5  -8    6.71    0.51 
  13  -5   8    4.28    0.25 
 -13  -5  -8    4.45    0.39 
 -13   5  -8    4.36    0.42 
  15  -5   8    5.63    0.25 
 -15  -5  -8    5.68    0.36 
 -15   5  -8    5.89    0.45 
 -17  -5  -8    0.19    0.22 
 -17   5  -8    0.12    0.25 
 -19  -5  -8    0.17    0.24 
 -19   5  -8    0.16    0.30 
 -21  -5  -8    1.20    0.25 
 -21   5  -8    1.29    0.36 
 -23  -5  -8    0.15    0.24 
 -23   5  -8    0.08    0.33 
 -25   5  -8   -0.05    0.30 
  28  -6  -8    0.11    0.30 
  28   6  -8    0.34    0.36 
  26  -6  -8    0.44    0.37 
  26  -6  -8    0.18    0.30 
  26   6  -8    0.36    0.31 
  24  -6  -8    0.24    0.40 
  24  -6  -8    0.30    0.36 
  24   6  -8    0.23    0.37 
  22  -6  -8    1.63    0.31 
  22  -6  -8    1.42    0.30 
  22   6  -8    1.53    0.34 
  20  -6  -8    0.66    0.34 
  20  -6  -8    0.58    0.28 
  20   6  -8    0.64    0.36 
  18  -6  -8    0.03    0.24
[truncated: 139,320 more chars]
