# Supplementary material for: Manganese(II) Complexes with Non-Steroidal Anti-Inflammatory Drugs: Structure and Biological Activity
Source: Int J Mol Sci. 2024 Dec 16;25(24):13457. doi: 10.3390/ijms252413457 (PMC11676910; doi:10.3390/ijms252413457)
Supplement: Supplementary file 1 [file ijms-25-13457-s001.zip › Supplementary File S1/Cif of complex 5.cif]

data_global 
_audit_creation_date        "2020-12-28"
_audit_creation_method CRYSTALS_ver_14.61_build_6236 

_oxford_structure_analysis_title  'ps_fd2523_0m in P-1'
_chemical_name_systematic         ?
_chemical_melting_point           ?

#looking for refcif 
 
 
# Check this file using the IUCr facility at: 
# http://checkcif.iucr.org/ 
 
# The content below is held in the file 'script/refcif.dat'. This is a text 
# file which you may edit to reflect local conditions. 
# Items which need looking at are represented by a '?'. 
# Items for which there are choices are prefixed with 'choose from'. 
 
_publ_contact_letter 
; 
 Please consider this CIF submission for 
 publication as a Short Format Paper in Acta 
 Crystallographica E. 
; 
_publ_contact_author_name         'Anthony Other' 
_publ_contact_author_address 
; 
 Chemical Crystallography Laboratory, 
 Department of Chemistry, 
 University of Nowhere, 
 Nowhere, NO1 4T, UK. 
; 
 
_publ_contact_author_phone        '+44 1865 000000' 
_publ_contact_author_fax          '+44 1865 000000' 
_publ_contact_author_email        'a.n.other@chem.no.ac.uk' 
_publ_requested_journal           'Section E' 
_publ_requested_category          EO # choose from: FI FM FO CI CM CO AD 
_publ_requested_coeditor_name     'Prof William Clegg' 
 
_publ_section_title 
# Title of paper - generally just the systematic or trivial name 
; ? 
; 
 
# The loop structure below should contain the names and addresses of all 
# authors, in the required order of publication. Repeat as necessary. 
loop_ 
 _publ_author_name 
 _publ_author_address 
 _publ_author_footnote 
 'Other, Anthony N.' # Author 1 
; 
 ? # Address for author 1 
; 
; 
 ? # Footnote for author 1 
; 
 'Else, S. O.' # Author 2 
; 
 ? # Address 2 
; 
; 
 ? # Footnote 2 
; 
 
 
_publ_section_abstract 
# Text of the abstract 
# (a) The Abstract must be self-contained and comprehensible 
# without the rest of the paper. This means no references 
# to atom names or to compound numbers; compounds must be 
# identified as the title compound, or by name or by some other 
# means such as derivatives of each other (e.g. "the 
# corresponding ketone"). 
# (b) The chemical formula of "the title compound" must be given. 
# (c) Any crystallographic molecular symmetry should be 
# mentioned, and also the presence of more than one molecule 
# in the asymmetric unit (i.e. anything other than Z'=1). 
; 
? 
; 
 
_publ_section_related_literature  # Not in version 2.3.1 
############################################################### 
# Essential references (e.g. to the origin of the material studied, related 
# structural studies, and to information supporting the reported structure) 
# should be cited in this section, with appropriate very brief explanatory 
# text, for example `The synthesis of the complex is described by Jones 
# (2001). The anhydrous complex has essentially the same coordination 
# geometry (Smith, 2003).' In addition, all references included in the 
# supplementary materials, but not elsewhere in the published article, 
# should be given here. The simple text `For related literature, see:...' 
# may be used, but further details should be provided in the Comment 
# section, which forms part of the supplementary material. 
############################################################### 
; 
? 
; 
 
_publ_section_comment 
# Text of the paper 
# Note that atoms are referenced as N2, not N(2) or N~2~ 
# If text containing () occur within (), the outer ones should be [] 
# Figures should be referenced as Fig. 
; 
? 
; 
_publ_section_acknowledgements    # Acknowledgments 
; 
? 
; 
_publ_section_figure_captions 
# Captions to figures - Start each caption on a new line after a blank line 
; 
Fig. 1. 
The title compound with displacement ellipsoids drawn at the 50% 
probability level. H atoms are shown as spheres of 
arbitary radius. 
 
; 
 
 
_publ_section_exptl_refinement 
# Some potentially useful phrases are donated by Bill Clegg: 
; 
In the absence of significant anomalous scattering, Friedel pairs were 
merged. 
 
The absolute configuration was arbitrarily assigned. 
 
The relatively large ratio of minimum to maximum corrections applied 
in the multiscan process (1:nnn) reflect changes in the illuminated 
volume of the crystal. 
 
Changes in illuminated volume were kept to a minimum, and were 
taken into account (G\"orbitz, 1999) by the multi-scan inter-frame 
scaling (DENZO/SCALEPACK, Otwinowski & Minor, 1997). 
 
 
G\"orbitz, C. H. (1999). Acta Cryst. B55, 1090-1098. 
 
 
 
 
The H atoms were all located in a difference map, but those 
attached to carbon atoms were repositioned geometrically. 
The H atoms were initially refined with soft restraints on the 
bond lengths and angles to regularise their geometry 
(C---H in the range 0.93--0.98, 
N---H in the range 0.86--0.89 
N---H to 0.86 
O---H = 0.82 
\%A) 
and 
U~iso~(H) (in the range 1.2-1.5 times U~eq~ of the parent atom), 
after which the positions were refined with riding constraints 
(Cooper et al, 2010). 
 
Cooper, R. I., Thompson, A. L. & Watkin, D. J. (2010). J. Appl. Cryst. 
43, 1100-1107. 
 
; 
 
_publ_section_exptl_prep 
# Brief details or a reference. Include solvent if known 
; 
? 
; 
 
# Hand-made tables can be put in the cif. The number of columns 
# is set in the loop header. 
# The contants of each column can either be a piece of text 
# without any spaces (eg a number) or other text enclosed in " " 
# Remove the leading # in the following example 
 
#_geom_extra_table_head_A 
#; 
#Table 2. 
#Molecular parameters deviating most from MOGUL averages 
#; 
# 
#loop_ 
#_geom_extra_tableA_col_1 
#_geom_extra_tableA_col_2 
#_geom_extra_tableA_col_3 
#_geom_extra_tableA_col_4 
# 
#Parameter "Observed Value" "MOGUL Value" "MOGUL e.s.d" 
#N5-C6-C4 129 124 "7 (\%)" 
#C3-O10-C2 105 109 "2 (\%)" 
#C6-O7 1.25 1.22 ".02 (\%A)" 
# 
 
data_I 
 
_exptl_special_details 
; 
 The crystal was 
placed in the cold stream of an Oxford 
Cryosystems open-flow nitrogen cryostat (Cosier & 
Glazer, 1986) with a nominal stability of 0.1K. 
 
Cosier, J. & Glazer, A.M., 1986. J. Appl. Cryst. 105-107. 
; 
_refine_special_details 
; 
? 
; 
#--------------------------------------------------------------- 
# _oxford_ data items, April 2010: 
# There is some uncertainty about the correct way of forming local data 
# names, e.g. 
 
# _atom_site_special_shape_oxford 
# or 
# _oxford_atom_site_special_shape 
 
# see: 
# http://www.iucr.org/resources/cif/spec/version1.1/semantics#namespace 
 
# A reserved prefix, e.g. foo, must be used in the following way 
# " If the data file contains items defined in a DDL1 dictionary, the 
# local data names assigned under the reserved prefix must contain it as 
# their first component, e.g. _foo_atom_site_my_item. " 
 
# However, this seems to say the opposite: 
# http://www.iucr.org/__data/iucr/cif/standard/cifstd8.html 
 
# According to advice from the IUCr, CRYSTALS is correct 
#--------------------------------------------------------------- 
# End of 'script/refcif.dat' 
#end of refcif 
_cell_length_a                    12.1911(7)
_cell_length_b                    15.3887(8)
_cell_length_c                    23.1861(10)
_cell_angle_alpha                 109.331(2)
_cell_angle_beta                  92.573(2)
_cell_angle_gamma                 108.898(3)
_cell_volume                      3826.6(4)
 
_symmetry_cell_setting            'triclinic' 
_symmetry_space_group_name_H-M    'P -1 ' 
_symmetry_space_group_name_Hall   ? 
loop_
 _symmetry_equiv_pos_as_xyz
 'x,y,z'
 '-x,-y,-z'

loop_
_atom_type_symbol
_atom_type_scat_dispersion_real
_atom_type_scat_dispersion_imag
_atom_type_scat_Cromer_Mann_a1
_atom_type_scat_Cromer_Mann_b1
_atom_type_scat_Cromer_Mann_a2
_atom_type_scat_Cromer_Mann_b2
_atom_type_scat_Cromer_Mann_a3
_atom_type_scat_Cromer_Mann_b3
_atom_type_scat_Cromer_Mann_a4
_atom_type_scat_Cromer_Mann_b4
_atom_type_scat_Cromer_Mann_c
_atom_type_scat_source  
 C       0.0033   0.0016   2.3100  20.8439   1.0200  10.2075   1.5886   0.5687
   0.8650  51.6512   0.2156 'International Tables Vol C 4.2.6.8 and 6.1.1.4'
 H       0.0000   0.0000   0.4930  10.5109   0.3229  26.1257   0.1402   3.1424
   0.0408  57.7998   0.0030 'International Tables Vol C 4.2.6.8 and 6.1.1.4'
 N       0.0061   0.0033  12.2126   0.0057   3.1322   9.8933   2.0125  28.9975
   1.1663   0.5826 -11.5290 'International Tables Vol C 4.2.6.8 and 6.1.1.4'
 O       0.0106   0.0060   3.0485  13.2771   2.2868   5.7011   1.5463   0.3239
   0.8670  32.9089   0.2508 'International Tables Vol C 4.2.6.8 and 6.1.1.4'
 Cl      0.1484   0.1585  11.4604   0.0104   7.1964   1.1662   6.2556  18.5194
   1.6455  47.7784  -9.5574 'International Tables Vol C 4.2.6.8 and 6.1.1.4'
 Mn      0.3368   0.7283  11.2819   5.3409   7.3573   0.3432   3.0193  17.8674
   2.2441  83.7543   1.0896 'International Tables Vol C 4.2.6.8 and 6.1.1.4'
 
 
_cell_formula_units_Z                    2

# Given Formula = C60 H60 Cl6 Mn6 N12 O12 
# Dc =      1.46 Fooo =   1704.00 Mu =     12.30 M =   1683.49
# Found Formula = C84 H65 Cl8 Mn2 N8 O8.50 
# Dc =      1.49 FOOO =   1758.00 Mu =      6.74 M =   1715.97

_chemical_formula_sum             'C84 H65 Cl8 Mn2 N8 O8.50'
_chemical_formula_moiety          'C84 H65 Cl8 Mn2 N8 O8.50'
_chemical_compound_source                ?
_chemical_formula_weight           1715.97
 
 
_cell_measurement_reflns_used          231
_cell_measurement_theta_min             10
_cell_measurement_theta_max             20
_cell_measurement_temperature          295
 
_exptl_crystal_description        'bar' 
_exptl_crystal_colour             'brown' 
_exptl_crystal_size_min           0.140 
_exptl_crystal_size_mid           0.160 
_exptl_crystal_size_max           0.260 
 
_exptl_crystal_density_diffrn     1.489 
_exptl_crystal_density_meas       ? 
_exptl_crystal_density_method     'not measured' 
# Non-dispersive F(000): 
_exptl_crystal_F_000              1758 
_exptl_absorpt_coefficient_mu     0.674 
 
# Sheldrick geometric approximatio 0.90 0.91 
# No experimental values of Tmin/max available 
_exptl_absorpt_correction_type    numerical 
_exptl_absorpt_process_details 
; 
 Analytical Absorption (De Meulenaer & Tompa, 1965) 
; 
_exptl_absorpt_correction_T_min   0.90 
_exptl_absorpt_correction_T_max   0.91 
_diffrn_measurement_device_type   'Bruker Kappa Apex2' 
_diffrn_measurement_device        'Area' 
_diffrn_radiation_monochromator   'graphite' 
_diffrn_radiation_type            'Mo K\a'
_diffrn_radiation_wavelength           0.71073
_diffrn_measurement_method        '\f & \w scans' 
 
# If a reference occurs more than once, delete the author 
# and date from subsequent references. 
_computing_data_collection        'Apex2 (Bruker AXS, 2006)' 
_computing_cell_refinement        'Apex2 (Bruker AXS, 2006)' 
_computing_data_reduction         'USER DEFINED DATA REDUCTION' 
_computing_structure_solution     'Superflip (Palatinus & Chapuis, 2007)' 
_computing_structure_refinement   'CRYSTALS (Betteridge et al., 2003)' 
_computing_publication_material   'CRYSTALS (Betteridge et al., 2003)' 
_computing_molecular_graphics     'CAMERON (Watkin et al., 1996)' 
 
_diffrn_standards_interval_time   . 
_diffrn_standards_interval_count  . 
_diffrn_standards_number          0 
_diffrn_standards_decay_%         ? 
 
_diffrn_ambient_temperature        295
_diffrn_reflns_number             65210 
_reflns_number_total              14590 
_diffrn_reflns_av_R_equivalents   0.069 
# Number of reflections without Friedels Law is 0 
# Number of reflections with Friedels Law is 14590 
# Theoretical number of reflections is about 29444 
 
 
_diffrn_reflns_theta_min          0.944 
_diffrn_reflns_theta_max          25.799 
_diffrn_measured_fraction_theta_max 0.992 
 
_diffrn_reflns_theta_full         25.283 
_diffrn_measured_fraction_theta_full 0.997 
 
 
_diffrn_reflns_limit_h_min        -14 
_diffrn_reflns_limit_h_max        14 
_diffrn_reflns_limit_k_min        -18 
_diffrn_reflns_limit_k_max        18 
_diffrn_reflns_limit_l_min        -28 
_diffrn_reflns_limit_l_max        28 
_reflns_limit_h_min               -14 
_reflns_limit_h_max               14 
_reflns_limit_k_min               -18 
_reflns_limit_k_max               17 
_reflns_limit_l_min               0 
_reflns_limit_l_max               28 
 
_oxford_diffrn_Wilson_B_factor    0.00 
_oxford_diffrn_Wilson_scale       0.00 
 
_atom_sites_solution_primary      Other  #heavy,direct,difmap,geom,iterative
# _atom_sites_solution_secondary  difmap
_atom_sites_solution_hydrogens    difmap
 
_refine_diff_density_min          -0.49 
_refine_diff_density_max          0.37 
 
 
# The current dictionary definitions do not cover the 
# situation where the reflections used for refinement were 
# selected by a user-defined sigma threshold 
 
 
# The values actually used during refinement 
_oxford_reflns_threshold_expression_ref     I>2.0\s(I)
_refine_ls_number_reflns          10015 
_refine_ls_number_restraints      0 
_refine_ls_number_parameters      1000 
_oxford_refine_ls_R_factor_ref    0.0494 
_refine_ls_wR_factor_ref          0.0795 
_refine_ls_goodness_of_fit_ref    1.0000 
_refine_ls_shift/su_max           0.0005938 
_refine_ls_shift/su_mean          0.0000197 
 
 
# The values computed with all filters except I/sigma 
_oxford_reflns_number_all         14561 
_refine_ls_R_factor_all           0.0903 
_refine_ls_wR_factor_all          0.0956 
 
# The values computed with a 2 sigma cutoff - a la SHELX 
_reflns_threshold_expression      I>2.0\s(I)
_reflns_number_gt                 10015 
_refine_ls_R_factor_gt            0.0494 
_refine_ls_wR_factor_gt           0.0795 
 
# choose from: rm (reference molecule of known chirality), 
# ad (anomolous dispersion - Flack), rmad (rm and ad), 
# syn (from synthesis), unk (unknown) or . (not applicable). 
_chemical_absolute_configuration  '.' 
 
 
_refine_ls_structure_factor_coef  Fsqd 
_refine_ls_matrix_type            full
_refine_ls_hydrogen_treatment     constr         #undef, noref, refall,
                                                 # refxyz, refU, constr or mixed
 
# WARNING. The IUCr will not accept pure Unit Weights for F-squared refinements 
_refine_ls_weighting_scheme       calc 
_refine_ls_weighting_details 
;
 Method= Quasi-Unit weights 
 W = 1.0 or 1./4Fsq 
;
# Insert your own references if required - in alphabetical order 
_publ_section_references 
; 
User defined data reduction 
 
Betteridge, P.W., Carruthers, J.R., Cooper, R.I., 
Prout, K. & Watkin, D.J. (2003). J. Appl. Cryst. 36, 1487. 
 
Bruker Analytical X-ray Systems, Inc., 2006. <i>Apex2</i>, 
Version 2 User Manual, M86-E01078, Madison, WI. 
 
De Meulenaer, J. & Tompa, H. (1965). Acta Cryst. 19, 1014. 
 
Palatinus, L. & Chapuis, G. (2007). J. Appl. Cryst. 40, 786-790. 
 
Watkin, D.J., Prout, C.K. & Pearce, L.J. (1996). CAMERON, Chemical 
Crystallography Laboratory, Oxford, UK. 
; 

# Uequiv = arithmetic mean of Ui i.e. Ueqiv = (U1+U2+U3)/3

# Replace last . with number of unfound hydrogen atoms attached to an atom.

# ..._refinement_flags_... 
# . no refinement constraints           S special position constraint on site
# G rigid group refinement of site      R riding atom
# D distance or angle restraint on site T thermal displacement constraints
# U Uiso or Uij restraint (rigid bond)  P partial occupancy constraint


loop_
_atom_site_label
_atom_site_type_symbol
_atom_site_fract_x
_atom_site_fract_y
_atom_site_fract_z
_atom_site_U_iso_or_equiv
_atom_site_occupancy
_atom_site_adp_type
_atom_site_refinement_flags_posn
_atom_site_refinement_flags_adp
_atom_site_refinement_flags_occupancy
_atom_site_disorder_assembly
_atom_site_disorder_group
_atom_site_attached_hydrogens
Mn1 Mn 0.78227(5) 0.00984(4) 0.37411(3) 0.0211 1.0000 Uani . . . . . . 
Mn2 Mn 0.27308(5) 0.02691(4) 0.13028(3) 0.0225 1.0000 Uani . . . . . . 
O1 O 0.9287(2) 0.04028(19) 0.32170(15) 0.0401 1.0000 Uani . . . . . . 
O2 O 0.8996(3) 0.16340(19) 0.38977(14) 0.0374 1.0000 Uani . . . . . . 
O3 O 0.8700(3) -0.0243(2) 0.44401(15) 0.0480 1.0000 Uani . . . . . . 
O4 O 0.7482(2) -0.14602(18) 0.36517(12) 0.0312 1.0000 Uani . . . . . . 
O5 O 0.1698(3) 0.0705(2) 0.07078(14) 0.0388 1.0000 Uani . . . . . . 
O6 O 0.3110(2) 0.18505(19) 0.14291(14) 0.0371 1.0000 Uani . . . . . . 
O7 O 0.1444(3) 0.01869(19) 0.19440(14) 0.0375 1.0000 Uani . . . . . . 
O8 O 0.1566(3) -0.11639(19) 0.13089(14) 0.0385 1.0000 Uani . . . . . . 
O9 O 0.0628(10) 0.0303(9) -0.0555(6) 0.1454 0.5000 Uani . . . . . . 
N1 N 0.6242(2) -0.0486(2) 0.30032(13) 0.0176 1.0000 Uani . . . . . . 
N2 N 0.6459(3) 0.0551(2) 0.42405(14) 0.0213 1.0000 Uani . . . . . . 
N3 N 0.9505(3) 0.3492(2) 0.37903(14) 0.0234 1.0000 Uani . . . . . . 
N4 N 0.6070(3) -0.3261(2) 0.38167(14) 0.0254 1.0000 Uani . . . . . . 
N5 N 0.3519(3) -0.0581(2) 0.05707(14) 0.0221 1.0000 Uani . . . . . . 
N6 N 0.4563(3) 0.0676(2) 0.17491(13) 0.0204 1.0000 Uani . . . . . . 
N7 N 0.4264(3) 0.3766(2) 0.14077(14) 0.0268 1.0000 Uani . . . . . . 
N8 N 0.0543(3) -0.3093(2) 0.13337(14) 0.0260 1.0000 Uani . . . . . . 
Cl1 Cl 0.73386(9) 0.30401(8) 0.43636(5) 0.0369 1.0000 Uani . . . . . . 
Cl2 Cl 1.12055(9) 0.54773(7) 0.38838(5) 0.0378 1.0000 Uani . . . . . . 
Cl3 Cl 0.58784(10) -0.52784(8) 0.37512(5) 0.0381 1.0000 Uani . . . . . . 
Cl4 Cl 0.43460(10) -0.26641(7) 0.32155(5) 0.0367 1.0000 Uani . . . . . . 
Cl5 Cl 0.40580(10) 0.56923(8) 0.14855(5) 0.0380 1.0000 Uani . . . . . . 
Cl6 Cl 0.61756(10) 0.34128(8) 0.20484(5) 0.0381 1.0000 Uani . . . . . . 
Cl7 Cl -0.15275(10) -0.48442(8) 0.12943(6) 0.0457 1.0000 Uani . . . . . . 
Cl8 Cl 0.26041(9) -0.30882(8) 0.06678(5) 0.0386 1.0000 Uani . . . . . . 
C1 C 0.9557(3) 0.1308(3) 0.34864(18) 0.0237 1.0000 Uani . . . . . . 
C2 C 1.0533(3) 0.2026(3) 0.33097(18) 0.0251 1.0000 Uani . . . . . . 
C3 C 1.0074(3) 0.2475(3) 0.29079(17) 0.0226 1.0000 Uani . . . . . . 
C4 C 1.0162(3) 0.2186(3) 0.22813(18) 0.0333 1.0000 Uani . . . . . . 
C5 C 0.9794(4) 0.2615(3) 0.1909(2) 0.0398 1.0000 Uani . . . . . . 
C6 C 0.9334(4) 0.3340(4) 0.2161(2) 0.0401 1.0000 Uani . . . . . . 
C7 C 0.9231(4) 0.3633(3) 0.27804(19) 0.0307 1.0000 Uani . . . . . . 
C8 C 0.9594(3) 0.3211(3) 0.31613(17) 0.0229 1.0000 Uani . . . . . . 
C9 C 0.9219(3) 0.4310(3) 0.41186(16) 0.0213 1.0000 Uani . . . . . . 
C10 C 0.8252(3) 0.4215(3) 0.44295(18) 0.0257 1.0000 Uani . . . . . . 
C11 C 0.7997(4) 0.5019(3) 0.47884(19) 0.0333 1.0000 Uani . . . . . . 
C12 C 0.8691(4) 0.5945(3) 0.4832(2) 0.0422 1.0000 Uani . . . . . . 
C13 C 0.9648(4) 0.6080(3) 0.4538(2) 0.0388 1.0000 Uani . . . . . . 
C14 C 0.9926(3) 0.5273(3) 0.41988(18) 0.0267 1.0000 Uani . . . . . . 
C15 C 0.8199(3) -0.1144(3) 0.41474(18) 0.0231 1.0000 Uani . . . . . . 
C16 C 0.8415(3) -0.1880(3) 0.44011(18) 0.0248 1.0000 Uani . . . . . . 
C17 C 0.7485(3) -0.2229(3) 0.47651(17) 0.0224 1.0000 Uani . . . . . . 
C18 C 0.7746(4) -0.1892(3) 0.54068(18) 0.0279 1.0000 Uani . . . . . . 
C19 C 0.6936(4) -0.2246(3) 0.57556(18) 0.0319 1.0000 Uani . . . . . . 
C20 C 0.5849(4) -0.2956(3) 0.54571(19) 0.0339 1.0000 Uani . . . . . . 
C21 C 0.5564(4) -0.3285(3) 0.48194(18) 0.0277 1.0000 Uani . . . . . . 
C22 C 0.6358(3) -0.2934(3) 0.44665(17) 0.0224 1.0000 Uani . . . . . . 
C23 C 0.5018(3) -0.4015(3) 0.34842(17) 0.0222 1.0000 Uani . . . . . . 
C24 C 0.4794(3) -0.4998(3) 0.34227(18) 0.0279 1.0000 Uani . . . . . . 
C25 C 0.3753(4) -0.5753(3) 0.3100(2) 0.0344 1.0000 Uani . . . . . . 
C26 C 0.2906(4) -0.5553(3) 0.2808(2) 0.0373 1.0000 Uani . . . . . . 
C27 C 0.3101(4) -0.4603(3) 0.28414(19) 0.0337 1.0000 Uani . . . . . . 
C28 C 0.4130(3) -0.3860(3) 0.31785(18) 0.0259 1.0000 Uani . . . . . . 
C29 C 0.7234(3) -0.1110(3) 0.21725(18) 0.0281 1.0000 Uani . . . . . . 
C30 C 0.6144(3) -0.1004(2) 0.24050(17) 0.0198 1.0000 Uani . . . . . . 
C31 C 0.5057(3) -0.1432(3) 0.19989(17) 0.0243 1.0000 Uani . . . . . . 
C32 C 0.4083(3) -0.1308(3) 0.22195(18) 0.0273 1.0000 Uani . . . . . . 
C33 C 0.4156(3) -0.0765(3) 0.28462(18) 0.0219 1.0000 Uani . . . . . . 
C34 C 0.3165(3) -0.0619(3) 0.31086(19) 0.0284 1.0000 Uani . . . . . . 
C35 C 0.3275(3) -0.0088(3) 0.37143(19) 0.0283 1.0000 Uani . . . . . . 
C36 C 0.4387(3) 0.0338(3) 0.41134(18) 0.0240 1.0000 Uani . . . . . . 
C37 C 0.4554(4) 0.0919(3) 0.4750(2) 0.0329 1.0000 Uani . . . . . . 
C38 C 0.5641(4) 0.1292(3) 0.51029(18) 0.0321 1.0000 Uani . . . . . . 
C39 C 0.6587(3) 0.1090(3) 0.48413(17) 0.0264 1.0000 Uani . . . . . . 
C40 C 0.7774(4) 0.1474(3) 0.52230(19) 0.0393 1.0000 Uani . . . . . . 
C41 C 0.5381(3) 0.0190(3) 0.38793(17) 0.0210 1.0000 Uani . . . . . . 
C42 C 0.5266(3) -0.0362(2) 0.32282(16) 0.0170 1.0000 Uani . . . . . . 
C43 C 0.2265(3) 0.1601(3) 0.10077(18) 0.0248 1.0000 Uani . . . . . . 
C44 C 0.1954(3) 0.2380(3) 0.08475(19) 0.0276 1.0000 Uani . . . . . . 
C45 C 0.2800(3) 0.2827(3) 0.04784(17) 0.0250 1.0000 Uani . . . . . . 
C46 C 0.2457(4) 0.2595(3) -0.01496(19) 0.0379 1.0000 Uani . . . . . . 
C47 C 0.3195(5) 0.3031(3) -0.0487(2) 0.0497 1.0000 Uani . . . . . . 
C48 C 0.4312(5) 0.3684(3) -0.0204(2) 0.0507 1.0000 Uani . . . . . . 
C49 C 0.4695(4) 0.3921(3) 0.0422(2) 0.0357 1.0000 Uani . . . . . . 
C50 C 0.3930(3) 0.3510(3) 0.07689(17) 0.0244 1.0000 Uani . . . . . . 
C51 C 0.5219(3) 0.4606(3) 0.17672(17) 0.0224 1.0000 Uani . . . . . . 
C52 C 0.5247(4) 0.5554(3) 0.18356(18) 0.0276 1.0000 Uani . . . . . . 
C53 C 0.6177(4) 0.6391(3) 0.21929(19) 0.0353 1.0000 Uani . . . . . . 
C54 C 0.7109(4) 0.6316(3) 0.2509(2) 0.0375 1.0000 Uani . . . . . . 
C55 C 0.7095(4) 0.5396(3) 0.24707(19) 0.0329 1.0000 Uani . . . . . . 
C56 C 0.6167(3) 0.4565(3) 0.21013(18) 0.0254 1.0000 Uani . . . . . . 
C57 C 0.1043(3) -0.0734(3) 0.16979(18) 0.0248 1.0000 Uani . . . . . . 
C58 C -0.0060(3) -0.1341(3) 0.18585(19) 0.0275 1.0000 Uani . . . . . . 
C59 C 0.0192(3) -0.1909(3) 0.22404(18) 0.0216 1.0000 Uani . . . . . . 
C60 C 0.0128(3) -0.1597(3) 0.28662(18) 0.0270 1.0000 Uani . . . . . . 
C61 C 0.0352(3) -0.2082(3) 0.32348(18) 0.0305 1.0000 Uani . . . . . . 
C62 C 0.0647(4) -0.2898(3) 0.29767(19) 0.0347 1.0000 Uani . . . . . . 
C63 C 0.0717(4) -0.3235(3) 0.23510(18) 0.0309 1.0000 Uani . . . . . . 
C64 C 0.0485(3) -0.2749(3) 0.19751(17) 0.0228 1.0000 Uani . . . . . . 
C65 C 0.0612(3) -0.4011(3) 0.10211(17) 0.0245 1.0000 Uani . . . . . . 
C66 C -0.0272(4) -0.4888(3) 0.09823(19) 0.0315 1.0000 Uani . . . . . . 
C67 C -0.0213(4) -0.5809(3) 0.0679(2) 0.0391 1.0000 Uani . . . . . . 
C68 C 0.0726(4) -0.5877(3) 0.0383(2) 0.0404 1.0000 Uani . . . . . . 
C69 C 0.1590(4) -0.5043(3) 0.03815(19) 0.0380 1.0000 Uani . . . . . . 
C70 C 0.1527(3) -0.4131(3) 0.06974(17) 0.0271 1.0000 Uani . . . . . . 
C71 C 0.1678(4) -0.1460(3) -0.01548(19) 0.0355 1.0000 Uani . . . . . . 
C72 C 0.2966(4) -0.1244(3) 0.00108(18) 0.0279 1.0000 Uani . . . . . . 
C73 C 0.3569(4) -0.1730(3) -0.04059(18) 0.0342 1.0000 Uani . . . . . . 
C74 C 0.4735(4) -0.1523(3) -0.02437(19) 0.0346 1.0000 Uani . . . . . . 
C75 C 0.5346(4) -0.0833(3) 0.03474(18) 0.0276 1.0000 Uani . . . . . . 
C76 C 0.6567(4) -0.0564(3) 0.0550(2) 0.0338 1.0000 Uani . . . . . . 
C77 C 0.7105(4) 0.0097(3) 0.1121(2) 0.0328 1.0000 Uani . . . . . . 
C78 C 0.6446(3) 0.0537(3) 0.15447(18) 0.0251 1.0000 Uani . . . . . . 
C79 C 0.6949(4) 0.1193(3) 0.21563(19) 0.0310 1.0000 Uani . . . . . . 
C80 C 0.6262(4) 0.1557(3) 0.25438(19) 0.0299 1.0000 Uani . . . . . . 
C81 C 0.5060(3) 0.1288(3) 0.23291(17) 0.0249 1.0000 Uani . . . . . . 
C82 C 0.4300(4) 0.1681(3) 0.27488(18) 0.0336 1.0000 Uani . . . . . . 
C83 C 0.4679(3) -0.0390(2) 0.07431(16) 0.0202 1.0000 Uani . . . . . . 
C84 C 0.5245(3) 0.0299(2) 0.13626(17) 0.0204 1.0000 Uani . . . . . . 
H91 H 0.0931 0.0417 -0.0202 0.1604 0.5000 Uiso R . . . . . 
H92 H -0.0079 -0.0004 -0.0605 0.1604 0.5000 Uiso R . . . . . 
H162 H 0.8430 -0.2454 0.4058 0.0297 1.0000 Uiso R . . . . . 
H161 H 0.9183 -0.1560 0.4672 0.0304 1.0000 Uiso R . . . . . 
H181 H 0.8485 -0.1421 0.5604 0.0338 1.0000 Uiso R . . . . . 
H191 H 0.7141 -0.2002 0.6193 0.0377 1.0000 Uiso R . . . . . 
H201 H 0.5305 -0.3219 0.5687 0.0396 1.0000 Uiso R . . . . . 
H211 H 0.4811 -0.3750 0.4623 0.0343 1.0000 Uiso R . . . . . 
H41 H 0.6372 -0.2824 0.3657 0.0307 1.0000 Uiso R . . . . . 
H271 H 0.2543 -0.4461 0.2636 0.0407 1.0000 Uiso R . . . . . 
H261 H 0.2197 -0.6067 0.2584 0.0450 1.0000 Uiso R . . . . . 
H251 H 0.3620 -0.6395 0.3076 0.0422 1.0000 Uiso R . . . . . 
H21 H 1.1028 0.2553 0.3686 0.0299 1.0000 Uiso R . . . . . 
H22 H 1.1004 0.1677 0.3080 0.0299 1.0000 Uiso R . . . . . 
H31 H 0.9270 0.3003 0.3920 0.0287 1.0000 Uiso R . . . . . 
H111 H 0.7355 0.4925 0.5002 0.0396 1.0000 Uiso R . . . . . 
H121 H 0.8526 0.6490 0.5071 0.0522 1.0000 Uiso R . . . . . 
H131 H 1.0125 0.6715 0.4563 0.0463 1.0000 Uiso R . . . . . 
H71 H 0.8914 0.4124 0.2947 0.0369 1.0000 Uiso R . . . . . 
H61 H 0.9085 0.3638 0.1912 0.0477 1.0000 Uiso R . . . . . 
H51 H 0.9867 0.2424 0.1489 0.0470 1.0000 Uiso R . . . . . 
H824 H 1.0469 0.1699 0.2108 0.0402 1.0000 Uiso R . . . . . 
H381 H 0.5751 0.1675 0.5521 0.0379 1.0000 Uiso R . . . . . 
H371 H 0.3920 0.1039 0.4928 0.0402 1.0000 Uiso R . . . . . 
H293 H 0.7578 -0.1405 0.2401 0.0422 1.0000 Uiso R . . . . . 
H291 H 0.7042 -0.1533 0.1747 0.0417 1.0000 Uiso R . . . . . 
H292 H 0.7789 -0.0470 0.2223 0.0418 1.0000 Uiso R . . . . . 
H311 H 0.5013 -0.1805 0.1582 0.0300 1.0000 Uiso R . . . . . 
H321 H 0.3361 -0.1592 0.1954 0.0328 1.0000 Uiso R . . . . . 
H341 H 0.2430 -0.0901 0.2854 0.0339 1.0000 Uiso R . . . . . 
H351 H 0.2605 -0.0008 0.3883 0.0344 1.0000 Uiso R . . . . . 
H401 H 0.7807 0.1947 0.5614 0.0591 1.0000 Uiso R . . . . . 
H403 H 0.8368 0.1765 0.5020 0.0596 1.0000 Uiso R . . . . . 
H402 H 0.7949 0.0947 0.5287 0.0595 1.0000 Uiso R . . . . . 
H582 H -0.0564 -0.1809 0.1478 0.0326 1.0000 Uiso R . . . . . 
H581 H -0.0458 -0.0909 0.2088 0.0331 1.0000 Uiso R . . . . . 
H601 H -0.0061 -0.1037 0.3042 0.0330 1.0000 Uiso R . . . . . 
H611 H 0.0316 -0.1852 0.3662 0.0359 1.0000 Uiso R . . . . . 
H621 H 0.0806 -0.3228 0.3221 0.0428 1.0000 Uiso R . . . . . 
H631 H 0.0911 -0.3789 0.2178 0.0369 1.0000 Uiso R . . . . . 
H81 H 0.0916 -0.2631 0.1202 0.0316 1.0000 Uiso R . . . . . 
H691 H 0.2208 -0.5089 0.0171 0.0461 1.0000 Uiso R . . . . . 
H681 H 0.0774 -0.6491 0.0182 0.0485 1.0000 Uiso R . . . . . 
H671 H -0.0812 -0.6377 0.0673 0.0483 1.0000 Uiso R . . . . . 
H442 H 0.1986 0.2902 0.1230 0.0323 1.0000 Uiso R . . . . . 
H441 H 0.1164 0.2099 0.0613 0.0320 1.0000 Uiso R . . . . . 
H461 H 0.1702 0.2142 -0.0344 0.0469 1.0000 Uiso R . . . . . 
H471 H 0.2932 0.2886 -0.0906 0.0599 1.0000 Uiso R . . . . . 
H481 H 0.4825 0.3973 -0.0430 0.0599 1.0000 Uiso R . . . . . 
H491 H 0.5459 0.4350 0.0609 0.0431 1.0000 Uiso R . . . . . 
H825 H 0.4115 0.3276 0.1531 0.0327 1.0000 Uiso R . . . . . 
H551 H 0.7709 0.5336 0.2690 0.0400 1.0000 Uiso R . . . . . 
H541 H 0.7746 0.6882 0.2748 0.0447 1.0000 Uiso R . . . . . 
H531 H 0.6175 0.7005 0.2224 0.0419 1.0000 Uiso R . . . . . 
H801 H 0.6578 0.1981 0.2954 0.0367 1.0000 Uiso R . . . . . 
H791 H 0.7752 0.1379 0.2298 0.0372 1.0000 Uiso R . . . . . 
H731 H 0.3159 -0.2199 -0.0794 0.0406 1.0000 Uiso R . . . . . 
H741 H 0.5144 -0.1828 -0.0521 0.0419 1.0000 Uiso R . . . . . 
H761 H 0.7007 -0.0852 0.0281 0.0409 1.0000 Uiso R . . . . . 
H771 H 0.7903 0.0268 0.1242 0.0388 1.0000 Uiso R . . . . . 
H711 H 0.1246 -0.1839 0.0080 0.0531 1.0000 Uiso R . . . . . 
H712 H 0.1431 -0.1846 -0.0592 0.0530 1.0000 Uiso R . . . . . 
H713 H 0.1539 -0.0857 -0.0062 0.0531 1.0000 Uiso R . . . . . 
H821 H 0.3760 0.1841 0.2532 0.0518 1.0000 Uiso R . . . . . 
H822 H 0.4752 0.2261 0.3089 0.0514 1.0000 Uiso R . . . . . 
H823 H 0.3853 0.1209 0.2905 0.0514 1.0000 Uiso R . . . . . 
loop_
_atom_site_aniso_label
_atom_site_aniso_U_11
_atom_site_aniso_U_22
_atom_site_aniso_U_33
_atom_site_aniso_U_23
_atom_site_aniso_U_13
_atom_site_aniso_U_12
Mn1 0.0180(3) 0.0158(3) 0.0285(3) 0.0098(2) 0.0000(2) 0.0037(2) 
Mn2 0.0250(3) 0.0161(3) 0.0251(3) 0.0088(2) 0.0077(2) 0.0041(2) 
O1 0.0358(17) 0.0162(14) 0.062(2) 0.0072(14) 0.0232(15) 0.0073(12) 
O2 0.0441(18) 0.0214(14) 0.0506(19) 0.0147(14) 0.0274(15) 0.0126(13) 
O3 0.057(2) 0.0190(15) 0.054(2) 0.0102(14) -0.0269(16) 0.0030(14) 
O4 0.0387(16) 0.0192(14) 0.0322(16) 0.0110(12) -0.0081(13) 0.0063(12) 
O5 0.0456(18) 0.0225(15) 0.0400(18) 0.0071(13) -0.0056(14) 0.0077(13) 
O6 0.0316(16) 0.0245(15) 0.0522(19) 0.0211(14) -0.0072(14) 0.0010(12) 
O7 0.0414(17) 0.0202(15) 0.0479(19) 0.0111(13) 0.0224(15) 0.0068(13) 
O8 0.0460(18) 0.0221(15) 0.0530(19) 0.0169(14) 0.0315(16) 0.0131(13) 
O9 0.093(8) 0.169(12) 0.143(11) 0.058(10) -0.001(8) 0.010(8) 
N1 0.0193(15) 0.0143(14) 0.0219(16) 0.0095(13) 0.0049(12) 0.0062(12) 
N2 0.0209(16) 0.0142(15) 0.0266(17) 0.0097(13) 0.0031(13) 0.0015(12) 
N3 0.0371(19) 0.0144(15) 0.0203(16) 0.0079(13) 0.0062(14) 0.0095(14) 
N4 0.0313(18) 0.0216(16) 0.0207(17) 0.0118(14) 0.0049(14) 0.0017(14) 
N5 0.0298(18) 0.0133(15) 0.0207(16) 0.0077(13) 0.0050(14) 0.0031(13) 
N6 0.0264(17) 0.0153(15) 0.0214(16) 0.0092(13) 0.0087(13) 0.0068(13) 
N7 0.0356(19) 0.0198(16) 0.0258(18) 0.0139(14) 0.0043(15) 0.0055(14) 
N8 0.0360(19) 0.0186(16) 0.0254(17) 0.0114(14) 0.0096(15) 0.0084(14) 
Cl1 0.0321(6) 0.0349(6) 0.0416(6) 0.0165(5) 0.0096(5) 0.0063(4) 
Cl2 0.0381(6) 0.0289(5) 0.0440(6) 0.0200(5) 0.0055(5) 0.0025(4) 
Cl3 0.0440(6) 0.0313(5) 0.0465(7) 0.0216(5) 0.0031(5) 0.0160(5) 
Cl4 0.0564(7) 0.0300(5) 0.0354(6) 0.0174(5) 0.0132(5) 0.0242(5) 
Cl5 0.0568(7) 0.0378(6) 0.0342(6) 0.0205(5) 0.0130(5) 0.0275(5) 
Cl6 0.0443(6) 0.0300(5) 0.0463(7) 0.0168(5) 0.0056(5) 0.0187(5) 
Cl7 0.0420(6) 0.0347(6) 0.0491(7) 0.0126(5) 0.0177(5) 0.0010(5) 
Cl8 0.0318(6) 0.0420(6) 0.0351(6) 0.0127(5) 0.0081(5) 0.0058(5) 
C1 0.0183(19) 0.022(2) 0.033(2) 0.0124(17) 0.0026(17) 0.0070(16) 
C2 0.0174(18) 0.0181(18) 0.035(2) 0.0067(17) -0.0003(16) 0.0034(15) 
C3 0.0117(17) 0.0220(19) 0.025(2) 0.0060(16) -0.0011(15) -0.0020(14) 
C4 0.021(2) 0.039(2) 0.026(2) 0.0026(19) 0.0053(17) 0.0031(18) 
C5 0.028(2) 0.057(3) 0.022(2) 0.010(2) 0.0017(18) 0.005(2) 
C6 0.033(2) 0.060(3) 0.031(2) 0.027(2) 0.0019(19) 0.010(2) 
C7 0.033(2) 0.035(2) 0.029(2) 0.0181(19) 0.0037(18) 0.0122(19) 
C8 0.0209(19) 0.0192(18) 0.024(2) 0.0079(16) 0.0016(15) 0.0025(15) 
C9 0.028(2) 0.0204(18) 0.0167(18) 0.0068(15) -0.0012(15) 0.0115(16) 
C10 0.028(2) 0.025(2) 0.026(2) 0.0110(17) 0.0005(17) 0.0105(17) 
C11 0.037(2) 0.040(2) 0.029(2) 0.0105(19) 0.0040(19) 0.024(2) 
C12 0.061(3) 0.033(2) 0.033(2) 0.001(2) -0.005(2) 0.030(2) 
C13 0.056(3) 0.023(2) 0.039(3) 0.0121(19) -0.002(2) 0.016(2) 
C14 0.030(2) 0.023(2) 0.029(2) 0.0147(17) 0.0012(17) 0.0078(17) 
C15 0.0214(19) 0.023(2) 0.028(2) 0.0134(17) 0.0047(17) 0.0083(16) 
C16 0.023(2) 0.026(2) 0.033(2) 0.0158(17) 0.0049(17) 0.0125(16) 
C17 0.030(2) 0.0207(18) 0.023(2) 0.0093(16) 0.0054(16) 0.0158(16) 
C18 0.032(2) 0.028(2) 0.028(2) 0.0086(17) -0.0007(17) 0.0203(18) 
C19 0.044(3) 0.045(3) 0.019(2) 0.0141(19) 0.0083(18) 0.028(2) 
C20 0.042(3) 0.045(3) 0.027(2) 0.019(2) 0.017(2) 0.023(2) 
C21 0.032(2) 0.028(2) 0.026(2) 0.0139(17) 0.0093(17) 0.0094(17) 
C22 0.033(2) 0.0191(18) 0.0203(19) 0.0103(15) 0.0062(16) 0.0129(16) 
C23 0.028(2) 0.0211(19) 0.0185(19) 0.0076(15) 0.0079(16) 0.0084(16) 
C24 0.031(2) 0.028(2) 0.027(2) 0.0134(18) 0.0060(17) 0.0093(17) 
C25 0.036(2) 0.022(2) 0.040(3) 0.0133(19) 0.008(2) 0.0024(18) 
C26 0.029(2) 0.035(2) 0.034(2) 0.010(2) 0.0019(19) -0.0011(19) 
C27 0.028(2) 0.047(3) 0.032(2) 0.019(2) 0.0079(18) 0.014(2) 
C28 0.031(2) 0.027(2) 0.025(2) 0.0127(17) 0.0113(17) 0.0129(17) 
C29 0.033(2) 0.023(2) 0.027(2) 0.0055(17) 0.0074(17) 0.0113(17) 
C30 0.0246(19) 0.0117(16) 0.0232(19) 0.0080(15) 0.0032(15) 0.0049(15) 
C31 0.031(2) 0.0219(19) 0.0162(19) 0.0057(15) -0.0021(16) 0.0072(16) 
C32 0.023(2) 0.0221(19) 0.031(2) 0.0096(17) -0.0053(17) 0.0022(16) 
C33 0.0205(19) 0.0168(18) 0.031(2) 0.0129(16) 0.0027(16) 0.0064(15) 
C34 0.0189(19) 0.028(2) 0.042(3) 0.0177(19) 0.0024(17) 0.0083(16) 
C35 0.024(2) 0.029(2) 0.041(2) 0.0183(19) 0.0132(18) 0.0148(17) 
C36 0.028(2) 0.0163(18) 0.031(2) 0.0104(16) 0.0115(17) 0.0100(16) 
C37 0.045(3) 0.025(2) 0.038(2) 0.0143(19) 0.020(2) 0.021(2) 
C38 0.054(3) 0.024(2) 0.020(2) 0.0069(17) 0.011(2) 0.017(2) 
C39 0.038(2) 0.0140(18) 0.022(2) 0.0052(16) -0.0008(17) 0.0039(16) 
C40 0.043(3) 0.033(2) 0.025(2) 0.0065(19) -0.0047(19) -0.002(2) 
C41 0.0213(19) 0.0169(17) 0.026(2) 0.0108(16) 0.0040(16) 0.0053(15) 
C42 0.0195(18) 0.0108(16) 0.0224(19) 0.0095(14) 0.0052(15) 0.0040(14) 
C43 0.024(2) 0.024(2) 0.028(2) 0.0120(17) 0.0110(17) 0.0063(16) 
C44 0.027(2) 0.025(2) 0.031(2) 0.0073(17) 0.0045(17) 0.0117(17) 
C45 0.039(2) 0.0163(18) 0.022(2) 0.0059(15) 0.0051(17) 0.0146(17) 
C46 0.059(3) 0.025(2) 0.031(2) 0.0055(19) 0.003(2) 0.021(2) 
C47 0.099(4) 0.029(2) 0.023(2) 0.006(2) 0.012(3) 0.027(3) 
C48 0.094(4) 0.034(3) 0.035(3) 0.018(2) 0.037(3) 0.026(3) 
C49 0.051(3) 0.026(2) 0.033(2) 0.0127(19) 0.019(2) 0.014(2) 
C50 0.036(2) 0.0194(18) 0.024(2) 0.0106(16) 0.0110(17) 0.0135(17) 
C51 0.0237(19) 0.0207(19) 0.0220(19) 0.0106(16) 0.0075(16) 0.0036(15) 
C52 0.037(2) 0.027(2) 0.025(2) 0.0154(17) 0.0152(18) 0.0119(18) 
C53 0.052(3) 0.017(2) 0.035(2) 0.0092(18) 0.022(2) 0.0076(19) 
C54 0.034(2) 0.027(2) 0.036(3) 0.0043(19) 0.013(2) -0.0024(18) 
C55 0.026(2) 0.036(2) 0.031(2) 0.0099(19) 0.0072(18) 0.0051(18) 
C56 0.029(2) 0.0225(19) 0.028(2) 0.0117(17) 0.0133(17) 0.0097(17) 
C57 0.023(2) 0.030(2) 0.029(2) 0.0169(18) 0.0074(17) 0.0126(17) 
C58 0.021(2) 0.025(2) 0.037(2) 0.0139(18) 0.0052(17) 0.0071(16) 
C59 0.0098(17) 0.0230(19) 0.032(2) 0.0121(17) 0.0067(15) 0.0038(14) 
C60 0.0178(19) 0.031(2) 0.032(2) 0.0108(18) 0.0109(17) 0.0085(16) 
C61 0.022(2) 0.039(2) 0.024(2) 0.0102(18) 0.0045(16) 0.0028(18) 
C62 0.038(2) 0.039(2) 0.030(2) 0.021(2) 0.0028(19) 0.010(2) 
C63 0.037(2) 0.024(2) 0.029(2) 0.0086(17) 0.0018(18) 0.0090(18) 
C64 0.0216(19) 0.0212(19) 0.024(2) 0.0108(16) 0.0025(16) 0.0035(15) 
C65 0.030(2) 0.0228(19) 0.022(2) 0.0090(16) 0.0021(16) 0.0101(16) 
C66 0.037(2) 0.024(2) 0.028(2) 0.0087(18) 0.0040(18) 0.0067(18) 
C67 0.056(3) 0.023(2) 0.035(2) 0.0096(19) 0.000(2) 0.011(2) 
C68 0.060(3) 0.027(2) 0.033(2) 0.0038(19) -0.004(2) 0.023(2) 
C69 0.043(3) 0.045(3) 0.028(2) 0.010(2) 0.003(2) 0.023(2) 
C70 0.028(2) 0.030(2) 0.021(2) 0.0088(17) 0.0009(16) 0.0095(17) 
C71 0.043(3) 0.023(2) 0.028(2) 0.0054(18) -0.0026(19) 0.0016(19) 
C72 0.042(2) 0.0162(18) 0.022(2) 0.0101(16) 0.0059(18) 0.0031(17) 
C73 0.058(3) 0.018(2) 0.021(2) 0.0056(17) 0.010(2) 0.0085(19) 
C74 0.059(3) 0.023(2) 0.028(2) 0.0115(18) 0.022(2) 0.019(2) 
C75 0.048(3) 0.0194(19) 0.024(2) 0.0131(17) 0.0164(19) 0.0173(18) 
C76 0.045(3) 0.035(2) 0.039(3) 0.021(2) 0.023(2) 0.028(2) 
C77 0.029(2) 0.037(2) 0.044(3) 0.024(2) 0.015(2) 0.0163(19) 
C78 0.028(2) 0.0217(19) 0.031(2) 0.0167(17) 0.0067(17) 0.0072(16) 
C79 0.027(2) 0.029(2) 0.038(2) 0.0189(19) 0.0006(18) 0.0045(17) 
C80 0.034(2) 0.024(2) 0.024(2) 0.0064(17) -0.0031(18) 0.0042(17) 
C81 0.036(2) 0.0173(18) 0.022(2) 0.0106(16) 0.0071(17) 0.0079(16) 
C82 0.044(3) 0.025(2) 0.026(2) 0.0035(18) 0.0127(19) 0.0101(19) 
C83 0.031(2) 0.0130(17) 0.0179(18) 0.0092(14) 0.0071(16) 0.0062(15) 
C84 0.026(2) 0.0151(17) 0.024(2) 0.0133(15) 0.0091(16) 0.0065(15) 

_refine_ls_extinction_method 
    'None'
_oxford_refine_ls_scale 0.074677(8) 
loop_
 _geom_bond_atom_site_label_1
 _geom_bond_site_symmetry_1
 _geom_bond_atom_site_label_2
 _geom_bond_site_symmetry_2
 _geom_bond_distance
 _geom_bond_publ_flag
Mn1 . O1 . 2.216(3)    yes
Mn1 . O2 . 2.226(3)    yes
Mn1 . O3 . 2.195(3)    yes
Mn1 . O4 . 2.233(3)    yes
Mn1 . N1 . 2.239(3)    yes
Mn1 . N2 . 2.231(3)    yes
Mn2 . O5 . 2.224(3)    yes
Mn2 . O6 . 2.238(3)    yes
Mn2 . O7 . 2.212(3)    yes
Mn2 . O8 . 2.207(3)    yes
Mn2 . N5 . 2.237(3)    yes
Mn2 . N6 . 2.215(3)    yes
O1 . C1 . 1.244(4)    yes
O2 . C1 . 1.263(4)    yes
O3 . C15 . 1.244(4)    yes
O4 . C15 . 1.259(4)    yes
O5 . C43 . 1.251(4)    yes
O6 . C43 . 1.253(5)    yes
O7 . C57 . 1.251(4)    yes
O8 . C57 . 1.260(4)    yes
O9 . H91 . 0.820    no
O9 . H92 . 0.820    no
N1 . C30 . 1.329(4)    yes
N1 . C42 . 1.364(4)    yes
N2 . C39 . 1.336(5)    yes
N2 . C41 . 1.363(5)    yes
N3 . C8 . 1.398(5)    yes
N3 . C9 . 1.399(4)    yes
N3 . H31 . 0.869    no
N4 . C22 . 1.408(5)    yes
N4 . C23 . 1.393(5)    yes
N4 . H41 . 0.862    no
N5 . C72 . 1.334(5)    yes
N5 . C83 . 1.359(5)    yes
N6 . C81 . 1.335(5)    yes
N6 . C84 . 1.367(4)    yes
N7 . C50 . 1.404(5)    yes
N7 . C51 . 1.395(5)    yes
N7 . H825 . 0.861    no
N8 . C64 . 1.418(5)    yes
N8 . C65 . 1.391(5)    yes
N8 . H81 . 0.868    no
Cl1 . C10 . 1.741(4)    yes
Cl2 . C14 . 1.733(4)    yes
Cl3 . C24 . 1.735(4)    yes
Cl4 . C28 . 1.744(4)    yes
Cl5 . C52 . 1.736(4)    yes
Cl6 . C56 . 1.740(4)    yes
Cl7 . C66 . 1.733(4)    yes
Cl8 . C70 . 1.738(4)    yes
C1 . C2 . 1.515(5)    yes
C2 . C3 . 1.514(5)    yes
C2 . H21 . 0.975    no
C2 . H22 . 0.969    no
C3 . C4 . 1.392(5)    yes
C3 . C8 . 1.410(5)    yes
C4 . C5 . 1.384(6)    yes
C4 . H824 . 0.927    no
C5 . C6 . 1.380(6)    yes
C5 . H51 . 0.935    no
C6 . C7 . 1.381(6)    yes
C6 . H61 . 0.941    no
C7 . C8 . 1.388(5)    yes
C7 . H71 . 0.937    no
C9 . C10 . 1.401(5)    yes
C9 . C14 . 1.397(5)    yes
C10 . C11 . 1.382(5)    yes
C11 . C12 . 1.369(6)    yes
C11 . H111 . 0.942    no
C12 . C13 . 1.371(6)    yes
C12 . H121 . 0.929    no
C13 . C14 . 1.387(6)    yes
C13 . H131 . 0.942    no
C15 . C16 . 1.523(5)    yes
C16 . C17 . 1.509(5)    yes
C16 . H162 . 0.979    no
C16 . H161 . 0.978    no
C17 . C18 . 1.387(5)    yes
C17 . C22 . 1.413(5)    yes
C18 . C19 . 1.393(6)    yes
C18 . H181 . 0.931    no
C19 . C20 . 1.382(6)    yes
C19 . H191 . 0.947    no
C20 . C21 . 1.381(5)    yes
C20 . H201 . 0.943    no
C21 . C22 . 1.387(5)    yes
C21 . H211 . 0.940    no
C23 . C24 . 1.403(5)    yes
C23 . C28 . 1.393(5)    yes
C24 . C25 . 1.380(5)    yes
C25 . C26 . 1.378(6)    yes
C25 . H251 . 0.931    no
C26 . C27 . 1.378(6)    yes
C26 . H261 . 0.941    no
C27 . C28 . 1.373(5)    yes
C27 . H271 . 0.935    no
C29 . C30 . 1.494(5)    yes
C29 . H293 . 0.961    no
C29 . H291 . 0.952    no
C29 . H292 . 0.963    no
C30 . C31 . 1.410(5)    yes
C31 . C32 . 1.358(5)    yes
C31 . H311 . 0.936    no
C32 . C33 . 1.398(5)    yes
C32 . H321 . 0.933    no
C33 . C34 . 1.426(5)    yes
C33 . C42 . 1.409(5)    yes
C34 . C35 . 1.345(6)    yes
C34 . H341 . 0.933    no
C35 . C36 . 1.426(5)    yes
C35 . H351 . 0.947    no
C36 . C37 . 1.414(6)    yes
C36 . C41 . 1.404(5)    yes
C37 . C38 . 1.363(6)    yes
C37 . H371 . 0.935    no
C38 . C39 . 1.402(6)    yes
C38 . H381 . 0.931    no
C39 . C40 . 1.487(5)    yes
C40 . H401 . 0.947    no
C40 . H403 . 0.952    no
C40 . H402 . 0.956    no
C41 . C42 . 1.441(5)    yes
C43 . C44 . 1.514(5)    yes
C44 . C45 . 1.510(5)    yes
C44 . H442 . 0.969    no
C44 . H441 . 0.968    no
C45 . C46 . 1.388(5)    yes
C45 . C50 . 1.402(5)    yes
C46 . C47 . 1.375(6)    yes
C46 . H461 . 0.936    no
C47 . C48 . 1.376(7)    yes
C47 . H471 . 0.938    no
C48 . C49 . 1.392(6)    yes
C48 . H481 . 0.930    no
C49 . C50 . 1.393(5)    yes
C49 . H491 . 0.932    no
C51 . C52 . 1.404(5)    yes
C51 . C56 . 1.392(5)    yes
C52 . C53 . 1.376(6)    yes
C53 . C54 . 1.380(6)    yes
C53 . H531 . 0.925    no
C54 . C55 . 1.384(6)    yes
C54 . H541 . 0.935    no
C55 . C56 . 1.378(5)    yes
C55 . H551 . 0.931    no
C57 . C58 . 1.510(5)    yes
C58 . C59 . 1.517(5)    yes
C58 . H582 . 0.959    no
C58 . H581 . 0.979    no
C59 . C60 . 1.384(5)    yes
C59 . C64 . 1.404(5)    yes
C60 . C61 . 1.377(6)    yes
C60 . H601 . 0.931    no
C61 . C62 . 1.371(6)    yes
C61 . H611 . 0.943    no
C62 . C63 . 1.387(6)    yes
C62 . H621 . 0.927    no
C63 . C64 . 1.395(5)    yes
C63 . H631 . 0.925    no
C65 . C66 . 1.400(5)    yes
C65 . C70 . 1.399(5)    yes
C66 . C67 . 1.385(6)    yes
C67 . C68 . 1.376(6)    yes
C67 . H671 . 0.935    no
C68 . C69 . 1.373(6)    yes
C68 . H681 . 0.927    no
C69 . C70 . 1.381(6)    yes
C69 . H691 . 0.926    no
C71 . C72 . 1.499(6)    yes
C71 . H711 . 0.976    no
C71 . H712 . 0.965    no
C71 . H713 . 0.953    no
C72 . C73 . 1.405(6)    yes
C73 . C74 . 1.358(6)    yes
C73 . H731 . 0.935    no
C74 . C75 . 1.412(6)    yes
C74 . H741 . 0.928    no
C75 . C76 . 1.420(6)    yes
C75 . C83 . 1.408(5)    yes
C76 . C77 . 1.347(6)    yes
C76 . H761 . 0.936    no
C77 . C78 . 1.432(5)    yes
C77 . H771 . 0.925    no
C78 . C79 . 1.407(5)    yes
C78 . C84 . 1.397(5)    yes
C79 . C80 . 1.364(6)    yes
C79 . H791 . 0.935    no
C80 . C81 . 1.405(5)    yes
C80 . H801 . 0.933    no
C81 . C82 . 1.491(5)    yes
C82 . H821 . 0.951    no
C82 . H822 . 0.947    no
C82 . H823 . 0.945    no
C83 . C84 . 1.446(5)    yes
loop_
 _geom_angle_atom_site_label_1
 _geom_angle_site_symmetry_1
 _geom_angle_atom_site_label_2
 _geom_angle_site_symmetry_2
 _geom_angle_atom_site_label_3
 _geom_angle_site_symmetry_3
 _geom_angle
 _geom_angle_publ_flag
O1 . Mn1 . O2 . 58.51(10)    yes
O1 . Mn1 . O3 . 98.28(13)    yes
O2 . Mn1 . O3 . 102.12(11)    yes
O1 . Mn1 . O4 . 102.86(10)    yes
O2 . Mn1 . O4 . 153.20(11)    yes
O3 . Mn1 . O4 . 58.90(10)    yes
O1 . Mn1 . N1 . 102.01(11)    yes
O2 . Mn1 . N1 . 113.92(11)    yes
O3 . Mn1 . N1 . 143.90(10)    yes
O4 . Mn1 . N1 . 87.45(10)    yes
O1 . Mn1 . N2 . 149.97(10)    yes
O2 . Mn1 . N2 . 94.59(10)    yes
O3 . Mn1 . N2 . 100.56(12)    yes
O4 . Mn1 . N2 . 106.86(11)    yes
N1 . Mn1 . N2 . 75.41(11)    yes
O5 . Mn2 . O6 . 58.09(10)    yes
O5 . Mn2 . O7 . 93.17(12)    yes
O6 . Mn2 . O7 . 96.24(11)    yes
O5 . Mn2 . O8 . 106.57(11)    yes
O6 . Mn2 . O8 . 151.67(11)    yes
O7 . Mn2 . O8 . 58.79(10)    yes
O5 . Mn2 . N5 . 98.62(11)    yes
O6 . Mn2 . N5 . 117.08(11)    yes
O7 . Mn2 . N5 . 145.99(10)    yes
O8 . Mn2 . N5 . 87.23(10)    yes
O5 . Mn2 . N6 . 140.42(11)    yes
O6 . Mn2 . N6 . 89.29(10)    yes
O7 . Mn2 . N6 . 113.76(11)    yes
O8 . Mn2 . N6 . 112.07(11)    yes
N5 . Mn2 . N6 . 75.43(11)    yes
Mn1 . O1 . C1 . 91.2(2)    yes
Mn1 . O2 . C1 . 90.3(2)    yes
Mn1 . O3 . C15 . 91.2(2)    yes
Mn1 . O4 . C15 . 89.0(2)    yes
Mn2 . O5 . C43 . 91.3(2)    yes
Mn2 . O6 . C43 . 90.6(2)    yes
Mn2 . O7 . C57 . 90.5(2)    yes
Mn2 . O8 . C57 . 90.5(2)    yes
H91 . O9 . H92 . 109.3    no
Mn1 . N1 . C30 . 127.1(2)    yes
Mn1 . N1 . C42 . 113.5(2)    yes
C30 . N1 . C42 . 119.0(3)    yes
Mn1 . N2 . C39 . 127.1(3)    yes
Mn1 . N2 . C41 . 114.0(2)    yes
C39 . N2 . C41 . 118.8(3)    yes
C8 . N3 . C9 . 124.0(3)    yes
C8 . N3 . H31 . 114.2    no
C9 . N3 . H31 . 114.7    no
C22 . N4 . C23 . 122.3(3)    yes
C22 . N4 . H41 . 115.4    no
C23 . N4 . H41 . 116.1    no
Mn2 . N5 . C72 . 126.9(3)    yes
Mn2 . N5 . C83 . 113.9(2)    yes
C72 . N5 . C83 . 119.2(3)    yes
Mn2 . N6 . C81 . 126.7(2)    yes
Mn2 . N6 . C84 . 114.5(2)    yes
C81 . N6 . C84 . 118.7(3)    yes
C50 . N7 . C51 . 122.9(3)    yes
C50 . N7 . H825 . 115.1    no
C51 . N7 . H825 . 115.1    no
C64 . N8 . C65 . 122.7(3)    yes
C64 . N8 . H81 . 114.0    no
C65 . N8 . H81 . 115.1    no
O2 . C1 . O1 . 120.0(3)    yes
O2 . C1 . C2 . 119.6(3)    yes
O1 . C1 . C2 . 120.4(3)    yes
C1 . C2 . C3 . 112.7(3)    yes
C1 . C2 . H21 . 109.1    no
C3 . C2 . H21 . 109.0    no
C1 . C2 . H22 . 108.7    no
C3 . C2 . H22 . 108.1    no
H21 . C2 . H22 . 109.1    no
C2 . C3 . C4 . 119.7(4)    yes
C2 . C3 . C8 . 121.2(3)    yes
C4 . C3 . C8 . 119.1(4)    yes
C3 . C4 . C5 . 121.0(4)    yes
C3 . C4 . H824 . 119.9    no
C5 . C4 . H824 . 119.2    no
C4 . C5 . C6 . 119.7(4)    yes
C4 . C5 . H51 . 120.5    no
C6 . C5 . H51 . 119.8    no
C5 . C6 . C7 . 120.3(4)    yes
C5 . C6 . H61 . 120.3    no
C7 . C6 . H61 . 119.4    no
C6 . C7 . C8 . 120.8(4)    yes
C6 . C7 . H71 . 119.7    no
C8 . C7 . H71 . 119.5    no
C3 . C8 . N3 . 118.5(3)    yes
C3 . C8 . C7 . 119.1(4)    yes
N3 . C8 . C7 . 122.3(3)    yes
N3 . C9 . C10 . 121.6(3)    yes
N3 . C9 . C14 . 122.4(3)    yes
C10 . C9 . C14 . 115.8(3)    yes
Cl1 . C10 . C9 . 118.8(3)    yes
Cl1 . C10 . C11 . 118.6(3)    yes
C9 . C10 . C11 . 122.6(4)    yes
C10 . C11 . C12 . 119.3(4)    yes
C10 . C11 . H111 . 119.9    no
C12 . C11 . H111 . 120.8    no
C11 . C12 . C13 . 120.5(4)    yes
C11 . C12 . H121 . 120.0    no
C13 . C12 . H121 . 119.5    no
C12 . C13 . C14 . 119.8(4)    yes
C12 . C13 . H131 . 120.9    no
C14 . C13 . H131 . 119.3    no
Cl2 . C14 . C9 . 119.5(3)    yes
Cl2 . C14 . C13 . 118.7(3)    yes
C9 . C14 . C13 . 121.8(4)    yes
O4 . C15 . O3 . 120.9(3)    yes
O4 . C15 . C16 . 119.2(3)    yes
O3 . C15 . C16 . 119.9(3)    yes
C15 . C16 . C17 . 112.4(3)    yes
C15 . C16 . H162 . 109.7    no
C17 . C16 . H162 . 108.7    no
C15 . C16 . H161 . 108.2    no
C17 . C16 . H161 . 109.1    no
H162 . C16 . H161 . 108.7    no
C16 . C17 . C18 . 120.0(3)    yes
C16 . C17 . C22 . 121.5(3)    yes
C18 . C17 . C22 . 118.4(3)    yes
C17 . C18 . C19 . 121.6(4)    yes
C17 . C18 . H181 . 118.5    no
C19 . C18 . H181 . 119.9    no
C18 . C19 . C20 . 119.4(4)    yes
C18 . C19 . H191 . 119.6    no
C20 . C19 . H191 . 120.9    no
C19 . C20 . C21 . 119.8(4)    yes
C19 . C20 . H201 . 120.2    no
C21 . C20 . H201 . 120.1    no
C20 . C21 . C22 . 121.4(4)    yes
C20 . C21 . H211 . 118.9    no
C22 . C21 . H211 . 119.7    no
C17 . C22 . N4 . 119.0(3)    yes
C17 . C22 . C21 . 119.3(3)    yes
N4 . C22 . C21 . 121.7(3)    yes
N4 . C23 . C24 . 121.7(3)    yes
N4 . C23 . C28 . 123.1(3)    yes
C24 . C23 . C28 . 115.2(3)    yes
Cl3 . C24 . C23 . 118.8(3)    yes
Cl3 . C24 . C25 . 118.8(3)    yes
C23 . C24 . C25 . 122.4(4)    yes
C24 . C25 . C26 . 119.7(4)    yes
C24 . C25 . H251 . 120.5    no
C26 . C25 . H251 . 119.8    no
C25 . C26 . C27 . 119.9(4)    yes
C25 . C26 . H261 . 119.9    no
C27 . C26 . H261 . 120.2    no
C26 . C27 . C28 . 119.4(4)    yes
C26 . C27 . H271 . 120.7    no
C28 . C27 . H271 . 119.8    no
Cl4 . C28 . C23 . 118.4(3)    yes
Cl4 . C28 . C27 . 118.3(3)    yes
C23 . C28 . C27 . 123.3(4)    yes
C30 . C29 . H293 . 109.9    no
C30 . C29 . H291 . 109.6    no
H293 . C29 . H291 . 108.0    no
C30 . C29 . H292 . 109.4    no
H293 . C29 . H292 . 109.5    no
H291 . C29 . H292 . 110.4    no
C29 . C30 . N1 . 117.6(3)    yes
C29 . C30 . C31 . 120.8(3)    yes
N1 . C30 . C31 . 121.7(3)    yes
C30 . C31 . C32 . 119.6(3)    yes
C30 . C31 . H311 . 119.6    no
C32 . C31 . H311 . 120.8    no
C31 . C32 . C33 . 120.2(3)    yes
C31 . C32 . H321 . 120.0    no
C33 . C32 . H321 . 119.8    no
C32 . C33 . C34 . 122.9(3)    yes
C32 . C33 . C42 . 117.4(3)    yes
C34 . C33 . C42 . 119.6(3)    yes
C33 . C34 . C35 . 121.0(4)    yes
C33 . C34 . H341 . 119.0    no
C35 . C34 . H341 . 120.0    no
C34 . C35 . C36 . 120.9(4)    yes
C34 . C35 . H351 . 120.0    no
C36 . C35 . H351 . 119.1    no
C35 . C36 . C37 . 123.0(4)    yes
C35 . C36 . C41 . 120.1(3)    yes
C37 . C36 . C41 . 116.9(4)    yes
C36 . C37 . C38 . 119.6(4)    yes
C36 . C37 . H371 . 120.2    no
C38 . C37 . H371 . 120.2    no
C37 . C38 . C39 . 120.4(4)    yes
C37 . C38 . H381 . 119.5    no
C39 . C38 . H381 . 120.1    no
C38 . C39 . N2 . 121.4(4)    yes
C38 . C39 . C40 . 121.1(4)    yes
N2 . C39 . C40 . 117.5(4)    yes
C39 . C40 . H401 . 110.4    no
C39 . C40 . H403 . 111.1    no
H401 . C40 . H403 . 109.3    no
C39 . C40 . H402 . 110.2    no
H401 . C40 . H402 . 108.6    no
H403 . C40 . H402 . 107.1    no
C36 . C41 . N2 . 122.9(3)    yes
C36 . C41 . C42 . 118.9(3)    yes
N2 . C41 . C42 . 118.1(3)    yes
C41 . C42 . C33 . 119.4(3)    yes
C41 . C42 . N1 . 118.5(3)    yes
C33 . C42 . N1 . 122.1(3)    yes
O6 . C43 . O5 . 119.8(4)    yes
O6 . C43 . C44 . 120.1(3)    yes
O5 . C43 . C44 . 120.1(4)    yes
C43 . C44 . C45 . 112.2(3)    yes
C43 . C44 . H442 . 108.5    no
C45 . C44 . H442 . 108.2    no
C43 . C44 . H441 . 110.3    no
C45 . C44 . H441 . 109.0    no
H442 . C44 . H441 . 108.6    no
C44 . C45 . C46 . 120.5(4)    yes
C44 . C45 . C50 . 120.5(3)    yes
C46 . C45 . C50 . 118.9(4)    yes
C45 . C46 . C47 . 121.3(4)    yes
C45 . C46 . H461 . 119.0    no
C47 . C46 . H461 . 119.6    no
C46 . C47 . C48 . 119.6(4)    yes
C46 . C47 . H471 . 119.9    no
C48 . C47 . H471 . 120.5    no
C47 . C48 . C49 . 120.6(4)    yes
C47 . C48 . H481 . 120.4    no
C49 . C48 . H481 . 119.0    no
C48 . C49 . C50 . 119.7(4)    yes
C48 . C49 . H491 . 120.3    no
C50 . C49 . H491 . 120.0    no
N7 . C50 . C45 . 118.9(3)    yes
N7 . C50 . C49 . 121.4(4)    yes
C45 . C50 . C49 . 119.7(4)    yes
N7 . C51 . C52 . 121.1(3)    yes
N7 . C51 . C56 . 122.8(3)    yes
C52 . C51 . C56 . 116.0(3)    yes
Cl5 . C52 . C51 . 119.7(3)    yes
Cl5 . C52 . C53 . 118.3(3)    yes
C51 . C52 . C53 . 121.9(4)    yes
C52 . C53 . C54 . 120.2(4)    yes
C52 . C53 . H531 . 119.9    no
C54 . C53 . H531 . 119.9    no
C53 . C54 . C55 . 119.7(4)    yes
C53 . C54 . H541 . 120.4    no
C55 . C54 . H541 . 119.9    no
C54 . C55 . C56 . 119.3(4)    yes
C54 . C55 . H551 . 120.5    no
C56 . C55 . H551 . 120.2    no
Cl6 . C56 . C51 . 118.4(3)    yes
Cl6 . C56 . C55 . 118.7(3)    yes
C51 . C56 . C55 . 122.9(4)    yes
O8 . C57 . O7 . 119.5(3)    yes
O8 . C57 . C58 . 119.4(3)    yes
O7 . C57 . C58 . 121.1(3)    yes
C57 . C58 . C59 . 112.4(3)    yes
C57 . C58 . H582 . 107.8    no
C59 . C58 . H582 . 108.1    no
C57 . C58 . H581 . 109.6    no
C59 . C58 . H581 . 109.3    no
H582 . C58 . H581 . 109.5    no
C58 . C59 . C60 . 119.5(3)    yes
C58 . C59 . C64 . 121.7(3)    yes
C60 . C59 . C64 . 118.8(3)    yes
C59 . C60 . C61 . 121.9(4)    yes
C59 . C60 . H601 . 118.7    no
C61 . C60 . H601 . 119.4    no
C60 . C61 . C62 . 119.3(4)    yes
C60 . C61 . H611 . 120.7    no
C62 . C61 . H611 . 120.0    no
C61 . C62 . C63 . 120.5(4)    yes
C61 . C62 . H621 . 120.1    no
C63 . C62 . H621 . 119.4    no
C62 . C63 . C64 . 120.4(4)    yes
C62 . C63 . H631 . 120.2    no
C64 . C63 . H631 . 119.4    no
N8 . C64 . C59 . 120.1(3)    yes
N8 . C64 . C63 . 120.8(3)    yes
C59 . C64 . C63 . 119.1(3)    yes
N8 . C65 . C66 . 121.8(4)    yes
N8 . C65 . C70 . 122.9(3)    yes
C66 . C65 . C70 . 115.3(3)    yes
Cl7 . C66 . C65 . 119.7(3)    yes
Cl7 . C66 . C67 . 117.7(3)    yes
C65 . C66 . C67 . 122.6(4)    yes
C66 . C67 . C68 . 119.3(4)    yes
C66 . C67 . H671 . 120.0    no
C68 . C67 . H671 . 120.7    no
C67 . C68 . C69 . 120.5(4)    yes
C67 . C68 . H681 . 119.8    no
C69 . C68 . H681 . 119.8    no
C68 . C69 . C70 . 119.3(4)    yes
C68 . C69 . H691 . 120.6    no
C70 . C69 . H691 . 120.1    no
Cl8 . C70 . C65 . 118.6(3)    yes
Cl8 . C70 . C69 . 118.4(3)    yes
C65 . C70 . C69 . 122.9(4)    yes
C72 . C71 . H711 . 108.9    no
C72 . C71 . H712 . 108.6    no
H711 . C71 . H712 . 109.2    no
C72 . C71 . H713 . 109.8    no
H711 . C71 . H713 . 110.4    no
H712 . C71 . H713 . 109.9    no
C71 . C72 . N5 . 117.7(4)    yes
C71 . C72 . C73 . 121.3(4)    yes
N5 . C72 . C73 . 121.0(4)    yes
C72 . C73 . C74 . 120.1(4)    yes
C72 . C73 . H731 . 119.4    no
C74 . C73 . H731 . 120.5    no
C73 . C74 . C75 . 120.4(4)    yes
C73 . C74 . H741 . 120.5    no
C75 . C74 . H741 . 119.1    no
C74 . C75 . C76 . 124.0(4)    yes
C74 . C75 . C83 . 116.3(4)    yes
C76 . C75 . C83 . 119.8(4)    yes
C75 . C76 . C77 . 121.5(4)    yes
C75 . C76 . H761 . 119.2    no
C77 . C76 . H761 . 119.3    no
C76 . C77 . C78 . 120.3(4)    yes
C76 . C77 . H771 . 120.1    no
C78 . C77 . H771 . 119.6    no
C77 . C78 . C79 . 122.8(4)    yes
C77 . C78 . C84 . 120.1(4)    yes
C79 . C78 . C84 . 117.1(4)    yes
C78 . C79 . C80 . 119.8(4)    yes
C78 . C79 . H791 . 120.2    no
C80 . C79 . H791 . 119.9    no
C79 . C80 . C81 . 120.0(4)    yes
C79 . C80 . H801 . 121.0    no
C81 . C80 . H801 . 119.0    no
C80 . C81 . N6 . 121.4(3)    yes
C80 . C81 . C82 . 120.5(4)    yes
N6 . C81 . C82 . 118.1(3)    yes
C81 . C82 . H821 . 110.7    no
C81 . C82 . H822 . 111.5    no
H821 . C82 . H822 . 107.7    no
C81 . C82 . H823 . 111.1    no
H821 . C82 . H823 . 107.2    no
H822 . C82 . H823 . 108.4    no
C75 . C83 . N5 . 123.0(3)    yes
C75 . C83 . C84 . 118.9(3)    yes
N5 . C83 . C84 . 118.1(3)    yes
C83 . C84 . C78 . 119.4(3)    yes
C83 . C84 . N6 . 117.7(3)    yes
C78 . C84 . N6 . 122.9(3)    yes
loop_
 _geom_hbond_atom_site_label_D
 _geom_hbond_site_symmetry_D
 _geom_hbond_atom_site_label_H
 _geom_hbond_site_symmetry_H
 _geom_hbond_atom_site_label_A
 _geom_hbond_site_symmetry_A
 _geom_hbond_angle_DHA
 _geom_hbond_distance_DH
 _geom_hbond_distance_HA
 _geom_hbond_distance_DA
 _geom_hbond_publ_flag
O9 . H91 . O5 . 180 0.82 2.11 2.931(6)    yes
O9 . H92 . O5 2_555 179 0.82 1.88 2.696(6)    yes
N4 . H41 . O4 . 156 0.86 2.10 2.909(6)    yes
N3 . H31 . O2 . 156 0.87 2.01 2.821(6)    yes
C60 . H601 . O1 1_455 165 0.93 2.51 3.413(6)    yes
N8 . H81 . O8 . 150 0.87 2.06 2.845(6)    yes
C46 . H461 . O9 . 134 0.94 2.57 3.289(6)    yes
N7 . H825 . O6 . 150 0.86 2.06 2.844(6)    yes
C71 . H713 . O5 . 148 0.95 2.41 3.261(6)    yes


_iucr_refine_instructions_details
;
#
# Punched on 28/12/20 at 12:35:31
#
#LIST     12                                                                    
BLOCK SCALE X'S  U'S 
RIDE O   (   9,X'S) H   (  91,X'S) H   (  92,X'S) 
RIDE N   (   3,X'S) H   (  31,X'S) 
RIDE N   (   4,X'S) H   (  41,X'S) 
RIDE N   (   7,X'S) H   ( 825,X'S) 
RIDE N   (   8,X'S) H   (  81,X'S) 
RIDE C   (   2,X'S) H   (  21,X'S) H   (  22,X'S) 
RIDE C   (   4,X'S) H   ( 824,X'S) 
RIDE C   (   5,X'S) H   (  51,X'S) 
RIDE C   (   6,X'S) H   (  61,X'S) 
RIDE C   (   7,X'S) H   (  71,X'S) 
RIDE C   (  11,X'S) H   ( 111,X'S) 
RIDE C   (  12,X'S) H   ( 121,X'S) 
RIDE C   (  13,X'S) H   ( 131,X'S) 
RIDE C   (  16,X'S) H   ( 162,X'S) H   ( 161,X'S) 
RIDE C   (  18,X'S) H   ( 181,X'S) 
RIDE C   (  19,X'S) H   ( 191,X'S) 
RIDE C   (  20,X'S) H   ( 201,X'S) 
RIDE C   (  21,X'S) H   ( 211,X'S) 
RIDE C   (  25,X'S) H   ( 251,X'S) 
RIDE C   (  26,X'S) H   ( 261,X'S) 
RIDE C   (  27,X'S) H   ( 271,X'S) 
RIDE C   (  29,X'S) H   ( 293,X'S) H   ( 291,X'S) H   ( 292,X'S) 
RIDE C   (  31,X'S) H   ( 311,X'S) 
RIDE C   (  32,X'S) H   ( 321,X'S) 
RIDE C   (  34,X'S) H   ( 341,X'S) 
RIDE C   (  35,X'S) H   ( 351,X'S) 
RIDE C   (  37,X'S) H   ( 371,X'S) 
RIDE C   (  38,X'S) H   ( 381,X'S) 
RIDE C   (  40,X'S) H   ( 401,X'S) H   ( 403,X'S) H   ( 402,X'S) 
RIDE C   (  44,X'S) H   ( 442,X'S) H   ( 441,X'S) 
RIDE C   (  46,X'S) H   ( 461,X'S) 
RIDE C   (  47,X'S) H   ( 471,X'S) 
RIDE C   (  48,X'S) H   ( 481,X'S) 
RIDE C   (  49,X'S) H   ( 491,X'S) 
RIDE C   (  53,X'S) H   ( 531,X'S) 
RIDE C   (  54,X'S) H   ( 541,X'S) 
RIDE C   (  55,X'S) H   ( 551,X'S) 
RIDE C   (  58,X'S) H   ( 582,X'S) H   ( 581,X'S) 
RIDE C   (  60,X'S) H   ( 601,X'S) 
RIDE C   (  61,X'S) H   ( 611,X'S) 
RIDE C   (  62,X'S) H   ( 621,X'S) 
RIDE C   (  63,X'S) H   ( 631,X'S) 
RIDE C   (  67,X'S) H   ( 671,X'S) 
RIDE C   (  68,X'S) H   ( 681,X'S) 
RIDE C   (  69,X'S) H   ( 691,X'S) 
RIDE C   (  71,X'S) H   ( 711,X'S) H   ( 712,X'S) H   ( 713,X'S) 
RIDE C   (  73,X'S) H   ( 731,X'S) 
RIDE C   (  74,X'S) H   ( 741,X'S) 
RIDE C   (  76,X'S) H   ( 761,X'S) 
RIDE C   (  77,X'S) H   ( 771,X'S) 
RIDE C   (  79,X'S) H   ( 791,X'S) 
RIDE C   (  80,X'S) H   ( 801,X'S) 
RIDE C   (  82,X'S) H   ( 821,X'S) H   ( 822,X'S) H   ( 823,X'S) 
END                                                                             
#
# Punched on 28/12/20 at 12:35:31
#
#LIST     16                                                                    
NO 
REM   HREST   START (DO NOT REMOVE THIS LINE) 
REM   HREST   END (DO NOT REMOVE THIS LINE) 
END                                                                             
;
# looking for ARCHIVE-HKL.CIF 
 
_iucr_refine_reflections_details 
; 
# An asterisk in column 34 indicates a format overflow 
# Data was input as F-squared 
  -1   0   0   -0.01    0.01 
  -1   0   0   -0.01    0.02 
   1   0   0    0.01    0.01 
   1   0   0   -0.01    0.01 
  -2   0   0   25.45    0.84 
  -2   0   0   26.52    0.81 
   2   0   0   24.73    0.83 
   2   0   0   26.36    0.80 
  -3   0   0   12.06    0.67 
  -3   0   0   13.19    0.61 
  -3   0   0   14.19    0.64 
  -3   0   0   13.65    0.60 
   3   0   0   13.90    0.61 
   3   0   0   15.63    0.60 
   3   0   0   15.03    0.71 
   3   0   0   14.05    0.71 
  -4   0   0    9.17    0.50 
  -4   0   0    8.78    0.52 
  -4   0   0    8.93    0.47 
  -4   0   0    8.36    0.48 
   4   0   0    9.35    0.52 
   4   0   0    9.09    0.59 
   4   0   0    8.33    0.53 
   4   0   0    9.27    0.52 
  -5   0   0    4.97    0.52 
  -5   0   0    4.08    0.43 
  -5   0   0    4.73    0.39 
   5   0   0    4.20    0.48 
   5   0   0    4.86    0.48 
   5   0   0    5.42    0.50 
   5   0   0    4.32    0.40 
  -6   0   0   17.84    0.83 
  -6   0   0   17.72    0.96 
  -6   0   0   16.76    0.91 
   6   0   0   18.77    0.84 
   6   0   0   15.16    0.98 
   6   0   0   17.10    0.89 
   6   0   0   18.33    0.88 
  -7   0   0   15.08    0.92 
  -7   0   0   15.36    0.76 
  -7   0   0   14.76    0.88 
   7   0   0   14.33    1.02 
   7   0   0   12.66    0.81 
   7   0   0   13.68    0.83 
   7   0   0   14.05    0.98 
  -8   0   0    4.20    0.43 
  -8   0   0    3.82    0.56 
  -8   0   0    2.84    0.44 
   8   0   0    2.42    0.69 
   8   0   0    4.42    0.58 
   8   0   0    2.83    0.49 
   8   0   0    3.62    0.83 
  -9   0   0   17.16    1.03 
  -9   0   0   17.48    0.84 
  -9   0   0   16.23    1.03 
   9   0   0   16.49    1.06 
   9   0   0   16.15    1.20 
   9   0   0   15.99    1.02 
 -10   0   0    1.16    0.38 
 -10   0   0   -0.26    0.44 
 -10   0   0   -0.01    0.58 
  10   0   0    1.65    0.70 
  10   0   0    2.02    0.83 
 -11   0   0    0.56    0.48 
 -11   0   0    0.95    0.64 
 -11   0   0    0.00    0.62 
  11   0   0    0.65    0.74 
  11   0   0   -0.88    0.81 
 -12   0   0   -0.15    0.49 
 -12   0   0    0.80    0.50 
 -12   0   0    0.51    0.69 
  12   0   0    0.37    0.78 
  12   0   0    2.14    0.95 
 -13   0   0    1.79    0.77 
 -13   0   0    0.36    0.56 
 -13   0   0    1.46    0.78 
  13   0   0   -0.02    0.87 
  13   0   0   -0.40    0.73 
  14  -1   0    3.49    1.22 
 -14   1   0    3.83    0.95 
 -14   1   0    4.53    0.79 
 -14   1   0    5.39    1.04 
  13  -1   0    0.42    0.91 
  13  -1   0    0.17    0.71 
 -13   1   0   -0.12    0.67 
 -13   1   0    0.04    0.68 
 -13   1   0    0.50    0.58 
  12  -1   0    3.15    0.83 
  12  -1   0    2.79    0.90 
 -12   1   0    2.87    0.78 
 -12   1   0    4.29    0.65 
 -12   1   0    5.11    0.88 
  11  -1   0    5.00    0.88 
  11  -1   0    9.52    1.03 
 -11   1   0    7.92    0.88 
 -11   1   0    9.12    0.86 
 -11   1   0    7.07    0.90 
  10  -1   0    1.95    0.74 
  10  -1   0    0.51    0.60 
 -10   1   0    2.07    0.63 
 -10   1   0    1.26    0.51 
 -10   1   0    1.20    0.47 
   9  -1   0   10.10    0.88 
   9  -1   0   11.79    0.88 
   9  -1   0   10.36    0.94 
  -9   1   0   10.00    0.88 
  -9   1   0   11.62    0.98 
  -9   1   0    9.05    0.76 
   8  -1   0    2.90    0.63 
   8  -1   0    1.25    0.43 
   8  -1   0    2.55    0.59 
   8  -1   0    3.20    0.67 
  -8   1   0    3.16    0.48 
  -8   1   0    2.69    0.59 
   7  -1   0    6.67    0.73 
   7  -1   0    8.21    0.80 
   7  -1   0    7.22    0.58 
   7  -1   0    8.10    0.72 
  -7   1   0    7.97    0.67 
  -7   1   0    7.74    0.59 
  -7   1   0    7.10    0.62 
  -7   1   0    8.95    0.73 
   6  -1   0    0.79    0.44 
   6  -1   0    0.40    0.33 
   6  -1   0    0.66    0.47 
   6  -1   0   -0.08    0.34 
  -6   1   0    0.54    0.32 
  -6   1   0   -0.05    0.29 
  -6   1   0    0.56    0.40 
  -6   1   0    0.25    0.42 
   5  -1   0   36.73    1.32 
   5  -1   0   40.34    1.38 
   5  -1   0   39.08    1.29 
   5  -1   0   38.02    1.36 
  -5   1   0   38.65    1.38 
  -5   1   0   36.35    1.27 
  -5   1   0   37.78    1.31 
  -5   1   0   36.80    1.35 
   4  -1   0    0.55    0.34 
   4  -1   0    2.15    0.36 
   4  -1   0    1.54    0.40 
   4  -1   0    1.27    0.27 
  -4   1   0    1.22    0.33 
  -4   1   0    1.64    0.38 
  -4   1   0    1.63    0.31 
  -4   1   0    0.90    0.28 
   3  -1   0   88.31    2.52 
   3  -1   0   85.41    2.53 
   3  -1   0   87.87    2.48 
   3  -1   0   85.08    2.54 
  -3   1   0   87.76    2.53 
  -3   1   0   87.10    2.51 
  -3   1   0   89.83    2.49 
  -3   1   0   87.73    2.54 
   1  -1   0    0.07    0.03 
   1  -1   0    0.00    0.02 
   1  -1   0   -0.01    0.02 
  -1   1   0    0.00    0.02 
  -1   1   0    0.00    0.01 
  -1   1   0    0.03    0.02 
   0  -1   0    0.02    0.01 
   0  -1   0    0.14    0.04 
   0   1   0    0.08    0.03 
   0   1   0    0.05    0.02 
   0   1   0    0.03    0.04 
  -2  -1   0   31.27    1.01 
  -2  -1   0   29.89    0.89 
  -2  -1   0   29.47    1.00 
  -2  -1   0   30.10    0.92 
   2   1   0   29.79    1.01 
   2   1   0   30.08    0.93 
   2   1   0   29.62    0.98 
   2   1   0   30.25    0.91 
  -3  -1   0   59.93    1.81 
  -3  -1   0   57.76    1.83 
  -3  -1   0   60.73    1.73 
  -3  -1   0   61.68    1.70 
   3   1   0   58.22    1.73 
   3   1   0   57.78    1.83 
   3   1   0   60.20    1.84 
   3   1   0   58.17    1.78 
  -4  -1   0  133.04    3.81 
  -4  -1   0  133.69    3.66 
  -4  -1   0  133.31    3.83 
  -4  -1   0  132.21    3.69 
   4   1   0  133.08    3.77 
   4   1   0  133.53    3.83 
   4   1   0  128.99    3.84 
   4   1   0  137.49    3.73 
  -5  -1   0    0.58    0.24 
  -5  -1   0    0.04    0.28 
  -5  -1   0    0.21    0.23 
  -5  -1   0    0.48    0.28 
   5   1   0    0.47    0.33 
   5   1   0   -0.26    0.30 
   5   1   0   -0.17    0.25 
   5   1   0   -0.23    0.28 
  -6  -1   0   27.98    1.17 
  -6  -1   0   27.38    0.97 
  -6  -1   0   29.28    1.21 
  -6  -1   0   28.96    1.06 
   6   1   0   25.75    1.11 
   6   1   0   26.68    1.19 
   6   1   0   27.26    1.21 
   6   1   0   27.56    1.13 
  -7  -1   0   15.56    0.66 
  -7  -1   0   15.47    0.76 
  -7  -1   0   14.14    0.86 
  -7  -1   0   13.72    0.82 
   7   1   0   14.29    0.91 
   7   1   0   15.40    0.86 
   7   1   0   14.53    0.88 
   7   1   0   14.38    1.01 
  -8  -1   0    0.47    0.26 
  -8  -1   0    0.53    0.48 
  -8  -1   0   -0.18    0.33 
   8   1   0    0.87    0.45 
   8   1   0    0.24    0.63 
   8   1   0    1.29    0.51 
  -9  -1   0   18.14    1.01 
  -9  -1   0   16.68    0.75 
  -9  -1   0   18.51    1.26 
   9   1   0   17.65    1.13 
   9   1   0   16.71    1.08 
   9   1   0   17.25    1.24 
 -10  -1   0    1.78    0.42 
 -10  -1   0    1.50    0.53 
 -10  -1   0    1.21    0.51 
  10   1   0    0.86    0.82 
  10   1   0    2.62    0.73 
 -11  -1   0    0.08    0.50 
 -11  -1   0    1.32    0.72 
  11   1   0   -0.12    0.74 
  11   1   0    2.42    0.96 
 -12  -1   0    0.20    0.68 
 -12  -1   0   -0.24    0.48 
 -12  -1   0   -0.68    0.48 
  12   1   0   -0.80    0.85 
  12   1   0   -1.34    0.70 
 -13  -1   0   -0.67    0.73 
 -13  -1   0   -0.69    0.49 
 -13  -1   0    0.79    0.78 
  13   1   0   -0.26    1.00 
  14  -2   0    0.82    1.10 
  14  -2   0   -1.06    0.70 
 -14   2   0   -0.67    0.56 
 -14   2   0   -0.55    0.63 
 -14   2   0    1.48    0.82 
  13  -2   0    0.29    0.78 
  13  -2   0    2.81    1.01 
 -13   2   0    0.29    0.68 
 -13   2   0    2.32    0.81 
 -13   2   0    1.04    0.58 
  12  -2   0    3.55    0.92 
  12  -2   0    3.84    1.04 
 -12   2   0    2.20    0.75 
 -12   2   0    2.20    0.63 
 -12   2   0    2.11    0.71 
  11  -2   0    5.98    1.06 
  11  -2   0    4.41    0.83 
 -11   2   0    4.38    0.81 
 -11   2   0    4.87    0.69 
 -11   2   0    4.98    0.81 
  10  -2   0    1.34    0.68 
  10  -2   0   -0.37    0.53 
 -10   2   0    0.98    0.55 
 -10   2   0    1.50    0.49 
 -10   2   0    0.58    0.46 
   9  -2   0    1.24    0.68 
   9  -2   0    0.60    0.55 
   9  -2   0    0.28    0.47 
  -9   2   0    0.47    0.51 
  -9   2   0    1.75    0.52 
  -9   2   0    1.12    0.43 
  -9   2   0    1.12    0.43 
   8  -2   0   12.96    0.81 
   8  -2   0    9.87    0.83 
   8  -2   0   11.90    0.90 
   8  -2   0   11.40    0.87 
  -8   2   0   12.03    0.78 
  -8   2   0   11.24    0.89 
  -8   2   0   10.66    0.74 
  -8   2   0    9.78    0.81 
   7  -2   0    5.94    0.66 
   7  -2   0    7.86    0.61 
   7  -2   0    5.36    0.62 
   7  -2   0    8.28    0.75 
  -7   2   0    6.81    0.63 
  -7   2   0    6.37    0.68 
  -7   2   0    6.89    0.58 
  -7   2   0    7.39    0.65 
  -7   2   0    8.24    0.68 
   6  -2   0   18.51    0.95 
   6  -2   0   18.85    0.92 
   6  -2   0   19.61    1.03 
   6  -2   0   18.16    1.02 
  -6   2   0   21.16    0.92 
  -6   2   0   18.03    0.89 
  -6   2   0   18.55    0.88 
  -6   2   0   19.60    0.90 
  -6   2   0   18.07    0.89 
   5  -2   0   11.91    0.63 
   5  -2   0   12.23    0.70 
   5  -2   0   12.40    0.73 
   5  -2   0   12.05    0.73 
  -5   2   0   11.46    0.63 
  -5   2   0   12.24    0.63 
  -5   2   0   13.00    0.71 
  -5   2   0   12.24    0.64 
  -5   2   0   10.64    0.64 
   4  -2   0   22.04    0.91 
   4  -2   0   23.20    0.96 
   4  -2   0   23.91    0.94 
   4  -2   0   23.76    0.88 
  -4   2   0   23.64    0.92 
  -4   2   0   22.96    0.90 
  -4   2   0   24.91    0.88 
  -4   2   0   24.40    0.96 
  -4   2   0   22.71    0.90 
   3  -2   0  141.50    3.93 
   3  -2   0  143.76    3.95 
   3  -2   0  146.61    3.88 
   3  -2   0  133.54    3.89 
  -3   2   0  142.61    3.94 
  -3   2   0  140.30    3.94 
  -3   2   0  139.33    3.93 
  -3   2   0  136.52    3.90 
  -3   2   0  144.82    3.88 
  -2   2   0    7.79    0.33 
  -1  -2   0   99.27    2.83 
   1   2   0  104.31    2.84 
   1   2   0  101.04    2.78 
  -2  -2   0   69.28    1.97 
  -2  -2   0   72.12    1.95 
  -2  -2   0   67.73    2.05 
  -2  -2   0   69.91    2.05 
   2   2   0   68.59    2.06 
   2   2   0   68.52    1.96 
   2   2   0   68.60    2.05 
  -3  -2   0   72.54    2.00 
  -3  -2   0   70.73    2.04 
  -3  -2   0   71.04    2.17 
  -3  -2   0   73.41    2.16 
   3   2   0   71.85    2.17 
   3   2   0   68.69    2.16 
   3   2   0   70.51    2.03 
   3   2   0   68.85    2.05 
  -4  -2   0   31.30    1.03 
  -4  -2   0   29.99    1.18 
  -4  -2   0   31.34    1.17 
  -4  -2   0   29.54    0.97 
   4   2   0   32.94    1.18 
   4   2   0   26.04    1.18 
   4   2   0   32.94    1.08 
  -5  -2   0   53.29    1.89 
  -5  -2   0   53.93    1.62 
  -5  -2   0   55.60    1.70 
  -5  -2   0   55.02    1.87 
   5   2   0   53.31    1.93 
   5   2   0   55.43    1.75 
   5   2   0   54.92    1.78 
   5   2   0   53.79    1.87 
  -6  -2   0    7.29    0.45 
  -6  -2   0    8.05    0.65 
  -6  -2   0    8.23    0.74 
  -6  -2   0    7.55    0.51 
   6   2   0    7.26    0.59 
   6   2   0    6.68    0.54 
   6   2   0    7.59    0.68 
   6   2   0    6.44    0.73 
  -7  -2   0    7.24    0.53 
  -7  -2   0    6.96    0.68 
  -7  -2   0    6.90    0.44 
   7   2   0    7.13    0.67 
   7   2   0    7.60    0.82 
   7   2   0    7.03    0.61 
   7   2   0    7.87    0.73 
  -8  -2   0    2.30    0.39 
  -8  -2   0    2.68    0.33 
  -8  -2   0    2.47    0.53 
   8   2   0    2.69    0.48 
   8   2   0    2.57    0.73 
   8   2   0    2.53    0.53 
  -9  -2   0   -0.09    0.40 
  -9  -2   0   -0.03    0.44 
  -9  -2   0   -0.12    0.25 
   9   2   0   -0.14    0.43 
   9   2   0   -0.55    0.55 
   9   2   0    1.95    0.83 
 -10  -2   0    9.27    1.01 
 -10  -2   0    9.47    0.77 
  10   2   0   10.33    1.00 
  10   2   0   10.16    1.23 
 -11  -2   0    0.23    0.66 
 -11  -2   0    0.60    0.52 
  11   2   0   -0.47    0.71 
  11   2   0   -0.36    0.88 
 -12  -2   0    2.16    0.69 
 -12  -2   0    2.05    0.60 
 -12  -2   0    0.51    0.69 
  12   2   0    2.44    0.88 
 -13  -2   0    0.23    0.78 
 -13  -2   0    0.82    0.84 
  13   2   0   -0.20    1.01 
  14  -3   0   -1.67    0.93 
  14  -3   0    2.65    1.08 
 -14   3   0    0.33    0.63 
 -14   3   0    0.77    0.69 
 -14   3   0    1.92    0.82 
  13  -3   0    4.57    1.17 
  13  -3   0    2.63    0.91 
 -13   3   0    4.04    0.80 
 -13   3   0    3.46    0.87 
 -13   3   0    3.70    0.69 
  12  -3   0   -0.49    0.60 
  12  -3   0   -0.74    0.81 
 -12   3   0   -0.45    0.46 
 -12   3   0   -0.18    0.57 
 -12   3   0   -0.44    0.44 
  11  -3   0    2.87    0.92 
  11  -3   0    2.98    0.87 
 -11   3   0    4.26    0.75 
 -11   3   0    2.08    0.58 
 -11   3   0    4.62    0.81 
  10  -3   0   29.78    1.48 
  10  -3   0   24.71    1.42 
 -10   3   0   24.39    1.40 
 -10   3   0   25.39    1.27 
 -10   3   0   24.71    1.31 
   9  -3   0    0.64    0.48 
   9  -3   0    0.79    0.58 
  -9   3   0    1.01    0.43 
  -9   3   0    1.41    0.56 
  -9   3   0    1.95    0.53 
  -9   3   0   -0.31    0.40 
   8  -3   0    1.35    0.58 
   8  -3   0    1.02    0.42 
   8  -3   0    1.37    0.52 
   8  -3   0    2.41    0.62 
  -8   3   0    1.59    0.48 
  -8   3   0    1.51    0.49 
  -8   3   0    2.83    0.47 
  -8   3   0    1.72    0.52 
  -8   3   0    2.54    0.49 
   7  -3   0    5.49    0.67 
   7  -3   0    4.58    0.53 
   7  -3   0    4.49    0.57 
   7  -3   0    4.95    0.63 
  -7   3   0    4.78    0.54 
  -7   3   0    3.57    0.58 
  -7   3   0    4.93    0.52 
  -7   3   0    4.70    0.55 
  -7   3   0    5.26    0.54 
   6  -3   0  148.81    4.38 
   6  -3   0  153.42    4.33 
   6  -3   0  151.43    4.43 
   6  -3   0  143.46    4.42 
  -6   3   0  148.68    4.30 
  -6   3   0  157.79    4.41 
  -6   3   0  151.46    4.37 
  -6   3   0  153.53    4.42 
  -6   3   0  145.45    4.31 
   5  -3   0   12.90    0.69 
   5  -3   0   13.90    0.70 
   5  -3   0   13.53    0.78 
  -5   3   0   13.04    0.72 
  -5   3   0   13.41    0.71 
  -5   3   0   14.72    0.71 
  -5   3   0   14.25    0.68 
  -5   3   0   13.79    0.70 
   4  -3   0   -0.29    0.22 
   4  -3   0    0.36    0.38 
   4  -3   0    0.66    0.34 
   4  -3   0   -0.45    0.33 
   4  -3   0    0.31    0.27 
  -4   3   0   -0.15    0.24 
  -4   3   0    0.01    0.23 
  -4   3   0    0.08    0.22 
  -4   3   0    0.83    0.25 
  -4   3   0   -0.16    0.26 
   3  -3   0    7.02    0.48 
   3  -3   0    6.64    0.46 
   3  -3   0    6.69    0.47 
   3  -3   0    6.72    0.43 
   3  -3   0    6.67    0.53 
  -3   3   0    6.55    0.48 
  -3   3   0    6.58    0.42 
  -3   3   0    5.93    0.51 
  -3   3   0    6.36    0.51 
  -3   3   0    6.10    0.44 
   2  -3   0    5.90    0.47 
   2  -3   0    5.39    0.37 
   2  -3   0    6.20    0.47 
   2  -3   0    6.12    0.41 
   2  -3   0    4.97    0.39 
  -2   3   0    5.87    0.45 
  -2   3   0    6.00    0.39 
  -2   3   0    6.19    0.47 
  -2   3   0    6.75    0.39 
   1  -3   0   94.37    2.80 
   1  -3   0  103.27    2.81 
   1  -3   0  104.40    2.77 
  -1   3   0   90.24    2.78 
  -1   3   0  102.29    2.80 
  -1   3   0  102.75    2.79 
   0  -3   0   19.53    0.74 
   0  -3   0   18.09    0.73 
   0   3   0   17.48    0.73 
   0   3   0   17.86    0.71 
   0   3   0   18.74    0.74 
  -1  -3   0    0.32    0.24 
  -1  -3   0    0.17    0.24 
   1   3   0    0.91    0.35 
   1   3   0    0.53    0.26 
   1   3   0    0.57    0.25 
  -2  -3   0   10.84    0.63 
  -2  -3   0   10.04    0.49 
  -2  -3   0   10.05    0.53 
   2   3   0   10.32    0.55 
   2   3   0   11.45    0.52 
   2   3   0    8.38    0.58 
  -3  -3   0   50.60    1.53 
  -3  -3   0   50.33    1.49 
  -3  -3   0   51.48    1.66 
  -3  -3   0   51.72    1.65 
   3   3   0   48.30    1.65 
   3   3   0   51.96    1.67 
   3   3   0   48.54    1.53 
  -4  -3   0    6.26    0.38 
  -4  -3   0    4.62    0.55 
  -4  -3   0    5.01    0.53 
  -4  -3   0    5.18    0.39 
   4   3   0    4.81    0.57 
   4   3   0    4.07    0.40 
   4   3   0    5.18    0.58 
  -5  -3   0   35.78    1.37 
  -5  -3   0   35.51    1.22 
  -5  -3   0   36.64    1.16 
  -5  -3   0   35.54    1.44 
   5   3   0   35.88    1.48 
   5   3   0   37.63    1.44 
   5   3   0   36.53    1.09 
   5   3   0   34.16    1.28 
  -6  -3   0   21.49    0.79 
  -6  -3   0   20.58    1.07 
  -6  -3   0   20.31    0.88 
  -6  -3   0   22.08    1.13 
   6   3   0   21.42    0.94 
   6   3   0   20.40    1.07 
   6   3   0   22.39    1.21 
   6   3   0   21.49    0.77 
   6   3   0   24.42    1.05 
  -7  -3   0   14.74    0.91 
  -7  -3   0   13.19    0.74 
  -7  -3   0   13.43    0.59 
   7   3   0   15.11    0.83 
   7   3   0   12.78    0.82 
   7   3   0   14.69    1.03 
  -8  -3   0    4.32    0.50 
  -8  -3   0    4.50    0.37 
  -8  -3   0    2.97    0.71 
   8   3   0    2.75    0.53 
   8   3   0    3.88    0.66 
   8   3   0    4.07    0.42 
   8   3   0    2.44    0.83 
  -9  -3   0   13.36    1.17 
  -9  -3   0   13.72    0.85 
   9   3   0   16.26    1.00 
   9   3   0   13.05    1.04 
   9   3   0   11.98    1.23 
 -10  -3   0    0.93    0.47 
 -10  -3   0    0.33    0.64 
  10   3   0    0.28    0.85 
  10   3   0   -0.76    0.60 
 -11  -3   0    3.98    0.86 
 -11  -3   0    3.41    0.60 
  11   3   0    3.18    0.83 
  11   3   0    2.54    1.08 
 -12  -3   0   13.77    1.35 
  12   3   0    7.40    1.36 
  14  -4   0    1.17    0.94 
 -14   4   0    0.88    0.66 
 -14   4   0    1.77    0.78 
 -14   4   0    3.02    0.82 
  13  -4   0    0.15    0.71 
  13  -4   0   -1.07    0.89 
 -13   4   0    0.85    0.65 
 -13   4   0   -0.95    0.61 
 -13   4   0   -0.64    0.50 
  12  -4   0   -1.23    0.72 
  12  -4   0    0.54    0.88 
 -12   4   0    0.59    0.56 
 -12   4   0    1.21    0.56 
 -12   4   0    0.36    0.51 
  11  -4   0    4.29    0.89 
  11  -4   0    5.73    1.01 
 -11   4   0    5.01    0.73 
 -11   4   0    3.35    0.75 
 -11   4   0    4.50    0.74 
  10  -4   0    0.09    0.65 
  10  -4   0    1.17    0.74 
 -10   4   0   -0.32    0.51 
 -10   4   0    0.65    0.58 
 -10   4   0    0.39    0.48 
   9  -4   0    2.01    0.68 
   9  -4   0    2.50    0.67 
  -9   4   0    3.18    0.53 
  -9   4   0    2.78    0.58 
  -9   4   0    4.28    0.60 
  -9   4   0    2.80    0.56 
   8  -4   0    4.83    0.72 
   8  -4   0    4.71    0.58 
   8  -4   0    4.81    0.69 
  -8   4   0    5.68    0.63 
  -8   4   0    5.72    0.60 
  -8   4   0    5.89    0.64 
  -8   4   0    5.74    0.61 
  -8   4   0    7.21    0.84 
   7  -4   0    0.64    0.38 
   7  -4   0    0.96    0.51 
   7  -4   0    0.36    0.38 
  -7   4   0    1.04    0.33 
  -7   4   0    0.88    0.43 
  -7   4   0    0.58    0.38 
  -7   4   0    0.90    0.47 
  -7   4   0    0.51    0.34 
   6  -4   0    2.83    0.45 
   6  -4   0    3.05    0.50 
   6  -4   0    3.72    0.58 
   6  -4   0    3.12    0.48 
  -6   4   0    2.56    0.44 
  -6   4   0    3.12    0.50 
  -6   4   0    3.65    0.46 
  -6   4   0    3.46    0.48 
  -6   4   0    4.08    0.56 
   5  -4   0   31.33    1.07 
   5  -4   0   29.69    1.18 
   5  -4   0   30.95    1.14 
   5  -4   0   29.23    1.20 
   5  -4   0   28.07    1.20 
  -5   4   0   31.00    1.18 
  -5   4   0   28.34    1.04 
  -5   4   0   29.73    1.13 
  -5   4   0   27.70    1.13 
  -5   4   0   29.20    1.17 
   4  -4   0    6.39    0.43 
   4  -4   0    5.50    0.45 
   4  -4   0    5.89    0.54 
   4  -4   0    6.70    0.54 
   4  -4   0    6.15    0.53 
  -4   4   0    7.81    0.56 
  -4   4   0    6.16    0.42 
  -4   4   0    6.27    0.48 
  -4   4   0    7.19    0.53 
   3  -4   0   26.63    0.97 
   3  -4   0   27.09    0.91 
   3  -4   0   26.98    1.00 
   3  -4   0   25.15    1.00 
   3  -4   0   24.07    1.02 
  -3   4   0   26.92    0.98 
  -3   4   0   26.93    1.03 
  -3   4   0   27.59    0.98 
  -3   4   0   26.06    0.96 
   2  -4   0  148.10    4.13 
   2  -4   0  149.33    4.12 
   2  -4   0  151.75    4.08 
   2  -4   0  141.24    4.13 
  -2   4   0  144.07    4.11 
  -2   4   0  151.94    4.12 
  -2   4   0  143.74    4.11 
   1  -4   0    3.06    0.34 
   1  -4   0    4.60    0.47 
   1  -4   0    3.21    0.42 
  -1   4   0    4.20    0.35 
  -1   4   0    4.15    0.37 
  -1   4   0    4.04    0.38 
   0  -4   0    3.80    0.46 
   0  -4   0    4.55    0.45 
   0   4   0    5.08    0.41 
   0   4   0    4.15    0.43 
   0   4   0    4.30    0.45 
  -1  -4   0   30.47    1.09 
  -1  -4   0   28.65    1.10 
   1   4   0   29.36    1.10 
   1   4   0   30.53    1.08 
   1   4   0   29.84    1.03 
  -2  -4   0   12.38    0.63 
  -2  -4   0   12.10    0.67 
   2   4   0   11.26    0.62 
   2   4   0   12.29    0.59 
   2   4   0   11.40    0.67 
  -3  -4   0   51.76    1.59 
  -3  -4   0   50.96    1.73 
  -3  -4   0   51.04    1.73 
   3   4   0   50.65    1.61 
   3   4   0   52.53    1.77 
   3   4   0   50.02    1.73 
  -4  -4   0  103.99    3.20 
  -4  -4   0  105.01    3.03 
  -4  -4   0  107.33    3.19 
   4   4   0  102.96    3.23 
   4   4   0  106.33    3.26 
   4   4   0  104.42    3.05 
  -5  -4   0   10.85    0.61 
  -5  -4   0   10.20    0.81 
  -5  -4   0   12.07    0.73 
   5   4   0   10.44    0.87 
   5   4   0   10.22    0.62 
   5   4   0   11.46    0.81 
  -6  -4   0    2.89    0.38 
  -6  -4   0    2.97    0.51 
   6   4   0    3.94    0.59 
   6   4   0    3.38    0.68 
  -7  -4   0    9.71    0.85 
  -7  -4   0    9.07    0.63 
   7   4   0    9.11    0.48 
   7   4   0    9.66    0.90 
   7   4   0    8.44    0.79 
  -8  -4   0    0.90    0.39 
  -8  -4   0    0.09    0.59 
   8   4   0    0.21    0.54 
   8   4   0    1.94    0.83 
  -9  -4   0    6.82    0.93 
  -9  -4   0    6.68    0.63 
   9   4   0    7.02    0.87 
   9   4   0    5.34    1.03 
 -10  -4   0    0.41    0.44 
 -10  -4   0    1.32    0.58 
  10   4   0    2.02    0.77 
  10   4   0    2.12    0.72 
 -11  -4   0    2.63    0.73 
 -11  -4   0    3.59    0.88 
  11   4   0    3.72    0.93 
 -12  -4   0    3.93    0.82 
  12   4   0    4.19    0.99 
  14  -5   0    2.05    1.16 
 -14   5   0    4.26    0.81 
 -14   5   0    2.76    0.78 
 -14   5   0    3.21    0.78 
  13  -5   0   -0.46    0.98 
 -13   5   0   -0.50    0.52 
 -13   5   0   -0.59    0.61 
 -13   5   0    0.91    0.65 
  12  -5   0   -1.36    0.73 
 -12   5   0    1.33    0.56 
 -12   5   0    1.08    0.68 
 -12   5   0    0.63    0.54 
  11  -5   0    2.08    0.82 
 -11   5   0    2.80    0.63 
 -11   5   0    1.33    0.53 
 -11   5   0    1.27    0.52 
  10  -5   0    6.56    0.83 
  10  -5   0    5.47    0.91 
 -10   5   0    5.61    0.73 
 -10   5   0    5.57    0.81 
 -10   5   0    7.06    0.79 
   9  -5   0   32.69    1.64 
   9  -5   0   37.72    1.64 
  -9   5   0   34.99    1.49 
  -9   5   0   35.31    1.51 
  -9   5   0   32.38    1.44 
   8  -5   0    3.40    0.58 
   8  -5   0    4.98    0.71 
   8  -5   0    5.86    0.63 
   8  -5   0    4.61    0.61 
  -8   5   0    4.45    0.64 
  -8   5   0    5.01    0.63 
  -8   5   0    3.93    0.57 
  -8   5   0    4.51    0.53 
   7  -5   0    2.06    0.44 
   7  -5   0    0.22    0.54 
   7  -5   0    1.39    0.43 
   7  -5   0    2.03    0.47 
  -7   5   0    2.42    0.49 
  -7   5   0    1.45    0.42 
  -7   5   0    2.52    0.52 
  -7   5   0    2.26    0.45 
  -7   5   0    1.94    0.49 
   6  -5   0   -0.36    0.44 
   6  -5   0   -0.09    0.33 
   6  -5   0   -0.05    0.37 
   6  -5   0   -0.10    0.36 
   6  -5   0    0.44    0.50 
  -6   5   0    0.07    0.28 
  -6   5   0   -0.23    0.31 
  -6   5   0   -0.01    0.30 
  -6   5   0   -0.11    0.29 
  -6   5   0    0.26    0.41 
   5  -5   0    0.59    0.37 
   5  -5   0    0.79    0.35 
   5  -5   0    1.09    0.32 
   5  -5   0    0.66    0.43 
   5  -5   0    1.51    0.46 
  -5   5   0    1.12    0.32 
  -5   5   0    0.85    0.35 
  -5   5   0    0.37    0.29 
  -5   5   0    0.67    0.29 
   4  -5   0   47.76    1.54 
   4  -5   0   44.42    1.58 
   4  -5   0   46.18    1.45 
   4  -5   0   45.54    1.58 
   4  -5   0   42.62    1.55 
  -4   5   0   46.55    1.54 
  -4   5   0   46.66    1.46 
  -4   5   0   48.56    1.55 
  -4   5   0   44.78    1.55 
  -4   5   0   46.01    1.56 
   3  -5   0   48.26    1.60 
   3  -5   0   47.39    1.50 
   3  -5   0   44.37    1.56 
   3  -5   0   47.97    1.61 
   3  -5   0   51.00    1.56 
  -3   5   0   47.57    1.54 
  -3   5   0   47.24    1.59 
  -3   5   0   48.74    1.58 
  -3   5   0   50.48    1.58 
   2  -5   0   28.25    1.03 
   2  -5   0   28.38    1.08 
   2  -5   0   28.95    1.01 
   2  -5   0   27.52    1.04 
  -2   5   0   27.66    1.06 
  -2   5   0   28.57    1.06 
  -2   5   0   28.92    1.06 
   1  -5   0   37.53    1.29 
   1  -5   0   35.77    1.28 
   1  -5   0   37.70    1.29 
  -1   5   0   37.70    1.29 
  -1   5   0   37.67    1.30 
  -1   5   0   37.75    1.27 
   0  -5   0    2.05    0.38 
   0  -5   0    1.06    0.33 
   0   5   0    1.79    0.35 
   0   5   0    1.73    0.36 
   0   5   0    2.29    0.31 
  -1  -5   0    1.57    0.36 
  -1  -5   0    1.31    0.38 
   1   5   0    1.54    0.32 
   1   5   0    2.53    0.42 
   1   5   0    1.77    0.39 
   1   5   0    1.64    0.31 
  -2  -5   0   16.56    0.86 
  -2  -5   0   14.17    0.74 
   2   5   0   16.45    0.73 
   2   5   0   15.19    0.85 
   2   5   0   13.47    0.74 
  -3  -5   0    6.14    0.54 
  -3  -5   0    4.85    0.53 
  -3  -5   0    5.67    0.44 
   3   5   0    6.76    0.66 
   3   5   0    5.44    0.55 
   3   5   0    4.37    0.47 
  -4  -5   0    0.82    0.29 
  -4  -5   0    2.67    0.49 
  -4  -5   0    1.55    0.48 
   4   5   0    2.67    0.53 
   4   5   0    2.30    0.55 
   4   5   0    1.50    0.36 
  -5  -5   0   -1.47    0.37 
  -5  -5   0   -0.51    0.39 
  -5  -5   0    0.07    0.27 
   5   5   0    0.42    0.36 
   5   5   0    0.40    0.52 
   5   5   0    0.81    0.52 
  -6  -5   0    0.30    0.30 
  -6  -5   0    0.45    0.38 
   6   5   0    0.31    0.44 
  -7  -5   0    9.25    0.88 
  -7  -5   0    9.13    0.64 
   7   5   0    9.49    0.95 
   7   5   0   10.97    0.88 
  -8  -5   0    6.78    0.90 
  -8  -5   0    6.35    0.61 
   8   5   0    4.66    0.74 
   8   5   0    7.72    1.07 
  -9  -5   0    0.19    0.43 
  -9  -5   0   -0.86    0.58 
   9   5   0    0.76    0.66 
   9   5   0   -1.31    0.56 
 -10  -5   0   20.70    1.53 
 -10  -5   0   17.43    1.01 
  10   5   0   17.14    1.58 
  10   5   0   16.10    1.23 
 -11  -5   0    1.12    0.81 
  11   5   0   -0.17    0.98 
  14  -6   0   -1.85    0.89 
  14  -6   0    0.38    0.72 
 -14   6   0    1.51    0.66 
 -14   6   0    2.68    0.85 
 -14   6   0    0.24    0.57 
  13  -6   0    1.92    0.80 
  13  -6   0   -0.53    0.88 
 -13   6   0    0.62    0.63 
 -13   6   0    0.64    0.68 
 -13   6   0    1.29    0.66 
  12  -6   0   -1.89    0.74 
  12  -6   0    2.26    0.91 
 -12   6   0   -0.13    0.61 
 -12   6   0   -0.11    0.48 
 -12   6   0   -0.07    0.53 
  11  -6   0    3.35    0.88 
  11  -6   0    3.45    0.92 
 -11   6   0    3.59    0.69 
 -11   6   0    5.47    0.75 
 -11   6   0    3.96    0.69 
  10  -6   0    0.62    0.72 
  10  -6   0   -0.44    0.69 
 -10   6   0    0.22    0.45 
 -10   6   0    0.50    0.56 
 -10   6   0   -0.24    0.49 
   9  -6   0    0.36    0.49 
   9  -6   0    0.89    0.63 
  -9   6   0    1.32    0.45 
  -9   6   0    0.72    0.43 
  -9   6   0    2.14    0.54 
   8  -6   0   50.61    2.09 
   8  -6   0   54.18    2.11 
   8  -6   0   55.16    2.11 
  -8   6   0   57.59    2.08 
  -8   6   0   52.80    1.88 
  -8   6   0   55.30    1.99 
  -8   6   0   58.68    2.08 
   7  -6   0   15.91    1.03 
   7  -6   0   14.73    1.03 
   7  -6   0   15.98    0.92 
   7  -6   0   15.08    0.89 
  -7   6   0   14.38    0.93 
  -7   6   0   15.64    0.87 
  -7   6   0   14.42    0.90 
  -7   6   0   16.50    0.82 
  -7   6   0   14.34    0.91 
   6  -6   0   53.08    1.89 
   6  -6   0   50.79    1.65 
   6  -6   0   52.40    1.85 
   6  -6   0   45.44    1.78 
   6  -6   0   44.26    1.69 
  -6   6   0   50.04    1.74 
  -6   6   0   49.19    1.82 
  -6   6   0   50.57    1.65 
  -6   6   0   50.42    1.79 
  -6   6   0   52.36    1.81 
   5  -6   0   29.07    1.23 
   5  -6   0   31.08    1.36 
   5  -6   0   30.53    1.25 
   5  -6   0   30.35    1.23 
   5  -6   0   30.47    1.12 
  -5   6   0   32.47    1.26 
  -5   6   0   32.36    1.26 
  -5   6   0   31.15    1.26 
  -5   6   0   30.84    1.26 
  -5   6   0   31.81    1.13 
   4  -6   0    5.31    0.58 
   4  -6   0    4.52    0.48 
   4  -6   0    5.36    0.60 
   4  -6   0    5.12    0.58 
   4  -6   0    5.26    0.46 
  -4   6   0    4.46    0.47 
  -4   6   0    5.75    0.50 
  -4   6   0    4.92    0.54 
  -4   6   0    5.00    0.48 
   3  -6   0    8.26    0.65 
   3  -6   0    9.23    0.66 
   3  -6   0    9.76    0.68 
   3  -6   0    7.62    0.53 
  -3   6   0    8.51    0.56 
  -3   6   0    8.81    0.55 
  -3   6   0    9.08    0.56 
   2  -6   0   39.19    1.43 
   2  -6   0   39.45    1.34 
   2  -6   0   40.10    1.39 
   2  -6   0   37.40    1.43 
  -2   6   0   43.01    1.40 
  -2   6   0   42.84    1.43 
  -2   6   0   39.08    1.39 
   1  -6   0  104.06    3.11 
   1  -6   0  105.08    3.10 
   1  -6   0  104.95    3.08 
  -1   6   0   99.01    3.07 
  -1   6   0  104.02    3.06 
  -1   6   0  107.20    3.09 
   0  -6   0   83.55    2.63 
   0  -6   0   88.32    2.63 
   0   6   0   84.02    2.62 
   0   6   0   84.10    2.61 
   0   6   0   84.32    2.55 
  -1  -6   0   34.35    1.34 
  -1  -6   0   33.44    1.32 
   1   6   0   34.02    1.33 
   1   6   0   31.64    1.23 
   1   6   0   34.27    1.24 
   1   6   0   34.02    1.33 
  -2  -6   0   17.90    0.87 
  -2  -6   0   18.22    0.97 
   2   6   0   17.41    0.82 
   2   6   0   16.87    0.86 
   2   6   0   16.27    0.94 
   2   6   0   16.98    0.88 
  -3  -6   0    4.28    0.43 
  -3  -6   0    5.40    0.60 
  -3  -6   0    4.24    0.59 
   3   6   0    4.14    0.59 
   3   6   0    5.34    0.53 
   3   6   0    5.13    0.57 
  -4  -6   0   11.66    0.86 
  -4  -6   0    9.66    0.62 
  -4  -6   0    9.92    0.83 
   4   6   0   10.36    0.85 
   4   6   0   11.06    0.72 
   4   6   0    8.71    0.83 
  -5  -6   0    5.96    0.50 
  -5  -6   0    7.11    0.71 
   5   6   0    5.37    0.58 
   5   6   0    5.88    0.70 
  -6  -6   0    3.21    0.69 
  -6  -6   0    2.93    0.41 
   6   6   0    2.12    0.76 
   6   6   0    2.35    0.50 
  -7  -6   0    0.83    0.39 
  -7  -6   0    0.70    0.63 
   7   6   0   -0.76    0.72 
  -8  -6   0    3.74    0.51 
  -8  -6   0    3.51    0.83 
   8   6   0    4.50    0.99 
   8   6   0    3.05    0.69 
  -9  -6   0    0.91    0.47 
  -9  -6   0    0.70    0.57 
   9   6   0    0.83    0.66 
   9   6   0    0.83    0.70 
 -10  -6   0   -0.99    0.65 
  10   6   0   -0.99    0.90 
 -11  -6   0    1.94    0.86 
  11   6   0   -0.08    1.06 
  14  -7   0    2.51    1.27 
  14  -7   0    4.54    1.13 
 -14   7   0    4.85    0.85 
 -14   7   0    6.50    0.92 
 -14   7   0    8.23    1.03 
  13  -7   0    3.97    1.05 
  13  -7   0    3.03    1.00 
 -13   7   0    4.94    0.82 
 -13   7   0    3.69    0.85 
 -13   7   0    3.58    0.76 
  12  -7   0   -1.34    0.78 
  12  -7   0   -0.01    0.60 
 -12   7   0    0.32    0.53 
 -12   7   0   -0.43    0.54 
 -12   7   0    0.08    0.64 
  11  -7   0    8.48    1.08 
  11  -7   0    7.40    0.93 
 -11   7   0    9.86    0.90 
 -11   7   0    8.71    1.01 
 -11   7   0    8.81    0.92 
  10  -7   0    1.28    0.75 
  10  -7   0    2.37    0.65 
 -10   7   0    2.66    0.64 
 -10   7   0    3.32    0.72 
 -10   7   0    2.83    0.58 
   9  -7   0   -0.53    0.67 
   9  -7   0    1.35    0.68 
  -9   7   0    0.95    0.43 
  -9   7   0    1.78    0.54 
  -9   7   0   -0.16    0.41 
   8  -7   0   22.86    1.28 
   8  -7   0   19.31    1.24 
   8  -7   0   20.81    1.27 
  -8   7   0   22.43    1.15 
  -8   7   0   19.04    1.05 
  -8   7   0   19.32    1.00 
   7  -7   0    8.73    0.63 
   7  -7   0   10.19    0.92 
   7  -7   0    9.37    0.79 
   7  -7   0    9.87    0.88 
  -7   7   0   13.23    0.94 
  -7   7   0    9.85    0.68 
  -7   7   0    9.69    0.81 
  -7   7   0   10.48    0.83 
  -7   7   0    9.17    0.77 
   6  -7   0   69.49    2.33 
   6  -7   0   63.77    2.07 
   6  -7   0   65.21    2.32 
   6  -7   0   64.25    2.18 
   6  -7   0   67.85    2.34 
  -6   7   0   67.84    2.21 
  -6   7   0   71.69    2.28 
  -6   7   0   64.93    2.24 
  -6   7   0   64.40    2.23 
   5  -7   0   24.78    1.19 
   5  -7   0   21.60    1.04 
   5  -7   0   22.22    1.13 
   5  -7   0   23.78    1.05 
   5  -7   0   19.94    0.92 
  -5   7   0   21.33    1.04 
  -5   7   0   22.64    1.01 
  -5   7   0   22.15    1.03 
  -5   7   0   20.90    1.05 
   4  -7   0   15.75    0.83 
   4  -7   0   15.26    0.93 
   4  -7   0   15.67    0.87 
   4  -7   0   17.85    0.87 
   4  -7   0   16.00    0.78 
  -4   7   0   14.35    0.79 
  -4   7   0   16.87    0.89 
  -4   7   0   15.43    0.83 
   3  -7   0   21.40    0.96 
   3  -7   0   22.94    1.06 
   3  -7   0   22.91    1.01 
   3  -7   0   20.98    1.05 
  -3   7   0   21.63    0.97 
  -3   7   0   22.42    1.04 
  -3   7   0   21.16    1.01 
   2  -7   0   18.71    0.85 
   2  -7   0   18.38    0.98 
   2  -7   0   18.95    0.88 
   2  -7   0   18.28    0.97 
  -2   7   0   18.84    0.88 
  -2   7   0   18.71    0.93 
  -2   7   0   19.29    0.94 
   1  -7   0    1.29    0.46 
   1  -7   0    0.79    0.43 
   1  -7   0    0.87    0.45 
  -1   7   0    1.29    0.34 
  -1   7   0    1.16    0.39 
  -1   7   0    0.72    0.33 
   0  -7   0   44.18    1.70 
   0  -7   0   50.24    1.74 
   0   7   0   48.84    1.72 
   0   7   0   43.64    1.69 
   0   7   0   50.14    1.65 
  -1  -7   0    2.78    0.52 
  -1  -7   0    3.11    0.54 
   1   7   0    2.56    0.48 
   1   7   0    1.83    0.41 
   1   7   0    2.71    0.53 
   1   7   0    2.12    0.51 
  -2  -7   0   14.21    0.93 
  -2  -7   0   14.44    0.83 
   2   7   0   14.06    0.76 
   2   7   0   13.27    0.94 
   2   7   0   12.03    0.88 
   2   7   0   14.25    0.82 
  -3  -7   0    0.54    0.37 
  -3  -7   0    0.02    0.32 
  -3  -7   0    0.31    0.28 
   3   7   0    0.59    0.31 
   3   7   0    0.21    0.36 
   3   7   0    0.58    0.38 
   3   7   0   -0.07    0.38 
  -4  -7   0   23.90    1.21 
  -4  -7   0   24.95    1.08 
   4   7   0   28.33    1.39 
   4   7   0   27.38    1.15 
  -5  -7   0    0.15    0.34 
  -5  -7   0    0.81    0.45 
   5   7   0   -0.84    0.40 
   5   7   0    0.21    0.47 
  -6  -7   0    0.35    0.36 
  -6  -7   0   -0.26    0.59 
   6   7   0    0.72    0.76 
   6   7   0   -0.65    0.48 
  -7  -7   0    2.56    0.77 
  -7  -7   0    2.34    0.45 
   7   7   0    1.98    0.87 
  -8  -7   0    1.16    0.44 
  -8  -7   0    2.49    0.79 
   8   7   0    2.12    0.68 
   8   7   0    2.46    0.95 
  -9  -7   0    2.34    0.69 
   9   7   0    2.20    0.81 
 -10  -7   0    1.13    0.79 
  10   7   0   -0.07    1.00 
  14  -8   0    0.05    0.90 
  14  -8   0   -0.38    0.98 
 -14   8   0   -1.11    0.53 
 -14   8   0   -0.15    0.68 
  13  -8   0    0.35    0.90 
  13  -8   0   -0.60    0.91 
 -13   8   0    0.44    0.61 
 -13   8   0    0.90    0.60 
 -13   8   0   -0.48    0.45 
  12  -8   0   -0.29    0.58 
  12  -8   0   -0.70    0.62 
 -12   8   0    0.44    0.59 
 -12   8   0   -0.09    0.52 
 -12   8   0   -0.64    0.61 
  11  -8   0    1.24    0.64 
  11  -8   0    1.01    0.70 
 -11   8   0    1.82    0.56 
 -11   8   0    1.33    0.69 
 -11   8   0    0.62    0.60 
  10  -8   0    2.38    0.86 
  10  -8   0    2.29    0.82 
 -10   8   0    1.89    0.54 
 -10   8   0    1.32    0.59 
 -10   8   0    2.40    0.58 
   9  -8   0    3.81    0.73 
   9  -8   0    3.92    0.69 
  -9   8   0    5.25    0.76 
  -9   8   0    4.12    0.68 
  -9   8   0    3.81    0.58 
   8  -8   0   -0.78    0.55 
   8  -8   0    0.38    0.39 
   8  -8   0   -0.36    0.44 
  -8   8   0   -0.01    0.34 
  -8   8   0    0.57    0.38 
  -8   8   0   -0.29    0.42 
   7  -8   0    6.57    0.80 
   7  -8   0    6.71    0.85 
   7  -8   0    9.58    0.65 
   7  -8   0    8.40    0.78 
  -7   8   0    8.66    0.72 
  -7   8   0    9.73    0.78 
   6  -8   0   -0.24    0.35 
   6  -8   0    0.52    0.56 
   6  -8   0    0.83    0.40 
   6  -8   0    0.47    0.41 
   6  -8   0    0.63    0.36 
  -6   8   0   -0.56    0.38 
  -6   8   0   -0.03    0.37 
  -6   8   0    0.44    0.44 
  -6   8   0    0.83    0.38 
   5  -8   0    2.20    0.59 
   5  -8   0    2.98    0.61 
   5  -8   0    2.26    0.43 
   5  -8   0    2.07    0.45 
   5  -8   0    2.34    0.56 
  -5   8   0    2.73    0.54 
  -5   8   0    2.20    0.43 
  -5   8   0    2.67    0.45 
   4  -8   0   61.00    2.02 
   4  -8   0   61.44    2.14 
   4  -8   0   60.70    2.13 
   4  -8   0   59.30    1.99 
   4  -8   0   61.84    2.13 
  -4   8   0   58.39    2.03 
  -4   8   0   60.38    2.05 
  -4   8   0   61.60    2.11 
   3  -8   0   30.80    1.38 
   3  -8   0   34.16    1.28 
   3  -8   0   33.86    1.40 
   3  -8   0   33.19    1.37 
  -3   8   0   31.87    1.34 
  -3   8   0   29.57    1.26 
  -3   8   0   32.41    1.29 
   2  -8   0    5.55    0.63 
   2  -8   0    5.06    0.56 
   2  -8   0    5.34    0.63 
   2  -8   0    5.13    0.51 
  -2   8   0    5.78    0.61 
  -2   8   0    7.92    0.63 
  -2   8   0    5.28    0.63 
   1  -8   0    1.73    0.52 
   1  -8   0    0.80    0.47 
  -1   8   0    1.09    0.36 
  -1   8   0    1.94    0.48 
  -1   8   0    1.13    0.42 
   0  -8   0    0.83    0.45 
   0  -8   0    0.75    0.47 
   0   8   0    1.04    0.45 
   0   8   0    1.60    0.49 
   0   8   0    1.00    0.38 
  -1  -8   0   -0.11    0.32 
  -1  -8   0    0.24    0.33 
   1   8   0    0.48    0.36 
   1   8   0    0.29    0.33 
   1   8   0    0.02    0.43 
   1   8   0    1.46    0.48 
  -2  -8   0    1.24    0.48 
  -2  -8   0    0.55    0.37 
   2   8   0    0.37    0.58 
   2   8   0    1.03    0.36 
   2   8   0    0.52    0.38 
   2   8   0   -0.82    0.41 
  -3  -8   0   11.99    0.95 
   3   8   0   12.52    1.00 
   3   8   0   12.79    0.78 
   3   8   0   12.41    0.80 
  -4  -8   0    0.85    0.36 
  -4  -8   0   -0.51    0.51 
   4   8   0    0.95    0.43 
   4   8   0    0.67    0.51 
   4   8   0    1.06    0.67 
  -5  -8   0    7.16    0.82 
  -5  -8   0    7.67    0.63 
   5   8   0    7.41    0.76 
   5   8   0    7.96    1.03 
  -6  -8   0    7.08    0.95 
  -6  -8   0    9.13    0.70 
   6   8   0    7.60    0.80 
   6   8   0    7.79    1.08 
  -7  -8   0   11.37    0.79 
  -7  -8   0   11.36    1.16 
   7   8   0   11.47    1.28 
  -8  -8   0    5.96    1.01 
   8   8   0    5.46    1.14 
   8   8   0    3.40    0.81 
  -9  -8   0    1.15    0.65 
   9   8   0    1.57    0.85 
 -10  -8   0   -0.74    0.78 
  14  -9   0    1.27    0.98 
  14  -9   0    3.08    1.16 
 -14   9   0    3.92    0.83 
 -14   9   0    6.16    1.05 
  13  -9   0    5.79    1.01 
  13  -9   0    5.96    1.13 
 -13   9   0    7.38    0.90 
 -13   9   0    5.93    0.82 
 -13   9   0    5.26    0.95 
  12  -9   0    1.55    0.75 
  12  -9   0    1.96    0.74 
 -12   9   0    1.24    0.73 
 -12   9   0    0.56    0.60 
 -12   9   0    1.67    0.58 
  11  -9   0    9.90    1.21 
  11  -9   0    8.01    1.13 
 -11   9   0    9.86    1.08 
 -11   9   0    9.38    0.87 
 -11   9   0   10.27    0.95 
  10  -9   0    2.03    0.81 
  10  -9   0    1.22    0.87 
 -10   9   0    1.04    0.63 
 -10   9   0    1.05    0.60 
 -10   9   0    1.57    0.52 
   9  -9   0    0.42    0.72 
   9  -9   0    1.59    0.82 
  -9   9   0    0.55    0.43 
  -9   9   0    0.66    0.57 
  -9   9   0    0.56    0.43 
   8  -9   0   33.96    1.69 
   8  -9   0   36.57    1.76 
   8  -9   0   34.56    1.38 
  -8   9   0   34.93    1.51 
  -8   9   0   35.74    1.60 
   7  -9   0    8.14    0.63 
   7  -9   0    7.79    0.88 
   7  -9   0    9.06    0.87 
  -7   9   0    9.05    0.84 
   6  -9   0   10.67    0.88 
   6  -9   0    8.25    0.78 
   6  -9   0   10.30    0.71 
   6  -9   0   10.54    0.93 
  -6   9   0   11.42    0.88 
   5  -9   0    4.74    0.53 
   5  -9   0    4.12    0.58 
   5  -9   0    4.06    0.65 
   5  -9   0    4.97    0.58 
   5  -9   0    4.14    0.71 
  -5   9   0    4.77    0.58 
  -5   9   0    5.21    0.63 
   4  -9   0   17.44    0.91 
   4  -9   0   17.19    1.05 
   4  -9   0   16.17    0.93 
   4  -9   0   16.36    0.94 
  -4   9   0   16.73    0.98 
  -4   9   0   15.09    0.94 
  -4   9   0   13.74    0.86 
   3  -9   0   20.93    0.98 
   3  -9   0   18.91    1.02 
   3  -9   0   19.08    1.01 
   3  -9   0   20.14    1.08 
  -3   9   0   19.00    1.06 
  -3   9   0   21.02    1.00 
  -3   9   0   20.44    1.05 
   2  -9   0    0.69    0.38 
   2  -9   0   -0.23    0.45 
   2  -9   0    0.05    0.34 
   2  -9   0    0.12    0.31 
  -2   9   0   -0.27    0.37 
  -2   9   0    0.52    0.35 
  -2   9   0    0.50    0.44 
   1  -9   0    7.81    0.72 
   1  -9   0    9.72    0.78 
  -1   9   0    9.15    0.73 
  -1   9   0   10.49    0.83 
  -1   9   0   11.33    0.83 
   0  -9   0   -0.27    0.44 
   0  -9   0   -0.09    0.47 
   0   9   0   -0.23    0.44 
   0   9   0   -0.22    0.31 
   0   9   0    0.95    0.48 
  -1  -9   0    0.57    0.52 
   1   9   0    1.03    0.53 
   1   9   0    0.69    0.37 
   1   9   0    0.97    0.52 
  -2  -9   0   18.10    1.08 
   2   9   0   19.74    1.06 
   2   9   0   22.54    1.25 
   2   9   0   21.17    1.03 
  -3  -9   0   20.22    1.13 
   3   9   0   19.75    1.08 
   3   9   0   17.10    1.04 
   3   9   0   20.11    1.32 
  -4  -9   0    3.07    0.51 
  -4  -9   0    6.56    0.78 
   4   9   0    4.09    0.67 
   4   9   0    5.42    0.78 
   4   9   0    4.21    0.61 
  -5  -9   0    0.85    0.40 
  -5  -9   0   -0.54    0.63 
   5   9   0   -1.50    0.69 
   5   9   0    0.65    0.48 
   5   9   0    0.86    0.58 
  -6  -9   0   -0.30    0.40 
  -6  -9   0    0.40    0.53 
   6   9   0    0.48    0.62 
   6   9   0   -0.13    0.56 
  -7  -9   0    1.71    0.64 
   7   9   0    3.51    0.85 
  -8  -9   0    6.22    1.01 
   8   9   0    5.46    1.16 
  -9  -9   0    2.60    0.95 
   9   9   0    2.21    1.13 
  14 -10   0    1.35    1.04 
  14 -10   0   -1.50    0.98 
 -14  10   0    0.18    0.57 
 -14  10   0    0.74    0.71 
  13 -10   0    0.39    1.00 
  13 -10   0   -0.28    0.64 
 -13  10   0    0.23    0.70 
 -13  10   0   -0.46    0.63 
  12 -10   0    8.81    1.08 
  12 -10   0    7.97    1.25 
 -12  10   0   10.54    0.94 
 -12  10   0    9.09    1.03 
 -12  10   0   10.15    1.13 
  11 -10   0    2.46    0.82 
  11 -10   0    3.06    0.93 
 -11  10   0    2.36    0.58 
 -11  10   0    2.15    0.62 
 -11  10   0    1.39    0.67 
  10 -10   0    2.18    0.95 
  10 -10   0    1.49    0.66 
 -10  10   0    0.12    0.61 
 -10  10   0    2.16    0.68 
   9 -10   0    3.22    0.93 
   9 -10   0    0.65    0.50 
   9 -10   0    1.30    0.62 
  -9  10   0    1.51    0.64 
   8 -10   0    0.03    0.45 
   8 -10   0    1.51    0.81 
   8 -10   0    1.07    0.73 
  -8  10   0    1.31    0.48 
   7 -10   0    4.58    0.57 
   7 -10   0    3.63    0.83 
   7 -10   0    5.08    0.70 
  -7  10   0    5.09    0.73 
   6 -10   0    1.49    0.46 
   6 -10   0    1.26    0.62 
   6 -10   0    1.80    0.69 
  -6  10   0    1.58    0.46 
   5 -10   0   -0.56    0.53 
   5 -10   0    0.37    0.56 
   5 -10   0    0.79    0.58 
   5 -10   0    0.36    0.41 
  -5  10   0    0.26    0.37 
   4 -10   0   33.75    1.56 
   4 -10   0   32.56    1.48 
   4 -10   0   36.67    1.56 
   4 -10   0   32.12    1.48 
  -4  10   0   35.14    1.52 
   3 -10   0    1.14    0.44 
   3 -10   0    2.04    0.59 
   3 -10   0    1.21    0.40 
   3 -10   0    1.40    0.54 
  -3  10   0    0.30    0.38 
   2 -10   0   31.13    1.25 
   2 -10   0   25.52    1.38 
   2 -10   0   29.86    1.33 
   2 -10   0   29.70    1.34 
  -2  10   0   29.59    1.33 
  -2  10   0   31.94    1.49 
   1 -10   0    2.93    0.44 
   1 -10   0    3.57    0.68 
  -1  10   0    3.33    0.56 
  -1  10   0    3.63    0.55 
   0 -10   0    0.16    0.55 
   0  10   0   -0.81    0.49 
   0  10   0    0.64    0.52 
   0  10   0    0.43    0.42 
  -1 -10   0   19.79    1.13 
   1  10   0   19.79    1.22 
   1  10   0   19.82    1.23 
   1  10   0   20.32    1.07 
  -2 -10   0    3.54    0.74 
   2  10   0    2.71    0.75 
   2  10   0    3.68    0.58 
   2  10   0    3.89    0.68 
  -3 -10   0    3.74    0.66 
   3  10   0    4.18    0.84 
   3  10   0    2.36    0.65 
  -4 -10   0    2.55    0.49 
  -4 -10   0    3.06    0.66 
   4  10   0    3.83    0.75 
   4  10   0    3.17    0.70 
  -5 -10   0   -0.20    0.41 
  -5 -10   0    0.64    0.68 
   5  10   0    0.85    0.82 
   5  10   0    0.29    0.57 
  -6 -10   0    0.38    0.50 
  -6 -10   0    1.39    0.78 
   6  10   0    1.58    0.93 
  -7 -10   0    4.55    0.96 
   7  10   0    3.56    1.09 
  -8 -10   0    0.85    0.86 
   8  10   0    3.95    1.13 
  14 -11   0    0.37    1.13 
  14 -11   0    0.70    0.81 
 -14  11   0    0.20    0.76 
  13 -11   0   -0.51    0.89 
  13 -11   0   -1.19    0.98 
 -13  11   0   -0.37    0.73 
  12 -11   0   -1.67    0.52 
  12 -11   0   -1.91    0.88 
 -12  11   0    0.51    0.69 
  11 -11   0    1.23    0.77 
  11 -11   0    1.04    0.88 
 -11  11   0    1.41    0.59 
  10 -11   0   -0.41    0.90 
  10 -11   0    0.56    0.82 
 -10  11   0    1.40    0.69 
   9 -11   0   14.79    1.33 
   9 -11   0   17.23    1.43 
   9 -11   0   17.21    1.03 
  -9  11   0   15.99    1.20 
   8 -11   0    3.50    0.74 
   8 -11   0    3.38    0.69 
   8 -11   0    2.76    0.57 
  -8  11   0    2.02    0.68 
   7 -11   0    1.73    0.80 
   7 -11   0    0.19    0.52 
   7 -11   0   -0.43    0.43 
  -7  11   0    0.06    0.57 
   6 -11   0    6.46    0.69 
   6 -11   0    7.18    0.97 
   6 -11   0    5.00    0.83 
  -6  11   0    6.13    0.73 
   5 -11   0    0.49    0.61 
   5 -11   0    0.76    0.50 
   5 -11   0    1.12    0.53 
  -5  11   0    1.27    0.47 
   4 -11   0   -0.04    0.44 
   4 -11   0    0.73    0.58 
  -4  11   0    0.08    0.38 
   3 -11   0    5.54    0.72 
   3 -11   0    6.42    0.74 
  -3  11   0    6.61    0.79 
   2 -11   0   -0.30    0.35 
   2 -11   0   -0.72    0.53 
  -2  11   0   -0.01    0.42 
   1 -11   0    1.23    0.49 
   1 -11   0    1.88    0.49 
  -1  11   0    0.87    0.61 
   0 -11   0    1.07    0.69 
   0  11   0    1.89    0.63 
   0  11   0    1.31    0.63 
  -1 -11   0    6.21    0.86 
   1  11   0    4.57    0.78 
   1  11   0    7.33    0.83 
  -2 -11   0    0.01    0.62 
   2  11   0    0.97    0.64 
   2  11   0    0.11    0.52 
  -3 -11   0    7.37    0.95 
   3  11   0    6.22    0.98 
   3  11   0    6.73    0.82 
  -4 -11   0    6.45    0.86 
  -4 -11   0    6.16    0.66 
   4  11   0    7.18    0.84 
   4  11   0    7.10    0.93 
  -5 -11   0    7.63    1.03 
  -5 -11   0    6.15    0.68 
   5  11   0    5.80    0.88 
   5  11   0    7.78    1.18 
  -6 -11   0    0.89    0.73 
   6  11   0    1.40    0.97 
  -7 -11   0   -0.12    0.76 
   7  11   0    0.73    0.98 
  13 -12   0    3.67    1.20 
  13 -12   0    3.33    1.12 
 -13  12   0    4.51    0.84 
  12 -12   0    1.79    1.10 
  12 -12   0   -0.21    0.88 
 -12  12   0    1.94    0.78 
  11 -12   0    2.12    0.97 
  11 -12   0    1.47    0.78 
 -11  12   0    2.57    0.80 
  10 -12   0    5.50    1.13 
  10 -12   0    3.76    0.98 
 -10  12   0    3.19    0.83 
   9 -12   0    3.46    0.95 
   9 -12   0    4.45    1.07 
  -9  12   0    5.10    0.76 
   8 -12   0    3.48    0.63 
   8 -12   0    3.73    0.76 
   8 -12   0    5.40    0.86 
  -8  12   0    3.96    0.81 
   7 -12   0   20.14    1.38 
   7 -12   0   22.53    1.13 
   7 -12   0   20.65    1.53 
  -7  12   0   22.95    1.36 
   6 -12   0    3.45    0.87 
   6 -12   0    2.76    0.60 
   6 -12   0    3.29    0.83 
  -6  12   0    2.88    0.60 
   5 -12   0   20.92    1.18 
   5 -12   0   18.73    1.35 
   5 -12   0   19.92    1.25 
  -5  12   0   21.77    1.29 
   4 -12   0    3.90    0.69 
   4 -12   0    3.00    0.66 
  -4  12   0    3.85    0.74 
   3 -12   0   19.34    1.20 
   3 -12   0   17.65    1.16 
  -3  12   0   22.13    1.30 
   2 -12   0    2.29    0.73 
  -2  12   0    2.25    0.70 
   1 -12   0    5.35    0.88 
  -1  12   0    6.65    0.90 
  -1  12   0    5.43    0.83 
   0 -12   0    1.03    0.70 
   0  12   0    0.33    0.62 
   0  12   0    1.29    0.68 
  -1 -12   0    0.15    0.63 
   1  12   0    0.24    0.68 
   1  12   0    0.17    0.70 
  -2 -12   0    3.79    0.71 
   2  12   0    3.49    0.78 
   2  12   0    3.16    0.88 
  -3 -12   0   -0.85    0.64 
   3  12   0    1.09    0.63 
   3  12   0    0.51    0.68 
  -4 -12   0    5.91    0.70 
  -4 -12   0    5.38    0.84 
   4  12   0    9.20    1.18 
   4  12   0    5.97    0.90 
  -5 -12   0    3.71    0.92 
   5  12   0    4.52    1.11 
  -6 -12   0    2.54    0.89 
   6  12   0    1.93    1.02 
  13 -13   0   -1.13    1.06 
  13 -13   0   -0.62    0.73 
 -13  13   0   -0.81    0.73 
  12 -13   0   -0.81    0.90 
  12 -13   0   -0.45    1.02 
 -12  13   0    0.89    0.64 
  11 -13   0    1.40    0.73 
  11 -13   0    1.97    1.09 
 -11  13   0    2.02    0.79 
  10 -13   0   -0.36    0.61 
  10 -13   0    1.09    0.97 
 -10  13   0   -0.78    0.60 
   9 -13   0    9.68    1.29 
   9 -13   0   13.02    1.34 
  -9  13   0   15.27    1.21 
   8 -13   0    8.82    1.08 
   8 -13   0    7.04    0.94 
  -8  13   0   11.54    1.13 
   7 -13   0   -0.74    0.49 
   7 -13   0    0.94    0.57 
   7 -13   0    0.98    0.88 
  -7  13   0    1.03    0.68 
   6 -13   0   10.41    0.93 
   6 -13   0    9.79    1.16 
   6 -13   0   10.60    1.14 
  -6  13   0   11.07    1.08 
   5 -13   0    3.59    0.70 
   5 -13   0    4.31    0.85 
   5 -13   0    3.27    0.87 
  -5  13   0    1.53    0.57 
   4 -13   0    9.25    1.09 
   4 -13   0   10.26    1.09 
  -4  13   0   10.15    1.04 
   3 -13   0   -0.22    0.48 
  -3  13   0    0.93    0.70 
   2 -13   0   -0.17    0.48 
  -2  13   0   -0.76    0.63 
   1 -13   0    2.67    0.82 
  -1  13   0    2.57    0.65 
  -1  13   0    3.46    0.81 
   0 -13   0    0.48    0.72 
   0  13   0   -1.05    0.44 
   0  13   0   -0.54    0.68 
  -1 -13   0    0.34    0.69 
   1  13   0    0.64    0.76 
   1  13   0   -0.34    0.59 
  -2 -13   0    9.29    1.11 
   2  13   0    5.60    0.96 
   2  13   0   12.92    1.20 
  -3 -13   0    2.44    0.68 
  -3 -13   0    1.24    0.52 
   3  13   0    1.74    0.78 
   3  13   0    1.14    0.85 
  -4 -13   0    0.60    0.77 
   4  13   0   -0.11    0.83 
  -5 -13   0    2.18    0.93 
   5  13   0    2.05    1.03 
  12 -14   0    2.01    0.93 
  12 -14   0    0.46    0.97 
 -12  14   0    0.33    0.81 
  11 -14   0    1.88    1.11 
  11 -14   0    1.99    0.82 
 -11  14   0    3.16    0.88 
  10 -14   0    0.32    0.67 
  10 -14   0   -0.60    0.96 
 -10  14   0    0.07    0.71 
   9 -14   0    0.60    0.97 
   9 -14   0    1.52    0.73 
  -9  14   0   -0.12    0.68 
   8 -14   0    1.03    0.85 
   8 -14   0    3.76    0.87 
  -8  14   0    2.58    0.66 
   7 -14   0   -0.14    0.81 
   7 -14   0    0.40    0.78 
  -7  14   0    1.61    0.59 
   6 -14   0    0.94    0.84 
   6 -14   0   -0.14    0.73 
  -6  14   0   -0.20    0.47 
   5 -14   0    8.25    0.99 
   5 -14   0    7.36    0.97 
   5 -14   0    6.53    0.89 
  -5  14   0    7.18    0.98 
   4 -14   0    0.78    0.78 
  -4  14   0    1.43    0.70 
   3 -14   0    3.02    0.71 
  -3  14   0    2.83    0.82 
   2 -14   0   14.45    1.31 
  -2  14   0   15.02    1.31 
  -2  14   0   17.46    1.30 
   1 -14   0    0.92    0.60 
  -1  14   0   -0.36    0.71 
  -1  14   0    1.01    0.73 
   0 -14   0    0.00    0.71 
   0  14   0    1.15    0.62 
   0  14   0   -0.18    0.68 
  -1 -14   0    0.22    0.55 
   1  14   0   -1.42    0.59 
   1  14   0    1.96    0.88 
  -2 -14   0    4.59    1.00 
   2  14   0    5.20    1.04 
   2  14   0    4.12    0.92 
  -3 -14   0    2.87    0.89 
   3  14   0    1.56    0.95 
   3  14   0    3.33    0.93 
  -4 -14   0    0.75    0.85 
   4  14   0    3.48    1.06 
  11 -15   0   13.90    1.60 
  11 -15   0   12.03    1.48 
 -11  15   0   15.98    1.40 
  10 -15   0    1.84    0.98 
  10 -15   0   -0.14    1.01 
 -10  15   0   -0.21    0.53 
   9 -15   0   11.95    1.47 
   9 -15   0   16.05    1.51 
  -9  15   0   13.60    1.33 
   8 -15   0   -0.87    0.78 
   8 -15   0   -0.06    0.65 
  -8  15   0    0.57    0.71 
   7 -15   0    2.62    1.00 
   7 -15   0    2.05    0.71 
  -7  15   0    3.52    0.85 
   6 -15   0    1.01    0.88 
   6 -15   0    2.37    0.73 
  -6  15   0    3.87    0.88 
   5 -15   0    0.17    0.59 
   5 -15   0    1.75    0.71 
  -5  15   0    0.82    0.71 
   4 -15   0    2.23    0.85 
  -4  15   0    4.11    0.89 
   3 -15   0    2.85    0.88 
  -3  15   0    0.32    0.78 
  -3  15   0    0.76    0.59 
   2 -15   0    5.99    0.89 
  -2  15   0    6.72    1.08 
  -2  15   0    7.91    1.08 
   1 -15   0    1.82    0.88 
  -1  15   0    2.64    0.84 
  -1  15   0    1.15    0.81 
   0 -15   0   -1.03    0.69 
   0  15   0    0.99    0.64 
   0  15   0   -0.24    0.73 
  -1 -15   0    0.17    0.60 
   1  15   0    0.20    0.73 
   1  15   0   -0.36    0.80 
  -2 -15   0    1.41    0.68 
   2  15   0    1.35    0.85 
   2  15   0    1.51    0.95 
  10 -16   0    3.14    0.90 
  10 -16   0    6.85    2.06 
 -10  16   0    3.56    0.97 
   9 -16   0    8.77    1.28 
   9 -16   0    8.39    1.33 
  -9  16   0    6.00    1.08 
   8 -16   0    1.18    0.76 
   8 -16   0    1.41    0.93 
  -8  16   0    0.61    0.59 
   7 -16   0   -0.15    0.80 
   7 -16   0    0.60    0.95 
  -7  16   0   -0.05    0.72 
   6 -16   0    0.09    0.62 
   6 -16   0    1.83    0.93 
  -6  16   0    0.11    0.70 
   5 -16   0    2.47    0.76 
  -5  16   0    1.75    0.82 
   4 -16   0    3.40    0.83 
  -4  16   0    3.97    0.97 
  -4  16   0    2.15    0.79 
   3 -16   0    0.75    0.86 
  -3  16   0    0.79    0.85 
  -3  16   0    2.04    0.89 
   2 -16   0   -0.04    0.83 
  -2  16   0    0.56    0.80 
  -2  16   0    0.01    0.82 
   1 -16   0    0.62    0.85 
  -1  16   0   -0.16    0.79 
  -1  16   0    0.32    0.60 
   0 -16   0    1.33    0.85 
   0  16   0    0.30    0.66 
   0  16   0    1.30    0.91 
  -1 -16   0    0.93    0.67 
   1  16   0    3.02    1.03 
   1  16   0    1.36    0.94 
  -9  17   0    1.69    0.72 
   8 -17   0   -0.73    0.61 
   8 -17   0    2.63    1.23 
  -8  17   0   -0.13    0.79 
   7 -17   0    2.94    1.03 
   7 -17   0    0.56    0.90 
  -7  17   0    1.26    0.68 
   6 -17   0    1.25    0.91 
  -6  17   0    1.04    0.85 
   5 -17   0    2.55    0.79 
  -5  17   0    0.86    0.83 
   4 -17   0    1.36    0.70 
  -4  17   0   -0.98    0.88 
  -4  17   0    3.49    0.98 
   3 -17   0   10.63    1.21 
  -3  17   0   13.43    1.43 
  -3  17   0   12.92    1.40 
   2 -17   0    0.45    0.67 
  -2  17   0    0.13    0.92 
  -2  17   0    1.12    0.92 
  -1  17  -1    9.40    1.33 
  -1  17  -1   13.18    1.43 
   1 -17   1   10.44    1.33 
  -2  17  -1    0.72    0.89 
  -2  17  -1   -0.26    0.87 
   2 -17   1    1.97    0.96 
  -3  17  -1   -1.46    0.83 
  -3  17  -1    1.13    0.87 
   3 -17   1    0.10    0.86 
  -4  17  -1    0.18    0.81 
   4 -17   1    2.36    0.94 
  -5  17  -1    1.68    0.85 
   5 -17   1    1.22    0.93 
  -6  17  -1    2.31    0.70 
   6 -17   1    0.51    0.89 
  -7  17  -1    0.56    0.60 
   7 -17   1    0.41    0.85 
   7 -17   1    1.96    0.79 
  -8  17  -1    1.38    0.87 
   8 -17   1   -1.70    0.79 
   8 -17   1   -0.68    0.91 
  -9  17  -1    1.80    0.90 
   9 -17   1    1.05    0.77 
   1  16  -1    0.57    0.94 
   1  16  -1   -1.05    0.70 
  -1 -16   1    1.06    0.88 
   0  16  -1    1.07    0.88 
   0  16  -1   -0.93    0.71 
   0 -16   1    0.07    0.78 
  -1  16  -1    1.37    0.88 
  -1  16  -1    0.01    0.79 
   1 -16   1    0.18    0.79 
  -2  16  -1   -1.50    0.73 
  -2  16  -1    1.33    0.83 
   2 -16   1    0.04    0.61 
  -3  16  -1    8.54    1.03 
  -3  16  -1    5.44    1.08 
   3 -16   1    9.09    1.18 
  -4  16  -1    1.80    0.83 
   4 -16   1    1.58    0.88 
  -5  16  -1    5.94    1.02 
   5 -16   1    6.20    1.11 
  -6  16  -1    0.95    0.75 
   6 -16   1    0.64    0.83 
  -7  16  -1    1.51    0.66 
   7 -16   1    1.79    0.92 
   7 -16   1    1.20    0.93 
  -8  16  -1   -0.89    0.70 
   8 -16   1    0.50    0.66 
   8 -16   1   -1.31    0.88 
  -9  16  -1   -0.81    0.68 
   9 -16   1    1.23    0.97 
   9 -16   1    1.15    0.79 
 -10  16  -1    1.21    0.84 
  10 -16   1   -0.06    0.73 
  10 -16   1    1.09    0.99 
 -11  16  -1    1.54    0.90 
  11 -16   1   -0.57    1.11 
   3  15  -1    1.49    0.79 
  -3 -15   1    2.74    0.76 
   2  15  -1    0.97    0.69 
   2  15  -1    1.19    0.73 
  -2 -15   1    0.34    0.78 
   1  15  -1    3.09    0.97 
   1  15  -1    2.41    0.88 
  -1 -15   1    3.78    0.93 
   0  15  -1   -1.29    0.65 
   0  15  -1    0.32    0.81 
   0 -15   1   -0.80    0.70 
  -1  15  -1    5.50    0.88 
  -1  15  -1    6.13    1.07 
   1 -15   1    5.98    0.91 
  -2  15  -1    0.02    0.78 
  -2  15  -1    2.02    0.83 
   2 -15   1    1.93    0.87 
  -3  15  -1    7.76    1.06 
   3 -15   1    6.20    0.88 
  -4  15  -1    6.26    0.87 
   4 -15   1    6.87    1.07 
  -5  15  -1    1.93    0.75 
   5 -15   1    1.79    0.84 
  -6  15  -1    3.58    0.87 
   6 -15   1    5.39    1.08 
   6 -15   1    3.33    0.93 
  -7  15  -1    4.36    0.93 
   7 -15   1    6.25    1.08 
   7 -15   1    4.38    1.05 
  -8  15  -1    7.00    0.93 
   8 -15   1    6.41    1.12 
   8 -15   1    4.18    1.04 
  -9  15  -1    0.25    0.72 
   9 -15   1   -0.28    0.63 
   9 -15   1    1.04    0.96 
 -10  15  -1    1.94    0.68 
  10 -15   1    1.69    0.94 
  10 -15   1    0.31    0.98 
 -11  15  -1    8.49    1.18 
  11 -15   1    8.65    1.33 
  11 -15   1    8.41    1.35 
 -12  15  -1    1.86    0.89 
  12 -15   1    2.11    0.92 
   4  14  -1   -0.13    0.85 
  -4 -14   1    1.55    0.88 
   3  14  -1    1.27    0.77 
   3  14  -1    2.41    0.98 
  -3 -14   1    2.37    0.86 
   2  14  -1    1.87    0.78 
   2  14  -1    1.34    0.86 
  -2 -14   1    0.99    0.61 
   1  14  -1    3.32    0.92 
   1  14  -1    2.94    0.80 
  -1 -14   1    7.89    1.06 
   0  14  -1    2.51    0.78 
   0  14  -1    1.60    0.83 
   0 -14   1    3.56    0.76 
  -1  14  -1    5.64    0.93 
  -1  14  -1    3.28    0.85 
   1 -14   1    2.14    0.83 
  -2  14  -1   13.14    1.15 
   2 -14   1   11.19    1.09 
  -3  14  -1   38.79    1.89 
   3 -14   1   35.66    1.90 
  -4  14  -1    0.29    0.49 
   4 -14   1    0.74    0.74 
  -5  14  -1    4.29    0.85 
   5 -14   1    4.70    0.85 
   5 -14   1    4.20    0.75 
   5 -14   1    3.32    0.87 
  -6  14  -1   -0.37    0.63 
   6 -14   1    0.23    0.55 
   6 -14   1    0.32    0.83 
  -7  14  -1    9.58    0.98 
   7 -14   1    6.99    1.15 
   7 -14   1    9.86    1.07 
  -8  14  -1    6.89    0.97 
   8 -14   1    5.96    0.93 
   8 -14   1    5.92    0.98 
  -9  14  -1    2.77    0.85 
   9 -14   1    3.13    1.05 
   9 -14   1    3.06    0.98 
 -10  14  -1    0.76    0.74 
  10 -14   1   -2.11    0.74 
  10 -14   1   -0.63    0.93 
 -11  14  -1    1.86    0.83 
  11 -14   1    0.98    0.95 
  11 -14   1    2.70    1.08 
 -12  14  -1    1.00    0.79 
  12 -14   1    2.10    1.10 
  12 -14   1   -1.14    0.89 
   5  13  -1    0.59    0.73 
  -5 -13   1   -0.73    0.55 
   4  13  -1    2.71    0.78 
  -4 -13   1   -0.23    0.52 
   3  13  -1    5.50    1.05 
   3  13  -1    3.23    0.78 
  -3 -13   1    1.93    0.53 
  -3 -13   1    4.06    0.90 
   2  13  -1    3.18    0.92 
   2  13  -1    1.50    0.75 
  -2 -13   1    0.55    0.73 
   1  13  -1    7.60    0.93 
   1  13  -1    7.32    0.92 
  -1 -13   1    7.32    0.99 
   0  13  -1   -0.14    0.66 
   0  13  -1    1.10    0.73 
   0 -13   1   -0.26    0.49 
  -1  13  -1    0.72    0.69 
   1 -13   1    1.39    0.73 
  -2  13  -1    2.50    0.77 
   2 -13   1    2.83    0.80 
  -3  13  -1   22.48    1.38 
   3 -13   1   18.94    1.41 
  -4  13  -1    3.26    0.63 
   4 -13   1    3.99    0.89 
   4 -13   1    2.35    0.79 
  -5  13  -1    9.04    0.90 
   5 -13   1    8.62    0.85 
   5 -13   1    9.37    1.00 
   5 -13   1    6.89    0.87 
  -6  13  -1   -0.53    0.61 
   6 -13   1    0.01    0.75 
   6 -13   1   -0.69    0.68 
   6 -13   1    0.56    0.52 
  -7  13  -1    5.53    0.88 
   7 -13   1    6.38    1.08 
   7 -13   1    3.58    0.89 
   7 -13   1    4.52    0.65 
  -8  13  -1    0.06    0.63 
   8 -13   1   -0.28    0.76 
   8 -13   1   -1.29    0.56 
  -9  13  -1    0.25    0.49 
   9 -13   1    2.85    0.98 
   9 -13   1    0.41    0.79 
 -10  13  -1    0.88    0.73 
  10 -13   1    0.50    0.87 
  10 -13   1    1.95    1.01 
 -11  13  -1   -0.28    0.66 
  11 -13   1    0.65    0.93 
  11 -13   1   -0.75    0.90 
 -12  13  -1    0.52    0.75 
  12 -13   1   -0.01    0.79 
  12 -13   1    0.44    0.73 
 -13  13  -1    0.38    0.59 
  13 -13   1    1.03    1.04 
  13 -13   1    1.50    1.14 
   6  12  -1    0.98    0.73 
  -6 -12   1    0.15    0.57 
   5  12  -1    4.42    0.88 
  -5 -12   1    4.01    0.78 
   4  12  -1    3.92    0.97 
   4  12  -1    2.97    0.73 
  -4 -12   1    1.68    0.78 
  -4 -12   1    3.39    0.58 
   3  12  -1    9.12    0.94 
   3  12  -1    6.04    1.04 
  -3 -12   1    7.56    1.01 
   2  12  -1    8.49    0.94 
   2  12  -1    5.78    0.86 
  -2 -12   1    4.44    0.88 
   1  12  -1    0.01    0.49 
   1  12  -1   -0.27    0.63 
  -1 -12   1   -0.43    0.34 
  -1 -12   1    0.39    0.49 
   0  12  -1    6.73    0.87 
   0  12  -1    8.68    0.90 
   0 -12   1    6.85    0.67 
   0 -12   1    6.39    0.81 
  -1  12  -1   18.88    1.28 
   1 -12   1   18.69    1.15 
   1 -12   1   20.48    1.23 
  -2  12  -1    0.03    0.43 
   2 -12   1   -0.17    0.63 
  -3  12  -1    1.43    0.62 
   3 -12   1    1.87    0.73 
  -4  12  -1    5.65    0.81 
   4 -12   1    4.37    0.83 
   4 -12   1    4.77    0.73 
  -5  12  -1    0.64    0.58 
   5 -12   1    1.26    0.71 
   5 -12   1    0.81    0.57 
   5 -12   1    0.24    0.51 
  -6  12  -1    0.12    0.43 
   6 -12   1    0.35    0.47 
   6 -12   1    0.50    0.72 
   6 -12   1   -1.07    0.68 
  -7  12  -1    6.97    0.90 
   7 -12   1    5.99    1.00 
   7 -12   1    6.16    0.98 
   7 -12   1    7.76    0.74 
  -8  12  -1    1.76    0.68 
   8 -12   1    1.96    0.71 
   8 -12   1    1.33    0.80 
   8 -12   1    2.37    0.51 
  -9  12  -1    0.87    0.53 
   9 -12   1    0.73    0.80 
   9 -12   1    2.19    0.95 
 -10  12  -1   -0.83    0.60 
  10 -12   1   -0.13    0.93 
  10 -12   1    0.45    0.83 
 -11  12  -1   -0.04    0.48 
  11 -12   1    1.14    0.95 
  11 -12   1   -1.99    0.78 
 -12  12  -1    1.09    0.74 
  12 -12   1    0.36    0.99 
  12 -12   1    0.40    0.70 
 -13  12  -1    2.90    0.88 
  13 -12   1    1.15    0.83 
  13 -12   1    0.81    0.77 
   7  11  -1    4.62    1.02 
  -7 -11   1    2.81    0.76 
   6  11  -1    6.79    1.03 
  -6 -11   1    6.49    0.93 
   5  11  -1    2.83    0.78 
   5  11  -1    3.96    0.78 
  -5 -11   1    3.23    0.59 
  -5 -11   1    3.29    0.73 
   4  11  -1    6.41    0.81 
   4  11  -1    8.37    1.11 
  -4 -11   1    5.41    0.90 
  -4 -11   1    6.62    0.64 
   3  11  -1    6.31    0.78 
   3  11  -1    7.91    0.91 
  -3 -11   1    5.44    0.78 
   2  11  -1    3.05    0.66 
   2  11  -1    3.07    0.82 
  -2 -11   1    1.48    0.68 
   1  11  -1   25.64    1.35 
   1  11  -1   31.23    1.58 
  -1 -11   1   26.90    1.49 
   0  11  -1    2.51    0.57 
   0 -11   1    2.29    0.56 
   0 -11   1    2.88    0.45 
  -1  11  -1    5.54    0.78 
   1 -11   1    7.44    0.64 
   1 -11   1    5.93    0.81 
  -2  11  -1   15.58    0.97 
   2 -11   1   15.46    1.08 
   2 -11   1   14.77    0.88 
  -3  11  -1    6.55    0.77 
   3 -11   1    4.42    0.63 
   3 -11   1    5.18    0.78 
   3 -11   1    7.27    0.86 
  -4  11  -1    2.72    0.53 
   4 -11   1    1.46    0.50 
   4 -11   1    2.78    0.58 
  -5  11  -1   -0.03    0.38 
   5 -11   1   -0.08    0.43 
   5 -11   1   -0.46    0.55 
   5 -11   1    0.47    0.48 
  -6  11  -1    6.28    0.72 
   6 -11   1    6.20    0.86 
   6 -11   1    6.21    0.63 
   6 -11   1    7.81    0.94 
  -7  11  -1   -0.15    0.55 
   7 -11   1    0.43    0.71 
   7 -11   1    0.50    0.76 
   7 -11   1    0.13    0.40 
  -8  11  -1   -1.28    0.53 
   8 -11   1    0.33    0.44 
   8 -11   1    0.51    0.61 
   8 -11   1    0.51    0.75 
  -9  11  -1    0.78    0.49 
   9 -11   1   -0.65    0.41 
   9 -11   1    0.44    0.78 
   9 -11   1    0.60    0.85 
 -10  11  -1   -1.14    0.57 
 -10  11  -1   -0.13    0.60 
  10 -11   1    0.89    0.83 
  10 -11   1    0.13    0.88 
 -11  11  -1    1.22    0.53 
 -11  11  -1   -0.38    0.57 
  11 -11   1    0.18    0.83 
  11 -11   1   -0.75    0.67 
 -12  11  -1    0.13    0.63 
 -12  11  -1   -0.35    0.66 
  12 -11   1    0.26    0.98 
  12 -11   1    1.03    0.91 
 -13  11  -1    3.73    0.93 
 -13  11  -1    2.80    0.83 
  13 -11   1    2.49    1.10 
  13 -11   1    4.62    1.13 
 -14  11  -1    0.86    0.80 
 -14  11  -1   -0.32    0.70 
  14 -11   1   -0.40    0.98 
  14 -11   1    0.16    1.11 
   8  10  -1    1.41    0.83 
  -8 -10   1    2.74    0.88 
   7  10  -1    5.81    1.17 
  -7 -10   1    7.00    1.06 
   6  10  -1    0.10    0.83 
  -6 -10   1   -0.18    0.68 
   5  10  -1    6.70    0.92 
   5  10  -1    7.16    0.84 
  -5 -10   1    5.92    0.83 
  -5 -10   1    6.89    0.61 
   4  10  -1    0.58    0.55 
   4  10  -1    0.83    0.76 
  -4 -10   1   -0.11    0.36 
  -4 -10   1    0.20    0.63 
   3  10  -1   36.51    1.58 
   3  10  -1   37.25    1.70 
  -3 -10   1   36.51    1.66 
   2  10  -1    5.17    0.73 
   2  10  -1    8.15    0.81 
  -2 -10   1    6.04    0.73 
   1  10  -1   28.87    1.31 
   1  10  -1   27.66    1.33 
   1  10  -1   33.31    1.53 
  -1 -10   1   29.81    1.47 
   0  10  -1    4.08    0.59 
   0  10  -1    4.42    0.60 
   0 -10   1    3.87    0.58 
  -1  10  -1    9.89    0.80 
  -1  10  -1   10.76    0.84 
   1 -10   1    9.31    0.80 
   1 -10   1    9.18    0.65 
  -2  10  -1    5.99    0.75 
  -2  10  -1    5.66    0.63 
   2 -10   1    6.32    0.57 
   2 -10   1    7.24    0.80 
   2 -10   1    5.35    0.64 
  -3  10  -1   20.44    1.07 
  -3  10  -1   24.91    1.38 
   3 -10   1   19.96    1.16 
   3 -10   1   20.83    1.11 
   3 -10   1   22.57    1.04 
   3 -10   1   21.83    1.21 
  -4  10  -1    0.55    0.48 
   4 -10   1    1.13    0.55 
   4 -10   1    0.85    0.43 
   4 -10   1    1.34    0.42 
   4 -10   1    0.52    0.42 
  -5  10  -1   16.75    0.97 
   5 -10   1   18.93    1.07 
   5 -10   1   17.84    0.92 
   5 -10   1   16.45    1.14 
  -6  10  -1    0.70    0.49 
   6 -10   1   -0.68    0.58 
   6 -10   1    0.16    0.35 
   6 -10   1    0.56    0.58 
  -7  10  -1   10.42    0.93 
   7 -10   1   11.47    0.72 
   7 -10   1    8.12    0.86 
   7 -10   1   11.42    1.08 
  -8  10  -1   10.72    0.92 
  -8  10  -1   11.09    0.93 
   8 -10   1   10.95    1.03 
   8 -10   1   10.11    0.71 
   8 -10   1   11.25    1.02 
  -9  10  -1    2.51    0.71 
  -9  10  -1    4.40    0.67 
   9 -10   1    3.15    0.92 
   9 -10   1    2.91    0.86 
 -10  10  -1    0.45    0.60 
 -10  10  -1    0.64    0.63 
  10 -10   1    1.55    0.85 
  10 -10   1    1.32    0.88 
 -11  10  -1    2.36    0.62 
 -11  10  -1    1.95    0.61 
 -11  10  -1    1.77    0.55 
  11 -10   1    0.72    0.88 
  11 -10   1    0.83    0.84 
 -12  10  -1    1.14    0.54 
 -12  10  -1    1.38    0.71 
 -12  10  -1    0.13    0.61 
  12 -10   1    1.53    0.90 
  12 -10   1    0.79    0.94 
 -13  10  -1    3.15    0.72 
 -13  10  -1    2.87    0.78 
  13 -10   1    2.15    1.01 
  13 -10   1    1.24    1.03 
 -14  10  -1    1.94    0.83 
 -14  10  -1   -0.04    0.68 
  14 -10   1    0.08    1.03 
  14 -10   1    0.00    0.96 
   9   9  -1    2.05    1.11 
  -9  -9   1    1.62    0.85 
   8   9  -1    0.26    0.97 
  -8  -9   1   -0.29    0.71 
   7   9  -1    2.23    0.98 
  -7  -9   1   -0.02    0.52 
   6   9  -1   20.66    1.13 
   6   9  -1   19.96    1.53 
  -6  -9   1   17.71    1.38 
  -6  -9   1   18.84    0.95 
   5   9  -1    8.32    1.08 
   5   9  -1   11.48    0.90 
  -5  -9   1   10.46    1.03 
  -5  -9   1    8.82    0.67 
   4   9  -1    9.77    0.95 
   4   9  -1    9.42    0.83 
   4   9  -1   10.71    0.82 
  -4  -9   1    9.69    0.92 
  -4  -9   1    9.02    0.67 
   3   9  -1    1.39    0.52 
   3   9  -1    0.23    0.40 
   3   9  -1    0.56    0.47 
  -3  -9   1    0.37    0.43 
   2   9  -1   13.54    1.03 
   2   9  -1   14.04    0.86 
   2   9  -1   13.81    0.92 
  -2  -9   1   13.44    1.01 
   1   9  -1   30.47    1.33 
   1   9  -1   31.33    1.33 
   1   9  -1   34.73    1.71 
   1   9  -1   33.92    1.43 
  -1  -9   1   33.46    1.42 
   0   9  -1    0.27    0.36 
   0   9  -1    0.41    0.39 
   0   9  -1    0.36    0.35 
   0  -9   1   -0.07    0.33 
   0  -9   1    0.18    0.33 
  -1   9  -1   12.94    0.83 
  -1   9  -1   15.55    0.92 
  -1   9  -1   13.23    0.92 
   1  -9   1   13.37    0.73 
   1  -9   1   13.60    0.94 
   1  -9   1   13.21    0.95 
  -2   9  -1    1.38    0.38 
  -2   9  -1    0.40    0.31 
  -2   9  -1    0.42    0.41 
   2  -9   1    0.16    0.45 
   2  -9   1   -0.51    0.46 
   2  -9   1    1.36    0.34 
   2  -9   1    0.82    0.38 
  -3   9  -1   15.71    0.94 
  -3   9  -1   15.95    0.93 
  -3   9  -1   16.49    0.94 
   3  -9   1   14.96    1.00 
   3  -9   1   15.12    0.99 
   3  -9   1   16.85    0.86 
   3  -9   1   15.61    0.89 
  -4   9  -1   20.74    1.04 
  -4   9  -1   24.27    1.08 
  -4   9  -1   21.07    1.03 
   4  -9   1   23.02    1.00 
   4  -9   1   23.63    1.20 
   4  -9   1   22.00    1.18 
   4  -9   1   20.31    1.07 
   4  -9   1   23.26    1.05 
  -5   9  -1   64.36    2.38 
  -5   9  -1   78.56    2.68 
  -5   9  -1   73.83    2.43 
   5  -9   1   69.73    2.32 
   5  -9   1   74.56    2.46 
   5  -9   1   70.16    2.23 
   5  -9   1   70.30    2.47 
   5  -9   1   67.09    2.43 
  -6   9  -1    3.30    0.51 
  -6   9  -1    2.12    0.48 
   6  -9   1    3.83    0.57 
   6  -9   1    2.10    0.63 
   6  -9   1    2.54    0.65 
   6  -9   1    3.43    0.44 
  -7   9  -1    1.97    0.56 
  -7   9  -1    3.24    0.50 
   7  -9   1    3.28    0.73 
   7  -9   1    1.56    0.38 
   7  -9   1   -0.05    0.58 
  -8   9  -1    4.14    0.69 
  -8   9  -1    5.53    0.71 
   8  -9   1    4.96    0.53 
   8  -9   1    4.66    0.82 
  -9   9  -1   25.10    1.35 
  -9   9  -1   23.42    1.07 
  -9   9  -1   23.35    1.32 
   9  -9   1   21.26    1.49 
   9  -9   1   19.82    1.29 
 -10   9  -1   19.68    1.32 
 -10   9  -1   21.05    1.43 
 -10   9  -1   21.51    1.10 
  10  -9   1   23.37    1.53 
  10  -9   1   22.09    1.38 
 -11   9  -1    0.24    0.46 
 -11   9  -1    0.06    0.46 
 -11   9  -1   -0.07    0.46 
  11  -9   1    1.06    0.83 
  11  -9   1    0.48    0.83 
 -12   9  -1   -0.04    0.46 
 -12   9  -1    0.67    0.53 
 -12   9  -1   -0.74    0.53 
  12  -9   1    1.81    0.92 
  12  -9   1    0.86    0.69 
 -13   9  -1    7.02    0.93 
 -13   9  -1    5.52    0.89 
 -13   9  -1    7.91    1.24 
  13  -9   1    5.90    1.16 
  13  -9   1    3.03    1.04 
 -14   9  -1    0.90    0.76 
 -14   9  -1    0.48    0.67 
  14  -9   1   -1.77    0.93 
  14  -9   1   -1.07    0.91 
  10   8  -1   -0.36    1.03 
 -10  -8   1   -1.14    0.73 
   9   8  -1   -0.92    0.66 
  -9  -8   1    0.13    0.54 
   8   8  -1    4.10    1.04 
   8   8  -1    2.79    0.78 
  -8  -8   1    2.04    0.78 
   7   8  -1   14.03    1.38 
  -7  -8   1   15.74    1.30 
  -7  -8   1   14.10    0.83 
   6   8  -1    0.36    0.51 
   6   8  -1   -1.83    0.69 
  -6  -8   1   -0.67    0.33 
  -6  -8   1   -0.31    0.60 
   5   8  -1   41.31    1.62 
   5   8  -1   42.78    1.86 
  -5  -8   1   41.55    1.48 
  -5  -8   1   39.98    1.76 
   4   8  -1    8.82    0.71 
   4   8  -1    8.55    0.93 
  -4  -8   1    7.85    0.85 
  -4  -8   1    8.19    0.58 
   3   8  -1   12.95    0.81 
   3   8  -1   13.70    0.97 
   3   8  -1   13.57    0.83 
  -3  -8   1   13.53    0.95 
   2   8  -1   31.78    1.27 
   2   8  -1   31.35    1.41 
   2   8  -1   32.08    1.40 
   2   8  -1   27.62    1.23 
  -2  -8   1   29.51    1.37 
  -2  -8   1   30.54    1.37 
   1   8  -1   -0.51    0.41 
   1   8  -1   -0.01    0.43 
   1   8  -1    0.18    0.34 
  -1  -8   1   -0.18    0.40 
  -1  -8   1   -0.48    0.42 
   0   8  -1   -0.36    0.30 
   0   8  -1   -0.13    0.25 
   0   8  -1    0.41    0.33 
   0  -8   1   -0.63    0.39 
   0  -8   1    0.15    0.32 
  -1   8  -1   90.68    2.87 
  -1   8  -1   91.48    2.93 
  -1   8  -1  100.72    2.95 
   1  -8   1   93.51    2.77 
   1  -8   1   94.03    2.93 
   1  -8   1   87.94    2.94 
  -2   8  -1   19.22    0.95 
  -2   8  -1   16.75    0.94 
  -2   8  -1   16.42    0.95 
   2  -8   1   17.51    0.90 
   2  -8   1   18.56    1.02 
   2  -8   1   17.24    0.98 
   2  -8   1   19.27    0.86 
  -3   8  -1   88.55    2.83 
  -3   8  -1   92.18    2.85 
  -3   8  -1   88.92    2.83 
   3  -8   1   93.88    2.76 
   3  -8   1   85.37    2.88 
   3  -8   1   92.02    2.87 
   3  -8   1   89.89    2.84 
  -4   8  -1   10.75    0.79 
  -4   8  -1   10.16    0.80 
  -4   8  -1    9.87    0.77 
   4  -8   1   10.11    0.83 
   4  -8   1    8.59    0.60 
   4  -8   1    8.10    0.65 
   4  -8   1    8.63    0.79 
   4  -8   1   10.51    0.80 
  -5   8  -1    0.60    0.39 
  -5   8  -1    1.38    0.47 
  -5   8  -1    1.08    0.45 
  -5   8  -1    0.61    0.43 
   5  -8   1    0.84    0.51 
   5  -8   1    0.83    0.49 
   5  -8   1    1.10    0.56 
   5  -8   1    0.75    0.31 
   5  -8   1    0.87    0.33 
  -6   8  -1    0.10    0.31 
  -6   8  -1   -0.02    0.29 
  -6   8  -1    0.28    0.43 
  -6   8  -1    0.31    0.33 
   6  -8   1    0.62    0.40 
   6  -8   1    0.20    0.31 
   6  -8   1   -0.16    0.52 
   6  -8   1    0.09    0.38 
   6  -8   1   -0.21    0.35 
  -7   8  -1   10.87    0.84 
  -7   8  -1   11.69    0.91 
   7  -8   1   11.07    0.67 
   7  -8   1   13.63    1.03 
   7  -8   1   11.22    0.96 
   7  -8   1   11.72    0.90 
  -8   8  -1   -0.16    0.32 
  -8   8  -1   -0.28    0.43 
  -8   8  -1    0.25    0.37 
   8  -8   1    1.92    0.68 
   8  -8   1    0.31    0.63 
  -9   8  -1   12.80    0.85 
  -9   8  -1   13.13    1.01 
  -9   8  -1   15.80    1.16 
   9  -8   1   12.44    1.16 
   9  -8   1   13.54    1.18 
 -10   8  -1   -0.18    0.53 
 -10   8  -1   -0.11    0.42 
 -10   8  -1   -0.11    0.43 
  10  -8   1   -0.90    0.71 
  10  -8   1    1.00    0.78 
 -11   8  -1   15.76    1.26 
 -11   8  -1   14.93    1.16 
 -11   8  -1   13.23    1.00 
  11  -8   1   12.09    1.28 
  11  -8   1   12.93    1.30 
 -12   8  -1    1.52    0.54 
 -12   8  -1    0.84    0.52 
 -12   8  -1    0.37    0.61 
  12  -8   1    0.60    0.87 
  12  -8   1   -1.09    0.81 
 -13   8  -1    1.58    0.76 
 -13   8  -1    0.83    0.63 
 -13   8  -1    0.75    0.58 
  13  -8   1   -0.08    0.90 
  13  -8   1    2.67    0.82 
 -14   8  -1    3.74    0.79 
 -14   8  -1    3.99    0.83 
  14  -8   1    3.40    1.11 
  14  -8   1    4.13    1.12 
  10   7  -1    0.71    1.03 
 -10  -7   1    2.29    0.86 
   9   7  -1    8.52    1.00 
   9   7  -1    6.35    1.21 
  -9  -7   1    6.49    0.91 
   8   7  -1   -0.39    0.66 
   8   7  -1    0.01    0.60 
  -8  -7   1   -0.72    0.34 
  -8  -7   1    0.53    0.70 
   7   7  -1   -0.25    0.76 
  -7  -7   1   -0.33    0.63 
  -7  -7   1    0.09    0.36 
   6   7  -1    6.94    0.99 
   6   7  -1    7.01    0.65 
  -6  -7   1    5.94    0.84 
  -6  -7   1    5.43    0.51 
   5   7  -1    3.38    0.63 
   5   7  -1    3.26    0.52 
  -5  -7   1    2.88    0.40 
  -5  -7   1    4.09    0.63 
   4   7  -1   -0.22    0.40 
   4   7  -1    0.18    0.38 
  -4  -7   1    0.23    0.28 
  -4  -7   1   -0.28    0.33 
   3   7  -1   56.22    1.93 
   3   7  -1   60.97    2.17 
   3   7  -1   62.49    2.12 
  -3  -7   1   59.46    2.08 
  -3  -7   1   58.96    1.88 
  -3  -7   1   59.82    2.13 
   2   7  -1   32.34    1.28 
   2   7  -1   32.01    1.39 
   2   7  -1   33.64    1.25 
   2   7  -1   34.19    1.40 
  -2  -7   1   32.81    1.37 
  -2  -7   1   32.78    1.39 
   1   7  -1   39.91    1.47 
   1   7  -1   35.32    1.38 
   1   7  -1   35.35    1.35 
  -1  -7   1   33.33    1.38 
  -1  -7   1   37.83    1.44 
   0   7  -1    7.86    0.61 
   0   7  -1    7.41    0.61 
   0   7  -1    7.37    0.68 
   0  -7   1    7.75    0.68 
   0  -7   1    7.32    0.59 
  -1   7  -1   11.56    0.67 
  -1   7  -1   11.59    0.68 
  -1   7  -1   12.33    0.70 
   1  -7   1   12.33    0.68 
   1  -7   1   13.62    0.73 
   1  -7   1   13.28    0.81 
  -2   7  -1   38.49    1.48 
  -2   7  -1   41.83    1.49 
  -2   7  -1   39.60    1.45 
   2  -7   1   43.19    1.41 
   2  -7   1   42.20    1.54 
   2  -7   1   39.66    1.53 
   2  -7   1   42.40    1.48 
  -3   7  -1   16.24    0.88 
  -3   7  -1   15.31    0.87 
  -3   7  -1   15.76    0.88 
   3  -7   1   17.25    0.93 
   3  -7   1   17.55    0.93 
   3  -7   1   15.73    0.80 
   3  -7   1   16.40    0.89 
  -4   7  -1   40.68    1.48 
  -4   7  -1   44.53    1.60 
  -4   7  -1   43.09    1.57 
  -4   7  -1   44.40    1.58 
   4  -7   1   39.79    1.59 
   4  -7   1   40.90    1.47 
   4  -7   1   42.72    1.55 
   4  -7   1   42.30    1.41 
   4  -7   1   45.34    1.64 
  -5   7  -1    0.52    0.33 
  -5   7  -1    0.91    0.36 
  -5   7  -1    1.14    0.40 
  -5   7  -1    0.70    0.44 
   5  -7   1    0.49    0.37 
   5  -7   1    0.86    0.32 
   5  -7   1    0.84    0.52 
   5  -7   1    0.70    0.39 
   5  -7   1    1.25    0.54 
  -6   7  -1   46.18    1.68 
  -6   7  -1   45.16    1.73 
  -6   7  -1   47.91    1.54 
  -6   7  -1   45.50    1.68 
   6  -7   1   48.47    1.83 
   6  -7   1   47.69    1.75 
   6  -7   1   48.67    1.72 
   6  -7   1   46.64    1.52 
   6  -7   1   41.99    1.78 
  -7   7  -1   15.32    0.95 
  -7   7  -1   15.27    0.78 
  -7   7  -1   14.38    0.99 
  -7   7  -1   15.53    0.98 
  -7   7  -1   15.43    0.95 
   7  -7   1   12.08    0.92 
   7  -7   1   15.52    1.04 
   7  -7   1   15.77    0.93 
   7  -7   1   19.60    1.12 
  -8   7  -1    6.57    0.68 
  -8   7  -1    6.19    0.68 
  -8   7  -1    4.74    0.52 
   8  -7   1    6.64    0.83 
   8  -7   1    7.25    0.83 
  -9   7  -1   25.53    1.29 
  -9   7  -1   23.12    1.11 
  -9   7  -1   21.66    1.18 
   9  -7   1   25.10    1.44 
   9  -7   1   23.98    1.28 
 -10   7  -1    4.24    0.62 
 -10   7  -1    5.98    0.84 
 -10   7  -1    5.67    0.76 
  10  -7   1    5.53    0.82 
  10  -7   1    3.36    0.86 
 -11   7  -1    3.95    0.65 
 -11   7  -1    4.78    0.83 
 -11   7  -1    4.94    0.77 
  11  -7   1    3.94    0.92 
  11  -7   1    5.06    0.98 
 -12   7  -1   -0.35    0.46 
 -12   7  -1    0.58    0.58 
 -12   7  -1    0.00    0.48 
  12  -7   1   -0.71    0.81 
  12  -7   1   -0.10    0.81 
 -13   7  -1   -0.53    0.58 
 -13   7  -1    0.40    0.58 
 -13   7  -1   -0.29    0.66 
  13  -7   1    0.09    0.87 
  13  -7   1    1.58    0.94 
 -14   7  -1    1.39    0.66 
 -14   7  -1    0.14    0.62 
 -14   7  -1    0.74    0.75 
  14  -7   1   -1.12    0.91 
  14  -7   1    1.16    0.97 
  11   6  -1   -0.45    1.03 
 -11  -6   1    0.90    0.80 
  10   6  -1    1.27    0.96 
  10   6  -1    0.10    0.73 
 -10  -6   1   -0.32    0.69 
   9   6  -1   -0.35    0.65 
   9   6  -1    0.80    0.67 
  -9  -6   1    0.36    0.52 
  -9  -6   1    0.21    0.38 
   8   6  -1    0.25    0.63 
   8   6  -1   -0.59    0.77 
  -8  -6   1   -0.25    0.36 
  -8  -6   1    1.88    0.72 
   7   6  -1   11.00    1.15 
  -7  -6   1    7.51    0.93 
  -7  -6   1    8.91    0.63 
   6   6  -1    8.81    0.62 
   6   6  -1    6.65    0.92 
  -6  -6   1    6.99    0.84 
  -6  -6   1    8.61    0.57 
   5   6  -1   18.16    1.07 
   5   6  -1   18.77    0.88 
  -5  -6   1   19.69    1.03 
  -5  -6   1   16.75    0.79 
   4   6  -1    8.52    0.78 
   4   6  -1    7.57    0.70 
   4   6  -1    7.04    0.56 
  -4  -6   1    7.59    0.50 
  -4  -6   1    8.23    0.76 
  -4  -6   1    9.59    0.78 
   3   6  -1    2.40    0.55 
   3   6  -1    1.89    0.42 
   3   6  -1    1.56    0.38 
  -3  -6   1    2.15    0.48 
  -3  -6   1    1.93    0.50 
  -3  -6   1    2.42    0.33 
   2   6  -1    0.59    0.33 
   2   6  -1   -0.25    0.32 
   2   6  -1   -0.33    0.32 
  -2  -6   1    0.00    0.40 
  -2  -6   1    0.37    0.31 
   1   6  -1   14.14    0.74 
   1   6  -1   14.06    0.74 
   1   6  -1   13.49    0.80 
  -1  -6   1   13.18    0.73 
  -1  -6   1   14.38    0.73 
   0   6  -1   35.60    1.26 
   0   6  -1   32.26    1.28 
   0   6  -1   34.36    1.26 
   0  -6   1   35.47    1.27 
   0  -6   1   35.92    1.33 
  -1   6  -1   66.71    2.03 
  -1   6  -1   62.52    2.03 
  -1   6  -1   66.19    2.05 
   1  -6   1   60.89    2.05 
   1  -6   1   63.54    2.05 
   1  -6   1   65.07    2.05 
   1  -6   1   65.39    1.93 
  -2   6  -1   35.54    1.25 
  -2   6  -1   33.37    1.25 
  -2   6  -1   35.66    1.27 
   2  -6   1   36.04    1.32 
   2  -6   1   37.82    1.23 
   2  -6   1   33.95    1.28 
   2  -6   1   38.31    1.33 
  -3   6  -1   31.79    1.17 
  -3   6  -1   30.84    1.17 
  -3   6  -1   28.75    1.13 
  -3   6  -1   31.50    1.20 
   3  -6   1   32.01    1.07 
   3  -6   1   32.80    1.21 
   3  -6   1   33.00    1.15 
   3  -6   1   33.35    1.20 
   3  -6   1   30.84    1.18 
  -4   6  -1   38.35    1.43 
  -4   6  -1   40.20    1.40 
  -4   6  -1   38.72    1.38 
  -4   6  -1   37.97    1.41 
   4  -6   1   40.78    1.43 
   4  -6   1   37.32    1.25 
   4  -6   1   38.37    1.46 
   4  -6   1   39.12    1.35 
   4  -6   1   39.81    1.46 
  -5   6  -1    4.85    0.57 
  -5   6  -1    4.16    0.38 
  -5   6  -1    6.16    0.63 
  -5   6  -1    3.49    0.50 
  -5   6  -1    3.91    0.47 
   5  -6   1    4.32    0.51 
   5  -6   1    4.22    0.53 
   5  -6   1    4.17    0.58 
   5  -6   1    4.30    0.65 
   5  -6   1    4.29    0.39 
  -6   6  -1   17.76    0.90 
  -6   6  -1   20.88    1.00 
  -6   6  -1   17.14    0.82 
  -6   6  -1   19.51    0.93 
  -6   6  -1   18.76    0.99 
   6  -6   1   17.06    0.80 
   6  -6   1   20.38    0.93 
   6  -6   1   19.43    1.07 
   6  -6   1   18.63    0.97 
   6  -6   1   18.32    0.96 
  -7   6  -1    9.17    0.74 
  -7   6  -1    8.08    0.70 
  -7   6  -1   10.38    0.77 
  -7   6  -1   10.13    0.74 
  -7   6  -1    8.96    0.63 
   7  -6   1    7.02    0.69 
   7  -6   1    8.85    0.83 
   7  -6   1    9.05    0.68 
   7  -6   1    8.79    0.82 
  -8   6  -1    1.43    0.42 
  -8   6  -1    0.73    0.48 
  -8   6  -1    1.11    0.47 
  -8   6  -1    0.57    0.44 
   8  -6   1    1.75    0.60 
   8  -6   1    1.22    0.59 
   8  -6   1    0.28    0.43 
  -9   6  -1   20.39    1.10 
  -9   6  -1   17.75    1.01 
  -9   6  -1   18.82    1.01 
   9  -6   1   19.66    1.32 
   9  -6   1   19.14    1.23 
 -10   6  -1    7.54    0.73 
 -10   6  -1    6.45    0.78 
 -10   6  -1    6.13    0.76 
  10  -6   1    7.31    0.99 
  10  -6   1    5.85    0.91 
 -11   6  -1    8.76    0.88 
 -11   6  -1    8.74    0.99 
 -11   6  -1    8.01    0.84 
  11  -6   1    7.41    0.95 
  11  -6   1    7.85    1.01 
 -12   6  -1   -0.43    0.47 
 -12   6  -1    0.52    0.49 
 -12   6  -1    0.36    0.53 
  12  -6   1   -1.73    0.75 
  12  -6   1   -0.12    0.80 
 -13   6  -1   -0.33    0.48 
 -13   6  -1   -0.09    0.56 
 -13   6  -1   -0.12    0.58 
  13  -6   1   -0.68    0.88 
  13  -6   1   -0.95    0.91 
 -14   6  -1    2.08    0.70 
 -14   6  -1    1.90    0.69 
 -14   6  -1    2.60    0.75 
  14  -6   1    0.60    0.98 
  14  -6   1    1.24    0.97 
  11   5  -1   11.51    1.48 
 -11  -5   1   13.07    1.24 
  10   5  -1    3.00    0.78 
  10   5  -1    2.04    0.97 
 -10  -5   1    1.58    0.48 
 -10  -5   1    2.32    0.82 
   9   5  -1   -0.41    0.80 
   9   5  -1   -0.57    0.64 
  -9  -5   1   -0.72    0.61 
  -9  -5   1    0.00    0.39 
   8   5  -1    8.72    1.12 
   8   5  -1   12.83    1.05 
  -8  -5   1   12.16    0.77 
  -8  -5   1   11.38    1.01 
   7   5  -1    8.40    0.80 
   7   5  -1    6.42    0.81 
  -7  -5   1    7.83    0.58 
  -7  -5   1    8.15    0.88 
   6   5  -1   -0.72    0.40 
  -6  -5   1    0.13    0.28 
  -6  -5   1    0.48    0.49 
   5   5  -1    1.34    0.42 
   5   5  -1    1.48    0.34 
   5   5  -1    1.02    0.55 
  -5  -5   1   -0.16    0.41 
  -5  -5   1    0.85    0.38 
  -5  -5   1    0.74    0.28 
   4   5  -1   52.42    1.86 
   4   5  -1   51.41    1.65 
   4   5  -1   52.64    1.92 
  -4  -5   1   53.59    1.63 
  -4  -5   1   49.23    1.82 
  -4  -5   1   51.64    1.84 
   3   5  -1   42.57    1.56 
   3   5  -1   44.91    1.57 
   3   5  -1   41.62    1.41 
  -3  -5   1   43.18    1.56 
  -3  -5   1   42.90    1.53 
  -3  -5   1   43.20    1.37 
   2   5  -1   22.36    0.96 
   2   5  -1   22.95    0.88 
   2   5  -1   22.15    0.95 
  -2  -5   1   22.28    0.93 
  -2  -5   1   22.06    1.00 
   1   5  -1   39.01    1.38 
   1   5  -1   36.43    1.33 
  -1  -5   1   40.28    1.37 
  -1  -5   1   38.97    1.35 
   0   5  -1    4.56    0.45 
   0   5  -1    6.04    0.44 
   0   5  -1    4.93    0.43 
   0  -5   1    5.60    0.49 
   0  -5   1    4.94    0.46 
  -1   5  -1    4.23    0.44 
  -1   5  -1    3.78    0.39 
  -1   5  -1    3.58    0.40 
   1  -5   1    3.57    0.43 
   1  -5   1    3.27    0.30 
   1  -5   1    4.47    0.46 
   1  -5   1    3.86    0.43 
  -2   5  -1   97.36    2.83 
  -2   5  -1   98.40    2.83 
  -2   5  -1   94.60    2.83 
   2  -5   1   98.80    2.84 
   2  -5   1   97.06    2.77 
   2  -5   1   95.03    2.86 
   2  -5   1   95.01    2.83 
  -3   5  -1    0.76    0.25 
  -3   5  -1    0.96    0.31 
  -3   5  -1    0.83    0.25 
  -3   5  -1    0.63    0.23 
   3  -5   1    1.02    0.29 
   3  -5   1    0.58    0.22 
   3  -5   1    0.61    0.26 
   3  -5   1    1.10    0.28 
   3  -5   1    1.02    0.35 
  -4   5  -1    7.54    0.57 
  -4   5  -1    7.56    0.43 
  -4   5  -1    7.89    0.59 
  -4   5  -1    6.27    0.51 
  -4   5  -1    7.25    0.57 
   4  -5   1    6.34    0.50 
   4  -5   1    7.78    0.43 
   4  -5   1    6.74    0.58 
   4  -5   1    7.33    0.58 
   4  -5   1    7.46    0.59 
  -5   5  -1    4.68    0.45 
  -5   5  -1    4.37    0.39 
  -5   5  -1    5.71    0.51 
  -5   5  -1    4.38    0.53 
  -5   5  -1    5.33    0.49 
   5  -5   1    4.99    0.50 
   5  -5   1    5.36    0.58 
   5  -5   1    4.52    0.49 
   5  -5   1    3.82    0.55 
   5  -5   1    4.97    0.40 
  -6   5  -1   10.37    0.65 
  -6   5  -1   13.19    0.85 
  -6   5  -1   12.99    0.80 
  -6   5  -1   10.41    0.74 
  -6   5  -1   11.33    0.70 
   6  -5   1   10.72    0.83 
   6  -5   1   12.91    0.88 
   6  -5   1   11.26    0.84 
   6  -5   1   11.38    0.74 
  -7   5  -1   12.48    0.87 
  -7   5  -1    9.95    0.77 
  -7   5  -1   11.05    0.81 
  -7   5  -1   11.16    0.78 
  -7   5  -1   10.04    0.67 
   7  -5   1    8.50    0.73 
   7  -5   1    8.14    0.79 
   7  -5   1    8.06    0.74 
   7  -5   1   10.97    0.75 
  -8   5  -1   17.50    1.04 
  -8   5  -1   18.35    1.28 
  -8   5  -1   16.53    0.97 
  -8   5  -1   15.65    0.96 
  -8   5  -1   15.90    0.85 
   8  -5   1   16.64    0.99 
   8  -5   1   16.05    1.04 
   8  -5   1   19.85    1.19 
   8  -5   1   14.81    1.04 
  -9   5  -1    7.03    0.72 
  -9   5  -1    9.56    0.84 
  -9   5  -1    8.46    0.81 
  -9   5  -1    8.14    0.73 
   9  -5   1    9.86    0.92 
   9  -5   1    7.06    0.80 
 -10   5  -1   -0.49    0.53 
 -10   5  -1    0.80    0.48 
 -10   5  -1    0.97    0.40 
  10  -5   1   -0.07    0.66 
 -11   5  -1    4.16    0.72 
 -11   5  -1    4.09    0.66 
 -11   5  -1    4.56    0.72 
  11  -5   1    5.53    0.98 
 -12   5  -1    1.40    0.64 
 -12   5  -1    3.08    0.67 
 -12   5  -1    2.02    0.64 
  12  -5   1   -0.09    0.78 
 -13   5  -1    8.52    0.93 
 -13   5  -1    9.29    0.98 
 -13   5  -1    8.23    1.08 
  13  -5   1    7.01    1.09 
 -14   5  -1    1.34    0.70 
 -14   5  -1    0.55    0.61 
 -14   5  -1    0.55    0.79 
  14  -5   1   -0.67    0.85 
  12   4  -1    2.75    0.93 
 -12  -4   1    1.27    0.79 
  11   4  -1    6.16    1.03 
  11   4  -1    3.11    0.85 
 -11  -4   1    5.65    0.98 
  10   4  -1    4.34    0.88 
  10   4  -1    7.83    0.90 
 -10  -4   1    4.89    0.60 
 -10  -4   1    5.87    0.90 
   9   4  -1    5.40    0.86 
   9   4  -1    4.60    0.85 
  -9  -4   1    4.53    0.56 
  -9  -4   1    5.76    0.79 
   8   4  -1    3.34    0.87 
   8   4  -1    1.54    0.66 
  -8  -4   1    4.28    0.49 
  -8  -4   1    2.85    0.69 
   7   4  -1    3.07    0.63 
   7   4  -1    3.60    0.28 
   7   4  -1    3.91    0.64 
  -7  -4   1    2.91    0.53 
  -7  -4   1    3.71    0.43 
   6   4  -1    1.10    0.53 
   6   4  -1    0.08    0.38 
  -6  -4   1   -0.18    0.43 
  -6  -4   1    0.33    0.27 
   5   4  -1    5.07    0.65 
   5   4  -1    3.64    0.61 
  -5  -4   1    4.82    0.38 
  -5  -4   1    4.58    0.53 
  -5  -4   1    4.37    0.53 
   4   4  -1   56.50    1.98 
   4   4  -1   54.74    1.73 
   4   4  -1   59.34    1.98 
  -4  -4   1   57.09    1.93 
  -4  -4   1   58.45    1.93 
  -4  -4   1   57.15    1.73 
   3   4  -1   13.24    0.71 
   3   4  -1   12.60    0.69 
   3   4  -1   12.21    0.59 
  -3  -4   1   13.47    0.70 
  -3  -4   1   12.03    0.72 
  -3  -4   1   13.87    0.58 
   2   4  -1    2.50    0.40 
   2   4  -1    2.07    0.38 
   2   4  -1    2.52    0.29 
  -2  -4   1    1.81    0.35 
  -2  -4   1    2.63    0.34 
   1   4  -1   41.69    1.41 
   1   4  -1   41.54    1.38 
  -1  -4   1   41.31    1.36 
  -1  -4   1   42.16    1.38 
   0   4  -1    7.64    0.54 
   0   4  -1    7.56    0.47 
   0   4  -1    8.48    0.48 
   0  -4   1    7.07    0.52 
   0  -4   1    7.56    0.54 
  -1   4  -1   65.05    1.92 
  -1   4  -1   63.08    1.91 
  -1   4  -1   66.29    1.93 
   1  -4   1   62.42    1.92 
   1  -4   1   64.61    1.86 
   1  -4   1   63.87    1.95 
   1  -4   1   61.92    1.93 
  -2   4  -1   11.68    0.58 
  -2   4  -1   11.24    0.57 
  -2   4  -1   10.36    0.57 
  -2   4  -1   10.68    0.61 
   2  -4   1   11.81    0.64 
   2  -4   1   10.08    0.57 
   2  -4   1   12.14    0.58 
   2  -4   1   11.58    0.65 
  -3   4  -1   42.37    1.35 
  -3   4  -1   41.69    1.25 
  -3   4  -1   39.78    1.35 
  -3   4  -1   45.13    1.41 
  -3   4  -1   41.77    1.39 
   3  -4   1   41.32    1.38 
   3  -4   1   41.70    1.36 
   3  -4   1   41.00    1.42 
   3  -4   1   41.81    1.41 
   3  -4   1   40.71    1.24 
  -4   4  -1   -0.22    0.26 
  -4   4  -1    0.26    0.26 
  -4   4  -1    0.48    0.22 
  -4   4  -1    0.12    0.22 
   4  -4   1   -0.06    0.20 
   4  -4   1    0.52    0.34 
   4  -4   1    0.58    0.33 
   4  -4   1    0.26    0.25 
   4  -4   1    0.49    0.22 
  -5   4  -1    9.32    0.58 
  -5   4  -1    8.79    0.55 
  -5   4  -1    7.57    0.50 
  -5   4  -1    7.96    0.56 
  -5   4  -1    8.34    0.63 
   5  -4   1    7.49    0.64 
   5  -4   1    9.13    0.60 
   5  -4   1    8.13    0.64 
   5  -4   1    9.12    0.64 
  -6   4  -1   24.19    1.04 
  -6   4  -1   26.42    1.09 
  -6   4  -1   26.31    1.12 
  -6   4  -1   24.68    1.01 
  -6   4  -1   26.11    1.10 
   6  -4   1   24.76    1.03 
   6  -4   1   25.75    1.17 
   6  -4   1   26.65    1.19 
   6  -4   1   24.38    1.12 
  -7   4  -1   17.57    0.88 
  -7   4  -1   20.39    0.98 
  -7   4  -1   17.82    0.93 
  -7   4  -1   16.22    0.91 
  -7   4  -1   17.39    0.91 
   7  -4   1   18.91    1.02 
   7  -4   1   16.19    0.85 
   7  -4   1   17.86    1.05 
  -8   4  -1    7.64    0.70 
  -8   4  -1    7.15    0.64 
  -8   4  -1    7.69    0.78 
  -8   4  -1    6.78    0.64 
  -8   4  -1    7.78    0.69 
   8  -4   1    6.13    0.65 
   8  -4   1    5.29    0.67 
   8  -4   1    7.97    0.83 
   8  -4   1    6.72    0.73 
  -9   4  -1   13.53    0.93 
  -9   4  -1   14.97    0.97 
  -9   4  -1   15.17    0.93 
  -9   4  -1   18.30    1.10 
   9  -4   1   16.38    1.14 
   9  -4   1   16.88    1.08 
 -10   4  -1    0.21    0.46 
 -10   4  -1    0.84    0.48 
 -10   4  -1    0.01    0.43 
  10  -4   1    0.53    0.56 
  10  -4   1    0.88    0.66 
 -11   4  -1    0.58    0.51 
 -11   4  -1    0.36    0.47 
 -11   4  -1    0.59    0.57 
  11  -4   1    2.10    0.70 
  11  -4   1    0.31    0.69 
 -12   4  -1    3.06    0.69 
 -12   4  -1    2.83    0.78 
 -12   4  -1    2.56    0.64 
  12  -4   1    1.71    0.82 
  12  -4   1    4.43    0.86 
 -13   4  -1    2.72    0.81 
 -13   4  -1    2.74    0.70 
 -13   4  -1    2.10    0.71 
  13  -4   1    0.41    0.96 
  13  -4   1    1.36    0.86 
 -14   4  -1   -1.29    0.55 
 -14   4  -1    0.01    0.63 
 -14   4  -1    1.25    0.79 
  14  -4   1   -2.08    0.63 
  14  -4   1    0.21    0.98 
  12   3  -1   -0.37    0.99 
 -12  -3   1    0.55    0.76 
 -12  -3   1    0.36    0.71 
  11   3  -1    0.42    0.93 
  11   3  -1   -0.42    0.63 
 -11  -3   1   -0.85    0.43 
 -11  -3   1    0.06    0.44 
  10   3  -1   11.66    1.28 
  10   3  -1   11.08    1.01 
 -10  -3   1   11.04    0.82 
 -10  -3   1   10.43    1.03 
   9   3  -1    1.77    0.83 
   9   3  -1    2.34    0.63 
   9   3  -1    1.98    0.50 
  -9  -3   1    2.07    0.46 
  -9  -3   1    2.49    0.60 
   8   3  -1    3.66    0.83 
   8   3  -1    4.03    0.70 
   8   3  -1    3.33    0.52 
  -8  -3   1    3.43    0.45 
  -8  -3   1    4.31    0.64 
   7   3  -1   -0.30    0.61 
   7   3  -1    0.06    0.30 
   7   3  -1    1.20    0.48 
   7   3  -1    0.31    0.41 
  -7  -3   1    0.40    0.48 
  -7  -3   1   -0.02    0.26 
   6   3  -1   92.81    2.95 
   6   3  -1   89.61    2.69 
   6   3  -1   87.98    2.79 
   6   3  -1   84.76    2.93 
  -6  -3   1   85.97    2.84 
  -6  -3   1   89.03    2.82 
  -6  -3   1   90.38    2.61 
   5   3  -1    8.84    0.76 
   5   3  -1    9.96    0.57 
   5   3  -1    7.79    0.74 
  -5  -3   1    9.59    0.54 
  -5  -3   1    8.23    0.66 
  -5  -3   1    8.18    0.69 
   4   3  -1   -0.15    0.37 
   4   3  -1    0.35    0.23 
   4   3  -1    0.21    0.41 
  -4  -3   1    0.31    0.28 
  -4  -3   1    0.35    0.21 
  -4  -3   1   -0.06    0.27 
   3   3  -1    1.04    0.28 
   3   3  -1    0.35    0.19 
   3   3  -1    0.44    0.33 
  -3  -3   1    0.66    0.30 
  -3  -3   1    0.20    0.18 
  -3  -3   1   -0.21    0.29 
   2   3  -1   -0.11    0.31 
   2   3  -1    0.08    0.19 
   2   3  -1   -0.57    0.34 
  -2  -3   1    0.03    0.17 
  -2  -3   1   -0.14    0.21 
  -2  -3   1   -0.05    0.23 
   1   3  -1   17.77    0.72 
   1   3  -1   18.69    0.78 
  -1  -3   1   19.28    0.77 
  -1  -3   1   16.23    0.76 
   0   3  -1    0.44    0.23 
   0   3  -1   -0.39    0.25 
   0   3  -1    0.85    0.27 
   0  -3   1    0.82    0.22 
   0  -3   1    0.31    0.19 
  -1   3  -1    3.81    0.28 
  -1   3  -1    3.72    0.32 
   1  -3   1    3.32    0.30 
   1  -3   1    4.14    0.33 
   1  -3   1    3.32    0.26 
  -2   3  -1    3.66    0.33 
  -2   3  -1    3.48    0.33 
  -2   3  -1    3.49    0.32 
  -2   3  -1    4.17    0.35 
   2  -3   1    3.44    0.33 
   2  -3   1    3.30    0.33 
   2  -3   1    4.29    0.36 
   2  -3   1    4.37    0.36 
   2  -3   1    3.87    0.26 
  -3   3  -1   21.52    0.73 
  -3   3  -1   21.64    0.83 
  -3   3  -1   21.49    0.81 
  -3   3  -1   20.97    0.82 
   3  -3   1   21.88    0.83 
   3  -3   1   21.42    0.83 
   3  -3   1   19.41    0.88 
   3  -3   1   22.08    0.87 
   3  -3   1   23.00    0.73 
  -4   3  -1   15.73    0.74 
  -4   3  -1   16.27    0.65 
  -4   3  -1   15.88    0.73 
  -4   3  -1   18.48    0.78 
  -4   3  -1   16.06    0.72 
   4  -3   1   15.61    0.76 
   4  -3   1   15.33    0.73 
   4  -3   1   14.97    0.76 
   4  -3   1   16.35    0.73 
  -5   3  -1    2.77    0.37 
  -5   3  -1    3.24    0.41 
  -5   3  -1    3.63    0.41 
  -5   3  -1    3.50    0.46 
  -5   3  -1    3.26    0.39 
   5  -3   1    3.00    0.48 
   5  -3   1    2.39    0.38 
   5  -3   1    2.98    0.44 
   5  -3   1    2.60    0.33 
  -6   3  -1    2.24    0.39 
  -6   3  -1    2.54    0.49 
  -6   3  -1    1.75    0.48 
  -6   3  -1    1.68    0.39 
  -6   3  -1    2.76    0.45 
   6  -3   1    2.67    0.44 
   6  -3   1    2.01    0.37 
   6  -3   1    3.18    0.52 
   6  -3   1    1.34    0.51 
  -7   3  -1    0.70    0.39 
  -7   3  -1    1.05    0.46 
  -7   3  -1    1.01    0.38 
  -7   3  -1    0.85    0.38 
  -7   3  -1    0.11    0.35 
   7  -3   1    0.26    0.44 
   7  -3   1    0.83    0.39 
   7  -3   1    1.14    0.40 
   7  -3   1    0.77    0.51 
  -8   3  -1   31.07    1.34 
  -8   3  -1   26.34    1.21 
  -8   3  -1   28.90    1.26 
  -8   3  -1   28.55    1.34 
  -8   3  -1   25.66    1.23 
   8  -3   1   29.55    1.41 
   8  -3   1   31.00    1.36 
   8  -3   1   27.57    1.41 
   8  -3   1   28.92    1.25 
  -9   3  -1    4.87    0.63 
  -9   3  -1    4.02    0.59 
  -9   3  -1    4.05    0.58 
  -9   3  -1    6.30    0.76 
   9  -3   1    3.72    0.65 
   9  -3   1    4.18    0.78 
 -10   3  -1    1.23    0.63 
 -10   3  -1    0.49    0.54 
 -10   3  -1    0.36    0.44 
 -10   3  -1    0.68    0.50 
  10  -3   1    0.79    0.63 
  10  -3   1    1.39    0.78 
 -11   3  -1   19.37    1.22 
 -11   3  -1   16.85    1.25 
 -11   3  -1   18.87    1.21 
  11  -3   1   20.36    1.44 
  11  -3   1   21.19    1.33 
 -12   3  -1    1.35    0.57 
 -12   3  -1    1.89    0.69 
 -12   3  -1    1.80    0.72 
  12  -3   1    1.06    0.74 
  12  -3   1    0.85    0.89 
 -13   3  -1    4.86    0.90 
 -13   3  -1    5.87    0.79 
 -13   3  -1    5.10    0.95 
  13  -3   1    6.38    1.05 
  13  -3   1    2.68    0.98 
 -14   3  -1   -0.56    0.64 
 -14   3  -1   -0.26    0.53 
 -14   3  -1   -0.34    0.63 
  14  -3   1   -0.25    0.76 
  14  -3   1   -1.76    0.78 
  13   2  -1    0.17    1.03 
 -13  -2   1    0.40    0.79 
 -13  -2   1    0.35    0.58 
  12   2  -1    1.18    0.85 
  12   2  -1    1.64    0.81 
 -12  -2   1    1.40    0.51 
 -12  -2   1    1.08    0.75 
 -12  -2   1    0.98    0.78 
  11   2  -1   -0.84    0.83 
  11   2  -1    0.04    0.65 
 -11  -2   1   -0.60    0.42 
 -11  -2   1    1.10    0.69 
  10   2  -1   20.10    1.56 
  10   2  -1   22.37    1.43 
  10   2  -1   26.05    1.54 
 -10  -2   1   22.38    1.15 
 -10  -2   1   18.26    1.33 
   9   2  -1    8.82    0.75 
   9   2  -1    8.60    0.92 
   9   2  -1    7.22    0.89 
  -9  -2   1    8.62    0.69 
  -9  -2   1    6.91    0.39 
  -9  -2   1    7.04    0.88 
   8   2  -1   -0.46    0.42 
   8   2  -1   -0.86    0.33 
   8   2  -1   -0.10    0.50 
  -8  -2   1    0.22    0.19 
  -8  -2   1    0.54    0.33 
  -8  -2   1    0.41    0.52 
   7   2  -1    0.55    0.51 
   7   2  -1    0.11    0.39 
   7   2  -1    1.42    0.49 
   7   2  -1    0.24    0.32 
  -7  -2   1   -0.38    0.42 
  -7  -2   1    0.33    0.28 
  -7  -2   1    0.34    0.19 
   6   2  -1   34.48    1.37 
   6   2  -1   33.21    1.49 
   6   2  -1   35.90    1.44 
   6   2  -1   37.95    1.31 
  -6  -2   1   35.89    1.42 
  -6  -2   1   39.87    1.46 
  -6  -2   1   35.34    1.23 
  -6  -2   1   35.77    1.09 
   5   2  -1   93.43    2.93 
   5   2  -1   94.03    2.99 
   5   2  -1  101.50    2.85 
   5   2  -1  100.02    3.05 
  -5  -2   1   94.61    2.68 
  -5  -2   1   98.25    2.97 
  -5  -2   1  102.46    3.03 
  -5  -2   1   98.11    2.79 
   4   2  -1    1.47    0.38 
   4   2  -1    1.33    0.38 
   4   2  -1    0.73    0.23 
  -4  -2   1    1.53    0.18 
  -4  -2   1    1.19    0.28 
  -4  -2   1    2.04    0.33 
  -4  -2   1    1.65    0.23 
   3   2  -1   19.14    0.80 
   3   2  -1   16.25    0.79 
   3   2  -1   16.60    0.58 
   3   2  -1   17.29    0.63 
  -3  -2   1   18.18    0.56 
  -3  -2   1   17.95    0.73 
  -3  -2   1   17.33    0.62 
  -3  -2   1   18.76    0.75 
   2   2  -1    0.78    0.34 
   2   2  -1   -0.06    0.32 
   2   2  -1    0.34    0.18 
  -2  -2   1   -0.04    0.23 
  -2  -2   1    0.56    0.24 
  -2  -2   1    0.52    0.17 
   1   2  -1   12.21    0.51 
  -1  -2   1   11.77    0.50 
  -2   2  -1   -0.06    0.13 
  -2   2  -1    0.03    0.10 
  -2   2  -1   -0.14    0.09 
  -2   2  -1    0.28    0.14 
   2  -2   1    0.17    0.23 
   2  -2   1   -0.08    0.18 
   2  -2   1   -0.01    0.10 
   2  -2   1    0.09    0.13 
  -3   2  -1    3.72    0.43 
  -3   2  -1    3.42    0.31 
  -3   2  -1    4.71    0.45 
  -3   2  -1    4.57    0.40 
  -3   2  -1    3.82    0.40 
   3  -2   1    3.31    0.33 
   3  -2   1    3.39    0.44 
   3  -2   1    3.16    0.44 
   3  -2   1    4.01    0.40 
  -4   2  -1    0.34    0.25 
  -4   2  -1    0.37    0.33 
  -4   2  -1    0.20    0.30 
  -4   2  -1    0.07    0.28 
   4  -2   1   -0.21    0.23 
   4  -2   1    0.17    0.30 
   4  -2   1    0.20    0.35 
   4  -2   1    0.38    0.33 
  -5   2  -1    0.49    0.28 
  -5   2  -1   -0.09    0.28 
  -5   2  -1    0.47    0.34 
  -5   2  -1   -0.18    0.31 
   5  -2   1    0.14    0.38 
   5  -2   1    0.13    0.37 
   5  -2   1    1.21    0.34 
   5  -2   1    0.03    0.28 
  -6   2  -1   53.48    1.77 
  -6   2  -1   49.53    1.78 
  -6   2  -1   49.29    1.70 
  -6   2  -1   50.71    1.71 
   6  -2   1   52.87    1.81 
   6  -2   1   46.58    1.82 
   6  -2   1   53.54    1.73 
   6  -2   1   51.34    1.74 
  -7   2  -1   37.32    1.38 
  -7   2  -1   36.68    1.41 
  -7   2  -1   35.34    1.46 
  -7   2  -1   35.71    1.48 
   7  -2   1   33.85    1.53 
   7  -2   1   39.19    1.58 
   7  -2   1   37.61    1.43 
   7  -2   1   37.19    1.43 
  -8   2  -1   10.89    0.75 
  -8   2  -1   13.02    1.04 
  -8   2  -1    9.02    0.77 
  -8   2  -1   12.04    0.91 
  -8   2  -1   10.74    0.78 
   8  -2   1    9.51    0.78 
   8  -2   1   11.02    0.79 
   8  -2   1   11.66    0.98 
   8  -2   1   13.15    0.95 
  -9   2  -1    9.33    0.78 
  -9   2  -1    8.81    0.81 
  -9   2  -1    9.43    0.81 
  -9   2  -1    8.69    0.74 
   9  -2   1    9.99    0.85 
   9  -2   1    9.89    0.91 
 -10   2  -1   -1.18    0.51 
 -10   2  -1    0.58    0.53 
 -10   2  -1    0.79    0.53 
  10  -2   1   -0.67    0.62 
  10  -2   1   -0.50    0.73 
 -11   2  -1    1.74    0.66 
 -11   2  -1    2.68    0.74 
 -11   2  -1    2.17    0.61 
  11  -2   1    0.68    0.67 
  11  -2   1    4.33    0.82 
 -12   2  -1    0.52    0.52 
 -12   2  -1    0.65    0.52 
 -12   2  -1    0.03    0.58 
  12  -2   1    1.14    0.79 
  12  -2   1    0.86    0.68 
 -13   2  -1    3.33    0.76 
 -13   2  -1    1.57    0.61 
 -13   2  -1    1.94    0.78 
  13  -2   1    1.88    0.90 
  13  -2   1    2.02    0.84 
 -14   2  -1   -0.49    0.67 
 -14   2  -1    1.23    0.69 
 -14   2  -1    1.57    0.66 
  14  -2   1    0.02    0.75 
  13   1  -1    1.41    1.08 
 -13  -1   1   -0.15    0.66 
 -13  -1   1    0.86    0.76 
 -13  -1   1   -0.15    0.71 
  12   1  -1    0.17    0.84 
  12   1  -1    0.78    0.70 
 -12  -1   1    0.09    0.65 
 -12  -1   1   -1.35    0.62 
 -12  -1   1   -0.26    0.41 
  11   1  -1    0.22    0.68 
  11   1  -1    1.56    0.93 
 -11  -1   1    2.13    0.53 
 -11  -1   1    0.47    0.52 
 -11  -1   1    1.43    0.70 
  10   1  -1    0.11    0.58 
  10   1  -1   -0.35    0.68 
 -10  -1   1    0.15    0.24 
 -10  -1   1    0.18    0.43 
 -10  -1   1   -0.52    0.56 
   9   1  -1    0.12    0.47 
   9   1  -1    0.59    0.64 
   9   1  -1    0.79    0.77 
  -9  -1   1   -0.23    0.23 
  -9  -1   1    0.41    0.41 
  -9  -1   1   -0.67    0.35 
   8   1  -1   37.88    1.83 
   8   1  -1   34.92    1.36 
   8   1  -1   34.67    1.54 
   8   1  -1   33.50    1.44 
  -8  -1   1   34.90    1.13 
  -8  -1   1   33.78    1.52 
  -8  -1   1   32.49    1.31 
   7   1  -1    1.31    0.43 
   7   1  -1    1.89    0.51 
   7   1  -1    1.35    0.39 
   7   1  -1    1.90    0.57 
  -7  -1   1    2.24    0.50 
  -7  -1   1    2.16    0.27 
  -7  -1   1    1.48    0.48 
  -7  -1   1    1.58    0.34 
   6   1  -1   -0.36    0.47 
   6   1  -1   -0.77    0.37 
   6   1  -1    0.58    0.48 
   6   1  -1    0.27    0.29 
  -6  -1   1    0.93    0.28 
  -6  -1   1    0.06    0.30 
  -6  -1   1   -0.28    0.26 
  -6  -1   1    0.03    0.21 
   5   1  -1   49.66    1.70 
   5   1  -1   53.23    1.63 
   5   1  -1   49.89    1.78 
   5   1  -1   52.56    1.76 
  -5  -1   1   50.27    1.72 
  -5  -1   1   51.27    1.50 
  -5  -1   1   50.79    1.73 
  -5  -1   1   52.32    1.58 
   4   1  -1    0.17    0.21 
   4   1  -1    0.51    0.26 
   4   1  -1    0.05    0.23 
   4   1  -1    0.24    0.27 
  -4  -1   1    0.40    0.15 
  -4  -1   1    0.26    0.18 
  -4  -1   1    0.49    0.31 
  -4  -1   1    0.71    0.29 
   3   1  -1   33.69    1.15 
   3   1  -1   33.62    1.18 
   3   1  -1   32.54    1.05 
   3   1  -1   33.49    1.14 
  -3  -1   1   34.35    0.97 
  -3  -1   1   32.94    1.03 
  -3  -1   1   33.13    1.12 
  -3  -1   1   33.68    1.17 
   2   1  -1    2.63    0.32 
   2   1  -1    2.00    0.26 
   2   1  -1    3.15    0.21 
  -2  -1   1    3.04    0.15 
  -2  -1   1    2.75    0.26 
  -2  -1   1    2.79    0.32 
   1   1  -1    0.01    0.04 
   1   1  -1    0.05    0.03 
   1   1  -1   -0.01    0.09 
  -1  -1   1   -0.03    0.07 
  -1  -1   1    0.03    0.03 
  -1  -1   1   -0.01    0.01 
   0   1  -1   -0.01    0.03 
   0   1  -1    0.00    0.01 
   0   1  -1   -0.02    0.01 
   0  -1   1    0.01    0.01 
   0  -1   1    0.01    0.02 
   0  -1   1    0.03    0.03 
  -1   1  -1   -0.02    0.04 
  -1   1  -1    0.03    0.03 
  -1   1  -1   -0.01    0.02 
  -1   1  -1    0.01    0.05 
   1  -1   1    0.21    0.07 
   1  -1   1    0.04    0.05 
   1  -1   1   -0.04    0.02 
  -2   1  -1    3.58    0.28 
   2  -1   1    3.36    0.23 
   2  -1   1    3.06    0.25 
  -3   1  -1    4.44    0.43 
  -3   1  -1    4.16    0.37 
  -3   1  -1    4.17    0.43 
  -3   1  -1    4.93    0.38 
   3  -1   1    3.53    0.43 
   3  -1   1    4.20    0.45 
   3  -1   1    3.75    0.36 
   3  -1   1    4.54    0.38 
  -4   1  -1    0.53    0.23 
  -4   1  -1    0.71    0.27 
  -4   1  -1    0.75    0.24 
  -4   1  -1    0.65    0.27 
   4  -1   1    0.54    0.36 
   4  -1   1    0.67    0.25 
   4  -1   1   -0.04    0.23 
   4  -1   1    0.94    0.28 
  -5   1  -1    4.20    0.45 
  -5   1  -1    4.52    0.48 
  -5   1  -1    4.35    0.40 
  -5   1  -1    5.06    0.43 
   5  -1   1    4.94    0.54 
   5  -1   1    4.49    0.48 
   5  -1   1    4.91    0.47 
   5  -1   1    4.09    0.41 
  -6   1  -1   13.41    0.76 
  -6   1  -1   12.62    0.73 
  -6   1  -1   13.48    0.85 
  -6   1  -1   13.40    0.82 
   6  -1   1   12.71    0.78 
   6  -1   1   13.25    0.80 
   6  -1   1   12.65    0.88 
   6  -1   1   12.83    0.89 
  -7   1  -1    0.67    0.36 
  -7   1  -1    0.67    0.42 
  -7   1  -1    0.28    0.28 
  -7   1  -1    0.61    0.33 
   7  -1   1    0.04    0.38 
   7  -1   1   -0.24    0.33 
   7  -1   1   -0.19    0.41 
   7  -1   1   -0.44    0.46 
  -8   1  -1   17.17    1.04 
  -8   1  -1   17.51    0.96 
   8  -1   1   18.75    1.02 
   8  -1   1   14.57    1.12 
   8  -1   1   18.30    0.98 
   8  -1   1   16.79    1.27 
  -9   1  -1   13.68    0.88 
  -9   1  -1   15.35    1.09 
   9  -1   1   16.00    1.18 
   9  -1   1   12.42    1.14 
   9  -1   1   13.41    1.00 
 -10   1  -1   10.89    0.78 
 -10   1  -1    9.96    0.84 
 -10   1  -1    9.19    0.97 
  10  -1   1   10.03    0.92 
  10  -1   1    8.16    1.12 
 -11   1  -1   12.28    1.10 
 -11   1  -1   13.37    0.98 
 -11   1  -1   13.61    1.20 
  11  -1   1   13.91    1.14 
  11  -1   1   12.92    1.31 
 -12   1  -1    3.78    0.83 
 -12   1  -1    0.01    0.62 
 -12   1  -1    1.33    0.55 
  12  -1   1    1.72    0.81 
  12  -1   1    0.25    0.90 
 -13   1  -1    5.51    0.81 
 -13   1  -1    4.78    0.92 
 -13   1  -1    8.87    1.03 
  13  -1   1    7.98    1.34 
  13  -1   1    3.32    0.97 
 -14   1  -1    0.93    0.63 
 -14   1  -1   -0.80    0.68 
 -14   1  -1    1.72    0.68 
  14  -1   1    1.04    0.85 
  13   0  -1    0.23    0.93 
  13   0  -1   -0.08    0.99 
 -13   0   1    0.46    0.55 
 -13   0   1    0.77    0.73 
 -13   0   1    0.67    0.70 
  12   0  -1    5.53    1.06 
  12   0  -1    8.29    1.11 
 -12   0   1    8.31    1.04 
 -12   0   1    6.70    0.73 
 -12   0   1    6.05    0.94 
  11   0  -1   -0.04    0.83 
  11   0  -1    0.48    0.69 
 -11   0   1    0.50    0.50 
 -11   0   1   -0.17    0.42 
 -11   0   1   -0.54    0.59 
  10   0  -1    5.73    0.81 
  10   0  -1    4.75    0.96 
 -10   0   1    3.24    0.72 
 -10   0   1    3.60    0.55 
 -10   0   1    4.60    0.46 
 -10   0   1    5.38    0.73 
   9   0  -1   42.58    1.68 
   9   0  -1   41.55    1.91 
   9   0  -1   42.23    1.80 
  -9   0   1   42.56    1.43 
  -9   0   1   40.07    1.77 
  -9   0   1   42.11    1.61 
  -9   0   1   39.48    1.74 
   8   0  -1   14.32    1.04 
   8   0  -1   12.60    0.82 
   8   0  -1   12.36    0.96 
   8   0  -1   14.76    0.99 
  -8   0   1   13.92    1.00 
  -8   0   1   12.58    0.76 
   7   0  -1   11.39    0.85 
   7   0  -1   10.37    0.83 
   7   0  -1   12.94    0.77 
   7   0  -1   12.05    0.92 
  -7   0   1   11.07    0.68 
  -7   0   1   12.66    0.74 
  -7   0   1   13.51    0.91 
   6   0  -1    4.72    0.45 
   6   0  -1    4.65    0.53 
   6   0  -1    5.10    0.56 
   6   0  -1    5.11    0.56 
  -6   0   1    5.19    0.59 
  -6   0   1    4.82    0.43 
  -6   0   1    4.66    0.56 
   5   0  -1    1.27    0.37 
   5   0  -1   -0.02    0.36 
   5   0  -1    0.88    0.32 
   5   0  -1    1.06    0.29 
  -5   0   1    0.82    0.36 
  -5   0   1    0.74    0.33 
  -5   0   1    1.02    0.27 
   4   0  -1    0.62    0.31 
   4   0  -1    0.53    0.21 
   4   0  -1    0.82    0.33 
   4   0  -1    0.43    0.26 
  -4   0   1    0.85    0.27 
  -4   0   1    0.78    0.33 
  -4   0   1    0.32    0.21 
  -4   0   1    0.50    0.23 
   3   0  -1   15.15    0.72 
   3   0  -1   14.46    0.59 
   3   0  -1   15.59    0.70 
   3   0  -1   15.10    0.66 
  -3   0   1   15.67    0.69 
  -3   0   1   15.15    0.69 
  -3   0   1   16.20    0.71 
  -3   0   1   15.28    0.63 
   2   0  -1    1.28    0.16 
   2   0  -1    0.04    0.08 
   2   0  -1    1.22    0.21 
   2   0  -1   -0.02    0.08 
  -2   0   1    1.63    0.18 
  -2   0   1   -0.01    0.08 
  -2   0   1    1.21    0.21 
  -2   0   1    0.37    0.13 
   1   0  -1   -0.04    0.03 
   1   0  -1   -0.06    0.02 
   1   0  -1    0.02    0.02 
   1   0  -1    0.00    0.02 
  -1   0   1    0.01    0.01 
  -1   0   1    0.00    0.01 
  -1   0   1    0.01    0.02 
   0   0  -1    0.02    0.01 
   0   0   1    0.02    0.01 
  -1   0  -1    0.28    0.06 
  -1   0  -1    0.25    0.08 
   1   0   1    0.95    0.09 
   1   0   1    0.68    0.09 
  -2   0  -1    7.51    0.33 
  -2   0  -1    7.43    0.41 
   2   0   1    7.12    0.38 
   2   0   1    7.06    0.37 
  -3   0  -1   -0.01    0.24 
  -3   0  -1    0.68    0.23 
  -3   0  -1   -0.33    0.24 
  -3   0  -1    0.15    0.32 
   3   0   1    0.12    0.36 
   3   0   1    0.47    0.28 
   3   0   1    0.32    0.24 
   3   0   1   -0.29    0.32 
  -4   0  -1    3.94    0.38 
  -4   0  -1    4.51    0.39 
  -4   0  -1    3.34    0.33 
  -4   0  -1    4.00    0.33 
   4   0   1    4.54    0.41 
   4   0   1    4.24    0.37 
   4   0   1    3.81    0.39 
   4   0   1    3.87    0.34 
  -5   0  -1   46.71    1.62 
  -5   0  -1   44.51    1.56 
  -5   0  -1   47.59    1.51 
   5   0   1   47.49    1.52 
   5   0   1   46.03    1.66 
   5   0   1   44.40    1.60 
   5   0   1   45.87    1.53 
  -6   0  -1   97.50    3.01 
  -6   0  -1   96.93    2.97 
  -6   0  -1   90.82    2.83 
   6   0   1   94.97    3.03 
   6   0   1   98.27    2.89 
   6   0   1   94.84    3.05 
   6   0   1  101.06    2.92 
  -7   0  -1    1.76    0.35 
  -7   0  -1    0.35    0.34 
  -7   0  -1    1.85    0.41 
  -7   0  -1    1.36    0.34 
   7   0   1    1.49    0.43 
   7   0   1    1.69    0.41 
   7   0   1    1.13    0.43 
   7   0   1    1.49    0.46 
  -8   0  -1    6.33    0.73 
  -8   0  -1    6.11    0.53 
  -8   0  -1    5.62    0.54 
   8   0   1    6.51    0.63 
   8   0   1    4.20    0.76 
   8   0   1    6.62    0.68 
  -9   0  -1   11.29    0.98 
  -9   0  -1    8.67    0.64 
  -9   0  -1    8.85    0.72 
   9   0   1    6.66    0.75 
   9   0   1    6.45    0.96 
   9   0   1    7.79    0.86 
 -10   0  -1   13.17    0.78 
 -10   0  -1   12.83    0.90 
 -10   0  -1   11.84    1.03 
  10   0   1   11.53    1.03 
  10   0   1   13.88    1.19 
 -11   0  -1   12.75    1.18 
 -11   0  -1   12.59    0.93 
  11   0   1   13.47    1.38 
  11   0   1   12.19    1.10 
 -12   0  -1    0.87    0.70 
 -12   0  -1    0.59    0.66 
 -12   0  -1    0.36    0.58 
  12   0   1    1.02    0.78 
  12   0   1    0.74    0.95 
 -13   0  -1   -0.42    0.54 
 -13   0  -1   -0.69    0.67 
 -13   0  -1   -0.86    0.46 
  13   0   1    0.59    0.80 
  14  -1  -1    0.21    1.02 
 -14   1   1    0.31    0.73 
 -14   1   1    0.13    0.58 
 -14   1   1    0.20    0.75 
  13  -1  -1    1.34    0.82 
  13  -1  -1    3.98    1.08 
 -13   1   1    2.57    0.78 
 -13   1   1    1.81    0.78 
 -13   1   1    2.63    0.64 
  12  -1  -1    5.60    1.12 
  12  -1  -1   10.16    1.08 
 -12   1   1    6.54    0.98 
 -12   1   1    6.82    0.79 
 -12   1   1    6.42    0.96 
  11  -1  -1    0.88    0.83 
  11  -1  -1    1.20    0.87 
 -11   1   1    0.37    0.48 
 -11   1   1   -0.74    0.54 
 -11   1   1   -0.21    0.58 
  10  -1  -1   -0.56    0.73 
  10  -1  -1   -0.13    0.63 
 -10   1   1    0.41    0.46 
 -10   1   1    0.30    0.55 
 -10   1   1    1.01    0.60 
   9  -1  -1    6.71    0.68 
   9  -1  -1    6.63    0.91 
   9  -1  -1    8.82    0.89 
  -9   1   1    7.20    0.74 
  -9   1   1    6.55    0.76 
  -9   1   1    8.53    0.71 
   8  -1  -1   22.94    1.13 
   8  -1  -1   21.42    1.13 
   8  -1  -1   20.71    1.21 
   8  -1  -1   21.56    1.06 
  -8   1   1   20.68    1.10 
  -8   1   1   19.72    1.00 
  -8   1   1   20.59    1.03 
  -8   1   1   20.69    1.12 
   7  -1  -1   34.24    1.26 
   7  -1  -1   35.51    1.48 
   7  -1  -1   30.63    1.34 
   7  -1  -1   32.54    1.44 
  -7   1   1   33.82    1.36 
  -7   1   1   31.95    1.24 
  -7   1   1   32.21    1.32 
  -7   1   1   33.31    1.32 
  -7   1   1   32.22    1.38 
   6  -1  -1   13.11    0.77 
   6  -1  -1   12.61    0.70 
   6  -1  -1   13.23    0.87 
   6  -1  -1   13.53    0.82 
  -6   1   1   11.55    0.80 
  -6   1   1   13.40    0.73 
  -6   1   1   13.82    0.80 
  -6   1   1   11.40    0.73 
  -6   1   1   12.36    0.75 
   5  -1  -1    3.21    0.38 
   5  -1  -1    2.88    0.43 
   5  -1  -1    3.79    0.43 
   5  -1  -1    2.84    0.39 
  -5   1   1    4.35    0.45 
  -5   1   1    3.27    0.42 
  -5   1   1    2.47    0.33 
  -5   1   1    3.20    0.43 
  -5   1   1    4.48    0.45 
   4  -1  -1    2.93    0.37 
   4  -1  -1    2.32    0.29 
   4  -1  -1    2.94    0.40 
   4  -1  -1    3.19    0.43 
  -4   1   1    2.79    0.37 
  -4   1   1    3.58    0.39 
  -4   1   1    3.03    0.38 
  -4   1   1    2.89    0.40 
  -4   1   1    2.61    0.32 
   3  -1  -1    0.69    0.28 
   3  -1  -1    0.04    0.27 
   3  -1  -1    0.79    0.28 
   3  -1  -1   -0.25    0.25 
  -3   1   1    0.48    0.30 
  -3   1   1    0.27    0.24 
  -3   1   1    0.25    0.24 
  -3   1   1    0.34    0.25 
  -3   1   1    0.37    0.33 
   2  -1  -1    0.43    0.14 
   2  -1  -1    1.04    0.19 
   2  -1  -1    0.77    0.20 
  -2   1   1    0.95    0.21 
  -2   1   1    0.03    0.07 
  -2   1   1    0.04    0.07 
  -2   1   1   -0.25    0.09 
   1  -1  -1    0.25    0.07 
   0  -1  -1    0.00    0.02 
   0  -1  -1    0.17    0.05 
   0  -1  -1    0.17    0.08 
   0   1   1    0.60    0.08 
   0   1   1    0.10    0.05 
  -2  -1  -1    0.15    0.23 
  -2  -1  -1   -0.07    0.29 
  -2  -1  -1    0.33    0.32 
  -2  -1  -1   -0.01    0.25 
   2   1   1   -0.20    0.23 
   2   1   1    0.22    0.28 
   2   1   1    0.13    0.23 
   2   1   1   -0.22    0.23 
  -3  -1  -1    0.09    0.23 
  -3  -1  -1    0.02    0.34 
  -3  -1  -1    0.05    0.23 
  -3  -1  -1    0.04    0.23 
   3   1   1   -0.10    0.22 
   3   1   1    0.05    0.36 
   3   1   1    0.33    0.24 
   3   1   1    0.20    0.24 
  -4  -1  -1   -0.08    0.19 
  -4  -1  -1   -0.03    0.22 
  -4  -1  -1    0.03    0.21 
  -4  -1  -1   -0.22    0.28 
   4   1   1   -0.19    0.23 
   4   1   1   -0.06    0.23 
   4   1   1   -0.05    0.23 
   4   1   1    0.85    0.28 
  -5  -1  -1   28.12    1.16 
  -5  -1  -1   28.41    1.03 
  -5  -1  -1   29.04    1.01 
  -5  -1  -1   27.91    1.18 
   5   1   1   27.18    1.14 
   5   1   1   26.56    1.09 
   5   1   1   30.05    1.26 
   5   1   1   28.14    1.07 
  -6  -1  -1   12.48    0.67 
  -6  -1  -1   10.43    0.82 
  -6  -1  -1   12.58    0.63 
  -6  -1  -1   12.47    0.73 
   6   1   1   12.47    0.78 
   6   1   1   11.97    0.73 
   6   1   1   11.56    0.88 
   6   1   1   13.47    0.81 
  -7  -1  -1    5.73    0.51 
  -7  -1  -1    7.51    0.51 
  -7  -1  -1    5.84    0.69 
  -7  -1  -1    5.84    0.68 
   7   1   1    6.67    0.58 
   7   1   1    6.24    0.61 
   7   1   1    6.56    0.78 
   7   1   1    6.86    0.76 
  -8  -1  -1    4.53    0.53 
  -8  -1  -1    5.51    0.72 
  -8  -1  -1    5.40    0.47 
   8   1   1    4.48    0.57 
   8   1   1    5.48    0.83 
   8   1   1    4.95    0.58 
  -9  -1  -1    1.30    0.48 
  -9  -1  -1    1.19    0.36 
  -9  -1  -1    1.49    0.43 
   9   1   1    0.99    0.48 
   9   1   1    1.26    0.60 
   9   1   1    1.25    0.58 
 -10  -1  -1    1.86    0.68 
 -10  -1  -1    0.32    0.45 
  10   1   1    1.25    0.86 
  10   1   1    1.87    0.67 
 -11  -1  -1    3.42    0.71 
 -11  -1  -1    2.70    0.63 
  11   1   1    2.72    0.80 
  11   1   1    2.15    0.74 
 -12  -1  -1    0.25    0.56 
 -12  -1  -1    0.20    0.71 
  12   1   1    0.34    0.74 
  12   1   1    0.96    1.00 
 -13  -1  -1    5.64    1.06 
 -13  -1  -1    6.19    0.93 
 -13  -1  -1    8.16    0.91 
  13   1   1    6.18    1.11 
  14  -2  -1    2.16    1.10 
  14  -2  -1    0.73    1.06 
 -14   2   1    1.14    0.64 
 -14   2   1    2.21    0.86 
 -14   2   1    0.67    0.74 
  13  -2  -1    0.06    0.93 
  13  -2  -1    0.20    0.80 
 -13   2   1    0.22    0.68 
 -13   2   1    0.27    0.52 
 -13   2   1    0.17    0.50 
  12  -2  -1    5.54    1.08 
  12  -2  -1    6.10    0.97 
 -12   2   1    7.04    0.98 
 -12   2   1    6.43    0.86 
 -12   2   1    6.59    0.78 
  11  -2  -1    9.26    1.03 
  11  -2  -1    7.19    0.98 
 -11   2   1    8.35    0.83 
 -11   2   1    6.43    0.92 
 -11   2   1    6.41    0.88 
  10  -2  -1    5.29    0.97 
  10  -2  -1    5.73    0.92 
 -10   2   1    6.38    0.80 
 -10   2   1    6.78    0.73 
 -10   2   1    5.17    0.70 
   9  -2  -1    9.63    0.78 
   9  -2  -1   10.92    0.93 
   9  -2  -1   12.34    1.03 
  -9   2   1    9.85    0.90 
  -9   2   1    9.99    0.90 
  -9   2   1   12.62    0.94 
  -9   2   1   11.44    0.80 
   8  -2  -1   11.79    0.91 
   8  -2  -1   12.11    0.98 
   8  -2  -1   12.00    0.91 
   8  -2  -1   13.01    0.81 
  -8   2   1   12.22    0.87 
  -8   2   1   13.38    0.85 
  -8   2   1   13.71    0.96 
  -8   2   1   13.24    0.80 
   7  -2  -1    0.33    0.48 
   7  -2  -1    0.00    0.37 
   7  -2  -1   -0.06    0.33 
   7  -2  -1   -0.15    0.46 
  -7   2   1    0.07    0.36 
  -7   2   1    0.35    0.33 
  -7   2   1    0.45    0.36 
  -7   2   1   -0.01    0.29 
  -7   2   1    0.27    0.41 
   6  -2  -1    1.30    0.36 
   6  -2  -1    2.64    0.54 
   6  -2  -1    1.78    0.51 
   6  -2  -1    0.97    0.47 
  -6   2   1    1.10    0.41 
  -6   2   1    1.01    0.33 
  -6   2   1    0.79    0.38 
  -6   2   1    1.07    0.40 
  -6   2   1    1.64    0.38 
   5  -2  -1    1.69    0.35 
   5  -2  -1    2.76    0.44 
   5  -2  -1    2.31    0.37 
   5  -2  -1    1.88    0.33 
  -5   2   1    2.76    0.41 
  -5   2   1    2.10    0.33 
  -5   2   1    1.90    0.35 
  -5   2   1    2.72    0.42 
  -5   2   1    2.01    0.38 
   4  -2  -1   20.96    0.80 
   4  -2  -1   19.73    0.81 
   4  -2  -1   18.80    0.88 
   4  -2  -1   19.27    0.87 
  -4   2   1   20.03    0.85 
  -4   2   1   22.55    0.86 
  -4   2   1   18.78    0.79 
  -4   2   1   19.67    0.80 
  -4   2   1   19.78    0.86 
   3  -2  -1    0.79    0.28 
   3  -2  -1    1.32    0.29 
   3  -2  -1    1.56    0.38 
   3  -2  -1    1.21    0.30 
   3  -2  -1    0.99    0.32 
  -3   2   1    0.89    0.26 
  -3   2   1    0.45    0.33 
  -3   2   1    0.75    0.33 
  -3   2   1    0.73    0.37 
  -3   2   1    0.41    0.28 
   2  -2  -1   -0.21    0.10 
   2  -2  -1    0.27    0.23 
   2  -2  -1   -0.31    0.13 
   2  -2  -1    0.24    0.19 
   2  -2  -1    0.06    0.23 
  -2   2   1    0.51    0.22 
  -2   2   1   -0.17    0.11 
  -2   2   1   -0.18    0.17 
  -2   2   1    0.15    0.25 
  -2   2   1    0.26    0.19 
   0  -2  -1   -0.03    0.06 
   0  -2  -1    0.02    0.07 
   0  -2  -1   -0.33    0.16 
   0   2   1    0.06    0.10 
   0   2   1    0.41    0.14 
   0   2   1    0.22    0.13 
   0   2   1    0.04    0.08 
  -1  -2  -1   11.41    0.58 
  -1  -2  -1   12.50    0.53 
  -1  -2  -1   13.17    0.54 
   1   2   1   13.36    0.60 
   1   2   1   13.25    0.55 
   1   2   1   12.01    0.58 
  -2  -2  -1   34.11    1.18 
  -2  -2  -1   34.14    1.10 
  -2  -2  -1   35.36    1.09 
  -2  -2  -1   34.08    1.15 
   2   2   1   35.04    1.17 
   2   2   1   33.33    1.11 
   2   2   1   33.86    1.18 
  -3  -2  -1   35.55    1.26 
  -3  -2  -1   35.55    1.22 
  -3  -2  -1   35.95    1.13 
  -3  -2  -1   34.44    1.14 
   3   2   1   34.67    1.23 
   3   2   1   36.29    1.06 
   3   2   1   36.14    1.24 
   3   2   1   35.30    1.17 
   3   2   1   36.46    1.18 
  -4  -2  -1   16.64    0.78 
  -4  -2  -1   17.10    0.68 
  -4  -2  -1   18.39    0.74 
  -4  -2  -1   17.38    0.80 
   4   2   1   16.33    0.80 
   4   2   1   16.08    0.74 
   4   2   1   15.72    0.80 
  -5  -2  -1   25.47    0.97 
  -5  -2  -1   24.79    1.12 
  -5  -2  -1   23.50    0.89 
  -5  -2  -1   22.95    1.03 
   5   2   1   23.08    1.16 
   5   2   1   25.64    1.08 
   5   2   1   23.56    1.03 
   5   2   1   25.29    0.98 
  -6  -2  -1    4.08    0.43 
  -6  -2  -1    3.78    0.37 
  -6  -2  -1    3.53    0.50 
  -6  -2  -1    3.45    0.54 
   6   2   1    2.44    0.41 
   6   2   1    2.90    0.50 
   6   2   1    3.37    0.58 
   6   2   1    2.74    0.44 
  -7  -2  -1   35.83    1.23 
  -7  -2  -1   34.75    1.54 
  -7  -2  -1   36.58    1.32 
   7   2   1   35.94    1.64 
   7   2   1   36.01    1.38 
   7   2   1   35.78    1.42 
  -8  -2  -1    0.38    0.32 
  -8  -2  -1   -0.32    0.51 
  -8  -2  -1    0.39    0.35 
   8   2   1    0.16    0.48 
   8   2   1    0.02    0.66 
   8   2   1    0.12    0.38 
  -9  -2  -1   18.95    0.98 
  -9  -2  -1   17.93    0.83 
  -9  -2  -1   15.97    1.23 
   9   2   1   16.58    1.38 
   9   2   1   19.86    1.13 
   9   2   1   17.76    1.13 
 -10  -2  -1    0.53    0.48 
 -10  -2  -1   -0.99    0.58 
  10   2   1    0.37    0.63 
  10   2   1    2.06    0.88 
 -11  -2  -1    3.78    0.63 
 -11  -2  -1    3.85    0.75 
  11   2   1    3.30    0.79 
  11   2   1    3.80    0.88 
 -12  -2  -1    0.24    0.53 
 -12  -2  -1   -1.10    0.49 
  12   2   1    1.23    1.07 
 -13  -2  -1    1.14    0.83 
 -13  -2  -1   -1.06    0.72 
  13   2   1   -0.16    1.06 
  14  -3  -1    5.46    1.22 
  14  -3  -1    5.93    1.13 
 -14   3   1    6.14    0.93 
 -14   3   1    6.12    1.03 
 -14   3   1    6.61    0.83 
  13  -3  -1   -0.11    0.68 
  13  -3  -1   -1.00    0.92 
 -13   3   1    0.72    0.69 
 -13   3   1   -0.76    0.52 
 -13   3   1   -1.46    0.46 
  12  -3  -1    7.26    1.15 
  12  -3  -1    5.62    0.98 
 -12   3   1    3.84    0.78 
 -12   3   1    6.08    0.91 
 -12   3   1    5.66    0.74 
  11  -3  -1   10.29    1.09 
  11  -3  -1    6.70    0.93 
 -11   3   1   10.34    1.01 
 -11   3   1    9.89    0.85 
 -11   3   1   10.99    1.09 
  10  -3  -1    1.41    0.73 
  10  -3  -1    2.26    0.83 
 -10   3   1    3.11    0.57 
 -10   3   1    2.02    0.59 
 -10   3   1    2.22    0.54 
   9  -3  -1    1.08    0.63 
   9  -3  -1    1.85    0.59 
   9  -3  -1    0.91    0.57 
  -9   3   1    1.63    0.51 
  -9   3   1    1.44    0.55 
  -9   3   1    2.91    0.51 
  -9   3   1    2.33    0.53 
   8  -3  -1   28.10    1.18 
   8  -3  -1   24.13    1.23 
   8  -3  -1   28.85    1.32 
   8  -3  -1   26.90    1.34 
  -8   3   1   26.55    1.22 
  -8   3   1   25.07    1.15 
  -8   3   1   23.96    1.23 
  -8   3   1   25.32    1.18 
   7  -3  -1    8.39    0.72 
   7  -3  -1   10.31    0.83 
   7  -3  -1    7.77    0.77 
   7  -3  -1    9.03    0.66 
  -7   3   1    9.16    0.76 
  -7   3   1    9.75    0.72 
  -7   3   1   10.09    0.77 
  -7   3   1    7.80    0.64 
  -7   3   1    7.54    0.66 
   6  -3  -1   44.18    1.60 
   6  -3  -1   43.68    1.48 
   6  -3  -1   40.77    1.58 
   6  -3  -1   40.74    1.57 
  -6   3   1   39.91    1.46 
  -6   3   1   40.05    1.52 
  -6   3   1   39.43    1.49 
  -6   3   1   38.10    1.45 
  -6   3   1   43.32    1.54 
   5  -3  -1    0.22    0.28 
   5  -3  -1   -0.27    0.28 
   5  -3  -1    0.43    0.29 
   5  -3  -1    0.25    0.28 
  -5   3   1    0.49    0.32 
  -5   3   1    0.19    0.32 
  -5   3   1    0.93    0.35 
  -5   3   1    0.68    0.28 
  -5   3   1    0.60    0.29 
   4  -3  -1    1.53    0.29 
   4  -3  -1    2.12    0.39 
   4  -3  -1    1.51    0.36 
   4  -3  -1    0.71    0.30 
   4  -3  -1    1.47    0.30 
  -4   3   1    0.56    0.25 
  -4   3   1    1.34    0.28 
  -4   3   1    0.83    0.25 
  -4   3   1    0.94    0.29 
  -4   3   1    1.04    0.31 
   3  -3  -1   13.79    0.71 
   3  -3  -1   14.04    0.66 
   3  -3  -1   14.18    0.66 
   3  -3  -1   15.56    0.68 
   3  -3  -1   14.01    0.77 
  -3   3   1   15.08    0.68 
  -3   3   1   13.93    0.67 
  -3   3   1   14.86    0.63 
  -3   3   1   14.67    0.76 
  -3   3   1   15.84    0.65 
   2  -3  -1    3.59    0.35 
   2  -3  -1    3.87    0.37 
   2  -3  -1    3.56    0.38 
   2  -3  -1    2.83    0.39 
   2  -3  -1    3.41    0.39 
  -2   3   1    3.45    0.38 
  -2   3   1    4.01    0.33 
  -2   3   1    3.86    0.38 
   1  -3  -1    7.20    0.48 
   1  -3  -1    7.46    0.48 
   1  -3  -1    9.37    0.51 
  -1   3   1    7.11    0.48 
  -1   3   1    8.17    0.49 
  -1   3   1    8.41    0.51 
   0  -3  -1   14.41    0.69 
   0  -3  -1   16.69    0.70 
   0  -3  -1   14.43    0.64 
   0   3   1   14.29    0.68 
   0   3   1   14.89    0.63 
   0   3   1   16.72    0.63 
  -1  -3  -1   -0.30    0.29 
  -1  -3  -1    0.02    0.25 
   1   3   1    0.48    0.28 
   1   3   1   -0.33    0.23 
   1   3   1    0.43    0.34 
   1   3   1   -0.16    0.24 
  -2  -3  -1    9.90    0.50 
  -2  -3  -1    9.87    0.52 
  -2  -3  -1   10.23    0.58 
  -2  -3  -1    9.50    0.60 
   2   3   1    9.70    0.54 
   2   3   1   11.15    0.55 
   2   3   1    9.10    0.50 
  -3  -3  -1   12.17    0.59 
  -3  -3  -1   13.67    0.66 
  -3  -3  -1   10.96    0.54 
  -3  -3  -1   11.32    0.67 
   3   3   1   12.66    0.66 
   3   3   1   11.97    0.70 
   3   3   1   11.82    0.61 
  -4  -3  -1    0.67    0.27 
  -4  -3  -1   -0.01    0.38 
  -4  -3  -1    0.37    0.27 
  -4  -3  -1   -0.20    0.26 
   4   3   1   -0.09    0.44 
   4   3   1    0.23    0.18 
   4   3   1   -0.23    0.28 
   4   3   1    0.14    0.32 
  -5  -3  -1    4.25    0.55 
  -5  -3  -1    3.40    0.40 
  -5  -3  -1    3.64    0.48 
  -5  -3  -1    4.07    0.38 
   5   3   1    4.60    0.32 
   5   3   1    2.54    0.55 
   5   3   1    2.30    0.55 
  -6  -3  -1    9.73    0.63 
  -6  -3  -1    8.85    0.77 
  -6  -3  -1    8.75    0.73 
  -6  -3  -1    8.72    0.53 
   6   3   1    8.49    0.60 
   6   3   1    8.50    0.48 
   6   3   1   10.37    0.85 
   6   3   1    8.79    0.85 
   6   3   1   10.06    0.68 
  -7  -3  -1   12.55    0.64 
  -7  -3  -1   14.31    0.78 
  -7  -3  -1   11.61    0.91 
   7   3   1   12.31    0.61 
   7   3   1   12.83    1.00 
   7   3   1   14.54    0.86 
   7   3   1   12.39    0.82 
  -8  -3  -1    0.80    0.31 
  -8  -3  -1    0.13    0.56 
  -8  -3  -1    0.61    0.37 
   8   3   1    0.53    0.33 
   8   3   1    1.27    0.48 
   8   3   1    0.35    0.48 
   8   3   1    0.91    0.73 
  -9  -3  -1    0.51    0.43 
  -9  -3  -1    0.85    0.33 
  -9  -3  -1    0.31    0.63 
   9   3   1    1.12    0.53 
   9   3   1    0.20    0.56 
   9   3   1    0.43    0.81 
 -10  -3  -1    8.99    0.76 
 -10  -3  -1    9.81    1.08 
  10   3   1    6.69    1.12 
  10   3   1    9.67    1.01 
 -11  -3  -1    9.05    1.13 
 -11  -3  -1    9.40    0.83 
  11   3   1    8.90    1.34 
 -12  -3  -1   -0.25    0.70 
  12   3   1    1.19    1.06 
  14  -4  -1    0.85    1.08 
 -14   4   1    1.55    0.70 
 -14   4   1    2.77    0.84 
 -14   4   1    2.59    0.68 
  13  -4  -1    0.72    0.88 
 -13   4   1    2.16    0.68 
 -13   4   1    3.76    0.68 
 -13   4   1    0.91    0.55 
  12  -4  -1    2.99    0.93 
  12  -4  -1    4.96    0.89 
 -12   4   1    4.22    0.68 
 -12   4   1    5.10    0.80 
 -12   4   1    4.28    0.84 
  11  -4  -1    0.93    0.74 
  11  -4  -1    1.19    0.64 
 -11   4   1    0.63    0.53 
 -11   4   1    0.31    0.60 
 -11   4   1   -0.12    0.61 
  10  -4  -1   20.04    1.32 
  10  -4  -1   16.43    1.23 
 -10   4   1   18.95    1.18 
 -10   4   1   16.78    1.08 
 -10   4   1   20.50    1.23 
   9  -4  -1   -0.10    0.68 
   9  -4  -1    0.79    0.47 
  -9   4   1    0.30    0.38 
  -9   4   1    0.23    0.42 
  -9   4   1   -0.19    0.40 
   8  -4  -1    5.98    0.68 
   8  -4  -1    6.25    0.62 
   8  -4  -1    6.14    0.76 
  -8   4   1    5.40    0.62 
  -8   4   1    7.58    0.72 
  -8   4   1    5.08    0.61 
  -8   4   1    6.71    0.63 
   7  -4  -1    0.89    0.54 
   7  -4  -1    0.04    0.47 
   7  -4  -1    0.32    0.36 
   7  -4  -1    0.24    0.36 
  -7   4   1    0.38    0.45 
  -7   4   1   -0.30    0.35 
  -7   4   1    0.79    0.38 
  -7   4   1    0.73    0.43 
  -7   4   1    0.59    0.42 
   6  -4  -1    1.83    0.49 
   6  -4  -1    1.34    0.54 
   6  -4  -1    1.41    0.39 
   6  -4  -1    1.73    0.53 
  -6   4   1    1.98    0.39 
  -6   4   1    1.19    0.38 
  -6   4   1    1.30    0.35 
  -6   4   1    1.48    0.45 
  -6   4   1    1.41    0.40 
   5  -4  -1   -0.11    0.37 
   5  -4  -1   -0.06    0.23 
   5  -4  -1   -0.94    0.35 
   5  -4  -1    0.01    0.40 
   5  -4  -1   -0.20    0.30 
  -5   4   1   -0.64    0.29 
  -5   4   1   -0.41    0.33 
  -5   4   1    0.04    0.34 
  -5   4   1    0.67    0.29 
  -5   4   1    0.28    0.31 
   4  -4  -1   51.78    1.72 
   4  -4  -1   52.35    1.77 
   4  -4  -1   53.72    1.71 
   4  -4  -1   54.93    1.64 
   4  -4  -1   51.51    1.66 
  -4   4   1   53.48    1.73 
  -4   4   1   51.26    1.65 
  -4   4   1   51.19    1.68 
  -4   4   1   51.69    1.68 
  -4   4   1   55.77    1.73 
   3  -4  -1    4.03    0.38 
   3  -4  -1    2.79    0.41 
   3  -4  -1    3.00    0.35 
   3  -4  -1    3.66    0.40 
   3  -4  -1    3.97    0.38 
  -3   4   1    3.64    0.39 
  -3   4   1    4.47    0.43 
  -3   4   1    4.07    0.43 
   2  -4  -1   25.65    1.02 
   2  -4  -1   25.93    0.96 
   2  -4  -1   27.84    0.96 
   2  -4  -1   27.35    1.03 
  -2   4   1   26.09    0.95 
  -2   4   1   24.99    0.99 
  -2   4   1   27.64    1.01 
   1  -4  -1   43.23    1.38 
   1  -4  -1   40.24    1.35 
   1  -4  -1   40.64    1.35 
  -1   4   1   38.60    1.33 
  -1   4   1   42.83    1.35 
  -1   4   1   44.12    1.35 
   0  -4  -1   19.64    0.82 
   0  -4  -1   19.32    0.84 
   0  -4  -1   19.17    0.77 
   0   4   1   18.15    0.77 
   0   4   1   20.40    0.82 
   0   4   1   18.98    0.74 
  -1  -4  -1    6.58    0.51 
  -1  -4  -1    6.89    0.53 
   1   4   1    7.30    0.46 
   1   4   1    7.58    0.48 
   1   4   1    6.69    0.48 
   1   4   1    6.03    0.50 
  -2  -4  -1    1.45    0.36 
  -2  -4  -1    0.89    0.28 
   2   4   1    0.60    0.35 
   2   4   1    1.13    0.29 
   2   4   1    1.36    0.33 
  -3  -4  -1   49.75    1.60 
  -3  -4  -1   52.56    1.73 
  -3  -4  -1   49.84    1.70 
   3   4   1   47.73    1.74 
   3   4   1   49.21    1.63 
   3   4   1   51.07    1.72 
  -4  -4  -1   62.98    1.95 
  -4  -4  -1   63.99    1.90 
  -4  -4  -1   65.02    2.08 
  -4  -4  -1   60.73    2.12 
   4   4   1   57.96    1.95 
   4   4   1   61.82    2.14 
   4   4   1   60.86    2.10 
  -5  -4  -1   12.56    0.64 
  -5  -4  -1   11.90    0.90 
  -5  -4  -1   13.41    0.73 
  -5  -4  -1   14.06    0.87 
   5   4   1   13.63    0.76 
   5   4   1   12.94    0.53 
   5   4   1   13.61    0.97 
   5   4   1   14.46    0.96 
  -6  -4  -1    0.86    0.33 
  -6  -4  -1    0.98    0.39 
  -6  -4  -1    0.55    0.29 
   6   4   1    0.44    0.43 
   6   4   1    0.97    0.43 
   6   4   1    1.49    0.21 
  -7  -4  -1    2.14    0.63 
  -7  -4  -1    2.22    0.43 
   7   4   1    1.04    0.53 
   7   4   1    1.84    0.58 
   7   4   1    2.28    0.34 
  -8  -4  -1   14.98    1.19 
  -8  -4  -1   17.73    0.93 
   8   4   1   12.75    1.26 
   8   4   1   12.69    0.99 
  -9  -4  -1    6.73    0.67 
  -9  -4  -1    6.22    0.92 
   9   4   1    5.67    0.83 
   9   4   1    7.30    1.08 
 -10  -4  -1    1.74    0.52 
 -10  -4  -1    2.89    0.69 
  10   4   1    2.81    0.75 
  10   4   1    2.24    0.77 
 -11  -4  -1    1.61    0.56 
 -11  -4  -1   -0.24    0.53 
  11   4   1    1.12    0.80 
 -12  -4  -1    0.87    0.63 
  12   4   1    1.80    0.88 
  14  -5  -1    3.15    0.90 
  14  -5  -1    0.36    0.98 
 -14   5   1    3.59    0.84 
 -14   5   1    1.97    0.82 
 -14   5   1    2.91    0.70 
  13  -5  -1    0.03    0.66 
  13  -5  -1   -1.19    0.82 
 -13   5   1    1.23    0.71 
 -13   5   1    0.08    0.57 
 -13   5   1    0.61    0.63 
  12  -5  -1    0.10    0.86 
  12  -5  -1   -0.02    0.59 
 -12   5   1    0.64    0.66 
 -12   5   1   -0.99    0.48 
 -12   5   1    0.58    0.58 
  11  -5  -1    0.85    0.80 
  11  -5  -1    0.64    0.60 
 -11   5   1    1.39    0.54 
 -11   5   1    1.51    0.59 
 -11   5   1    0.85    0.64 
  10  -5  -1    1.81    0.72 
  10  -5  -1    0.89    0.72 
 -10   5   1    1.41    0.56 
 -10   5   1    0.18    0.48 
 -10   5   1    1.25    0.48 
   9  -5  -1    0.30    0.61 
   9  -5  -1    0.31    0.60 
  -9   5   1    0.21    0.38 
  -9   5   1   -0.01    0.42 
  -9   5   1    0.67    0.44 
   8  -5  -1   17.44    1.13 
   8  -5  -1   18.24    1.13 
   8  -5  -1   16.29    0.99 
   8  -5  -1   19.19    1.01 
  -8   5   1   15.46    0.94 
  -8   5   1   17.97    1.03 
  -8   5   1   17.40    0.95 
  -8   5   1   14.80    0.95 
   7  -5  -1   -0.06    0.38 
   7  -5  -1    0.28    0.36 
   7  -5  -1   -0.01    0.28 
   7  -5  -1   -0.59    0.31 
  -7   5   1   -0.28    0.40 
  -7   5   1   -0.35    0.39 
  -7   5   1    0.20    0.37 
  -7   5   1    0.07    0.29 
  -7   5   1   -0.09    0.28 
   6  -5  -1   26.62    1.20 
   6  -5  -1   25.26    1.14 
   6  -5  -1   25.63    1.12 
   6  -5  -1   25.15    1.05 
   6  -5  -1   25.44    1.17 
  -6   5   1   27.02    1.10 
  -6   5   1   24.96    1.06 
  -6   5   1   25.28    1.12 
  -6   5   1   26.81    1.14 
  -6   5   1   25.60    1.15 
   5  -5  -1    5.23    0.50 
   5  -5  -1    6.35    0.49 
   5  -5  -1    6.35    0.59 
   5  -5  -1    6.10    0.55 
   5  -5  -1    5.35    0.60 
  -5   5   1    7.62    0.61 
  -5   5   1    5.04    0.48 
  -5   5   1    6.25    0.57 
  -5   5   1    4.26    0.49 
   4  -5  -1   31.70    1.28 
   4  -5  -1   33.37    1.20 
   4  -5  -1   36.07    1.31 
   4  -5  -1   33.65    1.23 
   4  -5  -1   34.91    1.29 
  -4   5   1   32.39    1.24 
  -4   5   1   33.49    1.29 
  -4   5   1   37.01    1.26 
  -4   5   1   35.52    1.23 
   3  -5  -1    1.92    0.34 
   3  -5  -1    1.64    0.31 
   3  -5  -1    2.60    0.34 
   3  -5  -1    2.15    0.34 
   3  -5  -1    1.85    0.32 
  -3   5   1    1.86    0.38 
  -3   5   1    1.92    0.36 
  -3   5   1    2.49    0.38 
   2  -5  -1   29.25    1.10 
   2  -5  -1   30.97    1.08 
   2  -5  -1   28.90    1.12 
   2  -5  -1   30.73    1.06 
  -2   5   1   29.29    1.09 
  -2   5   1   29.07    1.09 
  -2   5   1   28.95    1.08 
   1  -5  -1    0.35    0.23 
   1  -5  -1    0.10    0.23 
   1  -5  -1   -0.04    0.29 
  -1   5   1   -0.10    0.20 
  -1   5   1   -0.25    0.23 
  -1   5   1   -0.09    0.21 
   0  -5  -1    0.09    0.23 
   0  -5  -1   -0.04    0.22 
   0   5   1   -0.19    0.28 
   0   5   1   -0.04    0.23 
   0   5   1    0.14    0.23 
  -1  -5  -1  214.68    6.09 
  -1  -5  -1  223.04    6.09 
   1   5   1  210.52    6.09 
   1   5   1  222.84    6.00 
   1   5   1  212.15    6.04 
   1   5   1  225.91    6.12 
  -2  -5  -1   45.50    1.62 
  -2  -5  -1   42.29    1.53 
   2   5   1   44.35    1.53 
   2   5   1   46.58    1.62 
   2   5   1   43.25    1.46 
   2   5   1   46.15    1.58 
  -3  -5  -1   10.36    0.73 
  -3  -5  -1   12.98    0.80 
  -3  -5  -1   10.70    0.63 
   3   5   1   12.01    0.72 
   3   5   1   13.56    0.88 
   3   5   1   11.99    0.83 
  -4  -5  -1   39.55    1.52 
  -4  -5  -1   37.11    1.35 
  -4  -5  -1   36.40    1.51 
   4   5   1   39.01    1.52 
   4   5   1   40.76    1.53 
   4   5   1   35.63    1.38 
  -5  -5  -1    0.26    0.33 
  -5  -5  -1    0.18    0.30 
  -5  -5  -1   -0.09    0.44 
   5   5   1   -0.02    0.37 
   5   5   1    0.24    0.39 
  -6  -5  -1   -0.50    0.34 
  -6  -5  -1    0.03    0.33 
   6   5   1    0.88    0.49 
  -7  -5  -1    0.38    0.38 
  -7  -5  -1   -0.04    0.47 
   7   5   1    0.34    0.48 
   7   5   1    0.23    0.56 
  -8  -5  -1   31.35    1.66 
  -8  -5  -1   31.21    1.33 
   8   5   1   31.20    1.44 
   8   5   1   33.10    1.88 
  -9  -5  -1    0.76    0.47 
  -9  -5  -1    0.86    0.53 
   9   5   1    0.70    0.63 
   9   5   1    1.66    0.89 
 -10  -5  -1    1.35    0.76 
 -10  -5  -1    2.26    0.56 
  10   5   1   -0.85    0.89 
 -11  -5  -1   -0.95    0.68 
  11   5   1    0.71    1.03 
  14  -6  -1    2.98    1.08 
  14  -6  -1    0.75    1.02 
 -14   6   1    2.42    0.78 
 -14   6   1    4.34    0.93 
 -14   6   1    2.68    0.78 
  13  -6  -1   -1.23    0.87 
  13  -6  -1    0.60    0.92 
 -13   6   1   -0.20    0.63 
 -13   6   1    0.37    0.63 
 -13   6   1   -0.13    0.55 
  12  -6  -1    1.80    0.93 
  12  -6  -1    3.53    0.95 
 -12   6   1    4.79    0.85 
 -12   6   1    4.15    0.73 
 -12   6   1    4.73    0.78 
  11  -6  -1    1.70    0.86 
  11  -6  -1    1.02    0.80 
 -11   6   1   -1.01    0.48 
 -11   6   1    0.43    0.53 
 -11   6   1    0.13    0.47 
  10  -6  -1    5.14    0.92 
  10  -6  -1    3.70    0.70 
 -10   6   1    4.61    0.75 
 -10   6   1    4.01    0.66 
 -10   6   1    4.25    0.69 
   9  -6  -1    5.90    0.83 
  -9   6   1    4.42    0.61 
  -9   6   1    3.58    0.57 
  -9   6   1    4.09    0.62 
   8  -6  -1    4.45    0.73 
   8  -6  -1    4.12    0.61 
  -8   6   1    3.99    0.55 
  -8   6   1    4.82    0.61 
  -8   6   1    4.59    0.58 
   7  -6  -1    7.55    0.77 
   7  -6  -1    7.07    0.68 
   7  -6  -1    6.69    0.78 
   7  -6  -1    7.29    0.66 
   7  -6  -1    5.57    0.55 
  -7   6   1    6.44    0.65 
  -7   6   1    7.94    0.73 
  -7   6   1    6.86    0.68 
  -7   6   1    7.57    0.63 
  -7   6   1    7.04    0.73 
   6  -6  -1   11.74    0.93 
   6  -6  -1   10.57    0.78 
   6  -6  -1   13.29    0.74 
   6  -6  -1   12.13    0.83 
   6  -6  -1   11.74    0.71 
  -6   6   1   11.66    0.72 
  -6   6   1   12.34    0.78 
  -6   6   1   12.88    0.81 
  -6   6   1   10.86    0.77 
   5  -6  -1    6.75    0.58 
   5  -6  -1    5.00    0.63 
   5  -6  -1    6.76    0.55 
   5  -6  -1    6.94    0.61 
   5  -6  -1    6.09    0.63 
  -5   6   1    8.76    0.68 
  -5   6   1    7.73    0.63 
  -5   6   1    6.87    0.63 
  -5   6   1    6.51    0.59 
   4  -6  -1    2.32    0.48 
   4  -6  -1    1.41    0.40 
   4  -6  -1    1.08    0.29 
   4  -6  -1    1.44    0.34 
   4  -6  -1    0.99    0.35 
  -4   6   1    1.59    0.34 
  -4   6   1    1.05    0.33 
  -4   6   1    1.29    0.33 
   3  -6  -1   16.21    0.88 
   3  -6  -1   17.77    0.90 
   3  -6  -1   18.49    0.82 
   3  -6  -1   17.27    0.83 
  -3   6   1   18.30    0.85 
  -3   6   1   15.23    0.84 
  -3   6   1   17.27    0.84 
   2  -6  -1   -0.15    0.37 
   2  -6  -1    0.27    0.37 
   2  -6  -1   -0.15    0.35 
   2  -6  -1   -0.13    0.19 
  -2   6   1    0.19    0.33 
  -2   6   1    0.04    0.33 
  -2   6   1    0.27    0.30 
   1  -6  -1   82.65    2.50 
   1  -6  -1   80.60    2.48 
   1  -6  -1   79.09    2.52 
  -1   6   1   84.17    2.52 
  -1   6   1   81.57    2.46 
  -1   6   1   78.57    2.48 
   0  -6  -1  118.76    3.58 
   0  -6  -1  122.99    3.58 
   0   6   1  123.31    3.58 
   0   6   1  117.53    3.58 
   0   6   1  121.36    3.56 
   0   6   1  122.89    3.50 
  -1  -6  -1    1.03    0.35 
  -1  -6  -1    1.49    0.44 
   1   6   1    1.61    0.37 
   1   6   1    0.79    0.34 
   1   6   1    0.90    0.38 
   1   6   1    0.86    0.44 
  -2  -6  -1    2.84    0.43 
  -2  -6  -1    3.12    0.46 
   2   6   1    3.71    0.53 
   2   6   1    4.13    0.58 
   2   6   1    2.95    0.40 
   2   6   1    3.68    0.57 
  -3  -6  -1   56.87    1.95 
  -3  -6  -1   53.04    1.79 
  -3  -6  -1   52.34    1.92 
   3   6   1   52.78    1.84 
   3   6   1   56.01    1.98 
   3   6   1   54.79    1.99 
   3   6   1   55.93    1.78 
  -4  -6  -1   21.17    1.03 
  -4  -6  -1   19.96    0.92 
  -4  -6  -1   18.78    1.08 
   4   6   1   17.76    0.95 
   4   6   1   20.41    1.16 
  -5  -6  -1    5.44    0.53 
  -5  -6  -1    6.28    0.70 
   5   6   1    5.80    0.64 
   5   6   1    6.42    0.82 
  -6  -6  -1    9.75    0.96 
  -6  -6  -1    8.86    0.66 
   6   6   1    9.94    0.80 
   6   6   1    7.92    1.03 
  -7  -6  -1    0.49    0.63 
  -7  -6  -1    0.49    0.41 
   7   6   1    0.15    0.50 
   7   6   1    0.90    0.79 
  -8  -6  -1   -0.47    0.38 
  -8  -6  -1   -0.43    0.63 
   8   6   1   -0.46    0.53 
   8   6   1   -0.37    0.82 
  -9  -6  -1    1.10    0.48 
  -9  -6  -1    1.56    0.63 
   9   6   1    2.13    0.73 
   9   6   1    0.21    0.67 
 -10  -6  -1    3.86    0.93 
  10   6   1    2.61    1.09 
 -11  -6  -1    0.74    0.83 
  11   6   1    0.41    1.09 
  14  -7  -1    4.21    1.08 
  14  -7  -1    1.12    1.00 
 -14   7   1    3.94    0.78 
 -14   7   1    3.74    0.91 
 -14   7   1    4.73    0.85 
  13  -7  -1   -1.00    0.81 
  13  -7  -1   -0.59    0.89 
 -13   7   1    1.01    0.58 
 -13   7   1   -0.64    0.53 
 -13   7   1    0.48    0.53 
  12  -7  -1   -0.96    0.81 
  12  -7  -1   -0.92    0.75 
 -12   7   1    0.16    0.65 
 -12   7   1    0.53    0.58 
 -12   7   1    0.35    0.56 
  11  -7  -1    0.90    0.83 
  11  -7  -1    2.76    0.93 
 -11   7   1    4.21    0.70 
 -11   7   1    3.05    0.70 
 -11   7   1    1.92    0.63 
  10  -7  -1   -1.32    0.73 
  10  -7  -1   -0.52    0.68 
 -10   7   1   -0.65    0.52 
 -10   7   1    0.19    0.48 
 -10   7   1    0.08    0.53 
   9  -7  -1    0.38    0.72 
   9  -7  -1    2.28    0.70 
  -9   7   1    1.56    0.51 
  -9   7   1    1.67    0.46 
  -9   7   1    2.94    0.54 
   8  -7  -1   40.36    1.77 
   8  -7  -1   40.10    1.53 
   8  -7  -1   40.82    1.71 
   8  -7  -1   39.49    1.68 
  -8   7   1   41.25    1.65 
  -8   7   1   40.62    1.54 
  -8   7   1   39.94    1.62 
   7  -7  -1    7.56    0.83 
   7  -7  -1    5.67    0.58 
   7  -7  -1    4.86    0.72 
   7  -7  -1    5.58    0.65 
  -7   7   1    7.76    0.64 
  -7   7   1    5.36    0.59 
  -7   7   1    6.80    0.66 
   6  -7  -1   19.04    0.92 
   6  -7  -1   19.14    0.99 
   6  -7  -1   17.92    1.06 
   6  -7  -1   19.42    1.03 
   6  -7  -1   18.93    1.07 
  -6   7   1   16.99    0.98 
  -6   7   1   19.08    1.06 
  -6   7   1   21.53    0.98 
  -6   7   1   18.91    0.93 
   5  -7  -1   41.62    1.60 
   5  -7  -1   43.64    1.53 
   5  -7  -1   40.65    1.48 
   5  -7  -1   36.50    1.57 
   5  -7  -1   41.58    1.64 
  -5   7   1   38.83    1.53 
  -5   7   1   41.43    1.54 
  -5   7   1   38.70    1.48 
   4  -7  -1   81.50    2.53 
   4  -7  -1   76.88    2.62 
   4  -7  -1   88.07    2.58 
   4  -7  -1   83.45    2.61 
   4  -7  -1   78.99    2.64 
  -4   7   1   84.61    2.58 
  -4   7   1   82.67    2.61 
  -4   7   1   78.36    2.58 
   3  -7  -1   40.51    1.57 
   3  -7  -1   41.95    1.48 
   3  -7  -1   41.92    1.54 
   3  -7  -1   41.73    1.53 
  -3   7   1   41.44    1.53 
  -3   7   1   41.88    1.50 
  -3   7   1   42.56    1.52 
   2  -7  -1   16.81    0.95 
   2  -7  -1   18.87    0.86 
   2  -7  -1   18.21    0.96 
   2  -7  -1   18.40    0.96 
  -2   7   1   19.35    0.87 
  -2   7   1   16.70    0.92 
  -2   7   1   16.96    0.84 
   1  -7  -1   65.87    2.17 
   1  -7  -1   63.18    2.19 
   1  -7  -1   67.25    2.17 
  -1   7   1   67.28    2.12 
  -1   7   1   68.90    2.18 
  -1   7   1   61.94    2.13 
   0  -7  -1   52.92    1.94 
   0  -7  -1   61.24    1.98 
   0   7   1   57.38    1.96 
   0   7   1   62.66    2.02 
   0   7   1   57.87    1.89 
   0   7   1   55.07    1.97 
  -1  -7  -1    1.03    0.43 
  -1  -7  -1   -0.05    0.31 
   1   7   1    0.02    0.42 
   1   7   1    0.90    0.42 
   1   7   1    1.00    0.48 
   1   7   1    0.15    0.30 
  -2  -7  -1   -0.15    0.40 
  -2  -7  -1    0.07    0.44 
   2   7   1    0.11    0.32 
   2   7   1    0.37    0.36 
   2   7   1    0.55    0.38 
   2   7   1    0.60    0.45 
  -3  -7  -1    2.00    0.44 
  -3  -7  -1    1.56    0.43 
   3   7   1    1.73    0.38 
   3   7   1    1.91    0.48 
   3   7   1    1.54    0.56 
  -4  -7  -1   -0.44    0.46 
  -4  -7  -1    0.90    0.35 
   4   7   1    0.56    0.44 
   4   7   1   -0.37    0.55 
   4   7   1    0.61    0.35 
  -5  -7  -1   -0.49    0.33 
  -5  -7  -1   -0.44    0.37 
   5   7   1    1.66    0.68 
   5   7   1   -0.61    0.46 
  -6  -7  -1   14.02    0.88 
  -6  -7  -1   12.02    1.11 
   6   7   1   13.59    1.26 
   6   7   1   14.28    0.98 
  -7  -7  -1    7.07    0.98 
  -7  -7  -1    7.09    0.68 
   7   7   1   10.68    1.19 
  -8  -7  -1    9.14    1.10 
  -8  -7  -1   10.53    0.80 
   8   7   1   11.28    1.38 
   8   7   1   11.35    0.97 
  -9  -7  -1    0.76    0.58 
   9   7   1    1.51    0.77 
 -10  -7  -1    0.78    0.80 
  10   7   1    1.17    1.04 
  14  -8  -1   -0.93    0.99 
  14  -8  -1   -0.85    0.88 
 -14   8   1    0.58    0.65 
 -14   8   1   -0.01    0.71 
 -14   8   1   -0.65    0.57 
  13  -8  -1    1.49    1.02 
  13  -8  -1   -0.06    0.66 
 -13   8   1   -0.11    0.63 
 -13   8   1   -0.77    0.56 
 -13   8   1    0.34    0.53 
  12  -8  -1    6.67    0.98 
  12  -8  -1    6.25    1.08 
 -12   8   1    8.02    0.89 
 -12   8   1    8.31    1.03 
 -12   8   1    7.17    0.90 
  11  -8  -1    5.23    0.92 
  11  -8  -1    5.75    1.01 
 -11   8   1    4.22    0.75 
 -11   8   1    5.44    0.87 
 -11   8   1    4.41    0.73 
  10  -8  -1    8.23    1.09 
  10  -8  -1    8.30    0.94 
 -10   8   1    9.16    0.84 
 -10   8   1    8.52    0.86 
 -10   8   1    5.76    0.81 
   9  -8  -1    6.50    0.83 
   9  -8  -1    9.84    1.08 
  -9   8   1    9.95    0.86 
  -9   8   1   10.71    0.95 
  -9   8   1    9.24    0.80 
   8  -8  -1    1.53    0.65 
   8  -8  -1    0.84    0.68 
   8  -8  -1    1.11    0.46 
   8  -8  -1    3.30    0.80 
  -8   8   1    1.50    0.46 
  -8   8   1    2.55    0.50 
  -8   8   1    2.30    0.50 
   7  -8  -1   -0.63    0.51 
   7  -8  -1    0.00    0.53 
   7  -8  -1   -0.14    0.43 
   7  -8  -1    0.25    0.38 
  -7   8   1   -0.34    0.29 
   6  -8  -1    2.69    0.51 
   6  -8  -1    2.74    0.60 
   6  -8  -1    1.72    0.50 
   6  -8  -1    1.94    0.43 
  -6   8   1    2.69    0.53 
  -6   8   1    2.17    0.44 
   5  -8  -1    5.73    0.63 
   5  -8  -1    5.17    0.54 
   5  -8  -1    5.73    0.58 
   5  -8  -1    6.02    0.75 
   5  -8  -1    4.10    0.64 
  -5   8   1    7.14    0.72 
  -5   8   1    6.19    0.65 
  -5   8   1    5.30    0.57 
   4  -8  -1    5.37    0.69 
   4  -8  -1    5.12    0.56 
   4  -8  -1    4.81    0.56 
   4  -8  -1    5.92    0.68 
   4  -8  -1    5.12    0.54 
  -4   8   1    3.99    0.57 
  -4   8   1    5.17    0.61 
  -4   8   1    4.74    0.56 
   3  -8  -1    9.43    0.69 
   3  -8  -1    9.93    0.82 
   3  -8  -1   11.03    0.74 
   3  -8  -1   11.89    0.78 
  -3   8   1   11.50    0.82 
  -3   8   1   11.06    0.80 
  -3   8   1    9.93    0.73 
   2  -8  -1    5.88    0.55 
   2  -8  -1    6.61    0.68 
   2  -8  -1    6.49    0.69 
   2  -8  -1    8.46    0.67 
  -2   8   1    8.46    0.69 
  -2   8   1    8.17    0.65 
  -2   8   1    9.12    0.73 
   1  -8  -1    7.13    0.68 
   1  -8  -1    5.61    0.67 
   1  -8  -1    6.37    0.66 
  -1   8   1    6.86    0.63 
  -1   8   1    7.39    0.63 
  -1   8   1    8.12    0.64 
   0  -8  -1    3.11    0.48 
   0  -8  -1    3.21    0.57 
   0   8   1    3.27    0.57 
   0   8   1    2.35    0.43 
   0   8   1    3.92    0.57 
   0   8   1    2.56    0.52 
  -1  -8  -1    0.97    0.38 
  -1  -8  -1    1.53    0.51 
   1   8   1    1.49    0.50 
   1   8   1    2.38    0.49 
   1   8   1    1.40    0.38 
   1   8   1    1.53    0.43 
  -2  -8  -1   41.65    1.73 
  -2  -8  -1   45.39    1.73 
   2   8   1   42.96    1.54 
   2   8   1   44.25    1.78 
   2   8   1   39.53    1.60 
  -3  -8  -1   12.16    0.97 
   3   8   1   13.21    0.76 
   3   8   1   11.65    0.91 
   3   8   1   11.49    0.88 
  -4  -8  -1    5.39    0.78 
  -4  -8  -1    4.79    0.57 
   4   8   1    5.54    0.74 
   4   8   1    4.32    0.57 
   4   8   1    4.93    0.68 
  -5  -8  -1    0.19    0.40 
  -5  -8  -1    1.13    0.64 
   5   8   1    1.01    0.40 
   5   8   1    1.91    0.62 
   5   8   1   -0.45    0.71 
  -6  -8  -1    0.38    0.64 
  -6  -8  -1    0.03    0.43 
   6   8   1    2.09    0.85 
   6   8   1    0.60    0.59 
   6   8   1    0.01    0.43 
  -7  -8  -1    4.05    0.87 
  -7  -8  -1    3.92    0.57 
   7   8   1    4.74    1.03 
  -8  -8  -1   -0.16    0.71 
   8   8   1    3.60    1.08 
  -9  -8  -1    0.38    0.59 
   9   8   1   -0.14    0.95 
  14  -9  -1    1.88    1.01 
  14  -9  -1    0.99    1.12 
 -14   9   1    1.52    0.70 
 -14   9   1    1.10    0.63 
  13  -9  -1    0.57    0.78 
  13  -9  -1    0.04    0.66 
 -13   9   1   -0.41    0.60 
 -13   9   1    0.46    0.71 
 -13   9   1   -0.01    0.54 
  12  -9  -1    1.06    0.86 
  12  -9  -1    1.48    0.93 
 -12   9   1    0.83    0.59 
 -12   9   1    1.48    0.67 
 -12   9   1    2.37    0.77 
  11  -9  -1    1.13    0.73 
  11  -9  -1    0.33    0.59 
 -11   9   1    0.78    0.60 
 -11   9   1    0.58    0.53 
 -11   9   1    0.66    0.64 
  10  -9  -1    5.37    1.05 
  10  -9  -1    4.98    0.94 
 -10   9   1    6.72    0.89 
 -10   9   1    7.45    0.78 
 -10   9   1    5.01    0.78 
   9  -9  -1    2.11    0.85 
   9  -9  -1    0.78    0.71 
   9  -9  -1    1.99    0.59 
  -9   9   1    1.28    0.60 
  -9   9   1    2.68    0.54 
   8  -9  -1    8.27    1.00 
   8  -9  -1    9.68    0.76 
   8  -9  -1    7.97    0.85 
  -8   9   1    8.44    0.85 
   7  -9  -1    1.49    0.70 
   7  -9  -1    1.64    0.47 
   7  -9  -1    1.54    0.63 
   7  -9  -1    0.57    0.60 
  -7   9   1    0.95    0.41 
   6  -9  -1    6.50    0.70 
   6  -9  -1    6.36    0.69 
   6  -9  -1    8.54    0.90 
   6  -9  -1    5.51    0.62 
  -6   9   1    5.33    0.68 
   5  -9  -1    7.08    0.78 
   5  -9  -1    6.11    0.75 
   5  -9  -1    6.42    0.71 
   5  -9  -1    6.82    0.66 
  -5   9   1    8.43    0.72 
   4  -9  -1    0.31    0.38 
   4  -9  -1    0.07    0.48 
   4  -9  -1    0.48    0.41 
   4  -9  -1    0.45    0.37 
  -4   9   1    0.22    0.43 
  -4   9   1   -0.19    0.30 
  -4   9   1   -0.16    0.30 
   3  -9  -1    2.37    0.46 
   3  -9  -1    0.87    0.38 
   3  -9  -1    1.37    0.42 
   3  -9  -1    1.06    0.54 
  -3   9   1    2.67    0.53 
  -3   9   1    1.15    0.45 
  -3   9   1    1.95    0.50 
   2  -9  -1    7.34    0.59 
   2  -9  -1    5.53    0.69 
   2  -9  -1    6.40    0.71 
   2  -9  -1    6.19    0.71 
  -2   9   1    7.11    0.70 
  -2   9   1    6.08    0.64 
  -2   9   1    6.90    0.64 
   1  -9  -1    2.67    0.58 
   1  -9  -1    2.11    0.47 
  -1   9   1    4.04    0.74 
  -1   9   1    3.88    0.53 
  -1   9   1    3.58    0.61 
   0  -9  -1   51.13    1.92 
   0  -9  -1   50.12    1.89 
   0   9   1   49.70    1.78 
   0   9   1   49.55    1.91 
   0   9   1   48.58    1.86 
  -1  -9  -1    6.81    0.69 
   1   9   1    6.33    0.62 
   1   9   1    6.28    0.69 
   1   9   1    6.72    0.79 
  -2  -9  -1    2.13    0.62 
   2   9   1    0.77    0.40 
   2   9   1    1.36    0.63 
   2   9   1    1.15    0.56 
  -3  -9  -1    0.52    0.61 
   3   9   1    0.45    0.43 
   3   9   1    0.56    0.48 
   3   9   1   -0.03    0.48 
  -4  -9  -1    2.04    0.69 
  -4  -9  -1    1.88    0.48 
   4   9   1    2.99    0.68 
   4   9   1    1.17    0.74 
   4   9   1    2.28    0.51 
  -5  -9  -1    0.07    0.48 
  -5  -9  -1    0.72    0.44 
   5   9   1    1.97    0.67 
   5   9   1    0.20    0.58 
   5   9   1   -0.23    0.43 
  -6  -9  -1    0.11    0.52 
  -6  -9  -1    0.57    0.45 
   6   9   1   -1.75    0.74 
   6   9   1    1.20    0.63 
  -7  -9  -1    9.83    1.04 
  -7  -9  -1    8.90    1.08 
   7   9   1    9.39    1.29 
  -8  -9  -1    0.78    0.78 
   8   9   1    2.89    0.85 
  -9  -9  -1    2.79    0.93 
   9   9   1   -0.88    1.06 
  14 -10  -1    2.32    0.87 
  14 -10  -1    1.12    1.13 
 -14  10   1    2.23    0.85 
  13 -10  -1   -0.15    1.02 
  13 -10  -1    0.01    0.93 
 -13  10   1    1.41    0.75 
  12 -10  -1    3.45    1.01 
  12 -10  -1    4.14    1.10 
 -12  10   1    4.13    0.88 
 -12  10   1    5.09    0.77 
  11 -10  -1   -1.07    0.54 
  11 -10  -1    0.01    0.68 
 -11  10   1    0.55    0.66 
 -11  10   1    0.01    0.52 
  10 -10  -1   13.60    1.38 
  10 -10  -1   12.34    1.16 
 -10  10   1   15.76    1.24 
   9 -10  -1    2.97    0.66 
   9 -10  -1    3.98    0.97 
   9 -10  -1    3.62    0.75 
  -9  10   1    3.80    0.74 
   8 -10  -1    7.95    0.99 
   8 -10  -1    6.67    1.02 
   8 -10  -1    6.99    0.72 
  -8  10   1    6.68    0.84 
   7 -10  -1    5.86    0.67 
   7 -10  -1    4.52    0.80 
   7 -10  -1    5.71    0.92 
  -7  10   1    5.72    0.78 
   6 -10  -1   10.79    1.02 
   6 -10  -1   11.24    1.03 
   6 -10  -1   11.94    0.88 
  -6  10   1   11.91    0.91 
   5 -10  -1    1.03    0.48 
   5 -10  -1    1.11    0.63 
   5 -10  -1    0.50    0.58 
   5 -10  -1    0.66    0.43 
  -5  10   1   -0.01    0.34 
   4 -10  -1    4.49    0.72 
   4 -10  -1    3.73    0.58 
   4 -10  -1    5.07    0.71 
  -4  10   1    4.63    0.67 
   3 -10  -1    0.28    0.53 
   3 -10  -1   -0.48    0.49 
   3 -10  -1   -0.35    0.37 
   3 -10  -1    0.38    0.38 
  -3  10   1   -0.53    0.44 
   2 -10  -1   12.61    0.99 
   2 -10  -1   13.89    0.83 
   2 -10  -1   10.41    0.93 
   2 -10  -1   13.94    1.03 
  -2  10   1   13.55    0.95 
   1 -10  -1    0.73    0.54 
  -1  10   1    0.81    0.43 
  -1  10   1    0.16    0.39 
  -1  10   1   -0.01    0.52 
   0 -10  -1   21.95    1.18 
   0  10   1   21.94    1.10 
   0  10   1   20.89    1.23 
   0  10   1   20.77    1.20 
  -1 -10  -1    5.10    0.78 
   1  10   1    6.77    0.71 
   1  10   1    6.57    0.77 
   1  10   1    4.29    0.77 
  -2 -10  -1    4.64    0.78 
   2  10   1    2.41    0.60 
   2  10   1    3.43    0.61 
   2  10   1    3.81    0.66 
  -3 -10  -1    0.16    0.62 
   3  10   1   -0.17    0.47 
   3  10   1    0.56    0.48 
   3  10   1    0.68    0.61 
  -4 -10  -1   39.01    1.58 
  -4 -10  -1   37.00    1.75 
   4  10   1   34.09    1.68 
   4  10   1   43.04    2.01 
  -5 -10  -1    3.08    0.83 
  -5 -10  -1    2.01    0.51 
   5  10   1    3.28    0.75 
   5  10   1    3.45    0.96 
  -6 -10  -1   12.00    1.24 
  -6 -10  -1   10.57    0.85 
   6  10   1    9.43    1.13 
  -7 -10  -1    0.74    0.78 
   7  10   1    0.96    0.98 
  -8 -10  -1   -0.94    0.75 
   8  10   1    0.80    1.01 
  14 -11  -1    4.36    1.31 
 -14  11   1    7.32    1.10 
  13 -11  -1    0.89    1.10 
  13 -11  -1    0.20    0.94 
 -13  11   1    0.48    0.55 
  12 -11  -1    0.48    0.89 
  12 -11  -1   -1.88    0.91 
 -12  11   1   -0.09    0.64 
  11 -11  -1    1.12    0.68 
  11 -11  -1   -1.05    0.68 
 -11  11   1    1.11    0.68 
  10 -11  -1    0.52    0.92 
  10 -11  -1    0.26    0.61 
 -10  11   1   -0.41    0.61 
   9 -11  -1    3.90    1.01 
   9 -11  -1    3.21    0.90 
   9 -11  -1    2.73    0.64 
  -9  11   1    3.11    0.64 
   8 -11  -1    9.93    0.83 
   8 -11  -1    7.90    0.97 
   8 -11  -1    8.25    0.94 
  -8  11   1   10.10    0.99 
   7 -11  -1    5.42    0.96 
   7 -11  -1    3.25    0.63 
   7 -11  -1    3.97    0.71 
  -7  11   1    3.50    0.71 
   6 -11  -1    0.78    0.74 
   6 -11  -1    0.47    0.65 
   6 -11  -1    0.36    0.50 
  -6  11   1   -0.07    0.39 
   5 -11  -1    1.49    0.56 
   5 -11  -1    0.33    0.63 
   5 -11  -1    0.84    0.53 
  -5  11   1    0.12    0.41 
   4 -11  -1    2.09    0.68 
   4 -11  -1    2.05    0.69 
  -4  11   1    2.65    0.55 
   3 -11  -1    8.61    0.83 
   3 -11  -1    9.05    0.86 
  -3  11   1    9.37    0.91 
   2 -11  -1    0.35    0.60 
  -2  11   1    0.40    0.45 
   1 -11  -1    3.02    0.72 
  -1  11   1    3.40    0.72 
  -1  11   1    3.61    0.72 
   0 -11  -1    5.21    0.72 
   0  11   1    4.04    0.77 
   0  11   1    3.38    0.73 
  -1 -11  -1    1.43    0.53 
   1  11   1    3.41    0.78 
   1  11   1    1.19    0.66 
  -2 -11  -1   10.76    1.01 
   2  11   1   13.14    1.11 
   2  11   1   12.71    1.19 
  -3 -11  -1    0.33    0.65 
   3  11   1   -0.17    0.55 
   3  11   1   -0.36    0.62 
  -4 -11  -1    3.24    0.69 
  -4 -11  -1    4.15    0.61 
   4  11   1    3.52    0.94 
   4  11   1    4.14    0.81 
  -5 -11  -1    1.04    0.75 
  -5 -11  -1    0.52    0.50 
   5  11   1    1.06    0.70 
   5  11   1    0.90    0.89 
  -6 -11  -1    7.77    1.12 
   6  11   1    4.93    1.13 
  -7 -11  -1   -1.10    0.75 
   7  11   1    0.35    1.01 
  13 -12  -1    0.26    1.08 
  13 -12  -1   -0.16    0.91 
 -13  12   1    0.53    0.76 
  12 -12  -1    1.67    1.09 
  12 -12  -1    1.38    0.98 
 -12  12   1    1.26    0.60 
  11 -12  -1    0.08    0.74 
  11 -12  -1    1.70    0.74 
 -11  12   1    0.29    0.71 
  10 -12  -1    3.84    1.07 
  10 -12  -1    3.50    0.80 
 -10  12   1    3.96    0.84 
   9 -12  -1    0.87    0.72 
   9 -12  -1   -0.70    0.74 
  -9  12   1   -0.16    0.46 
   8 -12  -1    2.87    0.68 
   8 -12  -1    3.99    0.98 
   8 -12  -1    2.43    0.73 
  -8  12   1    2.74    0.76 
   7 -12  -1    3.75    0.68 
   7 -12  -1    3.92    0.78 
   7 -12  -1    2.49    0.66 
  -7  12   1    2.72    0.74 
   6 -12  -1    3.23    0.70 
   6 -12  -1    3.41    0.74 
   6 -12  -1    1.95    0.80 
  -6  12   1    4.49    0.67 
   5 -12  -1   21.69    1.28 
   5 -12  -1   21.82    1.28 
   5 -12  -1   21.19    1.45 
  -5  12   1   24.92    1.39 
   4 -12  -1    2.14    0.61 
   4 -12  -1    2.98    0.68 
  -4  12   1    2.92    0.73 
   3 -12  -1    0.89    0.67 
   3 -12  -1    1.23    0.56 
  -3  12   1    1.17    0.66 
   2 -12  -1    2.85    0.64 
  -2  12   1    3.70    0.79 
  -2  12   1    3.42    0.78 
   1 -12  -1    0.59    0.52 
  -1  12   1   -0.84    0.60 
  -1  12   1   -0.02    0.63 
   0 -12  -1    1.43    0.58 
   0  12   1    1.29    0.68 
   0  12   1    1.90    0.77 
  -1 -12  -1    0.46    0.51 
   1  12   1   -0.21    0.69 
   1  12   1   -0.52    0.66 
  -2 -12  -1   17.08    1.37 
   2  12   1   19.24    1.38 
   2  12   1   18.42    1.23 
  -3 -12  -1    0.29    0.53 
   3  12   1    0.78    0.73 
   3  12   1    2.17    0.86 
  -4 -12  -1   13.10    0.95 
  -4 -12  -1   13.32    1.29 
   4  12   1   14.82    1.43 
   4  12   1   13.84    1.19 
  -5 -12  -1    0.15    0.78 
   5  12   1   -0.33    0.85 
  -6 -12  -1   -0.21    0.79 
   6  12   1    1.06    1.00 
  13 -13  -1    1.03    1.21 
  13 -13  -1   -0.74    0.83 
 -13  13   1    3.95    0.96 
  12 -13  -1   -1.01    0.85 
  12 -13  -1    2.07    1.17 
 -12  13   1   -0.82    0.64 
  11 -13  -1    2.76    0.90 
  11 -13  -1    2.36    0.79 
 -11  13   1    2.85    0.87 
  10 -13  -1    7.46    1.23 
  10 -13  -1    8.02    1.07 
 -10  13   1   10.26    1.13 
   9 -13  -1    1.10    0.84 
   9 -13  -1   -0.30    0.67 
  -9  13   1    0.40    0.66 
   8 -13  -1   12.37    1.16 
   8 -13  -1   11.91    1.33 
  -8  13   1   11.76    1.16 
   7 -13  -1    4.31    0.91 
   7 -13  -1    3.41    0.83 
   7 -13  -1    6.39    0.83 
  -7  13   1    4.07    0.83 
   6 -13  -1   16.69    1.34 
   6 -13  -1   17.23    1.30 
   6 -13  -1   19.30    1.27 
  -6  13   1   15.48    1.27 
   5 -13  -1    4.86    0.93 
   5 -13  -1    6.94    1.02 
  -5  13   1    5.34    0.77 
   4 -13  -1    0.02    0.54 
   4 -13  -1   -0.29    0.48 
  -4  13   1   -0.78    0.60 
   3 -13  -1    8.14    1.03 
  -3  13   1    9.13    1.02 
   2 -13  -1   11.34    1.13 
  -2  13   1   10.71    1.02 
  -2  13   1   12.83    1.20 
   1 -13  -1    1.85    0.78 
  -1  13   1    1.11    0.70 
  -1  13   1    2.37    0.63 
   0 -13  -1   13.29    1.17 
   0  13   1   13.51    1.18 
   0  13   1   13.65    1.27 
  -1 -13  -1    0.44    0.70 
   1  13   1   -0.20    0.70 
   1  13   1    1.37    0.62 
  -2 -13  -1    3.34    0.73 
   2  13   1    2.55    0.77 
   2  13   1    2.03    0.88 
  -3 -13  -1    0.79    0.75 
  -3 -13  -1    1.46    0.56 
   3  13   1    2.35    0.74 
   3  13   1    1.37    0.89 
  -4 -13  -1    1.99    0.87 
   4  13   1    2.07    0.77 
  -5 -13  -1    0.33    0.81 
   5  13   1    0.14    0.67 
  12 -14  -1    0.67    1.15 
  12 -14  -1   -0.02    0.71 
 -12  14   1   -0.77    0.73 
  11 -14  -1   -0.89    0.89 
  11 -14  -1   -0.09    0.77 
 -11  14   1    1.93    0.82 
  10 -14  -1    0.70    1.05 
  10 -14  -1    2.98    1.02 
 -10  14   1    1.09    0.75 
   9 -14  -1    0.35    0.65 
   9 -14  -1    1.14    0.77 
  -9  14   1    2.31    0.78 
   8 -14  -1    1.53    0.97 
   8 -14  -1    1.08    0.85 
  -8  14   1    0.25    0.51 
   7 -14  -1    0.68    0.79 
   7 -14  -1    0.39    0.67 
  -7  14   1    0.65    0.53 
   6 -14  -1    1.47    0.72 
   6 -14  -1    1.61    0.80 
  -6  14   1    1.18    0.55 
   5 -14  -1    1.18    0.82 
   5 -14  -1    0.25    0.73 
  -5  14   1   -0.34    0.62 
   4 -14  -1   16.29    1.29 
   4 -14  -1   15.85    1.31 
  -4  14   1   18.67    1.40 
   3 -14  -1    3.30    0.89 
  -3  14   1    3.35    0.87 
  -3  14   1    4.80    0.79 
   2 -14  -1    7.20    0.93 
  -2  14   1    9.34    1.11 
  -2  14   1    7.78    1.05 
   1 -14  -1    2.14    0.85 
  -1  14   1   -0.17    0.73 
  -1  14   1    0.34    0.56 
   0 -14  -1    2.52    0.69 
   0  14   1    1.19    0.78 
   0  14   1    2.39    0.88 
  -1 -14  -1    0.29    0.73 
   1  14   1   -0.23    0.75 
   1  14   1    0.90    0.63 
  -2 -14  -1   10.34    1.22 
   2  14   1   10.55    1.13 
   2  14   1   12.11    1.33 
  -3 -14  -1   -0.49    0.52 
   3  14   1    1.03    0.96 
   3  14   1    2.20    0.76 
  -4 -14  -1    4.07    0.87 
  11 -15  -1   -1.14    0.86 
  11 -15  -1    2.33    1.17 
 -11  15   1   -2.12    0.65 
  10 -15  -1    1.46    0.95 
  10 -15  -1    2.98    1.13 
 -10  15   1    0.87    0.77 
   9 -15  -1    0.12    0.89 
   9 -15  -1    0.91    0.78 
  -9  15   1    0.37    0.53 
   8 -15  -1    0.85    0.65 
   8 -15  -1    0.10    0.93 
  -8  15   1    2.13    0.83 
   7 -15  -1    1.44    0.77 
   7 -15  -1    0.35    0.81 
  -7  15   1   -0.23    0.68 
   6 -15  -1    3.96    0.86 
   6 -15  -1    2.53    0.91 
  -6  15   1    1.57    0.76 
   5 -15  -1    1.56    0.91 
   5 -15  -1    0.68    0.80 
  -5  15   1    2.20    0.80 
   4 -15  -1   -0.34    0.56 
  -4  15   1    1.14    0.76 
  -4  15   1   -1.17    0.74 
   3 -15  -1    0.08    0.78 
  -3  15   1   -0.82    0.70 
  -3  15   1   -0.59    0.77 
   2 -15  -1    6.13    1.06 
  -2  15   1    5.11    1.00 
  -2  15   1    8.17    0.99 
   1 -15  -1    2.70    0.76 
  -1  15   1    0.41    0.79 
  -1  15   1    1.04    0.80 
   0 -15  -1    8.70    1.15 
   0  15   1   11.07    1.30 
   0  15   1    7.84    1.09 
  -1 -15  -1    0.88    0.83 
   1  15   1    0.33    0.76 
   1  15   1    0.42    0.65 
  -2 -15  -1    0.08    0.82 
   2  15   1    0.41    0.71 
   2  15   1   -0.28    0.64 
  10 -16  -1    2.15    1.06 
 -10  16   1    2.82    0.91 
   9 -16  -1    5.92    1.23 
   9 -16  -1    5.18    0.97 
  -9  16   1    4.43    1.03 
   8 -16  -1    5.54    1.18 
   8 -16  -1    2.96    1.02 
  -8  16   1    2.37    0.71 
   7 -16  -1    1.68    0.74 
   7 -16  -1    1.16    0.70 
  -7  16   1    0.40    0.78 
   6 -16  -1    0.02    0.67 
   6 -16  -1    0.56    0.85 
  -6  16   1    0.82    0.75 
   5 -16  -1    0.00    0.82 
  -5  16   1   -1.20    0.78 
  -5  16   1    1.53    0.79 
   4 -16  -1   17.81    1.54 
  -4  16   1   19.89    1.55 
  -4  16   1   14.88    1.52 
   3 -16  -1    7.77    1.03 
  -3  16   1    9.29    1.18 
  -3  16   1    8.11    1.19 
   2 -16  -1    0.78    0.65 
  -2  16   1   -1.50    0.75 
  -2  16   1   -1.40    0.72 
   1 -16  -1    0.93    0.87 
  -1  16   1    0.10    0.84 
  -1  16   1   -0.66    0.74 
   0 -16  -1   -0.85    0.73 
   0  16   1    0.96    0.87 
   0  16   1    0.14    0.88 
   8 -17  -1    2.88    1.24 
  -8  17   1    3.65    0.97 
   7 -17  -1    4.82    1.01 
   7 -17  -1    4.96    0.96 
  -7  17   1    6.90    1.12 
   6 -17  -1    0.11    0.84 
  -6  17   1   -0.93    0.77 
  -6  17   1   -1.98    0.85 
   5 -17  -1   -1.43    0.80 
  -5  17   1   -1.56    0.87 
  -5  17   1    1.02    0.86 
   4 -17  -1   12.27    1.39 
  -4  17   1   10.53    1.20 
  -4  17   1   10.58    1.38 
   3 -17  -1    0.71    0.90 
  -3  17   1    1.85    0.94 
  -3  17   1    1.05    0.66 
   2 -17  -1    4.70    1.30 
  -2  17   1    4.55    0.91 
  -2  17   1    0.02    0.91 
  -4  18  -2    0.44    0.87 
   4 -18   2   -0.06    0.85 
  -5  18  -2    2.99    0.81 
   5 -18   2    4.48    1.08 
  -6  18  -2    0.62    0.81 
   6 -18   2    2.83    0.85 
  -7  18  -2    3.13    0.98 
   7 -18   2    4.49    1.14 
  -1  17  -2    0.38    0.64 
  -1  17  -2    3.07    0.98 
   1 -17   2    1.32    0.70 
  -2  17  -2    0.49    0.63 
  -2  17  -2   -1.54    0.86 
   2 -17   2   -0.23    0.60 
  -3  17  -2    1.27    0.66 
   3 -17   2   -0.20    0.61 
  -4  17  -2    0.78    0.65 
   4 -17   2    3.35    0.98 
  -5  17  -2    6.94    0.98 
   5 -17   2    6.41    0.99 
  -6  17  -2   -0.71    0.53 
   6 -17   2   -0.21    0.59 
  -7  17  -2   -0.94    0.73 
   7 -17   2    1.92    0.93 
  -8  17  -2    3.65    0.82 
   8 -17   2    2.44    0.83 
   8 -17   2    4.02    1.06 
  -9  17  -2   -0.59    0.75 
   9 -17   2    0.92    0.98 
   1  16  -2    1.27    0.79 
   1  16  -2    2.38    0.94 
  -1 -16   2    3.62    0.83 
   0  16  -2    8.27    1.11 
   0  16  -2    8.23    1.07 
   0 -16   2    8.56    1.06 
  -1  16  -2   -0.07    0.75 
  -1  16  -2   -0.22    0.76 
   1 -16   2   -0.48    0.78 
  -2  16  -2    5.77    1.07 
  -2  16  -2    4.99    1.01 
   2 -16   2    6.56    1.10 
  -3  16  -2    1.49    0.83 
   3 -16   2    1.55    0.83 
  -4  16  -2    2.55    0.72 
   4 -16   2    2.11    0.71 
  -5  16  -2    0.87    0.60 
   5 -16   2    1.61    0.69 
  -6  16  -2    7.04    0.96 
   6 -16   2    5.64    0.90 
  -7  16  -2    4.25    0.91 
   7 -16   2    4.17    0.89 
   7 -16   2    2.65    0.77 
  -8  16  -2    4.31    0.95 
   8 -16   2    1.27    0.93 
   8 -16   2    4.32    1.08 
  -9  16  -2    1.03    0.63 
   9 -16   2    1.60    0.79 
   9 -16   2    1.67    0.77 
 -10  16  -2    2.66    0.77 
  10 -16   2    2.85    1.03 
  10 -16   2    4.06    1.13 
 -11  16  -2    1.05    0.68 
  11 -16   2    1.29    1.03 
   3  15  -2    5.42    1.15 
  -3 -15   2    5.23    1.07 
   2  15  -2    0.61    0.91 
   2  15  -2   -0.10    0.73 
  -2 -15   2    0.36    0.79 
   1  15  -2    3.63    0.96 
   1  15  -2    0.38    0.77 
  -1 -15   2    2.09    0.84 
   0  15  -2    4.98    0.88 
   0  15  -2    4.08    0.96 
   0 -15   2    5.12    0.86 
  -1  15  -2    7.69    1.09 
  -1  15  -2    7.07    1.04 
   1 -15   2    7.58    1.12 
  -2  15  -2    9.29    1.04 
   2 -15   2    8.18    1.00 
  -3  15  -2    4.71    0.94 
   3 -15   2    3.49    0.93 
  -4  15  -2   10.77    1.14 
   4 -15   2    8.22    1.02 
  -5  15  -2    0.16    0.50 
   5 -15   2   -0.62    0.71 
  -6  15  -2    4.27    0.86 
   6 -15   2    3.05    0.90 
   6 -15   2    4.07    1.02 
  -7  15  -2    6.89    1.01 
   7 -15   2    5.31    1.08 
   7 -15   2    5.48    1.05 
  -8  15  -2    8.63    0.99 
   8 -15   2    6.97    1.01 
   8 -15   2    8.53    1.24 
  -9  15  -2    3.40    0.88 
   9 -15   2    2.08    0.96 
   9 -15   2    3.50    1.05 
 -10  15  -2   13.32    1.34 
  10 -15   2    9.74    1.23 
  10 -15   2   12.44    1.43 
 -11  15  -2    1.93    0.90 
  11 -15   2    2.51    1.04 
  11 -15   2    2.93    0.93 
 -12  15  -2    5.46    1.07 
  12 -15   2    4.07    1.21 
   4  14  -2    3.65    0.88 
  -4 -14   2    3.63    0.93 
   3  14  -2    0.65    0.70 
   3  14  -2    0.33    0.63 
  -3 -14   2   -0.33    0.51 
   2  14  -2    1.20    0.66 
   2  14  -2    1.54    0.88 
  -2 -14   2   -0.31    0.70 
   1  14  -2    9.51    1.15 
   1  14  -2    7.20    0.94 
  -1 -14   2    8.51    1.08 
   0  14  -2   -0.74    0.61 
   0  14  -2    0.69    0.74 
   0 -14   2    0.84    0.75 
  -1  14  -2    0.29    0.53 
   1 -14   2    1.07    0.60 
  -2  14  -2    3.15    0.84 
   2 -14   2    2.71    0.83 
  -3  14  -2    1.12    0.57 
   3 -14   2    0.54    0.72 
  -4  14  -2    0.39    0.63 
   4 -14   2    0.33    0.54 
  -5  14  -2    2.35    0.74 
   5 -14   2    4.14    0.74 
   5 -14   2    4.18    0.96 
   5 -14   2    2.44    0.84 
  -6  14  -2    0.34    0.66 
   6 -14   2    0.83    0.85 
   6 -14   2   -0.36    0.73 
  -7  14  -2   15.08    1.28 
   7 -14   2   14.33    1.38 
   7 -14   2   15.66    1.38 
  -8  14  -2    0.14    0.67 
   8 -14   2    0.16    0.83 
   8 -14   2    0.76    0.83 
  -9  14  -2    4.20    0.76 
   9 -14   2    2.32    0.98 
   9 -14   2    2.30    0.92 
 -10  14  -2    2.27    0.85 
  10 -14   2    2.66    1.02 
  10 -14   2    3.31    1.03 
 -11  14  -2   -0.72    0.70 
  11 -14   2    2.08    1.04 
  11 -14   2    1.02    0.98 
 -12  14  -2    0.92    0.63 
  12 -14   2    1.69    0.81 
  12 -14   2    1.03    1.04 
   6  13  -2    0.42    0.98 
  -6 -13   2    0.80    0.65 
   5  13  -2    1.25    0.95 
  -5 -13   2    0.79    0.60 
   4  13  -2    0.51    0.88 
  -4 -13   2    0.36    0.73 
   3  13  -2    1.49    0.88 
   3  13  -2    1.45    0.64 
  -3 -13   2    2.38    0.83 
   2  13  -2    0.57    0.62 
   2  13  -2    0.17    0.63 
  -2 -13   2   -0.54    0.46 
   1  13  -2    2.88    0.72 
   1  13  -2    1.64    0.81 
  -1 -13   2    0.02    0.68 
  -1 -13   2    2.27    0.48 
   0  13  -2    4.16    0.86 
   0  13  -2    2.72    0.76 
   0 -13   2    1.76    0.77 
   0 -13   2    4.10    0.61 
   1 -13   2    5.87    0.93 
  -2  13  -2    0.16    0.49 
   2 -13   2    1.29    0.58 
  -3  13  -2   19.50    1.18 
   3 -13   2   18.30    1.28 
  -4  13  -2    7.65    0.84 
   4 -13   2    8.23    0.91 
  -5  13  -2   11.63    1.08 
   5 -13   2   10.23    1.03 
   5 -13   2    9.54    1.09 
   5 -13   2   11.18    0.88 
  -6  13  -2    9.65    0.94 
   6 -13   2    9.70    0.79 
   6 -13   2    6.98    1.06 
   6 -13   2    8.07    1.06 
  -7  13  -2    7.65    0.95 
   7 -13   2    5.76    1.03 
   7 -13   2    5.56    0.98 
   7 -13   2    4.63    0.60 
  -8  13  -2    6.57    0.91 
   8 -13   2    2.67    0.80 
   8 -13   2    5.62    1.00 
  -9  13  -2    6.58    0.84 
   9 -13   2    6.29    1.14 
   9 -13   2    9.46    1.08 
 -10  13  -2    3.69    0.74 
  10 -13   2    3.59    1.04 
  10 -13   2    3.69    1.00 
 -11  13  -2    7.23    0.94 
  11 -13   2    5.32    0.98 
  11 -13   2    7.02    1.23 
 -12  13  -2   -0.22    0.69 
  12 -13   2    0.60    0.96 
  12 -13   2    0.31    0.76 
 -13  13  -2   -0.26    0.72 
  13 -13   2    1.40    1.13 
  13 -13   2    0.95    0.83 
   7  12  -2    7.83    1.34 
  -7 -12   2    3.24    0.98 
   6  12  -2   -1.73    0.87 
  -6 -12   2    0.53    0.62 
   5  12  -2   16.72    1.52 
  -5 -12   2   13.73    1.23 
   4  12  -2   -0.06    0.80 
   4  12  -2    0.67    0.62 
  -4 -12   2    0.64    0.70 
   3  12  -2    2.40    0.69 
   3  12  -2    0.91    0.57 
  -3 -12   2    0.12    0.48 
   2  12  -2    0.74    0.65 
   2  12  -2    3.25    0.85 
  -2 -12   2    0.08    0.66 
  -2 -12   2    1.75    0.43 
   1  12  -2    0.37    0.67 
   1  12  -2    0.35    0.56 
  -1 -12   2    1.09    0.67 
  -1 -12   2    1.38    0.41 
   0  12  -2    7.73    0.97 
   0 -12   2    8.64    0.69 
   0 -12   2    7.45    0.93 
  -1  12  -2    1.70    0.70 
   1 -12   2    1.04    0.40 
   1 -12   2   -0.09    0.63 
  -2  12  -2   15.65    1.13 
   2 -12   2   17.94    1.13 
   2 -12   2   16.50    1.03 
  -3  12  -2   -0.26    0.41 
   3 -12   2    0.23    0.48 
  -4  12  -2   -0.40    0.55 
   4 -12   2    1.83    0.69 
   4 -12   2    0.01    0.51 
  -5  12  -2    3.14    0.71 
   5 -12   2    3.22    0.56 
   5 -12   2    3.19    0.83 
   5 -12   2    3.17    0.79 
  -6  12  -2    0.03    0.42 
   6 -12   2    0.31    0.43 
   6 -12   2    0.09    0.54 
   6 -12   2   -0.46    0.51 
  -7  12  -2    5.63    0.84 
   7 -12   2    6.31    0.96 
   7 -12   2    5.75    0.59 
   7 -12   2    5.82    0.96 
  -8  12  -2    5.59    0.85 
   8 -12   2    5.78    0.57 
   8 -12   2    6.61    1.03 
   8 -12   2    6.85    0.91 
  -9  12  -2    1.69    0.68 
   9 -12   2    1.17    0.94 
   9 -12   2   -0.46    0.55 
 -10  12  -2    8.51    0.95 
 -10  12  -2    6.85    0.93 
  10 -12   2    7.88    1.19 
  10 -12   2    9.10    1.06 
 -11  12  -2    0.02    0.47 
 -11  12  -2    0.46    0.66 
  11 -12   2    0.17    0.68 
  11 -12   2    0.06    0.68 
 -12  12  -2    3.13    0.83 
 -12  12  -2    4.66    0.93 
  12 -12   2    5.14    1.18 
  12 -12   2    3.31    1.07 
 -13  12  -2    0.02    0.66 
 -13  12  -2    0.32    0.76 
  13 -12   2   -2.50    0.81 
  13 -12   2   -0.25    0.95 
   7  11  -2    0.57    1.01 
  -7 -11   2    0.76    0.59 
   6  11  -2    6.92    1.13 
  -6 -11   2    5.13    0.85 
   5  11  -2    9.59    1.07 
   5  11  -2   13.38    1.34 
  -5 -11   2    9.84    1.03 
   4  11  -2    0.41    0.77 
   4  11  -2   -0.09    0.56 
  -4 -11   2    0.57    0.70 
  -4 -11   2   -0.18    0.38 
   3  11  -2    1.26    0.53 
   3  11  -2    0.58    0.73 
  -3 -11   2   -0.08    0.45 
   2  11  -2    3.40    0.68 
   2  11  -2    0.76    0.54 
  -2 -11   2    2.22    0.57 
   1  11  -2   -0.63    0.50 
   1  11  -2    0.73    0.65 
  -1 -11   2    0.21    0.33 
  -1 -11   2   -0.44    0.42 
   0  11  -2   16.35    1.18 
   0 -11   2   18.32    0.93 
   0 -11   2   15.16    1.17 
  -1  11  -2    0.12    0.40 
   1 -11   2    0.83    0.38 
   1 -11   2    0.98    0.46 
  -2  11  -2   11.22    0.95 
   2 -11   2   11.63    1.00 
   2 -11   2   11.61    0.78 
  -3  11  -2   13.39    1.02 
   3 -11   2   13.26    0.87 
   3 -11   2   11.66    1.00 
  -4  11  -2   -0.40    0.34 
   4 -11   2    0.59    0.45 
   4 -11   2    0.43    0.59 
  -5  11  -2    5.09    0.65 
   5 -11   2    6.31    0.87 
   5 -11   2    7.01    0.63 
   5 -11   2    5.35    0.71 
  -6  11  -2    0.57    0.43 
   6 -11   2    0.04    0.39 
   6 -11   2    0.52    0.48 
   6 -11   2   -0.25    0.48 
  -7  11  -2    0.74    0.56 
   7 -11   2   -0.21    0.36 
   7 -11   2    1.16    0.59 
   7 -11   2    1.45    0.73 
  -8  11  -2    4.47    0.74 
  -8  11  -2    4.36    0.78 
   8 -11   2    4.31    0.89 
   8 -11   2    5.28    0.93 
   8 -11   2    4.91    0.52 
  -9  11  -2   -0.61    0.53 
  -9  11  -2    0.51    0.47 
   9 -11   2    0.19    0.80 
   9 -11   2    0.27    0.58 
 -10  11  -2    0.45    0.48 
 -10  11  -2   -1.02    0.54 
  10 -11   2    0.35    0.83 
  10 -11   2    0.02    0.78 
 -11  11  -2    0.84    0.67 
 -11  11  -2   -1.73    0.50 
  11 -11   2   -0.60    0.83 
  11 -11   2    0.37    0.63 
 -12  11  -2    3.79    0.75 
 -12  11  -2    1.50    0.69 
  12 -11   2   -0.08    0.88 
  12 -11   2    3.63    1.08 
 -13  11  -2   -0.29    0.49 
 -13  11  -2    2.06    0.65 
  13 -11   2   -0.17    0.95 
  13 -11   2    2.12    1.02 
 -14  11  -2    1.04    0.89 
 -14  11  -2    1.54    0.82 
  14 -11   2    0.79    0.79 
  14 -11   2    1.02    1.12 
   8  10  -2    1.22    0.79 
  -8 -10   2    3.24    0.88 
   7  10  -2    1.74    0.78 
  -7 -10   2    2.20    0.82 
   6  10  -2    0.66    0.67 
  -6 -10   2    0.25    0.68 
   5  10  -2    0.95    0.63 
   5  10  -2    1.09    0.56 
  -5 -10   2    1.02    0.37 
  -5 -10   2    0.41    0.51 
   4  10  -2    1.76    0.60 
   4  10  -2    2.67    0.80 
  -4 -10   2    2.51    0.43 
  -4 -10   2    2.74    0.74 
   3  10  -2    2.20    0.73 
   3  10  -2   -0.04    0.47 
  -3 -10   2    0.27    0.58 
   2  10  -2    0.44    0.60 
   2  10  -2   -0.20    0.48 
  -2 -10   2   -0.18    0.54 
   1  10  -2    4.80    0.69 
   1  10  -2    6.19    0.69 
  -1 -10   2    4.84    0.63 
   0  10  -2   15.11    1.04 
   0  10  -2   13.26    0.88 
   0 -10   2   13.46    0.75 
   0 -10   2   13.35    1.03 
  -1  10  -2   24.97    1.21 
  -1  10  -2   20.25    1.11 
  -1  10  -2   23.53    1.22 
   1 -10   2   20.83    1.22 
   1 -10   2   24.82    1.03 
  -2  10  -2    9.75    0.88 
  -2  10  -2   10.74    0.81 
  -2  10  -2    9.71    0.83 
   2 -10   2    9.39    0.66 
   2 -10   2    6.89    0.80 
   2 -10   2    7.73    0.73 
  -3  10  -2   17.58    0.95 
  -3  10  -2   18.94    0.97 
   3 -10   2   16.68    0.89 
   3 -10   2   15.45    1.06 
   3 -10   2   17.64    0.98 
   3 -10   2   16.25    1.08 
  -4  10  -2    5.18    0.67 
  -4  10  -2    4.40    0.57 
   4 -10   2    3.92    0.68 
   4 -10   2    5.19    0.63 
   4 -10   2    4.83    0.55 
   4 -10   2    4.75    0.71 
  -5  10  -2   14.11    0.99 
   5 -10   2   14.01    1.08 
   5 -10   2   14.70    0.79 
   5 -10   2   15.30    1.08 
  -6  10  -2    2.04    0.55 
   6 -10   2    1.28    0.51 
   6 -10   2    0.81    0.34 
   6 -10   2    1.03    0.59 
  -7  10  -2    1.17    0.55 
  -7  10  -2    0.98    0.48 
   7 -10   2    1.00    0.33 
   7 -10   2    2.29    0.73 
   7 -10   2    0.48    0.48 
  -8  10  -2   15.44    1.06 
  -8  10  -2   15.88    1.16 
   8 -10   2   15.92    1.19 
   8 -10   2   14.26    1.13 
  -9  10  -2   25.16    1.33 
  -9  10  -2   24.22    1.31 
   9 -10   2   28.41    1.63 
   9 -10   2   27.82    1.62 
 -10  10  -2   -0.45    0.58 
 -10  10  -2    0.27    0.47 
  10 -10   2    0.00    0.78 
  10 -10   2    0.39    0.63 
 -11  10  -2    3.73    0.80 
 -11  10  -2    3.82    0.59 
 -11  10  -2    3.70    0.78 
  11 -10   2    3.45    0.98 
  11 -10   2    4.52    0.86 
 -12  10  -2    1.67    0.68 
 -12  10  -2    3.34    0.71 
  12 -10   2    1.93    0.77 
  12 -10   2    3.83    0.88 
 -13  10  -2    0.61    0.71 
 -13  10  -2   -0.32    0.63 
  13 -10   2    1.71    1.00 
  13 -10   2    0.27    0.69 
 -14  10  -2    2.09    0.87 
 -14  10  -2    0.35    0.69 
  14 -10   2   -0.70    0.95 
  14 -10   2    0.27    0.94 
   9   9  -2    0.33    0.77 
  -9  -9   2    0.03    0.78 
   8   9  -2    1.42    0.99 
  -8  -9   2    0.71    0.75 
   7   9  -2   14.83    1.45 
  -7  -9   2   14.53    1.23 
   6   9  -2    2.87    0.58 
   6   9  -2    3.55    0.92 
  -6  -9   2    2.17    0.39 
  -6  -9   2    2.28    0.76 
   5   9  -2    5.45    0.91 
   5   9  -2    4.38    0.63 
  -5  -9   2    5.11    0.49 
  -5  -9   2    3.52    0.78 
   4   9  -2    2.25    0.73 
   4   9  -2    2.74    0.58 
  -4  -9   2    3.01    0.69 
  -4  -9   2    3.36    0.43 
   3   9  -2    0.01    0.56 
   3   9  -2    0.28    0.39 
   3   9  -2    0.25    0.44 
  -3  -9   2   -0.84    0.48 
   2   9  -2    1.44    0.45 
   2   9  -2    0.93    0.47 
   2   9  -2    1.39    0.57 
  -2  -9   2    2.28    0.59 
   1   9  -2    0.74    0.38 
   1   9  -2    0.87    0.52 
   1   9  -2    1.11    0.40 
  -1  -9   2    1.71    0.53 
   0   9  -2    1.15    0.33 
   0   9  -2    0.43    0.36 
   0   9  -2    1.32    0.39 
   0  -9   2    0.69    0.49 
   0  -9   2    1.26    0.49 
   0  -9   2    1.43    0.31 
  -1   9  -2    2.22    0.53 
  -1   9  -2    2.02    0.42 
  -1   9  -2    2.14    0.48 
   1  -9   2    2.24    0.46 
   1  -9   2    3.28    0.50 
   1  -9   2    2.74    0.40 
  -2   9  -2   11.04    0.81 
  -2   9  -2   10.19    0.75 
  -2   9  -2   10.32    0.69 
   2  -9   2    9.53    0.75 
   2  -9   2    9.20    0.63 
   2  -9   2   10.88    0.82 
  -3   9  -2    0.81    0.35 
  -3   9  -2    0.32    0.41 
  -3   9  -2    0.33    0.45 
   3  -9   2    0.87    0.38 
   3  -9   2    1.34    0.43 
   3  -9   2    0.48    0.33 
   3  -9   2    1.51    0.52 
  -4   9  -2   68.72    2.33 
  -4   9  -2   70.96    2.33 
  -4   9  -2   66.38    2.28 
   4  -9   2   68.59    2.38 
   4  -9   2   69.39    2.23 
   4  -9   2   67.38    2.12 
   4  -9   2   62.46    2.30 
   4  -9   2   71.96    2.38 
  -5   9  -2   19.76    1.03 
  -5   9  -2   20.21    1.02 
  -5   9  -2   22.09    1.06 
  -5   9  -2   21.24    1.09 
   5  -9   2   20.41    0.87 
   5  -9   2   20.97    1.16 
   5  -9   2   19.07    1.04 
   5  -9   2   22.24    1.18 
   5  -9   2   20.13    1.03 
  -6   9  -2   35.60    1.48 
  -6   9  -2   34.03    1.40 
  -6   9  -2   33.78    1.43 
   6  -9   2   32.90    1.54 
   6  -9   2   34.64    1.19 
   6  -9   2   30.24    1.44 
   6  -9   2   35.01    1.48 
  -7   9  -2    2.54    0.58 
  -7   9  -2    1.67    0.51 
   7  -9   2    2.06    0.37 
   7  -9   2    2.17    0.66 
   7  -9   2    2.23    0.68 
  -8   9  -2   -0.21    0.45 
  -8   9  -2    1.11    0.55 
   8  -9   2    0.59    0.52 
   8  -9   2   -0.61    0.59 
  -9   9  -2    0.65    0.56 
  -9   9  -2    1.50    0.43 
  -9   9  -2    2.44    0.66 
   9  -9   2    0.99    0.72 
   9  -9   2    3.44    0.83 
 -10   9  -2   13.17    0.88 
 -10   9  -2   13.55    1.08 
 -10   9  -2   11.15    1.08 
  10  -9   2   12.81    1.12 
  10  -9   2   12.14    1.23 
 -11   9  -2    7.26    0.90 
 -11   9  -2    8.10    0.77 
 -11   9  -2    8.05    0.90 
  11  -9   2    7.13    1.12 
  11  -9   2    7.01    0.94 
 -12   9  -2    3.60    0.71 
 -12   9  -2    2.24    0.57 
 -12   9  -2    3.39    0.78 
  12  -9   2    2.75    0.96 
  12  -9   2    0.63    0.68 
 -13   9  -2    4.25    0.83 
 -13   9  -2    4.59    0.93 
  13  -9   2    3.33    1.06 
  13  -9   2    4.13    1.11 
 -14   9  -2    0.58    0.70 
 -14   9  -2   -0.42    0.53 
  14  -9   2    2.09    1.06 
  14  -9   2   -2.64    0.91 
  10   8  -2    0.03    1.06 
 -10  -8   2   -0.51    0.73 
   9   8  -2    2.17    0.83 
   9   8  -2    1.62    0.80 
  -9  -8   2    1.47    0.63 
   8   8  -2    9.66    1.24 
  -8  -8   2   10.32    1.15 
   7   8  -2    3.67    0.95 
  -7  -8   2    1.57    0.72 
  -7  -8   2    2.71    0.43 
   6   8  -2    2.53    0.82 
   6   8  -2    2.65    0.53 
  -6  -8   2    3.73    0.78 
  -6  -8   2    2.02    0.38 
   5   8  -2    0.82    0.45 
   5   8  -2    0.96    0.68 
  -5  -8   2    0.66    0.45 
  -5  -8   2    1.09    0.34 
   4   8  -2    3.42    0.59 
   4   8  -2    3.53    0.53 
  -4  -8   2    3.47    0.39 
  -4  -8   2    4.17    0.68 
   3   8  -2    0.35    0.50 
   3   8  -2    1.36    0.42 
   3   8  -2    1.54    0.45 
  -3  -8   2    1.07    0.42 
   2   8  -2    2.29    0.47 
   2   8  -2    2.53    0.55 
   2   8  -2    1.94    0.45 
   2   8  -2    2.02    0.44 
  -2  -8   2    3.43    0.58 
  -2  -8   2    2.54    0.56 
   1   8  -2    0.18    0.35 
   1   8  -2   -0.26    0.41 
   1   8  -2    0.14    0.33 
  -1  -8   2    0.50    0.35 
  -1  -8   2    0.39    0.43 
   0   8  -2   -0.01    0.38 
   0   8  -2   -0.50    0.28 
   0   8  -2    0.76    0.36 
   0  -8   2    0.14    0.26 
   0  -8   2    0.68    0.46 
   0  -8   2    0.40    0.43 
  -1   8  -2    5.48    0.60 
  -1   8  -2    5.39    0.56 
  -1   8  -2    5.52    0.59 
   1  -8   2    5.55    0.55 
   1  -8   2    4.84    0.45 
   1  -8   2    5.58    0.57 
  -2   8  -2    4.64    0.58 
  -2   8  -2    4.79    0.59 
  -2   8  -2    5.00    0.53 
   2  -8   2    5.22    0.48 
   2  -8   2    4.89    0.62 
   2  -8   2    4.77    0.63 
   2  -8   2    4.46    0.52 
  -3   8  -2   11.43    0.80 
  -3   8  -2   11.43    0.76 
  -3   8  -2   10.34    0.77 
   3  -8   2    9.49    0.64 
   3  -8   2   10.08    0.79 
   3  -8   2   11.46    0.74 
   3  -8   2   10.26    0.78 
  -4   8  -2   42.81    1.63 
  -4   8  -2   43.96    1.64 
  -4   8  -2   43.79    1.58 
  -4   8  -2   44.51    1.65 
   4  -8   2   44.71    1.69 
   4  -8   2   41.87    1.68 
   4  -8   2   43.96    1.44 
   4  -8   2   44.17    1.64 
   4  -8   2   44.64    1.58 
  -5   8  -2    0.12    0.42 
  -5   8  -2    1.41    0.38 
  -5   8  -2    0.90    0.40 
  -5   8  -2    0.66    0.43 
   5  -8   2    0.94    0.29 
   5  -8   2    1.00    0.33 
   5  -8   2    1.73    0.52 
   5  -8   2    0.54    0.43 
   5  -8   2    0.73    0.49 
  -6   8  -2    7.79    0.70 
  -6   8  -2    8.12    0.70 
  -6   8  -2    6.48    0.66 
  -6   8  -2    7.23    0.66 
   6  -8   2    6.47    0.47 
   6  -8   2    7.15    0.66 
   6  -8   2    6.33    0.67 
   6  -8   2    7.82    0.72 
   6  -8   2    9.37    0.83 
  -7   8  -2    4.95    0.60 
  -7   8  -2    4.13    0.63 
  -7   8  -2    5.47    0.64 
   7  -8   2    3.94    0.68 
   7  -8   2    4.47    0.72 
   7  -8   2    5.06    0.65 
  -8   8  -2    1.88    0.45 
  -8   8  -2    2.45    0.50 
  -8   8  -2    2.45    0.41 
   8  -8   2    2.06    0.68 
   8  -8   2    0.86    0.63 
  -9   8  -2    5.67    0.73 
  -9   8  -2    6.24    0.61 
  -9   8  -2    5.43    0.78 
   9  -8   2    4.89    0.86 
   9  -8   2    4.58    0.89 
 -10   8  -2    0.80    0.46 
 -10   8  -2    1.33    0.51 
 -10   8  -2    1.52    0.60 
  10  -8   2    1.00    0.60 
  10  -8   2    0.39    0.56 
 -11   8  -2    4.93    0.66 
 -11   8  -2    5.47    0.76 
 -11   8  -2    4.40    0.79 
  11  -8   2    5.86    1.03 
  11  -8   2    6.84    0.94 
 -12   8  -2    1.61    0.56 
 -12   8  -2   -1.03    0.57 
 -12   8  -2    0.53    0.64 
  12  -8   2    0.20    0.65 
  12  -8   2    0.52    0.86 
 -13   8  -2   -0.18    0.55 
 -13   8  -2    0.92    0.72 
 -13   8  -2   -0.51    0.53 
  13  -8   2    0.13    0.88 
  13  -8   2   -0.28    0.88 
 -14   8  -2   -0.27    0.72 
 -14   8  -2   -0.74    0.61 
  14  -8   2   -1.41    1.00 
  14  -8   2    1.65    1.03 
  10   7  -2   -0.39    0.98 
 -10  -7   2   -0.88    0.68 
   9   7  -2    1.39    0.76 
   9   7  -2    1.57    0.98 
  -9  -7   2   -0.24    0.48 
   8   7  -2    9.53    1.00 
   8   7  -2    8.32    1.02 
  -8  -7   2    8.33    1.03 
  -8  -7   2    8.10    0.59 
   7   7  -2    0.43    0.76 
  -7  -7   2   -0.49    0.58 
  -7  -7   2   -0.50    0.29 
   6   7  -2   -0.03    0.38 
   6   7  -2    1.09    0.58 
  -6  -7   2   -0.13    0.56 
  -6  -7   2   -0.05    0.28 
   5   7  -2   -0.40    0.57 
   5   7  -2   -0.71    0.33 
  -5  -7   2   -0.64    0.33 
  -5  -7   2   -0.30    0.26 
   4   7  -2   12.03    0.71 
   4   7  -2   10.38    0.92 
   4   7  -2   13.35    0.92 
  -4  -7   2   11.91    0.88 
  -4  -7   2   10.54    0.59 
   3   7  -2    3.74    0.58 
   3   7  -2    4.31    0.64 
   3   7  -2    3.13    0.44 
  -3  -7   2    3.17    0.34 
  -3  -7   2    4.35    0.53 
  -3  -7   2    3.72    0.58 
   2   7  -2    2.86    0.44 
   2   7  -2    2.95    0.53 
   2   7  -2    2.98    0.56 
  -2  -7   2    3.09    0.52 
  -2  -7   2    2.77    0.52 
   1   7  -2   83.49    2.54 
   1   7  -2   78.00    2.48 
   1   7  -2   76.21    2.52 
  -1  -7   2   73.37    2.51 
  -1  -7   2   80.28    2.49 
   0   7  -2    0.08    0.30 
   0   7  -2   -1.31    0.33 
   0   7  -2    0.76    0.40 
   0  -7   2   -0.07    0.38 
   0  -7   2   -0.08    0.30 
   0  -7   2   -0.25    0.23 
  -1   7  -2   16.40    0.88 
  -1   7  -2   17.81    0.88 
  -1   7  -2   17.73    0.88 
   1  -7   2   16.02    0.82 
   1  -7   2   19.33    0.77 
   1  -7   2   18.57    0.87 
  -2   7  -2   46.98    1.64 
  -2   7  -2   49.52    1.67 
  -2   7  -2   49.14    1.70 
   2  -7   2   47.25    1.72 
   2  -7   2   52.12    1.62 
   2  -7   2   49.04    1.73 
   2  -7   2   48.91    1.68 
  -3   7  -2   89.21    2.73 
  -3   7  -2   85.76    2.67 
  -3   7  -2   89.27    2.77 
  -3   7  -2   91.09    2.76 
   3  -7   2   87.60    2.75 
   3  -7   2   91.45    2.68 
   3  -7   2   93.13    2.79 
   3  -7   2   86.47    2.78 
  -4   7  -2    0.55    0.38 
  -4   7  -2    0.90    0.33 
  -4   7  -2    0.43    0.41 
  -4   7  -2    0.16    0.42 
   4  -7   2   -0.04    0.33 
   4  -7   2    0.57    0.44 
   4  -7   2    0.17    0.47 
   4  -7   2    0.07    0.34 
   4  -7   2    0.66    0.26 
  -5   7  -2  100.31    3.12 
  -5   7  -2   97.77    3.07 
  -5   7  -2   99.79    3.05 
  -5   7  -2  101.83    3.12 
   5  -7   2   95.69    3.11 
   5  -7   2  101.10    3.08 
   5  -7   2  100.23    2.85 
   5  -7   2  102.62    3.14 
   5  -7   2  105.50    3.17 
  -6   7  -2    3.57    0.57 
  -6   7  -2    5.43    0.55 
  -6   7  -2    5.30    0.43 
  -6   7  -2    5.99    0.64 
   6  -7   2    6.57    0.73 
   6  -7   2    6.10    0.69 
   6  -7   2    4.93    0.41 
   6  -7   2    5.28    0.69 
   6  -7   2    6.55    0.62 
  -7   7  -2   16.78    0.98 
  -7   7  -2   14.47    0.73 
  -7   7  -2   14.94    0.86 
  -7   7  -2   15.15    0.88 
  -7   7  -2   15.26    1.01 
   7  -7   2   14.96    1.01 
   7  -7   2   17.93    1.11 
   7  -7   2   16.19    1.09 
   7  -7   2   16.85    1.10 
  -8   7  -2   12.26    0.89 
  -8   7  -2   11.27    0.87 
  -8   7  -2   11.53    0.71 
   8  -7   2   11.32    0.98 
   8  -7   2   10.56    0.95 
  -9   7  -2   15.59    0.98 
  -9   7  -2   15.35    0.96 
  -9   7  -2   16.48    0.92 
   9  -7   2   19.35    1.23 
   9  -7   2   11.92    1.04 
 -10   7  -2    1.96    0.52 
 -10   7  -2    2.98    0.54 
 -10   7  -2    1.99    0.64 
  10  -7   2    2.15    0.77 
  10  -7   2    1.85    0.81 
 -11   7  -2    7.12    0.76 
 -11   7  -2    6.10    0.91 
 -11   7  -2    7.37    0.87 
  11  -7   2    6.86    1.06 
  11  -7   2    8.42    1.07 
 -12   7  -2    1.95    0.58 
 -12   7  -2    3.08    0.78 
 -12   7  -2    0.32    0.58 
  12  -7   2   -0.27    0.83 
  12  -7   2   -0.34    0.58 
 -13   7  -2    3.35    0.77 
 -13   7  -2    2.51    0.68 
 -13   7  -2    4.95    0.75 
  13  -7   2    3.19    1.02 
  13  -7   2    1.73    1.03 
 -14   7  -2    1.10    0.66 
 -14   7  -2   -1.21    0.58 
 -14   7  -2    0.30    0.58 
  14  -7   2    1.08    1.01 
  14  -7   2   -2.16    0.84 
  11   6  -2    1.76    1.09 
 -11  -6   2    1.62    0.67 
  10   6  -2   -0.61    0.88 
  10   6  -2    2.19    0.89 
 -10  -6   2    1.20    0.74 
   9   6  -2    8.49    1.06 
   9   6  -2    8.33    1.05 
  -9  -6   2    9.70    1.08 
  -9  -6   2    9.74    0.66 
   8   6  -2   -0.66    0.66 
   8   6  -2   -0.80    0.73 
  -8  -6   2    0.50    0.65 
  -8  -6   2    0.11    0.33 
   7   6  -2   17.99    1.34 
  -7  -6   2   18.45    0.84 
  -7  -6   2   18.15    1.13 
   6   6  -2    1.16    0.68 
  -6  -6   2   -0.25    0.50 
  -6  -6   2    0.13    0.27 
   5   6  -2   14.39    0.89 
   5   6  -2   13.01    0.69 
   5   6  -2   12.47    0.94 
  -5  -6   2   14.51    1.02 
  -5  -6   2   14.50    0.66 
   4   6  -2    5.32    0.47 
   4   6  -2    5.02    0.59 
   4   6  -2    6.82    0.64 
  -4  -6   2    5.96    0.63 
  -4  -6   2    4.54    0.37 
  -4  -6   2    5.05    0.63 
   3   6  -2    0.24    0.32 
   3   6  -2   -0.23    0.43 
   3   6  -2    0.35    0.33 
  -3  -6   2    0.01    0.22 
  -3  -6   2   -0.42    0.36 
  -3  -6   2    0.99    0.43 
   2   6  -2   41.79    1.60 
   2   6  -2   45.71    1.58 
  -2  -6   2   43.42    1.56 
  -2  -6   2   43.32    1.58 
   1   6  -2    9.24    0.63 
   1   6  -2    9.68    0.65 
  -1  -6   2   10.32    0.68 
  -1  -6   2    9.83    0.70 
   0   6  -2   37.71    1.40 
   0   6  -2   40.23    1.40 
   0   6  -2   40.01    1.39 
   0  -6   2   38.87    1.37 
   0  -6   2   40.13    1.24 
   0  -6   2   38.41    1.38 
  -1   6  -2   45.10    1.52 
  -1   6  -2   44.15    1.52 
  -1   6  -2   44.01    1.48 
   1  -6   2   43.03    1.53 
   1  -6   2   44.60    1.39 
   1  -6   2   46.03    1.53 
  -2   6  -2    2.28    0.38 
  -2   6  -2    2.65    0.35 
  -2   6  -2    2.34    0.33 
   2  -6   2    2.77    0.33 
   2  -6   2    1.80    0.33 
   2  -6   2    2.73    0.37 
   2  -6   2    2.53    0.38 
  -3   6  -2    1.75    0.38 
  -3   6  -2    1.72    0.38 
  -3   6  -2    1.50    0.35 
  -3   6  -2    1.73    0.31 
   3  -6   2    1.40    0.30 
   3  -6   2    1.41    0.33 
   3  -6   2    1.94    0.43 
   3  -6   2    2.03    0.42 
   3  -6   2    1.73    0.25 
  -4   6  -2    9.17    0.63 
  -4   6  -2    7.51    0.57 
  -4   6  -2    8.96    0.58 
  -4   6  -2    5.90    0.54 
   4  -6   2    8.90    0.62 
   4  -6   2    9.23    0.60 
   4  -6   2    8.43    0.43 
   4  -6   2    7.45    0.59 
   4  -6   2    8.86    0.60 
  -5   6  -2    9.28    0.73 
  -5   6  -2    7.79    0.48 
  -5   6  -2    8.99    0.70 
  -5   6  -2    8.06    0.65 
  -5   6  -2    7.70    0.66 
   5  -6   2    8.42    0.46 
   5  -6   2    8.79    0.68 
   5  -6   2    8.27    0.69 
   5  -6   2    8.45    0.64 
   5  -6   2    8.62    0.74 
  -6   6  -2   20.99    0.85 
  -6   6  -2   20.02    1.03 
  -6   6  -2   21.69    1.06 
  -6   6  -2   21.28    1.04 
  -6   6  -2   22.55    1.08 
   6  -6   2   21.01    1.13 
   6  -6   2   21.34    1.02 
   6  -6   2   23.15    1.05 
   6  -6   2   21.46    1.11 
  -7   6  -2   72.25    2.42 
  -7   6  -2   72.56    2.45 
  -7   6  -2   72.23    2.24 
  -7   6  -2   71.45    2.38 
  -7   6  -2   78.59    2.46 
   7  -6   2   65.83    2.48 
   7  -6   2   71.79    2.45 
   7  -6   2   72.65    2.45 
   7  -6   2   76.74    2.43 
  -8   6  -2    3.11    0.46 
  -8   6  -2    3.97    0.59 
  -8   6  -2    4.34    0.61 
  -8   6  -2    5.36    0.69 
   8  -6   2    4.55    0.73 
   8  -6   2    4.86    0.73 
   8  -6   2    4.57    0.68 
  -9   6  -2   13.56    1.01 
  -9   6  -2   12.24    0.83 
  -9   6  -2   11.97    0.92 
   9  -6   2   10.70    0.95 
   9  -6   2   11.92    1.00 
 -10   6  -2    3.86    0.64 
 -10   6  -2    4.11    0.67 
 -10   6  -2    3.80    0.61 
  10  -6   2    4.53    0.84 
  10  -6   2    3.52    0.76 
 -11   6  -2    1.79    0.63 
 -11   6  -2    2.24    0.72 
 -11   6  -2    2.10    0.57 
  11  -6   2    0.93    0.83 
  11  -6   2    2.41    0.81 
 -12   6  -2    4.81    0.79 
 -12   6  -2    4.93    0.74 
 -12   6  -2    3.99    0.84 
  12  -6   2    1.30    0.88 
  12  -6   2    3.10    0.98 
 -13   6  -2   -0.67    0.54 
 -13   6  -2   -0.55    0.53 
 -13   6  -2   -0.86    0.62 
  13  -6   2   -0.15    0.64 
  13  -6   2   -0.35    0.80 
 -14   6  -2    0.11    0.66 
 -14   6  -2    0.92    0.59 
 -14   6  -2    0.34    0.77 
  14  -6   2    0.41    0.99 
  14  -6   2   -2.24    0.77 
  12   5  -2    4.32    1.17 
 -12  -5   2    7.64    1.17 
  11   5  -2    1.74    0.88 
  11   5  -2    5.41    1.18 
 -11  -5   2    2.98    0.74 
  10   5  -2   -0.04    0.87 
  10   5  -2   -1.23    0.57 
 -10  -5   2   -0.64    0.56 
 -10  -5   2    0.98    0.57 
   9   5  -2   -0.15    0.81 
   9   5  -2    0.64    0.69 
  -9  -5   2   -0.04    0.37 
  -9  -5   2   -0.95    0.58 
   8   5  -2    0.29    0.63 
   8   5  -2    0.13    0.58 
  -8  -5   2    2.34    0.68 
  -8  -5   2    1.74    0.38 
   7   5  -2    1.55    0.58 
   7   5  -2   -0.14    0.58 
  -7  -5   2    1.29    0.59 
  -7  -5   2    1.64    0.34 
   6   5  -2    1.79    0.50 
   6   5  -2    1.98    0.61 
  -6  -5   2    1.91    0.31 
  -6  -5   2    1.62    0.54 
   5   5  -2   34.75    1.21 
   5   5  -2   37.63    1.58 
   5   5  -2   39.27    1.51 
  -5  -5   2   36.65    1.20 
  -5  -5   2   37.65    1.48 
  -5  -5   2   37.58    1.51 
   4   5  -2    1.87    0.42 
   4   5  -2    2.39    0.33 
   4   5  -2    2.62    0.55 
  -4  -5   2    2.01    0.27 
  -4  -5   2    1.92    0.41 
  -4  -5   2    1.48    0.44 
   3   5  -2    0.04    0.28 
   3   5  -2   -0.64    0.38 
   3   5  -2    0.57    0.44 
  -3  -5   2   -0.66    0.33 
  -3  -5   2    0.10    0.20 
  -3  -5   2    0.40    0.31 
   2   5  -2   31.53    1.18 
   2   5  -2   30.35    1.23 
  -2  -5   2   31.90    1.19 
  -2  -5   2   33.15    1.22 
   1   5  -2   59.52    1.85 
   1   5  -2   57.20    1.86 
  -1  -5   2   59.28    1.86 
  -1  -5   2   57.11    1.84 
   0   5  -2    0.26    0.32 
   0   5  -2   -0.13    0.28 
   0   5  -2    0.52    0.29 
   0  -5   2    0.21    0.23 
   0  -5   2    0.34    0.17 
   0  -5   2   -0.12    0.28 
  -1   5  -2   50.87    1.63 
  -1   5  -2   50.12    1.59 
  -1   5  -2   52.12    1.63 
   1  -5   2   49.98    1.51 
   1  -5   2   49.14    1.63 
   1  -5   2   49.43    1.58 
  -2   5  -2    1.12    0.32 
  -2   5  -2    1.85    0.31 
  -2   5  -2    1.76    0.28 
  -2   5  -2    1.42    0.29 
   2  -5   2    1.59    0.40 
   2  -5   2    2.07    0.30 
   2  -5   2    1.24    0.26 
   2  -5   2    2.41    0.41 
  -3   5  -2   44.42    1.43 
  -3   5  -2   41.14    1.38 
  -3   5  -2   40.56    1.35 
  -3   5  -2   40.62    1.38 
   3  -5   2   41.20    1.39 
   3  -5   2   43.92    1.44 
   3  -5   2   41.57    1.43 
   3  -5   2   41.40    1.36 
   3  -5   2   40.54    1.23 
  -4   5  -2   16.30    0.77 
  -4   5  -2   16.07    0.78 
  -4   5  -2   14.78    0.71 
  -4   5  -2   15.17    0.58 
  -4   5  -2   14.79    0.70 
   4  -5   2   15.19    0.80 
   4  -5   2   15.66    0.75 
   4  -5   2   15.75    0.75 
   4  -5   2   15.97    0.57 
   4  -5   2   13.47    0.70 
  -5   5  -2   25.78    1.06 
  -5   5  -2   25.32    0.88 
  -5   5  -2   25.55    1.07 
  -5   5  -2   24.53    1.02 
  -5   5  -2   25.83    1.06 
   5  -5   2   22.59    1.03 
   5  -5   2   23.82    1.08 
   5  -5   2   23.33    0.98 
   5  -5   2   23.66    1.10 
  -6   5  -2    0.25    0.28 
  -6   5  -2    0.57    0.39 
  -6   5  -2    1.10    0.45 
  -6   5  -2    1.22    0.43 
  -6   5  -2    1.22    0.36 
   6  -5   2   -0.02    0.47 
   6  -5   2    0.69    0.32 
   6  -5   2    1.00    0.39 
   6  -5   2    0.33    0.35 
  -7   5  -2    1.37    0.39 
  -7   5  -2    0.55    0.33 
  -7   5  -2    0.22    0.38 
  -7   5  -2    0.83    0.45 
  -7   5  -2    1.50    0.36 
   7  -5   2    0.17    0.48 
   7  -5   2    0.60    0.47 
   7  -5   2    0.55    0.41 
   7  -5   2    0.45    0.40 
  -8   5  -2    4.91    0.54 
  -8   5  -2    5.61    0.58 
  -8   5  -2    7.23    0.69 
  -8   5  -2    4.47    0.66 
  -8   5  -2    7.26    0.69 
   8  -5   2    6.23    0.71 
   8  -5   2    5.57    0.66 
   8  -5   2    3.94    0.69 
  -9   5  -2    0.89    0.43 
  -9   5  -2    1.13    0.54 
  -9   5  -2    0.54    0.44 
  -9   5  -2    0.90    0.47 
   9  -5   2    1.80    0.63 
 -10   5  -2    0.54    0.52 
 -10   5  -2    0.27    0.42 
 -10   5  -2   -0.26    0.53 
  10  -5   2   -1.08    0.58 
 -11   5  -2    5.02    0.86 
 -11   5  -2    4.91    0.68 
 -11   5  -2    6.44    0.81 
  11  -5   2    5.31    0.89 
 -12   5  -2    0.45    0.58 
 -12   5  -2   -0.04    0.55 
 -12   5  -2    0.62    0.65 
  12  -5   2   -1.29    0.78 
 -13   5  -2    2.19    0.79 
 -13   5  -2   -0.63    0.54 
 -13   5  -2    1.14    0.63 
  13  -5   2    1.60    0.93 
 -14   5  -2    2.74    0.75 
 -14   5  -2    3.00    0.77 
 -14   5  -2    3.62    0.75 
  14  -5   2    0.66    0.98 
  12   4  -2    1.82    1.04 
 -12  -4   2    2.22    0.88 
 -12  -4   2    0.21    0.81 
  11   4  -2    2.61    0.78 
  11   4  -2    4.35    1.09 
 -11  -4   2    3.38    0.86 
  10   4  -2    2.43    0.76 
  10   4  -2    2.33    0.73 
 -10  -4   2    2.69    0.48 
 -10  -4   2    3.35    0.82 
   9   4  -2    2.75    0.79 
   9   4  -2    2.63    0.73 
  -9  -4   2    5.26    0.56 
  -9  -4   2    5.57    0.86 
   8   4  -2   -0.82    0.52 
   8   4  -2    0.02    0.75 
  -8  -4   2   -0.12    0.30 
  -8  -4   2   -0.60    0.38 
   7   4  -2   11.07    0.90 
   7   4  -2   12.04    0.97 
  -7  -4   2   12.46    0.98 
  -7  -4   2   13.00    0.68 
   6   4  -2    0.53    0.40 
   6   4  -2    0.64    0.38 
  -6  -4   2    0.31    0.24 
  -6  -4   2   -0.43    0.39 
   5   4  -2   19.91    1.01 
   5   4  -2   21.25    0.99 
  -5  -4   2   20.10    0.75 
  -5  -4   2   18.34    1.02 
  -5  -4   2   19.10    0.99 
   4   4  -2   42.05    1.32 
   4   4  -2   41.70    1.56 
   4   4  -2   44.68    1.57 
  -4  -4   2   43.37    1.56 
  -4  -4   2   43.41    1.58 
  -4  -4   2   44.28    1.32 
   3   4  -2  107.31    3.00 
   3   4  -2  105.75    3.18 
   3   4  -2  108.17    3.22 
  -3  -4   2  110.47    3.19 
  -3  -4   2  106.88    3.21 
  -3  -4   2  108.81    2.98 
   2   4  -2   43.51    1.48 
   2   4  -2   44.42    1.48 
  -2  -4   2   45.32    1.43 
  -2  -4   2   41.53    1.43 
   1   4  -2   63.48    1.98 
   1   4  -2   66.05    1.98 
  -1  -4   2   67.09    1.97 
  -1  -4   2   64.09    2.00 
   0   4  -2    2.75    0.32 
   0   4  -2    2.85    0.33 
   0  -4   2    3.09    0.33 
   0  -4   2    2.24    0.37 
   0  -4   2    2.44    0.23 
  -1   4  -2   47.29    1.41 
  -1   4  -2   48.69    1.49 
  -1   4  -2   44.63    1.45 
  -1   4  -2   48.70    1.52 
   1  -4   2   46.26    1.41 
   1  -4   2   47.50    1.50 
   1  -4   2   48.35    1.49 
   1  -4   2   45.68    1.52 
  -2   4  -2    0.88    0.37 
  -2   4  -2    0.54    0.33 
  -2   4  -2    1.35    0.36 
  -2   4  -2    1.13    0.29 
   2  -4   2    0.92    0.28 
   2  -4   2    0.46    0.34 
   2  -4   2    0.65    0.28 
   2  -4   2    0.76    0.28 
  -3   4  -2  263.78    7.15 
  -3   4  -2  249.79    7.13 
  -3   4  -2  258.93    6.98 
  -3   4  -2  260.87    7.13 
  -3   4  -2  262.85    7.13 
   3  -4   2  262.70    7.14 
   3  -4   2  256.96    7.16 
   3  -4   2  259.44    7.16 
   3  -4   2  272.26    7.13 
   3  -4   2  269.59    6.97 
  -4   4  -2   18.96    0.80 
  -4   4  -2   19.05    0.68 
  -4   4  -2   17.78    0.82 
  -4   4  -2   18.16    0.80 
  -4   4  -2   19.46    0.83 
   4  -4   2   19.60    0.83 
   4  -4   2   18.80    0.82 
   4  -4   2   19.82    0.88 
   4  -4   2   18.27    0.81 
  -5   4  -2   10.89    0.73 
  -5   4  -2   11.18    0.66 
  -5   4  -2   11.52    0.64 
  -5   4  -2   10.93    0.54 
  -5   4  -2   10.96    0.63 
   5  -4   2   11.73    0.68 
   5  -4   2   11.10    0.74 
   5  -4   2   10.04    0.69 
   5  -4   2   10.46    0.68 
  -6   4  -2   37.04    1.38 
  -6   4  -2   34.87    1.36 
  -6   4  -2   36.27    1.38 
  -6   4  -2   34.96    1.26 
  -6   4  -2   34.72    1.38 
   6  -4   2   36.44    1.42 
   6  -4   2   36.73    1.41 
   6  -4   2   39.69    1.41 
  -7   4  -2   53.60    1.83 
  -7   4  -2   51.31    1.88 
  -7   4  -2   58.17    1.91 
  -7   4  -2   52.48    1.76 
  -7   4  -2   51.70    1.84 
   7  -4   2   52.65    1.90 
   7  -4   2   52.40    1.86 
   7  -4   2   51.24    1.81 
   7  -4   2   51.15    1.92 
  -8   4  -2    6.93    0.67 
  -8   4  -2    4.81    0.59 
  -8   4  -2    5.85    0.64 
  -8   4  -2    6.57    0.64 
  -8   4  -2    5.47    0.58 
   8  -4   2    5.30    0.65 
   8  -4   2    5.30    0.67 
   8  -4   2    5.81    0.68 
   8  -4   2    6.14    0.65 
  -9   4  -2   42.54    1.73 
  -9   4  -2   43.93    1.71 
  -9   4  -2   45.99    1.73 
  -9   4  -2   48.57    1.88 
   9  -4   2   44.04    1.95 
   9  -4   2   44.12    1.82 
 -10   4  -2   15.60    1.01 
 -10   4  -2   16.86    1.24 
 -10   4  -2   15.92    1.08 
  10  -4   2   17.91    1.23 
  10  -4   2   17.63    1.37 
 -11   4  -2    4.18    0.71 
 -11   4  -2    4.67    0.85 
 -11   4  -2    4.15    0.68 
  11  -4   2    4.08    0.83 
  11  -4   2    3.47    0.93 
 -12   4  -2   -0.53    0.49 
 -12   4  -2   -1.00    0.56 
 -12   4  -2    0.17    0.61 
  12  -4   2    1.28    0.89 
  12  -4   2    0.02    0.68 
 -13   4  -2   -0.26    0.66 
 -13   4  -2   -0.46    0.53 
 -13   4  -2    1.06    0.70 
  13  -4   2    0.66    0.94 
  13  -4   2    0.06    0.86 
 -14   4  -2    0.25    0.62 
 -14   4  -2    2.94    0.73 
 -14   4  -2    2.96    0.82 
  14  -4   2   -0.04    1.00 
  14  -4   2    0.21    0.83 
  12   3  -2    0.19    0.99 
  12   3  -2   -1.40    0.78 
 -12  -3   2   -0.38    0.72 
 -12  -3   2   -0.75    0.43 
  11   3  -2    3.86    0.87 
  11   3  -2    4.76    0.86 
 -11  -3   2    4.31    0.88 
 -11  -3   2    5.73    0.94 
 -11  -3   2    3.71    0.57 
  10   3  -2    1.05    0.68 
  10   3  -2    2.29    0.72 
 -10  -3   2    1.34    0.46 
 -10  -3   2    1.55    0.70 
   9   3  -2   11.77    1.01 
   9   3  -2   13.31    1.15 
   9   3  -2   13.08    0.88 
  -9  -3   2   13.06    0.84 
  -9  -3   2   15.92    1.19 
   8   3  -2   15.23    1.13 
   8   3  -2   14.46    1.13 
   8   3  -2   15.52    0.91 
  -8  -3   2   14.76    1.11 
  -8  -3   2   17.19    0.83 
   7   3  -2   20.14    0.90 
   7   3  -2   19.09    1.18 
   7   3  -2   17.49    1.03 
   7   3  -2   17.73    1.13 
  -7  -3   2   19.14    1.02 
  -7  -3   2   17.40    0.81 
   6   3  -2    0.21    0.28 
   6   3  -2    0.01    0.36 
   6   3  -2   -0.29    0.44 
   6   3  -2   -0.28    0.33 
  -6  -3   2    0.21    0.39 
  -6  -3   2    0.61    0.25 
  -6  -3   2   -0.38    0.39 
   5   3  -2    0.83    0.28 
   5   3  -2    0.29    0.43 
   5   3  -2    0.61    0.47 
  -5  -3   2    1.08    0.44 
  -5  -3   2    1.33    0.25 
  -5  -3   2    0.67    0.39 
   4   3  -2   85.65    2.73 
   4   3  -2   90.71    2.55 
   4   3  -2   88.60    2.75 
  -4  -3   2   92.58    2.71 
  -4  -3   2   87.13    2.73 
  -4  -3   2   91.24    2.51 
   3   3  -2    0.79    0.26 
   3   3  -2    0.68    0.25 
   3   3  -2    0.92    0.17 
  -3  -3   2    1.69    0.33 
  -3  -3   2    1.28    0.28 
  -3  -3   2    0.93    0.16 
   2   3  -2    2.97    0.41 
   2   3  -2    2.81    0.39 
  -2  -3   2    2.93    0.41 
  -2  -3   2    3.21    0.37 
  -2  -3   2    1.64    0.16 
   1   3  -2   59.35    1.81 
   1   3  -2   61.63    1.81 
  -1  -3   2   59.05    1.79 
  -1  -3   2   59.62    1.80 
   0   3  -2   -0.07    0.13 
   0   3  -2   -0.04    0.18 
   0  -3   2    0.23    0.18 
   0  -3   2    0.33    0.18 
   0  -3   2    0.39    0.13 
  -1   3  -2  307.28    7.79 
  -1   3  -2  303.76    7.78 
   1  -3   2  296.66    7.74 
   1  -3   2  285.55    7.76 
   1  -3   2  254.22    7.75 
  -2   3  -2   30.10    1.00 
  -2   3  -2   30.98    0.87 
  -2   3  -2   31.68    1.06 
  -2   3  -2   27.28    1.02 
  -2   3  -2   32.08    1.04 
   2  -3   2   32.09    1.04 
   2  -3   2   31.23    1.03 
   2  -3   2   31.82    0.86 
   2  -3   2   29.70    1.01 
   2  -3   2   31.02    1.05 
  -3   3  -2   97.28    2.80 
  -3   3  -2   97.00    2.79 
  -3   3  -2   99.85    2.83 
  -3   3  -2   96.39    2.83 
  -3   3  -2   98.44    2.68 
   3  -3   2   97.08    2.83 
   3  -3   2   97.20    2.79 
   3  -3   2   96.71    2.82 
   3  -3   2   98.61    2.81 
  -4   3  -2   76.62    2.30 
  -4   3  -2   71.93    2.24 
  -4   3  -2   79.45    2.29 
  -4   3  -2   73.89    2.16 
  -4   3  -2   75.76    2.24 
   4  -3   2   72.65    2.24 
   4  -3   2   75.09    2.31 
   4  -3   2   77.67    2.27 
  -5   3  -2  142.67    4.09 
  -5   3  -2  145.90    4.14 
  -5   3  -2  140.61    4.01 
  -5   3  -2  146.96    4.16 
  -5   3  -2  145.12    4.08 
   5  -3   2  142.48    4.18 
   5  -3   2  140.49    4.08 
   5  -3   2  148.20    4.11 
   5  -3   2  138.06    4.17 
  -6   3  -2    2.25    0.38 
  -6   3  -2    1.25    0.45 
  -6   3  -2    2.92    0.44 
  -6   3  -2    2.11    0.42 
   6  -3   2    1.77    0.51 
   6  -3   2    1.89    0.46 
   6  -3   2    2.15    0.44 
   6  -3   2    1.69    0.52 
  -7   3  -2   14.48    0.89 
  -7   3  -2   13.61    0.83 
  -7   3  -2   14.07    0.79 
  -7   3  -2   13.87    0.94 
  -7   3  -2   14.51    0.78 
   7  -3   2   14.67    0.86 
   7  -3   2   14.26    0.97 
   7  -3   2   13.14    0.84 
   7  -3   2   13.45    0.97 
  -8   3  -2   16.89    0.91 
  -8   3  -2   16.86    0.92 
  -8   3  -2   17.56    0.98 
  -8   3  -2   18.62    0.98 
  -8   3  -2   16.78    1.02 
   8  -3   2   17.69    1.00 
   8  -3   2   18.33    1.06 
   8  -3   2   21.57    1.18 
   8  -3   2   17.89    1.04 
  -9   3  -2   31.14    1.29 
  -9   3  -2   26.49    1.30 
  -9   3  -2   25.80    1.28 
  -9   3  -2   26.43    1.31 
   9  -3   2   31.30    1.40 
   9  -3   2   26.74    1.40 
 -10   3  -2    5.21    0.73 
 -10   3  -2    4.67    0.67 
 -10   3  -2    5.85    0.69 
 -10   3  -2    4.60    0.71 
  10  -3   2    5.51    0.78 
  10  -3   2    4.25    0.81 
 -11   3  -2    0.72    0.54 
 -11   3  -2    0.85    0.62 
 -11   3  -2    0.03    0.62 
  11  -3   2    1.85    0.71 
  11  -3   2   -1.04    0.77 
 -12   3  -2    0.35    0.53 
 -12   3  -2   -0.17    0.54 
 -12   3  -2    0.02    0.48 
  12  -3   2    0.59    0.71 
  12  -3   2    0.83    0.70 
 -13   3  -2    0.90    0.57 
 -13   3  -2    0.47    0.58 
 -13   3  -2   -0.07    0.60 
  13  -3   2    0.71    0.74 
  13  -3   2   -0.62    0.78 
 -14   3  -2   -0.23    0.58 
 -14   3  -2   -0.84    0.68 
 -14   3  -2    1.40    0.80 
  14  -3   2    0.62    1.08 
  13   2  -2    4.74    1.03 
 -13  -2   2    2.84    0.94 
 -13  -2   2    2.89    0.90 
  12   2  -2   -1.70    0.78 
  12   2  -2   -0.28    0.95 
 -12  -2   2   -0.53    0.63 
 -12  -2   2   -0.62    0.64 
 -12  -2   2    0.08    0.45 
  11   2  -2    1.07    0.78 
  11   2  -2    2.32    0.95 
 -11  -2   2    0.17    0.64 
 -11  -2   2   -1.16    0.59 
 -11  -2   2    0.18    0.44 
  10   2  -2    1.54    0.72 
  10   2  -2    2.50    0.59 
  10   2  -2    1.71    0.67 
 -10  -2   2    2.25    0.71 
 -10  -2   2    3.31    0.54 
 -10  -2   2    2.88    0.71 
   9   2  -2    8.00    0.95 
   9   2  -2    7.94    0.73 
   9   2  -2    7.02    1.03 
  -9  -2   2    7.05    0.87 
  -9  -2   2    8.67    0.66 
   8   2  -2   14.86    1.14 
   8   2  -2   16.25    0.89 
   8   2  -2   15.22    1.00 
  -8  -2   2   15.21    0.94 
  -8  -2   2   13.75    0.78 
   7   2  -2    0.33    0.53 
   7   2  -2   -0.12    0.42 
   7   2  -2    0.43    0.33 
   7   2  -2    0.07    0.48 
  -7  -2   2    0.09    0.26 
  -7  -2   2    0.31    0.12 
  -7  -2   2    0.16    0.32 
   6   2  -2   30.14    1.35 
   6   2  -2   28.75    1.33 
   6   2  -2   31.67    1.15 
   6   2  -2   32.17    1.33 
  -6  -2   2   31.89    1.29 
  -6  -2   2   30.35    0.89 
  -6  -2   2   30.95    1.31 
  -6  -2   2   33.52    1.10 
   5   2  -2   60.32    1.81 
   5   2  -2   59.36    1.99 
   5   2  -2   61.05    2.01 
   5   2  -2   55.31    2.01 
  -5  -2   2   58.85    1.61 
  -5  -2   2   59.88    1.96 
  -5  -2   2   60.99    1.98 
  -5  -2   2   58.42    1.77 
   4   2  -2    4.80    0.51 
   4   2  -2    4.88    0.50 
   4   2  -2    4.57    0.33 
  -4  -2   2    5.55    0.48 
  -4  -2   2    5.28    0.44 
  -4  -2   2    5.98    0.34 
   3   2  -2  134.93    3.72 
   3   2  -2  137.56    3.88 
   3   2  -2  130.43    3.85 
  -3  -2   2  139.06    3.87 
  -3  -2   2  143.00    3.87 
  -3  -2   2  137.61    3.70 
   2   2  -2    5.10    0.43 
   2   2  -2    3.83    0.40 
   2   2  -2    4.45    0.25 
  -2  -2   2    3.98    0.38 
  -2  -2   2    4.08    0.39 
   1   2  -2  205.58    5.48 
  -1  -2   2  200.57    5.47 
  -2   2  -2  103.46    2.66 
  -2   2  -2   98.19    2.61 
   2  -2   2   96.62    2.65 
   2  -2   2   79.62    2.62 
   2  -2   2   92.57    2.63 
  -3   2  -2   82.64    2.33 
  -3   2  -2   79.35    2.37 
  -3   2  -2   82.97    2.40 
  -3   2  -2   80.32    2.35 
   3  -2   2   78.14    2.38 
   3  -2   2   81.77    2.33 
   3  -2   2   81.71    2.40 
   3  -2   2   82.87    2.37 
  -4   2  -2   64.04    1.95 
  -4   2  -2   63.30    1.88 
  -4   2  -2   61.31    1.91 
  -4   2  -2   61.54    1.94 
   4  -2   2   62.48    1.90 
   4  -2   2   61.52    1.98 
   4  -2   2   65.98    1.93 
   4  -2   2   61.98    1.98 
  -5   2  -2    1.10    0.30 
  -5   2  -2    1.61    0.32 
  -5   2  -2    1.13    0.38 
  -5   2  -2    1.48    0.32 
   5  -2   2    1.09    0.42 
   5  -2   2    0.70    0.32 
   5  -2   2    1.32    0.42 
   5  -2   2    1.01    0.32 
  -6   2  -2    6.53    0.54 
  -6   2  -2    6.19    0.53 
  -6   2  -2    7.94    0.61 
  -6   2  -2    6.49    0.64 
   6  -2   2    5.85    0.59 
   6  -2   2    6.62    0.57 
   6  -2   2    6.85    0.60 
   6  -2   2    6.60    0.62 
  -7   2  -2    7.49    0.61 
  -7   2  -2    5.90    0.65 
  -7   2  -2    6.02    0.56 
  -7   2  -2    6.10    0.67 
   7  -2   2    6.35    0.66 
   7  -2   2    6.72    0.72 
   7  -2   2    6.33    0.59 
   7  -2   2    6.20    0.61 
  -8   2  -2    1.31    0.42 
  -8   2  -2    1.51    0.42 
  -8   2  -2    2.02    0.43 
  -8   2  -2    3.09    0.59 
   8  -2   2    1.84    0.49 
   8  -2   2    1.84    0.50 
   8  -2   2    2.15    0.49 
  -9   2  -2    2.08    0.61 
  -9   2  -2    2.79    0.48 
  -9   2  -2    1.64    0.48 
   9  -2   2    2.88    0.78 
   9  -2   2    2.32    0.60 
 -10   2  -2    4.88    0.73 
 -10   2  -2    4.39    0.69 
 -10   2  -2    5.24    0.68 
  10  -2   2    3.85    0.75 
  10  -2   2    4.40    0.80 
 -11   2  -2    0.24    0.53 
 -11   2  -2   -0.15    0.53 
 -11   2  -2    0.32    0.63 
 -11   2  -2   -0.41    0.52 
  11  -2   2    0.05    0.62 
  11  -2   2    0.53    0.73 
 -12   2  -2    1.96    0.75 
 -12   2  -2    1.91    0.74 
 -12   2  -2    2.67    0.68 
  12  -2   2    2.65    0.75 
  12  -2   2    1.92    0.97 
 -13   2  -2    1.58    0.74 
 -13   2  -2    4.84    0.93 
 -13   2  -2    2.87    0.69 
  13  -2   2    4.20    0.95 
  13  -2   2    3.20    1.08 
 -14   2  -2    0.98    0.82 
 -14   2  -2   -1.24    0.53 
 -14   2  -2   -0.87    0.73 
  14  -2   2    0.90    1.09 
  13   1  -2   -1.00    0.92 
  13   1  -2   -1.74    0.88 
 -13  -1   2   -0.57    0.68 
 -13  -1   2    0.86    0.75 
  12   1  -2   -0.63    0.74 
  12   1  -2   -0.70    0.87 
 -12  -1   2   -0.27    0.63 
 -12  -1   2   -1.01    0.58 
 -12  -1   2   -0.42    0.44 
  11   1  -2    4.20    0.85 
  11   1  -2    3.57    0.79 
 -11  -1   2    4.48    0.83 
 -11  -1   2    3.38    0.58 
 -11  -1   2    2.26    0.74 
  10   1  -2    1.16    0.78 
  10   1  -2    1.07    0.53 
  10   1  -2    0.18    0.80 
 -10  -1   2   -0.13    0.60 
 -10  -1   2    0.92    0.21 
 -10  -1   2    0.19    0.40 
 -10  -1   2   -0.03    0.43 
   9   1  -2   32.53    1.58 
   9   1  -2   32.38    1.43 
   9   1  -2   33.79    1.58 
  -9  -1   2   35.99    1.62 
  -9  -1   2   32.99    1.04 
  -9  -1   2   33.25    1.60 
  -9  -1   2   33.89    1.36 
   8   1  -2   10.79    0.73 
   8   1  -2    8.87    0.81 
   8   1  -2   10.36    0.94 
   8   1  -2   10.64    0.96 
  -8  -1   2   11.28    0.86 
  -8  -1   2   10.34    0.46 
  -8  -1   2    9.63    0.67 
   7   1  -2    3.94    0.63 
   7   1  -2    5.02    0.68 
   7   1  -2    4.28    0.63 
   7   1  -2    4.81    0.51 
  -7  -1   2    5.47    0.33 
  -7  -1   2    4.74    0.60 
  -7  -1   2    4.73    0.45 
  -7  -1   2    5.89    0.57 
   6   1  -2    8.62    0.70 
   6   1  -2    8.60    0.75 
   6   1  -2    9.43    0.60 
   6   1  -2    8.24    0.68 
  -6  -1   2    8.39    0.68 
  -6  -1   2    7.42    0.68 
  -6  -1   2    8.57    0.40 
  -6  -1   2    9.38    0.58 
   5   1  -2    4.83    0.48 
   5   1  -2    3.78    0.36 
   5   1  -2    4.61    0.47 
   5   1  -2    3.95    0.50 
  -5  -1   2    4.22    0.44 
  -5  -1   2    5.22    0.46 
  -5  -1   2    3.90    0.25 
  -5  -1   2    4.18    0.36 
   4   1  -2   27.14    1.08 
   4   1  -2   30.14    1.08 
   4   1  -2   29.00    1.07 
   4   1  -2   29.08    0.95 
  -4  -1   2   29.85    1.05 
  -4  -1   2   29.67    0.96 
  -4  -1   2   30.15    1.07 
   3   1  -2  192.17    5.22 
   3   1  -2  185.97    5.23 
   3   1  -2  190.47    5.08 
   3   1  -2  186.01    5.19 
  -3  -1   2  188.16    5.08 
  -3  -1   2  188.37    5.19 
  -3  -1   2  191.66    5.21 
   2   1  -2   28.83    0.83 
   2   1  -2   28.77    0.94 
  -2  -1   2   28.25    0.94 
  -2  -1   2   29.19    0.93 
   0   1  -2    0.00    0.01 
   0   1  -2    0.06    0.03 
   0   1  -2   -0.01    0.02 
   0   1  -2    0.00    0.01 
   0  -1   2    0.08    0.04 
   0  -1   2    0.01    0.01 
   0  -1   2    0.04    0.04 
   0  -1   2    0.01    0.01 
  -2   1  -2  151.92    4.10 
  -2   1  -2  149.02    4.03 
   2  -1   2  146.01    4.09 
   2  -1   2  152.02    4.08 
  -3   1  -2  126.31    3.43 
  -3   1  -2  121.30    3.38 
  -3   1  -2  121.02    3.48 
  -3   1  -2  124.14    3.48 
   3  -1   2  123.19    3.48 
   3  -1   2  122.47    3.38 
   3  -1   2  122.20    3.48 
   3  -1   2  123.65    3.45 
  -4   1  -2    3.49    0.42 
  -4   1  -2    4.70    0.40 
  -4   1  -2    4.51    0.34 
  -4   1  -2    3.23    0.36 
   4  -1   2    4.28    0.34 
   4  -1   2    4.44    0.38 
   4  -1   2    3.85    0.39 
   4  -1   2    3.34    0.44 
  -5   1  -2   29.28    1.09 
  -5   1  -2   28.98    1.17 
  -5   1  -2   30.92    1.16 
  -5   1  -2   30.85    1.08 
   5  -1   2   32.20    1.14 
   5  -1   2   30.11    1.18 
   5  -1   2   29.89    1.08 
   5  -1   2   27.44    1.21 
  -6   1  -2   52.95    1.73 
  -6   1  -2   51.32    1.74 
  -6   1  -2   52.60    1.87 
  -6   1  -2   55.88    1.88 
   6  -1   2   53.21    1.93 
   6  -1   2   55.79    1.81 
   6  -1   2   50.14    1.86 
   6  -1   2   54.19    1.76 
  -7   1  -2    0.21    0.43 
  -7   1  -2    0.87    0.34 
  -7   1  -2   -0.69    0.27 
  -7   1  -2    1.22    0.44 
   7  -1   2   -0.06    0.37 
   7  -1   2   -0.91    0.48 
   7  -1   2    0.57    0.40 
   7  -1   2    0.75    0.49 
  -8   1  -2    2.73    0.46 
  -8   1  -2    2.67    0.59 
   8  -1   2    2.66    0.68 
   8  -1   2    2.97    0.56 
   8  -1   2    2.95    0.54 
  -9   1  -2   11.44    0.96 
  -9   1  -2   12.38    0.81 
  -9   1  -2   10.84    0.84 
   9  -1   2   15.30    1.03 
   9  -1   2   11.12    1.09 
 -10   1  -2    7.04    0.77 
 -10   1  -2    7.36    0.83 
 -10   1  -2    9.33    0.77 
  10  -1   2    7.07    0.79 
  10  -1   2    7.31    1.05 
 -11   1  -2    2.65    0.62 
 -11   1  -2    4.58    0.83 
  11  -1   2    4.03    0.98 
  11  -1   2    2.59    0.76 
 -12   1  -2    5.73    0.94 
 -12   1  -2    4.05    0.83 
 -12   1  -2    4.48    0.73 
  12  -1   2    4.47    0.86 
  12  -1   2    4.89    1.12 
 -13   1  -2    4.40    0.89 
 -13   1  -2    4.69    0.76 
 -13   1  -2    4.37    0.96 
  13  -1   2    6.33    1.25 
 -14   0   2    1.64    0.82 
 -14   0   2    4.61    0.98 
  13   0  -2    2.78    0.93 
  13   0  -2    1.40    1.00 
 -13   0   2    1.74    0.58 
 -13   0   2    2.24    0.69 
 -13   0   2    2.22    0.77 
  12   0  -2    2.43    0.98 
  12   0  -2    2.10    0.83 
 -12   0   2    2.06    0.63 
 -12   0   2    0.32    0.68 
 -12   0   2    2.66    0.59 
  11   0  -2   -0.85    0.77 
  11   0  -2   -0.62    0.68 
 -11   0   2    0.26    0.61 
 -11   0   2    0.67    0.44 
 -11   0   2    0.36    0.64 
  10   0  -2   34.82    1.68 
  10   0  -2   33.37    1.68 
  10   0  -2   37.15    1.83 
 -10   0   2   38.83    1.73 
 -10   0   2   30.93    1.63 
 -10   0   2   32.45    1.43 
 -10   0   2   35.18    1.19 
   9   0  -2    2.02    0.58 
   9   0  -2    2.60    0.65 
   9   0  -2    2.13    0.48 
  -9   0   2    1.98    0.59 
  -9   0   2    1.26    0.58 
  -9   0   2    1.59    0.32 
  -9   0   2    1.63    0.46 
   8   0  -2    0.72    0.57 
   8   0  -2    1.16    0.42 
   8   0  -2    1.55    0.53 
   8   0  -2    2.22    0.51 
  -8   0   2    1.87    0.53 
  -8   0   2    2.10    0.53 
  -8   0   2    1.23    0.38 
   7   0  -2   12.76    0.85 
   7   0  -2   12.72    0.70 
   7   0  -2   10.88    0.87 
   7   0  -2   12.81    0.91 
  -7   0   2   11.22    0.83 
  -7   0   2   11.69    0.86 
  -7   0   2   14.43    0.83 
  -7   0   2   11.83    0.68 
   6   0  -2   22.25    1.12 
   6   0  -2   23.01    1.08 
   6   0  -2   23.11    0.93 
   6   0  -2   22.26    1.08 
  -6   0   2   23.43    1.03 
  -6   0   2   23.22    1.08 
  -6   0   2   23.76    0.99 
  -6   0   2   22.51    0.94 
   5   0  -2   24.57    0.92 
   5   0  -2   24.24    1.05 
   5   0  -2   24.33    1.03 
   5   0  -2   22.86    1.04 
  -5   0   2   25.20    0.92 
  -5   0   2   24.88    1.00 
  -5   0   2   24.66    1.04 
  -5   0   2   25.63    1.04 
   4   0  -2    0.68    0.27 
   4   0  -2   -0.02    0.32 
   4   0  -2    0.31    0.18 
   4   0  -2    0.38    0.24 
  -4   0   2    0.31    0.29 
  -4   0   2    0.04    0.19 
  -4   0   2    0.35    0.27 
  -4   0   2    0.34    0.30 
  -4   0   2    0.07    0.18 
   3   0  -2  212.52    5.68 
   3   0  -2  210.10    5.78 
   3   0  -2  205.09    5.76 
   3   0  -2  209.01    5.77 
  -3   0   2  212.52    5.78 
  -3   0   2  209.83    5.68 
  -3   0   2  208.65    5.75 
  -3   0   2  214.35    5.78 
  -3   0   2  214.25    5.75 
   2   0  -2   67.48    1.92 
   2   0  -2   68.57    1.95 
   2   0  -2   67.90    1.88 
  -2   0   2   66.88    1.96 
  -2   0   2   67.07    1.91 
   0   0  -2   -0.01    0.02 
   0   0  -2    0.00    0.01 
   0   0  -2    0.06    0.02 
   0   0   2    0.01    0.02 
   0   0   2    0.01    0.01 
  -2   0  -2  337.69    9.12 
  -2   0  -2  354.16    9.13 
  -2   0  -2  336.61    9.02 
   2   0   2  342.61    9.12 
   2   0   2  335.24    9.13 
   2   0   2  337.98    9.13 
  -3   0  -2   48.52    1.51 
  -3   0  -2   48.21    1.42 
  -3   0  -2   48.94    1.53 
  -3   0  -2   46.64    1.48 
  -3   0  -2   51.11    1.55 
   3   0   2   48.06    1.51 
   3   0   2   47.52    1.57 
   3   0   2   48.76    1.42 
   3   0   2   47.68    1.53 
  -4   0  -2    7.28    0.51 
  -4   0  -2    7.30    0.47 
  -4   0  -2    7.27    0.48 
  -4   0  -2    7.67    0.48 
   4   0   2    6.35    0.54 
   4   0   2    7.24    0.56 
   4   0   2    8.53    0.52 
   4   0   2    7.45    0.43 
  -5   0  -2   60.69    1.93 
  -5   0  -2   60.91    2.06 
  -5   0  -2   64.72    1.95 
  -5   0  -2   65.10    2.03 
   5   0   2   61.67    2.05 
   5   0   2   61.68    1.90 
   5   0   2   61.83    2.05 
   5   0   2   63.05    1.99 
  -6   0  -2    5.29    0.48 
  -6   0  -2    6.19    0.58 
  -6   0  -2    5.89    0.57 
  -6   0  -2    5.60    0.50 
   6   0   2    4.95    0.53 
   6   0   2    5.66    0.58 
   6   0   2    5.05    0.65 
   6   0   2    5.88    0.52 
  -7   0  -2   21.23    1.10 
  -7   0  -2   18.54    0.96 
  -7   0  -2   19.99    0.91 
  -7   0  -2   20.84    0.88 
   7   0   2   19.09    0.97 
   7   0   2   17.73    0.99 
   7   0   2   16.02    1.13 
   7   0   2   18.34    0.92 
  -8   0  -2    2.97    0.46 
  -8   0  -2    2.70    0.52 
  -8   0  -2    2.78    0.45 
   8   0   2    3.66    0.55 
   8   0   2    2.72    0.52 
   8   0   2    3.03    0.61 
  -9   0  -2    7.91    0.68 
  -9   0  -2    9.85    0.97 
  -9   0  -2    8.74    0.75 
   9   0   2   10.22    0.84 
   9   0   2    7.27    1.00 
 -10   0  -2    0.06    0.61 
 -10   0  -2    2.19    0.58 
 -10   0  -2    2.23    0.48 
  10   0   2    2.02    0.68 
  10   0   2    1.29    0.84 
 -11   0  -2    5.05    0.79 
 -11   0  -2    5.61    0.74 
  11   0   2    4.20    0.78 
  11   0   2    5.98    0.93 
 -12   0  -2   -0.02    0.66 
 -12   0  -2   -0.15    0.51 
  12   0   2    0.17    0.97 
  12   0   2   -0.11    0.68 
 -13   0  -2    0.24    0.56 
 -13   0  -2    0.03    0.73 
 -13   0  -2    1.63    0.85 
  13   0   2    1.22    1.05 
  14  -1  -2    0.08    1.01 
  14  -1  -2   -0.37    1.01 
 -14   1   2    2.24    0.85 
 -14   1   2    3.01    0.86 
 -14   1   2    1.46    0.63 
  13  -1  -2    5.99    1.18 
  13  -1  -2    4.94    1.02 
 -13   1   2    3.60    0.86 
 -13   1   2    1.51    0.78 
 -13   1   2    2.03    0.58 
  12  -1  -2    1.34    0.89 
  12  -1  -2    0.79    0.79 
 -12   1   2    1.87    0.69 
 -12   1   2    1.50    0.57 
 -12   1   2    0.77    0.65 
  11  -1  -2    5.97    1.03 
  11  -1  -2    5.16    0.93 
 -11   1   2    3.61    0.77 
 -11   1   2    4.64    0.69 
 -11   1   2    5.14    0.84 
  10  -1  -2    1.95    0.72 
  10  -1  -2    2.05    0.64 
 -10   1   2    1.38    0.50 
 -10   1   2    0.90    0.61 
 -10   1   2    1.90    0.61 
   9  -1  -2    0.08    0.45 
   9  -1  -2    1.48    0.63 
   9  -1  -2    0.49    0.48 
  -9   1   2    0.57    0.50 
  -9   1   2    1.04    0.43 
  -9   1   2    0.40    0.49 
   8  -1  -2   11.20    0.77 
   8  -1  -2   12.13    0.93 
   8  -1  -2   10.93    0.94 
   8  -1  -2   11.40    0.94 
  -8   1   2   12.46    0.92 
  -8   1   2   10.29    0.71 
  -8   1   2   11.76    0.88 
  -8   1   2   12.07    0.81 
   7  -1  -2    4.04    0.58 
   7  -1  -2    5.06    0.63 
   7  -1  -2    5.03    0.51 
   7  -1  -2    3.09    0.53 
  -7   1   2    5.17    0.59 
  -7   1   2    4.11    0.54 
  -7   1   2    3.45    0.44 
  -7   1   2    4.46    0.58 
  -7   1   2    4.63    0.53 
   6  -1  -2    2.64    0.38 
   6  -1  -2    3.55    0.55 
   6  -1  -2    2.22    0.53 
   6  -1  -2    2.61    0.44 
  -6   1   2    2.01    0.37 
  -6   1   2    2.62    0.48 
  -6   1   2    3.25    0.49 
  -6   1   2    2.48    0.47 
  -6   1   2    2.18    0.38 
   5  -1  -2   24.96    0.94 
   5  -1  -2   23.76    1.03 
   5  -1  -2   26.39    1.06 
   5  -1  -2   24.02    1.03 
  -5   1   2   23.54    0.92 
  -5   1   2   25.63    1.02 
  -5   1   2   24.22    0.99 
  -5   1   2   25.03    0.98 
  -5   1   2   24.48    1.02 
   4  -1  -2   13.99    0.60 
   4  -1  -2   12.97    0.63 
   4  -1  -2   11.89    0.72 
   4  -1  -2   14.24    0.72 
  -4   1   2   13.49    0.63 
  -4   1   2   13.86    0.68 
  -4   1   2   13.47    0.65 
  -4   1   2   14.10    0.68 
  -4   1   2   13.41    0.68 
   3  -1  -2   55.04    1.63 
   3  -1  -2   51.20    1.56 
   3  -1  -2   52.45    1.64 
   3  -1  -2   51.98    1.63 
   3  -1  -2   49.13    1.63 
  -3   1   2   55.04    1.58 
  -3   1   2   52.74    1.62 
  -3   1   2   54.34    1.64 
  -3   1   2   51.41    1.59 
  -3   1   2   52.01    1.66 
   2  -1  -2   49.77    1.48 
   2  -1  -2   50.36    1.43 
   2  -1  -2   48.91    1.44 
  -2   1   2   47.46    1.48 
  -2   1   2   49.05    1.43 
   1  -1  -2   99.74    3.05 
   1  -1  -2  111.49    3.08 
  -1   1   2  117.92    3.03 
  -1   1   2  119.82    3.08 
   0  -1  -2    1.28    0.13 
   0  -1  -2    1.34    0.16 
   0   1   2    1.62    0.13 
   0   1   2    1.41    0.13 
   0   1   2    1.53    0.14 
  -1  -1  -2  128.42    3.53 
  -1  -1  -2  126.41    3.51 
   1   1   2  127.43    3.42 
   1   1   2  132.98    3.48 
   1   1   2  125.93    3.52 
  -2  -1  -2  122.35    3.46 
  -2  -1  -2  127.42    3.44 
  -2  -1  -2  124.98    3.47 
  -2  -1  -2  121.77    3.44 
   2   1   2  123.64    3.46 
   2   1   2  120.94    3.47 
   2   1   2  122.61    3.47 
   2   1   2  119.10    3.43 
   2   1   2  127.39    3.37 
  -3  -1  -2    2.72    0.32 
  -3  -1  -2    3.37    0.34 
  -3  -1  -2    3.64    0.35 
  -3  -1  -2    3.38    0.40 
   3   1   2    3.33    0.43 
   3   1   2    2.99    0.26 
   3   1   2    3.25    0.28 
   3   1   2    2.66    0.38 
   3   1   2    3.35    0.33 
  -4  -1  -2    2.59    0.33 
  -4  -1  -2    2.26    0.38 
  -4  -1  -2    1.48    0.28 
  -4  -1  -2    1.78    0.33 
   4   1   2    3.13    0.43 
   4   1   2    1.94    0.34 
   4   1   2    2.17    0.28 
   4   1   2    2.06    0.43 
  -5  -1  -2   14.58    0.78 
  -5  -1  -2   15.96    0.73 
  -5  -1  -2   14.13    0.83 
  -5  -1  -2   15.50    0.77 
   5   1   2   13.94    0.80 
   5   1   2   14.40    0.68 
   5   1   2   13.83    0.81 
   5   1   2   14.00    0.78 
  -6  -1  -2    2.65    0.48 
  -6  -1  -2    2.30    0.37 
  -6  -1  -2    2.64    0.38 
  -6  -1  -2    1.74    0.41 
   6   1   2    2.99    0.43 
   6   1   2    2.49    0.45 
   6   1   2    1.52    0.54 
   6   1   2    1.91    0.37 
  -7  -1  -2    6.07    0.52 
  -7  -1  -2    6.64    0.67 
  -7  -1  -2    6.62    0.56 
  -7  -1  -2    8.50    0.70 
   7   1   2    6.12    0.91 
   7   1   2    7.46    0.81 
   7   1   2    6.35    0.65 
   7   1   2    6.33    0.58 
  -8  -1  -2    1.36    0.36 
  -8  -1  -2    0.58    0.41 
  -8  -1  -2    0.86    0.38 
   8   1   2    0.96    0.44 
   8   1   2    1.11    0.44 
   8   1   2    0.27    0.49 
  -9  -1  -2   13.15    0.88 
  -9  -1  -2   11.71    0.72 
  -9  -1  -2    9.18    1.01 
   9   1   2    9.44    1.13 
   9   1   2   11.52    0.88 
 -10  -1  -2    2.12    0.71 
 -10  -1  -2    4.51    0.63 
  10   1   2    3.57    0.76 
  10   1   2    1.10    0.91 
 -11  -1  -2    3.43    0.73 
 -11  -1  -2    3.92    0.70 
  11   1   2    3.98    0.90 
  11   1   2    4.52    0.78 
 -12  -1  -2   -0.36    0.55 
 -12  -1  -2   -0.02    0.69 
  12   1   2   -0.22    0.91 
 -13  -1  -2    1.37    0.63 
 -13  -1  -2    0.58    0.77 
 -13  -1  -2    1.80    0.72 
  13   1   2    1.13    0.84 
  14  -2  -2    0.41    0.91 
  14  -2  -2   -0.32    1.00 
 -14   2   2    0.55    0.58 
 -14   2   2    0.80    0.78 
 -14   2   2    0.75    0.74 
  13  -2  -2   -0.15    0.63 
  13  -2  -2   -0.40    0.93 
 -13   2   2    0.48    0.65 
 -13   2   2    0.19    0.68 
 -13   2   2   -0.14    0.46 
  12  -2  -2    0.01    0.82 
  12  -2  -2   -1.97    0.73 
 -12   2   2   -0.85    0.40 
 -12   2   2   -0.83    0.53 
 -12   2   2   -0.35    0.61 
  11  -2  -2    0.42    0.82 
  11  -2  -2    1.28    0.88 
 -11   2   2    0.29    0.45 
 -11   2   2    0.88    0.48 
 -11   2   2   -0.04    0.54 
  10  -2  -2    3.23    0.82 
  10  -2  -2    4.97    0.77 
 -10   2   2    5.27    0.78 
 -10   2   2    4.33    0.72 
 -10   2   2    4.85    0.61 
   9  -2  -2    5.47    0.77 
   9  -2  -2    3.78    0.57 
   9  -2  -2    3.81    0.75 
   9  -2  -2    2.93    0.73 
  -9   2   2    5.61    0.60 
  -9   2   2    4.00    0.65 
  -9   2   2    4.99    0.68 
  -9   2   2    4.51    0.68 
   8  -2  -2   -0.15    0.34 
   8  -2  -2   -0.37    0.53 
   8  -2  -2    0.53    0.54 
   8  -2  -2    0.46    0.52 
  -8   2   2    0.26    0.36 
  -8   2   2   -0.15    0.41 
  -8   2   2   -0.48    0.39 
  -8   2   2   -0.49    0.35 
   7  -2  -2    8.11    0.71 
   7  -2  -2   11.10    0.85 
   7  -2  -2    9.58    0.66 
   7  -2  -2   11.04    0.85 
  -7   2   2    9.79    0.67 
  -7   2   2   11.04    0.81 
  -7   2   2   12.02    0.81 
  -7   2   2    9.78    0.78 
  -7   2   2   10.81    0.80 
   6  -2  -2   28.89    1.28 
   6  -2  -2   29.19    1.13 
   6  -2  -2   30.98    1.31 
   6  -2  -2   28.38    1.26 
  -6   2   2   30.10    1.21 
  -6   2   2   30.03    1.24 
  -6   2   2   30.62    1.22 
  -6   2   2   31.32    1.19 
  -6   2   2   27.97    1.22 
   5  -2  -2   53.96    1.73 
   5  -2  -2   55.36    1.83 
   5  -2  -2   57.65    1.86 
   5  -2  -2   51.68    1.82 
  -5   2   2   53.93    1.78 
  -5   2   2   54.42    1.73 
  -5   2   2   57.20    1.83 
  -5   2   2   55.45    1.79 
  -5   2   2   53.33    1.79 
   4  -2  -2  106.18    3.09 
   4  -2  -2  108.55    3.20 
   4  -2  -2  114.78    3.14 
   4  -2  -2  111.12    3.17 
   4  -2  -2  105.00    3.17 
  -4   2   2  106.92    3.15 
  -4   2   2  111.22    3.15 
  -4   2   2  110.22    3.18 
  -4   2   2  108.60    3.11 
  -4   2   2  107.11    3.14 
   3  -2  -2   31.46    1.18 
   3  -2  -2   34.58    1.11 
   3  -2  -2   32.27    1.12 
   3  -2  -2   31.24    1.10 
   3  -2  -2   31.26    1.07 
  -3   2   2   31.97    1.07 
  -3   2   2   31.51    1.09 
  -3   2   2   30.22    1.08 
  -3   2   2   31.47    1.05 
  -3   2   2   31.71    1.12 
   2  -2  -2  408.52   11.04 
   2  -2  -2  416.98   11.03 
   2  -2  -2  379.14   11.03 
   2  -2  -2  431.52   11.08 
  -2   2   2  410.28   11.03 
  -2   2   2  419.02   11.09 
  -2   2   2  418.92   11.03 
  -2   2   2  427.01   11.08 
   1  -2  -2   75.38    2.13 
  -1   2   2   75.22    2.16 
  -1   2   2   77.09    2.13 
   0  -2  -2    9.20    0.48 
   0  -2  -2    6.61    0.35 
   0  -2  -2    8.38    0.42 
   0   2   2    8.80    0.43 
   0   2   2    9.66    0.38 
   0   2   2    6.42    0.43 
   0   2   2    8.58    0.37 
   0   2   2    6.95    0.39 
  -1  -2  -2   45.93    1.42 
  -1  -2  -2   47.97    1.44 
  -1  -2  -2   43.91    1.42 
   1   2   2   47.46    1.34 
   1   2   2   47.72    1.46 
   1   2   2   45.74    1.44 
   1   2   2   46.24    1.45 
   1   2   2   45.75    1.34 
  -2  -2  -2  256.28    6.98 
  -2  -2  -2  255.97    6.98 
  -2  -2  -2  257.70    6.93 
  -2  -2  -2  247.80    6.95 
   2   2   2  266.72    6.86 
   2   2   2  252.02    6.96 
   2   2   2  262.60    6.98 
   2   2   2  249.62    6.98 
  -3  -2  -2   32.16    1.18 
  -3  -2  -2   32.25    1.12 
  -3  -2  -2   33.21    1.12 
  -3  -2  -2   31.38    1.18 
   3   2   2   32.75    1.18 
   3   2   2   32.93    1.18 
   3   2   2   31.03    1.14 
   3   2   2   35.94    1.03 
  -4  -2  -2    0.60    0.31 
  -4  -2  -2    0.12    0.36 
  -4  -2  -2    0.45    0.28 
  -4  -2  -2    0.05    0.34 
   4   2   2    0.75    0.24 
   4   2   2   -0.12    0.30 
   4   2   2   -0.01    0.28 
   4   2   2    0.75    0.33 
  -5  -2  -2   -0.12    0.29 
  -5  -2  -2    0.27    0.39 
  -5  -2  -2   -0.02    0.31 
  -5  -2  -2   -0.04    0.28 
   5   2   2   -0.40    0.44 
   5   2   2    0.39    0.29 
   5   2   2   -0.01    0.25 
   5   2   2    0.23    0.31 
   5   2   2   -0.07    0.31 
  -6  -2  -2    4.75    0.45 
  -6  -2  -2    5.46    0.48 
  -6  -2  -2    4.98    0.63 
  -6  -2  -2    6.44    0.60 
   6   2   2    4.43    0.63 
   6   2   2    4.51    0.49 
   6   2   2    6.02    0.64 
   6   2   2    5.32    0.43 
   6   2   2    5.50    0.50 
  -7  -2  -2   -0.04    0.35 
  -7  -2  -2    0.55    0.30 
  -7  -2  -2    0.26    0.35 
   7   2   2    0.16    0.55 
   7   2   2   -0.15    0.30 
   7   2   2    0.59    0.38 
   7   2   2    0.42    0.40 
  -8  -2  -2    2.12    0.49 
  -8  -2  -2    0.66    0.58 
  -8  -2  -2    0.69    0.35 
   8   2   2    0.27    0.36 
   8   2   2    2.47    0.75 
   8   2   2    0.40    0.42 
   8   2   2    1.99    0.60 
  -9  -2  -2   25.69    1.10 
  -9  -2  -2   28.62    1.28 
  -9  -2  -2   30.40    1.57 
   9   2   2   24.49    1.17 
   9   2   2   27.79    1.28 
   9   2   2   27.28    1.68 
 -10  -2  -2   -0.11    0.49 
 -10  -2  -2   -0.40    0.43 
  10   2   2   -1.27    0.53 
  10   2   2   -0.25    0.83 
 -11  -2  -2   -0.56    0.48 
 -11  -2  -2    1.89    0.62 
  11   2   2    0.30    0.65 
  11   2   2    0.50    0.73 
 -12  -2  -2    0.52    0.74 
 -12  -2  -2    0.97    0.60 
  12   2   2    0.01    0.98 
  14  -3  -2    1.56    0.82 
  14  -3  -2    1.23    1.02 
 -14   3   2    1.83    0.79 
 -14   3   2    0.62    0.58 
 -14   3   2    1.31    0.73 
  13  -3  -2    2.13    0.99 
  13  -3  -2   -1.50    0.81 
 -13   3   2    0.52    0.62 
 -13   3   2    1.59    0.60 
 -13   3   2    0.34    0.53 
  12  -3  -2   -0.02    0.63 
  12  -3  -2   -0.34    0.81 
 -12   3   2    0.82    0.67 
 -12   3   2    0.25    0.50 
 -12   3   2    0.24    0.58 
  11  -3  -2    0.38    0.77 
  11  -3  -2    1.23    0.85 
 -11   3   2    1.18    0.54 
 -11   3   2    1.84    0.64 
 -11   3   2    0.68    0.48 
  10  -3  -2    1.84    0.77 
  10  -3  -2   -0.19    0.70 
 -10   3   2    0.98    0.48 
 -10   3   2    0.99    0.47 
 -10   3   2    1.35    0.58 
   9  -3  -2   15.91    1.18 
   9  -3  -2   16.83    1.13 
   9  -3  -2   16.81    1.18 
   9  -3  -2   17.70    1.17 
  -9   3   2   16.06    0.98 
  -9   3   2   16.00    1.08 
  -9   3   2   18.69    1.00 
   8  -3  -2    0.33    0.54 
   8  -3  -2    0.17    0.38 
   8  -3  -2    0.15    0.38 
   8  -3  -2   -0.15    0.37 
  -8   3   2    2.43    0.52 
  -8   3   2    0.90    0.39 
  -8   3   2    0.97    0.46 
  -8   3   2    0.67    0.43 
   7  -3  -2    3.09    0.58 
   7  -3  -2    1.24    0.42 
   7  -3  -2    1.75    0.40 
   7  -3  -2    2.52    0.50 
  -7   3   2    2.18    0.49 
  -7   3   2    2.19    0.49 
  -7   3   2    3.15    0.45 
  -7   3   2    1.64    0.45 
  -7   3   2    2.84    0.51 
   6  -3  -2    2.33    0.53 
   6  -3  -2    4.43    0.68 
   6  -3  -2    1.99    0.41 
  -6   3   2    1.65    0.43 
  -6   3   2    2.40    0.47 
  -6   3   2    2.68    0.43 
  -6   3   2    3.76    0.53 
  -6   3   2    2.51    0.48 
   5  -3  -2   65.79    2.22 
   5  -3  -2   70.12    2.19 
   5  -3  -2   70.52    2.13 
   5  -3  -2   70.20    2.12 
   5  -3  -2   66.83    2.19 
  -5   3   2   67.19    2.15 
  -5   3   2   67.97    2.14 
  -5   3   2   71.90    2.17 
  -5   3   2   66.09    2.16 
  -5   3   2   66.34    2.11 
   4  -3  -2   -0.03    0.29 
   4  -3  -2    1.14    0.28 
   4  -3  -2    0.82    0.33 
   4  -3  -2    1.02    0.32 
   4  -3  -2    0.86    0.27 
  -4   3   2    0.16    0.25 
  -4   3   2    0.49    0.25 
  -4   3   2    1.00    0.28 
  -4   3   2    0.08    0.25 
  -4   3   2    0.89    0.30 
   3  -3  -2   13.30    0.60 
   3  -3  -2   13.51    0.70 
   3  -3  -2   15.66    0.68 
   3  -3  -2   14.83    0.71 
   3  -3  -2   13.78    0.63 
  -3   3   2   14.45    0.70 
  -3   3   2   13.43    0.73 
  -3   3   2   14.57    0.67 
  -3   3   2   13.85    0.61 
   2  -3  -2  163.98    4.52 
   2  -3  -2  158.23    4.50 
   2  -3  -2  170.37    4.54 
   2  -3  -2  161.19    4.56 
  -2   3   2  165.91    4.52 
  -2   3   2  160.82    4.50 
  -2   3   2  164.95    4.55 
   1  -3  -2    2.17    0.30 
   1  -3  -2    2.64    0.37 
   1  -3  -2    2.38    0.30 
  -1   3   2    2.20    0.34 
  -1   3   2    2.60    0.36 
  -1   3   2    2.88    0.35 
   0  -3  -2    3.86    0.36 
   0  -3  -2    4.38    0.42 
   0  -3  -2    4.60    0.35 
   0   3   2    5.19    0.37 
   0   3   2    4.42    0.42 
   0   3   2    4.51    0.37 
   0   3   2    4.38    0.45 
  -1  -3  -2   93.38    2.74 
  -1  -3  -2   93.78    2.73 
  -1  -3  -2   96.44    2.73 
   1   3   2   94.74    2.73 
   1   3   2   96.67    2.75 
   1   3   2   92.08    2.73 
   1   3   2   96.11    2.64 
   1   3   2   93.56    2.61 
  -2  -3  -2    4.30    0.41 
  -2  -3  -2    6.77    0.50 
  -2  -3  -2    6.54    0.45 
   2   3   2    6.56    0.32 
   2   3   2    6.47    0.50 
   2   3   2    4.37    0.41 
   2   3   2    6.59    0.50 
  -3  -3  -2   12.93    0.73 
  -3  -3  -2   12.82    0.70 
  -3  -3  -2   11.80    0.62 
  -3  -3  -2   11.73    0.58 
   3   3   2   11.51    0.67 
   3   3   2   13.02    0.50 
   3   3   2   11.77    0.72 
   3   3   2   11.50    0.73 
  -4  -3  -2   -0.10    0.27 
  -4  -3  -2   -0.20    0.36 
  -4  -3  -2    0.46    0.31 
  -4  -3  -2   -0.16    0.38 
   4   3   2    0.33    0.43 
   4   3   2   -0.02    0.35 
   4   3   2   -0.17    0.29 
   4   3   2    0.19    0.21 
  -5  -3  -2    4.39    0.46 
  -5  -3  -2    5.48    0.57 
  -5  -3  -2    5.90    0.56 
  -5  -3  -2    4.86    0.44 
   5   3   2    4.22    0.63 
   5   3   2    5.55    0.38 
   5   3   2    4.52    0.63 
  -6  -3  -2    1.00    0.38 
  -6  -3  -2    1.62    0.40 
  -6  -3  -2    0.65    0.32 
  -6  -3  -2    1.46    0.34 
   6   3   2    1.41    0.58 
   6   3   2    0.80    0.37 
   6   3   2    1.08    0.28 
  -7  -3  -2    3.40    0.66 
  -7  -3  -2    4.52    0.46 
  -7  -3  -2    4.57    0.49 
   7   3   2    4.50    0.53 
   7   3   2    3.94    0.65 
   7   3   2    4.61    0.43 
  -8  -3  -2    0.48    0.33 
  -8  -3  -2    0.69    0.48 
  -8  -3  -2   -0.03    0.41 
   8   3   2    0.49    0.50 
   8   3   2    0.23    0.34 
   8   3   2    0.40    0.73 
  -9  -3  -2    2.36    0.52 
  -9  -3  -2    4.87    0.85 
   9   3   2    3.93    0.67 
   9   3   2    3.14    0.96 
 -10  -3  -2    0.85    0.51 
 -10  -3  -2    1.68    0.74 
  10   3   2   -0.35    0.59 
  10   3   2    0.76    0.88 
 -11  -3  -2    0.66    0.73 
 -11  -3  -2    0.25    0.50 
  11   3   2    0.01    0.97 
 -12  -3  -2    1.07    0.63 
  12   3   2    1.95    1.10 
  14  -4  -2   -0.63    0.93 
 -14   4   2    0.66    0.58 
 -14   4   2   -1.05    0.65 
 -14   4   2    0.27    0.53 
  13  -4  -2   10.13    1.28 
 -13   4   2   12.25    1.22 
 -13   4   2   10.09    0.98 
 -13   4   2   11.31    1.11 
  12  -4  -2   -1.18    0.82 
 -12   4   2    0.08    0.63 
 -12   4   2   -0.51    0.58 
 -12   4   2   -1.10    0.49 
  11  -4  -2    0.52    0.79 
 -11   4   2    0.69    0.53 
 -11   4   2    1.60    0.67 
 -11   4   2    0.74    0.61 
  10  -4  -2    1.14    0.72 
 -10   4   2    0.22    0.50 
 -10   4   2   -0.53    0.50 
 -10   4   2    0.67    0.48 
   9  -4  -2    3.55    0.63 
  -9   4   2    5.02    0.62 
  -9   4   2    3.94    0.67 
  -9   4   2    3.15    0.55 
   8  -4  -2    1.84    0.61 
   8  -4  -2    2.33    0.61 
   8  -4  -2    1.40    0.45 
  -8   4   2    1.19    0.46 
  -8   4   2    3.22    0.56 
  -8   4   2    1.21    0.43 
  -8   4   2    2.29    0.53 
   7  -4  -2   20.09    1.05 
   7  -4  -2   23.09    1.04 
   7  -4  -2   21.56    1.09 
   7  -4  -2   21.71    1.13 
  -7   4   2   21.48    1.03 
  -7   4   2   20.82    1.03 
  -7   4   2   21.79    1.06 
  -7   4   2   21.97    1.12 
  -7   4   2   22.73    1.03 
   6  -4  -2    0.39    0.46 
   6  -4  -2    1.50    0.57 
   6  -4  -2    0.86    0.47 
   6  -4  -2    0.97    0.37 
   6  -4  -2    0.86    0.43 
  -6   4   2    0.67    0.41 
  -6   4   2    0.80    0.39 
  -6   4   2    0.91    0.34 
  -6   4   2    0.43    0.28 
  -6   4   2    0.48    0.39 
   5  -4  -2    1.10    0.38 
   5  -4  -2    0.66    0.32 
   5  -4  -2    0.37    0.39 
   5  -4  -2    0.38    0.34 
   5  -4  -2    1.10    0.43 
  -5   4   2    0.14    0.35 
  -5   4   2    0.68    0.35 
  -5   4   2    1.33    0.34 
  -5   4   2    0.88    0.40 
  -5   4   2    0.54    0.35 
   4  -4  -2   10.68    0.58 
   4  -4  -2    9.96    0.57 
   4  -4  -2    9.86    0.53 
   4  -4  -2   10.54    0.63 
   4  -4  -2    8.82    0.69 
  -4   4   2   10.72    0.67 
  -4   4   2    9.12    0.53 
  -4   4   2   10.16    0.60 
  -4   4   2    9.58    0.59 
   3  -4  -2   18.37    0.82 
   3  -4  -2   19.06    0.80 
   3  -4  -2   17.85    0.73 
   3  -4  -2   18.94    0.82 
   3  -4  -2   16.63    0.79 
  -3   4   2   18.35    0.83 
  -3   4   2   19.21    0.78 
  -3   4   2   17.74    0.73 
   2  -4  -2   69.54    2.15 
   2  -4  -2   69.17    2.15 
   2  -4  -2   68.93    2.17 
  -2   4   2   72.85    2.13 
  -2   4   2   76.93    2.15 
  -2   4   2   72.04    2.18 
   1  -4  -2   48.97    1.59 
   1  -4  -2   51.13    1.55 
   1  -4  -2   50.47    1.59 
  -1   4   2   48.42    1.55 
  -1   4   2   50.58    1.58 
  -1   4   2   49.01    1.56 
   0  -4  -2    0.12    0.32 
   0  -4  -2    0.15    0.21 
   0  -4  -2    0.15    0.24 
   0   4   2    0.07    0.27 
   0   4   2    0.57    0.32 
   0   4   2    0.11    0.20 
   0   4   2   -0.32    0.29 
  -1  -4  -2    2.42    0.38 
  -1  -4  -2    1.73    0.35 
   1   4   2    2.27    0.38 
   1   4   2    1.39    0.35 
   1   4   2    2.35    0.37 
   1   4   2    1.91    0.25 
  -2  -4  -2    7.22    0.60 
  -2  -4  -2    8.33    0.53 
  -2  -4  -2    9.12    0.55 
   2   4   2    7.44    0.58 
   2   4   2    7.97    0.62 
   2   4   2    9.42    0.65 
   2   4   2    8.59    0.48 
  -3  -4  -2    9.17    0.64 
  -3  -4  -2    7.65    0.56 
  -3  -4  -2    8.83    0.58 
  -3  -4  -2    7.58    0.60 
   3   4   2    8.51    0.39 
   3   4   2    9.69    0.70 
   3   4   2    8.32    0.69 
   3   4   2    8.07    0.63 
  -4  -4  -2   17.16    0.86 
  -4  -4  -2   18.04    0.99 
  -4  -4  -2   18.92    0.83 
  -4  -4  -2   20.03    0.98 
   4   4   2   18.26    0.93 
   4   4   2   18.28    0.64 
   4   4   2   20.13    0.98 
   4   4   2   17.62    0.91 
  -5  -4  -2   11.12    0.75 
  -5  -4  -2   12.31    0.92 
  -5  -4  -2   13.82    0.73 
  -5  -4  -2   15.53    0.84 
   5   4   2   15.12    0.99 
   5   4   2   15.01    0.90 
   5   4   2   14.23    0.55 
   5   4   2   14.56    0.81 
  -6  -4  -2    5.01    0.48 
  -6  -4  -2    6.01    0.55 
  -6  -4  -2    3.08    0.62 
   6   4   2    4.85    0.68 
   6   4   2    5.34    0.53 
   6   4   2    5.64    0.37 
  -7  -4  -2    1.06    0.60 
  -7  -4  -2    1.09    0.40 
  -7  -4  -2    0.62    0.36 
   7   4   2    1.09    0.52 
   7   4   2    1.25    0.56 
   7   4   2    2.16    0.33 
  -8  -4  -2   14.61    1.10 
  -8  -4  -2   14.09    0.86 
  -8  -4  -2   12.88    0.75 
   8   4   2   13.16    0.93 
   8   4   2   13.19    1.24 
  -9  -4  -2   12.45    1.17 
  -9  -4  -2   11.44    0.88 
   9   4   2   12.80    1.33 
   9   4   2   12.73    0.95 
 -10  -4  -2   -0.02    0.68 
 -10  -4  -2   -0.11    0.41 
  10   4   2   -0.31    0.65 
 -11  -4  -2    1.94    0.60 
 -11  -4  -2    2.20    0.84 
  11   4   2    1.60    0.83 
 -12  -4  -2   -0.01    0.77 
  12   4   2   -1.16    0.75 
  14  -5  -2   -0.30    0.93 
  14  -5  -2   -0.38    0.98 
 -14   5   2   -0.07    0.54 
 -14   5   2   -0.63    0.58 
 -14   5   2   -0.04    0.70 
  13  -5  -2    4.96    1.08 
  13  -5  -2    4.62    1.08 
 -13   5   2    5.13    0.83 
 -13   5   2    6.01    0.95 
 -13   5   2    5.08    0.83 
  12  -5  -2   -0.33    0.86 
  12  -5  -2    0.81    0.87 
 -12   5   2    0.45    0.55 
 -12   5   2    0.19    0.53 
 -12   5   2    0.04    0.62 
  11  -5  -2   13.07    1.25 
  11  -5  -2   11.23    1.21 
 -11   5   2   14.63    1.11 
 -11   5   2   13.95    1.06 
 -11   5   2   12.67    1.13 
  10  -5  -2   12.82    1.15 
  10  -5  -2   14.57    1.23 
 -10   5   2   14.64    1.06 
 -10   5   2   14.96    1.11 
 -10   5   2   13.72    1.04 
   9  -5  -2    3.60    0.76 
   9  -5  -2    1.36    0.51 
   9  -5  -2    2.28    0.68 
  -9   5   2    2.73    0.54 
  -9   5   2    3.45    0.55 
  -9   5   2    1.90    0.53 
   8  -5  -2   16.67    1.02 
   8  -5  -2   15.11    0.95 
   8  -5  -2   16.00    1.09 
   8  -5  -2   15.05    0.98 
  -8   5   2   16.29    0.92 
  -8   5   2   15.04    0.87 
  -8   5   2   17.06    1.01 
  -8   5   2   16.67    1.12 
   7  -5  -2   15.23    0.80 
   7  -5  -2   10.82    0.84 
   7  -5  -2   12.63    0.82 
   7  -5  -2   11.45    0.95 
   7  -5  -2   11.08    0.89 
  -7   5   2   13.89    0.86 
  -7   5   2   11.62    0.90 
  -7   5   2   12.31    0.77 
  -7   5   2   12.04    0.83 
  -7   5   2   13.59    0.83 
   6  -5  -2   41.20    1.50 
   6  -5  -2   42.09    1.68 
   6  -5  -2   40.62    1.61 
   6  -5  -2   44.94    1.54 
   6  -5  -2   38.99    1.53 
  -6   5   2   41.12    1.50 
  -6   5   2   39.88    1.50 
  -6   5   2   45.19    1.56 
  -6   5   2   40.15    1.59 
  -6   5   2   38.61    1.51 
   5  -5  -2   41.16    1.62 
   5  -5  -2   41.10    1.54 
   5  -5  -2   42.45    1.54 
   5  -5  -2   43.39    1.48 
   5  -5  -2   39.80    1.43 
  -5   5   2   41.30    1.56 
  -5   5   2   40.03    1.48 
  -5   5   2   41.04    1.46 
   4  -5  -2   84.52    2.68 
   4  -5  -2   87.01    2.63 
   4  -5  -2   88.10    2.67 
   4  -5  -2   87.56    2.60 
   4  -5  -2   87.16    2.63 
  -4   5   2   89.39    2.63 
  -4   5   2   85.27    2.63 
  -4   5   2   85.22    2.68 
   3  -5  -2   13.47    0.72 
   3  -5  -2   13.80    0.78 
   3  -5  -2   14.41    0.73 
   3  -5  -2   13.08    0.72 
   3  -5  -2   12.85    0.68 
  -3   5   2   14.44    0.74 
  -3   5   2   14.20    0.66 
  -3   5   2   12.20    0.68 
   2  -5  -2   37.57    1.36 
   2  -5  -2   39.43    1.36 
   2  -5  -2   39.29    1.36 
  -2   5   2   41.55    1.35 
  -2   5   2   39.66    1.36 
  -2   5   2   35.78    1.33 
   1  -5  -2    5.12    0.45 
   1  -5  -2    4.73    0.46 
   1  -5  -2    5.62    0.49 
  -1   5   2    5.05    0.47 
  -1   5   2    4.75    0.45 
  -1   5   2    5.22    0.44 
   0  -5  -2    1.94    0.33 
   0  -5  -2    1.65    0.31 
   0  -5  -2    2.14    0.41 
   0   5   2    1.92    0.33 
   0   5   2    1.80    0.31 
   0   5   2    2.09    0.38 
   0   5   2    1.21    0.38 
  -1  -5  -2   49.24    1.61 
  -1  -5  -2   45.12    1.62 
   1   5   2   46.00    1.63 
   1   5   2   46.38    1.50 
   1   5   2   46.65    1.59 
   1   5   2   48.85    1.64 
  -2  -5  -2    0.06    0.28 
  -2  -5  -2   -0.55    0.26 
   2   5   2    0.08    0.28 
   2   5   2    0.18    0.28 
   2   5   2   -0.62    0.27 
   2   5   2    0.35    0.40 
  -3  -5  -2    1.62    0.48 
  -3  -5  -2    1.08    0.38 
  -3  -5  -2    2.50    0.48 
   3   5   2    0.82    0.31 
   3   5   2    1.52    0.39 
   3   5   2    0.96    0.37 
   3   5   2    1.58    0.46 
  -4  -5  -2    0.59    0.33 
  -4  -5  -2    0.46    0.33 
  -4  -5  -2    0.79    0.37 
   4   5   2    0.51    0.39 
   4   5   2    1.12    0.53 
   4   5   2    0.66    0.46 
  -5  -5  -2    4.51    0.48 
  -5  -5  -2    4.11    0.64 
  -5  -5  -2    4.72    0.66 
   5   5   2    3.11    0.36 
   5   5   2    3.88    0.57 
   5   5   2    5.05    0.63 
  -6  -5  -2    0.93    0.41 
  -6  -5  -2    1.49    0.47 
   6   5   2    0.25    0.64 
  -7  -5  -2   13.89    1.08 
  -7  -5  -2   15.45    0.92 
   7   5   2   14.40    0.98 
   7   5   2   13.64    1.23 
  -8  -5  -2    0.18    0.62 
  -8  -5  -2    0.07    0.47 
   8   5   2    0.10    0.55 
   8   5   2    0.28    0.60 
  -9  -5  -2    1.33    0.51 
  -9  -5  -2    1.15    0.58 
   9   5   2    1.21    0.59 
   9   5   2    0.35    0.88 
 -10  -5  -2    0.17    0.72 
 -10  -5  -2    0.00    0.50 
  10   5   2    1.11    0.98 
 -11  -5  -2    4.24    1.00 
  11   5   2    2.75    1.15 
  14  -6  -2   -1.36    0.93 
  14  -6  -2    2.26    1.03 
 -14   6   2    0.41    0.61 
 -14   6   2   -0.13    0.54 
 -14   6   2   -0.65    0.44 
  13  -6  -2    0.86    0.98 
  13  -6  -2   -0.82    0.82 
 -13   6   2   -0.75    0.42 
 -13   6   2   -0.23    0.52 
 -13   6   2    0.24    0.56 
  12  -6  -2   -1.50    0.74 
  12  -6  -2   -1.24    0.83 
 -12   6   2   -0.42    0.58 
 -12   6   2   -0.23    0.51 
 -12   6   2    0.36    0.59 
  11  -6  -2   -0.96    0.78 
  11  -6  -2   -0.53    0.52 
 -11   6   2    0.64    0.61 
 -11   6   2   -0.19    0.50 
 -11   6   2    0.37    0.52 
  10  -6  -2    6.90    1.03 
  10  -6  -2    4.98    0.76 
 -10   6   2    5.49    0.75 
 -10   6   2    6.58    0.78 
 -10   6   2    6.96    0.85 
   9  -6  -2   45.39    1.94 
   9  -6  -2   49.84    2.23 
   9  -6  -2   40.25    1.84 
  -9   6   2   42.36    1.71 
  -9   6   2   39.25    1.64 
  -9   6   2   39.80    1.70 
   8  -6  -2    3.66    0.63 
   8  -6  -2    1.93    0.53 
   8  -6  -2    4.78    0.72 
   8  -6  -2    3.48    0.68 
  -8   6   2    4.00    0.54 
  -8   6   2    4.03    0.54 
  -8   6   2    2.67    0.53 
   7  -6  -2   40.92    1.69 
   7  -6  -2   39.02    1.61 
   7  -6  -2   40.00    1.53 
   7  -6  -2   37.83    1.52 
   7  -6  -2   42.51    1.68 
  -7   6   2   40.87    1.61 
  -7   6   2   45.36    1.59 
  -7   6   2   41.94    1.60 
  -7   6   2   42.28    1.61 
  -7   6   2   41.25    1.55 
   6  -6  -2    7.04    0.64 
   6  -6  -2    5.60    0.67 
   6  -6  -2    5.94    0.61 
   6  -6  -2    6.88    0.61 
   6  -6  -2    6.64    0.80 
  -6   6   2    5.90    0.58 
  -6   6   2    6.70    0.69 
  -6   6   2    6.60    0.64 
   5  -6  -2   69.09    2.37 
   5  -6  -2   78.31    2.37 
   5  -6  -2   71.56    2.46 
   5  -6  -2   74.60    2.32 
   5  -6  -2   73.80    2.40 
  -5   6   2   76.39    2.35 
  -5   6   2   74.79    2.41 
  -5   6   2   69.27    2.32 
   4  -6  -2    1.84    0.48 
   4  -6  -2    1.57    0.42 
   4  -6  -2    2.66    0.49 
   4  -6  -2    1.25    0.39 
   4  -6  -2    0.15    0.39 
  -4   6   2    1.13    0.39 
  -4   6   2    2.59    0.44 
  -4   6   2    1.19    0.42 
   3  -6  -2   77.96    2.47 
   3  -6  -2   80.48    2.43 
   3  -6  -2   79.30    2.51 
   3  -6  -2   82.57    2.51 
  -3   6   2   76.65    2.47 
  -3   6   2   76.65    2.46 
  -3   6   2   82.12    2.47 
   2  -6  -2    2.33    0.38 
   2  -6  -2    3.32    0.48 
   2  -6  -2    3.08    0.41 
  -2   6   2    2.97    0.43 
  -2   6   2    2.80    0.38 
  -2   6   2    2.77    0.38 
   1  -6  -2   49.78    1.67 
   1  -6  -2   51.18    1.73 
   1  -6  -2   50.07    1.72 
  -1   6   2   48.32    1.64 
  -1   6   2   47.82    1.69 
  -1   6   2   50.79    1.70 
   0  -6  -2   46.01    1.62 
   0  -6  -2   47.31    1.56 
   0  -6  -2   41.53    1.56 
   0   6   2   44.67    1.57 
   0   6   2   47.01    1.63 
   0   6   2   44.48    1.63 
   0   6   2   44.94    1.52 
  -1  -6  -2   25.91    1.17 
  -1  -6  -2   25.48    1.14 
   1   6   2   26.59    1.03 
   1   6   2   24.93    1.13 
   1   6   2   25.96    1.17 
   1   6   2   29.17    1.13 
  -2  -6  -2    0.31    0.43 
  -2  -6  -2    0.23    0.30 
   2   6   2    0.83    0.45 
   2   6   2    0.28    0.39 
   2   6   2   -0.07    0.33 
   2   6   2    0.21    0.27 
  -3  -6  -2   12.90    0.89 
  -3  -6  -2   13.84    0.76 
  -3  -6  -2   12.86    0.90 
   3   6   2   15.32    0.85 
   3   6   2   10.94    0.88 
   3   6   2   13.78    0.80 
   3   6   2   13.19    0.70 
  -4  -6  -2    0.34    0.47 
  -4  -6  -2    0.08    0.34 
  -4  -6  -2    0.49    0.34 
   4   6   2    0.16    0.42 
   4   6   2    0.91    0.31 
   4   6   2    0.99    0.43 
  -5  -6  -2   16.59    1.15 
  -5  -6  -2   18.37    0.93 
   5   6   2   15.61    1.18 
   5   6   2   15.47    0.98 
  -6  -6  -2    0.26    0.60 
  -6  -6  -2    2.02    0.45 
   6   6   2    0.46    0.53 
   6   6   2    1.62    0.60 
  -7  -6  -2   -0.20    0.59 
  -7  -6  -2    0.78    0.45 
   7   6   2    0.60    0.54 
   7   6   2    1.20    0.65 
  -8  -6  -2   -0.69    0.63 
  -8  -6  -2    0.07    0.44 
   8   6   2    0.93    0.54 
   8   6   2   -0.37    0.85 
  -9  -6  -2   17.10    1.34 
  -9  -6  -2   14.63    0.99 
   9   6   2   15.43    1.38 
 -10  -6  -2   -0.19    0.73 
  10   6   2   -0.63    0.95 
  14  -7  -2    0.10    0.99 
  14  -7  -2    0.70    0.97 
 -14   7   2    0.74    0.63 
 -14   7   2    1.74    0.78 
 -14   7   2    1.00    0.67 
  13  -7  -2   -0.48    0.95 
  13  -7  -2    0.19    0.67 
 -13   7   2    1.92    0.71 
 -13   7   2    1.29    0.62 
 -13   7   2    1.45    0.74 
  12  -7  -2    0.64    0.83 
  12  -7  -2    0.01    0.89 
 -12   7   2    1.94    0.67 
 -12   7   2    0.20    0.57 
 -12   7   2    0.19    0.63 
  11  -7  -2   -0.28    0.74 
  11  -7  -2    0.94    0.87 
 -11   7   2   -0.13    0.43 
 -11   7   2   -1.20    0.51 
 -11   7   2   -1.12    0.53 
  10  -7  -2   -0.81    0.76 
  10  -7  -2   -0.41    0.67 
 -10   7   2    0.25    0.45 
 -10   7   2   -0.01    0.51 
 -10   7   2    0.18    0.57 
   9  -7  -2   -0.05    0.58 
   9  -7  -2   -1.70    0.62 
  -9   7   2    0.94    0.43 
  -9   7   2    0.55    0.53 
  -9   7   2    0.96    0.51 
   8  -7  -2    1.62    0.63 
   8  -7  -2    3.19    0.69 
   8  -7  -2    2.02    0.52 
   8  -7  -2    1.42    0.57 
  -8   7   2    1.99    0.48 
  -8   7   2    0.87    0.47 
  -8   7   2    1.54    0.53 
   7  -7  -2    6.14    0.64 
   7  -7  -2    7.55    0.79 
   7  -7  -2    7.63    0.77 
   7  -7  -2    8.12    0.83 
  -7   7   2    7.08    0.66 
  -7   7   2    8.76    0.77 
   6  -7  -2    0.84    0.50 
   6  -7  -2    0.38    0.56 
   6  -7  -2    1.20    0.43 
   6  -7  -2    1.10    0.41 
   6  -7  -2    0.91    0.38 
  -6   7   2    0.39    0.40 
  -6   7   2    0.76    0.34 
  -6   7   2    0.82    0.39 
   5  -7  -2    3.74    0.57 
   5  -7  -2    3.31    0.58 
   5  -7  -2    4.46    0.60 
   5  -7  -2    3.31    0.53 
   5  -7  -2    3.02    0.43 
  -5   7   2    3.16    0.52 
  -5   7   2    4.18    0.59 
  -5   7   2    3.50    0.52 
   4  -7  -2    7.28    0.64 
   4  -7  -2    9.26    0.74 
   4  -7  -2    7.55    0.66 
   4  -7  -2    9.04    0.79 
   4  -7  -2    6.97    0.58 
  -4   7   2    8.93    0.75 
  -4   7   2    9.28    0.66 
  -4   7   2    9.08    0.71 
   3  -7  -2    2.75    0.43 
   3  -7  -2    1.56    0.49 
   3  -7  -2    1.69    0.51 
   3  -7  -2    2.60    0.52 
  -3   7   2    1.70    0.46 
  -3   7   2    1.81    0.45 
  -3   7   2    2.60    0.43 
   2  -7  -2   18.37    0.88 
   2  -7  -2   17.30    0.88 
   2  -7  -2   17.16    0.88 
  -2   7   2   16.97    0.84 
  -2   7   2   17.10    0.92 
  -2   7   2   20.30    0.93 
   1  -7  -2   22.82    1.08 
   1  -7  -2   22.33    1.09 
   1  -7  -2   22.86    1.05 
  -1   7   2   22.98    1.01 
  -1   7   2   21.10    1.08 
  -1   7   2   23.87    1.08 
  -1   7   2   24.84    1.08 
   0  -7  -2    3.41    0.48 
   0  -7  -2    4.46    0.51 
   0   7   2    3.86    0.48 
   0   7   2    3.57    0.49 
   0   7   2    4.22    0.55 
   0   7   2    2.69    0.53 
  -1  -7  -2    9.96    0.73 
  -1  -7  -2    7.92    0.73 
   1   7   2    8.17    0.74 
   1   7   2    9.79    0.66 
   1   7   2   11.70    0.78 
   1   7   2    7.97    0.71 
  -2  -7  -2    1.01    0.46 
  -2  -7  -2    0.59    0.36 
   2   7   2    0.46    0.47 
   2   7   2    0.89    0.31 
   2   7   2    0.82    0.38 
   2   7   2    1.23    0.51 
  -3  -7  -2    0.65    0.34 
  -3  -7  -2    0.54    0.47 
  -3  -7  -2    0.66    0.50 
   3   7   2    0.64    0.41 
   3   7   2    0.96    0.43 
   3   7   2    0.89    0.31 
  -4  -7  -2    0.44    0.37 
  -4  -7  -2   -0.50    0.46 
   4   7   2    0.07    0.48 
   4   7   2   -0.27    0.42 
   4   7   2    0.42    0.32 
  -5  -7  -2    2.48    0.68 
  -5  -7  -2    3.08    0.52 
   5   7   2    2.76    0.45 
   5   7   2    1.30    0.70 
   5   7   2    3.69    0.66 
  -6  -7  -2   35.64    1.76 
  -6  -7  -2   37.12    1.50 
   6   7   2   37.66    1.43 
   6   7   2   36.21    1.78 
   6   7   2   36.86    1.65 
  -7  -7  -2    0.21    0.43 
  -7  -7  -2    0.36    0.67 
   7   7   2    0.47    0.62 
  -8  -7  -2    3.26    0.59 
  -8  -7  -2    3.33    0.87 
   8   7   2    6.18    0.91 
   8   7   2    8.88    1.23 
  -9  -7  -2    0.05    0.54 
   9   7   2    0.64    0.73 
 -10  -7  -2    0.00    0.78 
  10   7   2    1.18    1.10 
  14  -8  -2    6.10    1.31 
  14  -8  -2    2.79    1.07 
 -14   8   2    6.12    0.93 
 -14   8   2    2.84    0.77 
 -14   8   2    5.05    0.84 
  13  -8  -2    0.19    0.98 
  13  -8  -2    0.17    0.86 
 -13   8   2    0.44    0.68 
 -13   8   2    0.14    0.58 
 -13   8   2    0.12    0.63 
  12  -8  -2    2.74    0.93 
  12  -8  -2    2.67    0.84 
 -12   8   2    5.36    0.81 
 -12   8   2    5.62    0.89 
 -12   8   2    5.19    0.80 
  11  -8  -2   -0.15    0.66 
  11  -8  -2   -1.59    0.72 
 -11   8   2   -0.34    0.56 
 -11   8   2    0.06    0.51 
 -11   8   2   -0.85    0.58 
  10  -8  -2   26.67    1.52 
  10  -8  -2   33.46    1.78 
 -10   8   2   29.99    1.45 
 -10   8   2   30.06    1.45 
 -10   8   2   28.71    1.53 
   9  -8  -2    0.73    0.48 
   9  -8  -2    0.24    0.50 
   9  -8  -2   -0.13    0.78 
  -9   8   2    1.01    0.49 
  -9   8   2    1.54    0.60 
   8  -8  -2   14.47    1.12 
   8  -8  -2   17.33    1.23 
   8  -8  -2   14.00    0.93 
   8  -8  -2   12.91    1.14 
  -8   8   2   17.07    1.03 
  -8   8   2   12.42    0.90 
   7  -8  -2   15.60    1.03 
   7  -8  -2   16.65    1.14 
   7  -8  -2   16.84    1.15 
   7  -8  -2   15.74    0.94 
  -7   8   2   17.41    1.00 
   6  -8  -2    2.91    0.60 
   6  -8  -2    4.86    0.74 
   6  -8  -2    2.26    0.59 
   6  -8  -2    2.97    0.49 
  -6   8   2    2.93    0.48 
   5  -8  -2    6.30    0.69 
   5  -8  -2    5.40    0.59 
   5  -8  -2    5.73    0.62 
   5  -8  -2    5.90    0.63 
   5  -8  -2    6.69    0.73 
  -5   8   2    6.10    0.63 
  -5   8   2    7.32    0.69 
  -5   8   2    7.40    0.64 
   4  -8  -2    5.35    0.60 
   4  -8  -2    5.16    0.58 
   4  -8  -2    4.52    0.54 
   4  -8  -2    5.45    0.60 
   4  -8  -2    3.63    0.59 
  -4   8   2    6.39    0.59 
  -4   8   2    5.97    0.61 
  -4   8   2    4.93    0.60 
   3  -8  -2    6.70    0.69 
   3  -8  -2    7.38    0.61 
   3  -8  -2    5.70    0.68 
   3  -8  -2    5.66    0.67 
  -3   8   2    7.61    0.70 
  -3   8   2    5.42    0.56 
  -3   8   2    6.37    0.65 
   2  -8  -2   32.74    1.41 
   2  -8  -2   32.42    1.37 
   2  -8  -2   33.90    1.42 
  -2   8   2   33.62    1.34 
  -2   8   2   32.64    1.33 
  -2   8   2   34.25    1.37 
   1  -8  -2    0.34    0.34 
   1  -8  -2    0.17    0.33 
   1  -8  -2    0.86    0.41 
  -1   8   2    0.13    0.33 
  -1   8   2   -0.51    0.37 
  -1   8   2   -0.36    0.32 
  -1   8   2    0.27    0.33 
   0  -8  -2    9.69    0.74 
   0  -8  -2    9.74    0.81 
   0   8   2    9.38    0.78 
   0   8   2   10.13    0.78 
   0   8   2    9.81    0.70 
   0   8   2    7.84    0.74 
  -1  -8  -2   11.31    0.83 
  -1  -8  -2   13.35    0.89 
   1   8   2   12.14    0.73 
   1   8   2   11.12    0.85 
   1   8   2   11.52    0.89 
  -2  -8  -2    0.53    0.50 
  -2  -8  -2    0.37    0.48 
   2   8   2   -0.20    0.29 
   2   8   2    0.20    0.52 
   2   8   2    0.30    0.51 
  -3  -8  -2    0.39    0.41 
   3   8   2    0.26    0.36 
   3   8   2    0.13    0.56 
   3   8   2   -1.31    0.46 
  -4  -8  -2    5.82    0.73 
  -4  -8  -2    6.30    0.64 
   4   8   2    6.09    0.60 
   4   8   2    8.00    0.94 
   4   8   2    5.38    0.75 
  -5  -8  -2    2.02    0.71 
  -5  -8  -2    2.15    0.53 
   5   8   2    1.76    0.63 
   5   8   2    1.82    0.45 
   5   8   2    2.71    0.67 
  -6  -8  -2    0.55    0.65 
  -6  -8  -2    2.53    0.53 
   6   8   2    1.46    0.68 
   6   8   2    2.20    0.73 
  -7  -8  -2    6.00    0.96 
  -7  -8  -2    6.35    0.70 
   7   8   2    5.19    0.91 
  -8  -8  -2    0.63    0.76 
  -8  -8  -2   -1.37    0.64 
   8   8   2    2.37    1.01 
  -9  -8  -2    8.04    1.03 
   9   8   2    6.99    1.31 
  14  -9  -2   -0.13    0.72 
  14  -9  -2   -2.70    0.99 
 -14   9   2   -1.42    0.60 
  13  -9  -2   -1.18    0.90 
  13  -9  -2    0.16    0.89 
 -13   9   2    1.85    0.79 
 -13   9   2    4.15    0.79 
  12  -9  -2    0.67    0.84 
  12  -9  -2    1.16    0.75 
 -12   9   2    0.42    0.56 
 -12   9   2    2.26    0.73 
  11  -9  -2   15.26    1.39 
  11  -9  -2   17.24    1.49 
 -11   9   2   17.12    1.18 
 -11   9   2   18.73    1.36 
  10  -9  -2    0.64    0.79 
  10  -9  -2    2.29    0.94 
 -10   9   2    1.93    0.68 
 -10   9   2    1.03    0.55 
   9  -9  -2   10.08    1.13 
   9  -9  -2   10.12    1.08 
   9  -9  -2    9.15    0.83 
  -9   9   2   11.13    1.01 
   8  -9  -2    3.94    0.90 
   8  -9  -2    5.42    0.69 
   8  -9  -2    4.01    0.68 
  -8   9   2    4.78    0.64 
   7  -9  -2    4.41    0.74 
   7  -9  -2    4.76    0.63 
   7  -9  -2    4.50    0.83 
   7  -9  -2    3.90    0.63 
  -7   9   2    4.18    0.58 
   6  -9  -2   28.02    1.33 
   6  -9  -2   31.76    1.47 
   6  -9  -2   29.10    1.31 
   6  -9  -2   26.78    1.47 
  -6   9   2   29.46    1.28 
   5  -9  -2   16.37    0.97 
   5  -9  -2   16.03    1.08 
   5  -9  -2   15.70    0.98 
   5  -9  -2   17.13    1.01 
  -5   9   2   16.10    0.91 
   4  -9  -2   27.61    1.23 
   4  -9  -2   25.22    1.31 
   4  -9  -2   25.99    1.22 
   4  -9  -2   27.20    1.24 
   4  -9  -2   25.56    1.24 
  -4   9   2   27.45    1.21 
  -4   9   2   28.99    1.40 
   3  -9  -2   10.79    0.88 
   3  -9  -2    9.59    0.78 
   3  -9  -2   10.58    0.74 
   3  -9  -2   12.93    0.93 
  -3   9   2   10.85    0.74 
  -3   9   2   11.09    0.81 
   2  -9  -2   14.22    0.98 
   2  -9  -2   11.78    0.90 
   2  -9  -2   13.64    0.96 
  -2   9   2   12.49    0.91 
  -2   9   2   15.26    0.83 
   1  -9  -2    4.37    0.65 
   1  -9  -2    4.05    0.63 
  -1   9   2    3.95    0.63 
  -1   9   2    3.11    0.60 
  -1   9   2    3.13    0.50 
   0  -9  -2   29.43    1.39 
   0  -9  -2   31.34    1.38 
   0   9   2   27.97    1.22 
   0   9   2   26.83    1.33 
   0   9   2   26.54    1.33 
  -1  -9  -2    1.01    0.55 
   1   9   2   -0.08    0.46 
   1   9   2    0.33    0.36 
   1   9   2   -0.01    0.39 
  -2  -9  -2   12.19    0.95 
   2   9   2   12.01    1.03 
   2   9   2   10.75    1.00 
   2   9   2   12.55    0.85 
  -3  -9  -2    0.31    0.44 
   3   9   2   -0.06    0.51 
   3   9   2    0.76    0.68 
   3   9   2    0.14    0.41 
  -4  -9  -2    1.16    0.65 
  -4  -9  -2    1.27    0.48 
   4   9   2    1.09    0.58 
   4   9   2    2.34    0.49 
   4   9   2    1.25    0.58 
  -5  -9  -2    0.81    0.47 
  -5  -9  -2   -0.20    0.47 
   5   9   2    0.24    0.63 
   5   9   2    0.72    0.44 
   5   9   2   -0.45    0.75 
  -6  -9  -2    2.78    0.79 
  -6  -9  -2    0.51    0.48 
   6   9   2    0.60    0.88 
   6   9   2    0.82    0.68 
  -7  -9  -2   -0.50    0.46 
  -7  -9  -2   -0.82    0.65 
   7   9   2    1.34    0.98 
  -8  -9  -2    8.47    1.05 
   8   9   2    7.57    1.35 
  14 -10  -2   -0.85    0.91 
  14 -10  -2   -0.07    1.08 
 -14  10   2   -0.55    0.68 
  13 -10  -2   -0.37    0.77 
  13 -10  -2    0.12    0.93 
 -13  10   2    1.47    0.75 
  12 -10  -2   -0.41    0.68 
  12 -10  -2    0.80    0.88 
 -12  10   2    0.95    0.58 
 -12  10   2   -0.35    0.63 
  11 -10  -2    1.69    0.68 
  11 -10  -2    0.04    0.88 
 -11  10   2   -0.20    0.61 
  10 -10  -2   -0.63    0.61 
  10 -10  -2    0.21    0.95 
  10 -10  -2   -0.60    0.76 
 -10  10   2    0.29    0.62 
   9 -10  -2    0.82    0.56 
   9 -10  -2    0.64    0.83 
   9 -10  -2    0.85    0.58 
  -9  10   2    0.42    0.59 
   8 -10  -2    8.67    0.87 
   8 -10  -2    9.80    1.13 
   8 -10  -2    8.14    1.00 
  -8  10   2    8.46    0.90 
   7 -10  -2    2.17    0.57 
   7 -10  -2    2.19    0.83 
   7 -10  -2    2.41    0.71 
  -7  10   2    3.34    0.65 
   6 -10  -2   -0.44    0.55 
   6 -10  -2   -0.34    0.45 
   6 -10  -2    0.17    0.50 
  -6  10   2   -0.04    0.47 
   5 -10  -2    1.23    0.53 
   5 -10  -2   -0.34    0.53 
   5 -10  -2    0.34    0.58 
   5 -10  -2    1.81    0.69 
  -5  10   2    0.43    0.50 
   4 -10  -2    0.80    0.58 
   4 -10  -2    0.92    0.58 
   4 -10  -2    0.18    0.40 
  -4  10   2   -0.14    0.48 
   3 -10  -2   -0.23    0.50 
   3 -10  -2   -0.62    0.36 
   3 -10  -2    0.49    0.53 
  -3  10   2   -0.03    0.48 
   2 -10  -2    4.82    0.70 
   2 -10  -2    6.21    0.77 
   2 -10  -2    3.64    0.70 
  -2  10   2    4.30    0.60 
  -2  10   2    5.22    0.68 
   1 -10  -2    1.40    0.48 
  -1  10   2    0.37    0.53 
  -1  10   2    0.77    0.57 
  -1  10   2    0.83    0.47 
   0 -10  -2   27.40    1.43 
   0  10   2   26.57    1.24 
   0  10   2   28.50    1.43 
   0  10   2   25.44    1.38 
  -1 -10  -2    7.02    0.78 
   1  10   2    6.55    0.85 
   1  10   2    7.02    0.73 
   1  10   2    5.81    0.80 
  -2 -10  -2    0.22    0.45 
   2  10   2    0.61    0.67 
   2  10   2   -0.01    0.45 
   2  10   2   -0.11    0.55 
  -3 -10  -2    3.22    0.63 
   3  10   2    2.72    0.67 
   3  10   2    2.22    0.78 
   3  10   2    2.82    0.59 
  -4 -10  -2    2.03    0.55 
  -4 -10  -2    0.85    0.68 
   4  10   2    3.36    0.76 
   4  10   2    3.20    0.73 
   4  10   2    1.56    0.50 
  -5 -10  -2    4.65    0.88 
  -5 -10  -2    4.32    0.65 
   5  10   2    3.52    0.96 
   5  10   2    1.91    0.71 
  -6 -10  -2    0.61    0.53 
  -6 -10  -2    1.06    0.59 
   6  10   2    0.89    0.90 
  -7 -10  -2    0.12    0.75 
   7  10   2    0.54    0.75 
  -8 -10  -2    1.02    0.87 
  14 -11  -2    2.71    1.26 
 -14  11   2    2.95    0.79 
  13 -11  -2    3.22    1.07 
  13 -11  -2    2.87    1.18 
 -13  11   2    3.52    0.76 
  12 -11  -2    0.21    0.91 
  12 -11  -2    3.41    0.93 
 -12  11   2    3.14    0.70 
  11 -11  -2    2.44    1.03 
  11 -11  -2    0.59    0.66 
 -11  11   2    1.51    0.71 
  10 -11  -2    2.30    0.82 
  10 -11  -2    3.02    0.76 
 -10  11   2    3.84    0.82 
   9 -11  -2    0.43    0.68 
   9 -11  -2   -0.42    0.53 
   9 -11  -2    0.21    0.55 
  -9  11   2   -0.40    0.41 
   8 -11  -2    3.48    0.73 
   8 -11  -2    4.31    0.81 
   8 -11  -2    2.36    0.66 
  -8  11   2    3.33    0.73 
   7 -11  -2   -0.48    0.52 
   7 -11  -2    0.65    0.54 
   7 -11  -2    0.63    0.81 
  -7  11   2    0.77    0.58 
   6 -11  -2    5.00    0.74 
   6 -11  -2    2.27    0.73 
   6 -11  -2    3.86    0.87 
  -6  11   2    2.76    0.67 
   5 -11  -2    2.83    0.65 
   5 -11  -2    2.22    0.63 
   5 -11  -2    2.15    0.72 
  -5  11   2    2.73    0.56 
   4 -11  -2    1.90    0.67 
   4 -11  -2    1.64    0.67 
  -4  11   2    1.22    0.48 
   3 -11  -2    7.79    0.89 
   3 -11  -2    7.39    0.87 
  -3  11   2    7.60    0.85 
   2 -11  -2    6.66    0.76 
   2 -11  -2    6.27    0.80 
  -2  11   2    6.27    0.82 
  -2  11   2    5.96    0.84 
   1 -11  -2    4.81    0.81 
  -1  11   2    4.53    0.65 
  -1  11   2    4.00    0.79 
   0 -11  -2    3.46    0.76 
   0  11   2    1.63    0.67 
   0  11   2    1.32    0.67 
  -1 -11  -2    5.28    0.84 
   1  11   2    6.55    0.87 
   1  11   2    7.74    0.96 
  -2 -11  -2   -0.28    0.64 
   2  11   2    0.14    0.53 
   2  11   2    0.13    0.72 
  -3 -11  -2    1.15    0.55 
   3  11   2    0.84    0.70 
   3  11   2    1.00    0.80 
  -4 -11  -2    0.99    0.53 
  -4 -11  -2    1.31    0.74 
   4  11   2    0.72    0.63 
   4  11   2    0.63    0.68 
  -5 -11  -2    9.90    1.14 
  -5 -11  -2    7.78    0.81 
   5  11   2   10.17    1.14 
   5  11   2    8.34    1.06 
  -6 -11  -2    2.70    0.88 
   6  11   2    0.28    0.72 
  -7 -11  -2   10.95    1.31 
   7  11   2    6.85    1.14 
  13 -12  -2    3.59    1.09 
  13 -12  -2    1.64    1.18 
 -13  12   2    4.63    0.96 
  12 -12  -2    4.60    1.14 
  12 -12  -2    1.64    1.10 
 -12  12   2    2.48    0.73 
  11 -12  -2   -0.36    0.98 
  11 -12  -2    0.49    0.71 
 -11  12   2    2.20    0.79 
  10 -12  -2    6.51    0.97 
  10 -12  -2    8.11    1.11 
 -10  12   2    9.44    1.07 
   9 -12  -2   -0.76    0.73 
   9 -12  -2   -1.19    0.63 
  -9  12   2   -0.46    0.43 
   8 -12  -2   11.04    1.08 
   8 -12  -2    9.69    1.24 
   8 -12  -2   13.55    1.03 
  -8  12   2   13.96    1.18 
   7 -12  -2   35.31    1.60 
   7 -12  -2   29.25    1.64 
   7 -12  -2   33.16    1.66 
  -7  12   2   33.79    1.67 
   6 -12  -2    6.19    0.86 
   6 -12  -2    4.55    0.77 
   6 -12  -2    6.01    0.94 
  -6  12   2    4.32    0.68 
   5 -12  -2    7.34    0.89 
   5 -12  -2    6.56    0.98 
   5 -12  -2    6.29    0.81 
  -5  12   2    6.06    0.87 
   4 -12  -2    0.91    0.69 
   4 -12  -2    0.17    0.68 
  -4  12   2    0.97    0.64 
   3 -12  -2    5.62    0.90 
   3 -12  -2    7.09    0.94 
  -3  12   2    8.30    0.98 
  -3  12   2    8.77    0.96 
   2 -12  -2   13.21    1.18 
  -2  12   2   14.72    1.19 
  -2  12   2   13.07    1.17 
   1 -12  -2    2.51    0.76 
  -1  12   2    2.85    0.75 
  -1  12   2    0.28    0.66 
   0 -12  -2    2.59    0.80 
   0  12   2    3.72    0.81 
   0  12   2    3.39    0.80 
  -1 -12  -2   -0.36    0.63 
   1  12   2    0.97    0.58 
   1  12   2   -0.15    0.68 
  -2 -12  -2    0.47    0.52 
   2  12   2    0.26    0.74 
   2  12   2    1.69    0.69 
  -3 -12  -2    2.42    0.81 
  -3 -12  -2    2.58    0.58 
   3  12   2    2.73    0.77 
   3  12   2    2.92    0.73 
  -4 -12  -2    8.35    0.84 
  -4 -12  -2    8.61    1.09 
   4  12   2    6.24    0.96 
   4  12   2    8.08    1.03 
  -5 -12  -2    1.07    0.79 
   5  12   2    0.05    0.66 
  -6 -12  -2   -1.01    0.75 
   6  12   2    0.77    0.76 
 -13  13   2    0.06    0.78 
  12 -13  -2   -2.41    1.02 
  12 -13  -2   -1.08    0.63 
 -12  13   2    1.30    0.80 
  11 -13  -2   -1.63    0.95 
  11 -13  -2   -0.90    0.85 
 -11  13   2    0.04    0.71 
  10 -13  -2   -1.35    0.65 
  10 -13  -2    0.01    0.87 
 -10  13   2    1.62    0.77 
   9 -13  -2    5.81    0.93 
   9 -13  -2    8.17    1.23 
  -9  13   2    6.98    0.98 
   8 -13  -2    2.47    1.00 
   8 -13  -2    2.41    0.87 
  -8  13   2    3.02    0.78 
   7 -13  -2    2.07    0.74 
   7 -13  -2   -0.28    0.74 
   7 -13  -2    2.13    0.93 
  -7  13   2    1.72    0.71 
   6 -13  -2    1.22    0.87 
   6 -13  -2    0.67    0.72 
  -6  13   2   -0.03    0.63 
   5 -13  -2   19.70    1.48 
   5 -13  -2   19.09    1.43 
  -5  13   2   20.63    1.22 
   4 -13  -2    5.25    0.81 
   4 -13  -2    5.36    0.95 
  -4  13   2    5.20    0.87 
   3 -13  -2    3.67    0.87 
  -3  13   2    4.38    0.93 
  -3  13   2    5.51    0.88 
   2 -13  -2    0.59    0.70 
  -2  13   2    0.31    0.73 
  -2  13   2    0.54    0.53 
   1 -13  -2    0.66    0.58 
  -1  13   2    2.17    0.76 
  -1  13   2    0.17    0.65 
   0 -13  -2    2.13    0.79 
   0  13   2   -0.22    0.68 
   0  13   2    0.64    0.70 
  -1 -13  -2    0.89    0.72 
   1  13   2    1.15    0.82 
   1  13   2    0.66    0.68 
  -2 -13  -2    1.32    0.78 
   2  13   2   -0.07    0.58 
   2  13   2    0.78    0.70 
  -3 -13  -2    1.22    0.56 
  -3 -13  -2    2.07    0.67 
   3  13   2    0.87    0.79 
   3  13   2   -0.21    0.83 
  -4 -13  -2    0.53    0.61 
   4  13   2    1.71    0.97 
  12 -14  -2    1.33    1.18 
 -12  14   2    0.62    0.79 
  11 -14  -2    1.23    1.10 
  11 -14  -2    1.75    1.03 
 -11  14   2    2.29    0.70 
  10 -14  -2    5.21    1.12 
  10 -14  -2    9.96    1.23 
 -10  14   2    8.25    1.00 
   9 -14  -2   -0.12    0.83 
   9 -14  -2    2.36    1.00 
  -9  14   2    0.61    0.72 
   8 -14  -2   10.55    1.25 
   8 -14  -2   12.26    1.38 
  -8  14   2   13.86    1.18 
   7 -14  -2    1.27    0.96 
   7 -14  -2    0.62    0.81 
  -7  14   2    0.64    0.69 
   6 -14  -2    1.40    0.88 
   6 -14  -2    0.72    0.76 
  -6  14   2    0.33    0.51 
   5 -14  -2    0.82    0.79 
   5 -14  -2   -0.37    0.72 
  -5  14   2   -0.06    0.49 
   4 -14  -2    0.37    0.72 
   4 -14  -2    2.24    0.85 
  -4  14   2   -0.05    0.75 
  -4  14   2    1.44    0.75 
   3 -14  -2    0.18    0.73 
  -3  14   2   -0.49    0.73 
  -3  14   2    0.12    0.51 
   2 -14  -2   -0.37    0.71 
  -2  14   2   -0.60    0.68 
  -2  14   2    0.08    0.72 
   1 -14  -2    6.62    1.04 
  -1  14   2    6.16    1.00 
  -1  14   2    7.89    0.97 
   0 -14  -2    0.16    0.73 
   0  14   2    0.48    0.78 
   0  14   2    0.88    0.74 
  -1 -14  -2    0.18    0.56 
   1  14   2    0.68    0.84 
   1  14   2    0.13    0.69 
  -2 -14  -2    1.98    0.84 
   2  14   2    2.93    0.90 
   2  14   2    2.50    0.96 
  -3 -14  -2    0.41    0.82 
   3  14   2    0.72    0.92 
   3  14   2   -0.65    0.76 
  11 -15  -2    1.66    0.96 
 -11  15   2   -1.05    0.71 
  10 -15  -2    1.88    0.78 
  10 -15  -2    2.46    0.91 
 -10  15   2    2.17    0.88 
   9 -15  -2    2.50    1.00 
   9 -15  -2    3.73    1.18 
  -9  15   2    3.30    0.78 
   8 -15  -2    4.59    1.01 
   8 -15  -2    4.70    1.14 
  -8  15   2    3.50    0.90 
   7 -15  -2    0.75    0.80 
   7 -15  -2    1.67    0.99 
  -7  15   2    0.72    0.73 
   6 -15  -2    1.96    0.93 
   6 -15  -2    2.51    0.91 
  -6  15   2    1.83    0.63 
   5 -15  -2    0.14    0.83 
   5 -15  -2    0.60    0.83 
  -5  15   2    0.56    0.72 
  -5  15   2   -1.35    0.77 
   4 -15  -2    6.35    1.08 
  -4  15   2    4.13    0.88 
  -4  15   2    5.66    1.00 
   3 -15  -2    1.77    0.68 
  -3  15   2    1.94    0.89 
  -3  15   2    3.54    0.91 
   2 -15  -2    0.10    0.79 
  -2  15   2    0.12    0.56 
  -2  15   2    0.40    0.73 
   1 -15  -2    1.52    0.86 
  -1  15   2   -0.24    0.55 
  -1  15   2    0.12    0.78 
   0 -15  -2    0.51    0.79 
   0  15   2    1.01    0.83 
   0  15   2   -0.07    0.86 
  -1 -15  -2    0.69    0.62 
   1  15   2   -0.21    0.87 
   1  15   2    1.14    0.87 
  -2 -15  -2    1.53    0.83 
   2  15   2    1.07    0.99 
   2  15   2    1.94    0.96 
 -10  16   2   -0.26    0.56 
   9 -16  -2    2.58    1.00 
   9 -16  -2    1.18    1.08 
  -9  16   2    0.50    0.79 
   8 -16  -2    1.17    1.00 
   8 -16  -2   -0.17    0.63 
  -8  16   2   -0.52    0.74 
   7 -16  -2   11.83    1.37 
   7 -16  -2   13.77    1.48 
  -7  16   2   11.11    1.25 
   6 -16  -2    3.10    1.01 
   6 -16  -2    3.83    1.09 
  -6  16   2    5.03    0.97 
  -6  16   2    3.48    1.08 
   5 -16  -2    1.96    0.96 
  -5  16   2    5.20    0.87 
  -5  16   2    2.33    0.98 
   4 -16  -2    1.74    0.92 
  -4  16   2   -0.30    0.84 
  -4  16   2    0.91    0.63 
   3 -16  -2    4.15    1.01 
  -3  16   2    5.90    1.03 
  -3  16   2    4.07    1.00 
   2 -16  -2    5.30    1.08 
  -2  16   2    4.91    1.08 
  -2  16   2    8.62    1.19 
   1 -16  -2    0.80    0.88 
  -1  16   2    1.25    0.93 
  -1  16   2    0.85    0.84 
   0 -16  -2    6.56    1.36 
   0  16   2    3.42    1.06 
   0  16   2    7.45    1.28 
   7 -17  -2    1.53    1.22 
  -7  17   2    0.92    0.83 
   6 -17  -2   -0.40    1.03 
  -6  17   2   -0.98    0.72 
   5 -17  -2    2.58    1.17 
  -5  17   2    0.06    1.02 
  -5  17   2    2.75    0.78 
  -4  17   2    8.23    1.18 
  -4  17   2    5.17    1.18 
  -3  17   2    3.94    1.13 
  -3  17   2    4.94    1.11 
  -3  18  -3    0.91    0.67 
   3 -18   3   -0.16    0.63 
  -4  18  -3    6.28    1.00 
   4 -18   3    3.99    0.88 
  -5  18  -3    2.44    0.93 
   5 -18   3    4.09    1.07 
  -6  18  -3    0.34    0.84 
   6 -18   3    0.84    0.96 
  -7  18  -3    0.97    0.68 
   7 -18   3    1.34    0.78 
   0  17  -3   -0.64    0.80 
   0  17  -3    2.41    1.03 
   0 -17   3    2.36    0.93 
  -1  17  -3   -0.63    0.83 
  -1  17  -3   -2.55    0.69 
   1 -17   3   -0.72    0.79 
  -2  17  -3    0.22    0.84 
  -2  17  -3    1.06    0.89 
   2 -17   3    0.66    0.85 
  -3  17  -3   -0.20    0.80 
   3 -17   3    0.77    0.86 
  -4  17  -3    0.84    0.80 
   4 -17   3    1.13    0.87 
  -5  17  -3    4.39    0.97 
   5 -17   3    7.57    1.15 
  -6  17  -3    4.89    0.98 
   6 -17   3    2.39    0.98 
  -7  17  -3    3.45    0.93 
   7 -17   3    3.01    0.99 
  -8  17  -3    1.28    0.79 
   8 -17   3    3.46    1.08 
   8 -17   3    0.99    0.69 
  -9  17  -3    1.48    0.85 
   9 -17   3    0.16    1.11 
   9 -17   3   -0.88    0.86 
 -10  17  -3    6.80    1.13 
  10 -17   3    5.04    1.18 
   2  16  -3    3.29    0.89 
  -2 -16   3    2.59    0.80 
   1  16  -3   -0.63    0.76 
   1  16  -3   -0.19    0.88 
  -1 -16   3    1.32    0.85 
   0  16  -3   -1.22    0.80 
   0  16  -3   -3.01    0.69 
   0 -16   3   -0.31    0.78 
  -1  16  -3    1.00    0.83 
  -1  16  -3   -0.96    0.81 
   1 -16   3   -0.64    0.73 
  -2  16  -3    4.41    0.83 
   2 -16   3    5.77    0.92 
  -3  16  -3    2.79    0.90 
   3 -16   3    3.02    0.93 
  -4  16  -3   18.43    1.47 
   4 -16   3   12.62    1.36 
  -5  16  -3   -0.84    0.68 
   5 -16   3   -0.16    0.82 
  -6  16  -3    2.56    0.86 
   6 -16   3    4.31    1.02 
  -7  16  -3    3.45    0.88 
   7 -16   3    1.33    0.89 
   7 -16   3    3.56    0.99 
  -8  16  -3   -0.56    0.48 
   8 -16   3   -0.44    0.61 
   8 -16   3    0.37    0.71 
  -9  16  -3    0.80    0.78 
   9 -16   3    0.99    0.98 
   9 -16   3    0.47    0.94 
 -10  16  -3   14.67    1.41 
  10 -16   3   13.35    1.51 
  10 -16   3   12.68    1.48 
 -11  16  -3    1.31    0.83 
  11 -16   3    1.37    1.06 
   3  15  -3    1.36    0.91 
  -3 -15   3   -0.94    0.72 
   2  15  -3   -1.00    0.57 
   2  15  -3   -0.41    0.73 
  -2 -15   3    0.01    0.56 
   1  15  -3   -1.43    0.61 
   1  15  -3    0.66    0.81 
  -1 -15   3   -0.07    0.54 
   0  15  -3   13.87    1.27 
   0  15  -3   22.25    1.61 
   0 -15   3   16.55    1.43 
  -1  15  -3   -0.15    0.56 
   1 -15   3   -0.28    0.54 
  -2  15  -3   17.97    1.44 
   2 -15   3   16.62    1.41 
  -3  15  -3   -0.74    0.48 
   3 -15   3    0.46    0.58 
  -4  15  -3    2.75    0.80 
   4 -15   3    0.56    0.78 
  -5  15  -3    8.53    1.05 
   5 -15   3    7.11    1.06 
  -6  15  -3   10.41    1.03 
   6 -15   3    8.63    1.05 
   6 -15   3    7.52    0.98 
  -7  15  -3    0.78    0.54 
   7 -15   3    1.61    0.72 
   7 -15   3    0.49    0.62 
  -8  15  -3   -1.11    0.63 
   8 -15   3    1.37    0.94 
   8 -15   3    1.49    0.90 
  -9  15  -3    5.24    0.84 
   9 -15   3    5.80    0.97 
   9 -15   3    8.05    1.12 
 -10  15  -3    3.14    0.92 
  10 -15   3    3.69    1.06 
  10 -15   3    3.59    1.06 
 -11  15  -3    5.00    0.98 
  11 -15   3    2.75    0.88 
  11 -15   3    1.18    1.04 
 -12  15  -3    0.50    0.63 
  12 -15   3    0.29    0.78 
  12 -15   3    0.77    1.08 
   5  14  -3    6.01    1.22 
  -5 -14   3    3.23    0.81 
   4  14  -3    4.69    1.13 
  -4 -14   3    2.97    0.76 
   3  14  -3   -0.80    0.78 
   3  14  -3    0.16    0.66 
  -3 -14   3   -0.09    0.75 
   2  14  -3   18.27    1.52 
   2  14  -3   12.13    1.09 
  -2 -14   3   14.00    1.32 
   1  14  -3    0.57    0.57 
   1  14  -3    0.75    0.72 
  -1 -14   3    0.38    0.52 
   0  14  -3    3.99    0.83 
   0  14  -3    5.46    0.94 
   0 -14   3    5.89    0.98 
  -1  14  -3    0.56    0.73 
   1 -14   3    0.03    0.70 
  -2  14  -3    9.32    0.97 
   2 -14   3    9.93    1.01 
  -3  14  -3    1.72    0.59 
   3 -14   3    3.63    0.85 
  -4  14  -3   14.12    1.20 
   4 -14   3   11.96    1.20 
  -5  14  -3    1.87    0.58 
   5 -14   3    1.51    0.63 
   5 -14   3    0.95    0.59 
  -6  14  -3   -1.54    0.58 
   6 -14   3   -1.98    0.76 
   6 -14   3   -0.62    0.70 
  -7  14  -3    2.15    0.73 
   7 -14   3    0.88    0.79 
   7 -14   3    1.86    0.89 
  -8  14  -3   -0.81    0.63 
   8 -14   3   -0.08    0.83 
   8 -14   3   -0.33    0.77 
  -9  14  -3    1.04    0.73 
   9 -14   3    1.52    0.93 
   9 -14   3    1.63    0.88 
 -10  14  -3   -0.63    0.46 
  10 -14   3   -0.01    0.87 
  10 -14   3   -0.17    0.65 
 -11  14  -3   -0.62    0.50 
  11 -14   3    1.42    1.00 
  11 -14   3   -1.33    0.58 
 -12  14  -3   -0.46    0.74 
  12 -14   3   -1.68    0.88 
  12 -14   3    1.07    1.05 
 -13  14  -3   -0.23    0.58 
  13 -14   3    0.42    1.07 
   6  13  -3    1.52    1.07 
  -6 -13   3    1.17    0.83 
   5  13  -3    0.57    0.92 
  -5 -13   3   -0.83    0.64 
   4  13  -3    1.03    0.88 
  -4 -13   3   -0.11    0.71 
   3  13  -3    0.04    0.58 
   3  13  -3    1.01    0.64 
  -3 -13   3    0.60    0.75 
   2  13  -3    1.54    0.84 
   2  13  -3    1.27    0.68 
  -2 -13   3    2.55    0.78 
   1  13  -3   -0.76    0.60 
   1  13  -3    0.15    0.52 
  -1 -13   3   -0.30    0.44 
  -1 -13   3   -0.53    0.37 
   0  13  -3    8.79    0.93 
   0 -13   3    8.58    1.07 
   0 -13   3    9.20    0.73 
  -1  13  -3    7.91    0.98 
   1 -13   3   10.41    0.78 
   1 -13   3    7.59    0.97 
  -2  13  -3   38.43    1.83 
   2 -13   3   37.77    1.86 
  -3  13  -3   -0.26    0.58 
   3 -13   3    0.16    0.67 
  -4  13  -3    1.87    0.69 
   4 -13   3    3.06    0.79 
  -5  13  -3    5.34    0.84 
   5 -13   3    5.30    0.89 
   5 -13   3    6.58    0.69 
   5 -13   3    6.01    0.85 
  -6  13  -3    0.45    0.48 
   6 -13   3    0.02    0.53 
   6 -13   3    0.24    0.43 
   6 -13   3    0.43    0.76 
  -7  13  -3    0.55    0.49 
   7 -13   3    2.09    0.85 
   7 -13   3    1.89    0.42 
   7 -13   3    0.29    0.57 
  -8  13  -3   -0.64    0.43 
   8 -13   3   -0.77    0.52 
   8 -13   3    1.02    0.69 
  -9  13  -3    0.08    0.65 
   9 -13   3    1.72    0.93 
   9 -13   3    1.58    0.88 
 -10  13  -3    1.07    0.72 
 -10  13  -3    1.60    0.58 
  10 -13   3    2.45    0.98 
  10 -13   3    1.58    0.72 
 -11  13  -3    0.37    0.73 
 -11  13  -3   -0.02    0.64 
  11 -13   3    1.02    0.93 
  11 -13   3    0.30    0.93 
 -12  13  -3    1.66    0.80 
 -12  13  -3    2.25    0.67 
  12 -13   3    1.58    1.02 
  12 -13   3    1.13    0.80 
 -13  13  -3    0.12    0.74 
 -13  13  -3   -0.18    0.68 
  13 -13   3    0.35    1.06 
  13 -13   3   -0.01    0.99 
   7  12  -3    2.08    1.13 
  -7 -12   3    2.43    0.91 
   6  12  -3   -0.53    0.92 
  -6 -12   3    1.06    0.78 
   5  12  -3    0.43    0.88 
  -5 -12   3    1.54    0.78 
   4  12  -3   26.07    1.38 
   4  12  -3   27.13    1.55 
  -4 -12   3   25.42    1.59 
   3  12  -3    1.28    0.59 
   3  12  -3    1.28    0.79 
  -3 -12   3    0.94    0.54 
   2  12  -3    1.60    0.62 
   2  12  -3    3.12    0.65 
  -2 -12   3    3.28    0.46 
  -2 -12   3    1.56    0.72 
   1  12  -3    0.03    0.53 
   1  12  -3    1.12    0.57 
  -1 -12   3    0.30    0.62 
  -1 -12   3    1.18    0.39 
   0  12  -3   11.99    1.01 
   0 -12   3   11.17    1.08 
   0 -12   3   13.09    0.82 
  -1  12  -3   -1.21    0.56 
   1 -12   3    0.15    0.38 
   1 -12   3    0.66    0.48 
  -2  12  -3    2.93    0.71 
   2 -12   3    1.68    0.67 
   2 -12   3    0.52    0.39 
  -3  12  -3   13.14    1.00 
   3 -12   3   12.92    1.08 
  -4  12  -3   25.77    1.31 
   4 -12   3   26.19    1.37 
   4 -12   3   27.63    1.41 
  -5  12  -3    1.29    0.48 
   5 -12   3    1.00    0.45 
   5 -12   3    0.61    0.51 
   5 -12   3   -0.37    0.68 
  -6  12  -3    1.61    0.64 
   6 -12   3    0.14    0.36 
   6 -12   3    0.75    0.57 
   6 -12   3   -0.47    0.65 
  -7  12  -3    1.06    0.52 
   7 -12   3    0.34    0.57 
   7 -12   3    1.29    0.60 
   7 -12   3    1.06    0.36 
  -8  12  -3    9.89    0.94 
  -8  12  -3    7.97    0.88 
   8 -12   3   10.97    1.21 
   8 -12   3   11.03    1.06 
   8 -12   3    9.55    0.63 
  -9  12  -3    0.74    0.63 
  -9  12  -3    1.44    0.69 
   9 -12   3    1.47    0.71 
   9 -12   3    0.98    0.82 
 -10  12  -3    0.28    0.63 
 -10  12  -3    0.85    0.68 
  10 -12   3   -0.23    0.80 
  10 -12   3    0.22    0.88 
 -11  12  -3    5.37    0.91 
 -11  12  -3    8.56    1.08 
  11 -12   3    7.25    1.16 
  11 -12   3    5.95    0.98 
 -12  12  -3    0.44    0.68 
 -12  12  -3   -0.61    0.48 
  12 -12   3    0.27    0.93 
  12 -12   3    0.19    0.70 
 -13  12  -3    1.10    0.72 
 -13  12  -3    0.13    0.56 
  13 -12   3    2.29    1.03 
  13 -12   3    0.10    0.95 
   8  11  -3    7.84    1.36 
  -8 -11   3    6.56    1.11 
   7  11  -3    2.81    1.09 
  -7 -11   3    1.44    0.66 
   6  11  -3   13.15    1.42 
  -6 -11   3    8.56    0.98 
   5  11  -3    1.01    0.68 
   5  11  -3    0.07    0.79 
  -5 -11   3   -0.70    0.62 
   4  11  -3    2.29    0.61 
   4  11  -3    3.10    0.73 
  -4 -11   3    3.05    0.78 
  -4 -11   3    3.15    0.43 
   3  11  -3    1.64    0.57 
   3  11  -3    2.38    0.77 
  -3 -11   3    2.00    0.72 
   2  11  -3   11.05    1.07 
   2  11  -3   11.99    0.95 
  -2 -11   3   12.27    0.72 
  -2 -11   3   12.11    1.06 
   1  11  -3   -1.40    0.54 
  -1 -11   3   -0.34    0.28 
  -1 -11   3   -0.45    0.57 
   0  11  -3    7.90    0.78 
   0 -11   3    8.59    0.83 
   0 -11   3    8.84    0.63 
  -1  11  -3   68.42    2.49 
   1 -11   3   73.63    2.58 
   1 -11   3   68.86    2.25 
  -2  11  -3    3.85    0.67 
   2 -11   3    4.37    0.50 
   2 -11   3    2.63    0.66 
  -3  11  -3    0.22    0.38 
   3 -11   3    0.20    0.40 
   3 -11   3   -0.36    0.33 
  -4  11  -3    0.84    0.53 
   4 -11   3    1.39    0.47 
   4 -11   3    1.93    0.63 
   4 -11   3    1.05    0.61 
  -5  11  -3   21.70    1.13 
   5 -11   3   22.07    0.98 
   5 -11   3   23.24    1.30 
   5 -11   3   19.32    1.28 
  -6  11  -3   68.59    2.47 
   6 -11   3   66.66    2.16 
   6 -11   3   72.16    2.62 
   6 -11   3   73.88    2.64 
  -7  11  -3   68.89    2.53 
  -7  11  -3   72.58    2.52 
   7 -11   3   70.84    2.59 
   7 -11   3   68.38    2.13 
   7 -11   3   71.34    2.62 
  -8  11  -3    9.50    0.93 
  -8  11  -3   11.30    1.08 
   8 -11   3   13.47    1.21 
   8 -11   3   10.40    1.02 
  -9  11  -3    3.66    0.78 
  -9  11  -3    2.71    0.69 
   9 -11   3    3.28    0.91 
   9 -11   3    3.61    0.77 
 -10  11  -3    0.47    0.62 
 -10  11  -3    0.85    0.66 
  10 -11   3    1.84    0.74 
  10 -11   3   -1.17    0.74 
 -11  11  -3    1.48    0.73 
 -11  11  -3    2.17    0.73 
  11 -11   3    2.58    0.95 
  11 -11   3    2.23    0.95 
 -12  11  -3    1.69    0.78 
 -12  11  -3    0.10    0.64 
  12 -11   3    1.95    0.97 
  12 -11   3    1.96    0.95 
 -13  11  -3    6.01    1.03 
 -13  11  -3    3.67    0.86 
  13 -11   3    4.58    1.14 
  13 -11   3    5.08    1.18 
 -14  11  -3    5.63    1.17 
 -14  11  -3    6.94    1.10 
  14 -11   3    4.33    1.21 
  14 -11   3    4.94    1.23 
   8  10  -3   -1.62    0.86 
  -8 -10   3    0.26    0.73 
   7  10  -3    1.43    0.74 
  -7 -10   3    1.38    0.77 
   6  10  -3    1.65    0.69 
  -6 -10   3    0.97    0.71 
   5  10  -3    6.34    0.70 
   5  10  -3    8.98    1.10 
  -5 -10   3    6.03    0.81 
  -5 -10   3    7.31    0.55 
   4  10  -3   45.88    1.83 
   4  10  -3   50.89    2.08 
  -4 -10   3   50.11    1.66 
  -4 -10   3   48.52    2.08 
   3  10  -3   27.89    1.27 
   3  10  -3   29.98    1.56 
  -3 -10   3   25.75    1.45 
   2  10  -3    4.74    0.63 
   2  10  -3    5.84    0.71 
  -2 -10   3    6.09    0.78 
   1  10  -3   12.39    1.00 
  -1 -10   3   14.03    0.73 
  -1 -10   3   14.80    0.93 
   0  10  -3    5.62    0.70 
   0  10  -3    5.06    0.70 
   0  10  -3    4.49    0.67 
   0 -10   3    5.79    0.66 
   0 -10   3    5.24    0.48 
  -1  10  -3    6.03    0.70 
  -1  10  -3    4.59    0.62 
  -1  10  -3    4.53    0.67 
   1 -10   3    4.79    0.60 
   1 -10   3    4.42    0.45 
  -2  10  -3   14.03    1.04 
  -2  10  -3   12.96    0.92 
  -2  10  -3   13.07    0.93 
   2 -10   3   12.05    0.95 
   2 -10   3   12.71    0.73 
   2 -10   3   12.40    1.10 
  -3  10  -3   28.66    1.33 
  -3  10  -3   30.86    1.35 
   3 -10   3   30.72    1.43 
   3 -10   3   29.52    1.21 
   3 -10   3   28.86    1.33 
   3 -10   3   27.95    1.38 
  -4  10  -3    1.37    0.51 
  -4  10  -3    0.33    0.47 
   4 -10   3   -0.36    0.41 
   4 -10   3    1.63    0.56 
   4 -10   3    1.06    0.56 
   4 -10   3    0.75    0.38 
  -5  10  -3    4.83    0.58 
  -5  10  -3    6.49    0.73 
  -5  10  -3    6.80    0.67 
   5 -10   3    6.73    0.78 
   5 -10   3    5.07    0.66 
   5 -10   3    4.80    0.45 
  -6  10  -3    8.69    0.76 
  -6  10  -3    9.34    0.84 
   6 -10   3   10.15    0.96 
   6 -10   3   10.95    0.91 
   6 -10   3   10.37    0.59 
  -7  10  -3   24.08    1.30 
  -7  10  -3   25.57    1.23 
   7 -10   3   26.32    0.96 
   7 -10   3   25.89    1.43 
   7 -10   3   24.84    1.43 
  -8  10  -3    3.10    0.68 
  -8  10  -3    1.65    0.59 
   8 -10   3    2.96    0.79 
   8 -10   3    4.92    0.89 
  -9  10  -3    3.28    0.62 
  -9  10  -3    3.74    0.66 
   9 -10   3    3.52    0.72 
   9 -10   3    4.34    0.92 
 -10  10  -3    2.54    0.47 
 -10  10  -3    2.60    0.63 
 -10  10  -3    1.82    0.68 
  10 -10   3    2.15    0.68 
  10 -10   3    3.26    0.91 
 -11  10  -3    5.71    0.89 
 -11  10  -3    6.48    0.67 
 -11  10  -3    6.36    0.93 
  11 -10   3    5.61    1.06 
  11 -10   3    6.42    1.09 
 -12  10  -3    5.95    0.97 
 -12  10  -3    5.73    0.90 
  12 -10   3    6.99    1.14 
  12 -10   3    6.68    1.10 
 -13  10  -3    0.04    0.65 
 -13  10  -3    0.88    0.78 
  13 -10   3    0.76    0.88 
  13 -10   3    1.76    1.01 
 -14  10  -3    3.11    0.85 
 -14  10  -3    4.55    0.85 
  14 -10   3    4.02    0.98 
  14 -10   3    2.55    1.07 
   9   9  -3   -0.70    1.00 
   9   9  -3   -0.73    0.68 
  -9  -9   3    1.08    0.80 
   8   9  -3    3.15    1.03 
  -8  -9   3    2.35    0.82 
   7   9  -3    3.71    1.02 
  -7  -9   3    4.08    0.74 
   6   9  -3   10.29    1.14 
   6   9  -3    9.32    0.75 
  -6  -9   3    9.12    0.94 
  -6  -9   3    8.05    0.53 
   5   9  -3   -0.42    0.49 
   5   9  -3   -0.61    0.43 
  -5  -9   3   -0.12    0.58 
  -5  -9   3   -0.39    0.28 
   4   9  -3   13.59    0.83 
   4   9  -3   13.67    1.18 
  -4  -9   3   12.82    1.05 
  -4  -9   3   14.25    0.73 
   3   9  -3   12.85    0.82 
   3   9  -3   11.65    1.02 
  -3  -9   3   11.68    0.98 
   2   9  -3   10.25    0.89 
   2   9  -3   10.44    0.83 
   2   9  -3   10.08    0.80 
  -2  -9   3    9.15    0.79 
   1   9  -3   26.21    1.19 
   1   9  -3   23.28    1.18 
   1   9  -3   27.14    1.20 
  -1  -9   3   26.43    1.28 
  -1  -9   3   27.11    0.99 
   0   9  -3    3.68    0.59 
   0   9  -3    3.68    0.54 
   0   9  -3    3.79    0.58 
   0  -9   3    4.17    0.40 
   0  -9   3    2.93    0.48 
   0  -9   3    3.18    0.56 
  -1   9  -3    7.25    0.70 
  -1   9  -3    8.18    0.69 
  -1   9  -3    7.78    0.67 
   1  -9   3    7.37    0.73 
   1  -9   3    6.77    0.69 
   1  -9   3    6.94    0.51 
  -2   9  -3   23.60    1.09 
  -2   9  -3   26.56    1.19 
  -2   9  -3   24.71    1.12 
   2  -9   3   23.31    1.20 
   2  -9   3   27.37    1.07 
   2  -9   3   26.87    1.15 
  -3   9  -3   11.61    0.84 
  -3   9  -3   12.45    0.88 
  -3   9  -3   14.17    0.91 
   3  -9   3   15.03    0.82 
   3  -9   3   10.69    0.86 
   3  -9   3   12.25    0.93 
   3  -9   3   12.14    0.73 
  -4   9  -3    0.59    0.37 
  -4   9  -3    0.88    0.46 
  -4   9  -3   -0.31    0.39 
  -4   9  -3    0.17    0.33 
   4  -9   3    0.53    0.28 
   4  -9   3    0.14    0.33 
   4  -9   3    1.66    0.52 
   4  -9   3    0.71    0.49 
   4  -9   3    0.41    0.38 
  -5   9  -3    3.50    0.50 
  -5   9  -3    2.74    0.53 
  -5   9  -3    3.79    0.58 
  -5   9  -3    2.57    0.46 
   5  -9   3    3.31    0.34 
   5  -9   3    2.49    0.48 
   5  -9   3    1.87    0.57 
   5  -9   3    1.88    0.48 
   5  -9   3    3.41    0.53 
  -6   9  -3    0.15    0.40 
  -6   9  -3    0.42    0.34 
  -6   9  -3   -0.19    0.33 
   6  -9   3    0.91    0.54 
   6  -9   3    0.06    0.23 
   6  -9   3   -0.56    0.42 
   6  -9   3    0.26    0.54 
  -7   9  -3    0.35    0.46 
  -7   9  -3    0.34    0.43 
   7  -9   3   -0.69    0.54 
   7  -9   3    0.37    0.56 
  -8   9  -3   30.04    1.38 
  -8   9  -3   27.66    1.40 
   8  -9   3   31.83    1.56 
   8  -9   3   27.78    1.44 
  -9   9  -3    3.21    0.67 
  -9   9  -3    3.83    0.74 
  -9   9  -3    3.01    0.46 
   9  -9   3    4.05    0.88 
   9  -9   3    3.27    0.83 
 -10   9  -3    1.57    0.63 
 -10   9  -3   -0.50    0.41 
 -10   9  -3    0.36    0.40 
  10  -9   3    1.96    0.79 
  10  -9   3   -0.72    0.71 
 -11   9  -3    3.97    0.59 
 -11   9  -3    4.43    0.83 
 -11   9  -3    2.26    0.71 
  11  -9   3    3.62    0.98 
  11  -9   3    3.38    0.93 
 -12   9  -3   15.18    1.32 
 -12   9  -3   12.67    1.15 
 -12   9  -3   12.86    0.97 
  12  -9   3   15.22    1.38 
  12  -9   3   13.51    1.40 
 -13   9  -3    1.86    0.71 
 -13   9  -3    2.90    0.71 
  13  -9   3    0.73    0.95 
  13  -9   3   -0.49    0.88 
 -14   9  -3    4.26    0.89 
 -14   9  -3    5.70    1.03 
  14  -9   3    2.58    1.14 
  14  -9   3    5.40    1.17 
  10   8  -3    4.01    1.21 
 -10  -8   3    3.29    0.94 
   9   8  -3    0.02    0.80 
   9   8  -3    0.98    0.97 
  -9  -8   3   -1.28    0.65 
   8   8  -3    0.89    0.68 
  -8  -8   3    0.41    0.70 
   7   8  -3   -0.26    0.78 
  -7  -8   3    0.82    0.67 
  -7  -8   3    0.57    0.30 
   6   8  -3    5.81    0.83 
   6   8  -3    5.46    0.56 
  -6  -8   3    5.09    0.43 
  -6  -8   3    6.84    0.90 
   5   8  -3    0.27    0.39 
   5   8  -3   -2.05    0.61 
  -5  -8   3   -0.27    0.26 
  -5  -8   3    0.32    0.43 
   4   8  -3   48.26    1.93 
   4   8  -3   48.23    1.69 
  -4  -8   3   55.13    2.02 
  -4  -8   3   50.19    1.58 
   3   8  -3    5.54    0.73 
   3   8  -3    5.35    0.62 
   3   8  -3    5.05    0.52 
  -3  -8   3    4.98    0.60 
  -3  -8   3    3.60    0.35 
   2   8  -3    5.17    0.63 
   2   8  -3    4.50    0.63 
  -2  -8   3    5.03    0.54 
  -2  -8   3    3.77    0.51 
   1   8  -3    0.30    0.38 
   1   8  -3   -0.14    0.42 
   1   8  -3    0.63    0.43 
  -1  -8   3   -0.07    0.28 
  -1  -8   3   -0.47    0.42 
  -1  -8   3    0.13    0.21 
   0   8  -3   24.43    1.13 
   0   8  -3   23.81    1.05 
   0   8  -3   22.87    1.13 
   0  -8   3   24.86    0.93 
   0  -8   3   22.35    1.06 
   0  -8   3   24.74    1.06 
  -1   8  -3    9.68    0.73 
  -1   8  -3    9.51    0.68 
  -1   8  -3    9.19    0.63 
   1  -8   3    9.48    0.59 
   1  -8   3    9.58    0.75 
   1  -8   3    9.14    0.75 
  -2   8  -3    8.00    0.63 
  -2   8  -3    9.29    0.71 
  -2   8  -3    5.78    0.63 
   2  -8   3    7.66    0.63 
   2  -8   3    7.21    0.61 
   2  -8   3    8.19    0.57 
  -3   8  -3   10.57    0.73 
  -3   8  -3   11.28    0.80 
  -3   8  -3   11.35    0.69 
  -3   8  -3   11.01    0.69 
   3  -8   3    9.56    0.77 
   3  -8   3   10.26    0.77 
   3  -8   3   11.93    0.69 
   3  -8   3   10.06    0.80 
  -4   8  -3    0.81    0.38 
  -4   8  -3    1.34    0.47 
  -4   8  -3    1.51    0.46 
  -4   8  -3    1.63    0.38 
   4  -8   3    1.72    0.44 
   4  -8   3    1.68    0.41 
   4  -8   3    1.05    0.28 
   4  -8   3    0.93    0.49 
   4  -8   3    1.50    0.50 
  -5   8  -3   19.20    0.99 
  -5   8  -3   15.34    0.92 
  -5   8  -3   18.63    0.98 
  -5   8  -3   17.25    0.89 
   5  -8   3   18.27    1.02 
   5  -8   3   15.80    1.00 
   5  -8   3   16.63    1.03 
   5  -8   3   15.14    0.83 
   5  -8   3   17.04    0.66 
  -6   8  -3    1.21    0.48 
  -6   8  -3    2.20    0.42 
  -6   8  -3    1.45    0.48 
  -6   8  -3    0.77    0.37 
   6  -8   3    1.60    0.46 
   6  -8   3    1.17    0.43 
   6  -8   3    1.98    0.48 
   6  -8   3    0.56    0.42 
  -7   8  -3    0.93    0.48 
  -7   8  -3    1.59    0.56 
  -7   8  -3    1.60    0.31 
  -7   8  -3    1.79    0.51 
  -7   8  -3    1.06    0.46 
   7  -8   3    2.06    0.52 
   7  -8   3    0.72    0.57 
  -8   8  -3   -0.44    0.42 
  -8   8  -3    0.90    0.40 
  -8   8  -3    0.65    0.30 
   8  -8   3    0.14    0.46 
   8  -8   3    0.43    0.59 
  -9   8  -3    6.08    0.58 
  -9   8  -3    6.53    0.75 
  -9   8  -3    8.23    0.85 
   9  -8   3    6.98    0.84 
   9  -8   3   10.96    1.04 
 -10   8  -3   12.74    1.11 
 -10   8  -3   11.61    0.83 
 -10   8  -3   11.01    0.99 
  10  -8   3   13.93    1.25 
  10  -8   3   12.11    1.15 
 -11   8  -3    2.81    0.57 
 -11   8  -3    2.50    0.74 
 -11   8  -3    2.31    0.73 
  11  -8   3    2.02    0.90 
  11  -8   3    2.22    0.85 
 -12   8  -3    4.45    0.78 
 -12   8  -3    3.60    0.64 
 -12   8  -3    2.82    0.81 
  12  -8   3    2.48    0.87 
  12  -8   3    2.81    0.98 
 -13   8  -3    0.20    0.65 
 -13   8  -3    0.49    0.54 
 -13   8  -3    2.60    0.69 
  13  -8   3    0.11    0.95 
  13  -8   3    1.39    0.74 
 -14   8  -3    0.44    0.68 
 -14   8  -3   -0.41    0.51 
  14  -8   3    0.16    0.73 
  14  -8   3   -2.77    0.85 
 -11  -7   3    0.04    0.58 
  10   7  -3    3.97    1.00 
  10   7  -3    2.18    1.05 
 -10  -7   3    3.54    0.91 
   9   7  -3    8.78    1.15 
   9   7  -3   10.47    1.31 
  -9  -7   3    9.01    1.11 
   8   7  -3    0.83    0.64 
   8   7  -3    0.02    0.75 
  -8  -7   3    1.72    0.35 
  -8  -7   3    1.93    0.75 
   7   7  -3   -0.25    0.74 
  -7  -7   3   -0.19    0.27 
  -7  -7   3    0.54    0.62 
   6   7  -3    9.82    0.98 
   6   7  -3   11.45    0.65 
  -6  -7   3    9.67    0.57 
  -6  -7   3   10.57    0.98 
   5   7  -3   -0.10    0.58 
   5   7  -3    0.35    0.33 
  -5  -7   3   -0.17    0.22 
  -5  -7   3    0.05    0.36 
   4   7  -3   32.19    1.18 
   4   7  -3   34.51    1.43 
   4   7  -3   30.40    1.46 
  -4  -7   3   32.41    1.08 
  -4  -7   3   31.99    1.43 
   3   7  -3    3.79    0.43 
   3   7  -3    3.80    0.52 
   3   7  -3    3.10    0.57 
  -3  -7   3    2.97    0.31 
  -3  -7   3    4.73    0.61 
  -3  -7   3    5.11    0.61 
   2   7  -3    1.49    0.40 
   2   7  -3    2.16    0.50 
  -2  -7   3    1.28    0.36 
  -2  -7   3    2.01    0.49 
   1   7  -3    5.23    0.53 
   1   7  -3    4.97    0.52 
  -1  -7   3    5.37    0.59 
  -1  -7   3    5.23    0.36 
  -1  -7   3    5.47    0.58 
   0   7  -3    4.62    0.48 
   0   7  -3    5.53    0.56 
   0   7  -3    4.18    0.48 
   0  -7   3    4.63    0.53 
   0  -7   3    5.42    0.58 
   0  -7   3    4.95    0.39 
  -1   7  -3    1.32    0.40 
  -1   7  -3    1.14    0.42 
  -1   7  -3    1.22    0.41 
   1  -7   3    1.31    0.43 
   1  -7   3    1.48    0.27 
   1  -7   3    1.20    0.33 
  -2   7  -3   89.70    2.86 
  -2   7  -3   94.03    2.88 
  -2   7  -3   95.63    2.86 
   2  -7   3   98.51    2.78 
   2  -7   3   93.65    2.89 
   2  -7   3   98.97    2.90 
   2  -7   3   90.44    2.88 
  -3   7  -3   -0.21    0.36 
  -3   7  -3    0.09    0.35 
  -3   7  -3    0.17    0.29 
  -3   7  -3    0.23    0.28 
   3  -7   3    0.38    0.41 
   3  -7   3    0.17    0.41 
   3  -7   3   -0.47    0.27 
   3  -7   3    0.76    0.35 
  -4   7  -3   13.82    0.73 
  -4   7  -3   13.44    0.83 
  -4   7  -3   13.43    0.81 
  -4   7  -3   12.14    0.70 
   4  -7   3   12.37    0.75 
   4  -7   3   13.96    0.79 
   4  -7   3   14.45    0.80 
   4  -7   3   14.18    0.87 
   4  -7   3   13.24    0.53 
  -5   7  -3    0.74    0.43 
  -5   7  -3    1.14    0.44 
  -5   7  -3   -0.64    0.37 
  -5   7  -3    0.69    0.39 
   5  -7   3    0.98    0.39 
   5  -7   3    0.29    0.29 
   5  -7   3    1.77    0.53 
   5  -7   3    0.86    0.22 
   5  -7   3    0.71    0.38 
  -6   7  -3    5.77    0.63 
  -6   7  -3    8.24    0.70 
  -6   7  -3    6.41    0.65 
  -6   7  -3    5.95    0.43 
   6  -7   3    5.58    0.70 
   6  -7   3    6.84    0.73 
   6  -7   3    6.89    0.72 
   6  -7   3    6.11    0.62 
  -7   7  -3    7.31    0.74 
  -7   7  -3    6.97    0.68 
  -7   7  -3    7.91    0.73 
  -7   7  -3    8.09    0.71 
  -7   7  -3    6.85    0.51 
   7  -7   3    9.48    0.83 
   7  -7   3    7.97    0.81 
   7  -7   3    7.16    0.80 
  -8   7  -3    6.41    0.67 
  -8   7  -3    9.85    0.82 
  -8   7  -3    8.23    0.74 
  -8   7  -3    9.00    0.62 
   8  -7   3    8.49    0.85 
   8  -7   3    8.03    0.80 
  -9   7  -3    3.45    0.61 
  -9   7  -3    3.70    0.50 
  -9   7  -3    4.71    0.68 
   9  -7   3    4.29    0.73 
   9  -7   3    2.69    0.77 
 -10   7  -3    6.51    0.79 
 -10   7  -3    4.67    0.60 
 -10   7  -3    3.19    0.60 
  10  -7   3    4.97    0.79 
  10  -7   3    4.05    0.83 
 -11   7  -3    7.71    0.88 
 -11   7  -3    7.46    0.88 
 -11   7  -3    5.12    0.69 
  11  -7   3    8.04    0.99 
  11  -7   3    7.10    0.99 
 -12   7  -3    2.78    0.78 
 -12   7  -3    0.85    0.63 
 -12   7  -3    2.36    0.61 
  12  -7   3   -0.38    0.77 
  12  -7   3    0.36    0.85 
 -13   7  -3    0.32    0.57 
 -13   7  -3    0.13    0.62 
 -13   7  -3   -0.05    0.68 
  13  -7   3   -1.21    0.83 
  13  -7   3   -1.25    0.77 
 -14   7  -3    4.86    0.87 
 -14   7  -3    6.33    1.05 
  14  -7   3    3.39    1.13 
  14  -7   3    5.97    1.17 
  11   6  -3    1.62    1.05 
 -11  -6   3    1.50    0.67 
  10   6  -3    0.70    0.92 
  10   6  -3    0.96    0.84 
 -10  -6   3    0.44    0.53 
   9   6  -3    2.14    0.72 
   9   6  -3    1.49    0.70 
  -9  -6   3    0.98    0.72 
  -9  -6   3    1.55    0.42 
   8   6  -3    2.86    0.90 
   8   6  -3    2.49    0.74 
  -8  -6   3    2.36    0.60 
  -8  -6   3    3.04    0.42 
   7   6  -3   10.11    1.09 
  -7  -6   3   11.11    0.94 
  -7  -6   3    9.11    0.58 
   6   6  -3    0.35    0.63 
  -6  -6   3   -0.12    0.37 
  -6  -6   3    0.25    0.23 
   5   6  -3   11.98    0.90 
   5   6  -3   12.55    0.62 
   5   6  -3   12.80    0.91 
  -5  -6   3   12.55    0.56 
  -5  -6   3   10.94    0.89 
   4   6  -3   21.96    1.06 
   4   6  -3   22.47    1.08 
   4   6  -3   21.28    0.85 
  -4  -6   3   21.40    1.07 
  -4  -6   3   22.11    1.12 
  -4  -6   3   22.97    0.78 
   3   6  -3   33.30    1.33 
   3   6  -3   32.11    1.32 
   3   6  -3   33.93    1.15 
  -3  -6   3   33.78    1.08 
  -3  -6   3   35.49    1.36 
  -3  -6   3   34.01    1.38 
   2   6  -3   40.32    1.53 
   2   6  -3   42.10    1.52 
  -2  -6   3   43.11    1.51 
  -2  -6   3   41.86    1.52 
   1   6  -3    4.26    0.50 
   1   6  -3    4.94    0.51 
  -1  -6   3    3.86    0.50 
  -1  -6   3    5.09    0.47 
   0   6  -3   12.42    0.71 
   0   6  -3   12.85    0.66 
   0   6  -3   13.72    0.73 
   0  -6   3   13.38    0.66 
   0  -6   3   12.96    0.54 
   0  -6   3   12.08    0.72 
  -1   6  -3    3.42    0.37 
  -1   6  -3    3.42    0.43 
  -1   6  -3    3.86    0.39 
   1  -6   3    3.03    0.37 
   1  -6   3    3.06    0.36 
   1  -6   3    3.05    0.30 
  -2   6  -3    4.85    0.47 
  -2   6  -3    5.57    0.46 
  -2   6  -3    5.99    0.46 
  -2   6  -3    5.91    0.43 
   2  -6   3    4.88    0.52 
   2  -6   3    5.12    0.42 
   2  -6   3    4.81    0.48 
   2  -6   3    5.90    0.47 
  -3   6  -3   35.02    1.27 
  -3   6  -3   34.86    1.24 
  -3   6  -3   38.12    1.30 
  -3   6  -3   34.15    1.23 
   3  -6   3   36.02    1.27 
   3  -6   3   37.67    1.25 
   3  -6   3   34.58    1.27 
   3  -6   3   32.53    1.25 
   3  -6   3   33.34    1.04 
  -4   6  -3   14.09    0.76 
  -4   6  -3   14.77    0.78 
  -4   6  -3   14.19    0.71 
  -4   6  -3   13.28    0.70 
   4  -6   3   14.47    0.82 
   4  -6   3   13.18    0.48 
   4  -6   3   13.59    0.73 
   4  -6   3   13.48    0.79 
   4  -6   3   13.97    0.74 
  -5   6  -3    0.75    0.42 
  -5   6  -3    0.16    0.38 
  -5   6  -3   -0.18    0.36 
  -5   6  -3    0.24    0.22 
   5  -6   3    0.49    0.34 
   5  -6   3   -0.05    0.36 
   5  -6   3    1.34    0.40 
   5  -6   3    0.79    0.45 
  -6   6  -3    1.11    0.41 
  -6   6  -3    0.35    0.25 
  -6   6  -3   -0.16    0.40 
  -6   6  -3    0.30    0.43 
  -6   6  -3    0.32    0.37 
   6  -6   3    0.35    0.40 
   6  -6   3   -0.13    0.47 
   6  -6   3   -0.67    0.43 
   6  -6   3    0.42    0.37 
  -7   6  -3    0.42    0.39 
  -7   6  -3    0.31    0.41 
  -7   6  -3    0.05    0.31 
  -7   6  -3    0.49    0.44 
  -7   6  -3    0.09    0.28 
   7  -6   3    0.40    0.39 
   7  -6   3    0.71    0.43 
   7  -6   3    0.17    0.46 
   7  -6   3    0.79    0.51 
  -8   6  -3    0.03    0.42 
  -8   6  -3   -0.27    0.33 
  -8   6  -3   -0.47    0.28 
  -8   6  -3    0.10    0.38 
  -8   6  -3   -0.72    0.41 
   8  -6   3   -0.22    0.48 
   8  -6   3    0.38    0.43 
  -9   6  -3    3.86    0.52 
  -9   6  -3    2.62    0.64 
  -9   6  -3    2.32    0.60 
  -9   6  -3    3.10    0.59 
   9  -6   3    1.31    0.69 
   9  -6   3    2.11    0.62 
 -10   6  -3    2.80    0.55 
 -10   6  -3    2.72    0.76 
 -10   6  -3    3.32    0.65 
  10  -6   3    3.33    0.88 
  10  -6   3    3.19    0.75 
 -11   6  -3   -0.42    0.55 
 -11   6  -3    0.59    0.48 
 -11   6  -3   -0.43    0.45 
  11  -6   3    1.18    0.65 
  11  -6   3    0.19    0.72 
 -12   6  -3    5.48    0.78 
 -12   6  -3    4.93    0.89 
 -12   6  -3    4.10    0.76 
  12  -6   3    4.54    1.05 
  12  -6   3    5.99    0.97 
 -13   6  -3    1.36    0.62 
 -13   6  -3    0.49    0.69 
 -13   6  -3    1.18    0.63 
  13  -6   3   -0.45    0.89 
  13  -6   3   -0.73    0.81 
 -14   6  -3   -0.03    0.62 
 -14   6  -3   -0.35    0.51 
 -14   6  -3   -0.37    0.63 
  14  -6   3    2.35    0.90 
  14  -6   3   -1.31    0.92 
  12   5  -3    0.75    0.95 
 -12  -5   3    0.17    0.76 
  11   5  -3    4.26    1.03 
  11   5  -3    3.21    0.88 
 -11  -5   3    1.27    0.78 
  10   5  -3    0.38    0.79 
  10   5  -3    0.56    0.88 
 -10  -5   3   -0.08    0.63 
   9   5  -3    4.53    0.83 
   9   5  -3    1.96    0.91 
  -9  -5   3    4.76    0.49 
  -9  -5   3    4.33    0.73 
   8   5  -3    1.33    0.65 
   8   5  -3    0.42    0.58 
  -8  -5   3    0.89    0.33 
  -8  -5   3    0.75    0.62 
   7   5  -3   29.79    1.51 
   7   5  -3   32.20    1.62 
  -7  -5   3   29.66    1.08 
  -7  -5   3   29.68    1.41 
   6   5  -3   19.20    1.13 
   6   5  -3   19.18    1.17 
  -6  -5   3   18.84    1.00 
  -6  -5   3   17.24    0.72 
   5   5  -3   12.95    0.90 
   5   5  -3   11.38    0.90 
   5   5  -3   11.10    0.49 
  -5  -5   3   11.63    0.84 
  -5  -5   3   11.66    0.86 
  -5  -5   3   11.04    0.51 
   4   5  -3   -0.16    0.24 
   4   5  -3    0.53    0.43 
   4   5  -3    1.23    0.49 
  -4  -5   3    0.44    0.18 
  -4  -5   3   -0.01    0.40 
  -4  -5   3    1.39    0.42 
   3   5  -3    3.10    0.33 
   3   5  -3    2.07    0.47 
   3   5  -3    1.17    0.45 
  -3  -5   3    1.91    0.43 
  -3  -5   3    2.22    0.48 
  -3  -5   3    2.20    0.22 
   2   5  -3   23.68    0.93 
   2   5  -3   22.25    0.98 
  -2  -5   3   22.74    0.91 
  -2  -5   3   20.61    0.96 
   1   5  -3    0.55    0.31 
   1   5  -3    0.94    0.32 
  -1  -5   3    0.44    0.14 
  -1  -5   3    0.32    0.30 
  -1  -5   3    0.93    0.24 
   0   5  -3   19.86    0.85 
   0   5  -3   19.98    0.84 
   0  -5   3   19.64    0.83 
   0  -5   3   21.75    0.71 
   0  -5   3   21.07    0.87 
  -1   5  -3   55.15    1.69 
  -1   5  -3   52.69    1.68 
  -1   5  -3   53.22    1.68 
  -1   5  -3   52.13    1.58 
   1  -5   3   56.52    1.72 
   1  -5   3   50.62    1.68 
   1  -5   3   53.34    1.60 
  -2   5  -3   14.28    0.64 
  -2   5  -3   14.50    0.66 
  -2   5  -3   14.63    0.64 
  -2   5  -3   14.37    0.69 
   2  -5   3   13.89    0.68 
   2  -5   3   14.82    0.64 
   2  -5   3   13.90    0.66 
   2  -5   3   14.01    0.64 
  -3   5  -3    5.52    0.47 
  -3   5  -3    5.84    0.45 
  -3   5  -3    6.56    0.47 
  -3   5  -3    5.82    0.47 
   3  -5   3    5.62    0.45 
   3  -5   3    6.01    0.47 
   3  -5   3    6.08    0.46 
   3  -5   3    5.86    0.24 
   3  -5   3    5.53    0.44 
  -4   5  -3    5.95    0.52 
  -4   5  -3    5.82    0.45 
  -4   5  -3    6.14    0.49 
  -4   5  -3    6.07    0.47 
  -4   5  -3    4.71    0.29 
   4  -5   3    4.82    0.47 
   4  -5   3    4.55    0.43 
   4  -5   3    5.88    0.53 
   4  -5   3    5.42    0.48 
  -5   5  -3    2.51    0.43 
  -5   5  -3    2.33    0.42 
  -5   5  -3    2.86    0.48 
  -5   5  -3    2.87    0.47 
  -5   5  -3    1.79    0.27 
   5  -5   3    2.08    0.42 
   5  -5   3    2.13    0.41 
   5  -5   3    0.60    0.40 
   5  -5   3    1.76    0.39 
  -6   5  -3   11.58    0.82 
  -6   5  -3   11.01    0.60 
  -6   5  -3   11.91    0.73 
  -6   5  -3   11.10    0.75 
  -6   5  -3   12.57    0.78 
   6  -5   3   10.14    0.83 
   6  -5   3   10.35    0.74 
   6  -5   3   12.08    0.87 
   6  -5   3   11.97    0.81 
  -7   5  -3   12.05    0.81 
  -7   5  -3   11.18    0.83 
  -7   5  -3   12.46    0.89 
  -7   5  -3   11.63    0.67 
  -7   5  -3   11.65    0.81 
   7  -5   3   11.69    0.83 
   7  -5   3   10.71    0.78 
   7  -5   3   12.16    0.89 
   7  -5   3   13.67    0.97 
  -8   5  -3   20.83    1.04 
  -8   5  -3   18.59    0.94 
  -8   5  -3   21.70    1.08 
  -8   5  -3   22.00    1.11 
  -8   5  -3   21.95    1.17 
   8  -5   3   19.47    1.09 
  -9   5  -3    2.31    0.53 
  -9   5  -3    3.49    0.52 
  -9   5  -3    2.24    0.49 
  -9   5  -3    3.27    0.66 
   9  -5   3    2.34    0.63 
 -10   5  -3    0.17    0.46 
 -10   5  -3    0.39    0.48 
 -10   5  -3   -0.14    0.53 
  10  -5   3   -0.81    0.57 
 -11   5  -3   12.45    1.03 
 -11   5  -3   12.84    1.09 
 -11   5  -3    9.47    0.88 
  11  -5   3   11.36    1.08 
 -12   5  -3    2.57    0.63 
 -12   5  -3    1.84    0.65 
 -12   5  -3    1.04    0.59 
  12  -5   3    0.03    0.78 
 -13   5  -3   -0.12    0.59 
 -13   5  -3    2.27    0.82 
 -13   5  -3    0.10    0.60 
  13  -5   3    1.10    0.79 
 -14   5  -3    4.46    0.83 
 -14   5  -3    5.68    0.88 
 -14   5  -3    5.00    1.03 
  14  -5   3    2.20    0.93 
  12   4  -3    1.67    0.83 
  12   4  -3   -1.40    0.95 
 -12  -4   3    1.34    0.84 
 -12  -4   3    2.18    0.68 
  11   4  -3    3.98    1.08 
  11   4  -3    3.01    0.83 
 -11  -4   3    3.58    0.73 
 -11  -4   3    3.86    0.93 
  10   4  -3    0.88    0.68 
  10   4  -3    0.91    0.88 
 -10  -4   3   -0.12    0.45 
 -10  -4   3   -0.38    0.34 
   9   4  -3    0.31    0.63 
   9   4  -3   -1.15    0.70 
  -9  -4   3    1.10    0.63 
  -9  -4   3    0.70    0.38 
   8   4  -3   -0.47    0.48 
   8   4  -3   -0.49    0.65 
   8   4  -3    0.89    0.37 
  -8  -4   3    0.52    0.33 
  -8  -4   3    1.56    0.61 
   7   4  -3   -0.49    0.58 
   7   4  -3   -0.03    0.40 
   7   4  -3    0.25    0.52 
  -7  -4   3   -0.09    0.24 
  -7  -4   3    0.06    0.38 
   6   4  -3   21.75    1.16 
   6   4  -3   20.63    1.18 
  -6  -4   3   20.60    0.80 
  -6  -4   3   23.23    1.08 
   5   4  -3   56.98    2.01 
   5   4  -3   56.45    2.03 
  -5  -4   3   58.64    1.98 
  -5  -4   3   57.32    1.68 
  -5  -4   3   58.52    1.98 
   4   4  -3    2.37    0.49 
   4   4  -3    2.72    0.24 
   4   4  -3    3.06    0.44 
  -4  -4   3    4.01    0.26 
  -4  -4   3    2.86    0.46 
  -4  -4   3    2.54    0.41 
   3   4  -3   18.62    0.83 
   3   4  -3   18.07    0.85 
   3   4  -3   18.67    0.63 
  -3  -4   3   17.19    0.82 
  -3  -4   3   17.48    0.58 
  -3  -4   3   18.01    0.80 
   2   4  -3    3.23    0.39 
   2   4  -3    3.02    0.38 
  -2  -4   3    2.70    0.38 
  -2  -4   3    3.18    0.37 
   1   4  -3  106.13    2.97 
   1   4  -3  100.70    2.95 
  -1  -4   3  104.04    2.77 
  -1  -4   3   97.60    2.95 
  -1  -4   3  103.30    2.93 
   0   4  -3   43.86    1.38 
   0   4  -3   41.38    1.23 
   0   4  -3   40.29    1.35 
   0  -4   3   43.05    1.35 
   0  -4   3   43.51    1.37 
   0  -4   3   42.54    1.24 
  -1   4  -3    0.70    0.23 
  -1   4  -3    0.41    0.31 
  -1   4  -3    0.87    0.25 
  -1   4  -3    0.69    0.38 
   1  -4   3    0.58    0.32 
   1  -4   3    1.09    0.26 
   1  -4   3    0.51    0.23 
  -2   4  -3    9.09    0.60 
  -2   4  -3   10.32    0.60 
  -2   4  -3   10.15    0.56 
  -2   4  -3   10.59    0.56 
   2  -4   3    9.41    0.61 
   2  -4   3    9.18    0.51 
   2  -4   3    9.05    0.58 
   2  -4   3   10.60    0.56 
  -3   4  -3    1.49    0.33 
  -3   4  -3    1.51    0.15 
  -3   4  -3    1.81    0.32 
  -3   4  -3    1.77    0.36 
  -3   4  -3    1.24    0.35 
   3  -4   3    1.29    0.35 
   3  -4   3    1.11    0.30 
   3  -4   3    1.76    0.38 
   3  -4   3    1.69    0.36 
  -4   4  -3    4.43    0.43 
  -4   4  -3    4.80    0.45 
  -4   4  -3    4.24    0.40 
  -4   4  -3    4.24    0.45 
  -4   4  -3    2.89    0.25 
   4  -4   3    4.10    0.41 
   4  -4   3    4.19    0.41 
   4  -4   3    3.09    0.38 
   4  -4   3    4.42    0.41 
  -5   4  -3    0.22    0.28 
  -5   4  -3    0.47    0.23 
  -5   4  -3    0.22    0.36 
  -5   4  -3   -0.50    0.33 
  -5   4  -3   -0.45    0.31 
   5  -4   3    0.28    0.31 
   5  -4   3   -0.21    0.27 
   5  -4   3   -0.29    0.31 
   5  -4   3    0.33    0.31 
  -6   4  -3    1.11    0.41 
  -6   4  -3    1.06    0.36 
  -6   4  -3    0.71    0.43 
  -6   4  -3    0.87    0.35 
  -6   4  -3    0.37    0.28 
   6  -4   3    0.69    0.40 
   6  -4   3    0.62    0.48 
   6  -4   3    0.99    0.40 
  -7   4  -3    1.63    0.41 
  -7   4  -3    2.15    0.39 
  -7   4  -3    0.73    0.36 
  -7   4  -3    1.16    0.38 
  -7   4  -3    0.96    0.35 
   7  -4   3    0.84    0.50 
   7  -4   3    1.12    0.45 
   7  -4   3    2.08    0.44 
   7  -4   3    0.99    0.37 
  -8   4  -3    3.86    0.55 
  -8   4  -3    3.54    0.61 
  -8   4  -3    4.77    0.58 
  -8   4  -3    2.41    0.51 
  -8   4  -3    2.83    0.48 
   8  -4   3    2.10    0.53 
   8  -4   3    3.10    0.67 
   8  -4   3    4.00    0.70 
  -9   4  -3   18.78    1.01 
  -9   4  -3   13.68    0.89 
  -9   4  -3   16.65    1.04 
  -9   4  -3   16.42    1.00 
   9  -4   3   16.04    1.15 
   9  -4   3   16.52    1.10 
 -10   4  -3    2.85    0.60 
 -10   4  -3    3.31    0.63 
 -10   4  -3    2.49    0.63 
 -10   4  -3    2.07    0.68 
  10  -4   3    0.74    0.60 
  10  -4   3    2.44    0.73 
 -11   4  -3    1.71    0.61 
 -11   4  -3    0.79    0.51 
 -11   4  -3    1.71    0.59 
  11  -4   3    0.42    0.65 
  11  -4   3   -0.23    0.63 
 -12   4  -3    9.88    1.14 
 -12   4  -3   11.47    1.06 
 -12   4  -3   10.04    1.00 
  12  -4   3    9.38    1.26 
  12  -4   3   11.99    1.13 
 -13   4  -3    0.41    0.59 
 -13   4  -3    0.38    0.55 
 -13   4  -3   -1.08    0.53 
  13  -4   3   -0.95    0.78 
  13  -4   3    0.30    0.70 
 -14   4  -3    9.57    1.21 
 -14   4  -3    8.89    0.99 
 -14   4  -3    5.75    0.93 
  14  -4   3    8.52    1.38 
 -13  -3   3   10.03    1.26 
  12   3  -3    7.70    1.14 
  12   3  -3    5.82    1.13 
 -12  -3   3    8.25    1.08 
 -12  -3   3    4.52    0.93 
  11   3  -3    3.00    0.80 
  11   3  -3    2.55    0.83 
 -11  -3   3    4.74    0.87 
 -11  -3   3    3.90    0.88 
 -11  -3   3    3.19    0.53 
  10   3  -3   -0.50    0.62 
  10   3  -3   -0.63    0.79 
 -10  -3   3    0.24    0.38 
 -10  -3   3   -0.46    0.41 
 -10  -3   3    1.64    0.67 
   9   3  -3    5.52    0.97 
   9   3  -3    5.89    0.62 
   9   3  -3    7.24    0.90 
  -9  -3   3    6.27    0.76 
  -9  -3   3    7.28    0.60 
   8   3  -3   16.60    0.90 
   8   3  -3   12.86    1.05 
   8   3  -3   17.12    1.13 
  -8  -3   3   15.89    0.81 
  -8  -3   3   16.28    1.13 
   7   3  -3    4.58    0.45 
   7   3  -3    4.28    0.63 
   7   3  -3    5.44    0.65 
   7   3  -3    5.41    0.71 
  -7  -3   3    3.98    0.61 
  -7  -3   3    4.11    0.40 
   6   3  -3    0.58    0.48 
   6   3  -3    0.79    0.28 
   6   3  -3   -0.02    0.44 
   6   3  -3    0.72    0.51 
  -6  -3   3    0.76    0.24 
  -6  -3   3    0.80    0.42 
  -6  -3   3    0.39    0.33 
   5   3  -3   54.34    1.91 
   5   3  -3   55.68    1.71 
   5   3  -3   57.11    1.96 
  -5  -3   3   57.88    1.92 
  -5  -3   3   57.86    1.92 
  -5  -3   3   56.99    1.68 
   4   3  -3   66.19    2.18 
   4   3  -3   68.79    2.18 
   4   3  -3   67.49    1.94 
  -4  -3   3   68.87    1.92 
  -4  -3   3   68.26    2.16 
  -4  -3   3   66.53    2.11 
   3   3  -3    4.70    0.22 
   3   3  -3    4.38    0.43 
   3   3  -3    4.16    0.43 
  -3  -3   3    4.24    0.23 
  -3  -3   3    4.93    0.43 
  -3  -3   3    4.30    0.43 
   2   3  -3    2.00    0.38 
   2   3  -3    1.00    0.33 
  -2  -3   3    2.13    0.29 
  -2  -3   3    1.82    0.31 
   1   3  -3    4.77    0.36 
   1   3  -3    5.45    0.37 
  -1  -3   3    4.77    0.34 
  -1  -3   3    4.82    0.21 
  -1  -3   3    4.64    0.38 
  -1  -3   3    5.20    0.40 
   0   3  -3    3.77    0.24 
   0   3  -3    4.38    0.33 
   0   3  -3    2.60    0.28 
   0  -3   3    4.15    0.33 
   0  -3   3    4.97    0.33 
   0  -3   3    5.03    0.29 
  -1   3  -3   16.36    0.63 
  -1   3  -3   15.63    0.66 
   1  -3   3   14.77    0.62 
   1  -3   3   15.50    0.62 
   1  -3   3   16.87    0.62 
  -2   3  -3   24.77    0.88 
  -2   3  -3   22.50    0.88 
  -2   3  -3   26.33    0.90 
  -2   3  -3   24.53    0.88 
   2  -3   3   24.89    0.90 
   2  -3   3   24.89    0.89 
   2  -3   3   24.09    0.90 
   2  -3   3   25.08    0.90 
  -3   3  -3    0.91    0.32 
  -3   3  -3    1.64    0.35 
  -3   3  -3    1.53    0.29 
  -3   3  -3    1.16    0.31 
   3  -3   3    1.76    0.30 
   3  -3   3    1.93    0.32 
   3  -3   3    0.96    0.31 
   3  -3   3    1.66    0.41 
  -4   3  -3    1.78    0.33 
  -4   3  -3    2.31    0.31 
  -4   3  -3    1.86    0.35 
  -4   3  -3    1.37    0.35 
   4  -3   3    1.82    0.38 
   4  -3   3    2.24    0.34 
   4  -3   3    1.35    0.33 
  -5   3  -3    4.64    0.43 
  -5   3  -3    3.54    0.38 
  -5   3  -3    3.12    0.47 
  -5   3  -3    4.25    0.50 
   5  -3   3    3.76    0.52 
   5  -3   3    3.17    0.43 
   5  -3   3    3.15    0.43 
   5  -3   3    2.48    0.47 
  -6   3  -3    7.80    0.61 
  -6   3  -3    8.04    0.69 
  -6   3  -3    7.07    0.68 
  -6   3  -3    8.33    0.61 
   6  -3   3    7.52    0.63 
   6  -3   3    7.85    0.62 
   6  -3   3    7.81    0.59 
   6  -3   3    8.46    0.75 
  -7   3  -3   11.70    0.72 
  -7   3  -3   10.61    0.73 
  -7   3  -3   11.49    0.84 
  -7   3  -3   10.75    0.83 
   7  -3   3   11.19    0.83 
   7  -3   3   10.27    0.76 
   7  -3   3   12.53    0.84 
   7  -3   3   11.09    0.77 
  -8   3  -3   61.28    2.12 
  -8   3  -3   57.66    1.94 
  -8   3  -3   48.81    1.90 
  -8   3  -3   57.02    2.08 
   8  -3   3   59.01    1.98 
   8  -3   3   60.76    2.06 
   8  -3   3   54.55    2.18 
  -9   3  -3    2.24    0.50 
  -9   3  -3    2.83    0.54 
  -9   3  -3    3.20    0.65 
   9  -3   3    1.93    0.55 
   9  -3   3    2.50    0.74 
 -10   3  -3    5.64    0.83 
 -10   3  -3    5.13    0.70 
 -10   3  -3    6.08    0.74 
 -10   3  -3    6.27    0.72 
  10  -3   3    3.67    0.76 
  10  -3   3    4.26    0.78 
 -11   3  -3   -0.19    0.51 
 -11   3  -3    0.38    0.47 
 -11   3  -3    0.49    0.62 
  11  -3   3    0.44    0.68 
  11  -3   3   -1.29    0.79 
 -12   3  -3   -0.26    0.54 
 -12   3  -3   -0.41    0.53 
 -12   3  -3    0.29    0.65 
  12  -3   3    0.46    0.66 
  12  -3   3   -0.92    0.59 
 -13   3  -3    1.06    0.76 
 -13   3  -3   -0.19    0.63 
 -13   3  -3    0.25    0.67 
  13  -3   3   -1.60    0.71 
  13  -3   3    0.29    0.93 
 -14   3  -3    1.20    0.85 
 -14   3  -3    1.66    0.68 
 -14   3  -3    0.47    0.68 
  14  -3   3    0.17    1.07 
  13   2  -3    0.93    1.03 
  13   2  -3    1.73    1.05 
 -13  -2   3    2.39    0.88 
 -13  -2   3    3.60    0.89 
  12   2  -3    0.18    0.90 
  12   2  -3   -1.84    0.70 
 -12  -2   3    0.14    0.68 
 -12  -2   3   -0.13    0.65 
 -12  -2   3   -0.45    0.41 
  11   2  -3    1.23    0.71 
  11   2  -3    2.23    0.78 
 -11  -2   3    1.59    0.61 
 -11  -2   3    1.90    0.69 
 -11  -2   3    0.73    0.45 
  10   2  -3    0.58    0.83 
  10   2  -3    1.22    0.53 
  10   2  -3    1.78    0.74 
 -10  -2   3    2.77    0.61 
 -10  -2   3    2.22    0.72 
 -10  -2   3    3.25    0.50 
   9   2  -3   12.07    1.13 
   9   2  -3   12.40    0.85 
   9   2  -3   14.64    1.23 
  -9  -2   3   15.25    0.84 
  -9  -2   3   13.47    1.10 
  -9  -2   3   14.58    1.16 
   8   2  -3   13.67    1.03 
   8   2  -3   13.78    1.08 
   8   2  -3   13.89    0.85 
   8   2  -3   11.89    0.97 
  -8  -2   3   14.59    1.03 
  -8  -2   3   14.51    0.76 
   7   2  -3   27.71    1.30 
   7   2  -3   31.12    1.38 
   7   2  -3   27.15    1.29 
   7   2  -3   28.85    1.12 
  -7  -2   3   28.66    1.29 
  -7  -2   3   28.61    1.07 
   6   2  -3    5.51    0.57 
   6   2  -3    4.73    0.41 
   6   2  -3    5.54    0.65 
   6   2  -3    4.68    0.61 
  -6  -2   3    3.87    0.48 
  -6  -2   3    5.36    0.42 
  -6  -2   3    4.09    0.56 
   5   2  -3   17.29    0.86 
   5   2  -3   18.68    0.73 
   5   2  -3   17.70    0.85 
   5   2  -3   18.44    0.97 
  -5  -2   3   18.00    0.88 
  -5  -2   3   18.19    0.85 
  -5  -2   3   17.80    0.72 
   4   2  -3   15.84    0.74 
   4   2  -3   16.86    0.61 
   4   2  -3   16.57    0.75 
  -4  -2   3   17.03    0.60 
  -4  -2   3   16.33    0.78 
  -4  -2   3   15.95    0.75 
   3   2  -3   28.12    0.85 
   3   2  -3   30.35    1.06 
   3   2  -3   28.38    1.00 
  -3  -2   3   29.36    1.03 
  -3  -2   3   27.35    0.85 
  -3  -2   3   29.08    1.01 
   2   2  -3   10.52    0.33 
   2   2  -3   10.21    0.55 
   2   2  -3   10.17    0.54 
  -2  -2   3   10.16    0.48 
  -2  -2   3   11.45    0.43 
  -2  -2   3    9.92    0.53 
   1   2  -3    0.18    0.13 
   1   2  -3    0.82    0.21 
  -1  -2   3    0.66    0.18 
  -1  -2   3    1.11    0.20 
  -1  -2   3    0.79    0.19 
   0   2  -3   14.03    0.50 
   0   2  -3   15.15    0.51 
   0  -2   3   16.60    0.51 
   0  -2   3   15.28    0.48 
   0  -2   3   16.73    0.53 
  -1   2  -3    0.54    0.09 
  -1   2  -3    0.02    0.07 
  -1   2  -3    0.68    0.14 
  -1   2  -3    0.05    0.07 
   1  -2   3    0.93    0.15 
   1  -2   3    0.35    0.15 
  -2   2  -3    7.02    0.46 
  -2   2  -3    9.52    0.48 
  -2   2  -3    9.24    0.42 
   2  -2   3    9.62    0.51 
   2  -2   3    9.58    0.46 
   2  -2   3    8.60    0.43 
  -3   2  -3    6.94    0.46 
  -3   2  -3    6.25    0.46 
  -3   2  -3    6.34    0.44 
  -3   2  -3    7.79    0.49 
   3  -2   3    6.16    0.49 
   3  -2   3    7.91    0.43 
   3  -2   3    6.99    0.47 
   3  -2   3    7.51    0.49 
  -4   2  -3   48.67    1.58 
  -4   2  -3   46.41    1.52 
  -4   2  -3   50.02    1.49 
  -4   2  -3   49.94    1.57 
   4  -2   3   49.74    1.56 
   4  -2   3   46.63    1.48 
   4  -2   3   46.66    1.60 
   4  -2   3   46.25    1.58 
  -5   2  -3    2.62    0.38 
  -5   2  -3    3.01    0.45 
  -5   2  -3    3.01    0.45 
  -5   2  -3    3.66    0.38 
   5  -2   3    3.44    0.43 
   5  -2   3    2.91    0.41 
   5  -2   3    3.58    0.40 
   5  -2   3    2.95    0.42 
  -6   2  -3    3.47    0.46 
  -6   2  -3    2.93    0.39 
  -6   2  -3    2.58    0.43 
  -6   2  -3    3.89    0.47 
   6  -2   3    3.21    0.48 
   6  -2   3    2.96    0.58 
   6  -2   3    3.58    0.47 
   6  -2   3    3.41    0.58 
  -7   2  -3   14.51    0.83 
  -7   2  -3   14.02    0.89 
  -7   2  -3   14.08    0.82 
  -7   2  -3   15.28    0.78 
   7  -2   3   11.63    0.94 
   7  -2   3   16.79    0.98 
   7  -2   3   14.15    0.78 
   7  -2   3   14.67    0.88 
  -8   2  -3    0.35    0.38 
  -8   2  -3   -0.12    0.43 
  -8   2  -3    1.10    0.38 
  -8   2  -3    0.64    0.48 
   8  -2   3   -0.18    0.58 
   8  -2   3    1.06    0.45 
   8  -2   3    0.44    0.44 
  -9   2  -3    1.45    0.44 
  -9   2  -3    1.96    0.53 
  -9   2  -3    1.50    0.47 
   9  -2   3    1.87    0.55 
   9  -2   3    1.15    0.55 
 -10   2  -3   35.50    1.54 
 -10   2  -3   35.98    1.70 
  10  -2   3   35.45    1.56 
  10  -2   3   29.52    1.65 
 -11   2  -3    9.28    1.04 
 -11   2  -3    8.66    0.85 
  11  -2   3    8.47    0.93 
  11  -2   3    7.93    1.15 
 -12   2  -3    5.43    0.93 
 -12   2  -3    3.19    0.76 
 -12   2  -3    1.77    0.69 
  12  -2   3    3.16    0.81 
  12  -2   3    4.06    1.08 
 -13   2  -3    0.68    0.73 
 -13   2  -3    3.39    0.88 
 -13   2  -3    1.23    0.71 
  13  -2   3    2.97    1.09 
 -14   2  -3    1.03    0.83 
 -14   2  -3    0.39    0.64 
 -14   2  -3    0.95    0.77 
  14  -2   3   -0.77    1.08 
  13   1  -3    2.43    0.89 
  13   1  -3    2.69    1.09 
 -13  -1   3    2.31    0.83 
 -13  -1   3    2.84    0.86 
  12   1  -3    1.27    0.97 
  12   1  -3   -0.36    0.78 
 -12  -1   3    0.98    0.71 
 -12  -1   3    0.70    0.46 
 -12  -1   3   -0.78    0.63 
  11   1  -3    9.46    1.07 
  11   1  -3    7.23    1.12 
 -11  -1   3   11.92    1.05 
 -11  -1   3    6.51    0.96 
 -11  -1   3    9.24    0.78 
  10   1  -3    1.27    0.80 
  10   1  -3    0.66    0.50 
  10   1  -3   -0.45    0.75 
 -10  -1   3    0.28    0.61 
 -10  -1   3    1.16    0.44 
 -10  -1   3    2.40    0.68 
   9   1  -3   -0.50    0.43 
   9   1  -3   -0.14    0.61 
   9   1  -3    0.13    0.67 
  -9  -1   3    0.13    0.13 
  -9  -1   3    0.86    0.58 
  -9  -1   3   -0.20    0.36 
  -9  -1   3    0.50    0.36 
   8   1  -3   -0.06    0.36 
   8   1  -3   -0.46    0.49 
   8   1  -3    0.07    0.50 
   8   1  -3    0.47    0.43 
  -8  -1   3    0.01    0.28 
  -8  -1   3   -0.40    0.42 
  -8  -1   3    0.65    0.48 
  -8  -1   3   -0.03    0.13 
   7   1  -3   -0.24    0.44 
   7   1  -3    0.04    0.48 
   7   1  -3   -0.54    0.25 
   7   1  -3    0.07    0.43 
  -7  -1   3    0.05    0.13 
  -7  -1   3   -0.33    0.26 
  -7  -1   3    0.06    0.37 
  -7  -1   3   -0.31    0.39 
  -7  -1   3   -0.05    0.39 
   6   1  -3   15.80    0.93 
   6   1  -3   14.49    0.73 
   6   1  -3   16.52    0.86 
   6   1  -3   15.86    0.94 
  -6  -1   3   16.60    0.95 
  -6  -1   3   15.10    0.88 
  -6  -1   3   15.87    0.80 
  -6  -1   3   17.68    0.75 
   5   1  -3   42.99    1.56 
   5   1  -3   43.49    1.37 
   5   1  -3   41.53    1.51 
   5   1  -3   41.55    1.53 
  -5  -1   3   43.08    1.38 
  -5  -1   3   44.10    1.53 
  -5  -1   3   47.39    1.61 
  -5  -1   3   45.57    1.53 
   4   1  -3    1.34    0.28 
   4   1  -3    1.39    0.29 
   4   1  -3    2.05    0.30 
   4   1  -3    1.56    0.22 
  -4  -1   3    2.22    0.34 
  -4  -1   3    1.98    0.33 
  -4  -1   3    1.50    0.22 
  -4  -1   3    1.94    0.34 
   3   1  -3    0.60    0.19 
   3   1  -3    0.65    0.31 
   3   1  -3    0.84    0.32 
   3   1  -3    0.47    0.39 
  -3  -1   3    0.52    0.18 
  -3  -1   3    1.60    0.39 
  -3  -1   3    0.05    0.29 
  -3  -1   3    0.87    0.22 
   2   1  -3    3.98    0.32 
   2   1  -3    3.74    0.31 
   2   1  -3    4.20    0.25 
   2   1  -3    3.99    0.23 
  -2  -1   3    2.43    0.27 
  -2  -1   3    3.91    0.31 
  -2  -1   3    5.38    0.32 
  -2  -1   3    4.03    0.41 
   1   1  -3    0.32    0.09 
   1   1  -3    0.63    0.17 
   1   1  -3    0.59    0.13 
  -1  -1   3    0.36    0.10 
  -1  -1   3   -0.01    0.08 
  -1  -1   3    0.77    0.14 
  -1   1  -3    0.26    0.10 
  -1   1  -3   -0.04    0.06 
  -1   1  -3   -0.02    0.04 
   1  -1   3    0.26    0.13 
   1  -1   3   -0.07    0.14 
   1  -1   3    0.61    0.17 
  -2   1  -3    2.20    0.19 
  -2   1  -3    1.44    0.27 
  -2   1  -3    1.71    0.28 
  -2   1  -3    2.26    0.29 
   2  -1   3    1.85    0.25 
   2  -1   3    1.75    0.30 
   2  -1   3    1.99    0.33 
  -3   1  -3    2.90    0.35 
  -3   1  -3    2.99    0.33 
  -3   1  -3    3.92    0.42 
  -3   1  -3    3.29    0.28 
   3  -1   3    2.70    0.38 
   3  -1   3    3.98    0.28 
   3  -1   3    3.09    0.36 
   3  -1   3    4.12    0.38 
  -4   1  -3    0.09    0.18 
  -4   1  -3   -0.06    0.20 
  -4   1  -3    0.52    0.27 
  -4   1  -3    0.14    0.22 
   4  -1   3    0.66    0.29 
   4  -1   3    0.32    0.21 
   4  -1   3    0.22    0.31 
   4  -1   3    0.40    0.33 
  -5   1  -3    2.03    0.29 
  -5   1  -3    1.74    0.41 
  -5   1  -3    2.03    0.41 
  -5   1  -3    1.83    0.35 
   5  -1   3    2.00    0.40 
   5  -1   3    2.56    0.34 
   5  -1   3    3.43    0.50 
   5  -1   3    0.97    0.34 
  -6   1  -3    5.14    0.50 
  -6   1  -3    3.81    0.48 
  -6   1  -3    4.69    0.57 
  -6   1  -3    4.41    0.43 
   6  -1   3    4.19    0.51 
   6  -1   3    4.95    0.48 
   6  -1   3    4.71    0.64 
   6  -1   3    5.06    0.55 
  -7   1  -3   46.93    1.73 
  -7   1  -3   43.20    1.55 
  -7   1  -3   43.65    1.50 
  -7   1  -3   44.64    1.63 
   7  -1   3   43.68    1.52 
   7  -1   3   39.82    1.75 
   7  -1   3   44.14    1.64 
   7  -1   3   40.63    1.71 
  -8   1  -3   45.97    1.63 
  -8   1  -3   43.31    1.77 
  -8   1  -3   40.58    1.59 
   8  -1   3   41.48    1.78 
   8  -1   3   44.74    1.71 
   8  -1   3   43.58    1.58 
  -9   1  -3    3.67    0.58 
  -9   1  -3    2.30    0.52 
  -9   1  -3    3.45    0.69 
   9  -1   3    7.51    0.79 
   9  -1   3    1.69    0.58 
 -10   1  -3    2.07    0.54 
 -10   1  -3    0.62    0.47 
 -10   1  -3    1.25    0.51 
  10  -1   3   -0.16    0.58 
  10  -1   3    0.37    0.58 
 -11   1  -3   -0.15    0.51 
 -11   1  -3   -0.30    0.44 
  11  -1   3   -0.27    0.62 
  11  -1   3   -0.43    0.58 
 -12   1  -3    6.39    0.81 
 -12   1  -3    5.43    0.84 
  12  -1   3    5.08    1.13 
  12  -1   3    4.56    0.84 
 -13   1  -3   -1.02    0.53 
 -13   1  -3    0.35    0.76 
 -13   1  -3    0.66    0.74 
  13  -1   3    0.34    1.02 
  14   0  -3    0.95    0.99 
 -14   0   3   -0.61    0.72 
 -14   0   3   -0.39    0.72 
  13   0  -3    0.71    0.89 
  13   0  -3    1.25    0.77 
 -13   0   3    1.01    0.76 
 -13   0   3    1.37    0.72 
 -13   0   3   -0.09    0.51 
  12   0  -3    0.75    0.88 
  12   0  -3    0.05    0.82 
 -12   0   3   -0.01    0.63 
 -12   0   3    0.67    0.43 
 -12   0   3   -0.48    0.63 
  11   0  -3    1.07    0.78 
  11   0  -3    0.95    0.90 
 -11   0   3    1.62    0.67 
 -11   0   3    1.20    0.49 
 -11   0   3    1.08    0.67 
  10   0  -3    7.23    0.77 
  10   0  -3    9.06    1.01 
  10   0  -3    9.07    1.05 
 -10   0   3    7.50    0.70 
 -10   0   3    6.84    0.90 
 -10   0   3    9.58    0.96 
 -10   0   3    8.40    0.49 
   9   0  -3    6.75    0.90 
   9   0  -3    7.31    0.86 
   9   0  -3    7.65    0.70 
  -9   0   3    7.54    0.84 
  -9   0   3    8.98    0.68 
  -9   0   3    7.58    0.83 
   8   0  -3    3.98    0.50 
   8   0  -3    3.20    0.68 
   8   0  -3    3.37    0.66 
   8   0  -3    3.97    0.66 
  -8   0   3    4.18    0.64 
  -8   0   3    3.70    0.60 
  -8   0   3    4.62    0.50 
   7   0  -3   50.27    1.85 
   7   0  -3   52.85    1.91 
   7   0  -3   49.03    1.93 
   7   0  -3   56.05    1.74 
  -7   0   3   52.15    1.72 
  -7   0   3   49.07    1.88 
  -7   0   3   51.42    1.88 
  -7   0   3   54.48    1.83 
   6   0  -3   22.61    1.12 
   6   0  -3   23.58    1.09 
   6   0  -3   24.16    0.94 
   6   0  -3   23.79    1.12 
  -6   0   3   23.58    1.06 
  -6   0   3   23.45    1.11 
  -6   0   3   21.51    0.93 
  -6   0   3   23.16    1.03 
   5   0  -3    1.60    0.41 
   5   0  -3    1.29    0.28 
   5   0  -3    0.49    0.40 
   5   0  -3    1.41    0.33 
  -5   0   3    1.80    0.36 
  -5   0   3    1.24    0.28 
  -5   0   3    1.37    0.37 
  -5   0   3    1.83    0.27 
   4   0  -3    4.27    0.43 
   4   0  -3    4.93    0.45 
   4   0  -3    4.94    0.33 
   4   0  -3    3.88    0.48 
  -4   0   3    4.53    0.33 
  -4   0   3    4.76    0.41 
  -4   0   3    4.10    0.40 
  -4   0   3    4.60    0.47 
  -4   0   3    5.04    0.43 
   3   0  -3    5.18    0.43 
   3   0  -3    4.57    0.33 
   3   0  -3    4.90    0.41 
   3   0  -3    5.21    0.50 
   3   0  -3    4.75    0.37 
  -3   0   3    4.31    0.43 
  -3   0   3    4.42    0.31 
  -3   0   3    5.62    0.32 
  -3   0   3    4.04    0.38 
  -3   0   3    4.80    0.36 
  -3   0   3    3.82    0.44 
   2   0  -3    0.28    0.19 
   2   0  -3    0.56    0.18 
   2   0  -3    0.21    0.17 
   2   0  -3    0.14    0.28 
   2   0  -3    0.41    0.15 
   2   0  -3    0.00    0.16 
  -2   0   3    0.06    0.06 
  -2   0   3    0.04    0.28 
  -2   0   3    0.40    0.16 
  -2   0   3    0.44    0.20 
  -2   0   3   -0.05    0.22 
   1   0  -3    3.84    0.23 
   1   0  -3    3.95    0.28 
  -1   0   3    4.00    0.28 
   0   0  -3    0.70    0.17 
   0   0  -3    0.08    0.03 
   0   0  -3    0.11    0.03 
   0   0   3    0.66    0.14 
   0   0   3    0.32    0.05 
   0   0   3    0.62    0.07 
   0   0   3    0.12    0.08 
  -1   0  -3    0.17    0.18 
  -1   0  -3    0.60    0.14 
  -1   0  -3    0.26    0.08 
  -1   0  -3    0.05    0.09 
   1   0   3    0.88    0.16 
   1   0   3    0.00    0.04 
   1   0   3    1.22    0.20 
   1   0   3   -0.01    0.10 
   1   0   3    0.43    0.19 
  -2   0  -3   52.21    1.61 
  -2   0  -3   53.33    1.60 
  -2   0  -3   54.87    1.66 
  -2   0  -3   51.68    1.43 
  -2   0  -3   52.75    1.60 
   2   0   3   55.09    1.63 
   2   0   3   54.14    1.58 
   2   0   3   52.83    1.59 
   2   0   3   51.39    1.60 
  -3   0  -3   15.61    0.66 
  -3   0  -3   13.91    0.65 
  -3   0  -3   15.92    0.69 
  -3   0  -3   15.42    0.69 
   3   0   3   15.14    0.65 
   3   0   3   15.51    0.69 
   3   0   3   15.01    0.73 
  -4   0  -3    0.13    0.30 
  -4   0  -3    0.14    0.28 
  -4   0  -3    0.57    0.25 
  -4   0  -3   -0.41    0.23 
   4   0   3    0.04    0.28 
   4   0   3   -0.53    0.22 
   4   0   3   -0.10    0.18 
   4   0   3    0.27    0.25 
  -5   0  -3   -0.23    0.28 
  -5   0  -3    0.38    0.30 
  -5   0  -3    0.61    0.30 
  -5   0  -3    0.24    0.28 
   5   0   3    0.20    0.28 
   5   0   3    0.37    0.44 
   5   0   3    0.91    0.44 
   5   0   3   -0.03    0.34 
  -6   0  -3    1.18    0.43 
  -6   0  -3    1.67    0.38 
  -6   0  -3    1.94    0.49 
  -6   0  -3    1.70    0.41 
   6   0   3    1.41    0.42 
   6   0   3    1.60    0.41 
   6   0   3    1.94    0.43 
   6   0   3    2.63    0.39 
  -7   0  -3    0.87    0.38 
  -7   0  -3    0.15    0.40 
  -7   0  -3   -0.09    0.33 
  -7   0  -3    0.24    0.33 
   7   0   3    0.00    0.36 
   7   0   3    0.20    0.53 
   7   0   3   -0.10    0.33 
   7   0   3    0.35    0.38 
  -8   0  -3    8.12    0.68 
  -8   0  -3    8.57    0.68 
  -8   0  -3    7.56    0.83 
   8   0   3    8.20    0.84 
   8   0   3    8.04    0.67 
   8   0   3    6.07    0.68 
  -9   0  -3    5.32    0.72 
  -9   0  -3    4.64    0.58 
  -9   0  -3    5.16    0.62 
   9   0   3    5.23    0.65 
   9   0   3    4.43    0.88 
 -10   0  -3   11.56    1.09 
 -10   0  -3   10.91    0.90 
 -10   0  -3   10.63    0.81 
  10   0   3    8.70    1.18 
  10   0   3    9.55    0.88 
 -11   0  -3    6.14    0.93 
 -11   0  -3    6.52    0.75 
  11   0   3    5.41    0.93 
  11   0   3    5.76    0.84 
 -12   0  -3   -0.70    0.45 
 -12   0  -3   -0.10    0.55 
  12   0   3   -0.75    0.90 
 -13   0  -3    1.22    0.80 
 -13   0  -3   -0.44    0.58 
 -13   0  -3    0.01    0.68 
  13   0   3    0.00    1.03 
  14  -1  -3   -0.45    1.08 
  14  -1  -3   -0.35    0.96 
 -14   1   3    0.85    0.76 
 -14   1   3    0.21    0.78 
 -14   1   3   -0.29    0.53 
  13  -1  -3    6.87    1.28 
  13  -1  -3    7.69    1.20 
 -13   1   3    9.89    0.91 
 -13   1   3   11.44    1.18 
 -13   1   3   11.53    1.22 
  12  -1  -3   -0.50    0.79 
  12  -1  -3    1.93    0.90 
 -12   1   3    0.69    0.63 
 -12   1   3    0.09    0.46 
 -12   1   3   -0.42    0.40 
  11  -1  -3    3.95    0.91 
  11  -1  -3    4.15    0.96 
 -11   1   3    4.53    0.84 
 -11   1   3    4.44    0.71 
 -11   1   3    4.38    0.63 
  10  -1  -3   18.96    1.39 
  10  -1  -3   19.55    1.39 
 -10   1   3   17.95    1.28 
 -10   1   3   21.48    1.13 
 -10   1   3   22.87    1.29 
   9  -1  -3   -0.14    0.59 
   9  -1  -3   -0.26    0.41 
   9  -1  -3    0.50    0.60 
   9  -1  -3   -0.42    0.42 
  -9   1   3    0.40    0.36 
  -9   1   3    0.10    0.48 
  -9   1   3    0.31    0.48 
   8  -1  -3   14.28    0.88 
   8  -1  -3   12.22    0.95 
   8  -1  -3   11.85    0.95 
   8  -1  -3   12.20    0.78 
  -8   1   3   11.04    0.88 
  -8   1   3   14.18    0.88 
  -8   1   3   12.36    0.78 
  -8   1   3   11.66    0.88 
   7  -1  -3   25.27    1.01 
   7  -1  -3   22.08    1.10 
   7  -1  -3   24.38    1.13 
   7  -1  -3   22.28    1.10 
  -7   1   3   25.88    1.18 
  -7   1   3   25.29    1.16 
  -7   1   3   21.70    0.98 
  -7   1   3   23.07    1.07 
  -7   1   3   26.34    1.08 
   6  -1  -3   20.52    0.95 
   6  -1  -3   18.90    1.05 
   6  -1  -3   19.42    1.00 
   6  -1  -3   20.92    0.86 
  -6   1   3   19.81    0.97 
  -6   1   3   19.65    0.98 
  -6   1   3   19.40    0.99 
  -6   1   3   19.05    0.85 
  -6   1   3   19.06    0.93 
   5  -1  -3   32.23    1.23 
   5  -1  -3   34.81    1.15 
   5  -1  -3   30.63    1.22 
   5  -1  -3   31.79    1.23 
  -5   1   3   32.05    1.12 
  -5   1   3   31.08    1.23 
  -5   1   3   34.44    1.18 
  -5   1   3   31.37    1.18 
  -5   1   3   32.57    1.24 
   4  -1  -3    1.17    0.32 
   4  -1  -3    1.17    0.33 
   4  -1  -3    1.80    0.36 
   4  -1  -3    1.00    0.41 
   4  -1  -3    0.76    0.23 
  -4   1   3    0.65    0.33 
  -4   1   3    1.29    0.30 
  -4   1   3    1.09    0.28 
  -4   1   3    1.02    0.34 
  -4   1   3    1.11    0.24 
   3  -1  -3   28.75    0.99 
   3  -1  -3   27.45    0.94 
   3  -1  -3   28.48    1.05 
   3  -1  -3   27.57    1.08 
   3  -1  -3   28.55    0.99 
  -3   1   3   28.69    1.05 
  -3   1   3   28.00    0.98 
  -3   1   3   28.85    0.98 
  -3   1   3   28.24    1.03 
   2  -1  -3    1.57    0.35 
   2  -1  -3    0.85    0.28 
   2  -1  -3    1.67    0.23 
   2  -1  -3    1.75    0.25 
  -2   1   3    2.05    0.25 
  -2   1   3    2.21    0.28 
  -2   1   3    1.48    0.27 
  -2   1   3    1.54    0.35 
   1  -1  -3   -0.08    0.08 
   1  -1  -3    0.06    0.12 
   1  -1  -3   -0.09    0.19 
   1  -1  -3   -0.11    0.07 
   1  -1  -3   -0.25    0.20 
  -1   1   3   -0.04    0.18 
  -1   1   3    0.12    0.11 
  -1   1   3   -0.17    0.13 
  -1   1   3   -0.02    0.02 
  -1   1   3    0.05    0.12 
   0  -1  -3    5.19    0.37 
   0  -1  -3    5.22    0.27 
   0   1   3    6.13    0.33 
   0   1   3    5.46    0.28 
   0   1   3    4.88    0.28 
  -1  -1  -3   16.61    0.62 
  -1  -1  -3   15.69    0.48 
  -1  -1  -3   16.36    0.72 
  -1  -1  -3   12.60    0.59 
   1   1   3   17.35    0.63 
   1   1   3   16.54    0.63 
   1   1   3   16.72    0.49 
   1   1   3   16.49    0.72 
   1   1   3   14.82    0.61 
  -2  -1  -3   26.94    0.97 
  -2  -1  -3   23.66    0.93 
  -2  -1  -3   24.50    0.93 
  -2  -1  -3   24.71    0.94 
   2   1   3   26.92    0.95 
   2   1   3   24.36    0.90 
   2   1   3   27.09    0.89 
   2   1   3   26.93    0.98 
  -3  -1  -3    7.68    0.51 
  -3  -1  -3    7.78    0.53 
  -3  -1  -3    7.64    0.45 
  -3  -1  -3    6.48    0.46 
   3   1   3    5.90    0.31 
   3   1   3    8.59    0.44 
   3   1   3    8.27    0.47 
   3   1   3    6.94    0.47 
   3   1   3    8.30    0.55 
   3   1   3    7.68    0.53 
  -4  -1  -3   28.02    1.04 
  -4  -1  -3   26.39    1.08 
  -4  -1  -3   29.66    1.07 
  -4  -1  -3   27.42    1.11 
   4   1   3   28.25    1.16 
   4   1   3   27.35    1.12 
   4   1   3   26.94    0.90 
   4   1   3   28.69    0.97 
   4   1   3   27.99    1.08 
  -5  -1  -3   37.33    1.40 
  -5  -1  -3   35.51    1.30 
  -5  -1  -3   36.27    1.31 
  -5  -1  -3   36.95    1.42 
   5   1   3   36.76    1.38 
   5   1   3   36.10    1.40 
   5   1   3   37.63    1.24 
   5   1   3   35.40    1.35 
   5   1   3   36.10    1.19 
  -6  -1  -3   -0.02    0.30 
  -6  -1  -3    0.28    0.31 
  -6  -1  -3    0.67    0.43 
  -6  -1  -3    0.33    0.39 
   6   1   3   -0.31    0.28 
   6   1   3   -0.29    0.36 
   6   1   3   -0.14    0.47 
   6   1   3   -0.18    0.31 
  -7  -1  -3   14.50    0.78 
  -7  -1  -3   13.28    0.84 
  -7  -1  -3   15.48    0.87 
  -7  -1  -3   15.41    1.03 
   7   1   3   15.87    0.79 
   7   1   3   13.18    0.97 
   7   1   3   14.41    0.94 
  -8  -1  -3    3.56    0.51 
  -8  -1  -3    4.06    0.69 
  -8  -1  -3    4.04    0.56 
   8   1   3    4.43    0.69 
   8   1   3    3.17    0.57 
   8   1   3    5.35    0.59 
  -9  -1  -3   -0.29    0.56 
  -9  -1  -3   -0.05    0.39 
  -9  -1  -3   -0.22    0.44 
   9   1   3    0.59    0.51 
 -10  -1  -3    3.26    0.59 
 -10  -1  -3    2.17    0.60 
  10   1   3    2.36    0.92 
  10   1   3    2.01    0.57 
  10   1   3    1.97    0.60 
 -11  -1  -3   -0.37    0.65 
 -11  -1  -3    0.04    0.57 
  11   1   3    0.50    0.64 
  11   1   3    0.57    0.71 
 -12  -1  -3    0.14    0.71 
 -12  -1  -3    0.43    0.55 
  12   1   3    2.17    1.05 
 -13  -1  -3    0.52    0.68 
 -13  -1  -3    3.65    0.96 
  13   1   3    0.52    0.82 
  14  -2  -3   -1.92    0.86 
  14  -2  -3    0.41    1.00 
 -14   2   3    1.15    0.76 
 -14   2   3    0.93    0.56 
 -14   2   3    0.82    0.58 
  13  -2  -3    0.22    0.92 
  13  -2  -3    0.83    1.05 
 -13   2   3    2.32    0.58 
 -13   2   3    2.48    0.79 
 -13   2   3    4.30    0.84 
  12  -2  -3    9.74    1.18 
  12  -2  -3   11.66    1.28 
 -12   2   3    7.77    0.98 
 -12   2   3    9.63    0.86 
 -12   2   3   10.21    1.09 
  11  -2  -3   14.96    1.40 
  11  -2  -3   13.65    1.20 
 -11   2   3   13.66    1.13 
 -11   2   3   16.65    1.08 
 -11   2   3   13.48    1.20 
  10  -2  -3    2.57    0.79 
  10  -2  -3   -0.48    0.69 
 -10   2   3    1.83    0.63 
 -10   2   3    1.00    0.46 
 -10   2   3    1.40    0.59 
   9  -2  -3   15.01    0.95 
   9  -2  -3   12.56    1.08 
   9  -2  -3   13.98    1.02 
   9  -2  -3   14.57    1.12 
  -9   2   3   13.63    1.02 
  -9   2   3   13.75    0.88 
  -9   2   3   14.71    1.05 
   8  -2  -3    5.36    0.55 
   8  -2  -3    6.36    0.74 
   8  -2  -3    4.93    0.71 
  -8   2   3    4.92    0.64 
  -8   2   3    6.95    0.72 
  -8   2   3    6.66    0.70 
  -8   2   3    5.01    0.55 
   7  -2  -3   29.42    1.29 
   7  -2  -3   31.70    1.20 
   7  -2  -3   30.63    1.31 
   7  -2  -3   30.00    1.27 
  -7   2   3   29.51    1.24 
  -7   2   3   30.31    1.32 
  -7   2   3   28.80    1.21 
  -7   2   3   31.67    1.23 
  -7   2   3   31.18    1.34
[truncated: 1,611,450 more chars]
