# Supplementary material for: Manganese(II) Complexes with Non-Steroidal Anti-Inflammatory Drugs: Structure and Biological Activity
Source: Int J Mol Sci. 2024 Dec 16;25(24):13457. doi: 10.3390/ijms252413457 (PMC11676910; doi:10.3390/ijms252413457)
Supplement: Supplementary file 1 [file ijms-25-13457-s001.zip › Supplementary File S1/Cif of complex 6.cif]

data_global 
_audit_creation_date        "2020-12-29"
_audit_creation_method CRYSTALS_ver_14.61_build_6236 

_oxford_structure_analysis_title  'ps_fd2525_0m in P-1'
_chemical_name_systematic         ?
_chemical_melting_point           ?

#looking for refcif 
 
 
# Check this file using the IUCr facility at: 
# http://checkcif.iucr.org/ 
 
# The content below is held in the file 'script/refcif.dat'. This is a text 
# file which you may edit to reflect local conditions. 
# Items which need looking at are represented by a '?'. 
# Items for which there are choices are prefixed with 'choose from'. 
 
_publ_contact_letter 
; 
 Please consider this CIF submission for 
 publication as a Short Format Paper in Acta 
 Crystallographica E. 
; 
_publ_contact_author_name         'Anthony Other' 
_publ_contact_author_address 
; 
 Chemical Crystallography Laboratory, 
 Department of Chemistry, 
 University of Nowhere, 
 Nowhere, NO1 4T, UK. 
; 
 
_publ_contact_author_phone        '+44 1865 000000' 
_publ_contact_author_fax          '+44 1865 000000' 
_publ_contact_author_email        'a.n.other@chem.no.ac.uk' 
_publ_requested_journal           'Section E' 
_publ_requested_category          EO # choose from: FI FM FO CI CM CO AD 
_publ_requested_coeditor_name     'Prof William Clegg' 
 
_publ_section_title 
# Title of paper - generally just the systematic or trivial name 
; ? 
; 
 
# The loop structure below should contain the names and addresses of all 
# authors, in the required order of publication. Repeat as necessary. 
loop_ 
 _publ_author_name 
 _publ_author_address 
 _publ_author_footnote 
 'Other, Anthony N.' # Author 1 
; 
 ? # Address for author 1 
; 
; 
 ? # Footnote for author 1 
; 
 'Else, S. O.' # Author 2 
; 
 ? # Address 2 
; 
; 
 ? # Footnote 2 
; 
 
 
_publ_section_abstract 
# Text of the abstract 
# (a) The Abstract must be self-contained and comprehensible 
# without the rest of the paper. This means no references 
# to atom names or to compound numbers; compounds must be 
# identified as the title compound, or by name or by some other 
# means such as derivatives of each other (e.g. "the 
# corresponding ketone"). 
# (b) The chemical formula of "the title compound" must be given. 
# (c) Any crystallographic molecular symmetry should be 
# mentioned, and also the presence of more than one molecule 
# in the asymmetric unit (i.e. anything other than Z'=1). 
; 
? 
; 
 
_publ_section_related_literature  # Not in version 2.3.1 
############################################################### 
# Essential references (e.g. to the origin of the material studied, related 
# structural studies, and to information supporting the reported structure) 
# should be cited in this section, with appropriate very brief explanatory 
# text, for example `The synthesis of the complex is described by Jones 
# (2001). The anhydrous complex has essentially the same coordination 
# geometry (Smith, 2003).' In addition, all references included in the 
# supplementary materials, but not elsewhere in the published article, 
# should be given here. The simple text `For related literature, see:...' 
# may be used, but further details should be provided in the Comment 
# section, which forms part of the supplementary material. 
############################################################### 
; 
? 
; 
 
_publ_section_comment 
# Text of the paper 
# Note that atoms are referenced as N2, not N(2) or N~2~ 
# If text containing () occur within (), the outer ones should be [] 
# Figures should be referenced as Fig. 
; 
? 
; 
_publ_section_acknowledgements    # Acknowledgments 
; 
? 
; 
_publ_section_figure_captions 
# Captions to figures - Start each caption on a new line after a blank line 
; 
Fig. 1. 
The title compound with displacement ellipsoids drawn at the 50% 
probability level. H atoms are shown as spheres of 
arbitary radius. 
 
; 
 
 
_publ_section_exptl_refinement 
# Some potentially useful phrases are donated by Bill Clegg: 
; 
In the absence of significant anomalous scattering, Friedel pairs were 
merged. 
 
The absolute configuration was arbitrarily assigned. 
 
The relatively large ratio of minimum to maximum corrections applied 
in the multiscan process (1:nnn) reflect changes in the illuminated 
volume of the crystal. 
 
Changes in illuminated volume were kept to a minimum, and were 
taken into account (G\"orbitz, 1999) by the multi-scan inter-frame 
scaling (DENZO/SCALEPACK, Otwinowski & Minor, 1997). 
 
 
G\"orbitz, C. H. (1999). Acta Cryst. B55, 1090-1098. 
 
 
 
 
The H atoms were all located in a difference map, but those 
attached to carbon atoms were repositioned geometrically. 
The H atoms were initially refined with soft restraints on the 
bond lengths and angles to regularise their geometry 
(C---H in the range 0.93--0.98, 
N---H in the range 0.86--0.89 
N---H to 0.86 
O---H = 0.82 
\%A) 
and 
U~iso~(H) (in the range 1.2-1.5 times U~eq~ of the parent atom), 
after which the positions were refined with riding constraints 
(Cooper et al, 2010). 
 
Cooper, R. I., Thompson, A. L. & Watkin, D. J. (2010). J. Appl. Cryst. 
43, 1100-1107. 
 
; 
 
_publ_section_exptl_prep 
# Brief details or a reference. Include solvent if known 
; 
? 
; 
 
# Hand-made tables can be put in the cif. The number of columns 
# is set in the loop header. 
# The contants of each column can either be a piece of text 
# without any spaces (eg a number) or other text enclosed in " " 
# Remove the leading # in the following example 
 
#_geom_extra_table_head_A 
#; 
#Table 2. 
#Molecular parameters deviating most from MOGUL averages 
#; 
# 
#loop_ 
#_geom_extra_tableA_col_1 
#_geom_extra_tableA_col_2 
#_geom_extra_tableA_col_3 
#_geom_extra_tableA_col_4 
# 
#Parameter "Observed Value" "MOGUL Value" "MOGUL e.s.d" 
#N5-C6-C4 129 124 "7 (\%)" 
#C3-O10-C2 105 109 "2 (\%)" 
#C6-O7 1.25 1.22 ".02 (\%A)" 
# 
 
data_I 
 
_exptl_special_details 
; 
 The crystal was 
placed in the cold stream of an Oxford 
Cryosystems open-flow nitrogen cryostat (Cosier & 
Glazer, 1986) with a nominal stability of 0.1K. 
 
Cosier, J. & Glazer, A.M., 1986. J. Appl. Cryst. 105-107. 
; 
_refine_special_details 
; 
? 
; 
#--------------------------------------------------------------- 
# _oxford_ data items, April 2010: 
# There is some uncertainty about the correct way of forming local data 
# names, e.g. 
 
# _atom_site_special_shape_oxford 
# or 
# _oxford_atom_site_special_shape 
 
# see: 
# http://www.iucr.org/resources/cif/spec/version1.1/semantics#namespace 
 
# A reserved prefix, e.g. foo, must be used in the following way 
# " If the data file contains items defined in a DDL1 dictionary, the 
# local data names assigned under the reserved prefix must contain it as 
# their first component, e.g. _foo_atom_site_my_item. " 
 
# However, this seems to say the opposite: 
# http://www.iucr.org/__data/iucr/cif/standard/cifstd8.html 
 
# According to advice from the IUCr, CRYSTALS is correct 
#--------------------------------------------------------------- 
# End of 'script/refcif.dat' 
#end of refcif 
_cell_length_a                    13.7438(14)
_cell_length_b                    15.908(2)
_cell_length_c                    20.007(3)
_cell_angle_alpha                 71.419(7)
_cell_angle_beta                  87.773(6)
_cell_angle_gamma                 84.475(6)
_cell_volume                      4126.7(9)
 
_symmetry_cell_setting            'triclinic' 
_symmetry_space_group_name_H-M    'P -1 ' 
_symmetry_space_group_name_Hall   ? 
loop_
 _symmetry_equiv_pos_as_xyz
 'x,y,z'
 '-x,-y,-z'

loop_
_atom_type_symbol
_atom_type_scat_dispersion_real
_atom_type_scat_dispersion_imag
_atom_type_scat_Cromer_Mann_a1
_atom_type_scat_Cromer_Mann_b1
_atom_type_scat_Cromer_Mann_a2
_atom_type_scat_Cromer_Mann_b2
_atom_type_scat_Cromer_Mann_a3
_atom_type_scat_Cromer_Mann_b3
_atom_type_scat_Cromer_Mann_a4
_atom_type_scat_Cromer_Mann_b4
_atom_type_scat_Cromer_Mann_c
_atom_type_scat_source  
 C       0.0033   0.0016   2.3100  20.8439   1.0200  10.2075   1.5886   0.5687
   0.8650  51.6512   0.2156 'International Tables Vol C 4.2.6.8 and 6.1.1.4'
 H       0.0000   0.0000   0.4930  10.5109   0.3229  26.1257   0.1402   3.1424
   0.0408  57.7998   0.0030 'International Tables Vol C 4.2.6.8 and 6.1.1.4'
 N       0.0061   0.0033  12.2126   0.0057   3.1322   9.8933   2.0125  28.9975
   1.1663   0.5826 -11.5290 'International Tables Vol C 4.2.6.8 and 6.1.1.4'
 O       0.0106   0.0060   3.0485  13.2771   2.2868   5.7011   1.5463   0.3239
   0.8670  32.9089   0.2508 'International Tables Vol C 4.2.6.8 and 6.1.1.4'
 Mn      0.3368   0.7283  11.2819   5.3409   7.3573   0.3432   3.0193  17.8674
   2.2441  83.7543   1.0896 'International Tables Vol C 4.2.6.8 and 6.1.1.4'
 
 
_cell_formula_units_Z                    2

# Given Formula = C75 H75 Mn7.50 N15 O15 
# Dc =      1.48 Fooo =   1875.00 Mu =     11.80 M =   1838.47
# Found Formula = C91 H93 Mn2 N8 O11.50 
# Dc =      1.28 FOOO =   1674.00 Mu =      3.72 M =   1592.64

_chemical_formula_sum             'C91 H93 Mn2 N8 O11.50'
_chemical_formula_moiety          'C91 H93 Mn2 N8 O11.50'
_chemical_compound_source                ?
_chemical_formula_weight           1592.64
 
 
_cell_measurement_reflns_used          269
_cell_measurement_theta_min             10
_cell_measurement_theta_max             20
_cell_measurement_temperature          140
 
_exptl_crystal_description        'prism' 
_exptl_crystal_colour             'brown' 
_exptl_crystal_size_min           0.100 
_exptl_crystal_size_mid           0.150 
_exptl_crystal_size_max           0.260 
 
_exptl_crystal_density_diffrn     1.282 
_exptl_crystal_density_meas       ? 
_exptl_crystal_density_method     'not measured' 
# Non-dispersive F(000): 
_exptl_crystal_F_000              1674 
_exptl_absorpt_coefficient_mu     0.372 
 
# Sheldrick geometric approximatio 0.95 0.96 
_exptl_absorpt_correction_type    numerical 
_exptl_absorpt_process_details 
; 
 Analytical Absorption (De Meulenaer & Tompa, 1965) 
; 
_exptl_absorpt_correction_T_min   0.95 
_exptl_absorpt_correction_T_max   0.96 
_diffrn_measurement_device_type   'Bruker Kappa Apex2' 
_diffrn_measurement_device        'Area' 
_diffrn_radiation_monochromator   'graphite' 
_diffrn_radiation_type            'Mo K\a'
_diffrn_radiation_wavelength           0.71073
_diffrn_measurement_method        '\f & \w scans' 
 
# If a reference occurs more than once, delete the author 
# and date from subsequent references. 
_computing_data_collection        'Apex2 (Bruker AXS, 2006)' 
_computing_cell_refinement        'Apex2 (Bruker AXS, 2006)' 
_computing_data_reduction         'Apex2 (Bruker AXS, 2006)' 
_computing_structure_solution     'Superflip (Palatinus & Chapuis, 2007)' 
_computing_structure_refinement   'CRYSTALS (Betteridge et al., 2003)' 
_computing_publication_material   'CRYSTALS (Betteridge et al., 2003)' 
_computing_molecular_graphics     'CAMERON (Watkin et al., 1996)' 
 
_diffrn_standards_interval_time   . 
_diffrn_standards_interval_count  . 
_diffrn_standards_number          0 
_diffrn_standards_decay_%         ? 
 
_diffrn_ambient_temperature        140
_diffrn_reflns_number             61549 
_reflns_number_total              15904 
_diffrn_reflns_av_R_equivalents   0.014 
# Number of reflections without Friedels Law is 15904 
# Number of reflections with Friedels Law is 15904 
# Theoretical number of reflections is about 16292 
 
 
_diffrn_reflns_theta_min          1.074 
_diffrn_reflns_theta_max          26.075 
_diffrn_measured_fraction_theta_max 0.973 
 
_diffrn_reflns_theta_full         25.032 
_diffrn_measured_fraction_theta_full 0.990 
 
 
_diffrn_reflns_limit_h_min        -16 
_diffrn_reflns_limit_h_max        16 
_diffrn_reflns_limit_k_min        -19 
_diffrn_reflns_limit_k_max        19 
_diffrn_reflns_limit_l_min        -24 
_diffrn_reflns_limit_l_max        24 
_reflns_limit_h_min               -16 
_reflns_limit_h_max               16 
_reflns_limit_k_min               -18 
_reflns_limit_k_max               19 
_reflns_limit_l_min               0 
_reflns_limit_l_max               24 
 
_oxford_diffrn_Wilson_B_factor    1.87 
_oxford_diffrn_Wilson_scale       347.50 
 
_atom_sites_solution_primary      Other  #heavy,direct,difmap,geom,iterative
# _atom_sites_solution_secondary  difmap
_atom_sites_solution_hydrogens    difmap
 
_refine_diff_density_min          -1.67 
_refine_diff_density_max          0.39 
 
 
# The current dictionary definitions do not cover the 
# situation where the reflections used for refinement were 
# selected by a user-defined sigma threshold 
 
 
# The values actually used during refinement 
_oxford_reflns_threshold_expression_ref     I>2.0\s(I)
_refine_ls_number_reflns          10630 
_refine_ls_number_restraints      6 
_refine_ls_number_parameters      1007 
_oxford_refine_ls_R_factor_ref    0.0526 
_refine_ls_wR_factor_ref          0.1173 
_refine_ls_goodness_of_fit_ref    1.0000 
_refine_ls_shift/su_max           0.0008700 
_refine_ls_shift/su_mean          0.0000295 
 
 
# The values computed with all filters except I/sigma 
_oxford_reflns_number_all         15862 
_refine_ls_R_factor_all           0.0730 
_refine_ls_wR_factor_all          0.1195 
 
# The values computed with a 2 sigma cutoff - a la SHELX 
_reflns_threshold_expression      I>2.0\s(I)
_reflns_number_gt                 10630 
_refine_ls_R_factor_gt            0.0526 
_refine_ls_wR_factor_gt           0.1173 
 
# choose from: rm (reference molecule of known chirality), 
# ad (anomolous dispersion - Flack), rmad (rm and ad), 
# syn (from synthesis), unk (unknown) or . (not applicable). 
_chemical_absolute_configuration  '.' 
 
 
_refine_ls_structure_factor_coef  Fsqd 
_refine_ls_matrix_type            full
_refine_ls_hydrogen_treatment     constr         #undef, noref, refall,
                                                 # refxyz, refU, constr or mixed
_refine_ls_weighting_scheme       calc 
_refine_ls_weighting_details 
;
 Method, part 1, Chebychev polynomial, (Watkin, 1994, Prince, 1982) 
 [weight] = 1.0/[A~0~*T~0~(x)+A~1~*T~1~(x) ... +A~n-1~]*T~n-1~(x)] 
 where A~i~ are the Chebychev coefficients listed below and x= Fcalc/Fmax 
 Method = Robust Weighting (Prince, 1982) 
 W = [weight] * [1-(deltaF/6*sigmaF)^2^]^2^ 
 A~i~ are: 
 3.28 4.30 1.45 
;
# Insert your own references if required - in alphabetical order 
_publ_section_references 
; 
Betteridge, P.W., Carruthers, J.R., Cooper, R.I., 
Prout, K. & Watkin, D.J. (2003). J. Appl. Cryst. 36, 1487. 
 
Bruker Analytical X-ray Systems, Inc., 2006. <i>Apex2</i>, 
Version 2 User Manual, M86-E01078, Madison, WI. 
 
De Meulenaer, J. & Tompa, H. (1965). Acta Cryst. 19, 1014. 
 
Palatinus, L. & Chapuis, G. (2007). J. Appl. Cryst. 40, 786-790. 
 
Prince, E. 
Mathematical Techniques in Crystallography 
and Materials Science 
Springer-Verlag, New York, 1982. 
 
Watkin D.J. (1994). 
Acta Cryst, A50, 411-437. 
 
Watkin, D.J., Prout, C.K. & Pearce, L.J. (1996). CAMERON, Chemical 
Crystallography Laboratory, Oxford, UK. 
; 

# Uequiv = arithmetic mean of Ui i.e. Ueqiv = (U1+U2+U3)/3

# Replace last . with number of unfound hydrogen atoms attached to an atom.

# ..._refinement_flags_... 
# . no refinement constraints           S special position constraint on site
# G rigid group refinement of site      R riding atom
# D distance or angle restraint on site T thermal displacement constraints
# U Uiso or Uij restraint (rigid bond)  P partial occupancy constraint


loop_
_atom_site_label
_atom_site_type_symbol
_atom_site_fract_x
_atom_site_fract_y
_atom_site_fract_z
_atom_site_U_iso_or_equiv
_atom_site_occupancy
_atom_site_adp_type
_atom_site_refinement_flags_posn
_atom_site_refinement_flags_adp
_atom_site_refinement_flags_occupancy
_atom_site_disorder_assembly
_atom_site_disorder_group
_atom_site_attached_hydrogens
Mn1 Mn 0.41466(4) 0.28563(3) 0.66031(3) 0.0211 1.0000 Uani . . . . . . 
Mn2 Mn 0.00832(3) 0.61728(3) 0.65529(3) 0.0178 1.0000 Uani . . . . . . 
N1 N 0.3499(2) 0.41409(19) 0.67434(17) 0.0260 1.0000 Uani . . . . . . 
N2 N 0.39733(19) 0.38138(18) 0.55047(15) 0.0227 1.0000 Uani . . . . . . 
N3 N 0.7305(2) 0.11541(18) 0.67323(16) 0.0233 1.0000 Uani . . . . . . 
N4 N 0.2549(3) 0.0581(2) 0.84638(19) 0.0468 1.0000 Uani . . . . . . 
N5 N 0.0770(2) 0.48618(18) 0.64748(15) 0.0219 1.0000 Uani . . . . . . 
N6 N 0.0477(2) 0.64264(18) 0.54124(15) 0.0222 1.0000 Uani . . . . . . 
N7 N -0.3131(2) 0.7797(2) 0.64995(18) 0.0313 1.0000 Uani . . . . . . 
N8 N 0.1455(3) 0.6440(2) 0.86813(18) 0.0426 1.0000 Uani . . . . . . 
O1 O 0.56218(15) 0.22060(13) 0.65567(12) 0.0173 1.0000 Uani . . . . . . 
O2 O 0.53753(16) 0.30730(15) 0.71971(13) 0.0232 1.0000 Uani . . . . . . 
O3 O 0.34555(17) 0.18466(16) 0.74643(13) 0.0265 1.0000 Uani . . . . . . 
O4 O 0.32585(16) 0.18989(15) 0.63640(13) 0.0235 1.0000 Uani . . . . . . 
O5 O -0.11935(16) 0.54976(14) 0.71253(12) 0.0206 1.0000 Uani . . . . . . 
O6 O -0.14143(16) 0.69013(15) 0.64418(13) 0.0238 1.0000 Uani . . . . . . 
O7 O 0.09711(16) 0.72524(15) 0.65027(12) 0.0214 1.0000 Uani . . . . . . 
O8 O 0.07034(16) 0.62902(15) 0.75268(12) 0.0228 1.0000 Uani . . . . . . 
O9 O 0.4341(10) 0.0825(8) 0.6641(7) 0.130(4) 0.5000 Uiso . . . . . . 
O10 O 0.4781(9) 0.0589(8) 0.9098(7) 0.130(4) 0.5000 Uiso D . . . . . 
O11 O 0.4494(12) 0.1259(12) 1.0347(9) 0.176(6) 0.5000 Uiso D . . . . . 
O12 O 0.4249(8) 0.5395(7) 1.0260(6) 0.107(3) 0.5000 Uiso D . . . 1 . 
O13 O 0.5489(7) 0.3438(7) 0.9051(5) 0.097(3) 0.5000 Uiso D . . . . . 
O14 O 0.4558(9) 0.3693(8) 1.0523(6) 0.117(4) 0.5000 Uiso D . . . 2 . 
O15 O 0.3930(6) 0.4445(5) 0.9177(4) 0.070(2) 0.5000 Uiso D . . . 3 . 
C1 C 0.5933(2) 0.2528(2) 0.69947(18) 0.0204 1.0000 Uani . . . . . . 
C2 C 0.6966(2) 0.2344(2) 0.72350(18) 0.0201 1.0000 Uani . . . . . . 
C3 C 0.7305(2) 0.2870(2) 0.76103(18) 0.0228 1.0000 Uani . . . . . . 
C4 C 0.8251(3) 0.2732(2) 0.78656(19) 0.0257 1.0000 Uani . . . . . . 
C5 C 0.8841(3) 0.2064(2) 0.77627(19) 0.0262 1.0000 Uani . . . . . . 
C6 C 0.8547(2) 0.1521(2) 0.74121(19) 0.0244 1.0000 Uani . . . . . . 
C7 C 0.7627(2) 0.1659(2) 0.71249(19) 0.0228 1.0000 Uani . . . . . . 
C8 C 0.7900(3) 0.0386(2) 0.6656(2) 0.0270 1.0000 Uani . . . . . . 
C9 C 0.8024(3) -0.0414(2) 0.7247(2) 0.0296 1.0000 Uani . . . . . . 
C10 C 0.8589(3) -0.1136(3) 0.7152(2) 0.0320 1.0000 Uani . . . . . . 
C11 C 0.9070(3) -0.1062(2) 0.6521(2) 0.0293 1.0000 Uani . . . . . . 
C12 C 0.8944(3) -0.0269(2) 0.5945(2) 0.0311 1.0000 Uani . . . . . . 
C13 C 0.8342(3) 0.0476(2) 0.6034(2) 0.0292 1.0000 Uani . . . . . . 
C14 C 0.7456(3) -0.0490(3) 0.7922(2) 0.0325 1.0000 Uani . . . . . . 
C15 C 0.8675(3) -0.2001(3) 0.7736(2) 0.0375 1.0000 Uani . . . . . . 
C16 C 0.3057(2) 0.1588(2) 0.6996(2) 0.0246 1.0000 Uani . . . . . . 
C17 C 0.2312(3) 0.0920(2) 0.7226(2) 0.0290 1.0000 Uani . . . . . . 
C18 C 0.1803(3) 0.0767(2) 0.6686(2) 0.0296 1.0000 Uani . . . . . . 
C19 C 0.1053(3) 0.0209(2) 0.6820(2) 0.0331 1.0000 Uani . . . . . . 
C20 C 0.0851(3) -0.0230(3) 0.7509(2) 0.0342 1.0000 Uani . . . . . . 
C21 C 0.1304(3) -0.0121(3) 0.8058(2) 0.0359 1.0000 Uani . . . . . . 
C22 C 0.2077(3) 0.0495(3) 0.7908(2) 0.0362 1.0000 Uani . . . . . . 
C23 C 0.2216(4) 0.0239(3) 0.9192(2) 0.0494 1.0000 Uani . . . . . . 
C24 C 0.1547(4) 0.0770(3) 0.9465(2) 0.0531 1.0000 Uani . . . . . . 
C25 C 0.1255(4) 0.0470(4) 1.0164(3) 0.0578 1.0000 Uani . . . . . . 
C26 C 0.1507(4) -0.0409(4) 1.0547(3) 0.0612 1.0000 Uani . . . . . . 
C27 C 0.2163(4) -0.0908(4) 1.0285(3) 0.0632 1.0000 Uani . . . . . . 
C28 C 0.2599(4) -0.0589(4) 0.9624(3) 0.0592 1.0000 Uani . . . . . . 
C29 C 0.1201(4) 0.1701(3) 0.9013(3) 0.0577 1.0000 Uani . . . . . . 
C30 C 0.0644(4) 0.1035(4) 1.0522(3) 0.0629 1.0000 Uani . . . . . . 
C31 C 0.3356(3) 0.3496(3) 0.8011(2) 0.0362 1.0000 Uani . . . . . . 
C32 C 0.3292(3) 0.4297(2) 0.7368(2) 0.0292 1.0000 Uani . . . . . . 
C33 C 0.3071(3) 0.5171(2) 0.7403(2) 0.0329 1.0000 Uani . . . . . . 
C34 C 0.3021(3) 0.5850(3) 0.6801(2) 0.0326 1.0000 Uani . . . . . . 
C35 C 0.3206(2) 0.5717(2) 0.6142(2) 0.0291 1.0000 Uani . . . . . . 
C36 C 0.3155(3) 0.6436(2) 0.5480(2) 0.0303 1.0000 Uani . . . . . . 
C37 C 0.3361(3) 0.6288(2) 0.4878(2) 0.0297 1.0000 Uani . . . . . . 
C38 C 0.3661(2) 0.5403(2) 0.4856(2) 0.0273 1.0000 Uani . . . . . . 
C39 C 0.3886(2) 0.5222(2) 0.4246(2) 0.0272 1.0000 Uani . . . . . . 
C40 C 0.4142(2) 0.4340(2) 0.4261(2) 0.0268 1.0000 Uani . . . . . . 
C41 C 0.4177(2) 0.3671(2) 0.49151(19) 0.0250 1.0000 Uani . . . . . . 
C42 C 0.4484(3) 0.2727(2) 0.49468(19) 0.0254 1.0000 Uani . . . . . . 
C43 C 0.3700(2) 0.4688(2) 0.5473(2) 0.0251 1.0000 Uani . . . . . . 
C44 C 0.3469(2) 0.4827(2) 0.6148(2) 0.0285 1.0000 Uani . . . . . . 
C45 C -0.1750(2) 0.6210(2) 0.68983(18) 0.0199 1.0000 Uani . . . . . . 
C46 C -0.2795(2) 0.6235(2) 0.71091(19) 0.0253 1.0000 Uani . . . . . . 
C47 C -0.3144(3) 0.5414(2) 0.7497(2) 0.0282 1.0000 Uani . . . . . . 
C48 C -0.4114(3) 0.5361(2) 0.7712(2) 0.0307 1.0000 Uani . . . . . . 
C49 C -0.4738(3) 0.6125(2) 0.7520(2) 0.0320 1.0000 Uani . . . . . . 
C50 C -0.4428(3) 0.6932(2) 0.7118(2) 0.0315 1.0000 Uani . . . . . . 
C51 C -0.3442(2) 0.7017(2) 0.6912(2) 0.0275 1.0000 Uani . . . . . . 
C52 C -0.3621(3) 0.8681(2) 0.6324(2) 0.0308 1.0000 Uani . . . . . . 
C53 C -0.3506(3) 0.9267(2) 0.5645(2) 0.0304 1.0000 Uani . . . . . . 
C54 C -0.3948(3) 1.0140(2) 0.5497(2) 0.0318 1.0000 Uani . . . . . . 
C55 C -0.4532(3) 1.0387(3) 0.6013(2) 0.0329 1.0000 Uani . . . . . . 
C56 C -0.4605(3) 0.9790(2) 0.6673(2) 0.0333 1.0000 Uani . . . . . . 
C57 C -0.4156(3) 0.8929(3) 0.6827(2) 0.0331 1.0000 Uani . . . . . . 
C58 C -0.2903(3) 0.8995(3) 0.5101(2) 0.0327 1.0000 Uani . . . . . . 
C59 C -0.3815(3) 1.0803(2) 0.4798(2) 0.0348 1.0000 Uani . . . . . . 
C60 C 0.1117(2) 0.6962(2) 0.71725(18) 0.0224 1.0000 Uani . . . . . . 
C61 C 0.1798(3) 0.7405(3) 0.7485(2) 0.0305 1.0000 Uani . . . . . . 
C62 C 0.2314(3) 0.8080(3) 0.7049(2) 0.0342 1.0000 Uani . . . . . . 
C63 C 0.3008(3) 0.8474(3) 0.7286(2) 0.0390 1.0000 Uani . . . . . . 
C64 C 0.3202(3) 0.8135(3) 0.8012(2) 0.0428 1.0000 Uani . . . . . . 
C65 C 0.2699(3) 0.7524(3) 0.8462(2) 0.0422 1.0000 Uani . . . . . . 
C66 C 0.1963(3) 0.7107(3) 0.8223(2) 0.0385 1.0000 Uani . . . . . . 
C67 C 0.1342(4) 0.6244(3) 0.9408(2) 0.0467 1.0000 Uani . . . . . . 
C68 C 0.1369(4) 0.5316(3) 0.9819(2) 0.0477 1.0000 Uani . . . . . . 
C69 C 0.1280(4) 0.5113(3) 1.0564(2) 0.0469 1.0000 Uani . . . . . . 
C70 C 0.1213(4) 0.5776(3) 1.0859(2) 0.0488 1.0000 Uani . . . . . . 
C71 C 0.1195(4) 0.6651(4) 1.0473(2) 0.0516 1.0000 Uani . . . . . . 
C72 C 0.1264(4) 0.6891(3) 0.9716(2) 0.0495 1.0000 Uani . . . . . . 
C73 C 0.1431(4) 0.4612(3) 0.9464(2) 0.0486 1.0000 Uani . . . . . . 
C74 C 0.1233(4) 0.4154(3) 1.1014(2) 0.0532 1.0000 Uani . . . . . . 
C75 C 0.0646(3) 0.4090(2) 0.77065(19) 0.0268 1.0000 Uani . . . . . . 
C76 C 0.0892(2) 0.4104(2) 0.69791(19) 0.0251 1.0000 Uani . . . . . . 
C77 C 0.1226(2) 0.3263(2) 0.6860(2) 0.0263 1.0000 Uani . . . . . . 
C78 C 0.1442(3) 0.3334(2) 0.61699(19) 0.0257 1.0000 Uani . . . . . . 
C79 C 0.1359(2) 0.4125(2) 0.56126(19) 0.0248 1.0000 Uani . . . . . . 
C80 C 0.1606(3) 0.4202(2) 0.48934(19) 0.0278 1.0000 Uani . . . . . . 
C81 C 0.1508(2) 0.4987(2) 0.43939(19) 0.0264 1.0000 Uani . . . . . . 
C82 C 0.1155(2) 0.5761(2) 0.45346(18) 0.0238 1.0000 Uani . . . . . . 
C83 C 0.1057(2) 0.6605(2) 0.40274(19) 0.0244 1.0000 Uani . . . . . . 
C84 C 0.0654(2) 0.7327(2) 0.42010(18) 0.0253 1.0000 Uani . . . . . . 
C85 C 0.0366(3) 0.7216(2) 0.48869(18) 0.0261 1.0000 Uani . . . . . . 
C86 C -0.0135(3) 0.7987(2) 0.50725(19) 0.0285 1.0000 Uani . . . . . . 
C87 C 0.0877(2) 0.5738(2) 0.52218(18) 0.0232 1.0000 Uani . . . . . . 
C88 C 0.0989(2) 0.4902(2) 0.57840(18) 0.0231 1.0000 Uani . . . . . . 
C89 C 0.5420(12) 0.1248(10) 0.8732(9) 0.115(6) 0.5000 Uiso D . . . . . 
C90 C 0.3471(12) 0.1318(15) 1.0214(12) 0.142(7) 0.5000 Uiso D . . . . . 
C91 C 0.3891(12) 0.4586(8) 1.0239(9) 0.098(4) 0.5000 Uiso D . . . 1 . 
C92 C 0.6366(8) 0.3314(10) 0.9443(7) 0.089(4) 0.5000 Uiso D . . . . . 
C93 C 0.3938(13) 0.3079(12) 1.0983(9) 0.128(6) 0.5000 Uiso D . . . 2 . 
C94 C 0.3928(8) 0.5270(6) 0.9318(6) 0.062(3) 0.5000 Uiso D . . . 3 . 
H181 H 0.1983 0.1042 0.6220 0.0340 1.0000 Uiso R . . . . . 
H191 H 0.0698 0.0145 0.6454 0.0360 1.0000 Uiso R . . . . . 
H201 H 0.0377 -0.0635 0.7603 0.0400 1.0000 Uiso R . . . . . 
H211 H 0.1125 -0.0415 0.8521 0.0410 1.0000 Uiso R . . . . . 
H41 H 0.3060 0.0849 0.8381 0.0524 1.0000 Uiso R . . . . . 
H292 H 0.1205 0.1723 0.8526 0.0820 1.0000 Uiso R . . . . . 
H293 H 0.1630 0.2116 0.9071 0.0820 1.0000 Uiso R . . . . . 
H291 H 0.0548 0.1850 0.9154 0.0819 1.0000 Uiso R . . . . . 
H261 H 0.1247 -0.0645 1.0996 0.0680 1.0000 Uiso R . . . . . 
H271 H 0.2318 -0.1498 1.0558 0.0690 1.0000 Uiso R . . . . . 
H281 H 0.3109 -0.0914 0.9473 0.0671 1.0000 Uiso R . . . . . 
H302 H -0.0013 0.1099 1.0352 0.0870 1.0000 Uiso R . . . . . 
H303 H 0.0888 0.1611 1.0412 0.0869 1.0000 Uiso R . . . . . 
H301 H 0.0649 0.0753 1.1025 0.0870 1.0000 Uiso R . . . . . 
H31 H 0.6756 0.1296 0.6538 0.0279 1.0000 Uiso R . . . . . 
H142 H 0.6852 -0.0120 0.7814 0.0449 1.0000 Uiso R . . . . . 
H143 H 0.7839 -0.0288 0.8220 0.0451 1.0000 Uiso R . . . . . 
H141 H 0.7323 -0.1095 0.8155 0.0449 1.0000 Uiso R . . . . . 
H111 H 0.9485 -0.1545 0.6479 0.0350 1.0000 Uiso R . . . . . 
H121 H 0.9252 -0.0229 0.5513 0.0349 1.0000 Uiso R . . . . . 
H131 H 0.8254 0.1008 0.5667 0.0330 1.0000 Uiso R . . . . . 
H151 H 0.9046 -0.2442 0.7572 0.0521 1.0000 Uiso R . . . . . 
H153 H 0.9004 -0.1930 0.8129 0.0520 1.0000 Uiso R . . . . . 
H152 H 0.8034 -0.2188 0.7881 0.0520 1.0000 Uiso R . . . . . 
H61 H 0.8968 0.1046 0.7368 0.0271 1.0000 Uiso R . . . . . 
H51 H 0.9475 0.1960 0.7936 0.0288 1.0000 Uiso R . . . . . 
H944 H 0.8468 0.3093 0.8107 0.0279 1.0000 Uiso R . . . . . 
H945 H 0.6886 0.3324 0.7689 0.0260 1.0000 Uiso R . . . . . 
H311 H 0.4032 0.3343 0.8149 0.0511 1.0000 Uiso R . . . . . 
H312 H 0.2978 0.3625 0.8388 0.0510 1.0000 Uiso R . . . . . 
H313 H 0.3108 0.3005 0.7911 0.0508 1.0000 Uiso R . . . . . 
H331 H 0.2961 0.5273 0.7835 0.0369 1.0000 Uiso R . . . . . 
H341 H 0.2861 0.6425 0.6823 0.0359 1.0000 Uiso R . . . . . 
H361 H 0.2966 0.7012 0.5480 0.0340 1.0000 Uiso R . . . . . 
H371 H 0.3300 0.6759 0.4458 0.0330 1.0000 Uiso R . . . . . 
H391 H 0.3858 0.5683 0.3822 0.0310 1.0000 Uiso R . . . . . 
H401 H 0.4288 0.4209 0.3843 0.0300 1.0000 Uiso R . . . . . 
H421 H 0.4368 0.2668 0.4493 0.0360 1.0000 Uiso R . . . . . 
H422 H 0.4113 0.2320 0.5302 0.0360 1.0000 Uiso R . . . . . 
H423 H 0.5172 0.2593 0.5054 0.0359 1.0000 Uiso R . . . . . 
H621 H 0.2184 0.8275 0.6569 0.0400 1.0000 Uiso R . . . . . 
H631 H 0.3333 0.8939 0.6985 0.0440 1.0000 Uiso R . . . . . 
H641 H 0.3714 0.8344 0.8190 0.0480 1.0000 Uiso R . . . . . 
H651 H 0.2817 0.7363 0.8944 0.0481 1.0000 Uiso R . . . . . 
H81 H 0.1181 0.6123 0.8493 0.0493 1.0000 Uiso R . . . . . 
H721 H 0.1231 0.7487 0.9436 0.0570 1.0000 Uiso R . . . . . 
H711 H 0.1163 0.7088 1.0695 0.0590 1.0000 Uiso R . . . . . 
H701 H 0.1142 0.5626 1.1347 0.0589 1.0000 Uiso R . . . . . 
H731 H 0.1359 0.4038 0.9800 0.0700 1.0000 Uiso R . . . . . 
H733 H 0.0922 0.4754 0.9124 0.0699 1.0000 Uiso R . . . . . 
H732 H 0.2055 0.4604 0.9232 0.0700 1.0000 Uiso R . . . . . 
H743 H 0.1099 0.4127 1.1495 0.0760 1.0000 Uiso R . . . . . 
H742 H 0.0724 0.3898 1.0848 0.0759 1.0000 Uiso R . . . . . 
H741 H 0.1848 0.3819 1.0989 0.0760 1.0000 Uiso R . . . . . 
H471 H -0.2716 0.4903 0.7616 0.0318 1.0000 Uiso R . . . . . 
H481 H -0.4344 0.4816 0.7975 0.0349 1.0000 Uiso R . . . . . 
H491 H -0.5383 0.6090 0.7677 0.0360 1.0000 Uiso R . . . . . 
H501 H -0.4887 0.7425 0.6980 0.0350 1.0000 Uiso R . . . . . 
H71 H -0.2514 0.7778 0.6427 0.0351 1.0000 Uiso R . . . . . 
H551 H -0.4857 1.0954 0.5905 0.0370 1.0000 Uiso R . . . . . 
H561 H -0.4970 0.9951 0.7023 0.0371 1.0000 Uiso R . . . . . 
H571 H -0.4215 0.8530 0.7282 0.0371 1.0000 Uiso R . . . . . 
H593 H -0.3130 1.0810 0.4681 0.0500 1.0000 Uiso R . . . . . 
H591 H -0.4069 1.1382 0.4812 0.0499 1.0000 Uiso R . . . . . 
H592 H -0.4154 1.0655 0.4443 0.0501 1.0000 Uiso R . . . . . 
H581 H -0.2357 0.9352 0.4967 0.0460 1.0000 Uiso R . . . . . 
H583 H -0.3302 0.9087 0.4695 0.0460 1.0000 Uiso R . . . . . 
H582 H -0.2665 0.8376 0.5285 0.0459 1.0000 Uiso R . . . . . 
H771 H 0.1280 0.2722 0.7224 0.0311 1.0000 Uiso R . . . . . 
H781 H 0.1659 0.2816 0.6066 0.0290 1.0000 Uiso R . . . . . 
H841 H 0.0566 0.7879 0.3854 0.0291 1.0000 Uiso R . . . . . 
H831 H 0.1282 0.6674 0.3572 0.0280 1.0000 Uiso R . . . . . 
H811 H 0.1691 0.5021 0.3932 0.0291 1.0000 Uiso R . . . . . 
H801 H 0.1836 0.3697 0.4778 0.0292 1.0000 Uiso R . . . . . 
H861 H -0.0260 0.8491 0.4656 0.0401 1.0000 Uiso R . . . . . 
H862 H -0.0741 0.7810 0.5303 0.0399 1.0000 Uiso R . . . . . 
H863 H 0.0272 0.8146 0.5386 0.0399 1.0000 Uiso R . . . . . 
H751 H 0.0887 0.4582 0.7810 0.0389 1.0000 Uiso R . . . . . 
H753 H 0.0931 0.3544 0.8027 0.0390 1.0000 Uiso R . . . . . 
H752 H -0.0046 0.4116 0.7771 0.0391 1.0000 Uiso R . . . . . 
H950 H 0.4423 0.4122 0.9150 0.1217 0.5000 Uiso R . . . 3 . 
H941 H 0.4285 0.5666 0.8956 0.1010 0.5000 Uiso R . . . 3 . 
H943 H 0.3273 0.5519 0.9325 0.1010 0.5000 Uiso R . . . 3 . 
H942 H 0.4222 0.5178 0.9761 0.1010 0.5000 Uiso R . . . 3 . 
H948 H 0.4326 0.5758 1.0463 0.1100 0.5000 Uiso R . . . 1 . 
H912 H 0.4006 0.4477 0.9801 0.1237 0.5000 Uiso R . . . 1 . 
H911 H 0.3209 0.4613 1.0337 0.1237 0.5000 Uiso R . . . 1 . 
H913 H 0.4218 0.4119 1.0603 0.1237 0.5000 Uiso R . . . 1 . 
H946 H 0.4791 0.3474 1.0149 0.1341 0.5000 Uiso R . . . 2 . 
H932 H 0.3736 0.3330 1.1344 0.1273 0.5000 Uiso R . . . 2 . 
H931 H 0.3389 0.3078 1.0709 0.1273 0.5000 Uiso R . . . 2 . 
H933 H 0.4214 0.2485 1.1191 0.1273 0.5000 Uiso R . . . 2 . 
H949 H 0.5017 0.3322 0.9421 0.1143 0.5000 Uiso R . . . 1 . 
H922 H 0.6863 0.3429 0.9090 0.1143 0.5000 Uiso R . . . 1 . 
H923 H 0.6308 0.3772 0.9656 0.1143 0.5000 Uiso R . . . 1 . 
H921 H 0.6532 0.2757 0.9791 0.1143 0.5000 Uiso R . . . 1 . 
H91 H 0.4803 0.1133 0.6535 0.1434 0.5000 Uiso R . . . . . 
H92 H 0.3959 0.1014 0.6895 0.1434 0.5000 Uiso R . . . . . 
H947 H 0.4738 0.0745 1.0509 0.1741 0.5000 Uiso R . . . . . 
H903 H 0.3297 0.1940 1.0029 0.1804 0.5000 Uiso R . . . . . 
H901 H 0.3125 0.1080 1.0643 0.1804 0.5000 Uiso R . . . . . 
H902 H 0.3309 0.1037 0.9885 0.1804 0.5000 Uiso R . . . . . 
H101 H 0.4480 0.0772 0.9394 0.1380 0.5000 Uiso R . . . . . 
H891 H 0.5050 0.1792 0.8498 0.1375 0.5000 Uiso R . . . . . 
H893 H 0.5761 0.1025 0.8393 0.1375 0.5000 Uiso R . . . . . 
H892 H 0.5876 0.1349 0.9037 0.1375 0.5000 Uiso R . . . . . 
loop_
_atom_site_aniso_label
_atom_site_aniso_U_11
_atom_site_aniso_U_22
_atom_site_aniso_U_33
_atom_site_aniso_U_23
_atom_site_aniso_U_13
_atom_site_aniso_U_12
Mn1 0.0158(2) 0.0169(3) 0.0325(3) -0.0094(2) 0.0010(2) -0.00582(19) 
Mn2 0.0159(2) 0.0165(2) 0.0228(3) -0.0090(2) 0.00055(19) -0.00138(19) 
N1 0.0181(14) 0.0214(15) 0.0404(18) -0.0129(14) 0.0030(12) -0.0016(11) 
N2 0.0156(13) 0.0206(14) 0.0315(16) -0.0073(12) 0.0018(12) -0.0039(11) 
N3 0.0180(14) 0.0187(14) 0.0391(17) -0.0155(13) 0.0002(12) -0.0078(11) 
N4 0.052(2) 0.050(2) 0.037(2) -0.0055(17) 0.0000(17) -0.0247(19) 
N5 0.0190(14) 0.0165(14) 0.0334(17) -0.0123(12) 0.0004(12) -0.0026(11) 
N6 0.0206(14) 0.0233(15) 0.0250(15) -0.0117(12) -0.0011(11) 0.0010(11) 
N7 0.0153(14) 0.0230(16) 0.051(2) -0.0054(14) 0.0032(13) -0.0036(12) 
N8 0.053(2) 0.052(2) 0.0279(18) -0.0139(16) -0.0016(16) -0.0203(18) 
O1 0.0117(10) 0.0126(10) 0.0304(13) -0.0094(9) -0.0020(9) -0.0053(8) 
O2 0.0186(11) 0.0180(11) 0.0359(14) -0.0116(10) -0.0002(10) -0.0053(9) 
O3 0.0193(12) 0.0256(13) 0.0337(14) -0.0057(11) -0.0002(10) -0.0097(10) 
O4 0.0151(11) 0.0201(12) 0.0366(15) -0.0090(11) 0.0005(10) -0.0075(9) 
O5 0.0188(11) 0.0168(11) 0.0265(12) -0.0074(9) 0.0022(9) -0.0017(9) 
O6 0.0178(11) 0.0193(12) 0.0313(13) -0.0043(10) 0.0020(10) -0.0009(9) 
O7 0.0209(11) 0.0193(11) 0.0257(13) -0.0092(10) -0.0003(9) -0.0029(9) 
O8 0.0237(12) 0.0233(12) 0.0236(12) -0.0110(10) -0.0018(9) 0.0002(10) 
C1 0.0159(15) 0.0162(15) 0.0321(18) -0.0096(14) -0.0003(13) -0.0090(13) 
C2 0.0165(15) 0.0168(15) 0.0298(18) -0.0095(14) -0.0015(13) -0.0082(12) 
C3 0.0239(17) 0.0173(16) 0.0306(19) -0.0104(14) -0.0008(14) -0.0089(13) 
C4 0.0283(18) 0.0218(17) 0.032(2) -0.0127(15) -0.0036(15) -0.0108(14) 
C5 0.0232(17) 0.0229(18) 0.035(2) -0.0103(15) -0.0060(14) -0.0080(14) 
C6 0.0214(17) 0.0208(17) 0.035(2) -0.0138(15) -0.0021(14) -0.0032(13) 
C7 0.0197(16) 0.0212(17) 0.0324(19) -0.0136(14) -0.0006(14) -0.0076(13) 
C8 0.0235(17) 0.0228(17) 0.040(2) -0.0164(16) 0.0005(15) -0.0041(14) 
C9 0.0280(18) 0.0283(19) 0.038(2) -0.0182(16) -0.0019(15) -0.0018(15) 
C10 0.031(2) 0.0277(19) 0.039(2) -0.0149(17) -0.0035(16) 0.0017(15) 
C11 0.0261(18) 0.0271(19) 0.039(2) -0.0168(16) -0.0017(16) -0.0001(15) 
C12 0.0284(19) 0.030(2) 0.040(2) -0.0204(17) -0.0007(16) 0.0028(15) 
C13 0.0289(19) 0.0245(18) 0.038(2) -0.0160(16) -0.0012(16) -0.0012(15) 
C14 0.035(2) 0.031(2) 0.035(2) -0.0155(17) 0.0037(16) -0.0058(16) 
C15 0.039(2) 0.028(2) 0.046(2) -0.0135(18) -0.0018(18) 0.0045(17) 
C16 0.0177(16) 0.0204(16) 0.036(2) -0.0074(15) 0.0003(14) -0.0080(13) 
C17 0.0257(18) 0.0248(18) 0.038(2) -0.0101(16) 0.0056(15) -0.0132(15) 
C18 0.0288(19) 0.0250(18) 0.038(2) -0.0126(16) 0.0031(16) -0.0118(15) 
C19 0.0302(19) 0.030(2) 0.043(2) -0.0140(17) 0.0014(17) -0.0147(16) 
C20 0.032(2) 0.033(2) 0.039(2) -0.0106(17) 0.0054(17) -0.0111(16) 
C21 0.032(2) 0.037(2) 0.035(2) -0.0041(17) 0.0044(17) -0.0152(17) 
C22 0.038(2) 0.035(2) 0.034(2) -0.0051(17) 0.0005(17) -0.0157(17) 
C23 0.061(3) 0.050(3) 0.036(2) -0.006(2) -0.001(2) -0.022(2) 
C24 0.070(3) 0.053(3) 0.034(2) -0.005(2) -0.003(2) -0.022(2) 
C25 0.075(4) 0.057(3) 0.038(3) -0.007(2) 0.000(2) -0.019(3) 
C26 0.082(4) 0.058(3) 0.040(3) -0.007(2) 0.001(3) -0.017(3) 
C27 0.083(4) 0.055(3) 0.044(3) -0.002(2) -0.005(3) -0.017(3) 
C28 0.073(4) 0.057(3) 0.039(3) -0.001(2) 0.001(2) -0.013(3) 
C29 0.070(3) 0.054(3) 0.041(3) -0.003(2) -0.005(2) -0.008(3) 
C30 0.072(4) 0.063(3) 0.047(3) -0.005(3) 0.007(3) -0.016(3) 
C31 0.036(2) 0.033(2) 0.040(2) -0.0135(18) 0.0034(17) 0.0035(17) 
C32 0.0243(18) 0.0260(19) 0.041(2) -0.0167(16) 0.0017(16) -0.0012(14) 
C33 0.0267(19) 0.029(2) 0.045(2) -0.0172(18) 0.0050(16) 0.0032(15) 
C34 0.0232(18) 0.0271(19) 0.049(2) -0.0163(18) 0.0031(17) 0.0036(15) 
C35 0.0183(17) 0.0254(18) 0.045(2) -0.0132(17) 0.0034(15) -0.0025(14) 
C36 0.0210(17) 0.0219(18) 0.047(2) -0.0097(16) -0.0020(16) 0.0003(14) 
C37 0.0234(18) 0.0203(17) 0.042(2) -0.0059(16) -0.0016(16) -0.0006(14) 
C38 0.0195(16) 0.0226(18) 0.037(2) -0.0061(15) -0.0006(14) -0.0016(14) 
C39 0.0195(17) 0.0201(17) 0.040(2) -0.0061(15) -0.0001(15) -0.0022(13) 
C40 0.0234(17) 0.0220(17) 0.033(2) -0.0051(15) 0.0004(15) -0.0058(14) 
C41 0.0198(17) 0.0216(17) 0.032(2) -0.0056(15) 0.0008(14) -0.0052(13) 
C42 0.0234(17) 0.0201(17) 0.0321(19) -0.0066(15) 0.0036(14) -0.0070(14) 
C43 0.0188(16) 0.0183(16) 0.036(2) -0.0059(15) 0.0011(14) -0.0014(13) 
C44 0.0190(17) 0.0213(18) 0.045(2) -0.0112(16) 0.0026(15) 0.0020(14) 
C45 0.0158(15) 0.0163(16) 0.0282(18) -0.0078(13) 0.0009(13) -0.0027(12) 
C46 0.0194(16) 0.0224(17) 0.034(2) -0.0090(15) 0.0028(14) -0.0026(13) 
C47 0.0207(17) 0.0236(18) 0.040(2) -0.0088(16) 0.0056(15) -0.0044(14) 
C48 0.0203(17) 0.0252(18) 0.045(2) -0.0095(16) 0.0073(15) -0.0052(14) 
C49 0.0201(17) 0.0271(19) 0.048(2) -0.0108(17) 0.0103(16) -0.0044(15) 
C50 0.0184(17) 0.0263(19) 0.046(2) -0.0073(17) 0.0087(16) -0.0032(14) 
C51 0.0156(16) 0.0254(18) 0.042(2) -0.0124(16) 0.0053(15) -0.0023(14) 
C52 0.0222(18) 0.0234(18) 0.048(2) -0.0126(17) 0.0010(16) -0.0032(14) 
C53 0.0251(18) 0.0228(18) 0.044(2) -0.0109(16) 0.0038(16) -0.0087(14) 
C54 0.0227(18) 0.0251(19) 0.049(2) -0.0123(17) -0.0015(16) -0.0039(14) 
C55 0.0291(19) 0.0256(19) 0.046(2) -0.0129(18) -0.0053(17) -0.0044(15) 
C56 0.0220(18) 0.0250(19) 0.055(3) -0.0144(18) 0.0025(17) -0.0066(15) 
C57 0.0237(18) 0.0268(19) 0.049(2) -0.0121(17) 0.0035(17) -0.0041(15) 
C58 0.0295(19) 0.0265(19) 0.044(2) -0.0128(17) 0.0025(16) -0.0063(15) 
C59 0.030(2) 0.0258(19) 0.048(2) -0.0091(17) -0.0038(17) -0.0071(16) 
C60 0.0228(17) 0.0225(17) 0.0243(19) -0.0105(14) -0.0030(14) -0.0018(14) 
C61 0.034(2) 0.033(2) 0.028(2) -0.0135(16) -0.0025(15) -0.0097(16) 
C62 0.035(2) 0.037(2) 0.032(2) -0.0101(17) -0.0054(16) -0.0127(17) 
C63 0.044(2) 0.039(2) 0.037(2) -0.0120(18) -0.0035(18) -0.0178(19) 
C64 0.050(3) 0.045(2) 0.037(2) -0.0145(19) -0.0104(19) -0.016(2) 
C65 0.049(3) 0.050(3) 0.031(2) -0.0143(19) -0.0101(19) -0.013(2) 
C66 0.049(2) 0.042(2) 0.031(2) -0.0176(18) -0.0088(18) -0.0120(19) 
C67 0.055(3) 0.054(3) 0.030(2) -0.011(2) 0.000(2) -0.010(2) 
C68 0.055(3) 0.059(3) 0.032(2) -0.016(2) 0.002(2) -0.010(2) 
C69 0.053(3) 0.061(3) 0.025(2) -0.011(2) 0.0054(19) -0.008(2) 
C70 0.059(3) 0.059(3) 0.028(2) -0.013(2) 0.002(2) -0.010(2) 
C71 0.062(3) 0.063(3) 0.031(2) -0.017(2) 0.001(2) -0.006(2) 
C72 0.061(3) 0.061(3) 0.032(2) -0.019(2) 0.000(2) -0.011(2) 
C73 0.061(3) 0.056(3) 0.030(2) -0.015(2) 0.007(2) -0.013(2) 
C74 0.061(3) 0.061(3) 0.032(2) -0.007(2) 0.003(2) -0.005(2) 
C75 0.0266(18) 0.0222(18) 0.0298(19) -0.0085(15) -0.0032(15) 0.0083(14) 
C76 0.0209(17) 0.0257(18) 0.0290(19) -0.0100(15) -0.0056(14) 0.0034(14) 
C77 0.0237(17) 0.0229(18) 0.033(2) -0.0110(15) -0.0014(14) 0.0036(14) 
C78 0.0246(17) 0.0237(18) 0.030(2) -0.0104(15) -0.0036(14) -0.0034(14) 
C79 0.0211(16) 0.0283(18) 0.0301(19) -0.0164(15) -0.0014(14) -0.0013(14) 
C80 0.0260(18) 0.034(2) 0.028(2) -0.0176(17) -0.0025(15) 0.0010(15) 
C81 0.0242(17) 0.034(2) 0.0272(19) -0.0178(16) 0.0012(14) -0.0026(15) 
C82 0.0186(16) 0.0310(19) 0.0254(18) -0.0137(15) -0.0028(13) -0.0021(14) 
C83 0.0186(16) 0.0317(19) 0.0260(18) -0.0124(15) -0.0009(13) -0.0053(14) 
C84 0.0227(17) 0.0286(18) 0.0234(18) -0.0064(15) -0.0026(14) -0.0022(14) 
C85 0.0235(17) 0.0294(19) 0.0233(18) -0.0069(15) -0.0008(14) 0.0032(14) 
C86 0.0245(17) 0.0316(19) 0.0225(18) -0.0021(15) 0.0005(14) 0.0076(15) 
C87 0.0202(16) 0.0274(18) 0.0260(18) -0.0144(15) -0.0033(14) 0.0000(14) 
C88 0.0197(16) 0.0237(17) 0.0274(19) -0.0117(14) -0.0021(13) 0.0038(13) 

_refine_ls_extinction_method 
    'None'
_oxford_refine_ls_scale 0.078762(15) 
loop_
 _geom_bond_atom_site_label_1
 _geom_bond_site_symmetry_1
 _geom_bond_atom_site_label_2
 _geom_bond_site_symmetry_2
 _geom_bond_distance
 _geom_bond_publ_flag
Mn1 . N1 . 2.246(3)    yes
Mn1 . N2 . 2.246(3)    yes
Mn1 . O1 . 2.198(2)    yes
Mn1 . O2 . 2.216(2)    yes
Mn1 . O3 . 2.203(2)    yes
Mn1 . O4 . 2.215(2)    yes
Mn2 . N5 . 2.254(3)    yes
Mn2 . N6 . 2.241(3)    yes
Mn2 . O5 . 2.229(2)    yes
Mn2 . O6 . 2.245(2)    yes
Mn2 . O7 . 2.176(2)    yes
Mn2 . O8 . 2.225(2)    yes
N1 . C32 . 1.363(5)    yes
N1 . C44 . 1.333(5)    yes
N2 . C41 . 1.287(5)    yes
N2 . C43 . 1.388(4)    yes
N3 . C7 . 1.398(4)    yes
N3 . C8 . 1.449(4)    yes
N3 . H31 . 0.840    no
N4 . C22 . 1.359(5)    yes
N4 . C23 . 1.456(6)    yes
N4 . H41 . 0.840    no
N5 . C76 . 1.303(5)    yes
N5 . C88 . 1.386(4)    yes
N6 . C85 . 1.357(5)    yes
N6 . C87 . 1.335(4)    yes
N7 . C51 . 1.352(5)    yes
N7 . C52 . 1.441(5)    yes
N7 . H71 . 0.853    no
N8 . C66 . 1.388(5)    yes
N8 . C67 . 1.392(5)    yes
N8 . H81 . 0.840    no
O1 . C1 . 1.253(4)    yes
O2 . C1 . 1.255(4)    yes
O3 . C16 . 1.295(4)    yes
O4 . C16 . 1.233(4)    yes
O5 . C45 . 1.268(4)    yes
O6 . C45 . 1.296(4)    yes
O7 . C60 . 1.288(4)    yes
O8 . C60 . 1.253(4)    yes
O9 . H91 . 0.820    no
O9 . H92 . 0.820    no
O10 . C89 . 1.431(5)    yes
O10 . H101 . 0.820    no
O11 . C90 . 1.430(5)    yes
O11 . H947 . 0.820    no
O12 . C91 . 1.435(5)    yes
O12 . H948 . 0.820    no
O13 . C92 . 1.427(5)    yes
O13 . H949 . 0.950    no
O14 . C93 . 1.434(5)    yes
O14 . H946 . 0.953    no
O15 . C94 . 1.427(5)    yes
O15 . H950 . 0.820    no
C1 . C2 . 1.488(4)    yes
C2 . C3 . 1.409(4)    yes
C2 . C7 . 1.417(5)    yes
C3 . C4 . 1.388(5)    yes
C3 . H945 . 0.929    no
C4 . C5 . 1.338(5)    yes
C4 . H944 . 0.933    no
C5 . C6 . 1.370(5)    yes
C5 . H51 . 0.931    no
C6 . C7 . 1.379(5)    yes
C6 . H61 . 0.932    no
C8 . C9 . 1.436(5)    yes
C8 . C13 . 1.335(5)    yes
C9 . C10 . 1.383(5)    yes
C9 . C14 . 1.509(5)    yes
C10 . C11 . 1.379(6)    yes
C10 . C15 . 1.492(6)    yes
C11 . C12 . 1.413(5)    yes
C11 . H111 . 0.936    no
C12 . C13 . 1.434(5)    yes
C12 . H121 . 0.934    no
C13 . H131 . 0.927    no
C14 . H142 . 0.959    no
C14 . H143 . 0.955    no
C14 . H141 . 0.958    no
C15 . H151 . 0.962    no
C15 . H153 . 0.962    no
C15 . H152 . 0.962    no
C16 . C17 . 1.500(4)    yes
C17 . C18 . 1.405(5)    yes
C17 . C22 . 1.357(5)    yes
C18 . C19 . 1.388(5)    yes
C18 . H181 . 0.932    no
C19 . C20 . 1.362(6)    yes
C19 . H191 . 0.932    no
C20 . C21 . 1.348(6)    yes
C20 . H201 . 0.933    no
C21 . C22 . 1.471(5)    yes
C21 . H211 . 0.931    no
C23 . C24 . 1.401(7)    yes
C23 . C28 . 1.391(7)    yes
C24 . C25 . 1.382(7)    yes
C24 . C29 . 1.510(7)    yes
C25 . C26 . 1.381(7)    yes
C25 . C30 . 1.498(8)    yes
C26 . C27 . 1.345(8)    yes
C26 . H261 . 0.929    no
C27 . C28 . 1.390(7)    yes
C27 . H271 . 0.932    no
C28 . H281 . 0.930    no
C29 . H292 . 0.963    no
C29 . H293 . 0.963    no
C29 . H291 . 0.961    no
C30 . H302 . 0.963    no
C30 . H303 . 0.962    no
C30 . H301 . 0.962    no
C31 . C32 . 1.494(6)    yes
C31 . H311 . 0.965    no
C31 . H312 . 0.963    no
C31 . H313 . 0.962    no
C32 . C33 . 1.418(5)    yes
C33 . C34 . 1.336(6)    yes
C33 . H331 . 0.934    no
C34 . C35 . 1.410(6)    yes
C34 . H341 . 0.936    no
C35 . C36 . 1.447(5)    yes
C35 . C44 . 1.424(5)    yes
C36 . C37 . 1.315(6)    yes
C36 . H361 . 0.928    no
C37 . C38 . 1.442(5)    yes
C37 . H371 . 0.931    no
C38 . C39 . 1.358(5)    yes
C38 . C43 . 1.384(5)    yes
C39 . C40 . 1.406(5)    yes
C39 . H391 . 0.928    no
C40 . C41 . 1.398(5)    yes
C40 . H401 . 0.934    no
C41 . C42 . 1.502(5)    yes
C42 . H421 . 0.963    no
C42 . H422 . 0.963    no
C42 . H423 . 0.966    no
C43 . C44 . 1.455(5)    yes
C45 . C46 . 1.483(4)    yes
C46 . C47 . 1.408(5)    yes
C46 . C51 . 1.412(5)    yes
C47 . C48 . 1.386(5)    yes
C47 . H471 . 0.928    no
C48 . C49 . 1.374(5)    yes
C48 . H481 . 0.937    no
C49 . C50 . 1.377(5)    yes
C49 . H491 . 0.930    no
C50 . C51 . 1.407(5)    yes
C50 . H501 . 0.932    no
C52 . C53 . 1.394(6)    yes
C52 . C57 . 1.360(6)    yes
C53 . C54 . 1.405(5)    yes
C53 . C58 . 1.489(5)    yes
C54 . C55 . 1.413(6)    yes
C54 . C59 . 1.477(6)    yes
C55 . C56 . 1.365(6)    yes
C55 . H551 . 0.930    no
C56 . C57 . 1.392(5)    yes
C56 . H561 . 0.933    no
C57 . H571 . 0.936    no
C58 . H581 . 0.963    no
C58 . H583 . 0.962    no
C58 . H582 . 0.963    no
C59 . H593 . 0.961    no
C59 . H591 . 0.962    no
C59 . H592 . 0.964    no
C60 . C61 . 1.489(5)    yes
C61 . C62 . 1.386(5)    yes
C61 . C66 . 1.418(5)    yes
C62 . C63 . 1.367(5)    yes
C62 . H621 . 0.928    no
C63 . C64 . 1.404(6)    yes
C63 . H631 . 0.932    no
C64 . C65 . 1.325(6)    yes
C64 . H641 . 0.934    no
C65 . C66 . 1.436(5)    yes
C65 . H651 . 0.932    no
C67 . C68 . 1.440(7)    yes
C67 . C72 . 1.353(7)    yes
C68 . C69 . 1.425(6)    yes
C68 . C73 . 1.501(6)    yes
C69 . C70 . 1.357(7)    yes
C69 . C74 . 1.510(7)    yes
C70 . C71 . 1.358(7)    yes
C70 . H701 . 0.932    no
C71 . C72 . 1.442(6)    yes
C71 . H711 . 0.933    no
C72 . H721 . 0.932    no
C73 . H731 . 0.958    no
C73 . H733 . 0.956    no
C73 . H732 . 0.959    no
C74 . H743 . 0.961    no
C74 . H742 . 0.962    no
C74 . H741 . 0.964    no
C75 . C76 . 1.475(5)    yes
C75 . H751 . 0.962    no
C75 . H753 . 0.959    no
C75 . H752 . 0.953    no
C76 . C77 . 1.460(5)    yes
C77 . C78 . 1.372(5)    yes
C77 . H771 . 0.932    no
C78 . C79 . 1.389(5)    yes
C78 . H781 . 0.931    no
C79 . C80 . 1.435(5)    yes
C79 . C88 . 1.428(5)    yes
C80 . C81 . 1.326(5)    yes
C80 . H801 . 0.928    no
C81 . C82 . 1.389(5)    yes
C81 . H811 . 0.933    no
C82 . C83 . 1.399(5)    yes
C82 . C87 . 1.402(5)    yes
C83 . C84 . 1.365(5)    yes
C83 . H831 . 0.926    no
C84 . C85 . 1.374(5)    yes
C84 . H841 . 0.930    no
C85 . C86 . 1.491(5)    yes
C86 . H861 . 0.962    no
C86 . H862 . 0.959    no
C86 . H863 . 0.962    no
C87 . C88 . 1.441(5)    yes
C89 . H891 . 0.950    no
C89 . H893 . 0.950    no
C89 . H892 . 0.950    no
C90 . H903 . 0.950    no
C90 . H901 . 0.950    no
C90 . H902 . 0.950    no
C91 . H912 . 0.950    no
C91 . H911 . 0.950    no
C91 . H913 . 0.950    no
C92 . H922 . 0.950    no
C92 . H923 . 0.950    no
C92 . H921 . 0.950    no
C93 . H932 . 0.950    no
C93 . H931 . 0.950    no
C93 . H933 . 0.950    no
C94 . H941 . 0.950    no
C94 . H943 . 0.950    no
C94 . H942 . 0.950    no
loop_
 _geom_angle_atom_site_label_1
 _geom_angle_site_symmetry_1
 _geom_angle_atom_site_label_2
 _geom_angle_site_symmetry_2
 _geom_angle_atom_site_label_3
 _geom_angle_site_symmetry_3
 _geom_angle
 _geom_angle_publ_flag
N1 . Mn1 . N2 . 74.95(11)    yes
N1 . Mn1 . O1 . 136.57(9)    yes
N2 . Mn1 . O1 . 102.01(9)    yes
N1 . Mn1 . O2 . 82.85(10)    yes
N2 . Mn1 . O2 . 114.56(9)    yes
O1 . Mn1 . O2 . 58.55(8)    yes
N1 . Mn1 . O3 . 102.77(10)    yes
N2 . Mn1 . O3 . 145.61(9)    yes
O1 . Mn1 . O3 . 102.21(9)    yes
O2 . Mn1 . O3 . 98.86(9)    yes
N1 . Mn1 . O4 . 123.07(9)    yes
N2 . Mn1 . O4 . 92.07(10)    yes
O1 . Mn1 . O4 . 100.19(8)    yes
O2 . Mn1 . O4 . 147.93(9)    yes
O3 . Mn1 . O4 . 59.81(9)    yes
N5 . Mn2 . N6 . 74.34(10)    yes
N5 . Mn2 . O5 . 89.94(9)    yes
N6 . Mn2 . O5 . 127.09(9)    yes
N5 . Mn2 . O6 . 137.17(9)    yes
N6 . Mn2 . O6 . 99.75(10)    yes
O5 . Mn2 . O6 . 59.34(8)    yes
N5 . Mn2 . O7 . 121.09(9)    yes
N6 . Mn2 . O7 . 85.92(9)    yes
O5 . Mn2 . O7 . 141.52(9)    yes
O6 . Mn2 . O7 . 100.20(8)    yes
N5 . Mn2 . O8 . 104.80(10)    yes
N6 . Mn2 . O8 . 139.42(9)    yes
O5 . Mn2 . O8 . 93.22(9)    yes
O6 . Mn2 . O8 . 105.92(9)    yes
O7 . Mn2 . O8 . 59.21(9)    yes
Mn1 . N1 . C32 . 126.6(2)    yes
Mn1 . N1 . C44 . 113.5(2)    yes
C32 . N1 . C44 . 119.1(3)    yes
Mn1 . N2 . C41 . 128.5(2)    yes
Mn1 . N2 . C43 . 114.5(2)    yes
C41 . N2 . C43 . 116.7(3)    yes
C7 . N3 . C8 . 121.3(3)    yes
C7 . N3 . H31 . 119.5    no
C8 . N3 . H31 . 119.2    no
C22 . N4 . C23 . 123.7(4)    yes
C22 . N4 . H41 . 118.0    no
C23 . N4 . H41 . 118.3    no
Mn2 . N5 . C76 . 127.7(2)    yes
Mn2 . N5 . C88 . 112.1(2)    yes
C76 . N5 . C88 . 119.9(3)    yes
Mn2 . N6 . C85 . 126.9(2)    yes
Mn2 . N6 . C87 . 117.5(2)    yes
C85 . N6 . C87 . 115.6(3)    yes
C51 . N7 . C52 . 129.2(3)    yes
C51 . N7 . H71 . 113.9    no
C52 . N7 . H71 . 114.7    no
C66 . N8 . C67 . 127.7(4)    yes
C66 . N8 . H81 . 115.5    no
C67 . N8 . H81 . 116.8    no
Mn1 . O1 . C1 . 91.62(18)    yes
Mn1 . O2 . C1 . 90.73(18)    yes
Mn1 . O3 . C16 . 88.8(2)    yes
Mn1 . O4 . C16 . 89.9(2)    yes
Mn2 . O5 . C45 . 91.16(18)    yes
Mn2 . O6 . C45 . 89.68(18)    yes
Mn2 . O7 . C60 . 92.16(19)    yes
Mn2 . O8 . C60 . 90.85(19)    yes
H91 . O9 . H92 . 109.5    no
C89 . O10 . H101 . 107.2    no
C90 . O11 . H947 . 113.3    no
C91 . O12 . H948 . 151.6    no
C92 . O13 . H949 . 100.7    no
C93 . O14 . H946 . 109.5    no
C94 . O15 . H950 . 124.8    no
O2 . C1 . O1 . 118.8(3)    yes
O2 . C1 . C2 . 119.0(3)    yes
O1 . C1 . C2 . 122.0(3)    yes
C1 . C2 . C3 . 118.0(3)    yes
C1 . C2 . C7 . 124.3(3)    yes
C3 . C2 . C7 . 117.7(3)    yes
C2 . C3 . C4 . 121.8(3)    yes
C2 . C3 . H945 . 119.4    no
C4 . C3 . H945 . 118.8    no
C3 . C4 . C5 . 118.3(3)    yes
C3 . C4 . H944 . 120.8    no
C5 . C4 . H944 . 121.0    no
C4 . C5 . C6 . 122.5(3)    yes
C4 . C5 . H51 . 119.1    no
C6 . C5 . H51 . 118.4    no
C5 . C6 . C7 . 121.0(3)    yes
C5 . C6 . H61 . 120.2    no
C7 . C6 . H61 . 118.8    no
C2 . C7 . N3 . 118.0(3)    yes
C2 . C7 . C6 . 118.6(3)    yes
N3 . C7 . C6 . 123.5(3)    yes
N3 . C8 . C9 . 119.7(3)    yes
N3 . C8 . C13 . 117.2(3)    yes
C9 . C8 . C13 . 123.0(3)    yes
C8 . C9 . C10 . 118.0(3)    yes
C8 . C9 . C14 . 120.2(3)    yes
C10 . C9 . C14 . 121.4(4)    yes
C9 . C10 . C11 . 120.4(4)    yes
C9 . C10 . C15 . 119.7(4)    yes
C11 . C10 . C15 . 119.8(3)    yes
C10 . C11 . C12 . 120.8(3)    yes
C10 . C11 . H111 . 119.0    no
C12 . C11 . H111 . 120.3    no
C11 . C12 . C13 . 119.1(4)    yes
C11 . C12 . H121 . 120.5    no
C13 . C12 . H121 . 120.5    no
C12 . C13 . C8 . 118.5(4)    yes
C12 . C13 . H131 . 120.9    no
C8 . C13 . H131 . 120.6    no
C9 . C14 . H142 . 109.1    no
C9 . C14 . H143 . 108.2    no
H142 . C14 . H143 . 109.6    no
C9 . C14 . H141 . 110.5    no
H142 . C14 . H141 . 109.6    no
H143 . C14 . H141 . 109.9    no
C10 . C15 . H151 . 109.2    no
C10 . C15 . H153 . 109.5    no
H151 . C15 . H153 . 109.5    no
C10 . C15 . H152 . 109.6    no
H151 . C15 . H152 . 109.4    no
H153 . C15 . H152 . 109.6    no
O3 . C16 . O4 . 121.2(3)    yes
O3 . C16 . C17 . 119.2(3)    yes
O4 . C16 . C17 . 119.6(3)    yes
C16 . C17 . C18 . 116.3(3)    yes
C16 . C17 . C22 . 124.6(3)    yes
C18 . C17 . C22 . 119.0(3)    yes
C17 . C18 . C19 . 122.7(4)    yes
C17 . C18 . H181 . 118.8    no
C19 . C18 . H181 . 118.5    no
C18 . C19 . C20 . 117.0(4)    yes
C18 . C19 . H191 . 121.2    no
C20 . C19 . H191 . 121.7    no
C19 . C20 . C21 . 124.0(4)    yes
C19 . C20 . H201 . 117.7    no
C21 . C20 . H201 . 118.3    no
C20 . C21 . C22 . 118.4(4)    yes
C20 . C21 . H211 . 121.2    no
C22 . C21 . H211 . 120.4    no
C21 . C22 . N4 . 118.0(4)    yes
C21 . C22 . C17 . 118.8(4)    yes
N4 . C22 . C17 . 123.1(3)    yes
N4 . C23 . C24 . 119.5(4)    yes
N4 . C23 . C28 . 120.2(5)    yes
C24 . C23 . C28 . 120.2(4)    yes
C23 . C24 . C25 . 120.2(5)    yes
C23 . C24 . C29 . 120.1(4)    yes
C25 . C24 . C29 . 119.6(5)    yes
C24 . C25 . C26 . 118.3(5)    yes
C24 . C25 . C30 . 123.7(5)    yes
C26 . C25 . C30 . 117.9(5)    yes
C25 . C26 . C27 . 120.1(5)    yes
C25 . C26 . H261 . 119.7    no
C27 . C26 . H261 . 120.1    no
C26 . C27 . C28 . 123.0(5)    yes
C26 . C27 . H271 . 117.9    no
C28 . C27 . H271 . 119.0    no
C23 . C28 . C27 . 116.4(5)    yes
C23 . C28 . H281 . 121.4    no
C27 . C28 . H281 . 122.2    no
C24 . C29 . H292 . 109.3    no
C24 . C29 . H293 . 109.6    no
H292 . C29 . H293 . 109.5    no
C24 . C29 . H291 . 109.1    no
H292 . C29 . H291 . 109.6    no
H293 . C29 . H291 . 109.7    no
C25 . C30 . H302 . 107.3    no
C25 . C30 . H303 . 110.3    no
H302 . C30 . H303 . 109.8    no
C25 . C30 . H301 . 110.4    no
H302 . C30 . H301 . 109.6    no
H303 . C30 . H301 . 109.3    no
C32 . C31 . H311 . 108.9    no
C32 . C31 . H312 . 109.6    no
H311 . C31 . H312 . 109.8    no
C32 . C31 . H313 . 109.8    no
H311 . C31 . H313 . 109.3    no
H312 . C31 . H313 . 109.4    no
C31 . C32 . N1 . 115.9(3)    yes
C31 . C32 . C33 . 122.3(4)    yes
N1 . C32 . C33 . 121.8(4)    yes
C32 . C33 . C34 . 118.4(4)    yes
C32 . C33 . H331 . 121.1    no
C34 . C33 . H331 . 120.5    no
C33 . C34 . C35 . 121.7(4)    yes
C33 . C34 . H341 . 118.4    no
C35 . C34 . H341 . 119.9    no
C34 . C35 . C36 . 123.1(3)    yes
C34 . C35 . C44 . 116.9(3)    yes
C36 . C35 . C44 . 120.0(3)    yes
C35 . C36 . C37 . 121.3(3)    yes
C35 . C36 . H361 . 119.4    no
C37 . C36 . H361 . 119.3    no
C36 . C37 . C38 . 121.0(3)    yes
C36 . C37 . H371 . 119.6    no
C38 . C37 . H371 . 119.4    no
C37 . C38 . C39 . 122.9(3)    yes
C37 . C38 . C43 . 120.0(3)    yes
C39 . C38 . C43 . 117.1(3)    yes
C38 . C39 . C40 . 119.9(3)    yes
C38 . C39 . H391 . 119.6    no
C40 . C39 . H391 . 120.5    no
C39 . C40 . C41 . 118.2(3)    yes
C39 . C40 . H401 . 120.4    no
C41 . C40 . H401 . 121.4    no
C40 . C41 . N2 . 123.8(3)    yes
C40 . C41 . C42 . 119.2(3)    yes
N2 . C41 . C42 . 117.0(3)    yes
C41 . C42 . H421 . 108.2    no
C41 . C42 . H422 . 110.5    no
H421 . C42 . H422 . 109.5    no
C41 . C42 . H423 . 109.6    no
H421 . C42 . H423 . 109.5    no
H422 . C42 . H423 . 109.5    no
N2 . C43 . C38 . 124.2(3)    yes
N2 . C43 . C44 . 115.3(3)    yes
C38 . C43 . C44 . 120.4(3)    yes
C43 . C44 . C35 . 117.3(3)    yes
C43 . C44 . N1 . 120.7(3)    yes
C35 . C44 . N1 . 122.0(3)    yes
O6 . C45 . O5 . 119.5(3)    yes
O6 . C45 . C46 . 120.0(3)    yes
O5 . C45 . C46 . 120.4(3)    yes
C45 . C46 . C47 . 116.4(3)    yes
C45 . C46 . C51 . 123.4(3)    yes
C47 . C46 . C51 . 120.1(3)    yes
C46 . C47 . C48 . 121.1(3)    yes
C46 . C47 . H471 . 119.4    no
C48 . C47 . H471 . 119.6    no
C47 . C48 . C49 . 118.4(3)    yes
C47 . C48 . H481 . 121.1    no
C49 . C48 . H481 . 120.5    no
C48 . C49 . C50 . 121.9(3)    yes
C48 . C49 . H491 . 118.3    no
C50 . C49 . H491 . 119.8    no
C49 . C50 . C51 . 121.1(3)    yes
C49 . C50 . H501 . 118.6    no
C51 . C50 . H501 . 120.2    no
C46 . C51 . C50 . 117.2(3)    yes
C46 . C51 . N7 . 120.6(3)    yes
C50 . C51 . N7 . 121.9(3)    yes
N7 . C52 . C53 . 118.6(3)    yes
N7 . C52 . C57 . 119.4(4)    yes
C53 . C52 . C57 . 122.0(3)    yes
C52 . C53 . C54 . 117.5(4)    yes
C52 . C53 . C58 . 121.6(3)    yes
C54 . C53 . C58 . 120.8(4)    yes
C53 . C54 . C55 . 120.4(4)    yes
C53 . C54 . C59 . 120.1(4)    yes
C55 . C54 . C59 . 119.5(3)    yes
C54 . C55 . C56 . 119.4(4)    yes
C54 . C55 . H551 . 120.3    no
C56 . C55 . H551 . 120.3    no
C55 . C56 . C57 . 120.5(4)    yes
C55 . C56 . H561 . 120.3    no
C57 . C56 . H561 . 119.1    no
C56 . C57 . C52 . 120.0(4)    yes
C56 . C57 . H571 . 119.2    no
C52 . C57 . H571 . 120.7    no
C53 . C58 . H581 . 109.6    no
C53 . C58 . H583 . 108.6    no
H581 . C58 . H583 . 109.5    no
C53 . C58 . H582 . 110.0    no
H581 . C58 . H582 . 109.3    no
H583 . C58 . H582 . 109.8    no
C54 . C59 . H593 . 109.4    no
C54 . C59 . H591 . 109.2    no
H593 . C59 . H591 . 109.4    no
C54 . C59 . H592 . 110.3    no
H593 . C59 . H592 . 109.1    no
H591 . C59 . H592 . 109.4    no
O7 . C60 . O8 . 117.7(3)    yes
O7 . C60 . C61 . 119.2(3)    yes
O8 . C60 . C61 . 123.1(3)    yes
C60 . C61 . C62 . 119.7(3)    yes
C60 . C61 . C66 . 120.4(3)    yes
C62 . C61 . C66 . 119.8(3)    yes
C61 . C62 . C63 . 123.4(4)    yes
C61 . C62 . H621 . 118.4    no
C63 . C62 . H621 . 118.1    no
C62 . C63 . C64 . 116.0(4)    yes
C62 . C63 . H631 . 122.0    no
C64 . C63 . H631 . 122.0    no
C63 . C64 . C65 . 123.3(4)    yes
C63 . C64 . H641 . 118.9    no
C65 . C64 . H641 . 117.8    no
C64 . C65 . C66 . 121.3(4)    yes
C64 . C65 . H651 . 119.8    no
C66 . C65 . H651 . 118.9    no
C65 . C66 . C61 . 115.9(4)    yes
C65 . C66 . N8 . 122.3(4)    yes
C61 . C66 . N8 . 121.8(3)    yes
N8 . C67 . C68 . 116.8(4)    yes
N8 . C67 . C72 . 121.5(4)    yes
C68 . C67 . C72 . 121.6(4)    yes
C67 . C68 . C69 . 116.9(4)    yes
C67 . C68 . C73 . 120.5(4)    yes
C69 . C68 . C73 . 122.5(4)    yes
C68 . C69 . C70 . 120.2(4)    yes
C68 . C69 . C74 . 118.8(4)    yes
C70 . C69 . C74 . 121.0(4)    yes
C69 . C70 . C71 . 123.1(4)    yes
C69 . C70 . H701 . 118.4    no
C71 . C70 . H701 . 118.4    no
C70 . C71 . C72 . 118.8(5)    yes
C70 . C71 . H711 . 120.6    no
C72 . C71 . H711 . 120.6    no
C71 . C72 . C67 . 119.4(5)    yes
C71 . C72 . H721 . 120.8    no
C67 . C72 . H721 . 119.7    no
C68 . C73 . H731 . 110.7    no
C68 . C73 . H733 . 108.6    no
H731 . C73 . H733 . 109.5    no
C68 . C73 . H732 . 108.9    no
H731 . C73 . H732 . 109.3    no
H733 . C73 . H732 . 109.7    no
C69 . C74 . H743 . 109.4    no
C69 . C74 . H742 . 109.9    no
H743 . C74 . H742 . 109.4    no
C69 . C74 . H741 . 109.9    no
H743 . C74 . H741 . 109.3    no
H742 . C74 . H741 . 109.0    no
C76 . C75 . H751 . 111.6    no
C76 . C75 . H753 . 108.7    no
H751 . C75 . H753 . 109.1    no
C76 . C75 . H752 . 109.7    no
H751 . C75 . H752 . 108.9    no
H753 . C75 . H752 . 108.8    no
C75 . C76 . N5 . 118.1(3)    yes
C75 . C76 . C77 . 118.2(3)    yes
N5 . C76 . C77 . 123.6(3)    yes
C76 . C77 . C78 . 114.6(3)    yes
C76 . C77 . H771 . 122.5    no
C78 . C77 . H771 . 122.9    no
C77 . C78 . C79 . 124.6(3)    yes
C77 . C78 . H781 . 117.9    no
C79 . C78 . H781 . 117.5    no
C78 . C79 . C80 . 124.6(3)    yes
C78 . C79 . C88 . 116.2(3)    yes
C80 . C79 . C88 . 119.2(3)    yes
C79 . C80 . C81 . 120.6(3)    yes
C79 . C80 . H801 . 119.5    no
C81 . C80 . H801 . 119.9    no
C80 . C81 . C82 . 122.3(3)    yes
C80 . C81 . H811 . 118.8    no
C82 . C81 . H811 . 118.8    no
C81 . C82 . C83 . 124.3(3)    yes
C81 . C82 . C87 . 120.5(3)    yes
C83 . C82 . C87 . 115.2(3)    yes
C82 . C83 . C84 . 120.7(3)    yes
C82 . C83 . H831 . 119.3    no
C84 . C83 . H831 . 120.0    no
C83 . C84 . C85 . 118.9(3)    yes
C83 . C84 . H841 . 119.8    no
C85 . C84 . H841 . 121.3    no
C84 . C85 . N6 . 123.7(3)    yes
C84 . C85 . C86 . 119.3(3)    yes
N6 . C85 . C86 . 117.0(3)    yes
C85 . C86 . H861 . 110.7    no
C85 . C86 . H862 . 108.0    no
H861 . C86 . H862 . 109.6    no
C85 . C86 . H863 . 109.3    no
H861 . C86 . H863 . 109.4    no
H862 . C86 . H863 . 109.8    no
C82 . C87 . N6 . 125.8(3)    yes
C82 . C87 . C88 . 119.1(3)    yes
N6 . C87 . C88 . 115.1(3)    yes
C87 . C88 . C79 . 118.3(3)    yes
C87 . C88 . N5 . 120.6(3)    yes
C79 . C88 . N5 . 121.1(3)    yes
O10 . C89 . H891 . 110.0    no
O10 . C89 . H893 . 105.9    no
H891 . C89 . H893 . 109.5    no
O10 . C89 . H892 . 112.4    no
H891 . C89 . H892 . 109.5    no
H893 . C89 . H892 . 109.5    no
O11 . C90 . H903 . 103.7    no
O11 . C90 . H901 . 110.2    no
H903 . C90 . H901 . 109.5    no
O11 . C90 . H902 . 114.4    no
H903 . C90 . H902 . 109.5    no
H901 . C90 . H902 . 109.5    no
O12 . C91 . H912 . 113.8    no
O12 . C91 . H911 . 108.3    no
H912 . C91 . H911 . 109.5    no
O12 . C91 . H913 . 106.2    no
H912 . C91 . H913 . 109.5    no
H911 . C91 . H913 . 109.5    no
O13 . C92 . H922 . 103.6    no
O13 . C92 . H923 . 105.1    no
H922 . C92 . H923 . 109.5    no
O13 . C92 . H921 . 119.3    no
H922 . C92 . H921 . 109.5    no
H923 . C92 . H921 . 109.5    no
O14 . C93 . H932 . 105.4    no
O14 . C93 . H931 . 105.8    no
H932 . C93 . H931 . 109.5    no
O14 . C93 . H933 . 116.9    no
H932 . C93 . H933 . 109.5    no
H931 . C93 . H933 . 109.5    no
O15 . C94 . H941 . 109.1    no
O15 . C94 . H943 . 109.1    no
H941 . C94 . H943 . 109.5    no
O15 . C94 . H942 . 110.2    no
H941 . C94 . H942 . 109.5    no
H943 . C94 . H942 . 109.5    no
loop_
 _geom_hbond_atom_site_label_D
 _geom_hbond_site_symmetry_D
 _geom_hbond_atom_site_label_H
 _geom_hbond_site_symmetry_H
 _geom_hbond_atom_site_label_A
 _geom_hbond_site_symmetry_A
 _geom_hbond_angle_DHA
 _geom_hbond_distance_DH
 _geom_hbond_distance_HA
 _geom_hbond_distance_DA
 _geom_hbond_publ_flag
N4 . H41 . O3 . 129 0.84 2.10 2.707(7)    yes
N3 . H31 . O1 . 135 0.84 2.03 2.687(7)    yes
C31 . H313 . O3 . 146 0.96 2.30 3.139(7)    yes
C42 . H422 . O4 . 153 0.96 2.32 3.207(7)    yes
N8 . H81 . O8 . 135 0.84 1.99 2.654(7)    yes
C73 . H732 . O15 . 155 0.96 2.57 3.459(7)    yes
C48 . H481 . O13 1_455 156 0.94 2.56 3.437(7)    yes
N7 . H71 . O6 . 139 0.85 1.95 2.654(7)    yes
C78 . H781 . O4 . 128 0.93 2.50 3.163(7)    yes
C86 . H862 . O6 . 142 0.96 2.48 3.283(7)    yes
C86 . H863 . O7 . 130 0.96 2.41 3.119(7)    yes
C75 . H751 . O8 . 145 0.96 2.58 3.411(7)    yes
C75 . H752 . O5 . 123 0.95 2.58 3.199(7)    yes
O15 . H950 . O13 . 178 0.82 1.78 2.603(7)    yes
O12 . H942 . O15 . 158 1.16 1.97 3.075(7)    yes
C94 . H942 . O12 . 148 0.95 1.16 2.027(7)    yes
O12 . H948 . O13 2_667 178 0.82 1.88 2.697(7)    yes
O12 . H948 . C92 2_667 135 0.82 1.74 2.384(7)    yes
C91 . H912 . O15 . 164 0.95 1.27 2.203(7)    yes
O14 . H913 . O12 . 134 0.84 1.93 2.584(7)    yes
O14 . H913 . C91 . 122 0.84 0.95 1.568(7)    yes
C91 . H913 . C93 . 130 0.95 1.66 2.382(7)    yes
O14 . H946 . O13 . 161 0.95 2.38 3.293(7)    yes
O14 . H946 . C92 . 140 0.95 2.58 3.366(7)    yes
O13 . H949 . O14 . 141 0.95 2.50 3.293(7)    yes
C92 . H923 . O12 2_667 149 0.95 1.52 2.384(7)    yes
O9 . H91 . O1 . 154 0.82 2.15 2.906(7)    yes
O9 . H92 . O3 . 156 0.82 2.06 2.830(7)    yes
O9 . H92 . C16 . 151 0.82 1.51 2.266(7)    yes
O9 . H92 . C17 . 137 0.82 2.34 2.991(7)    yes
O11 . H947 . O10 2_657 174 0.82 2.07 2.882(7)    yes
O10 . H101 . O11 . 149 0.82 2.28 3.012(7)    yes
O10 . H101 . C90 . 175 0.82 2.42 3.241(7)    yes


_iucr_refine_instructions_details
;
#
# Punched on 29/12/20 at 08:00:16
#
#LIST     12                                                                    
BLOCK 
CONT SCALE 
CONT MN   (     1 ,X'S,U'S)  UNTIL O    (     8 ) 
CONT O    (     9 ,X'S,U[ISO])  UNTIL O    (    15 ) 
CONT C    (     1 ,X'S,U'S)  UNTIL C    (    88 ) 
CONT C    (    89 ,X'S,U[ISO])  UNTIL C    (    94 ) 
RIDE N   (   3,X'S) H   (  31,X'S) 
RIDE N   (   4,X'S) H   (  41,X'S) 
RIDE N   (   7,X'S) H   (  71,X'S) 
RIDE N   (   8,X'S) H   (  81,X'S) 
RIDE O   (   9,X'S) H   (  91,X'S) H   (  92,X'S) 
RIDE O   (  10,X'S) H   ( 101,X'S) 
RIDE O   (  11,X'S) H   ( 947,X'S) 
RIDE O   (  12,X'S) H   ( 948,X'S) 
RIDE O   (  13,X'S) H   ( 949,X'S) 
RIDE O   (  14,X'S) H   ( 946,X'S) 
RIDE O   (  15,X'S) H   ( 950,X'S) 
RIDE C   (   3,X'S) H   ( 945,X'S) 
RIDE C   (   4,X'S) H   ( 944,X'S) 
RIDE C   (   5,X'S) H   (  51,X'S) 
RIDE C   (   6,X'S) H   (  61,X'S) 
RIDE C   (  11,X'S) H   ( 111,X'S) 
RIDE C   (  12,X'S) H   ( 121,X'S) 
RIDE C   (  13,X'S) H   ( 131,X'S) 
RIDE C   (  14,X'S) H   ( 142,X'S) H   ( 143,X'S) H   ( 141,X'S) 
RIDE C   (  15,X'S) H   ( 151,X'S) H   ( 153,X'S) H   ( 152,X'S) 
RIDE C   (  18,X'S) H   ( 181,X'S) 
RIDE C   (  19,X'S) H   ( 191,X'S) 
RIDE C   (  20,X'S) H   ( 201,X'S) 
RIDE C   (  21,X'S) H   ( 211,X'S) 
RIDE C   (  26,X'S) H   ( 261,X'S) 
RIDE C   (  27,X'S) H   ( 271,X'S) 
RIDE C   (  28,X'S) H   ( 281,X'S) 
RIDE C   (  29,X'S) H   ( 292,X'S) H   ( 293,X'S) H   ( 291,X'S) 
RIDE C   (  30,X'S) H   ( 302,X'S) H   ( 303,X'S) H   ( 301,X'S) 
RIDE C   (  31,X'S) H   ( 311,X'S) H   ( 312,X'S) H   ( 313,X'S) 
RIDE C   (  33,X'S) H   ( 331,X'S) 
RIDE C   (  34,X'S) H   ( 341,X'S) 
RIDE C   (  36,X'S) H   ( 361,X'S) 
RIDE C   (  37,X'S) H   ( 371,X'S) 
RIDE C   (  39,X'S) H   ( 391,X'S) 
RIDE C   (  40,X'S) H   ( 401,X'S) 
RIDE C   (  42,X'S) H   ( 421,X'S) H   ( 422,X'S) H   ( 423,X'S) 
RIDE C   (  47,X'S) H   ( 471,X'S) 
RIDE C   (  48,X'S) H   ( 481,X'S) 
RIDE C   (  49,X'S) H   ( 491,X'S) 
RIDE C   (  50,X'S) H   ( 501,X'S) 
RIDE C   (  55,X'S) H   ( 551,X'S) 
RIDE C   (  56,X'S) H   ( 561,X'S) 
RIDE C   (  57,X'S) H   ( 571,X'S) 
RIDE C   (  58,X'S) H   ( 581,X'S) H   ( 583,X'S) H   ( 582,X'S) 
RIDE C   (  59,X'S) H   ( 593,X'S) H   ( 591,X'S) H   ( 592,X'S) 
RIDE C   (  62,X'S) H   ( 621,X'S) 
RIDE C   (  63,X'S) H   ( 631,X'S) 
RIDE C   (  64,X'S) H   ( 641,X'S) 
RIDE C   (  65,X'S) H   ( 651,X'S) 
RIDE C   (  70,X'S) H   ( 701,X'S) 
RIDE C   (  71,X'S) H   ( 711,X'S) 
RIDE C   (  72,X'S) H   ( 721,X'S) 
RIDE C   (  73,X'S) H   ( 731,X'S) H   ( 733,X'S) H   ( 732,X'S) 
RIDE C   (  74,X'S) H   ( 743,X'S) H   ( 742,X'S) H   ( 741,X'S) 
RIDE C   (  75,X'S) H   ( 751,X'S) H   ( 753,X'S) H   ( 752,X'S) 
RIDE C   (  77,X'S) H   ( 771,X'S) 
RIDE C   (  78,X'S) H   ( 781,X'S) 
RIDE C   (  80,X'S) H   ( 801,X'S) 
RIDE C   (  81,X'S) H   ( 811,X'S) 
RIDE C   (  83,X'S) H   ( 831,X'S) 
RIDE C   (  84,X'S) H   ( 841,X'S) 
RIDE C   (  86,X'S) H   ( 861,X'S) H   ( 862,X'S) H   ( 863,X'S) 
RIDE C   (  89,X'S) H   ( 891,X'S) H   ( 893,X'S) H   ( 892,X'S) 
RIDE C   (  90,X'S) H   ( 903,X'S) H   ( 901,X'S) H   ( 902,X'S) 
RIDE C   (  91,X'S) H   ( 912,X'S) H   ( 911,X'S) H   ( 913,X'S) 
RIDE C   (  92,X'S) H   ( 922,X'S) H   ( 923,X'S) H   ( 921,X'S) 
RIDE C   (  93,X'S) H   ( 932,X'S) H   ( 931,X'S) H   ( 933,X'S) 
RIDE C   (  94,X'S) H   ( 941,X'S) H   ( 943,X'S) H   ( 942,X'S) 
END                                                                             
#
# Punched on 29/12/20 at 08:00:16
#
#LIST     16                                                                    
NO 
REM   HREST   START (DO NOT REMOVE THIS LINE) 
REM   HREST   END (DO NOT REMOVE THIS LINE) 
REM   THERMSIM   START (DO NOT REMOVE THIS LINE) 
DISTANCE 1.430000 , 0.005000 = O(10) TO C(89) 
DISTANCE 1.430000 , 0.005000 = O(11) TO C(90) 
DISTANCE 1.430000 , 0.005000 = O(12) TO C(91) 
DISTANCE 1.430000 , 0.005000 = O(13) TO C(92) 
DISTANCE 1.430000 , 0.005000 = O(14) TO C(93) 
DISTANCE 1.430000 , 0.005000 = O(15) TO C(94) 
END                                                                             
;
# looking for ARCHIVE-HKL.CIF 
 
_iucr_refine_reflections_details 
; 
# An asterisk in column 34 indicates a format overflow 
# Data was input as F-squared 
  -1   0   0    0.12    0.04 
  -1   0   0   -0.04    0.04 
   1   0   0    0.01    0.01 
   1   0   0    0.01    0.01 
  -2   0   0    3.53    0.23 
  -2   0   0    3.73    0.22 
   2   0   0    3.73    0.15 
   2   0   0    4.41    0.25 
  -3   0   0    8.18    0.55 
  -3   0   0    8.48    0.63 
  -3   0   0    8.53    0.63 
   3   0   0    8.34    0.64 
   3   0   0    8.50    0.55 
   3   0   0    8.27    0.63 
   3   0   0    8.47    0.67 
   3   0   0    8.45    0.55 
  -4   0   0  471.58   20.38 
  -4   0   0  471.84   20.39 
   4   0   0  469.69   20.39 
   4   0   0  470.28   20.37 
   4   0   0  472.12   20.41 
   4   0   0  469.07   20.34 
  -5   0   0   47.43    2.20 
  -5   0   0   47.27    2.11 
  -5   0   0   46.87    2.11 
  -5   0   0   47.01    2.19 
   5   0   0   47.07    2.20 
   5   0   0   47.34    2.22 
   5   0   0   47.17    2.19 
  -6   0   0    2.28    0.25 
  -6   0   0    2.32    0.10 
  -6   0   0    2.30    0.10 
  -6   0   0    2.39    0.26 
  -6   0   0    2.36    0.44 
   6   0   0    2.37    0.32 
   6   0   0    2.39    0.31 
   6   0   0    2.32    0.32 
  -7   0   0   81.97    3.35 
  -7   0   0   82.00    3.22 
  -7   0   0   81.22    3.11 
  -7   0   0   81.24    3.20 
   7   0   0   81.58    3.21 
   7   0   0   81.52    3.25 
   7   0   0   81.72    3.24 
  -8   0   0    1.73    0.41 
  -8   0   0    1.78    0.63 
  -8   0   0    1.44    0.36 
  -8   0   0    1.69    0.40 
   8   0   0    1.61    0.43 
   8   0   0    1.58    0.45 
   8   0   0    1.38    0.45 
  -9   0   0   36.15    1.63 
  -9   0   0   36.05    1.60 
  -9   0   0   35.58    1.59 
  -9   0   0   36.47    1.84 
   9   0   0   35.94    1.66 
   9   0   0   35.72    1.69 
   9   0   0   36.07    1.64 
 -10   0   0    4.77    0.57 
 -10   0   0    4.75    0.61 
 -10   0   0    4.63    1.01 
  10   0   0    4.44    0.62 
  10   0   0    4.56    0.60 
  10   0   0    4.56    0.61 
 -11   0   0    3.17    0.51 
  11   0   0    2.98    0.59 
  11   0   0    3.11    0.58 
 -12   0   0    4.86    0.61 
  12   0   0    4.84    0.70 
  12   0   0    4.87    0.68 
 -13   0   0    0.19    0.50 
  13   0   0    0.07    0.59 
  13   0   0    0.23    0.62 
 -14   0   0    0.60    0.55 
  14   0   0    0.58    0.68 
  14   0   0    0.39    0.65 
 -15   0   0    4.29    0.63 
  15   0   0    3.98    0.75 
  16   0   0    0.03    0.75 
  16  -1   0    1.11    0.70 
  15  -1   0    0.95    0.69 
  15  -1   0    0.83    0.70 
  14  -1   0    9.00    0.89 
  14  -1   0    9.38    0.89 
 -14   1   0    9.22    0.81 
  13  -1   0    0.22    0.61 
  13  -1   0    0.22    0.62 
 -13   1   0    0.38    0.49 
  12  -1   0    7.39    0.79 
  12  -1   0    7.72    0.95 
 -12   1   0    7.34    0.79 
  11  -1   0    3.75    0.61 
  11  -1   0    3.83    0.55 
 -11   1   0    3.89    0.53 
 -11   1   0    4.20    0.61 
  10  -1   0    0.10    0.43 
  10  -1   0    0.23    0.45 
 -10   1   0    0.23    0.37 
 -10   1   0    0.44    0.41 
 -10   1   0    0.09    0.15 
 -10   1   0    0.11    0.16 
   9  -1   0    5.34    0.50 
   9  -1   0    5.34    0.53 
   9  -1   0    5.28    0.49 
  -9   1   0    5.86    0.78 
  -9   1   0    5.17    0.39 
  -9   1   0    5.34    0.27 
  -9   1   0    5.49    0.46 
  -9   1   0    5.38    0.47 
  -9   1   0    5.37    0.28 
   8  -1   0    0.08    0.36 
   8  -1   0    0.23    0.34 
   8  -1   0    0.23    0.36 
  -8   1   0    0.07    0.28 
  -8   1   0    0.08    0.17 
  -8   1   0    0.23    0.33 
  -8   1   0    0.39    0.34 
  -8   1   0    0.35    0.18 
   7  -1   0   23.65    0.89 
   7  -1   0   23.45    1.03 
   7  -1   0   23.72    1.04 
   7  -1   0   23.64    1.08 
   7  -1   0   23.61    0.89 
  -7   1   0   23.62    0.91 
  -7   1   0   23.88    1.04 
  -7   1   0   23.82    1.00 
  -7   1   0   23.56    0.90 
  -7   1   0   23.99    1.00 
   6  -1   0    5.01    0.24 
   6  -1   0    5.07    0.36 
   6  -1   0    5.02    0.24 
   6  -1   0    5.07    0.37 
   6  -1   0    5.04    0.38 
  -6   1   0    5.18    0.34 
  -6   1   0    5.05    0.35 
  -6   1   0    5.00    0.33 
  -6   1   0    5.09    0.26 
  -6   1   0    5.12    0.25 
   5  -1   0    7.49    0.63 
   5  -1   0    7.14    0.73 
   5  -1   0    7.30    0.76 
   5  -1   0    7.14    0.63 
   5  -1   0    7.71    0.74 
  -5   1   0    7.81    0.70 
  -5   1   0    6.99    0.72 
  -5   1   0    7.61    0.72 
  -5   1   0    7.51    0.64 
  -5   1   0    7.71    0.64 
   4  -1   0   45.04    2.31 
   4  -1   0   46.02    2.38 
   4  -1   0   46.28    2.32 
  -4   1   0   44.41    2.35 
  -4   1   0   46.06    2.35 
  -4   1   0   44.46    2.37 
  -4   1   0   46.79    2.32 
  -4   1   0   46.10    2.32 
   3  -1   0    1.02    0.17 
   3  -1   0    0.93    0.23 
   3  -1   0    1.00    0.23 
  -3   1   0    1.19    0.25 
  -3   1   0    0.95    0.23 
  -3   1   0    1.04    0.21 
   2  -1   0  289.28    9.74 
   2  -1   0  307.86    9.76 
  -2   1   0  252.08    9.74 
  -2   1   0  240.66    9.74 
  -1   1   0    0.08    0.05 
   0  -1   0    0.02    0.01 
   0  -1   0   -0.02    0.02 
   0  -1   0   -0.01    0.02 
   0   1   0   -0.01    0.01 
   0   1   0    0.01    0.01 
   0   1   0    0.01    0.03 
  -2  -1   0   -0.05    0.15 
  -2  -1   0    0.34    0.15 
  -2  -1   0    0.01    0.04 
  -2  -1   0    0.39    0.21 
  -2  -1   0    0.00    0.04 
   2   1   0    0.11    0.15 
   2   1   0   -0.05    0.08 
   2   1   0    0.17    0.06 
   2   1   0    0.16    0.09 
   2   1   0    0.33    0.15 
   2   1   0    0.31    0.05 
  -3  -1   0  152.20    4.25 
  -3  -1   0  153.05    4.32 
  -3  -1   0  152.31    4.35 
  -3  -1   0  152.96    4.30 
  -3  -1   0  153.25    4.25 
   3   1   0  152.51    4.32 
   3   1   0  151.97    4.35 
   3   1   0  152.11    4.29 
   3   1   0  153.56    4.32 
  -4  -1   0  283.82   10.16 
  -4  -1   0  284.73   10.11 
  -4  -1   0  284.00   10.10 
   4   1   0  283.68   10.10 
   4   1   0  286.41   10.13 
   4   1   0  284.63   10.12 
  -5  -1   0   47.20    1.74 
  -5  -1   0   47.11    1.76 
  -5  -1   0   47.21    1.84 
   5   1   0   47.12    1.76 
   5   1   0   47.24    1.74 
   5   1   0   47.40    1.79 
  -6  -1   0   10.02    1.62 
  -6  -1   0   10.25    1.52 
  -6  -1   0    9.78    1.49 
   6   1   0   10.29    1.54 
   6   1   0    9.81    1.50 
   6   1   0   10.08    1.53 
  -7  -1   0   10.57    0.60 
  -7  -1   0   10.81    0.85 
  -7  -1   0   10.63    0.65 
   7   1   0   10.73    0.70 
   7   1   0   10.59    0.74 
   7   1   0   10.72    0.63 
  -8  -1   0    6.02    0.74 
  -8  -1   0    5.98    0.49 
  -8  -1   0    5.74    0.48 
   8   1   0    5.75    0.53 
   8   1   0    5.77    0.56 
   8   1   0    5.96    0.54 
  -9  -1   0    0.80    0.62 
  -9  -1   0    0.54    0.34 
  -9  -1   0    0.46    0.29 
   9   1   0    0.65    0.44 
   9   1   0    0.60    0.42 
   9   1   0    0.57    0.37 
 -10  -1   0   14.92    0.75 
 -10  -1   0   14.45    0.80 
 -10  -1   0   14.79    1.04 
  10   1   0   14.52    0.80 
  10   1   0   14.43    0.82 
  10   1   0   14.33    0.87 
 -11  -1   0   12.94    0.77 
  11   1   0   12.72    0.86 
  11   1   0   12.61    0.94 
 -12  -1   0    0.88    0.57 
  12   1   0    0.58    0.65 
  12   1   0    0.66    0.61 
 -13  -1   0    0.73    0.58 
  13   1   0    0.45    0.66 
 -14  -1   0    2.23    0.62 
  14   1   0    2.01    0.73 
 -15  -1   0   10.70    0.89 
  15   1   0   10.17    0.93 
  16   1   0    0.45    0.84 
  16  -2   0    0.36    0.76 
  16  -2   0    0.31    0.67 
  15  -2   0    0.32    0.68 
  15  -2   0    0.30    0.76 
  14  -2   0    2.33    0.70 
  14  -2   0    2.35    0.72 
  13  -2   0    6.24    0.76 
  13  -2   0    6.17    0.73 
 -13   2   0    6.08    0.58 
  12  -2   0    0.40    0.56 
  12  -2   0    0.32    0.53 
 -12   2   0    0.30    0.20 
 -12   2   0    0.28    0.21 
 -12   2   0    0.28    0.42 
  11  -2   0   15.46    1.00 
  11  -2   0   15.60    1.10 
 -11   2   0   15.21    0.71 
 -11   2   0   15.15    0.88 
 -11   2   0   15.79    0.98 
 -11   2   0   15.16    0.71 
  10  -2   0    2.14    0.18 
  10  -2   0    2.10    0.16 
  10  -2   0    2.07    0.43 
  10  -2   0    2.23    0.46 
 -10   2   0    2.00    0.22 
 -10   2   0    2.27    0.42 
 -10   2   0    2.15    0.22 
 -10   2   0    2.16    0.37 
   9  -2   0    0.29    0.16 
   9  -2   0    0.19    0.15 
   9  -2   0    0.39    0.39 
   9  -2   0    0.14    0.38 
  -9   2   0    0.21    0.19 
  -9   2   0    0.24    0.19 
  -9   2   0    0.32    0.33 
  -9   2   0    0.23    0.29 
  -9   2   0    0.26    0.31 
   8  -2   0    1.47    0.41 
   8  -2   0    1.51    0.39 
  -8   2   0    1.49    0.38 
   7  -2   0    1.48    0.18 
   7  -2   0    1.63    0.36 
   7  -2   0    1.56    0.33 
   7  -2   0    1.50    0.18 
   7  -2   0    1.68    0.36 
  -7   2   0    1.65    0.22 
  -7   2   0    1.66    0.30 
  -7   2   0    1.51    0.33 
  -7   2   0    1.55    0.20 
  -7   2   0    1.60    0.31 
   6  -2   0    0.27    0.32 
   6  -2   0    0.21    0.29 
   6  -2   0    0.35    0.33 
  -6   2   0    0.18    0.23 
  -6   2   0    0.18    0.28 
   5  -2   0    0.27    0.17 
   5  -2   0    0.20    0.25 
   5  -2   0    0.35    0.29 
   5  -2   0    0.30    0.28 
  -5   2   0    0.19    0.24 
  -5   2   0    0.28    0.22 
  -5   2   0    0.31    0.19 
  -5   2   0    0.35    0.21 
  -5   2   0    0.31    0.18 
   4  -2   0   23.01    0.64 
   4  -2   0   23.07    0.70 
   4  -2   0   23.02    0.69 
   4  -2   0   22.92    0.71 
  -4   2   0   22.92    0.69 
  -4   2   0   23.11    0.68 
  -4   2   0   22.91    0.65 
  -4   2   0   22.85    0.65 
  -4   2   0   23.17    0.65 
   3  -2   0    3.33    0.34 
   3  -2   0    3.14    0.33 
   3  -2   0    3.06    0.31 
   3  -2   0    3.20    0.39 
  -3   2   0    3.30    0.29 
  -3   2   0    3.11    0.33 
  -3   2   0    3.24    0.28 
   2  -2   0    5.62    0.16 
  -2   2   0    5.64    0.17 
  -2   2   0    5.64    0.15 
  -2   2   0    5.89    0.24 
  -2  -2   0   86.49    3.15 
  -2  -2   0   84.05    3.11 
  -2  -2   0   91.23    3.19 
   2   2   0   87.74    3.15 
   2   2   0   84.49    3.11 
  -3  -2   0   17.80    0.72 
  -3  -2   0   17.73    0.78 
  -3  -2   0   17.73    0.65 
  -3  -2   0   17.76    0.65 
   3   2   0   17.94    0.78 
   3   2   0   17.75    0.65 
   3   2   0   17.76    0.78 
   3   2   0   17.86    0.65 
  -4  -2   0  204.91   11.56 
  -5  -2   0    2.04    0.29 
  -5  -2   0    2.21    0.42 
   5   2   0    2.00    0.35 
   5   2   0    1.99    0.43 
   5   2   0    1.98    0.31 
  -6  -2   0    0.08    0.28 
  -6  -2   0    0.28    0.47 
  -6  -2   0    0.21    0.27 
   6   2   0    0.20    0.29 
   6   2   0    0.23    0.33 
   6   2   0    0.19    0.35 
   6   2   0    0.16    0.49 
  -7  -2   0   48.94    1.77 
  -7  -2   0   48.51    1.64 
  -7  -2   0   48.90    1.62 
   7   2   0   48.60    1.66 
   7   2   0   48.82    1.63 
   7   2   0   48.50    1.67 
  -8  -2   0   46.98    2.38 
  -8  -2   0   46.80    2.34 
  -8  -2   0   47.11    2.51 
   8   2   0   46.25    2.38 
   8   2   0   47.13    2.43 
   8   2   0   47.20    2.37 
  -9  -2   0    4.66    0.89 
  -9  -2   0    4.25    0.59 
  -9  -2   0    4.24    0.66 
   9   2   0    4.59    0.65 
   9   2   0    4.43    0.73 
   9   2   0    4.28    0.71 
 -10  -2   0    0.65    0.65 
  10   2   0    0.34    0.48 
  10   2   0    0.46    0.50 
 -11  -2   0    0.48    0.46 
  11   2   0    0.32    0.58 
 -12  -2   0    9.41    0.78 
  12   2   0    9.04    0.87 
 -13  -2   0    2.59    0.62 
  13   2   0    2.14    0.73 
 -14  -2   0    1.96    0.62 
  14   2   0    1.74    0.72 
 -15  -2   0    0.68    0.59 
  15   2   0    0.57    0.66 
 -16  -2   0    0.63    0.68 
  16   2   0    0.41    0.82 
  16  -3   0    4.85    0.95 
  16  -3   0    4.79    0.82 
  15  -3   0    2.04    0.75 
  15  -3   0    1.84    0.73 
  14  -3   0    1.32    0.69 
  14  -3   0    1.37    0.62 
 -14   3   0    1.41    0.28 
  13  -3   0    1.99    0.62 
  13  -3   0    2.15    0.72 
 -13   3   0    2.02    0.51 
 -13   3   0    1.98    0.31 
  12  -3   0    1.15    0.58 
  12  -3   0    1.13    0.22 
  12  -3   0    1.17    0.56 
 -12   3   0    1.17    0.48 
 -12   3   0    1.12    0.46 
 -12   3   0    1.05    0.29 
  11  -3   0    1.26    0.44 
  11  -3   0    1.46    0.42 
  11  -3   0    1.59    0.70 
  11  -3   0    1.51    0.69 
 -11   3   0    1.34    0.49 
 -11   3   0    1.64    0.68 
 -11   3   0    1.64    0.49 
 -11   3   0    1.55    0.58 
  10  -3   0    5.44    0.65 
  10  -3   0    5.15    0.43 
  10  -3   0    5.26    0.42 
  10  -3   0    5.43    0.62 
 -10   3   0    5.30    0.56 
 -10   3   0    5.24    0.46 
 -10   3   0    5.38    0.49 
 -10   3   0    5.38    0.62 
   9  -3   0    0.31    0.38 
   9  -3   0    0.23    0.19 
   9  -3   0    0.22    0.17 
   9  -3   0    0.28    0.39 
  -9   3   0    0.10    0.30 
  -9   3   0    0.31    0.31 
  -9   3   0    0.20    0.23 
  -9   3   0    0.24    0.32 
  -9   3   0    0.26    0.23 
   8  -3   0    4.81    0.78 
   8  -3   0    4.45    0.62 
   8  -3   0    4.88    0.79 
  -8   3   0    4.53    0.67 
  -8   3   0    5.31    0.76 
  -8   3   0    4.98    0.65 
  -8   3   0    4.75    0.73 
  -8   3   0    4.87    0.66 
   7  -3   0    2.16    0.36 
   7  -3   0    2.14    0.23 
   7  -3   0    2.09    0.38 
   7  -3   0    2.18    0.33 
  -7   3   0    2.20    0.25 
  -7   3   0    2.21    0.33 
  -7   3   0    2.02    0.30 
  -7   3   0    2.09    0.25 
  -7   3   0    2.19    0.29 
   6  -3   0    2.71    0.21 
   6  -3   0    2.69    0.27 
   6  -3   0    2.70    0.33 
   6  -3   0    2.74    0.31 
   6  -3   0    2.74    0.21 
  -6   3   0    2.69    0.22 
  -6   3   0    2.75    0.24 
  -6   3   0    2.68    0.28 
  -6   3   0    2.70    0.22 
   5  -3   0    9.58    0.59 
   5  -3   0    9.65    0.59 
   5  -3   0    9.58    0.51 
   5  -3   0    9.36    0.52 
  -5   3   0    9.49    0.51 
  -5   3   0    9.39    0.53 
  -5   3   0    9.48    0.51 
  -5   3   0    9.54    0.48 
   4  -3   0    0.37    0.23 
   4  -3   0    0.30    0.16 
   4  -3   0    0.28    0.16 
   4  -3   0    0.35    0.22 
   4  -3   0    0.31    0.18 
  -4   3   0    0.22    0.16 
  -4   3   0    0.53    0.21 
  -4   3   0    0.27    0.12 
  -4   3   0    0.46    0.20 
   3  -3   0   53.35    1.72 
   3  -3   0   52.97    1.71 
  -3   3   0   52.84    1.72 
   2  -3   0  138.91    4.36 
   2  -3   0  137.46    4.37 
   2  -3   0  137.73    4.35 
   2  -3   0  138.13    4.38 
  -2   3   0  137.85    4.38 
  -2   3   0  137.96    4.38 
   1  -3   0  197.89    4.81 
   1  -3   0  197.45    4.81 
   1  -3   0  197.66    4.79 
  -1   3   0  197.20    4.82 
  -1   3   0  198.04    4.82 
   0  -3   0   57.11    1.98 
   0  -3   0   56.06    1.99 
   0   3   0   56.84    1.99 
   0   3   0   47.82    1.98 
  -1  -3   0   34.40    0.77 
  -1  -3   0   34.19    0.75 
   1   3   0   34.33    0.75 
   1   3   0   33.99    0.76 
   1   3   0   34.19    0.74 
  -2  -3   0    0.60    0.16 
  -2  -3   0    0.52    0.27 
  -2  -3   0    0.58    0.16 
   2   3   0    0.63    0.26 
   2   3   0    0.61    0.18 
   2   3   0    0.58    0.15 
   2   3   0    0.57    0.24 
  -3  -3   0  107.82    2.85 
  -3  -3   0  107.39    2.77 
  -3  -3   0  107.57    2.77 
   3   3   0  107.63    2.77 
   3   3   0  107.87    2.84 
   3   3   0  107.37    2.84 
  -4  -3   0   15.96    0.61 
  -4  -3   0   15.74    0.43 
  -4  -3   0   15.84    0.43 
  -4  -3   0   16.09    0.69 
  -4  -3   0   15.96    0.52 
   4   3   0   15.96    0.43 
   4   3   0   16.00    0.76 
   4   3   0   15.82    0.63 
   4   3   0   16.12    0.60 
  -5  -3   0    6.62    0.29 
  -5  -3   0    6.76    0.29 
  -5  -3   0    6.96    0.44 
  -5  -3   0    7.08    0.63 
  -5  -3   0    6.92    0.49 
   5   3   0    6.84    0.30 
   5   3   0    6.66    0.45 
   5   3   0    6.75    0.29 
   5   3   0    6.94    0.65 
  -6  -3   0    0.79    0.36 
  -6  -3   0    0.52    0.16 
  -6  -3   0    0.69    0.16 
  -6  -3   0    0.77    0.41 
  -6  -3   0    0.89    0.56 
   6   3   0    0.58    0.41 
   6   3   0    0.65    0.14 
   6   3   0    0.62    0.53 
   6   3   0    0.71    0.15 
   6   3   0    0.76    0.41 
  -7  -3   0   15.26    1.44 
   7   3   0   15.31    1.48 
   7   3   0   16.57    1.40 
  -8  -3   0   10.34    1.71 
  -9  -3   0    1.00    0.43 
  -9  -3   0    1.26    0.63 
   9   3   0    1.06    0.49 
   9   3   0    1.08    0.48 
 -10  -3   0   15.14    1.19 
  10   3   0   14.57    0.96 
  10   3   0   15.40    1.04 
  11   3   0    4.22    0.69 
  11   3   0    3.85    0.69 
 -12  -3   0    0.32    0.53 
  12   3   0    0.45    0.69 
 -13  -3   0    0.70    0.57 
  13   3   0    0.65    0.60 
 -14  -3   0    0.62    0.55 
  14   3   0    0.69    0.70 
 -15  -3   0    7.62    0.79 
  15   3   0    7.34    0.91 
 -16  -3   0    0.68    0.61 
  16   3   0    0.67    0.85 
  16  -4   0    1.58    0.76 
  16  -4   0    1.70    0.93 
  15  -4   0    0.16    0.62 
  15  -4   0    0.24    0.74 
  14  -4   0    1.70    0.65 
  14  -4   0    1.95    0.63 
 -14   4   0    1.84    0.33 
  13  -4   0    3.19    0.65 
  13  -4   0    3.11    0.63 
 -13   4   0    3.17    0.38 
  12  -4   0    0.83    0.58 
  12  -4   0    0.80    0.53 
 -12   4   0    0.76    0.32 
 -12   4   0    0.81    0.48 
 -12   4   0    0.70    0.38 
  11  -4   0    3.20    0.42 
  11  -4   0    3.18    0.62 
  11  -4   0    3.47    0.69 
 -11   4   0    3.21    0.48 
 -11   4   0    3.26    0.45 
 -11   4   0    3.29    0.55 
 -11   4   0    3.35    0.45 
  10  -4   0    6.67    0.43 
  10  -4   0    6.93    0.65 
  10  -4   0    6.69    0.61 
 -10   4   0    6.75    0.54 
 -10   4   0    6.66    0.51 
 -10   4   0    6.73    0.46 
 -10   4   0    6.66    0.48 
   9  -4   0    3.35    0.47 
   9  -4   0    3.29    0.23 
   9  -4   0    3.36    0.28 
   9  -4   0    3.35    0.42 
  -9   4   0    3.41    0.31 
  -9   4   0    3.31    0.31 
  -9   4   0    3.37    0.37 
  -9   4   0    3.29    0.31 
   8  -4   0    1.07    0.42 
   8  -4   0    1.04    0.29 
   8  -4   0    1.05    0.45 
   8  -4   0    1.13    0.31 
  -8   4   0    1.08    0.33 
  -8   4   0    1.03    0.36 
  -8   4   0    1.09    0.31 
  -8   4   0    1.09    0.32 
   7  -4   0    9.71    0.46 
   7  -4   0    9.66    0.46 
   7  -4   0    9.60    0.56 
   7  -4   0    9.70    0.58 
  -7   4   0    9.47    0.50 
  -7   4   0    9.67    0.49 
  -7   4   0    9.64    0.42 
  -7   4   0    9.63    0.48 
   6  -4   0   25.26    1.25 
   6  -4   0   25.25    1.20 
   6  -4   0   25.09    1.25 
  -6   4   0   25.32    1.20 
  -6   4   0   25.16    1.20 
  -6   4   0   25.07    1.20 
  -6   4   0   25.03    1.15 
   5  -4   0   17.24    0.62 
   5  -4   0   17.14    0.60 
   5  -4   0   17.24    0.55 
  -5   4   0   17.21    0.58 
  -5   4   0   16.99    0.56 
  -5   4   0   16.83    0.47 
   4  -4   0   79.47    5.25 
   4  -4   0   80.43    5.30 
   4  -4   0   81.34    5.30 
   4  -4   0   80.36    5.29 
   4  -4   0   81.02    5.29 
  -4   4   0   80.43    5.29 
  -4   4   0   80.34    5.29 
   3  -4   0   62.59    2.46 
   3  -4   0   62.32    2.50 
   3  -4   0   62.93    2.49 
   3  -4   0   62.42    2.50 
  -3   4   0   62.45    2.50 
  -3   4   0   62.26    2.50 
   2  -4   0   25.81    1.30 
   2  -4   0   25.94    1.33 
  -2   4   0   25.96    1.33 
  -2   4   0   26.20    1.33 
   1  -4   0   24.87    1.30 
   1  -4   0   24.73    1.35 
   1  -4   0   24.91    1.34 
  -1   4   0   25.16    1.37 
  -1   4   0   24.98    1.35 
   0  -4   0    3.62    0.25 
   0  -4   0    3.56    0.22 
   0  -4   0    3.68    0.25 
   0   4   0    3.49    0.23 
   0   4   0    3.57    0.25 
  -1  -4   0    7.50    0.53 
  -1  -4   0    7.19    0.49 
  -1  -4   0    7.48    0.48 
   1   4   0    6.90    0.48 
   1   4   0    7.04    0.50 
   1   4   0    7.34    0.51 
  -2  -4   0    8.57    0.27 
  -2  -4   0    8.75    0.24 
  -2  -4   0    8.48    0.33 
   2   4   0    8.50    0.33 
   2   4   0    8.43    0.27 
   2   4   0    8.58    0.25 
  -3  -4   0   10.31    1.06 
  -3  -4   0   10.63    1.16 
   4   4   0    0.18    0.11 
  -5  -4   0   14.25    0.32 
  -5  -4   0   14.29    0.32 
  -5  -4   0   14.40    0.42 
  -5  -4   0   14.62    0.51 
  -5  -4   0   14.61    0.65 
   5   4   0   14.54    0.66 
   5   4   0   14.23    0.45 
   5   4   0   14.21    0.45 
   5   4   0   14.33    0.32 
  -6  -4   0   34.83    1.05 
  -6  -4   0   34.89    1.33 
  -6  -4   0   34.53    1.15 
  -6  -4   0   34.95    1.23 
  -6  -4   0   34.49    1.05 
   6   4   0   34.82    1.05 
   6   4   0   34.63    1.35 
   6   4   0   34.93    1.05 
   6   4   0   34.75    1.24 
   6   4   0   34.77    1.25 
  -7  -4   0    1.55    0.40 
  -7  -4   0    1.65    0.48 
  -7  -4   0    1.48    0.20 
  -7  -4   0    1.46    0.58 
   7   4   0    1.42    0.18 
   7   4   0    1.59    0.24 
   7   4   0    1.44    0.61 
   7   4   0    1.41    0.47 
   7   4   0    1.41    0.45 
  -8  -4   0   27.99    3.43 
   8   4   0   27.02    3.42 
  -9  -4   0    0.48    0.60 
   9   4   0    0.50    0.63 
   9   4   0    0.57    0.53 
   9   4   0    0.52    0.50 
 -10  -4   0    2.98    0.96 
  10   4   0    2.59    0.53 
  10   4   0    2.86    0.63 
  11   4   0    0.21    0.60 
 -13  -4   0    1.31    0.61 
  13   4   0    1.42    0.65 
 -14  -4   0    3.34    0.62 
  14   4   0    3.40    0.77 
 -15  -4   0    3.80    0.69 
  15   4   0    3.68    0.85 
 -16  -4   0    0.25    0.70 
  16   4   0    0.19    0.89 
  15  -5   0    2.04    0.68 
  15  -5   0    2.09    0.80 
  14  -5   0    0.79    0.70 
  14  -5   0    0.46    0.53 
 -14   5   0    0.53    0.36 
  13  -5   0    8.18    0.82 
  13  -5   0    8.41    0.86 
 -13   5   0    8.08    0.62 
  12  -5   0    0.26    0.53 
  12  -5   0    0.27    0.59 
 -12   5   0    0.32    0.36 
  11  -5   0    0.43    0.57 
  11  -5   0    0.13    0.16 
  11  -5   0    0.33    0.46 
 -11   5   0    0.28    0.25 
 -11   5   0    0.40    0.36 
  10  -5   0   13.38    0.79 
  10  -5   0   13.13    0.59 
  10  -5   0   13.33    0.82 
 -10   5   0   13.45    0.66 
 -10   5   0   13.16    0.54 
 -10   5   0   13.05    0.67 
   9  -5   0   16.56    0.75 
   9  -5   0   16.49    0.90 
   9  -5   0   16.56    0.88 
  -9   5   0   16.64    0.80 
  -9   5   0   16.71    0.79 
  -9   5   0   16.37    0.68 
   8  -5   0    0.12    0.24 
   8  -5   0    0.03    0.23 
   8  -5   0    0.07    0.31 
   8  -5   0    0.08    0.38 
  -8   5   0    0.05    0.26 
  -8   5   0    0.05    0.26 
   7  -5   0    0.59    0.21 
   7  -5   0    0.72    0.33 
   7  -5   0    0.71    0.27 
  -7   5   0    0.69    0.25 
  -7   5   0    0.65    0.12 
  -7   5   0    0.66    0.25 
   6  -5   0   25.86    1.09 
   6  -5   0   25.61    1.13 
   6  -5   0   25.82    1.13 
  -6   5   0   25.81    1.09 
  -6   5   0   25.43    1.09 
   5  -5   0    0.99    0.27 
   5  -5   0    0.94    0.33 
   5  -5   0    0.93    0.28 
   5  -5   0    0.97    0.27 
  -5   5   0    0.93    0.30 
  -5   5   0    0.93    0.28 
   4  -5   0   19.26    1.76 
   4  -5   0   19.78    1.70 
   4  -5   0   19.71    1.76 
   4  -5   0   19.98    1.76 
  -4   5   0   19.27    1.77 
  -4   5   0   19.42    1.76 
   3  -5   0   27.73    1.03 
   3  -5   0   28.14    0.99 
   3  -5   0   27.86    0.97 
   3  -5   0   28.01    1.03 
  -3   5   0   27.91    1.03 
  -3   5   0   28.01    1.05 
   2  -5   0   14.37    0.80 
   2  -5   0   14.31    0.80 
  -2   5   0   14.29    0.82 
  -2   5   0   14.28    0.81 
   1  -5   0   65.36    1.95 
   1  -5   0   64.95    1.99 
   1  -5   0   65.01    1.99 
  -1   5   0   65.00    2.00 
  -1   5   0   65.25    1.99 
   0  -5   0    3.95    0.42 
   0  -5   0    4.09    0.41 
   0  -5   0    4.04    0.39 
   0   5   0    4.11    0.43 
   0   5   0    4.10    0.40 
  -1  -5   0    8.53    0.63 
  -1  -5   0    8.37    0.61 
  -1  -5   0    8.44    0.63 
   1   5   0    8.48    0.62 
   1   5   0    8.66    0.65 
  -2  -5   0    0.08    0.21 
  -2  -5   0    0.13    0.27 
  -2  -5   0    0.22    0.21 
   2   5   0    0.13    0.22 
   2   5   0    0.07    0.22 
   2   5   0    0.17    0.29 
  -3  -5   0   19.10    0.80 
  -3  -5   0   19.01    0.80 
  -3  -5   0   19.06    0.89 
   3   5   0   19.09    0.88 
   3   5   0   19.21    0.82 
   3   5   0   19.10    0.88 
   3   5   0   19.07    0.81 
   3   5   0   18.96    1.03 
  -4  -5   0   15.45    0.66 
  -4  -5   0   15.62    0.80 
  -4  -5   0   15.41    0.66 
   4   5   0   15.53    0.68 
   4   5   0   15.55    0.79 
   4   5   0   15.41    0.90 
   4   5   0   15.39    0.81 
   4   5   0   15.63    0.69 
  -5  -5   0   11.95    0.86 
  -5  -5   0   12.26    1.03 
  -5  -5   0   12.08    0.87 
  -5  -5   0   11.93    1.12 
   5   5   0   12.17    0.87 
   5   5   0   12.21    1.00 
   5   5   0   12.16    1.17 
   5   5   0   11.65    0.86 
   5   5   0   12.33    1.05 
  -6  -5   0   26.88    1.16 
  -6  -5   0   27.24    1.06 
  -6  -5   0   27.51    0.88 
  -6  -5   0   27.18    0.88 
  -6  -5   0   27.35    0.99 
   6   5   0   27.38    1.09 
   6   5   0   27.36    1.20 
   6   5   0   27.49    0.89 
   6   5   0   27.38    1.06 
  -7  -5   0    0.46    0.47 
  -7  -5   0    0.47    0.23 
  -7  -5   0    0.27    0.40 
  -7  -5   0    0.45    0.23 
  -7  -5   0    0.42    0.62 
   7   5   0    0.41    0.22 
   7   5   0    0.34    0.21 
   7   5   0    0.45    0.66 
   7   5   0    0.42    0.51 
   7   5   0    0.31    0.42 
  -8  -5   0    4.41    0.77 
  -8  -5   0    4.41    0.36 
  -8  -5   0    4.32    0.36 
  -8  -5   0    4.33    0.60 
  -8  -5   0    4.60    0.82 
   8   5   0    4.25    0.34 
   8   5   0    4.41    0.80 
   8   5   0    4.14    0.55 
   8   5   0    4.35    0.61 
   8   5   0    4.33    0.34 
  -9  -5   0    9.25    0.35 
  -9  -5   0    9.28    0.83 
   9   5   0    9.26    0.68 
   9   5   0    9.14    0.62 
   9   5   0    9.32    0.86 
  10   5   0    1.56    0.63 
  10   5   0    1.32    0.55 
  10   5   0    1.47    0.79 
  11   5   0    1.12    0.62 
  12   5   0    3.96    1.39 
  13   5   0    2.01    0.70 
 -14  -5   0    0.11    0.63 
  14   5   0    0.36    0.77 
 -15  -5   0    0.11    0.66 
  15   5   0    0.05    0.68 
 -16  -5   0    2.82    0.75 
  16   5   0    2.69    0.88 
  15  -6   0    2.86    0.80 
  15  -6   0    3.04    0.78 
  14  -6   0    0.90    0.76 
  14  -6   0    0.84    0.59 
 -14   6   0    0.89    0.41 
  13  -6   0    0.50    0.58 
  13  -6   0    0.74    0.69 
 -13   6   0    0.56    0.38 
  12  -6   0    1.50    0.64 
  12  -6   0    1.51    0.52 
 -12   6   0    1.42    0.40 
  11  -6   0    0.24    0.33 
  11  -6   0    0.20    0.53 
  11  -6   0    0.22    0.46 
 -11   6   0    0.15    0.36 
  10  -6   0   23.86    1.25 
  10  -6   0   24.39    1.23 
  10  -6   0   23.06    1.06 
 -10   6   0   23.65    1.15 
 -10   6   0   23.58    1.15 
   9  -6   0    6.82    0.65 
   9  -6   0    6.31    0.58 
   9  -6   0    6.21    0.41 
  -9   6   0    6.39    0.47 
  -9   6   0    6.51    0.48 
   8  -6   0    1.11    0.31 
   8  -6   0    1.05    0.39 
   8  -6   0    1.00    0.26 
  -8   6   0    0.93    0.28 
  -8   6   0    1.08    0.29 
   7  -6   0    0.47    0.42 
  -7   6   0    0.57    0.35 
   6  -6   0    1.13    0.24 
   6  -6   0    1.17    0.25 
   6  -6   0    1.15    0.33 
  -6   6   0    1.12    0.28 
  -6   6   0    1.14    0.29 
   5  -6   0   10.18    0.60 
   5  -6   0   10.06    0.59 
   5  -6   0   10.22    0.57 
   5  -6   0   10.10    0.44 
   5  -6   0   10.44    0.64 
  -5   6   0   10.23    0.63 
  -5   6   0   10.06    0.59 
   4  -6   0    4.78    0.89 
   4  -6   0    4.97    0.88 
  -4   6   0    4.92    0.90 
  -4   6   0    4.97    0.90 
   3  -6   0   56.33    2.07 
   3  -6   0   55.77    2.03 
   3  -6   0   56.08    2.07 
   3  -6   0   56.42    2.03 
  -3   6   0   55.94    2.08 
  -3   6   0   56.23    2.09 
   2  -6   0    6.67    0.65 
   2  -6   0    6.75    0.76 
   2  -6   0    6.73    0.75 
  -2   6   0    6.69    0.76 
  -2   6   0    6.93    0.76 
   1  -6   0    0.75    0.16 
   1  -6   0    0.74    0.22 
   1  -6   0    0.76    0.23 
  -1   6   0    0.74    0.25 
  -1   6   0    0.70    0.26 
   0  -6   0    4.50    0.61 
   0   6   0    4.45    0.63 
   0   6   0    4.46    0.63 
  -1  -6   0    2.20    0.43 
  -1  -6   0    2.14    0.45 
   1   6   0    2.25    0.45 
   1   6   0    2.16    0.46 
  -2  -6   0    4.58    0.45 
  -2  -6   0    4.57    0.39 
  -2  -6   0    4.58    0.39 
   2   6   0    4.58    0.39 
   2   6   0    4.58    0.41 
   2   6   0    4.63    0.44 
  -3  -6   0   46.46    1.66 
  -3  -6   0   46.16    1.59 
  -3  -6   0   46.01    1.60 
   3   6   0   46.01    1.60 
   3   6   0   45.97    1.66 
   3   6   0   46.36    1.61 
  -4  -6   0   22.32    0.95 
  -4  -6   0   22.21    1.06 
  -4  -6   0   22.05    0.94 
   4   6   0   22.34    1.07 
   4   6   0   22.23    1.05 
   4   6   0   22.22    0.95 
   4   6   0   22.20    0.96 
   4   6   0   21.98    1.23 
  -5  -6   0   12.40    0.89 
  -5  -6   0   12.57    0.88 
  -5  -6   0   12.80    1.01 
   5   6   0   12.51    0.89 
   5   6   0   12.33    1.20 
   5   6   0   12.70    1.06 
   5   6   0   12.70    0.90 
   5   6   0   12.66    1.05 
  -6  -6   0    6.30    0.36 
  -6  -6   0    6.22    0.38 
  -6  -6   0    6.37    0.55 
   6   6   0    6.29    0.56 
   6   6   0    6.30    0.41 
   6   6   0    6.16    0.39 
   6   6   0    6.35    0.75 
   6   6   0    6.32    0.55 
  -7  -6   0    5.86    1.30 
  -7  -6   0    5.55    1.30 
  -7  -6   0    5.17    1.59 
  -7  -6   0    5.85    1.49 
  -7  -6   0    5.84    1.43 
   7   6   0    5.59    1.62 
   7   6   0    6.20    1.31 
   7   6   0    5.92    1.51 
   7   6   0    6.22    1.53 
  -8  -6   0   21.66    0.68 
  -8  -6   0   21.98    0.70 
  -8  -6   0   21.16    1.10 
   8   6   0   21.94    1.00 
   8   6   0   21.85    0.68 
   8   6   0   21.84    1.00 
   8   6   0   21.71    1.12 
   8   6   0   22.12    0.69 
  -9  -6   0    0.82    0.67 
  -9  -6   0    0.87    0.21 
  -9  -6   0    0.90    0.21 
   9   6   0    0.86    0.18 
   9   6   0    0.74    0.56 
   9   6   0    0.83    0.17 
   9   6   0    1.00    0.69 
   9   6   0    0.75    0.51 
 -10  -6   0    5.47    0.35 
  10   6   0    5.48    0.71 
  10   6   0    5.53    0.70 
  10   6   0    5.74    0.95 
  11   6   0   13.38    1.27 
  11   6   0   13.04    0.88 
  12   6   0    8.86    1.31 
  13   6   0    0.33    0.69 
 -14  -6   0   -0.21    0.57 
  14   6   0    0.17    0.75 
 -15  -6   0    4.91    0.80 
  15   6   0    4.81    0.83 
 -16  -6   0    0.54    0.75 
  16   6   0    0.58    0.95 
  15  -7   0    0.06    0.74 
  15  -7   0    0.04    0.73 
  14  -7   0    0.60    0.68 
  14  -7   0    0.51    0.61 
 -14   7   0    0.42    0.42 
  13  -7   0    0.43    0.56 
  13  -7   0    0.50    0.65 
 -13   7   0    0.41    0.43 
  12  -7   0    2.57    0.69 
  12  -7   0    2.48    0.58 
 -12   7   0    2.26    0.49 
  11  -7   0    0.56    0.44 
  11  -7   0    0.51    0.56 
 -11   7   0    0.38    0.39 
  10  -7   0    6.54    0.65 
  10  -7   0    6.51    0.56 
  10  -7   0    6.42    0.46 
 -10   7   0    6.53    0.52 
   9  -7   0    2.47    0.86 
   9  -7   0    1.80    0.70 
  -9   7   0    1.59    0.78 
   8  -7   0    0.15    0.31 
   8  -7   0    0.17    0.42 
  -8   7   0    0.06    0.31 
  -8   7   0    0.14    0.32 
   7  -7   0    2.93    0.51 
   7  -7   0    3.05    0.49 
  -7   7   0    2.89    0.46 
  -7   7   0    2.76    0.43 
   6  -7   0   10.56    0.59 
   6  -7   0   10.47    0.65 
  -6   7   0   10.50    0.65 
  -6   7   0   10.83    0.65 
   5  -7   0    2.20    0.23 
  -5   7   0    2.16    0.36 
   4  -7   0    0.52    0.26 
   4  -7   0    0.50    0.28 
   4  -7   0    0.35    0.19 
   4  -7   0    0.41    0.18 
  -4   7   0    0.42    0.31 
  -4   7   0    0.45    0.30 
   3  -7   0    6.29    0.38 
   3  -7   0    6.48    0.49 
   3  -7   0    6.34    0.45 
  -3   7   0    6.77    0.56 
  -3   7   0    6.29    0.46 
   2  -7   0    6.20    0.39 
   2  -7   0    5.96    0.26 
  -2   7   0    6.21    0.42 
   1  -7   0    1.37    0.27 
   1  -7   0    1.36    0.26 
   1  -7   0    1.25    0.19 
  -1   7   0    1.39    0.31 
  -1   7   0    1.33    0.29 
   0  -7   0    0.48    0.26 
   0  -7   0    0.25    0.24 
   0   7   0    0.60    0.32 
  -1  -7   0   23.49    0.69 
  -1  -7   0   23.29    0.68 
  -1  -7   0   23.25    0.70 
   1   7   0   23.55    0.72 
   1   7   0   23.45    0.70 
  -2  -7   0    2.17    0.35 
  -2  -7   0    1.99    0.38 
  -3  -7   0    3.11    0.42 
  -3  -7   0    3.09    0.31 
  -3  -7   0    3.05    0.33 
   3   7   0    3.08    0.33 
   3   7   0    3.07    0.35 
   3   7   0    2.95    0.43 
  -4  -7   0   53.30    2.16 
  -4  -7   0   52.67    2.23 
  -4  -7   0   54.72    2.17 
   4   7   0   54.64    2.17 
   4   7   0   54.32    2.27 
   4   7   0   54.06    2.38 
   4   7   0   54.72    2.19 
  -5  -7   0    0.26    0.22 
  -5  -7   0    0.36    0.24 
  -5  -7   0    0.26    0.39 
   5   7   0    0.31    0.25 
   5   7   0    0.28    0.62 
   5   7   0    0.31    0.26 
   5   7   0    0.34    0.42 
   5   7   0    0.27    0.39 
  -6  -7   0   22.85    0.91 
  -6  -7   0   22.82    0.73 
  -6  -7   0   22.75    0.72 
   6   7   0   22.73    0.73 
   6   7   0   22.72    0.95 
   6   7   0   22.79    0.92 
   6   7   0   22.68    1.10 
   6   7   0   22.79    0.74 
  -7  -7   0    0.72    0.32 
  -7  -7   0    0.58    0.31 
   7   7   0    0.81    0.34 
   7   7   0    0.86    0.38 
   7   7   0    0.43    0.71 
   7   7   0    0.59    0.55 
   7   7   0    0.72    0.55 
  -8  -7   0    1.25    0.26 
  -8  -7   0    1.20    0.25 
   8   7   0    1.22    0.59 
   8   7   0    1.23    0.26 
   8   7   0    1.19    0.70 
   8   7   0    1.22    0.48 
  -9  -7   0    0.25    0.23 
  -9  -7   0    0.31    0.24 
   9   7   0    0.25    0.52 
   9   7   0    0.25    0.22 
   9   7   0    0.24    0.22 
   9   7   0    0.27    0.73 
   9   7   0    0.21    0.52 
 -10  -7   0    1.38    0.35 
  10   7   0    1.44    0.96 
  10   7   0    1.13    0.65 
  10   7   0    1.34    0.31 
  10   7   0    1.33    0.30 
 -11  -7   0    1.92    0.28 
  11   7   0    1.79    0.89 
  11   7   0    1.87    0.61 
  12   7   0    3.20    1.05 
  12   7   0    3.05    0.78 
  13   7   0    6.97    0.86 
  14   7   0    0.38    0.83 
 -15  -7   0    0.40    0.77 
  15   7   0    0.41    0.88 
 -16  -7   0    8.41    1.20 
  16   7   0    8.19    1.43 
  14  -8   0    0.09    0.66 
  14  -8   0    0.17    0.66 
 -14   8   0    0.10    0.44 
  13  -8   0    1.04    0.66 
  13  -8   0    0.88    0.56 
 -13   8   0    0.71    0.51 
  12  -8   0    1.36    0.65 
  12  -8   0    1.35    0.49 
 -12   8   0    1.30    0.46 
  11  -8   0    2.14    0.53 
  11  -8   0    2.26    0.64 
 -11   8   0    2.09    0.56 
  10  -8   0    5.56    0.55 
  10  -8   0    5.67    0.66 
  10  -8   0    5.67    0.55 
 -10   8   0    5.73    0.58 
   9  -8   0    8.58    0.58 
   9  -8   0    8.70    0.71 
   9  -8   0    8.56    0.70 
  -9   8   0    8.92    0.73 
  -9   8   0    8.80    0.71 
   8  -8   0   -0.07    0.46 
   8  -8   0   -0.03    0.29 
  -8   8   0    0.02    0.38 
  -8   8   0   -0.01    0.33 
   7  -8   0    0.34    0.30 
   7  -8   0    0.35    0.45 
  -7   8   0    0.49    0.37 
  -7   8   0    0.38    0.38 
   6  -8   0    0.17    0.39 
   6  -8   0    0.10    0.29 
   6  -8   0    0.06    0.22 
  -6   8   0    0.20    0.35 
  -6   8   0    0.09    0.32 
   5  -8   0    9.45    0.52 
   5  -8   0    9.61    0.67 
   5  -8   0    9.53    0.58 
  -5   8   0    9.41    0.68 
  -5   8   0    9.53    0.66 
   4  -8   0    0.85    0.30 
   4  -8   0    0.80    0.21 
   4  -8   0    0.81    0.20 
   4  -8   0    0.81    0.29 
  -4   8   0    0.78    0.34 
  -4   8   0    0.79    0.32 
   3  -8   0   31.76    1.43 
   3  -8   0   31.65    1.42 
  -3   8   0   31.58    1.44 
  -3   8   0   31.95    1.45 
   2  -8   0    0.46    0.32 
   2  -8   0    0.62    0.35 
  -2   8   0    0.40    0.35 
  -2   8   0    0.54    0.39 
   1  -8   0    4.57    0.39 
   1  -8   0    4.41    0.28 
   1  -8   0    4.60    0.38 
  -1   8   0    4.48    0.42 
  -1   8   0    4.42    0.41 
   0  -8   0    0.49    0.25 
   0  -8   0    0.62    0.31 
   0  -8   0    0.69    0.30 
   0   8   0    0.52    0.33 
   0   8   0    0.52    0.31 
  -1  -8   0    9.55    0.71 
  -1  -8   0    8.99    0.70 
  -1  -8   0    9.26    0.70 
   1   8   0    9.44    0.73 
   1   8   0    9.42    0.74 
  -2  -8   0   85.87    3.30 
  -2  -8   0   83.84    3.29 
   2   8   0   86.57    3.32 
   2   8   0   84.56    3.30 
  -3  -8   0   -0.06    0.26 
  -3  -8   0    0.03    0.26 
  -3  -8   0   -0.03    0.33 
   3   8   0    0.02    0.29 
   3   8   0   -0.08    0.31 
  -4  -8   0   41.74    1.47 
  -4  -8   0   42.06    1.57 
   4   8   0   42.61    1.52 
   4   8   0   42.56    1.82 
  -5  -8   0    0.24    0.25 
   5   8   0    0.30    0.29 
   5   8   0    0.16    0.65 
   5   8   0    0.23    0.26 
   5   8   0    0.12    0.40 
  -6  -8   0    0.19    0.25 
  -6  -8   0    0.22    0.26 
  -6  -8   0    0.10    0.41 
   6   8   0    0.06    0.65 
   6   8   0    0.02    0.26 
   6   8   0    0.21    0.47 
   6   8   0    0.06    0.43 
   6   8   0    0.04    0.25 
  -7  -8   0    8.85    0.46 
  -7  -8   0    8.64    0.48 
   7   8   0    8.76    0.49 
   7   8   0    8.86    0.88 
   7   8   0    8.52    0.65 
   7   8   0    8.93    0.48 
   7   8   0    8.81    0.68 
  -8  -8   0    0.81    0.30 
  -8  -8   0    0.60    0.25 
   8   8   0    0.68    0.54 
   8   8   0    0.54    0.28 
   8   8   0    0.49    0.75 
   8   8   0    0.65    0.28 
  -9  -8   0    4.21    0.43 
  -9  -8   0    4.26    0.45 
   9   8   0    4.07    0.94 
   9   8   0    3.97    0.73 
   9   8   0    4.26    0.42 
 -10  -8   0    1.16    0.33 
 -10  -8   0    1.33    0.32 
  10   8   0    1.36    0.85 
  10   8   0    1.42    0.71 
  10   8   0    1.19    0.29 
  10   8   0    1.49    0.32 
  11   8   0    8.62    1.36 
  11   8   0    8.16    0.95 
  11   8   0    8.11    0.50 
  12   8   0    0.76    0.72 
  12   8   0    1.02    0.99 
  13   8   0    6.16    1.16 
  13   8   0    5.78    0.83 
  14   8   0    8.30    1.07 
 -15  -8   0    0.31    0.73 
  15   8   0    0.32    0.93 
  14  -9   0    0.29    0.72 
  13  -9   0    0.38    0.69 
 -13   9   0    0.24    0.58 
  12  -9   0    2.40    0.72 
 -12   9   0    2.25    0.54 
  11  -9   0    0.48    0.62 
  11  -9   0    0.48    0.49 
 -11   9   0    0.49    0.51 
  10  -9   0    3.66    0.56 
  10  -9   0    3.90    0.58 
  10  -9   0    3.89    0.70 
 -10   9   0    3.61    0.65 
   9  -9   0    0.21    0.38 
   9  -9   0    0.16    0.52 
   9  -9   0    0.15    0.39 
  -9   9   0    0.17    0.47 
   8  -9   0    5.58    0.60 
   8  -9   0    5.69    0.71 
  -8   9   0    5.42    0.61 
  -8   9   0    5.48    0.63 
   7  -9   0    4.37    0.41 
   7  -9   0    4.09    0.55 
  -7   9   0    4.44    0.51 
  -7   9   0    4.26    0.51 
   6  -9   0    1.46    0.32 
   6  -9   0    1.48    0.38 
  -6   9   0    1.33    0.41 
  -6   9   0    1.44    0.39 
   5  -9   0    7.83    0.70 
   5  -9   0    7.79    0.53 
   5  -9   0    7.73    0.56 
  -5   9   0    7.67    0.75 
  -5   9   0    7.79    0.69 
   4  -9   0   11.66    0.50 
   4  -9   0   11.63    0.51 
   4  -9   0   11.51    0.62 
  -4   9   0   11.44    0.66 
  -4   9   0   11.45    0.60 
   3  -9   0   10.31    0.78 
  -3   9   0   10.23    0.79 
  -3   9   0   10.11    0.79 
   2  -9   0    1.55    0.35 
   2  -9   0    1.63    0.21 
   2  -9   0    1.66    0.35 
  -2   9   0    1.49    0.38 
  -2   9   0    1.55    0.36 
   1  -9   0   26.37    0.99 
   1  -9   0   26.38    0.92 
   1  -9   0   26.28    0.99 
  -1   9   0   26.28    1.01 
  -1   9   0   26.37    1.03 
   0  -9   0   35.46    1.44 
   0  -9   0   35.68    1.41 
   0  -9   0   35.37    1.44 
   0   9   0   35.67    1.46 
   0   9   0   35.49    1.46 
  -1  -9   0    2.73    0.33 
  -1  -9   0    2.80    0.36 
  -1  -9   0    2.78    0.36 
   1   9   0    2.76    0.39 
   1   9   0    2.75    0.42 
  -2  -9   0    1.34    0.32 
  -2  -9   0    1.45    0.34 
  -2  -9   0    1.38    0.30 
   2   9   0    1.27    0.32 
   2   9   0    1.41    0.37 
  -3  -9   0    2.82    0.35 
  -3  -9   0    2.77    0.39 
  -3  -9   0    2.81    0.33 
   3   9   0    2.78    0.38 
   3   9   0    2.62    0.33 
  -4  -9   0    9.12    0.67 
  -4  -9   0    9.18    0.67 
  -4  -9   0    9.11    0.75 
   4   9   0    8.94    1.09 
   4   9   0    9.00    0.68 
   4   9   0    9.00    0.68 
  -5  -9   0   46.48    1.63 
  -5  -9   0   46.58    1.74 
  -5  -9   0   46.58    1.64 
   5   9   0   46.67    1.66 
   5   9   0   46.48    2.00 
  -6  -9   0    0.11    0.27 
  -6  -9   0    0.16    0.28 
   6   9   0    0.14    0.77 
   6   9   0    0.09    0.31 
  -7  -9   0    1.37    0.33 
  -7  -9   0    1.46    0.33 
   7   9   0    1.46    0.35 
   7   9   0    1.21    0.79 
  -8  -9   0   11.94    0.75 
  -8  -9   0   12.01    0.75 
   8   9   0   11.82    0.74 
   8   9   0   11.99    1.25 
   8   9   0   11.80    1.01 
  -9  -9   0    0.87    0.35 
  -9  -9   0    0.95    0.32 
   9   9   0    0.67    0.63 
   9   9   0    0.72    0.86 
 -10  -9   0    0.14    0.34 
  10   9   0    0.20    0.85 
  10   9   0    0.05    0.19 
  10   9   0    0.02    0.68 
  11   9   0   17.17    1.47 
  11   9   0   16.89    1.17 
  12   9   0   17.82    1.16 
  12   9   0   18.54    1.45 
 -13  -9   0    0.00    0.27 
  13   9   0   -0.04    0.74 
  13   9   0    0.22    1.06 
  14   9   0    1.46    0.96 
  15   9   0    0.21    0.99 
  13 -10   0    0.14    0.70 
 -13  10   0   -0.06    0.52 
  12 -10   0    0.59    0.70 
 -12  10   0    0.48    0.61 
  11 -10   0    1.33    0.64 
 -11  10   0    1.25    0.63 
  10 -10   0    0.96    0.61 
 -10  10   0    0.90    0.59 
   9 -10   0   12.79    0.85 
   9 -10   0   12.73    0.80 
  -9  10   0   12.12    0.82 
   8 -10   0    0.77    0.40 
   8 -10   0    0.77    0.53 
  -8  10   0    0.87    0.56 
  -8  10   0    0.84    0.46 
   7 -10   0    4.25    0.58 
   7 -10   0    4.45    0.37 
  -7  10   0    4.20    0.56 
  -7  10   0    4.62    0.62 
   6 -10   0    1.90    0.26 
   6 -10   0    1.88    0.16 
  -6  10   0    1.91    0.45 
  -6  10   0    2.03    0.42 
   5 -10   0    0.86    0.30 
   5 -10   0    0.85    0.43 
   5 -10   0    0.81    0.28 
  -5  10   0    0.84    0.50 
  -5  10   0    0.70    0.43 
   4 -10   0    3.42    0.31 
   4 -10   0    3.41    0.42 
   4 -10   0    3.41    0.26 
  -4  10   0    3.40    0.42 
  -4  10   0    3.35    0.48 
   3 -10   0    0.08    0.32 
  -3  10   0    0.05    0.43 
  -3  10   0    0.08    0.36 
   2 -10   0   46.01    1.70 
   2 -10   0   46.17    1.82 
  -2  10   0   46.69    1.83 
  -2  10   0   46.38    1.84 
   1 -10   0    1.26    0.36 
   1 -10   0    0.97    0.41 
   1 -10   0    1.06    0.43 
  -1  10   0    1.08    0.46 
  -1  10   0    1.13    0.49 
   0 -10   0   11.98    0.69 
   0 -10   0   11.94    0.75 
   0 -10   0   11.94    0.75 
   0  10   0   11.97    0.99 
   0  10   0   11.93    0.80 
  -1 -10   0    1.49    0.48 
  -1 -10   0    1.50    0.50 
  -1 -10   0    1.60    0.48 
   1  10   0    1.65    0.54 
  -2 -10   0    1.51    0.42 
  -2 -10   0    1.45    0.40 
  -2 -10   0    1.50    0.39 
   2  10   0    1.44    0.44 
  -3 -10   0    3.93    0.44 
  -3 -10   0    4.03    0.45 
  -3 -10   0    3.95    0.49 
   3  10   0    3.85    0.47 
  -4 -10   0    8.10    0.56 
  -4 -10   0    8.00    0.56 
  -4 -10   0    7.88    0.63 
   4  10   0    7.90    0.58 
  -5 -10   0    1.47    0.35 
  -5 -10   0    1.71    0.38 
  -5 -10   0    1.59    0.53 
   5  10   0    1.71    0.90 
   5  10   0    1.55    0.41 
  -6 -10   0    6.20    0.53 
  -6 -10   0    5.88    0.48 
   6  10   0    5.99    0.51 
   6  10   0    6.02    0.99 
  -7 -10   0    0.49    0.43 
  -7 -10   0    0.56    0.41 
   7  10   0    0.46    0.93 
   7  10   0    0.39    0.41 
  -8 -10   0    3.84    1.01 
  -8 -10   0    3.28    0.94 
   8  10   0    3.64    1.49 
   8  10   0    3.35    0.95 
  -9 -10   0    1.37    0.50 
   9  10   0    1.24    1.06 
   9  10   0    1.08    0.47 
 -10 -10   0    0.49    0.38 
  10  10   0    0.69    1.00 
  11  10   0    0.44    0.99 
  12  10   0    2.93    1.07 
 -13 -10   0    0.17    0.35 
  13  10   0    0.30    1.05 
  14  10   0    0.67    1.16 
  12 -11   0    0.53    0.69 
 -12  11   0    0.39    0.65 
  11 -11   0    2.60    0.72 
 -11  11   0    2.32    0.67 
  10 -11   0    1.40    0.62 
 -10  11   0    1.15    0.66 
   9 -11   0    6.41    0.74 
   9 -11   0    6.31    0.62 
  -9  11   0    6.38    0.79 
   8 -11   0    0.19    0.55 
  -8  11   0    0.24    0.51 
   7 -11   0    1.32    0.54 
  -7  11   0    1.47    0.49 
   6 -11   0    1.92    0.21 
  -6  11   0    2.26    0.62 
   5 -11   0    7.25    0.55 
   5 -11   0    7.13    0.46 
  -5  11   0    7.02    0.68 
   4 -11   0    1.62    0.53 
  -4  11   0    2.58    0.90 
   3 -11   0   25.24    0.89 
  -3  11   0   25.18    0.93 
   2 -11   0    0.30    0.41 
   2 -11   0    0.20    0.22 
  -2  11   0    0.34    0.48 
   1 -11   0    1.69    0.54 
  -1  11   0    2.00    0.75 
   0 -11   0    7.29    0.54 
   0 -11   0    7.29    0.55 
   0  11   0    7.39    0.62 
  -1 -11   0    9.58    0.65 
  -1 -11   0    9.40    0.65 
  -1 -11   0    9.56    0.63 
   1  11   0    9.85    0.72 
  -2 -11   0    7.70    0.57 
  -2 -11   0    7.64    0.56 
  -2 -11   0    7.72    0.56 
   2  11   0    7.72    0.64 
  -3 -11   0    0.77    0.38 
  -3 -11   0    0.91    0.36 
  -3 -11   0    0.85    0.35 
   3  11   0    0.67    0.41 
  -4 -11   0    0.02    0.33 
  -4 -11   0    0.14    0.34 
  -4 -11   0    0.02    0.39 
   4  11   0    0.02    0.40 
  -5 -11   0    6.31    0.45 
  -5 -11   0    6.47    0.49 
   5  11   0    6.33    1.02 
   5  11   0    6.13    0.49 
  -6 -11   0    0.31    0.34 
  -6 -11   0    0.36    0.39 
   6  11   0    0.34    0.40 
   6  11   0    0.19    0.92 
  -7 -11   0    1.49    0.42 
  -7 -11   0    1.38    0.44 
   7  11   0    1.39    1.06 
   7  11   0    1.36    0.48 
  -8 -11   0    1.69    0.52 
   8  11   0    1.66    1.09 
   8  11   0    1.77    0.56 
   9  11   0    3.65    0.51 
   9  11   0    3.68    1.05 
 -10 -11   0    1.15    0.36 
  10  11   0    1.35    0.99 
  11  11   0    0.53    1.00 
  12  11   0   11.67    1.50 
 -13 -11   0    2.28    0.45 
  13  11   0    2.97    1.27 
  14  11   0    0.81    1.26 
  11 -12   0    0.13    0.62 
 -11  12   0   -0.06    0.65 
  10 -12   0    0.61    0.63 
 -10  12   0    0.56    0.68 
   9 -12   0    0.85    0.62 
   9 -12   0    0.89    0.51 
  -9  12   0    0.80    0.61 
   8 -12   0    0.65    0.58 
  -8  12   0    0.66    0.67 
   7 -12   0    4.77    0.67 
  -7  12   0    4.71    0.61 
  -6  12   0    1.40    0.55 
   5 -12   0   10.77    0.69 
   5 -12   0   11.05    0.75 
  -5  12   0   11.11    0.80 
   4 -12   0   10.31    0.84 
   4 -12   0   10.54    0.61 
  -4  12   0   10.63    0.78 
   3 -12   0    0.64    0.56 
  -3  12   0    0.96    0.60 
   2 -12   0   23.14    0.93 
  -2  12   0   23.25    0.99 
   1 -12   0    0.46    0.26 
   1 -12   0    0.77    0.43 
  -1  12   0    0.59    0.48 
   0 -12   0   19.60    0.87 
   0 -12   0   19.81    0.81 
   0  12   0   20.25    0.98 
  -1 -12   0    2.49    0.41 
  -1 -12   0    2.72    0.46 
   1  12   0    2.53    0.53 
  -2 -12   0    0.23    0.39 
  -2 -12   0    0.38    0.43 
   2  12   0    0.21    0.48 
  -3 -12   0    4.23    0.42 
  -3 -12   0    4.19    0.45 
  -3 -12   0    4.29    0.42 
   3  12   0    4.22    0.52 
  -4 -12   0    0.17    0.38 
  -4 -12   0    0.12    0.41 
   4  12   0    0.11    0.51 
  -5 -12   0   21.47    1.03 
  -5 -12   0   20.87    0.98 
   5  12   0   20.39    1.57 
   5  12   0   20.63    1.02 
  -6 -12   0    4.44    0.55 
  -6 -12   0    4.86    0.48 
   6  12   0    4.66    0.62 
   6  12   0    4.71    1.18 
  -7 -12   0    7.13    0.86 
  -7 -12   0    7.08    0.72 
   7  12   0    6.94    0.75 
   7  12   0    6.54    1.25 
  -8 -12   0    1.33    0.43 
   8  12   0    1.26    1.03 
   8  12   0    1.39    0.52 
  -9 -12   0    0.30    0.41 
   9  12   0    0.26    0.98 
  10  12   0   12.55    1.45 
  11  12   0    2.36    1.16 
  12  12   0    2.86    1.31 
  13  12   0    1.48    1.22 
  11 -13   0    0.27    0.69 
  10 -13   0    0.17    0.65 
 -10  13   0    0.18    0.80 
   9 -13   0    1.61    0.69 
  -9  13   0    1.49    0.68 
   8 -13   0   -0.02    0.59 
  -8  13   0    0.07    0.64 
  -7  13   0    7.52    0.80 
  -6  13   0    0.94    0.60 
   5 -13   0    5.18    0.75 
  -5  13   0    5.01    0.79 
   4 -13   0   17.79    0.91 
  -4  13   0   17.82    0.96 
   3 -13   0    3.65    0.50 
  -3  13   0    3.50    0.61 
   2 -13   0   27.66    1.21 
  -2  13   0   26.46    1.29 
   1 -13   0    1.58    0.32 
   1 -13   0    1.87    0.52 
  -1  13   0    1.57    0.55 
   0 -13   0    1.94    0.73 
   0  13   0    2.89    0.94 
  -1 -13   0    0.78    0.46 
  -1 -13   0    0.68    0.40 
   1  13   0    0.64    0.53 
  -2 -13   0    5.19    0.62 
  -2 -13   0    5.74    0.70 
   2  13   0    4.89    0.66 
  -3 -13   0    2.92    0.46 
  -3 -13   0    2.96    0.52 
   3  13   0    2.92    0.59 
  -4 -13   0    0.87    0.43 
   4  13   0    0.79    0.50 
  -5 -13   0    7.09    0.76 
  -5 -13   0    7.16    0.80 
   5  13   0    6.94    0.69 
   5  13   0    6.86    1.15 
  -6 -13   0    7.64    0.78 
  -6 -13   0    7.76    0.80 
   6  13   0    8.21    1.08 
  -7 -13   0    0.57    0.58 
   7  13   0    0.54    0.62 
   7  13   0    0.13    1.04 
  -8 -13   0   20.40    1.05 
   8  13   0   20.61    1.70 
  -9 -13   0    4.12    0.65 
   9  13   0    4.29    1.18 
  10  13   0    3.94    1.18 
  11  13   0    1.78    1.23 
  12  13   0    3.04    1.27 
  10 -14   0    0.70    0.70 
   9 -14   0    3.20    0.70 
  -9  14   0    3.19    0.76 
   8 -14   0    0.87    0.65 
   8 -14   0    1.14    0.57 
  -7  14   0    0.07    0.63 
  -6  14   0    3.96    0.65 
  -5  14   0   -0.08    0.55 
   4 -14   0    6.51    0.72 
  -4  14   0    5.97    0.73 
   3 -14   0    0.71    0.59 
  -3  14   0    0.55    0.67 
   2 -14   0    0.06    0.47 
  -2  14   0    0.13    0.60 
  -1  14   0    1.71    0.66 
   0 -14   0    0.51    0.51 
   0  14   0    0.39    0.64 
  -1 -14   0    2.81    0.52 
   1  14   0    2.83    0.90 
  -2 -14   0    0.04    0.42 
  -2 -14   0    0.14    0.44 
   2  14   0    0.02    0.77 
  -3 -14   0    1.21    0.50 
   3  14   0    1.37    0.65 
  -4 -14   0    1.35    0.54 
   4  14   0    1.05    0.62 
  -5 -14   0    0.88    0.76 
   5  14   0    0.43    0.79 
   5  14   0    0.44    1.16 
  -6 -14   0    0.33    0.51 
   6  14   0   -0.04    1.13 
   6  14   0    0.24    0.58 
  -7 -14   0    1.31    0.66 
   7  14   0    1.20    1.18 
   7  14   0    1.16    0.57 
  -8 -14   0   10.12    0.73 
   8  14   0   10.17    1.50 
  -9 -14   0    1.95    0.59 
   9  14   0    1.54    1.23 
  10  14   0    0.15    1.17 
  11  14   0    5.52    1.39 
  12  14   0    2.67    1.37 
   8 -15   0    1.45    0.72 
  -7  15   0    0.41    0.82 
  -6  15   0    3.28    0.82 
  -5  15   0    2.52    0.79 
  -4  15   0    1.22    0.68 
   3 -15   0    0.96    0.63 
  -3  15   0    1.07    0.69 
   2 -15   0    0.58    0.60 
  -2  15   0    0.47    0.66 
   1 -15   0    0.55    0.58 
  -1  15   0    0.46    0.73 
   0 -15   0    3.40    0.73 
   0  15   0    2.97    0.78 
  -1 -15   0    0.60    0.49 
   1  15   0    0.42    0.62 
  -2 -15   0    3.21    0.61 
   2  15   0    2.64    0.75 
  -3 -15   0    0.40    0.51 
  -4 -15   0    0.61    0.55 
   4  15   0    0.42    0.69 
  -5 -15   0    0.35    0.54 
   5  15   0    0.38    0.86 
   5  15   0    0.18    1.15 
   6  15   0   -0.10    0.60 
   6  15   0   -0.26    1.20 
  -7 -15   0    2.36    0.61 
   7  15   0    1.77    1.24 
  -8 -15   0    2.19    0.64 
   8  15   0    2.23    1.29 
   9  15   0    0.24    1.23 
  10  15   0    1.64    1.32 
  11  15   0    3.99    1.41 
  -6  16   0    0.19    0.74 
  -5  16   0    0.10    0.78 
  -4  16   0    1.44    0.84 
   3 -16   0    0.18    0.52 
   2 -16   0    0.28    0.68 
  -2  16   0    0.31    0.80 
   1 -16   0    1.49    0.63 
  -1  16   0    1.34    0.73 
   0 -16   0    1.29    0.79 
   0  16   0    0.64    0.70 
  -1 -16   0    0.65    0.55 
   1  16   0    0.59    0.69 
  -2 -16   0    0.18    0.61 
   2  16   0    0.31    0.72 
  -3 -16   0    5.47    0.78 
  -4 -16   0    1.51    0.63 
   4  16   0    1.28    0.78 
  -5 -16   0    0.00    0.49 
   5  16   0    0.04    0.68 
   5  16   0   -0.25    1.10 
   6  16   0   15.79    1.23 
   6  16   0   15.97    1.77 
  -7 -16   0    0.97    0.57 
   7  16   0    0.83    1.23 
   8  16   0    4.19    1.46 
   9  16   0    0.67    1.41 
  -4  17   0    1.77    0.90 
  -3  17   0    0.07    0.76 
  -2  17   0    0.66    0.86 
   1 -17   0    7.66    1.05 
   0  17   0    0.37    0.78 
  -1 -17   0    3.34    0.72 
   1  17   0    3.52    0.89 
  -2 -17   0    5.20    1.02 
   2  17   0    5.25    0.92 
  -3 -17   0    3.64    1.07 
   3  17   0    3.25    1.02 
  -4 -17   0    1.49    0.88 
  -5 -17   0    0.05    0.66 
   5  17   0    0.05    0.80 
   5  17   0   -0.18    1.32 
   6  17   0    3.61    1.40 
   7  17   0    3.26    1.36 
   8  17   0   -0.09    1.36 
  -2  18   0    0.18    0.85 
  -1  18   0    0.96    0.77 
   0 -18   0   -0.02    0.58 
   0  18   0    0.29    0.96 
  -1 -18   0    0.11    0.87 
   1  18   0    0.13    1.03 
   2  18   0    0.90    0.99 
   3  18   0    3.75    1.06 
   4  18   0    3.10    1.45 
   5  18   0    2.21    1.44 
   4  18  -1   -0.36    1.35 
   3  18  -1    2.65    1.17 
   2  18  -1    0.41    1.02 
   1  18  -1    0.17    0.92 
  -1  18  -1    2.03    1.23 
   7  17  -1    4.17    1.50 
   6  17  -1   -0.17    1.35 
   5  17  -1    1.11    1.35 
   5  17  -1    1.56    1.04 
   4  17  -1    2.45    1.44 
   3  17  -1    1.93    0.89 
   2  17  -1    2.61    1.11 
   1  17  -1    0.32    0.97 
   0  17  -1    4.91    1.18 
  -1  17  -1    1.33    0.83 
  -2  17  -1   -0.03    0.77 
  -3  17  -1    0.11    0.94 
   9  16  -1    0.16    1.38 
   8  16  -1    0.24    1.31 
   7  16  -1    0.02    1.34 
   6  16  -1    4.45    1.35 
   5  16  -1    0.53    1.43 
   5  16  -1    0.95    0.85 
  -5 -16   1    0.50    0.69 
   4  16  -1   -0.47    1.24 
  -4 -16   1    0.02    0.66 
   3  16  -1    1.57    0.77 
  -3 -16   1    2.13    0.83 
   2  16  -1    0.69    0.80 
  -2 -16   1    0.44    0.73 
   1  16  -1    0.68    0.75 
  -1 -16   1    0.57    0.58 
   0  16  -1    4.19    0.89 
   0 -16   1    4.38    0.76 
  -1  16  -1    1.69    0.70 
  -2  16  -1    1.61    0.84 
  -3  16  -1    0.07    0.75 
  -4  16  -1    0.81    0.84 
  -5  16  -1   -0.11    0.68 
   6 -16   1   -0.04    0.55 
  10  15  -1    0.94    1.45 
   9  15  -1    0.70    1.22 
   8  15  -1    3.13    1.43 
   7  15  -1    0.90    1.30 
   6  15  -1    0.13    1.16 
   6  15  -1    0.27    0.63 
   5  15  -1    5.09    1.42 
  -5 -15   1    5.28    0.72 
   4  15  -1    0.28    0.68 
   4  15  -1    0.06    1.07 
  -4 -15   1    0.30    0.48 
  -3 -15   1    0.30    0.51 
   2  15  -1    3.58    0.72 
  -2 -15   1    3.95    0.58 
   1  15  -1    2.93    0.68 
  -1 -15   1    2.88    0.54 
   0  15  -1    7.47    0.85 
   0 -15   1    7.46    0.83 
  -1  15  -1    1.54    0.73 
   1 -15   1    1.82    0.61 
  -2  15  -1    2.02    0.85 
  -4  15  -1    0.13    0.76 
  -5  15  -1    3.03    0.86 
  -6  15  -1    0.13    0.72 
   7 -15   1    0.07    0.58 
   8 -15   1    2.45    0.76 
  11  14  -1   10.77    1.60 
  10  14  -1    0.34    1.23 
   9  14  -1    3.31    1.30 
   8  14  -1    1.77    1.25 
   7  14  -1    0.19    1.11 
   6  14  -1    3.22    0.93 
   6  14  -1    2.97    1.33 
  -6 -14   1    3.44    0.64 
   5  14  -1    0.23    0.59 
   5  14  -1    0.29    1.20 
   4  14  -1    2.61    0.63 
  -4 -14   1    2.66    0.57 
   3  14  -1    1.15    0.63 
  -3 -14   1    1.08    0.50 
   2  14  -1    8.35    0.80 
  -2 -14   1    8.68    0.76 
  -2 -14   1    8.40    0.65 
   1  14  -1    2.51    0.80 
  -1 -14   1    2.16    0.86 
  -1 -14   1    2.30    0.60 
   0  14  -1    2.33    0.68 
   0 -14   1    2.50    0.58 
  -1  14  -1   14.78    0.99 
   1 -14   1   14.29    0.88 
  -2  14  -1    0.35    0.65 
   2 -14   1    0.65    0.59 
  -3  14  -1    4.26    0.75 
  -4  14  -1    0.79    0.68 
  -5  14  -1   -0.13    0.62 
  -6  14  -1    3.24    0.83 
  -7  14  -1   -0.15    0.72 
   7 -14   1    0.04    0.51 
  -8  14  -1    2.87    0.83 
   8 -14   1    2.56    0.72 
   9 -14   1    0.03    0.69 
  12  13  -1    0.61    1.23 
  11  13  -1    6.51    1.41 
  10  13  -1    0.19    1.15 
   9  13  -1   -0.11    1.07 
   8  13  -1   30.64    1.85 
  -8 -13   1   31.00    1.29 
   7  13  -1   17.94    1.63 
   7  13  -1   17.64    0.97 
  -7 -13   1   17.92    0.88 
   6  13  -1   18.06    1.10 
   6  13  -1   17.27    1.73 
   5  13  -1    3.36    0.59 
   5  13  -1    3.46    1.22 
  -5 -13   1    3.48    0.51 
  -5 -13   1    3.76    0.58 
   4  13  -1    5.65    0.83 
  -4 -13   1    6.23    0.76 
   3  13  -1    5.84    0.66 
  -3 -13   1    5.88    0.82 
   2  13  -1    0.31    0.55 
  -2 -13   1    0.25    0.39 
  -2 -13   1    0.44    0.49 
   1  13  -1    0.16    0.55 
  -1 -13   1    0.30    0.41 
  -1 -13   1    0.23    0.44 
   0  13  -1    0.77    0.63 
   0 -13   1    0.41    0.42 
  -1  13  -1    9.73    0.72 
   1 -13   1   10.39    0.72 
   1 -13   1    9.77    0.59 
  -2  13  -1    1.15    0.58 
   2 -13   1    1.10    0.45 
  -3  13  -1    4.93    0.65 
   3 -13   1    5.03    0.55 
  -4  13  -1    5.90    0.73 
   7 -13   1    0.95    0.66 
  -8  13  -1   -0.05    0.64 
   8 -13   1   -0.03    0.63 
  -9  13  -1    0.88    0.75 
   9 -13   1    0.59    0.64 
  10 -13   1    0.10    0.68 
  13  12  -1    4.44    1.36 
  12  12  -1    0.65    1.09 
 -12 -12   1    0.37    0.43 
  11  12  -1    0.97    1.21 
  10  12  -1    4.95    1.26 
   9  12  -1    0.95    1.03 
   8  12  -1    2.54    1.10 
   8  12  -1    2.73    0.58 
  -8 -12   1    2.53    0.55 
   7  12  -1    1.69    1.04 
   7  12  -1    1.82    0.59 
  -7 -12   1    1.91    0.56 
   6  12  -1   -0.04    0.93 
   6  12  -1    0.25    0.53 
  -6 -12   1    0.19    0.49 
  -6 -12   1    0.19    0.43 
   5  12  -1    8.10    1.13 
   5  12  -1    7.82    0.66 
  -5 -12   1    8.08    0.53 
  -5 -12   1    8.50    0.59 
   4  12  -1   10.02    0.73 
  -4 -12   1    9.90    0.69 
  -4 -12   1    9.95    0.66 
   3  12  -1    1.23    0.56 
  -3 -12   1    1.18    0.41 
  -3 -12   1    1.13    0.43 
  -3 -12   1    1.13    0.41 
   2  12  -1    0.33    0.50 
  -2 -12   1    0.35    0.41 
  -2 -12   1    0.19    0.39 
   1  12  -1   10.95    0.88 
  -1 -12   1   11.03    0.77 
  -1 -12   1   10.95    0.80 
   0  12  -1    1.43    0.53 
   0 -12   1    1.20    0.35 
  -1  12  -1   12.09    0.68 
   1 -12   1   12.04    0.54 
   1 -12   1   12.52    0.65 
  -2  12  -1   12.15    0.81 
   2 -12   1   12.19    0.73 
   2 -12   1   11.73    0.53 
  -3  12  -1    4.92    1.16 
   3 -12   1    4.77    1.12 
  -4  12  -1   10.62    0.71 
  -5  12  -1    2.15    0.55 
  -6  12  -1    5.49    0.65 
  -7  12  -1    1.12    0.55 
  -8  12  -1    5.80    0.82 
   8 -12   1    5.98    0.72 
   8 -12   1    6.10    0.63 
  -9  12  -1    1.25    0.78 
   9 -12   1    1.31    0.65 
 -10  12  -1    1.36    0.77 
  10 -12   1    1.38    0.68 
 -11  12  -1   -0.09    0.70 
  11 -12   1    0.10    0.66 
  14  11  -1    1.15    1.37 
  13  11  -1    9.67    1.43 
 -13 -11   1    9.26    0.68 
  12  11  -1    0.98    1.22 
  11  11  -1    2.61    1.25 
  10  11  -1    2.03    1.09 
   9  11  -1    0.02    0.95 
   8  11  -1    1.12    0.51 
   8  11  -1    1.01    1.03 
  -8 -11   1    1.04    0.40 
   7  11  -1    1.30    0.48 
   7  11  -1    1.27    1.02 
  -7 -11   1    1.27    0.35 
  -7 -11   1    1.26    0.39 
   6  11  -1   13.13    1.52 
   6  11  -1   12.31    0.85 
  -6 -11   1   12.53    0.80 
  -6 -11   1   12.78    0.81 
   5  11  -1    3.61    1.02 
   5  11  -1    3.58    0.47 
  -5 -11   1    3.55    0.40 
  -5 -11   1    3.48    0.41 
   4  11  -1    4.66    0.55 
   4  11  -1    4.45    0.96 
  -4 -11   1    4.63    0.58 
  -4 -11   1    4.64    0.48 
  -4 -11   1    4.49    0.45 
   3  11  -1    1.81    0.45 
  -3 -11   1    1.74    0.39 
  -3 -11   1    1.81    0.35 
  -3 -11   1    1.70    0.33 
   2  11  -1    1.37    0.56 
  -2 -11   1    0.93    0.45 
  -2 -11   1    1.06    0.46 
  -2 -11   1    1.23    0.47 
   1  11  -1   13.61    0.86 
  -1 -11   1   13.53    0.82 
  -1 -11   1   13.85    0.80 
  -1 -11   1   13.50    0.72 
   0  11  -1    3.71    0.48 
   0 -11   1    3.72    0.33 
   0 -11   1    3.72    0.41 
  -1  11  -1   19.68    1.02 
   1 -11   1   19.96    0.88 
   1 -11   1   20.87    1.03 
  -2  11  -1    2.77    0.48 
   2 -11   1    2.83    0.28 
   2 -11   1    2.94    0.42 
  -3  11  -1   10.10    0.84 
   3 -11   1   10.01    0.76 
  -4  11  -1    6.31    0.62 
  -5  11  -1    0.62    0.48 
   5 -11   1    0.52    0.25 
  -6  11  -1   19.34    0.89 
  -7  11  -1    8.21    0.69 
   7 -11   1    8.09    0.72 
  -8  11  -1    2.70    0.58 
   8 -11   1    2.78    0.66 
   8 -11   1    2.82    0.51 
  -9  11  -1    8.81    0.78 
   9 -11   1    9.10    0.72 
   9 -11   1    9.15    0.73 
 -10  11  -1    0.20    0.56 
  10 -11   1    0.25    0.61 
 -11  11  -1    0.01    0.65 
  11 -11   1    0.19    0.65 
 -12  11  -1    0.10    0.63 
  12 -11   1    0.11    0.69 
  14  10  -1    0.83    1.27 
  14  10  -1    0.16    1.00 
  13  10  -1    5.80    1.29 
  13  10  -1    5.02    0.96 
 -13 -10   1    5.34    0.45 
  12  10  -1    0.46    1.09 
  12  10  -1    0.25    0.80 
 -12 -10   1    0.29    0.38 
  11  10  -1    1.72    1.02 
  11  10  -1    1.44    0.75 
  10  10  -1   10.67    0.93 
  10  10  -1   11.26    1.33 
   9  10  -1    5.20    0.79 
   9  10  -1    5.25    1.09 
   9  10  -1    5.36    0.55 
   8  10  -1    2.77    0.65 
   8  10  -1    2.89    0.43 
   8  10  -1    2.77    0.95 
  -8 -10   1    3.05    0.45 
  -8 -10   1    2.96    0.40 
   7  10  -1    1.71    1.06 
   7  10  -1    1.36    0.49 
  -7 -10   1    1.90    0.53 
  -7 -10   1    1.63    0.49 
   6  10  -1   13.60    1.32 
   6  10  -1   13.20    0.76 
  -6 -10   1   13.31    0.70 
  -6 -10   1   13.29    0.74 
   5  10  -1    0.52    0.38 
   5  10  -1    0.67    0.82 
  -5 -10   1    0.61    0.32 
  -5 -10   1    0.60    0.32 
   4  10  -1    0.53    0.44 
   4  10  -1    0.81    0.97 
  -4 -10   1    0.65    0.47 
  -4 -10   1    0.59    0.39 
  -4 -10   1    0.62    0.39 
   3  10  -1    5.70    0.52 
  -3 -10   1    5.58    0.44 
  -3 -10   1    5.76    0.53 
  -3 -10   1    5.57    0.45 
   2  10  -1    1.69    0.46 
  -2 -10   1    1.73    0.38 
  -2 -10   1    1.74    0.36 
  -2 -10   1    1.79    0.41 
   1  10  -1   20.08    1.00 
  -1 -10   1   19.87    0.95 
  -1 -10   1   19.89    0.95 
  -1 -10   1   19.86    0.96 
   0  10  -1   15.90    0.91 
   0 -10   1   16.02    0.87 
   0 -10   1   16.05    0.82 
   0 -10   1   16.18    0.86 
  -1  10  -1    0.57    0.41 
   1 -10   1    0.59    0.25 
   1 -10   1    0.65    0.37 
  -2  10  -1   22.60    1.84 
  -2  10  -1   21.96    1.65 
   2 -10   1   21.83    1.62 
   2 -10   1   22.29    1.53 
  -3  10  -1   -0.11    0.35 
  -3  10  -1   -0.07    0.41 
   3 -10   1   -0.03    0.34 
  -4  10  -1   12.84    0.77 
  -4  10  -1   12.60    0.79 
   4 -10   1   12.64    0.75 
  -5  10  -1    1.76    0.52 
  -5  10  -1    1.79    0.52 
   5 -10   1    2.01    0.37 
  -6  10  -1    0.40    0.53 
  -6  10  -1    0.61    0.48 
  -7  10  -1   15.63    1.11 
  -7  10  -1   15.44    1.10 
   7 -10   1   15.60    1.06 
  -8  10  -1    4.67    0.58 
  -8  10  -1    4.57    0.69 
   8 -10   1    4.69    0.50 
   8 -10   1    4.54    0.63 
  -9  10  -1   18.59    0.96 
   9 -10   1   19.21    0.88 
   9 -10   1   19.36    1.02 
 -10  10  -1    0.04    0.51 
  10 -10   1   -0.07    0.58 
 -11  10  -1    4.90    0.77 
  11 -10   1    5.15    0.80 
 -12  10  -1    0.40    0.59 
  12 -10   1    0.51    0.69 
 -13  10  -1    0.15    0.55 
  13 -10   1    0.08    0.74 
  15   9  -1    2.79    1.02 
 -15  -9   1    2.86    0.79 
  14   9  -1    1.22    0.99 
  14   9  -1    1.64    1.25 
 -14  -9   1    1.22    0.75 
  13   9  -1    0.69    1.14 
  13   9  -1    0.07    0.74 
  12   9  -1   13.26    1.49 
  12   9  -1   12.75    1.10 
 -12  -9   1   12.55    0.68 
  11   9  -1    5.71    1.14 
  11   9  -1    5.86    0.90 
  10   9  -1    3.18    1.00 
  10   9  -1    2.95    0.70 
   9   9  -1    5.01    1.03 
   9   9  -1    4.76    0.72 
   9   9  -1    5.05    0.42 
  -9  -9   1    5.40    0.48 
   8   9  -1    0.12    0.89 
   8   9  -1    0.11    0.54 
   8   9  -1    0.18    0.33 
  -8  -9   1    0.15    0.28 
  -8  -9   1    0.15    0.33 
   7   9  -1    3.25    0.42 
   7   9  -1    3.12    0.59 
   7   9  -1    3.01    0.88 
  -7  -9   1    3.27    0.39 
  -7  -9   1    3.42    0.40 
   6   9  -1    3.28    0.55 
   6   9  -1    3.42    0.95 
   6   9  -1    3.29    0.41 
  -6  -9   1    3.24    0.35 
  -6  -9   1    3.34    0.37 
   5   9  -1   19.38    0.79 
   5   9  -1   18.72    1.12 
  -5  -9   1   18.73    0.86 
  -5  -9   1   19.06    0.74 
  -5  -9   1   18.85    0.73 
   4   9  -1    4.41    0.93 
   4   9  -1    4.48    0.49 
  -4  -9   1    4.37    0.54 
  -4  -9   1    4.38    0.45 
  -4  -9   1    4.39    0.45 
   3   9  -1   52.35    1.72 
   3   9  -1   52.41    1.71 
  -3  -9   1   52.40    1.70 
  -3  -9   1   52.16    1.69 
  -3  -9   1   52.17    1.74 
   2   9  -1   10.86    0.60 
   2   9  -1   10.68    0.56 
  -2  -9   1   10.90    0.58 
  -2  -9   1   10.96    0.60 
  -2  -9   1   10.89    0.62 
   1   9  -1    5.34    0.59 
   1   9  -1    5.30    0.54 
  -1  -9   1    5.32    0.55 
  -1  -9   1    5.31    0.55 
  -1  -9   1    5.27    0.55 
   0   9  -1   30.30    1.03 
   0   9  -1   30.40    1.00 
   0  -9   1   30.28    0.97 
   0  -9   1   30.18    0.93 
   0  -9   1   30.89    0.98 
  -1   9  -1    2.67    0.60 
  -1   9  -1    2.24    0.53 
   1  -9   1    2.57    0.56 
   1  -9   1    2.78    0.56 
   1  -9   1    2.69    0.48 
  -2   9  -1   16.37    0.94 
  -2   9  -1   16.43    0.95 
   2  -9   1   16.26    0.91 
   2  -9   1   16.38    0.80 
   2  -9   1   16.36    0.90 
  -3   9  -1    8.21    0.59 
  -3   9  -1    8.12    0.61 
   3  -9   1    8.09    0.59 
  -4   9  -1    0.05    0.41 
  -4   9  -1    0.03    0.34 
   4  -9   1    0.07    0.15 
   4  -9   1    0.13    0.20 
   4  -9   1    0.14    0.34 
  -5   9  -1    1.36    0.43 
  -5   9  -1    1.31    0.40 
   5  -9   1    1.36    0.21 
   5  -9   1    1.31    0.22 
  -6   9  -1    4.46    0.50 
  -6   9  -1    4.70    0.52 
   6  -9   1    4.44    0.39 
  -7   9  -1    6.72    0.53 
  -7   9  -1    6.98    0.53 
   7  -9   1    6.91    0.59 
   7  -9   1    7.03    0.38 
  -8   9  -1    1.68    0.54 
  -8   9  -1    1.35    0.55 
   8  -9   1    1.34    0.49 
   8  -9   1    1.43    0.61 
   8  -9   1    1.55    0.42 
  -9   9  -1    6.66    0.67 
   9  -9   1    6.88    0.72 
   9  -9   1    6.87    0.52 
   9  -9   1    6.97    0.61 
 -10   9  -1    0.09    0.51 
  10  -9   1    0.13    0.58 
  10  -9   1    0.06    0.39 
 -11   9  -1    0.17    0.54 
  11  -9   1    0.13    0.62 
 -12   9  -1    0.97    0.55 
  12  -9   1    1.46    0.74 
 -13   9  -1    0.22    0.51 
  13  -9   1    0.48    0.75 
  15   8  -1    1.54    0.92 
 -15  -8   1    1.15    0.76 
  14   8  -1    3.66    0.91 
 -14  -8   1    4.09    0.85 
  13   8  -1    1.40    1.20 
  13   8  -1    1.16    0.83 
  12   8  -1    7.07    0.90 
  12   8  -1    7.47    1.20 
 -12  -8   1    7.27    0.51 
  11   8  -1    0.54    0.26 
  11   8  -1    0.75    1.00 
  11   8  -1    0.61    0.63 
  10   8  -1    4.27    1.09 
  10   8  -1    3.92    0.41 
  10   8  -1    4.02    0.75 
 -10  -8   1    4.39    0.56 
   9   8  -1    0.05    0.57 
   9   8  -1    0.06    0.88 
   9   8  -1    0.04    0.11 
  -9  -8   1    0.17    0.31 
   8   8  -1    2.47    0.35 
   8   8  -1    2.41    0.56 
   8   8  -1    2.69    0.39 
   8   8  -1    2.71    0.93 
  -8  -8   1    2.66    0.39 
   7   8  -1    2.57    0.50 
   7   8  -1    2.62    0.31 
   7   8  -1    2.54    0.73 
   7   8  -1    2.54    0.29 
  -7  -8   1    2.60    0.28 
  -7  -8   1    2.53    0.26 
   6   8  -1   11.33    0.78 
   6   8  -1   11.20    1.07 
   6   8  -1   11.30    0.62 
   6   8  -1   11.33    0.61 
  -6  -8   1   11.17    0.56 
  -6  -8   1   11.32    0.57 
  -6  -8   1   11.65    0.91 
   5   8  -1   11.16    1.07 
   5   8  -1   10.67    0.58 
   5   8  -1   10.84    0.72 
   5   8  -1   10.52    0.61 
  -5  -8   1   10.59    0.56 
  -5  -8   1   10.73    0.72 
  -5  -8   1   10.75    0.56 
   4   8  -1    2.39    0.53 
  -4  -8   1    2.72    0.52 
   3   8  -1    6.62    0.47 
   3   8  -1    6.66    0.50 
  -3  -8   1    6.62    0.53 
  -3  -8   1    6.56    0.45 
  -3  -8   1    6.57    0.49 
   2   8  -1   53.19    2.13 
  -2  -8   1   53.24    2.13 
  -2  -8   1   53.09    2.13 
  -2  -8   1   52.32    2.15 
   0   8  -1   12.47    0.69 
   0   8  -1   12.53    0.67 
   0  -8   1   12.81    0.64 
   0  -8   1   12.33    0.63 
   0  -8   1   12.57    0.61 
  -1   8  -1    0.12    0.33 
  -1   8  -1    0.23    0.32 
   1  -8   1    0.23    0.30 
   1  -8   1    0.19    0.22 
   1  -8   1    0.31    0.30 
  -2   8  -1   28.04    1.00 
  -2   8  -1   27.99    1.02 
   2  -8   1   27.88    0.89 
   2  -8   1   27.89    0.98 
   2  -8   1   28.79    1.00 
  -3   8  -1    0.63    0.31 
  -3   8  -1    0.65    0.34 
   3  -8   1    0.71    0.26 
   3  -8   1    0.82    0.31 
   3  -8   1    0.66    0.15 
  -4   8  -1    7.71    0.58 
  -4   8  -1    7.61    0.54 
   4  -8   1    7.80    0.59 
   4  -8   1    7.66    0.40 
   4  -8   1    7.57    0.41 
  -5   8  -1    0.67    0.33 
  -5   8  -1    0.65    0.36 
   5  -8   1    0.70    0.19 
   5  -8   1    0.60    0.12 
  -6   8  -1    4.33    0.63 
  -6   8  -1    4.46    0.62 
   6  -8   1    4.50    0.52 
  -7   8  -1    2.34    0.41 
  -7   8  -1    2.39    0.43 
   7  -8   1    2.29    0.33 
   7  -8   1    2.29    0.49 
  -8   8  -1    0.50    0.41 
  -8   8  -1    0.59    0.44 
   8  -8   1    0.38    0.49 
   8  -8   1    0.46    0.35 
   8  -8   1    0.45    0.31 
  -9   8  -1   12.58    1.01 
  -9   8  -1   13.10    1.04 
   9  -8   1   13.04    0.99 
   9  -8   1   13.25    1.10 
   9  -8   1   12.24    0.95 
 -10   8  -1    0.21    0.46 
  10  -8   1    0.19    0.39 
  10  -8   1    0.24    0.41 
  10  -8   1    0.09    0.55 
 -11   8  -1   11.29    0.83 
  11  -8   1   11.42    0.91 
  11  -8   1   11.68    1.03 
 -12   8  -1    0.29    0.55 
  12  -8   1    0.47    0.63 
  12  -8   1    0.32    0.56 
 -13   8  -1    0.14    0.45 
  13  -8   1    0.11    0.49 
  13  -8   1    0.07    0.67 
 -14   8  -1    1.21    0.54 
  14  -8   1    1.06    0.71 
  16   7  -1   10.07    1.34 
 -16  -7   1   10.45    1.20 
  15   7  -1    0.97    0.92 
 -15  -7   1    0.79    0.75 
  14   7  -1    0.05    0.68 
 -14  -7   1   -0.23    0.65 
  13   7  -1    0.22    0.78 
  12   7  -1    0.58    0.99 
  12   7  -1    0.29    0.64 
  11   7  -1    4.55    0.69 
  11   7  -1    4.74    1.02 
 -11  -7   1    4.73    0.26 
 -11  -7   1    4.64    0.25 
  10   7  -1    1.85    0.62 
  10   7  -1    2.78    1.17 
  10   7  -1    2.04    0.63 
  10   7  -1    2.19    1.33 
 -10  -7   1    2.17    0.66 
   9   7  -1   15.98    1.27 
   9   7  -1   16.18    0.72 
   9   7  -1   16.06    1.12 
   9   7  -1   15.77    0.70 
  -9  -7   1   16.16    0.75 
   8   7  -1    7.51    0.48 
   8   7  -1    7.59    1.03 
   8   7  -1    7.28    0.72 
  -8  -7   1    7.12    0.46 
  -8  -7   1    7.28    0.49 
   7   7  -1    1.18    0.45 
   7   7  -1    1.23    0.25 
   7   7  -1    1.24    0.65 
  -7  -7   1    1.33    0.22 
  -7  -7   1    1.24    0.22 
   6   7  -1    0.03    0.25 
   6   7  -1   -0.05    0.23 
   6   7  -1    0.02    0.64 
   6   7  -1   -0.04    0.40 
  -6  -7   1    0.00    0.21 
  -6  -7   1    0.05    0.40 
  -6  -7   1    0.06    0.22 
   5   7  -1    0.22    0.25 
   5   7  -1    0.29    0.40 
   5   7  -1    0.28    0.29 
   5   7  -1    0.18    0.64 
  -5  -7   1    0.25    0.41 
  -5  -7   1    0.25    0.24 
  -5  -7   1    0.23    0.25 
   4   7  -1   11.43    0.62 
   4   7  -1   11.55    0.64 
   4   7  -1   11.70    1.03 
   4   7  -1   11.55    0.71 
  -4  -7   1   11.55    0.60 
  -4  -7   1   11.43    0.73 
   3   7  -1    6.84    0.75 
   3   7  -1    7.31    0.75 
  -3  -7   1    6.33    0.71 
  -3  -7   1    7.15    0.84 
  -3  -7   1    6.91    0.73 
  -2  -7   1    2.35    0.32 
   1   7  -1    4.33    0.41 
   1   7  -1    4.34    0.39 
  -1  -7   1    4.83    0.46 
  -1  -7   1    4.39    0.38 
   0   7  -1   27.68    1.09 
   0   7  -1   27.23    1.09 
   0  -7   1   27.25    1.09 
   0  -7   1   27.34    1.07 
   0  -7   1   27.21    1.07 
  -1   7  -1    0.81    0.33 
  -1   7  -1    0.76    0.31 
   1  -7   1    0.82    0.26 
   1  -7   1    0.79    0.28 
   1  -7   1    0.81    0.20 
  -2   7  -1   33.96    1.26 
  -2   7  -1   34.40    1.26 
   2  -7   1   34.17    1.25 
   2  -7   1   33.97    1.25 
   2  -7   1   33.98    1.17 
  -3   7  -1    3.82    0.42 
  -3   7  -1    3.79    0.45 
   3  -7   1    3.83    0.31 
   3  -7   1    3.89    0.42 
   3  -7   1    4.10    0.49 
  -4   7  -1    9.65    0.57 
   4  -7   1    9.78    0.42 
   4  -7   1    9.75    0.54 
   4  -7   1    9.64    0.43 
   4  -7   1   10.14    0.59 
  -5   7  -1    0.38    0.31 
  -5   7  -1    0.40    0.29 
   5  -7   1    0.41    0.26 
   5  -7   1    0.40    0.18 
  -6   7  -1    0.83    0.34 
  -6   7  -1    0.74    0.32 
   6  -7   1    0.82    0.40 
   6  -7   1    0.81    0.25 
  -7   7  -1   10.81    0.59 
  -7   7  -1   10.87    0.61 
   7  -7   1   10.66    0.53 
   7  -7   1   10.68    0.61 
   7  -7   1   10.68    0.57 
  -8   7  -1    0.23    0.35 
  -8   7  -1    0.17    0.35 
   8  -7   1    0.24    0.29 
   8  -7   1    0.18    0.45 
   8  -7   1    0.14    0.28 
  -9   7  -1   21.78    0.96 
  -9   7  -1   21.12    0.99 
   9  -7   1   21.81    0.99 
   9  -7   1   21.72    1.08 
   9  -7   1   21.16    0.92 
 -10   7  -1    0.08    0.42 
  10  -7   1    0.02    0.31 
  10  -7   1   -0.06    0.37 
  10  -7   1    0.02    0.52 
 -11   7  -1    0.20    0.42 
  11  -7   1    0.19    0.59 
  11  -7   1    0.20    0.46 
 -12   7  -1    1.34    0.46 
  12  -7   1    1.42    0.51 
  12  -7   1    1.31    0.66 
 -13   7  -1   -0.06    0.42 
  13  -7   1   -0.13    0.61 
  13  -7   1   -0.03    0.50 
 -14   7  -1    1.11    0.48 
  14  -7   1    1.16    0.75 
  14  -7   1    1.08    0.71 
  16   6  -1    0.49    0.89 
 -16  -6   1    0.72    0.72 
  15   6  -1    1.27    0.90 
 -15  -6   1    1.05    0.78 
  14   6  -1    4.09    0.74 
 -14  -6   1    3.95    0.80 
  13   6  -1    2.54    0.78 
 -13  -6   1    2.53    0.67 
  12   6  -1    4.61    0.81 
  11   6  -1    1.82    1.08 
  11   6  -1    1.59    0.73 
  10   6  -1    2.02    0.90 
  10   6  -1    1.71    0.61 
 -10  -6   1    1.74    0.26 
   9   6  -1    0.17    0.73 
   9   6  -1    0.15    0.20 
   9   6  -1    0.11    0.54 
   9   6  -1    0.15    0.19 
  -9  -6   1    0.19    0.22 
   8   6  -1    1.20    0.77 
   8   6  -1    1.12    0.58 
   8   6  -1    1.17    0.26 
   8   6  -1    1.28    0.28 
  -8  -6   1    0.92    0.69 
  -8  -6   1    1.21    0.28 
   7   6  -1   11.63    1.07 
   7   6  -1   12.11    0.91 
   7   6  -1   12.22    0.65 
  -7  -6   1   11.90    0.86 
  -7  -6   1   11.99    0.63 
  -7  -6   1   11.37    0.99 
  -7  -6   1   11.86    0.63 
  -7  -6   1   11.86    0.79 
   6   6  -1    4.10    0.91 
   6   6  -1    4.23    1.13 
   6   6  -1    4.30    0.72 
   6   6  -1    4.28    0.71 
  -6  -6   1    4.30    0.71 
  -6  -6   1    3.98    0.70 
  -6  -6   1    4.49    0.88 
   5   6  -1   15.98    1.02 
   5   6  -1   15.73    0.76 
   5   6  -1   15.86    0.60 
   5   6  -1   15.89    0.62 
  -5  -6   1   15.76    0.59 
  -5  -6   1   15.82    0.72 
  -5  -6   1   15.79    0.59 
   4   6  -1    5.84    0.54 
   4   6  -1    6.05    0.96 
   4   6  -1    6.01    0.56 
   4   6  -1    5.94    0.66 
  -4  -6   1    5.92    0.68 
  -4  -6   1    5.88    0.53 
  -4  -6   1    5.86    0.53 
   3   6  -1    2.04    0.76 
   3   6  -1    1.79    0.37 
   3   6  -1    1.61    0.41 
   3   6  -1    1.54    0.34 
  -3  -6   1    1.49    0.31 
  -3  -6   1    1.45    0.32 
  -3  -6   1    1.71    0.44 
   2   6  -1   18.48    1.44 
   2   6  -1   18.47    1.44 
  -2  -6   1   18.18    1.44 
  -2  -6   1   18.56    1.43 
  -2  -6   1   18.40    1.47 
   1   6  -1   10.05    0.43 
   1   6  -1    9.87    0.39 
  -1  -6   1    9.77    0.44 
  -1  -6   1    9.80    0.42 
  -1  -6   1    9.97    0.43 
   0   6  -1   30.64    1.19 
   0   6  -1   30.50    1.20 
   0  -6   1   30.49    1.18 
   0  -6   1   30.63    1.17 
   0  -6   1   30.51    1.18 
  -1   6  -1    8.52    0.53 
  -1   6  -1    8.59    0.52 
   1  -6   1    8.58    0.47 
   1  -6   1    8.48    0.51 
   1  -6   1    8.63    0.43 
  -2   6  -1   13.50    0.89 
  -2   6  -1   13.46    0.89 
   2  -6   1   13.51    0.79 
   2  -6   1   13.60    0.88 
   2  -6   1   13.49    0.87 
  -3   6  -1   10.24    0.62 
  -3   6  -1   10.10    0.64 
   3  -6   1   10.16    0.59 
   3  -6   1   10.26    0.58 
   3  -6   1   10.26    0.48 
  -4   6  -1   13.52    0.95 
  -4   6  -1   13.10    0.92 
   4  -6   1   13.08    0.84 
   4  -6   1   13.04    0.92 
   4  -6   1   13.05    0.90 
   4  -6   1   13.18    0.80 
  -5   6  -1    5.82    0.41 
  -5   6  -1    5.79    0.42 
   5  -6   1    5.67    0.39 
   5  -6   1    5.85    0.39 
  -6   6  -1    3.73    0.36 
  -6   6  -1    3.80    0.36 
   6  -6   1    3.95    0.33 
   6  -6   1    3.84    0.34 
   6  -6   1    3.85    0.42 
  -7   6  -1   14.54    0.73 
  -7   6  -1   14.66    0.72 
   7  -6   1   14.62    0.73 
   7  -6   1   14.15    0.69 
   7  -6   1   14.22    0.78 
  -8   6  -1    1.04    0.36 
  -8   6  -1    1.04    0.35 
   8  -6   1    1.04    0.34 
   8  -6   1    0.95    0.30 
   8  -6   1    0.98    0.45 
  -9   6  -1    3.78    0.41 
  -9   6  -1    3.95    0.43 
   9  -6   1    3.87    0.37 
   9  -6   1    3.87    0.53 
   9  -6   1    3.81    0.42 
 -10   6  -1   12.38    0.82 
 -10   6  -1   13.00    0.83 
  10  -6   1   12.23    0.74 
  10  -6   1   13.15    0.98 
 -11   6  -1    0.68    0.41 
  11  -6   1    0.77    0.46 
  11  -6   1    0.71    0.56 
  11  -6   1    0.77    0.38 
 -12   6  -1    5.13    0.46 
  12  -6   1    5.47    0.72 
  12  -6   1    5.32    0.65 
 -13   6  -1    0.05    0.39 
  13  -6   1    0.02    0.65 
  13  -6   1   -0.01    0.56 
 -14   6  -1    0.34    0.43 
  14  -6   1    0.26    0.61 
  14  -6   1    0.33    0.67 
 -15   6  -1    3.35    0.48 
  15  -6   1    3.68    0.83 
  15  -6   1    3.57    0.83 
  16   5  -1   10.57    1.09 
 -16  -5   1   10.57    0.89 
  15   5  -1    1.87    0.80 
 -15  -5   1    1.97    0.75 
  14   5  -1    6.30    0.83 
 -14  -5   1    6.21    0.82 
  13   5  -1    0.67    0.72 
 -13  -5   1    0.50    0.55 
  12   5  -1    1.15    0.77 
  11   5  -1    3.09    1.22 
  10   5  -1    0.29    0.61 
  10   5  -1    0.44    0.87 
   9   5  -1   11.64    0.92 
   9   5  -1   11.58    1.06 
  -9  -5   1   11.91    1.09 
  -9  -5   1   11.61    0.49 
   8   5  -1    2.57    0.51 
   8   5  -1    2.67    0.75 
   8   5  -1    2.63    0.28 
   8   5  -1    2.53    0.23 
  -8  -5   1    2.64    0.72 
  -8  -5   1    2.74    0.27 
   7   5  -1    7.18    0.55 
   7   5  -1    7.14    0.55 
   7   5  -1    7.10    0.83 
   7   5  -1    7.11    1.01 
  -7  -5   1    6.91    0.93 
  -7  -5   1    7.10    0.55 
  -7  -5   1    7.10    0.69 
  -7  -5   1    7.18    0.80 
  -7  -5   1    7.08    0.55 
   6   5  -1   11.64    0.55 
   6   5  -1   11.49    0.38 
   6   5  -1   11.99    0.84 
  -6  -5   1   11.87    0.59 
  -6  -5   1   11.82    0.72 
  -6  -5   1   11.54    0.36 
  -6  -5   1   11.54    0.37 
   5   5  -1   13.34    0.63 
   5   5  -1   13.17    0.63 
   5   5  -1   13.46    0.80 
   5   5  -1   13.17    1.00 
  -5  -5   1   13.25    0.62 
  -5  -5   1   13.42    0.81 
  -5  -5   1   13.28    0.63 
  -5  -5   1   13.33    0.94 
   4   5  -1   60.01    2.17 
   4   5  -1   60.00    2.32 
   4   5  -1   60.06    2.10 
   4   5  -1   60.48    2.10 
  -4  -5   1   59.84    2.09 
  -4  -5   1   59.99    2.10 
  -4  -5   1   60.41    2.18 
   3   5  -1   10.26    1.22 
   3   5  -1   10.02    0.95 
   3   5  -1   10.19    0.95 
   3   5  -1   10.12    1.01 
  -3  -5   1    9.93    0.93 
  -3  -5   1   10.15    1.02 
  -3  -5   1   10.03    0.94 
   2   5  -1    7.13    0.55 
   2   5  -1    7.02    0.53 
   2   5  -1    7.11    0.51 
  -2  -5   1    7.04    0.50 
  -2  -5   1    7.14    0.56 
  -2  -5   1    7.06    0.49 
   1   5  -1   16.41    0.58 
   1   5  -1   16.39    0.59 
  -1  -5   1   16.24    0.57 
  -1  -5   1   16.40    0.56 
  -1  -5   1   16.35    0.57 
   0   5  -1   16.61    0.83 
   0   5  -1   16.45    0.83 
   0  -5   1   16.52    0.81 
   0  -5   1   16.52    0.80 
   0  -5   1   16.47    0.82 
  -1   5  -1    3.87    1.00 
  -1   5  -1    3.80    1.00 
   1  -5   1    3.62    0.99 
   1  -5   1    3.71    0.99 
  -2   5  -1   12.84    0.66 
  -2   5  -1   12.80    0.66 
   2  -5   1   12.82    0.65 
   2  -5   1   12.87    0.65 
  -3   5  -1    1.90    0.45 
  -3   5  -1    1.87    0.39 
   3  -5   1    1.90    0.33 
   3  -5   1    2.00    0.40 
   3  -5   1    1.94    0.43 
  -4   5  -1    1.39    0.51 
  -4   5  -1    1.38    0.53 
   4  -5   1    1.14    0.36 
   4  -5   1    1.46    0.49 
   4  -5   1    1.51    0.45 
  -5   5  -1   54.72    2.53 
  -5   5  -1   54.80    2.53 
   5  -5   1   55.08    2.52 
   5  -5   1   54.83    2.55 
   5  -5   1   55.03    2.47 
   5  -5   1   55.36    2.51 
  -6   5  -1    1.36    0.36 
  -6   5  -1    1.37    0.36 
   6  -5   1    1.54    0.35 
   6  -5   1    1.36    0.34 
   6  -5   1    1.35    0.33 
   6  -5   1    1.42    0.35 
   6  -5   1    1.46    0.45 
  -7   5  -1    0.28    0.29 
  -7   5  -1    0.33    0.29 
   7  -5   1    0.21    0.25 
   7  -5   1    0.22    0.27 
   7  -5   1    0.27    0.25 
   7  -5   1    0.24    0.37 
   7  -5   1    0.31    0.25 
  -8   5  -1    0.15    0.30 
  -8   5  -1    0.20    0.28 
   8  -5   1    0.16    0.26 
   8  -5   1    0.09    0.40 
   8  -5   1    0.18    0.31 
   8  -5   1    0.12    0.25 
  -9   5  -1    4.92    0.41 
  -9   5  -1    4.98    0.41 
   9  -5   1    4.80    0.35 
   9  -5   1    4.92    0.52 
   9  -5   1    4.83    0.45 
 -10   5  -1    7.36    0.36 
 -10   5  -1    7.66    0.55 
 -10   5  -1    7.92    0.59 
  10  -5   1    7.63    0.62 
  10  -5   1    7.78    0.73 
  10  -5   1    7.63    0.52 
 -11   5  -1    2.28    0.23 
 -11   5  -1    2.38    0.38 
  11  -5   1    2.60    0.59 
  11  -5   1    2.45    0.52 
  11  -5   1    2.35    0.32 
 -12   5  -1    6.05    0.47 
  12  -5   1    6.13    0.66 
  12  -5   1    6.15    0.62 
 -13   5  -1    5.18    0.47 
  13  -5   1    5.16    0.76 
  13  -5   1    5.13    0.69 
 -14   5  -1    0.07    0.38 
  14  -5   1    0.09    0.53 
  14  -5   1    0.17    0.66 
  15  -5   1    0.35    0.72 
  15  -5   1    0.27    0.62 
  16   4  -1    2.31    0.80 
 -16  -4   1    2.70    0.70 
  15   4  -1    0.00    0.68 
 -15  -4   1   -0.05    0.61 
  14   4  -1    4.48    0.85 
 -14  -4   1    4.48    0.76 
  13   4  -1    1.66    0.76 
 -13  -4   1    1.30    0.53 
  12   4  -1    0.11    0.68 
 -12  -4   1    0.20    0.58 
  11   4  -1    5.47    0.66 
  10   4  -1    0.68    0.56 
   9   4  -1    1.15    0.72 
   9   4  -1    0.88    0.50 
  -9  -4   1    1.01    0.65 
   8   4  -1   15.57    1.65 
  -8  -4   1   16.31    1.51 
  -8  -4   1   15.63    1.66 
  -8  -4   1   14.40    1.27 
  -8  -4   1   14.77    1.42 
   7   4  -1    0.18    0.60 
   7   4  -1    0.12    0.42 
   7   4  -1    0.06    0.16 
   7   4  -1    0.06    0.13 
   7   4  -1    0.05    0.39 
  -7  -4   1    0.20    0.36 
  -7  -4   1    0.11    0.56 
  -7  -4   1    0.35    0.43 
   6   4  -1   11.76    0.75 
   6   4  -1   11.98    0.98 
   6   4  -1   11.97    0.75 
   6   4  -1   11.81    1.13 
  -6  -4   1   12.21    0.96 
  -6  -4   1   12.18    0.90 
  -6  -4   1   11.81    1.07 
  -6  -4   1   12.21    0.76 
  -6  -4   1   12.01    0.75 
  -5  -4   1    7.04    1.12 
  -5  -4   1    6.50    1.03 
  -5  -4   1    6.37    0.88 
  -5  -4   1    7.18    0.89 
   4   4  -1    6.23    0.25 
   4   4  -1    6.15    0.53 
   4   4  -1    6.19    0.36 
  -4  -4   1    6.31    0.55 
  -4  -4   1    6.21    0.39 
  -4  -4   1    6.22    0.23 
  -4  -4   1    6.25    0.25 
   3   4  -1   31.51    1.82 
   3   4  -1   31.34    1.63 
   3   4  -1   31.16    1.64 
   3   4  -1   31.31    1.69 
  -3  -4   1   31.02    1.63 
  -3  -4   1   31.13    1.63 
  -3  -4   1   31.66    1.71 
   2   4  -1   20.01    0.58 
   2   4  -1   19.99    0.61 
   2   4  -1   20.06    0.61 
  -2  -4   1   20.14    0.58 
  -2  -4   1   20.16    0.64 
  -2  -4   1   20.06    0.59 
   1   4  -1   49.98    3.05 
   1   4  -1   50.83    3.04 
   1   4  -1   48.49    3.04 
  -1  -4   1   50.20    3.05 
  -1  -4   1   50.68    3.04 
  -1  -4   1   49.99    3.04 
   0   4  -1    4.09    0.32 
   0   4  -1    4.38    0.37 
   0  -4   1    4.24    0.31 
   0  -4   1    4.18    0.33 
  -1   4  -1   11.47    0.54 
  -1   4  -1   11.33    0.57 
   1  -4   1   11.48    0.51 
   1  -4   1   11.53    0.55 
  -2   4  -1    3.82    0.30 
  -2   4  -1    3.74    0.32 
   2  -4   1    3.84    0.27 
   2  -4   1    3.77    0.31 
  -3   4  -1   18.96    2.21 
  -3   4  -1   18.73    2.20 
   3  -4   1   18.98    2.17 
   3  -4   1   18.45    2.20 
   3  -4   1   19.00    2.20 
   3  -4   1   18.08    2.14 
  -4   4  -1    3.77    0.45 
  -4   4  -1    3.64    0.43 
   4  -4   1    3.68    0.35 
   4  -4   1    3.65    0.43 
   4  -4   1    3.69    0.41 
  -5   4  -1    1.52    0.32 
  -5   4  -1    1.50    0.33 
   5  -4   1    1.53    0.32 
   5  -4   1    1.58    0.35 
   5  -4   1    1.61    0.31 
   5  -4   1    1.57    0.40 
  -6   4  -1   16.08    0.65 
  -6   4  -1   16.21    0.64 
   6  -4   1   16.31    0.63 
   6  -4   1   16.29    0.65 
   6  -4   1   16.18    0.63 
   6  -4   1   16.18    0.68 
   6  -4   1   16.26    0.72 
  -7   4  -1   10.70    0.86 
  -7   4  -1   10.69    0.85 
  -7   4  -1   10.78    0.77 
   7  -4   1   10.92    0.95 
   7  -4   1   10.83    0.85 
   7  -4   1   10.90    0.92 
   7  -4   1   10.98    0.85 
   7  -4   1   10.77    0.86 
  -8   4  -1    2.49    0.31 
  -8   4  -1    2.63    0.31 
  -8   4  -1    2.62    0.23 
   8  -4   1    2.56    0.33 
   8  -4   1    2.49    0.26 
   8  -4   1    2.57    0.44 
   8  -4   1    2.53    0.36 
   8  -4   1    2.54    0.28 
  -9   4  -1    0.58    0.28 
  -9   4  -1    0.62    0.33 
  -9   4  -1    0.53    0.32 
   9  -4   1    0.45    0.27 
   9  -4   1    0.57    0.49 
   9  -4   1    0.43    0.39 
   9  -4   1    0.54    0.38 
   9  -4   1    0.47    0.28 
 -10   4  -1   10.72    0.69 
 -10   4  -1   10.25    0.69 
 -10   4  -1   10.59    0.63 
  10  -4   1   10.63    0.87 
  10  -4   1   10.67    0.89 
 -11   4  -1    1.42    0.39 
 -11   4  -1    1.58    0.47 
 -11   4  -1    1.35    0.41 
  11  -4   1    1.47    0.59 
  11  -4   1    1.54    0.65 
 -12   4  -1    0.80    0.42 
 -12   4  -1    0.75    0.32 
  12  -4   1    0.81    0.58 
  12  -4   1    0.80    0.51 
 -13   4  -1    0.39    0.35 
  13  -4   1    0.38    0.65 
  13  -4   1    0.35    0.59 
 -14   4  -1    0.28    0.36 
  14  -4   1    0.20    0.62 
  14  -4   1    0.40    0.72 
  15  -4   1    0.44    0.61 
  15  -4   1    0.48    0.69 
  16  -4   1    0.42    0.83 
  16  -4   1    0.42    0.72 
  16   3  -1    0.19    0.86 
 -16  -3   1    0.33    0.65 
  15   3  -1    0.42    0.79 
 -15  -3   1    0.45    0.64 
  14   3  -1    2.61    0.83 
 -14  -3   1    2.72    0.67 
  13   3  -1    0.69    0.72 
 -13  -3   1    0.54    0.53 
  12   3  -1    2.19    0.77 
 -12  -3   1    2.06    0.60 
  11   3  -1    0.71    0.54 
 -11  -3   1    0.45    0.46 
  10   3  -1    4.85    0.65 
   9   3  -1    0.24    0.49 
  -9  -3   1    0.27    0.59 
   8   3  -1   16.90    1.57 
   8   3  -1   15.83    1.68 
  -8  -3   1   16.25    1.43 
  -8  -3   1   16.28    1.64 
   7   3  -1   54.31    3.36 
   7   3  -1   56.68    3.49 
  -7  -3   1   56.18    3.45 
   6   3  -1   -0.02    0.12 
   6   3  -1    0.06    0.39 
   6   3  -1   -0.02    0.56 
   6   3  -1    0.01    0.11 
   6   3  -1   -0.03    0.41 
  -6  -3   1    0.00    0.51 
  -6  -3   1    0.08    0.32 
  -6  -3   1    0.07    0.33 
  -6  -3   1    0.05    0.12 
   5   3  -1    1.41    0.15 
   5   3  -1    1.42    0.14 
   5   3  -1    1.63    0.56 
   5   3  -1    1.42    0.39 
  -5  -3   1    1.47    0.35 
  -5  -3   1    1.36    0.14 
  -5  -3   1    1.72    0.47 
  -5  -3   1    1.43    0.27 
  -5  -3   1    1.45    0.14 
   4   3  -1    2.64    0.34 
   4   3  -1    2.63    0.38 
   4   3  -1    2.62    0.18 
   4   3  -1    2.70    0.53 
  -4  -3   1    2.79    0.47 
  -4  -3   1    2.59    0.34 
  -4  -3   1    2.65    0.18 
  -4  -3   1    2.54    0.18 
   3   3  -1    0.21    0.18 
   3   3  -1    0.22    0.32 
   3   3  -1    0.09    0.13 
  -3  -3   1    0.21    0.20 
  -3  -3   1    0.25    0.33 
  -3  -3   1    0.29    0.21 
   2   3  -1    4.91    0.43 
   2   3  -1    4.84    0.49 
   2   3  -1    4.74    0.42 
  -2  -3   1    4.86    0.40 
  -2  -3   1    4.91    0.53 
  -2  -3   1    4.89    0.42 
   1   3  -1   22.94    0.53 
   1   3  -1   22.84    0.54 
   1   3  -1   22.84    0.52 
  -1  -3   1   22.82    0.51 
  -1  -3   1   23.06    0.58 
  -1  -3   1   22.85    0.53 
   0   3  -1    8.26    0.36 
   0   3  -1    8.15    0.36 
   0  -3   1    8.14    0.36 
   0  -3   1    8.28    0.35 
  -1   3  -1    1.66    0.26 
  -1   3  -1    1.58    0.25 
   1  -3   1    1.57    0.22 
   1  -3   1    1.60    0.23 
  -2   3  -1   36.72    1.03 
  -2   3  -1   36.64    1.01 
   2  -3   1   36.61    1.02 
  -3   3  -1  112.82    3.31 
  -3   3  -1  115.61    3.32 
   3  -3   1  113.58    3.30 
   3  -3   1  113.74    3.31 
   3  -3   1  111.62    3.28 
  -4   3  -1    1.37    0.21 
  -4   3  -1    1.32    0.20 
   4  -3   1    1.33    0.18 
   4  -3   1    1.31    0.16 
   4  -3   1    1.33    0.19 
   4  -3   1    1.34    0.25 
  -5   3  -1    3.03    0.33 
  -5   3  -1    3.15    0.43 
  -5   3  -1    3.06    0.42 
   5  -3   1    3.36    0.44 
   5  -3   1    3.02    0.43 
   5  -3   1    3.28    0.48 
   5  -3   1    3.27    0.50 
   5  -3   1    3.19    0.42 
  -6   3  -1    0.21    0.18 
  -6   3  -1    0.20    0.21 
  -6   3  -1    0.22    0.22 
  -6   3  -1    0.14    0.23 
   6  -3   1    0.19    0.19 
   6  -3   1    0.20    0.33 
   6  -3   1    0.18    0.24 
   6  -3   1    0.15    0.26 
   6  -3   1    0.19    0.19 
  -7   3  -1    0.17    0.23 
  -7   3  -1    0.09    0.26 
  -7   3  -1    0.13    0.21 
  -7   3  -1    0.09    0.22 
   7  -3   1    0.14    0.34 
   7  -3   1    0.12    0.27 
   7  -3   1    0.13    0.20 
   7  -3   1    0.13    0.29 
   7  -3   1    0.13    0.19 
  -8   3  -1   16.10    0.68 
  -8   3  -1   16.14    0.67 
  -8   3  -1   16.14    0.75 
  -8   3  -1   16.05    0.66 
   8  -3   1   16.14    0.81 
   8  -3   1   16.21    0.65 
   8  -3   1   16.14    0.81 
   8  -3   1   16.23    0.76 
  -9   3  -1    0.52    0.25 
  -9   3  -1    0.59    0.31 
  -9   3  -1    0.60    0.26 
  -9   3  -1    0.59    0.29 
  -9   3  -1    0.61    0.33 
   9  -3   1    0.64    0.38 
   9  -3   1    0.53    0.42 
   9  -3   1    0.48    0.34 
   9  -3   1    0.48    0.09 
   9  -3   1    0.57    0.21 
 -10   3  -1   21.25    0.85 
 -10   3  -1   21.10    0.96 
 -10   3  -1   21.26    0.88 
 -10   3  -1   21.11    0.85 
  10  -3   1   21.19    1.02 
  10  -3   1   21.15    0.82 
  10  -3   1   21.14    0.99 
  10  -3   1   21.22    0.80 
  10  -3   1   21.08    1.05 
 -11   3  -1    1.39    0.35 
 -11   3  -1    1.37    0.39 
 -11   3  -1    1.31    0.31 
 -11   3  -1    1.42    0.45 
  11  -3   1    1.29    0.23 
  11  -3   1    1.45    0.56 
  11  -3   1    1.41    0.52 
  11  -3   1    1.38    0.27 
 -12   3  -1    0.62    0.43 
 -12   3  -1    0.62    0.32 
 -12   3  -1    0.58    0.46 
  12  -3   1    0.45    0.59 
  12  -3   1    0.54    0.53 
 -13   3  -1    3.45    0.36 
  13  -3   1    3.37    0.71 
  13  -3   1    3.24    0.65 
 -14   3  -1    0.63    0.29 
  14  -3   1    0.57    0.69 
  14  -3   1    0.61    0.63 
  15  -3   1    0.18    0.75 
  15  -3   1    0.13    0.62 
  16  -3   1    2.11    0.78 
  16  -3   1    2.34    0.79 
  16   2  -1    2.42    0.81 
 -16  -2   1    2.58    0.69 
  15   2  -1    0.27    0.79 
 -15  -2   1    0.31    0.58 
  14   2  -1    0.94    0.82 
 -14  -2   1    1.10    0.63 
  13   2  -1    0.26    0.68 
 -13  -2   1    0.39    0.53 
  12   2  -1    2.81    0.65 
 -12  -2   1    2.97    0.54 
  11   2  -1    4.68    0.61 
 -11  -2   1    4.77    0.54 
  10   2  -1    0.41    0.51 
 -10  -2   1    0.27    0.41 
   9   2  -1    6.89    0.54 
  -9  -2   1    7.03    0.48 
  -9  -2   1    7.47    0.81 
  -9  -2   1    6.97    0.53 
   8   2  -1    9.80    0.92 
  -8  -2   1    9.76    0.99 
  -8  -2   1    9.69    0.83 
  -8  -2   1    9.66    0.77 
   7   2  -1    4.88    0.49 
   7   2  -1    4.83    0.59 
   7   2  -1    4.88    0.49 
  -7  -2   1    5.01    0.60 
  -7  -2   1    4.73    0.42 
  -7  -2   1    4.80    0.38 
   6   2  -1   11.04    1.77 
   6   2  -1   10.00    1.86 
  -6  -2   1    9.54    1.67 
  -6  -2   1   10.20    1.80 
  -6  -2   1    8.88    1.71 
   5   2  -1    0.32    0.31 
   5   2  -1    0.17    0.31 
   5   2  -1    0.34    0.44 
  -5  -2   1    0.27    0.31 
  -5  -2   1    0.32    0.25 
  -5  -2   1    0.38    0.44 
   4   2  -1    6.21    1.48 
   4   2  -1    5.74    1.33 
  -4  -2   1    6.28    1.40 
   3   2  -1   25.67    0.99 
   3   2  -1   25.65    0.99 
   3   2  -1   25.75    0.89 
  -3  -2   1   25.57    0.89 
  -3  -2   1   25.88    0.89 
  -3  -2   1   25.67    0.99 
   2   2  -1    2.50    0.14 
   2   2  -1    2.50    0.22 
   2   2  -1    2.59    0.36 
  -2  -2   1    2.52    0.11 
  -2  -2   1    2.49    0.22 
  -2  -2   1    2.53    0.13 
  -2  -2   1    2.72    0.36 
  -1   2  -1    1.42    0.16 
   1  -2   1    1.75    0.16 
   1  -2   1    0.72    0.12 
  -2   2  -1   38.63    1.00 
  -2   2  -1   39.24    1.02 
   2  -2   1   39.46    1.00 
   2  -2   1   39.20    1.02 
  -3   2  -1    8.55    0.74 
  -3   2  -1    8.60    0.75 
   3  -2   1    8.90    0.75 
   3  -2   1    8.59    0.74 
   3  -2   1    9.21    0.79 
   3  -2   1    8.59    0.73 
   3  -2   1    8.74    0.76 
  -4   2  -1   54.07    1.33 
  -4   2  -1   53.87    1.37 
  -4   2  -1   54.31    1.36 
  -4   2  -1   53.93    1.36 
   4  -2   1   54.46    1.36 
   4  -2   1   53.82    1.40 
   4  -2   1   54.00    1.37 
   4  -2   1   54.51    1.36 
   4  -2   1   54.19    1.39 
  -5   2  -1    2.18    0.25 
  -5   2  -1    2.15    0.20 
  -5   2  -1    2.11    0.19 
  -5   2  -1    2.16    0.21 
  -5   2  -1    1.92    0.23 
   5  -2   1    2.07    0.26 
   5  -2   1    2.10    0.18 
   5  -2   1    2.10    0.29 
   5  -2   1    2.00    0.25 
   5  -2   1    2.09    0.17 
  -6   2  -1   64.16    2.00 
  -6   2  -1   63.37    2.04 
  -6   2  -1   63.67    1.99 
  -6   2  -1   63.60    1.99 
  -6   2  -1   64.39    2.05 
   6  -2   1   63.20    2.06 
   6  -2   1   63.98    2.06 
   6  -2   1   62.44    2.03 
   6  -2   1   63.35    1.98 
  -7   2  -1    0.61    0.29 
  -7   2  -1    0.60    0.30 
  -7   2  -1    0.58    0.23 
  -7   2  -1    0.65    0.21 
  -7   2  -1    0.66    0.26 
   7  -2   1    0.66    0.32 
   7  -2   1    0.58    0.18 
   7  -2   1    0.61    0.33 
   7  -2   1    0.66    0.33 
  -8   2  -1    1.51    0.22 
  -8   2  -1    1.56    0.32 
  -8   2  -1    1.53    0.28 
  -8   2  -1    1.63    0.32 
  -8   2  -1    1.44    0.21 
   8  -2   1    1.54    0.37 
   8  -2   1    1.46    0.34 
   8  -2   1    1.52    0.18 
   8  -2   1    1.53    0.17 
   8  -2   1    1.64    0.33 
  -9   2  -1    2.26    0.26 
  -9   2  -1    2.34    0.40 
  -9   2  -1    2.32    0.36 
  -9   2  -1    2.30    0.39 
  -9   2  -1    2.32    0.28 
   9  -2   1    2.21    0.23 
   9  -2   1    2.21    0.43 
   9  -2   1    2.28    0.46 
   9  -2   1    2.25    0.42 
   9  -2   1    2.29    0.23 
 -10   2  -1   11.86    0.69 
 -10   2  -1   12.29    0.58 
 -10   2  -1   11.83    0.62 
 -10   2  -1   11.82    0.52 
  10  -2   1   11.90    0.77 
  10  -2   1   11.96    0.70 
  10  -2   1   11.76    0.48 
  10  -2   1   11.94    0.72 
  10  -2   1   11.88    0.46 
 -11   2  -1   35.33    1.40 
 -11   2  -1   35.98    1.57 
 -11   2  -1   35.62    1.50 
 -11   2  -1   36.65    1.47 
  11  -2   1   35.45    1.61 
  11  -2   1   35.17    1.36 
  11  -2   1   35.23    1.38 
  11  -2   1   35.75    1.64 
  11  -2   1   35.99    1.60 
 -12   2  -1    1.43    0.45 
 -12   2  -1    1.39    0.27 
 -12   2  -1    1.42    0.26 
  12  -2   1    1.21    0.58 
  12  -2   1    1.29    0.53 
 -13   2  -1   18.03    0.97 
 -13   2  -1   18.21    0.76 
  13  -2   1   18.03    1.18 
  13  -2   1   18.25    1.14 
  14  -2   1    0.27    0.59 
  14  -2   1    0.25    0.68 
  15  -2   1    0.24    0.69 
  15  -2   1    0.30    0.67 
  16  -2   1    0.31    0.75 
  16  -2   1    0.43    0.82 
  16   1  -1    4.59    0.89 
 -16  -1   1    4.60    0.75 
  15   1  -1    4.92    0.85 
 -15  -1   1    5.48    0.73 
  14   1  -1    0.39    0.70 
 -14  -1   1    0.78    0.59 
  13   1  -1    4.09    0.78 
 -13  -1   1    4.55    0.76 
  12   1  -1    0.47    0.56 
 -12  -1   1    1.03    0.55 
  11   1  -1    0.83    0.65 
 -11  -1   1    1.28    0.65 
  10   1  -1    6.27    0.73 
  10   1  -1    6.20    0.82 
 -10  -1   1    6.40    0.72 
   9   1  -1    0.56    0.47 
   9   1  -1    0.42    0.48 
  -9  -1   1    0.47    0.43 
  -9  -1   1    0.44    0.42 
  -9  -1   1    0.82    0.66 
  -9  -1   1    0.30    0.36 
   8   1  -1   17.13    0.81 
   8   1  -1   17.22    0.85 
  -8  -1   1   17.28    1.00 
  -8  -1   1   17.05    0.76 
  -8  -1   1   17.01    0.79 
  -8  -1   1   16.96    0.75 
   7   1  -1    1.50    0.39 
   7   1  -1    1.56    0.35 
   7   1  -1    1.45    0.36 
  -7  -1   1    1.41    0.31 
  -7  -1   1    1.39    0.28 
  -7  -1   1    1.57    0.52 
   6   1  -1   11.56    1.03 
   6   1  -1   11.53    1.07 
   6   1  -1   11.75    1.06 
  -6  -1   1   11.62    1.04 
  -6  -1   1   11.56    1.00 
  -6  -1   1   11.44    1.16 
   5   1  -1   14.99    0.75 
   5   1  -1   14.94    0.76 
   5   1  -1   14.93    0.68 
  -5  -1   1   14.87    0.68 
  -5  -1   1   14.98    0.72 
  -5  -1   1   15.00    0.83 
   4   1  -1   20.07    4.14 
   4   1  -1   19.52    4.21 
   4   1  -1   20.01    4.14 
  -4  -1   1   19.78    4.12 
  -4  -1   1   19.63    4.10 
  -4  -1   1   19.88    4.18 
   3   1  -1   72.99    5.20 
   3   1  -1   69.43    5.13 
   3   1  -1   70.90    5.25 
  -3  -1   1   71.35    5.25 
  -3  -1   1   70.63    5.13 
  -3  -1   1   71.68    5.19 
   2   1  -1    3.11    0.17 
   2   1  -1    5.30    0.32 
   2   1  -1    3.43    0.18 
  -2  -1   1    4.64    0.36 
  -2  -1   1    5.32    0.31 
  -2  -1   1    3.58    0.17 
   1   1  -1  174.52    6.28 
   1   1  -1  201.50    6.29 
  -1  -1   1  150.76    6.31 
   2  -1   1    1.89    0.15 
   2  -1   1    2.22    0.15 
  -3   1  -1    1.69    0.21 
  -3   1  -1    1.98    0.25 
  -3   1  -1    1.82    0.17 
   3  -1   1    1.78    0.23 
   3  -1   1    1.90    0.25 
   3  -1   1    1.69    0.21 
   3  -1   1    1.81    0.16 
  -4   1  -1   24.89    1.16 
  -4   1  -1   25.09    1.11 
  -4   1  -1   24.78    1.14 
   4  -1   1   24.68    1.16 
   4  -1   1   24.92    1.10 
   4  -1   1   24.85    1.16 
   4  -1   1   25.21    1.17 
  -5   1  -1    3.81    0.26 
  -5   1  -1    3.95    0.17 
  -5   1  -1    3.90    0.18 
  -5   1  -1    3.80    0.23 
   5  -1   1    3.82    0.27 
   5  -1   1    3.86    0.16 
   5  -1   1    3.92    0.28 
   5  -1   1    3.87    0.28 
  -6   1  -1   20.09    1.25 
  -6   1  -1   21.08    1.25 
  -6   1  -1   20.89    1.17 
  -6   1  -1   21.09    1.17 
   6  -1   1   21.07    1.16 
   6  -1   1   21.12    1.27 
   6  -1   1   20.17    1.27 
   6  -1   1   20.78    1.27 
   6  -1   1   20.01    1.16 
  -7   1  -1    0.28    0.31 
  -7   1  -1    0.22    0.18 
  -7   1  -1    0.23    0.18 
  -7   1  -1    0.25    0.30 
   7  -1   1    0.17    0.32 
   7  -1   1    0.24    0.15 
   7  -1   1    0.20    0.15 
   7  -1   1    0.31    0.35 
   7  -1   1    0.20    0.32 
  -8   1  -1    0.23    0.18 
  -8   1  -1    0.34    0.31 
  -8   1  -1    0.42    0.31 
   8  -1   1    0.55    0.37 
   8  -1   1    0.29    0.34 
  -9   1  -1    3.37    0.24 
  -9   1  -1    3.48    0.24 
  -9   1  -1    3.47    0.38 
  -9   1  -1    3.35    0.38 
  -9   1  -1    3.50    0.43 
   9  -1   1    3.38    0.44 
   9  -1   1    3.41    0.44 
   9  -1   1    3.31    0.41 
   9  -1   1    3.39    0.20 
   9  -1   1    3.42    0.21 
 -10   1  -1    0.18    0.36 
 -10   1  -1    0.16    0.22 
 -10   1  -1    0.40    0.74 
 -10   1  -1    0.11    0.18 
 -10   1  -1    0.27    0.39 
  10  -1   1    0.21    0.45 
  10  -1   1    0.16    0.14 
  10  -1   1    0.32    0.43 
  10  -1   1    0.24    0.43 
  10  -1   1    0.12    0.13 
 -11   1  -1   15.39    0.94 
 -11   1  -1   14.32    0.62 
 -11   1  -1   14.47    0.84 
 -11   1  -1   14.73    0.66 
  11  -1   1   14.74    0.99 
  11  -1   1   14.98    0.91 
  11  -1   1   14.87    0.88 
 -12   1  -1    0.95    0.45 
 -12   1  -1    0.84    0.19 
 -12   1  -1    0.85    0.20 
  12  -1   1    1.19    0.59 
  12  -1   1    1.02    0.59 
 -13   1  -1    4.29    0.58 
  13  -1   1    4.15    0.69 
  13  -1   1    4.13    0.69 
 -14   1  -1    2.33    0.55 
  14  -1   1    2.22    0.66 
  14  -1   1    2.23    0.62 
  15  -1   1    5.04    0.86 
  15  -1   1    4.88    0.79 
  16  -1   1    0.07    0.75 
  16  -1   1   -0.03    0.72 
  16   0  -1    0.52    0.79 
  15   0  -1    1.42    0.76 
 -15   0   1    1.52    0.59 
  14   0  -1    0.23    0.72 
 -14   0   1    0.38    0.56 
  13   0  -1    7.68    0.81 
 -13   0   1    7.87    0.69 
  12   0  -1    5.10    0.75 
  12   0  -1    5.47    0.72 
 -12   0   1    5.28    0.64 
  11   0  -1    0.36    0.52 
  11   0  -1    0.39    0.52 
 -11   0   1    0.63    0.45 
  10   0  -1   21.92    0.96 
  10   0  -1   22.10    1.00 
 -10   0   1   22.24    0.94 
 -10   0   1   22.32    0.90 
   9   0  -1    9.54    0.95 
   9   0  -1    9.70    0.92 
  -9   0   1    9.42    0.85 
  -9   0   1    9.93    0.88 
  -9   0   1   10.34    0.95 
  -9   0   1    9.78    1.06 
   8   0  -1   15.47    0.70 
   8   0  -1   15.36    0.78 
  -8   0   1   15.53    0.88 
  -8   0   1   15.71    0.66 
  -8   0   1   15.55    0.68 
  -8   0   1   15.15    0.59 
   7   0  -1    0.56    0.41 
   7   0  -1    0.45    0.45 
  -7   0   1    0.55    0.38 
  -7   0   1    0.68    0.38 
  -7   0   1    0.62    0.60 
  -7   0   1    0.52    0.35 
   6   0  -1   31.11    1.60 
   6   0  -1   31.00    1.59 
   6   0  -1   30.97    1.55 
  -6   0   1   31.13    1.53 
  -6   0   1   31.07    1.55 
  -6   0   1   31.30    1.57 
  -6   0   1   31.34    1.70 
   5   0  -1    4.14    0.69 
   5   0  -1    4.00    0.71 
   5   0  -1    3.96    0.74 
  -5   0   1    3.92    0.66 
  -5   0   1    4.02    0.66 
  -5   0   1    4.19    0.69 
  -5   0   1    4.02    0.83 
   4   0  -1   65.83    5.18 
   4   0  -1   67.38    5.22 
   4   0  -1   65.89    5.20 
  -4   0   1   65.48    5.17 
  -4   0   1   66.45    5.19 
  -4   0   1   66.18    5.19 
  -4   0   1   65.96    5.26 
   3   0  -1  152.08    6.98 
   3   0  -1  154.02    7.01 
  -3   0   1  151.74    6.98 
  -3   0   1  151.61    7.05 
  -3   0   1  151.82    7.00 
   1   0  -1    1.17    0.06 
  -1   0   1    0.94    0.13 
   0   0  -1    0.01    0.01 
   0   0  -1    0.02    0.02 
   0   0  -1    0.03    0.02 
   0   0  -1    0.00    0.01 
   0   0   1   -0.02    0.01 
   0   0   1    0.00    0.01 
   0   0   1    0.00    0.01 
   0   0   1   -0.05    0.02 
  -1   0  -1    0.85    0.08 
  -2   0  -1   15.39    0.57 
  -3   0  -1  191.29    7.94 
  -3   0  -1  190.89    7.89 
  -3   0  -1  190.40    7.93 
  -3   0  -1  186.23    7.89 
   3   0   1  190.08    7.89 
   3   0   1  189.77    7.92 
   3   0   1  190.53    7.94 
   3   0   1  189.97    7.89 
   3   0   1  190.15    7.93 
  -4   0  -1  180.40    7.04 
  -4   0  -1  181.74    7.00 
  -4   0  -1  181.66    7.00 
  -4   0  -1  181.29    7.05 
   4   0   1  180.63    7.04 
   4   0   1  180.92    7.05 
   4   0   1  181.45    7.05 
   4   0   1  181.32    7.00 
   4   0   1  180.22    7.00 
  -5   0  -1   21.66    0.99 
  -5   0  -1   21.58    0.96 
  -5   0  -1   21.77    0.89 
   5   0   1   21.79    0.89 
   5   0   1   21.82    1.01 
   5   0   1   21.66    0.89 
   5   0   1   21.66    0.98 
   5   0   1   21.73    1.01 
  -6   0  -1   32.32    1.64 
  -6   0  -1   31.74    1.62 
  -6   0  -1   32.02    1.54 
   6   0   1   31.98    1.65 
   6   0   1   31.87    1.53 
   6   0   1   31.96    1.62 
   6   0   1   31.85    1.53 
   6   0   1   31.80    1.64 
  -7   0  -1    0.46    0.55 
  -7   0  -1    0.38    0.31 
  -7   0  -1    0.49    0.35 
  -7   0  -1    0.35    0.17 
   7   0   1    0.33    0.15 
   7   0   1    0.36    0.15 
   7   0   1    0.51    0.39 
   7   0   1    0.32    0.36 
   7   0   1    0.48    0.38 
  -8   0  -1    2.66    0.80 
  -8   0  -1    2.17    0.36 
  -8   0  -1    2.38    0.36 
  -8   0  -1    2.20    0.50 
  -8   0  -1    2.53    0.61 
   8   0   1    2.18    0.33 
   8   0   1    2.32    0.59 
   8   0   1    2.52    0.62 
   8   0   1    2.40    0.61 
  -9   0  -1   24.20    0.98 
  -9   0  -1   23.83    1.13 
  -9   0  -1   23.62    0.96 
  -9   0  -1   24.00    1.15 
  -9   0  -1   24.25    1.35 
   9   0   1   23.73    1.19 
   9   0   1   23.76    1.15 
   9   0   1   24.14    1.22 
 -10   0  -1    1.71    0.70 
 -10   0  -1    1.55    0.66 
 -10   0  -1    1.16    0.43 
 -10   0  -1    1.63    0.95 
  10   0   1    1.45    0.81 
  10   0   1    1.60    0.70 
  10   0   1    1.62    0.75 
 -11   0  -1    3.05    0.49 
  11   0   1    3.05    0.55 
  11   0   1    2.91    0.58 
  11   0   1    2.98    0.56 
 -12   0  -1    7.55    0.73 
  12   0   1    7.35    0.75 
  12   0   1    7.70    0.81 
  12   0   1    7.68    0.79 
 -13   0  -1    2.42    0.58 
  13   0   1    2.31    0.68 
  13   0   1    2.26    0.65 
 -14   0  -1    0.31    0.55 
  14   0   1   -0.02    0.61 
  14   0   1    0.16    0.65 
  15   0   1    5.81    0.79 
  15   0   1    5.63    0.79 
  16   0   1    0.93    0.75 
  16   0   1    0.82    0.65 
  16  -1  -1    0.13    0.75 
  15  -1  -1    0.37    0.72 
  14  -1  -1    2.80    0.74 
  14  -1  -1    2.98    0.73 
 -14   1   1    2.87    0.58 
  13  -1  -1    0.59    0.60 
  13  -1  -1    0.66    0.62 
 -13   1   1    0.54    0.49 
  12  -1  -1    9.20    0.80 
  12  -1  -1    8.85    0.80 
 -12   1   1    8.91    0.77 
  11  -1  -1    5.01    0.65 
  11  -1  -1    5.17    0.61 
 -11   1   1    5.13    0.56 
  10  -1  -1    5.32    0.58 
  10  -1  -1    5.34    0.50 
 -10   1   1    5.35    0.49 
 -10   1   1    5.49    0.51 
   9  -1  -1    0.17    0.38 
   9  -1  -1    0.17    0.38 
  -9   1   1    0.34    0.37 
  -9   1   1    0.21    0.35 
  -9   1   1    0.16    0.28 
  -9   1   1    0.05    0.14 
  -9   1   1    0.23    0.56 
   8  -1  -1   10.57    0.59 
   8  -1  -1   10.47    0.52 
  -8   1   1   10.51    0.57 
  -8   1   1   10.42    0.34 
  -8   1   1   10.32    0.46 
  -8   1   1   10.37    0.33 
  -8   1   1   10.64    0.54 
  -8   1   1   10.59    0.76 
   7  -1  -1    4.88    0.46 
  -7   1   1    4.72    0.59 
  -7   1   1    5.22    0.67 
  -7   1   1    4.54    0.47 
  -7   1   1    4.79    0.47 
   6  -1  -1    2.23    0.36 
   6  -1  -1    2.15    0.21 
   6  -1  -1    2.23    0.22 
   6  -1  -1    2.27    0.41 
  -6   1   1    2.16    0.23 
  -6   1   1    2.32    0.36 
  -6   1   1    2.26    0.35 
  -6   1   1    2.20    0.32 
  -6   1   1    2.18    0.23 
   5  -1  -1   31.03    0.93 
   5  -1  -1   30.85    1.01 
   5  -1  -1   31.39    1.07 
  -5   1   1   31.15    0.93 
  -5   1   1   30.91    0.99 
  -5   1   1   31.03    0.93 
  -5   1   1   31.13    1.02 
  -5   1   1   31.59    1.00 
   4  -1  -1   49.36    1.93 
   4  -1  -1   50.81    1.92 
   4  -1  -1   48.60    1.85 
  -4   1   1   49.92    1.92 
  -4   1   1   49.25    1.86 
  -4   1   1   49.15    1.85 
  -4   1   1   50.71    1.90 
   3  -1  -1   15.81    0.66 
   3  -1  -1   15.86    0.71 
   3  -1  -1   16.06    0.76 
   3  -1  -1   15.82    0.66 
   3  -1  -1   15.68    0.72 
  -3   1   1   15.67    0.66 
  -3   1   1   15.89    0.71 
  -3   1   1   15.88    0.71 
  -3   1   1   15.79    0.66 
  -3   1   1   15.71    0.72 
   2  -1  -1    1.42    0.11 
   2  -1  -1    0.52    0.10 
  -2   1   1    1.56    0.13 
  -2   1   1    0.95    0.09 
   0  -1  -1    0.01    0.01 
   0  -1  -1    0.03    0.04 
   0  -1  -1    0.03    0.04 
   0   1   1    0.00    0.01 
   0   1   1    0.03    0.04 
  -2  -1  -1    0.33    0.14 
  -2  -1  -1    0.29    0.18 
  -2  -1  -1    0.21    0.16 
  -2  -1  -1   -0.06    0.05 
  -2  -1  -1    0.28    0.07 
   2   1   1    0.10    0.11 
   2   1   1    0.51    0.08 
   2   1   1   -0.01    0.10 
   2   1   1    0.44    0.15 
   2   1   1    0.20    0.08 
  -3  -1  -1   10.17    2.84 
  -3  -1  -1   11.34    2.77 
   3   1   1   10.41    2.83 
   3   1   1   12.14    2.77 
  -4  -1  -1  173.56    8.50 
  -4  -1  -1  171.98    8.55 
  -4  -1  -1  171.73    8.59 
  -4  -1  -1  174.46    8.50 
  -4  -1  -1  169.45    8.55 
   4   1   1  171.33    8.54 
   4   1   1  172.74    8.56 
   4   1   1  175.88    8.49 
   4   1   1  173.34    8.57 
   4   1   1  173.41    8.49 
  -5  -1  -1   10.47    1.14 
  -5  -1  -1   10.17    1.23 
  -5  -1  -1   10.42    1.33 
  -5  -1  -1   10.40    1.14 
  -5  -1  -1   10.67    1.25 
   5   1   1   10.41    1.27 
   5   1   1   10.56    1.13 
   5   1   1   10.57    1.13 
   5   1   1   10.36    1.24 
   5   1   1   10.58    1.26 
  -6  -1  -1   59.09    1.97 
  -6  -1  -1   59.13    2.17 
  -6  -1  -1   58.96    2.09 
  -6  -1  -1   59.61    1.98 
  -6  -1  -1   59.08    2.07 
   6   1   1   58.98    2.10 
   6   1   1   58.93    2.07 
   6   1   1   58.93    2.11 
  -7  -1  -1    7.93    0.56 
  -7  -1  -1    7.85    0.39 
  -7  -1  -1    7.96    0.59 
  -7  -1  -1    8.19    0.79 
   7   1   1    8.06    0.69 
   7   1   1    7.92    0.59 
   7   1   1    8.11    0.66 
  -8  -1  -1    2.26    0.22 
  -8  -1  -1    2.69    0.68 
  -8  -1  -1    2.31    0.39 
  -8  -1  -1    2.41    0.44 
   8   1   1    2.38    0.43 
   8   1   1    2.40    0.49 
   8   1   1    2.41    0.46 
  -9  -1  -1    0.24    0.55 
  -9  -1  -1    0.05    0.35 
  -9  -1  -1    0.20    0.33 
   9   1   1    0.12    0.43 
   9   1   1    0.17    0.42 
   9   1   1    0.07    0.41 
 -10  -1  -1    1.33    0.64 
 -10  -1  -1    1.67    0.93 
  10   1   1    1.43    0.68 
  10   1   1    1.05    0.66 
  10   1   1    1.24    0.68 
 -11  -1  -1    5.90    0.75 
  11   1   1    5.41    0.82 
  11   1   1    5.61    0.86 
  11   1   1    5.84    0.83 
 -12  -1  -1    3.80    0.56 
  12   1   1    3.63    0.66 
  12   1   1    3.76    0.65 
  12   1   1    3.68    0.66 
 -13  -1  -1    2.41    0.58 
  13   1   1    2.16    0.65 
  13   1   1    2.35    0.66 
 -14  -1  -1    2.68    0.59 
  14   1   1    2.48    0.71 
  14   1   1    2.42    0.70 
 -15  -1  -1    0.49    0.62 
  15   1   1    0.34    0.86 
  16   1   1    6.40    0.88 
  16  -2  -1    0.19    0.73 
  15  -2  -1    1.66    0.83 
  15  -2  -1    1.72    0.67 
  14  -2  -1    4.05    0.75 
  14  -2  -1    3.95    0.73 
 -14   2   1    4.12    0.64 
  13  -2  -1    0.99    0.64 
  13  -2  -1    0.92    0.66 
 -13   2   1    1.03    0.55 
  12  -2  -1   -0.07    0.52 
  12  -2  -1    0.09    0.54 
 -12   2   1    0.02    0.45 
  11  -2  -1    6.84    0.88 
  11  -2  -1    7.17    0.82 
 -11   2   1    6.82    0.75 
 -11   2   1    6.38    0.46 
 -11   2   1    6.58    0.48 
  10  -2  -1    1.98    0.49 
  10  -2  -1    2.06    0.49 
 -10   2   1    2.12    0.22 
 -10   2   1    2.12    0.43 
 -10   2   1    2.02    0.43 
 -10   2   1    1.97    0.43 
 -10   2   1    2.07    0.24 
   9  -2  -1    1.73    0.16 
   9  -2  -1    1.74    0.42 
   9  -2  -1    1.71    0.15 
   9  -2  -1    1.63    0.37 
  -9   2   1    1.77    0.18 
  -9   2   1    1.78    0.34 
  -9   2   1    1.74    0.19 
  -9   2   1    1.71    0.35 
  -9   2   1    1.61    0.28 
   8  -2  -1   14.54    0.58 
   8  -2  -1   14.37    0.58 
   8  -2  -1   14.49    0.75 
   8  -2  -1   14.37    0.80 
  -8   2   1   14.44    0.70 
  -8   2   1   14.64    0.70 
  -8   2   1   14.60    0.59 
  -8   2   1   14.36    0.59 
  -8   2   1   14.49    0.73 
   7  -2  -1    2.39    0.18 
   7  -2  -1    2.47    0.35 
   7  -2  -1    2.48    0.19 
   7  -2  -1    2.46    0.37 
  -7   2   1    2.40    0.29 
  -7   2   1    2.41    0.33 
  -7   2   1    2.40    0.19 
  -7   2   1    2.46    0.19 
  -7   2   1    2.48    0.31 
   6  -2  -1    0.70    0.29 
   6  -2  -1    0.84    0.33 
   6  -2  -1    0.75    0.18 
  -6   2   1    0.76    0.18 
  -6   2   1    0.81    0.27 
  -6   2   1    0.76    0.18 
  -6   2   1    0.70    0.29 
  -6   2   1    0.63    0.25 
   5  -2  -1    1.81    0.16 
   5  -2  -1    1.73    0.27 
   5  -2  -1    1.78    0.30 
  -5   2   1    1.86    0.23 
  -5   2   1    1.83    0.18 
  -5   2   1    1.78    0.17 
  -5   2   1    1.88    0.25 
  -5   2   1    1.81    0.23 
   4  -2  -1   10.93    0.41 
   4  -2  -1   10.89    0.49 
   4  -2  -1   11.12    0.51 
  -4   2   1   10.93    0.42 
  -4   2   1   10.97    0.48 
  -4   2   1   10.91    0.41 
  -4   2   1   10.97    0.46 
   3  -2  -1    2.09    0.18 
   3  -2  -1    2.09    0.22 
   3  -2  -1    2.17    0.19 
   3  -2  -1    2.17    0.26 
  -3   2   1    2.16    0.21 
  -3   2   1    2.08    0.18 
  -3   2   1    2.17    0.20 
  -3   2   1    2.08    0.19 
  -3   2   1    2.12    0.21 
   2  -2  -1   17.01    0.16 
   2  -2  -1   17.18    0.17 
  -2   2   1   17.01    0.14 
  -2   2   1   16.92    0.13 
  -2   2   1   17.11    0.16 
  -2  -2  -1    3.24    0.20 
  -2  -2  -1    3.44    0.24 
  -2  -2  -1    3.35    0.28 
   2   2   1    3.41    0.29 
   2   2   1    3.16    0.22 
   2   2   1    3.91    0.27 
  -3  -2  -1   41.76    1.86 
  -3  -2  -1   41.63    1.94 
  -3  -2  -1   41.61    1.86 
  -3  -2  -1   41.76    1.91 
   3   2   1   41.95    1.93 
   3   2   1   41.55    1.91 
   3   2   1   41.81    1.86 
   3   2   1   41.56    1.93 
  -4  -2  -1  546.98   18.61 
  -4  -2  -1  541.58   18.64 
  -4  -2  -1  539.69   18.61 
   4   2   1  551.08   18.65 
   4   2   1  549.24   18.58 
   4   2   1  539.70   18.64 
  -5  -2  -1   34.39    0.97 
  -5  -2  -1   34.64    0.85 
  -5  -2  -1   34.42    0.99 
  -5  -2  -1   34.39    1.07 
  -5  -2  -1   34.25    0.85 
   5   2   1   34.17    0.97 
   5   2   1   34.14    0.85 
   5   2   1   34.62    0.85 
   5   2   1   33.78    0.99 
   5   2   1   34.29    1.00 
   5   2   1   34.28    1.06 
  -6  -2  -1   14.50    0.97 
  -6  -2  -1   14.34    0.82 
  -6  -2  -1   14.56    0.68 
  -6  -2  -1   14.50    0.67 
  -6  -2  -1   14.07    0.83 
   6   2   1   14.38    0.83 
   6   2   1   14.35    0.85 
   6   2   1   14.58    0.88 
  -7  -2  -1  128.99    5.58 
  -7  -2  -1  128.42    5.49 
  -7  -2  -1  130.39    5.49 
  -7  -2  -1  128.28    5.68 
  -7  -2  -1  129.34    5.62 
   7   2   1  128.78    5.62 
   7   2   1  128.61    5.59 
   7   2   1  128.28    5.63 
  -8  -2  -1   25.47    1.27 
  -8  -2  -1   25.67    1.43 
  -8  -2  -1   25.51    1.29 
   8   2   1   25.53    1.32 
   8   2   1   25.54    1.32 
   8   2   1   25.20    1.25 
  -9  -2  -1    8.47    0.81 
  -9  -2  -1    8.36    0.59 
  -9  -2  -1    8.23    0.53 
   9   2   1    8.42    0.62 
   9   2   1    8.34    0.60 
   9   2   1    8.34    0.66 
 -10  -2  -1    1.55    0.66 
  10   2   1    1.31    0.51 
  10   2   1    1.39    0.47 
  10   2   1    1.45    0.55 
  11   2   1    0.73    0.56 
  11   2   1    0.50    0.53 
  11   2   1    0.53    0.47 
  12   2   1    3.55    0.63 
  12   2   1    3.51    0.65 
  12   2   1    3.77    0.68 
 -13  -2  -1    0.80    0.55 
  13   2   1    0.57    0.62 
 -14  -2  -1   15.48    1.00 
  14   2   1   15.10    1.25 
 -15  -2  -1    0.27    0.61 
  15   2   1   -0.08    0.72 
 -16  -2  -1    4.79    0.86 
  16   2   1    4.78    1.04 
  16  -3  -1    1.55    0.74 
  16  -3  -1    1.39    0.89 
  15  -3  -1    7.50    0.96 
  15  -3  -1    7.18    0.93 
  14  -3  -1    0.61    0.63 
  14  -3  -1    0.56    0.62 
  13  -3  -1    0.88    0.62 
  13  -3  -1    0.88    0.61 
 -13   3   1    0.67    0.49 
 -13   3   1    0.78    0.23 
  12  -3  -1    3.24    0.61 
  12  -3  -1    3.30    0.63 
 -12   3   1    3.30    0.72 
 -12   3   1    3.29    0.35 
 -12   3   1    3.18    0.53 
 -12   3   1    3.40    0.33 
  11  -3  -1    4.64    0.69 
  11  -3  -1    4.61    0.66 
  11  -3  -1    4.55    0.39 
  11  -3  -1    4.52    0.38 
 -11   3   1    4.67    0.59 
 -11   3   1    4.56    0.45 
 -11   3   1    4.57    0.44 
 -11   3   1    4.94    0.73 
  10  -3  -1   26.20    1.35 
  10  -3  -1   25.85    1.39 
  10  -3  -1   25.87    1.13 
  10  -3  -1   25.23    1.13 
 -10   3   1   25.98    1.29 
 -10   3   1   25.89    1.25 
 -10   3   1   25.90    1.15 
 -10   3   1   25.55    1.15 
 -10   3   1   25.90    1.34 
   9  -3  -1    0.18    0.40 
   9  -3  -1    0.10    0.18 
   9  -3  -1    0.14    0.19 
   9  -3  -1    0.11    0.39 
  -9   3   1    0.09    0.20 
  -9   3   1    0.16    0.33 
  -9   3   1    0.16    0.23 
  -9   3   1    0.00    0.29 
  -9   3   1    0.10    0.33 
   8  -3  -1    2.62    0.20 
   8  -3  -1    2.66    0.38 
   8  -3  -1    2.67    0.22 
   8  -3  -1    2.60    0.38 
  -8   3   1    2.70    0.23 
  -8   3   1    2.67    0.33 
  -8   3   1    2.77    0.35 
  -8   3   1    2.62    0.23 
  -8   3   1    2.51    0.30 
   7  -3  -1    3.89    0.41 
   7  -3  -1    3.84    0.58 
   7  -3  -1    3.77    0.49 
  -7   3   1    3.89    0.43 
  -7   3   1    3.82    0.49 
  -7   3   1    3.87    0.41 
  -7   3   1    3.57    0.45 
  -7   3   1    4.02    0.52 
   6  -3  -1    2.64    0.39 
   6  -3  -1    2.62    0.38 
   6  -3  -1    2.62    0.26 
  -6   3   1    2.68    0.28 
  -6   3   1    2.61    0.33 
  -6   3   1    2.65    0.32 
  -6   3   1    2.67    0.28 
  -6   3   1    2.44    0.31 
   5  -3  -1    5.77    0.35 
   5  -3  -1    5.82    0.35 
   5  -3  -1    5.86    0.43 
   5  -3  -1    5.92    0.46 
  -5   3   1    6.02    0.39 
  -5   3   1    5.86    0.36 
  -5   3   1    5.85    0.36 
  -5   3   1    5.69    0.36 
  -5   3   1    5.76    0.39 
   4  -3  -1    6.64    0.31 
   4  -3  -1    6.60    0.31 
   4  -3  -1    6.73    0.40 
   4  -3  -1    6.73    0.28 
   4  -3  -1    6.57    0.26 
  -4   3   1    6.57    0.27 
  -4   3   1    6.56    0.28 
  -4   3   1    6.48    0.26 
  -4   3   1    6.60    0.27 
   3  -3  -1   94.96    2.43 
   3  -3  -1   96.86    2.43 
   3  -3  -1   95.59    2.43 
  -3   3   1   94.52    2.43 
  -3   3   1   95.93    2.41 
  -3   3   1   96.46    2.44 
  -3   3   1   94.56    2.41 
   2  -3  -1  462.73   12.99 
   2  -3  -1  464.99   13.00 
  -2   3   1  464.20   13.00 
  -2   3   1  464.61   13.00 
   1  -3  -1    1.04    0.26 
   1  -3  -1    0.96    0.26 
  -1   3   1    0.76    0.24 
  -1   3   1    0.94    0.21 
  -1   3   1    1.11    0.28 
   0  -3  -1   37.14    1.33 
   0  -3  -1   35.64    1.35 
   0   3   1   36.09    1.35 
  -1  -3  -1    4.16    0.28 
  -1  -3  -1    4.70    0.28 
   1   3   1    4.10    0.25 
   1   3   1    4.49    0.24 
  -2  -3  -1    5.39    0.22 
  -2  -3  -1    5.35    0.22 
  -2  -3  -1    5.22    0.31 
   2   3   1    5.42    0.22 
   2   3   1    5.29    0.31 
   2   3   1    5.19    0.19 
  -3  -3  -1    8.72    0.54 
  -3  -3  -1    8.68    0.50 
  -3  -3  -1    8.39    0.39 
  -3  -3  -1    8.45    0.39 
  -3  -3  -1    8.89    0.68 
   3   3   1    8.58    0.59 
   3   3   1    8.83    0.62 
   3   3   1    8.53    0.41 
   3   3   1    8.48    0.50 
  -4  -3  -1    8.54    0.49 
  -4  -3  -1    8.40    0.19 
  -4  -3  -1    8.38    0.20 
  -4  -3  -1    8.42    0.36 
  -4  -3  -1    8.46    0.30 
   4   3   1    8.42    0.18 
   4   3   1    8.43    0.41 
   4   3   1    8.54    0.35 
   4   3   1    8.56    0.51 
  -5  -3  -1   19.40    0.74 
  -5  -3  -1   18.94    0.48 
  -5  -3  -1   19.02    0.59 
  -5  -3  -1   18.94    0.62 
  -5  -3  -1   19.03    0.48 
   5   3   1   18.96    0.62 
   5   3   1   19.05    0.47 
   5   3   1   18.94    0.68 
   5   3   1   18.91    0.47 
   5   3   1   19.06    0.73 
  -6  -3  -1    3.27    0.55 
  -6  -3  -1    3.20    0.42 
  -6  -3  -1    3.35    0.23 
  -6  -3  -1    3.33    0.38 
  -6  -3  -1    3.16    0.19 
   6   3   1    3.26    0.21 
   6   3   1    3.24    0.41 
   6   3   1    3.23    0.53 
   6   3   1    3.20    0.18 
   6   3   1    3.20    0.41 
  -7  -3  -1  209.81    7.12 
  -7  -3  -1  212.66    7.32 
  -7  -3  -1  208.21    7.24 
  -7  -3  -1  211.88    7.12 
  -7  -3  -1  214.80    7.23 
   7   3   1  207.81    7.24 
   7   3   1  209.34    7.11 
   7   3   1  213.42    7.28 
   7   3   1  208.89    7.31 
  -8  -3  -1   25.76    1.69 
  -8  -3  -1   25.51    1.35 
  -8  -3  -1   24.09    1.34 
  -9  -3  -1    1.12    0.43 
  -9  -3  -1    1.09    0.61 
   9   3   1    1.19    0.49 
   9   3   1    1.15    0.48 
 -10  -3  -1    2.72    0.70 
  10   3   1    2.46    0.55 
  10   3   1    2.42    0.49 
  11   3   1    3.24    0.75 
  11   3   1    2.83    0.70 
  12   3   1    3.72    0.61 
  12   3   1    3.91    0.69 
  13   3   1   -0.07    0.62 
 -14  -3  -1    1.75    0.61 
  14   3   1    1.82    0.76 
 -15  -3  -1    0.59    0.67 
  15   3   1    0.34    0.71 
 -16  -3  -1    1.36    0.65 
  16   3   1    1.13    0.76 
  16  -4  -1    3.43    0.88 
  16  -4  -1    3.08    0.90 
  15  -4  -1    0.23    0.62 
  15  -4  -1    0.31    0.78 
  14  -4  -1    2.78    0.75 
  14  -4  -1    2.56    0.69 
 -14   4   1    2.61    0.36 
  13  -4  -1    0.65    0.61 
  13  -4  -1    0.48    0.61 
 -13   4   1    0.58    0.32 
  12  -4  -1    0.28    0.52 
  12  -4  -1    0.23    0.55 
 -12   4   1    0.33    0.47 
 -12   4   1    0.19    0.39 
 -12   4   1    0.32    0.30 
  11  -4  -1    0.79    0.52 
  11  -4  -1    0.76    0.23 
  11  -4  -1    0.77    0.48 
  11  -4  -1    0.83    0.23 
 -11   4   1    0.89    0.26 
 -11   4   1    0.73    0.36 
 -11   4   1    0.81    0.28 
 -11   4   1    0.88    0.41 
  10  -4  -1   16.88    1.07 
  10  -4  -1   16.78    1.29 
  10  -4  -1   16.98    1.10 
  10  -4  -1   16.85    1.26 
 -10   4   1   17.14    1.22 
 -10   4   1   17.04    1.12 
 -10   4   1   17.07    1.12 
 -10   4   1   17.01    1.16 
   9  -4  -1    0.30    0.23 
   9  -4  -1    0.40    0.40 
   9  -4  -1    0.46    0.43 
  -9   4   1    0.30    0.30 
  -9   4   1    0.37    0.25 
  -9   4   1    0.38    0.34 
  -9   4   1    0.29    0.25 
   8  -4  -1    1.35    0.23 
   8  -4  -1    1.32    0.36 
   8  -4  -1    1.34    0.19 
   8  -4  -1    1.31    0.35 
  -8   4   1    1.36    0.23 
  -8   4   1    1.32    0.23 
  -8   4   1    1.35    0.28 
  -8   4   1    1.39    0.31 
   7  -4  -1  118.82    4.26 
   7  -4  -1  117.56    4.33 
   7  -4  -1  117.87    4.31 
  -7   4   1  117.93    4.26 
  -7   4   1  118.00    4.26 
  -7   4   1  117.34    4.26 
  -7   4   1  118.33    4.29 
   6  -4  -1   14.69    0.56 
   6  -4  -1   14.68    0.55 
   6  -4  -1   14.64    0.66 
   6  -4  -1   14.62    0.62 
  -6   4   1   14.68    0.56 
  -6   4   1   14.63    0.53 
  -6   4   1   14.60    0.57 
  -6   4   1   14.71    0.57 
   5  -4  -1   16.53    1.23 
   5  -4  -1   16.15    1.15 
   5  -4  -1   16.24    1.18 
   5  -4  -1   16.43    1.21 
   5  -4  -1   16.19    1.17 
  -5   4   1   16.28    1.19 
  -5   4   1   16.19    1.18 
  -5   4   1   15.81    1.15 
  -5   4   1   16.52    1.17 
   4  -4  -1  110.43    3.83 
   4  -4  -1  109.99    3.79 
   4  -4  -1  109.70    3.81 
   4  -4  -1  110.15    3.81 
   4  -4  -1  109.78    3.81 
  -4   4   1  110.13    3.78 
  -4   4   1  109.70    3.81 
  -4   4   1  109.40    3.78 
  -4   4   1  110.00    3.81 
   3  -4  -1    3.90    0.98 
   3  -4  -1    3.80    0.99 
   3  -4  -1    3.59    0.95 
   3  -4  -1    3.56    0.98 
  -3   4   1    3.58    0.99 
  -3   4   1    3.47    0.99 
   2  -4  -1   59.58    2.13 
   2  -4  -1   59.53    2.16 
   2  -4  -1   59.69    2.15 
  -2   4   1   59.67    2.16 
  -2   4   1   59.53    2.16 
   1  -4  -1    4.34    0.51 
   1  -4  -1    4.45    0.48 
  -1   4   1    4.21    0.52 
  -1   4   1    4.28    0.48 
   0  -4  -1    2.60    0.26 
   0  -4  -1    2.53    0.24 
   0  -4  -1    2.39    0.24 
   0   4   1    2.77    0.29 
   0   4   1    2.50    0.24 
   0   4   1    2.44    0.26 
  -2  -4  -1    7.85    0.46 
  -2  -4  -1    7.81    0.59 
  -2  -4  -1    7.65    0.49 
   2   4   1    7.68    0.48 
   2   4   1    7.72    0.56 
   2   4   1    7.70    0.49 
  -3  -4  -1   10.88    0.35 
  -3  -4  -1   10.75    0.40 
  -3  -4  -1   11.02    0.33 
   3   4   1   11.02    0.58 
   3   4   1   11.04    0.32 
   3   4   1   11.10    0.43 
   3   4   1   10.81    0.42 
   3   4   1   10.89    0.35 
  -4  -4  -1    5.70    0.36 
  -5  -4  -1   18.43    0.73 
  -5  -4  -1   18.24    0.79 
  -5  -4  -1   18.34    0.55 
  -5  -4  -1   18.30    0.68 
  -5  -4  -1   18.35    0.55 
   5   4   1   18.38    0.55 
   5   4   1   18.33    0.81 
   5   4   1   18.18    0.73 
   5   4   1   18.20    0.69 
  -6  -4  -1    1.21    0.52 
  -6  -4  -1    1.08    0.55 
  -7  -4  -1    0.04    0.36 
  -7  -4  -1    0.05    0.16 
  -7  -4  -1   -0.05    0.53 
  -7  -4  -1    0.03    0.41 
  -7  -4  -1   -0.02    0.16 
   7   4   1    0.01    0.39 
   7   4   1    0.03    0.42 
   7   4   1    0.08    0.15 
   7   4   1    0.04    0.54 
   7   4   1    0.04    0.14 
  -8  -4  -1    4.11    0.88 
  -9  -4  -1    4.65    0.27 
  -9  -4  -1    4.85    0.75 
  -9  -4  -1    4.61    0.27 
   9   4   1    4.65    0.58 
   9   4   1    4.52    0.55 
 -10  -4  -1   10.30    0.93 
  10   4   1   10.01    0.72 
  10   4   1    9.78    0.66 
  11   4   1    7.71    1.09 
  11   4   1    7.41    1.12 
  12   4   1    6.76    0.95 
  12   4   1    6.92    1.07 
  13   4   1    0.05    0.67 
 -14  -4  -1    3.61    0.64 
  14   4   1    3.54    0.68 
 -15  -4  -1    5.61    0.72 
  15   4   1    5.63    0.83 
 -16  -4  -1    2.80    0.75 
  16   4   1    2.35    0.95 
  15  -5  -1    2.41    0.75 
  15  -5  -1    2.15    0.83 
  14  -5  -1    2.43    0.61 
  14  -5  -1    2.47    0.71 
 -14   5   1    2.57    0.39 
  13  -5  -1    2.50    0.79 
  13  -5  -1    1.68    0.69 
 -13   5   1    1.85    0.46 
  12  -5  -1    1.15    0.56 
  12  -5  -1    1.01    0.47 
 -12   5   1    1.04    0.32 
  11  -5  -1    4.31    0.53 
  11  -5  -1    4.38    0.59 
 -11   5   1    4.24    0.33 
 -11   5   1    4.55    0.47 
 -11   5   1    4.46    0.38 
  10  -5  -1    1.76    0.45 
  10  -5  -1    1.69    0.50 
  10  -5  -1    1.74    0.23 
 -10   5   1    1.77    0.36 
 -10   5   1    1.78    0.31 
 -10   5   1    1.77    0.34 
 -10   5   1    1.69    0.28 
   9  -5  -1   23.41    0.83 
   9  -5  -1   23.71    1.00 
   9  -5  -1   23.38    0.95 
  -9   5   1   23.24    0.79 
  -9   5   1   23.55    0.88 
  -9   5   1   23.48    0.84 
  -9   5   1   23.64    0.85 
   8  -5  -1    0.40    0.38 
   8  -5  -1    0.43    0.23 
   8  -5  -1    0.44    0.33 
  -8   5   1    0.49    0.26 
  -8   5   1    0.47    0.27 
  -8   5   1    0.53    0.26 
  -8   5   1    0.28    0.21 
   7  -5  -1   11.78    0.69 
   7  -5  -1   11.96    0.63 
   7  -5  -1   11.73    0.72 
  -7   5   1   11.78    0.63 
  -7   5   1   11.83    0.62 
  -7   5   1   11.47    0.57 
  -7   5   1   11.75    0.63 
   6  -5  -1   10.60    1.25 
   6  -5  -1   10.36    1.19 
   6  -5  -1   10.68    1.19 
   6  -5  -1   10.43    1.23 
  -6   5   1   10.57    1.16 
  -6   5   1   10.55    1.15 
  -6   5   1   10.48    1.20 
  -6   5   1   10.53    1.20 
   5  -5  -1   15.22    0.83 
   5  -5  -1   15.32    0.92 
   5  -5  -1   15.05    0.89 
   5  -5  -1   15.13    0.92 
   5  -5  -1   15.39    0.89 
  -5   5   1   15.10    0.89 
  -5   5   1   15.08    0.90 
   4  -5  -1   82.70    3.58 
   4  -5  -1   83.05    3.59 
   4  -5  -1   82.89    3.55 
   4  -5  -1   82.06    3.58 
  -4   5   1   82.55    3.58 
  -4   5   1   82.40    3.59 
   3  -5  -1    7.91    1.62 
   3  -5  -1    8.26    1.62 
   3  -5  -1    8.41    1.62 
   3  -5  -1    8.28    1.60 
  -3   5   1    8.20    1.63 
  -3   5   1    8.23    1.63 
   2  -5  -1   19.40    0.75 
   2  -5  -1   19.58    0.75 
  -2   5   1   19.54    0.76 
  -2   5   1   19.51    0.77 
   1  -5  -1    6.11    0.22 
   1  -5  -1    6.14    0.26 
   1  -5  -1    6.16    0.31 
  -1   5   1    6.13    0.29 
  -1   5   1    6.13    0.32 
   0  -5  -1    4.59    0.25 
   0  -5  -1    4.63    0.25 
   0  -5  -1    4.54    0.21 
   0   5   1    4.54    0.27 
   0   5   1    4.50    0.25 
   0   5   1    4.53    0.21 
  -1  -5  -1    0.54    0.28 
  -1  -5  -1    0.46    0.26 
  -1  -5  -1    0.44    0.28 
   1   5   1    0.42    0.29 
   1   5   1    0.45    0.27 
   1   5   1    0.40    0.26 
  -2  -5  -1    0.43    0.26 
  -2  -5  -1    0.51    0.33 
  -2  -5  -1    0.58    0.30 
   2   5   1    0.45    0.27 
   2   5   1    0.51    0.29 
   2   5   1    0.45    0.36 
  -3  -5  -1    9.84    0.29 
  -3  -5  -1    9.71    0.36 
  -3  -5  -1    9.81    0.30 
   3   5   1    9.91    0.55 
   3   5   1    9.82    0.31 
   3   5   1    9.86    0.30 
   3   5   1    9.68    0.38 
  -4  -5  -1   27.29    1.58 
  -4  -5  -1   27.01    1.50 
  -4  -5  -1   27.14    1.50 
   4   5   1   27.10    1.60 
   4   5   1   27.20    1.50 
   4   5   1   27.26    1.59 
   4   5   1   27.31    1.50 
   4   5   1   27.11    1.70 
  -5  -5  -1    8.87    0.60 
  -5  -5  -1    8.98    0.43 
  -5  -5  -1    8.98    0.56 
  -5  -5  -1    9.10    0.42 
   5   5   1    8.84    0.42 
   5   5   1    9.06    0.58 
   5   5   1    8.94    0.58 
   5   5   1    8.91    0.76 
   5   5   1    9.08    0.42 
  -6  -5  -1   10.47    1.16 
  -6  -5  -1   10.49    1.28 
  -6  -5  -1   10.25    1.17 
  -6  -5  -1   10.26    1.42 
  -6  -5  -1   10.40    1.33 
   6   5   1   10.41    1.45 
   6   5   1   10.46    1.35 
   6   5   1   10.41    1.16 
   6   5   1   10.21    1.30 
  -7  -5  -1    9.74    0.77 
  -7  -5  -1    9.59    0.37 
  -7  -5  -1    9.66    0.58 
  -7  -5  -1    9.56    0.51 
  -7  -5  -1    9.49    0.37 
   7   5   1    9.52    0.36 
   7   5   1    9.53    0.36 
   7   5   1    9.62    0.61 
   7   5   1    9.85    0.78 
   7   5   1    9.58    0.59 
  -8  -5  -1    6.81    0.58 
  -8  -5  -1    6.78    0.36 
  -8  -5  -1    6.73    0.53 
  -8  -5  -1    6.71    0.36 
  -8  -5  -1    6.90    0.79 
   8   5   1    6.93    0.65 
   8   5   1    6.77    0.58 
   8   5   1    6.88    0.77 
   8   5   1    6.75    0.35 
   8   5   1    6.78    0.34 
  -9  -5  -1    0.25    0.21 
  -9  -5  -1    0.34    0.20 
  -9  -5  -1    0.23    0.65 
   9   5   1    0.34    0.54 
   9   5   1    0.18    0.15 
   9   5   1    0.17    0.14 
   9   5   1    0.29    0.63 
   9   5   1    0.22    0.45 
 -10  -5  -1    0.24    0.15 
 -10  -5  -1    0.22    0.66 
 -10  -5  -1    0.24    0.18 
  10   5   1    0.14    0.45 
  10   5   1    0.29    0.55 
  11   5   1    2.34    0.70 
  11   5   1    2.48    0.76 
  12   5   1    2.99    0.76 
  13   5   1    0.03    0.66 
  14   5   1    6.00    0.82 
 -15  -5  -1    0.29    0.63 
  15   5   1    0.38    0.84 
 -16  -5  -1    1.21    0.73 
  16   5   1    0.81    0.77 
  15  -6  -1    0.66    0.76 
  15  -6  -1    0.38    0.70 
  14  -6  -1    0.03    0.55 
  14  -6  -1    0.32    0.67 
 -14   6   1   -0.06    0.35 
  13  -6  -1    1.55    0.63 
  13  -6  -1    1.37    0.58 
 -13   6   1    1.49    0.38 
  12  -6  -1    0.69    0.59 
  12  -6  -1    0.52    0.49 
 -12   6   1    0.54    0.38 
  11  -6  -1    3.22    0.50 
  11  -6  -1    3.15    0.38 
  11  -6  -1    3.57    0.59 
 -11   6   1    3.10    0.29 
 -11   6   1    3.24    0.41 
  10  -6  -1    0.94    0.53 
  10  -6  -1    0.54    0.29 
 -10   6   1    0.60    0.36 
 -10   6   1    0.37    0.23 
   9  -6  -1    8.72    0.58 
   9  -6  -1    9.11    0.73 
   9  -6  -1    9.11    0.75 
  -9   6   1    8.87    0.64 
  -9   6   1    8.97    0.60 
  -9   6   1    8.50    0.46 
   8  -6  -1    1.29    0.39 
   8  -6  -1    1.35    0.33 
  -8   6   1    1.32    0.29 
  -8   6   1    1.36    0.28 
   7  -6  -1    0.19    0.29 
   7  -6  -1    0.17    0.35 
   7  -6  -1    0.24    0.25 
  -7   6   1    0.21    0.28 
  -7   6   1    0.24    0.26 
   6  -6  -1    2.79    0.51 
   6  -6  -1    2.72    0.46 
   6  -6  -1    2.62    0.46 
   6  -6  -1    2.63    0.33 
   6  -6  -1    2.99    0.46 
  -6   6   1    2.68    0.42 
  -5   6   1    1.37    0.53 
   4  -6  -1  136.49    5.35 
   4  -6  -1  136.98    5.32 
   4  -6  -1  137.15    5.35 
   4  -6  -1  136.68    5.35 
  -4   6   1  135.67    5.35 
  -4   6   1  136.75    5.36 
   3  -6  -1    2.80    0.72 
   3  -6  -1    2.94    0.68 
  -3   6   1    3.14    0.74 
  -3   6   1    3.14    0.74 
   2  -6  -1    7.89    0.35 
   2  -6  -1    7.87    0.32 
  -2   6   1    7.77    0.32 
  -2   6   1    7.79    0.33 
   1  -6  -1    6.97    0.52 
   1  -6  -1    6.95    0.44 
  -1   6   1    7.16    0.54 
  -1   6   1    6.90    0.53 
   0  -6  -1    3.91    0.21 
   0  -6  -1    3.94    0.24 
   0  -6  -1    3.97    0.26 
   0   6   1    3.95    0.26 
   0   6   1    3.92    0.26 
   0   6   1    3.92    0.22 
  -1  -6  -1   18.90    0.79 
  -1  -6  -1   18.94    0.79 
  -1  -6  -1   18.82    0.78 
   1   6   1   18.70    0.79 
   1   6   1   18.99    0.79 
   1   6   1   18.76    0.79 
  -2  -6  -1    0.18    0.28 
  -2  -6  -1    0.20    0.23 
  -2  -6  -1    0.15    0.23 
   2   6   1    0.09    0.23 
   2   6   1    0.15    0.24 
   2   6   1    0.11    0.28 
  -3  -6  -1    0.66    0.26 
  -3  -6  -1    0.66    0.32 
  -3  -6  -1    0.68    0.25 
   3   6   1    0.67    0.26 
   3   6   1    0.72    0.27 
   3   6   1    0.67    0.36 
  -4  -6  -1    1.02    0.32 
  -4  -6  -1    1.02    0.43 
  -4  -6  -1    0.95    0.31 
   4   6   1    1.08    0.33 
   4   6   1    0.91    0.44 
   4   6   1    1.23    0.68 
   4   6   1    1.07    0.33 
  -5  -6  -1   31.38    1.16 
  -5  -6  -1   31.72    1.29 
  -5  -6  -1   31.73    1.16 
   5   6   1   31.54    1.16 
   5   6   1   31.54    1.31 
   5   6   1   31.51    1.42 
   5   6   1   31.60    1.27 
   5   6   1   31.67    1.17 
  -6  -6  -1    0.99    0.41 
  -6  -6  -1    0.94    0.35 
  -6  -6  -1    0.96    0.23 
  -6  -6  -1    1.04    0.23 
   6   6   1    1.08    0.46 
   6   6   1    1.06    0.25 
   6   6   1    1.02    0.58 
   6   6   1    0.98    0.42 
   6   6   1    0.99    0.23 
  -7  -6  -1    9.17    0.63 
  -7  -6  -1    9.37    0.86 
  -7  -6  -1    9.50    0.65 
  -7  -6  -1    8.72    0.95 
  -7  -6  -1    9.20    0.80 
   7   6   1    9.36    0.64 
   7   6   1    9.20    0.83 
   7   6   1    9.39    1.00 
   7   6   1    9.31    0.90 
  -8  -6  -1    4.27    0.29 
  -8  -6  -1    4.14    0.69 
  -8  -6  -1    4.37    0.31 
   8   6   1    4.49    0.77 
   8   6   1    4.35    0.29 
   8   6   1    4.30    0.29 
   8   6   1    4.22    0.54 
   8   6   1    4.30    0.58 
  -9  -6  -1    2.09    0.22 
  -9  -6  -1    1.99    0.69 
  -9  -6  -1    1.98    0.21 
   9   6   1    2.02    0.19 
   9   6   1    2.06    0.68 
   9   6   1    2.09    0.19 
   9   6   1    2.00    0.52 
   9   6   1    1.97    0.49 
 -10  -6  -1    1.85    0.32 
 -10  -6  -1    1.63    0.28 
  10   6   1    1.60    0.23 
  10   6   1    1.64    0.67 
  10   6   1    1.52    0.62 
  10   6   1    1.61    0.83 
 -11  -6  -1    0.13    0.17 
  11   6   1    0.23    0.68 
  11   6   1    0.15    0.61 
  11   6   1    0.12    0.80 
  12   6   1    9.79    1.24 
  12   6   1    9.77    1.26 
  13   6   1    1.97    0.70 
  14   6   1    0.54    0.78 
 -15  -6  -1    9.51    1.13 
  15   6   1    9.81    1.30 
 -16  -6  -1    0.54    0.78 
  16   6   1    0.36    1.00 
  15  -7  -1    0.13    0.81 
  15  -7  -1   -0.03    0.70 
  14  -7  -1    1.30    0.66 
  14  -7  -1    1.42    0.70 
 -14   7   1    1.16    0.43 
  13  -7  -1    0.72    0.64 
  13  -7  -1    0.47    0.56 
 -13   7   1    0.54    0.42 
  12  -7  -1    0.13    0.50 
  12  -7  -1    0.34    0.64 
 -12   7   1    0.13    0.43 
  11  -7  -1    4.21    0.61 
  11  -7  -1    4.32    0.51 
 -11   7   1    4.15    0.42 
  10  -7  -1    1.44    0.33 
  10  -7  -1    1.51    0.43 
  10  -7  -1    1.59    0.53 
 -10   7   1    1.64    0.42 
   9  -7  -1   14.29    0.99 
   9  -7  -1   14.68    1.00 
  -9   7   1   15.08    0.90 
  -9   7   1   15.06    0.93 
   8  -7  -1    0.60    0.34 
   8  -7  -1    0.51    0.41 
  -8   7   1    0.50    0.33 
  -8   7   1    0.54    0.30 
   7  -7  -1    0.58    0.43 
   6  -7  -1   49.38    1.82 
   6  -7  -1   50.90    1.90 
   6  -7  -1   51.60    1.93 
   6  -7  -1   49.55    1.90 
   6  -7  -1   49.92    1.93 
  -6   7   1   50.58    1.91 
  -6   7   1   50.89    1.91 
   5  -7  -1    6.38    0.43 
   5  -7  -1    6.76    0.52 
  -5   7   1    7.05    0.55 
   4  -7  -1    0.15    0.26 
   4  -7  -1    0.11    0.26 
   4  -7  -1    0.08    0.21 
   4  -7  -1    0.08    0.21 
  -4   7   1    0.13    0.28 
  -4   7   1    0.05    0.29 
   3  -7  -1    0.15    0.22 
  -3   7   1    0.07    0.30 
   2  -7  -1    2.63    0.31 
  -2   7   1    2.61    0.32 
   1  -7  -1   12.04    0.54 
   1  -7  -1   12.14    0.53 
   1  -7  -1   11.86    0.45 
  -1   7   1   12.08    0.53 
  -1   7   1   12.23    0.57 
   0  -7  -1   10.84    0.64 
   0   7   1   10.61    0.66 
  -1  -7  -1    8.95    0.55 
  -1  -7  -1    9.09    0.57 
   1   7   1    8.61    0.56 
  -2  -7  -1    3.58    0.31 
  -2  -7  -1    3.70    0.37 
  -2  -7  -1    3.70    0.33 
   2   7   1    3.74    0.35 
   2   7   1    3.54    0.33 
   2   7   1    3.61    0.38 
  -3  -7  -1   57.87    2.13 
  -3  -7  -1   58.27    2.08 
  -3  -7  -1   57.95    2.09 
   3   7   1   58.27    2.10 
   3   7   1   57.63    2.07 
   3   7   1   57.63    2.14 
  -4  -7  -1   29.44    1.32 
  -4  -7  -1   29.55    1.32 
  -4  -7  -1   29.73    1.42 
   4   7   1   29.49    1.32 
   4   7   1   29.58    1.32 
   4   7   1   29.41    1.42 
   4   7   1   29.51    1.58 
  -5  -7  -1    2.51    0.29 
  -5  -7  -1    2.56    0.43 
  -5  -7  -1    2.44    0.26 
   5   7   1    2.58    0.48 
   5   7   1    2.55    0.68 
   5   7   1    2.45    0.27 
   5   7   1    2.47    0.30 
  -6  -7  -1   10.32    0.48 
  -6  -7  -1   10.33    0.62 
  -6  -7  -1   10.37    0.54 
  -6  -7  -1   10.41    0.48 
   6   7   1   10.32    0.63 
   6   7   1   10.58    0.66 
   6   7   1   10.30    0.49 
   6   7   1   10.32    0.46 
   6   7   1   10.73    0.88 
  -7  -7  -1    1.14    0.65 
  -7  -7  -1    1.00    0.22 
  -7  -7  -1    0.95    0.22 
   7   7   1    1.05    0.48 
   7   7   1    1.03    0.22 
   7   7   1    1.02    0.46 
   7   7   1    1.02    0.23 
   7   7   1    1.07    0.61 
  -8  -7  -1    4.79    0.35 
  -8  -7  -1    4.84    0.36 
   8   7   1    4.81    0.35 
   8   7   1    4.65    0.56 
   8   7   1    4.77    0.61 
   8   7   1    4.89    0.80 
  -9  -7  -1    2.53    0.71 
  -9  -7  -1    3.00    0.28 
  -9  -7  -1    3.03    0.28 
   9   7   1    2.94    0.28 
   9   7   1    2.97    0.59 
   9   7   1    3.02    0.28 
   9   7   1    3.13    0.75 
   9   7   1    2.84    0.60 
 -10  -7  -1   11.33    0.70 
 -10  -7  -1   11.50    0.63 
  10   7   1   11.57    0.60 
  10   7   1   11.37    0.62 
  10   7   1   11.68    1.07 
  10   7   1   11.57    1.09 
  10   7   1   11.60    1.19 
 -11  -7  -1   13.25    0.63 
 -11  -7  -1   12.73    0.66 
  11   7   1   12.74    1.03 
  11   7   1   13.09    1.13 
  11   7   1   13.02    1.32 
  12   7   1    1.79    0.72 
  12   7   1    1.86    0.72 
  12   7   1    2.04    0.93 
  13   7   1    4.97    0.79 
  14   7   1    0.06    0.84 
  15   7   1    1.01    0.90 
 -16  -7  -1    0.74    0.79 
  16   7   1    0.57    1.07 
  14  -8  -1   -0.02    0.69 
  14  -8  -1    0.06    0.67 
 -14   8   1    0.11    0.48 
  13  -8  -1    0.19    0.54 
  13  -8  -1    0.46    0.70 
 -13   8   1    0.22    0.48 
  12  -8  -1    0.29    0.61 
  12  -8  -1    0.28    0.52 
 -12   8   1    0.32    0.49 
  11  -8  -1    8.86    0.96 
  11  -8  -1    8.82    1.05 
 -11   8   1    8.63    0.85 
  10  -8  -1    1.31    0.53 
  10  -8  -1    1.27    0.38 
  10  -8  -1    1.37    0.45 
 -10   8   1    1.33    0.42 
   9  -8  -1    3.38    0.57 
   9  -8  -1    3.58    0.68 
  -9   8   1    3.67    0.63 
  -9   8   1    3.51    0.60 
   8  -8  -1    8.66    0.62 
   8  -8  -1    8.44    0.61 
  -8   8   1    8.56    0.58 
  -8   8   1    8.48    0.52 
   7  -8  -1    1.46    0.52 
   7  -8  -1    1.42    0.43 
   7  -8  -1    1.34    0.41 
  -7   8   1    1.47    0.45 
  -7   8   1    1.46    0.48 
   6  -8  -1    2.03    0.43 
   6  -8  -1    1.95    0.27 
   6  -8  -1    1.92    0.33 
   6  -8  -1    2.09    0.39 
  -6   8   1    1.91    0.37 
  -6   8   1    1.86    0.40 
   5  -8  -1    0.55    0.26 
   5  -8  -1    0.54    0.30 
   5  -8  -1    0.56    0.22 
  -5   8   1    0.59    0.33 
  -5   8   1    0.54    0.33 
   4  -8  -1    1.00    0.24 
   4  -8  -1    1.09    0.30 
   4  -8  -1    0.98    0.24 
   4  -8  -1    1.09    0.31 
  -4   8   1    1.04    0.32 
  -4   8   1    1.10    0.36 
   3  -8  -1   21.10    0.89 
   3  -8  -1   21.11    0.89 
   3  -8  -1   21.02    0.83 
  -3   8   1   21.42    0.91 
  -3   8   1   21.21    0.92 
   2  -8  -1   14.51    1.32 
   2  -8  -1   14.40    1.32 
  -2   8   1   14.81    1.35 
  -2   8   1   13.35    1.32 
   1  -8  -1    0.63    0.29 
   1  -8  -1    0.58    0.19 
   1  -8  -1    0.69    0.29 
  -1   8   1    0.64    0.33 
  -1   8   1    0.62    0.32 
   0  -8  -1    4.72    0.29 
   0  -8  -1    4.82    0.33 
   0  -8  -1    4.72    0.34 
   0   8   1    4.69    0.35 
   0   8   1    4.75    0.36 
  -1  -8  -1   29.97    1.35 
  -1  -8  -1   28.66    1.33 
  -1  -8  -1   30.50    1.36 
   1   8   1   29.09    1.35 
   1   8   1   30.22    1.36 
  -2  -8  -1    0.61    0.36 
  -2  -8  -1    0.83    0.33 
  -2  -8  -1    0.57    0.30 
   2   8   1    0.69    0.35 
   2   8   1    0.57    0.33 
   2   8   1    0.49    0.37 
  -3  -8  -1    6.48    0.51 
  -3  -8  -1    6.49    0.51 
  -3  -8  -1    6.59    0.59 
   3   8   1    6.72    0.66 
   3   8   1    6.55    0.51 
   3   8   1    6.68    0.55 
  -4  -8  -1   18.40    1.59 
  -4  -8  -1   18.46    1.49 
   4   8   1   19.00    1.50 
   4   8   1   18.78    1.52 
  -5  -8  -1    1.80    0.45 
  -5  -8  -1    2.01    0.35 
   5   8   1    1.76    0.50 
   5   8   1    1.88    0.75 
   5   8   1    2.26    0.42 
  -6  -8  -1    2.66    0.32 
  -6  -8  -1    2.77    0.51 
  -6  -8  -1    2.70    0.34 
   6   8   1    2.64    0.51 
   6   8   1    2.75    0.35 
   6   8   1    2.44    0.70 
   6   8   1    2.75    0.36 
  -7  -8  -1   -0.03    0.24 
  -7  -8  -1    0.01    0.23 
   7   8   1   -0.05    0.25 
   7   8   1    0.06    0.52 
   7   8   1   -0.08    0.25 
   7   8   1    0.03    0.65 
  -8  -8  -1    0.92    0.27 
  -8  -8  -1    0.89    0.26 
   8   8   1    0.87    0.26 
   8   8   1    0.97    0.69 
   8   8   1    0.96    0.56 
   8   8   1    0.97    0.55 
   8   8   1    0.92    0.27 
  -9  -8  -1    0.32    0.26 
  -9  -8  -1    0.40    0.26 
   9   8   1    0.43    0.61 
   9   8   1    0.27    0.25 
   9   8   1    0.51    0.65 
   9   8   1    0.34    0.76 
 -10  -8  -1    1.49    0.30 
 -10  -8  -1    1.49    0.36 
  10   8   1    1.41    0.66 
  10   8   1    1.43    0.62 
  10   8   1    1.39    0.27 
  10   8   1    1.41    0.79 
  10   8   1    1.37    0.31 
 -11  -8  -1   15.96    0.86 
  11   8   1   16.93    1.42 
  11   8   1   17.80    1.36 
  11   8   1   16.82    0.77 
  12   8   1    2.17    1.02 
  12   8   1    1.88    0.78 
  13   8   1    1.13    0.75 
  14   8   1    0.84    0.92 
  15   8   1    0.21    0.96 
  14  -9  -1    0.46    0.78 
  13  -9  -1    2.53    0.79 
  13  -9  -1    2.72    0.79 
 -13   9   1    2.70    0.59 
  12  -9  -1    0.92    0.69 
  12  -9  -1    0.65    0.58 
 -12   9   1    0.70    0.58 
  11  -9  -1    0.05    0.45 
  11  -9  -1   -0.09    0.59 
 -11   9   1    0.03    0.48 
  10  -9  -1   10.99    0.88 
  10  -9  -1   11.69    0.94 
  10  -9  -1   12.02    1.07 
 -10   9   1   11.07    0.95 
   9  -9  -1    4.01    0.54 
   9  -9  -1    4.08    0.65 
  -9   9   1    3.66    0.55 
   8  -9  -1    3.76    0.68 
   8  -9  -1    3.59    0.62 
  -8   9   1    3.93    0.67 
  -8   9   1    3.40    0.63 
   7  -9  -1    0.69    0.38 
   7  -9  -1    0.59    0.31 
   7  -9  -1    0.52    0.45 
  -7   9   1    0.60    0.41 
  -7   9   1    0.73    0.42 
   6  -9  -1    1.01    0.46 
   6  -9  -1    0.76    0.38 
   6  -9  -1    0.78    0.32 
   6  -9  -1    0.86    0.51 
  -6   9   1    0.77    0.45 
  -6   9   1    0.85    0.51 
   5  -9  -1   18.00    0.89 
   5  -9  -1   17.90    0.83 
   5  -9  -1   18.03    0.80 
  -5   9   1   18.00    0.92 
  -5   9   1   17.96    0.90 
   4  -9  -1    0.37    0.23 
   4  -9  -1    0.48    0.26 
   4  -9  -1    0.45    0.32 
  -4   9   1    0.44    0.36 
  -4   9   1    0.38    0.36 
   3  -9  -1   20.35    1.04 
   3  -9  -1   19.97    0.98 
  -3   9   1   20.01    1.01 
  -3   9   1   19.98    0.99 
   2  -9  -1    2.91    0.53 
   2  -9  -1    2.86    0.51 
  -2   9   1    2.55    0.49 
  -2   9   1    2.74    0.51 
   1  -9  -1   21.31    0.78 
   1  -9  -1   21.16    0.86 
   1  -9  -1   21.43    0.86 
  -1   9   1   21.42    0.88 
  -1   9   1   21.24    0.90 
   0  -9  -1    2.18    0.29 
   0  -9  -1    2.32    0.35 
   0  -9  -1    2.24    0.36 
   0   9   1    2.19    0.36 
   0   9   1    2.15    0.38 
  -1  -9  -1   23.46    0.93 
  -1  -9  -1   23.29    0.95 
  -1  -9  -1   23.25    0.94 
   1   9   1   23.35    0.98 
   1   9   1   23.27    0.96 
  -2  -9  -1   26.98    1.20 
  -2  -9  -1   26.99    1.22 
  -2  -9  -1   26.51    1.19 
   2   9   1   26.57    1.20 
   2   9   1   26.68    1.22 
  -3  -9  -1   12.13    1.09 
  -3  -9  -1   12.02    1.14 
  -3  -9  -1   12.02    1.07 
   3   9   1   12.19    1.17 
   3   9   1   12.24    1.10 
   3   9   1   11.92    1.09 
  -4  -9  -1    2.75    0.37 
  -4  -9  -1    2.71    0.46 
  -4  -9  -1    2.72    0.37 
   4   9   1    2.76    0.39 
   4   9   1    2.85    0.42 
   4   9   1    2.74    0.51 
  -5  -9  -1    7.87    1.37 
  -5  -9  -1    8.21    1.50 
  -5  -9  -1    8.48    1.40 
   5   9   1    8.19    1.53 
   5   9   1    8.31    1.42 
   5   9   1    8.72    1.40 
   5   9   1    7.55    1.70 
  -6  -9  -1   -0.01    0.27 
  -6  -9  -1    0.01    0.28 
   6   9   1   -0.03    0.49 
   6   9   1   -0.06    0.29 
   6   9   1    0.05    0.70 
  -7  -9  -1    1.11    0.32 
  -7  -9  -1    1.14    0.32 
   7   9   1    0.86    0.33 
   7   9   1    0.94    0.73 
   7   9   1    1.21    0.61 
  -8  -9  -1    2.62    0.35 
  -8  -9  -1    2.52    0.36 
   8   9   1    2.44    0.80 
   8   9   1    2.32    0.62 
   8   9   1    2.54    0.38 
  -9  -9  -1   13.86    0.66 
  -9  -9  -1   13.59    0.66 
   9   9   1   13.53    0.69 
   9   9   1   13.79    1.18 
   9   9   1   13.81    0.96 
 -10  -9  -1   10.83    0.72 
  10   9   1   11.61    1.15 
  10   9   1   10.85    1.25 
 -11  -9  -1    2.73    0.41 
  11   9   1    2.87    0.94 
  11   9   1    2.70    0.70 
  12   9   1    0.36    0.97 
  12   9   1    0.09    0.72 
  13   9   1    0.68    1.03 
  13 -10  -1    0.40    0.77 
 -13  10   1    0.25    0.51 
  12 -10  -1    1.54    0.73 
 -12  10   1    1.40    0.58 
  11 -10  -1    0.61    0.66 
 -11  10   1    0.46    0.55 
  10 -10  -1    1.66    0.52 
  10 -10  -1    1.63    0.60 
 -10  10   1    1.68    0.57 
   9 -10  -1    0.37    0.54 
   9 -10  -1    0.28    0.38 
  -9  10   1    0.25    0.52 
   8 -10  -1    0.49    0.39 
   8 -10  -1    0.52    0.53 
  -8  10   1    0.67    0.51 
  -8  10   1    0.42    0.52 
   7 -10  -1    1.57    0.52 
   7 -10  -1    1.51    0.43 
   7 -10  -1    1.55    0.58 
  -7  10   1    1.10    0.52 
  -7  10   1    1.28    0.50 
   6 -10  -1    0.00    0.26 
   6 -10  -1    0.09    0.35 
   6 -10  -1   -0.02    0.21 
  -6  10   1    0.03    0.36 
  -6  10   1    0.18    0.43 
   5 -10  -1    0.30    0.38 
   5 -10  -1    0.22    0.32 
   5 -10  -1    0.28    0.32 
  -5  10   1    0.29    0.45 
  -5  10   1    0.22    0.38 
   4 -10  -1    0.70    0.34 
   4 -10  -1    0.65    0.26 
   4 -10  -1    0.57    0.22 
  -4  10   1    0.51    0.35 
  -4  10   1    0.67    0.41 
   3 -10  -1    0.26    0.32 
  -3  10   1    0.23    0.38 
  -3  10   1    0.23    0.35 
   2 -10  -1    1.09    0.40 
  -2  10   1    1.05    0.43 
  -2  10   1    1.05    0.41 
   1 -10  -1    6.25    0.46 
   1 -10  -1    6.11    0.38 
   1 -10  -1    6.33    0.46 
  -1  10   1    6.29    0.52 
  -1  10   1    6.36    0.49 
   0 -10  -1    6.35    0.46 
   0 -10  -1    6.39    0.48 
   0 -10  -1    6.18    0.43 
   0  10   1    6.18    0.48 
   0  10   1    6.12    0.45 
  -1 -10  -1   11.11    0.49 
  -1 -10  -1   11.47    0.53 
  -1 -10  -1   11.18    0.52 
   1  10   1   11.23    0.55 
   1  10   1   11.28    0.56 
  -2 -10  -1   12.33    0.57 
  -2 -10  -1   12.34    0.59 
  -2 -10  -1   12.28    0.56 
   2  10   1   12.43    0.58 
  -3 -10  -1    5.39    0.45 
  -3 -10  -1    5.55    0.53 
  -3 -10  -1    5.39    0.47 
   3  10   1    5.45    0.50 
  -4 -10  -1   20.04    0.78 
  -4 -10  -1   20.13    0.85 
  -4 -10  -1   19.84    0.78 
   4  10   1   20.38    0.83 
  -5 -10  -1    6.17    0.42 
  -5 -10  -1    6.18    0.55 
  -5 -10  -1    6.15    0.43 
   5  10   1    6.13    0.87 
   5  10   1    6.03    0.61 
   5  10   1    6.02    0.45 
  -6 -10  -1   16.99    0.79 
  -6 -10  -1   17.14    0.79 
   6  10   1   17.33    0.84 
   6  10   1   16.95    1.27 
   6  10   1   17.03    1.01 
  -7 -10  -1    6.52    0.66 
  -7 -10  -1    6.75    0.65 
   7  10   1    6.61    0.87 
   7  10   1    6.79    1.15 
   7  10   1    6.49    0.66 
  -8 -10  -1    0.69    0.42 
  -8 -10  -1    0.73    0.42 
   8  10   1    0.49    0.70 
   8  10   1    0.52    0.91 
  -9 -10  -1    4.78    0.65 
  -9 -10  -1    4.65    0.62 
   9  10   1    4.72    1.13 
   9  10   1    4.68    0.61 
 -10 -10  -1    6.31    0.59 
  10  10   1    6.46    1.08 
 -11 -10  -1    8.36    1.05 
  11  10   1    7.65    1.53 
  12  10   1    7.56    1.19 
  13  10   1    3.56    1.14 
  14  10   1    1.02    1.11 
  12 -11  -1    0.05    0.69 
 -12  11   1    0.04    0.59 
  11 -11  -1    0.47    0.69 
 -11  11   1    0.45    0.65 
  10 -11  -1    5.09    0.71 
 -10  11   1    4.88    0.69 
   9 -11  -1    0.17    0.57 
  -9  11   1    0.26    0.58 
   8 -11  -1    0.95    0.55 
  -8  11   1    0.94    0.53 
   7 -11  -1    0.41    0.39 
   7 -11  -1    0.35    0.50 
   7 -11  -1    0.37    0.44 
  -7  11   1    0.42    0.51 
  -7  11   1    0.30    0.54 
   6 -11  -1    1.08    0.29 
   6 -11  -1    1.26    0.49 
   6 -11  -1    1.18    0.27 
  -6  11   1    1.28    0.45 
  -6  11   1    1.46    0.61 
   5 -11  -1    0.31    0.40 
   5 -11  -1    0.13    0.25 
   5 -11  -1    0.21    0.29 
  -5  11   1    0.20    0.45 
   4 -11  -1    0.76    0.51 
   4 -11  -1    0.98    0.49 
  -4  11   1    0.91    0.56 
   3 -11  -1   29.92    1.16 
  -3  11   1   30.18    1.22 
   2 -11  -1    0.84    0.42 
  -2  11   1    0.56    0.44 
   1 -11  -1   34.06    1.40 
   1 -11  -1   33.90    1.30 
  -1  11   1   33.98    1.43 
   0 -11  -1   21.63    0.74 
   0 -11  -1   21.25    0.79 
   0  11   1   21.38    0.85 
  -1 -11  -1    2.42    0.31 
  -1 -11  -1    2.38    0.35 
  -1 -11  -1    2.42    0.33 
   1  11   1    2.39    0.40 
  -2 -11  -1    8.01    0.56 
  -2 -11  -1    7.77    0.59 
  -2 -11  -1    7.98    0.56 
   2  11   1    7.74    0.57 
  -3 -11  -1    1.03    0.40 
  -3 -11  -1    0.94    0.35 
  -3 -11  -1    1.02    0.36 
   3  11   1    0.98    0.42 
  -4 -11  -1    6.63    0.53 
  -4 -11  -1    6.74    0.62 
  -4 -11  -1    6.97    0.58 
   4  11   1    6.77    0.59 
  -5 -11  -1    2.89    0.43 
  -5 -11  -1    2.75    0.41 
   5  11   1    2.92    0.96 
   5  11   1    2.72    0.47 
  -6 -11  -1    9.16    0.77 
  -6 -11  -1    9.13    0.80 
   6  11   1    9.49    0.85 
   6  11   1    9.47    1.35 
  -7 -11  -1    0.82    0.40 
  -7 -11  -1    0.71    0.39 
   7  11   1    0.74    0.43 
   7  11   1    0.67    0.95 
  -8 -11  -1    3.09    0.41 
  -8 -11  -1    3.09    0.43 
   8  11   1    2.99    0.96 
   8  11   1    3.14    0.46 
  -9 -11  -1    9.03    0.82 
   9  11   1    9.14    1.23 
   9  11   1    9.07    0.70 
 -10 -11  -1    0.42    0.41 
  10  11   1    0.39    0.96 
  11  11   1    0.96    1.06 
  12  11   1    2.20    1.05 
  13  11   1    0.69    1.09 
  14  11   1    0.94    1.23 
  11 -12  -1    0.24    0.66 
 -11  12   1   -0.03    0.65 
  10 -12  -1    2.08    0.62 
 -10  12   1    2.13    0.72 
   9 -12  -1    1.50    0.63 
  -9  12   1    1.36    0.59 
   8 -12  -1    1.13    0.59 
  -8  12   1    1.04    0.69 
   7 -12  -1    0.05    0.56 
  -7  12   1    0.00    0.56 
   6 -12  -1   17.52    0.83 
  -6  12   1   17.82    0.88 
   5 -12  -1   17.94    0.90 
   5 -12  -1   17.70    0.76 
  -5  12   1   17.70    0.94 
   4 -12  -1    9.75    0.66 
   4 -12  -1    9.90    0.57 
  -4  12   1   10.27    0.72 
   3 -12  -1   30.78    1.26 
  -3  12   1   30.16    1.30 
   2 -12  -1    2.91    0.49 
  -2  12   1    2.80    0.55 
   1 -12  -1   16.38    0.86 
   1 -12  -1   16.26    0.75 
  -1  12   1   16.38    0.93 
   0 -12  -1    2.99    0.49 
   0 -12  -1    2.74    0.38 
   0  12   1    2.81    0.52 
  -1 -12  -1    0.41    0.33 
  -1 -12  -1    0.51    0.42 
   1  12   1    0.50    0.45 
  -2 -12  -1    0.95    0.40 
  -2 -12  -1    0.94    0.40 
   2  12   1    1.00    0.47 
  -3 -12  -1    7.95    0.55 
  -3 -12  -1    8.08    0.53 
  -3 -12  -1    8.20    0.54 
   3  12   1    7.98    0.60 
  -4 -12  -1    1.60    0.44 
  -4 -12  -1    1.36    0.40 
  -4 -12  -1    1.45    0.78 
   4  12   1    1.40    0.47 
  -5 -12  -1    9.45    0.82 
  -5 -12  -1    9.38    0.73 
   5  12   1    9.66    0.90 
   5  12   1    9.44    1.32 
  -6 -12  -1    5.57    0.62 
  -6 -12  -1    5.42    0.63 
   6  12   1    5.47    0.62 
   6  12   1    5.30    1.13 
  -7 -12  -1   12.93    0.81 
  -7 -12  -1   13.02    0.79 
   7  12   1   13.49    0.89 
   7  12   1   13.19    1.39 
  -8 -12  -1    0.22    0.38 
   8  12   1    0.14    0.46 
   8  12   1   -0.12    0.95 
  -9 -12  -1    2.85    0.48 
   9  12   1    2.91    1.03 
  10  12   1    0.66    1.05 
  11  12   1    0.39    1.05 
  12  12   1    8.55    1.32 
  13  12   1    5.61    1.27 
  10 -13  -1    0.39    0.67 
 -10  13   1    0.31    0.66 
   9 -13  -1    0.86    0.60 
  -9  13   1    0.97    0.70 
   8 -13  -1    0.22    0.56 
  -8  13   1    0.27    0.60 
   7 -13  -1    1.97    0.60 
  -7  13   1    2.22    0.62 
  -6  13   1    0.07    0.56 
   5 -13  -1    8.74    0.70 
  -5  13   1    9.59    0.97 
   4 -13  -1    5.39    0.62 
   4 -13  -1    5.30    0.61 
  -4  13   1    5.81    0.75 
   3 -13  -1    0.84    0.55 
  -3  13   1    0.69    0.63 
   2 -13  -1   25.06    1.20 
  -2  13   1   24.60    1.52 
   1 -13  -1   13.01    0.81 
  -1  13   1   13.35    0.88 
   0 -13  -1    4.11    0.49 
   0 -13  -1    4.44    0.62 
   0  13   1    4.49    0.67 
  -1 -13  -1    6.05    0.53 
  -1 -13  -1    6.13    0.69 
   1  13   1    5.83    0.69 
  -2 -13  -1   11.61    0.66 
  -2 -13  -1   11.58    0.73 
   2  13   1   11.34    0.73 
  -3 -13  -1    2.63    0.45 
  -3 -13  -1    2.55    0.44 
   3  13   1    2.47    0.60 
  -4 -13  -1    0.05    0.40 
   4  13   1   -0.02    0.48 
  -5 -13  -1    9.39    0.81 
  -5 -13  -1    9.41    0.63 
   5  13   1    9.42    1.31 
   5  13   1    9.35    0.79 
   6  13   1    2.14    0.87 
  -7 -13  -1    5.37    0.50 
   7  13   1    5.37    0.59 
   7  13   1    5.41    1.17 
  -8 -13  -1    0.05    0.43 
   8  13   1    0.18    1.03 
   8  13   1    0.11    0.57 
  -9 -13  -1    7.40    0.74 
   9  13   1    7.23    1.22 
  10  13   1    3.57    1.17 
 -11 -13  -1    0.94    0.49 
  11  13   1    1.27    1.12 
  12  13   1    2.31    1.23 
  13  13   1    0.70    1.20 
   9 -14  -1    4.80    0.68 
  -9  14   1    5.16    0.80 
   8 -14  -1    0.10    0.61 
  -8  14   1    0.05    0.65 
  -7  14   1    0.39    0.75 
   6 -14  -1    1.23    0.56 
  -6  14   1    1.00    0.83 
   5 -14  -1    1.27    0.52 
  -5  14   1    1.08    0.79 
   4 -14  -1   12.12    0.90 
  -4  14   1   11.69    0.92 
   3 -14  -1    4.12    0.59 
  -3  14   1    4.12    0.74 
   2 -14  -1    2.98    0.49 
  -2  14   1    2.89    0.61 
  -1  14   1    8.15    0.83 
   0 -14  -1   22.34    1.09 
   0 -14  -1   22.02    0.99 
   0  14   1   21.91    1.20 
  -1 -14  -1    0.10    0.63 
  -1 -14  -1    0.11    0.39 
   1  14   1    0.16    0.72 
  -2 -14  -1    5.79    0.54 
  -2 -14  -1    5.89    0.55 
   2  14   1    5.65    0.68 
  -3 -14  -1    0.10    0.45 
   3  14   1    0.08    0.68 
  -4 -14  -1    0.65    0.47 
   4  14   1    0.84    0.58 
  -5 -14  -1    4.89    0.55 
   5  14   1    4.72    0.68 
   5  14   1    4.78    1.27 
  -6 -14  -1    0.48    0.66 
   6  14   1    0.41    1.13 
   6  14   1    0.43    0.55 
  -7 -14  -1    2.71    0.45 
   7  14   1    2.66    0.67 
   7  14   1    2.73    1.15 
  -8 -14  -1    4.98    0.74 
   8  14   1    4.87    1.32 
  -9 -14  -1   15.06    1.05 
   9  14   1   15.10    1.52 
  10  14   1    0.00    1.12 
  11  14   1    0.40    1.19 
  12  14   1   10.41    1.51 
   8 -15  -1   -0.16    0.63 
  -7  15   1    2.92    0.76 
  -6  15   1    0.45    0.72 
   5 -15  -1    0.81    0.68 
  -5  15   1    0.64    0.68 
   4 -15  -1    1.76    0.64 
  -4  15   1    1.68    0.74 
   3 -15  -1    0.10    0.59 
  -3  15   1   -0.02    0.67 
   2 -15  -1    1.37    0.57 
  -2  15   1    1.28    0.68 
   1 -15  -1    1.13    0.68 
  -1  15   1    1.20    0.83 
   0 -15  -1   24.83    1.28 
   0  15   1   23.49    1.35 
   1  15   1    4.08    0.71 
   2  15   1    2.65    0.79 
  -3 -15  -1    0.78    0.53 
   3  15   1    0.53    0.85 
  -4 -15  -1    3.43    0.55 
   4  15   1    3.14    0.66 
  -5 -15  -1    3.76    0.55 
   5  15   1    3.96    0.74 
   5  15   1    3.74    1.28 
   6  15   1    2.60    1.16 
   6  15   1    3.07    0.69 
  -7 -15  -1   15.73    0.86 
   7  15   1   15.37    1.50 
   8  15   1    0.31    1.25 
   9  15   1    3.06    1.36 
  10  15   1    1.79    1.30 
  11  15   1    1.97    1.25 
  -6  16   1    1.27    0.86 
  -5  16   1    0.97    0.78 
  -4  16   1    4.51    0.80 
   3 -16  -1    0.34    0.71 
  -3  16   1    0.37    0.76 
   2 -16  -1    3.04    0.71 
  -2  16   1    2.66    0.70 
   1 -16  -1    0.28    0.52 
  -1  16   1    0.33    0.77 
   0 -16  -1    3.33    0.85 
   0  16   1    2.40    0.89 
   1  16   1    0.62    0.72 
  -2 -16  -1    0.10    0.52 
   2  16   1   -0.04    0.69 
  -3 -16  -1    9.46    0.80 
  -4 -16  -1    0.94    0.66 
   4  16   1    1.10    0.88 
  -5 -16  -1    1.11    0.52 
   5  16   1    0.86    1.29 
   5  16   1    1.16    0.70 
   6  16   1    3.78    0.83 
   6  16   1    3.36    1.31 
  -7 -16  -1    1.64    0.56 
   7  16   1    1.48    1.25 
   8  16   1    6.72    1.39 
   9  16   1    0.48    1.32 
  10  16   1    0.40    1.29 
   4 -17  -1    1.85    0.65 
  -4  17   1    1.84    0.81 
  -3  17   1    0.27    0.75 
   2 -17  -1    0.11    0.79 
  -2  17   1    0.09    0.80 
   1 -17  -1    0.21    0.57 
  -1  17   1    0.52    0.91 
   0 -17  -1    0.48    0.78 
   0  17   1    0.37    0.83 
  -1 -17  -1    3.94    0.72 
   1  17   1    3.83    0.78 
  -2 -17  -1    3.88    0.69 
   2  17   1    3.55    0.79 
  -3 -17  -1    4.41    0.78 
  -4 -17  -1    0.39    0.62 
   4  17   1    0.42    0.84 
  -5 -17  -1    2.18    0.59 
   5  17   1    2.01    0.75 
   5  17   1    1.43    1.30 
   6  17   1    0.90    1.30 
  -7 -17  -1    0.10    0.65 
   7  17   1   -0.27    1.26 
   8  17   1   -0.10    1.29 
   2 -18  -1    0.48    0.86 
  -2  18   1    0.65    1.00 
   1 -18  -1    0.52    0.69 
  -1  18   1    0.62    0.94 
   0 -18  -1    1.21    0.92 
  -1 -18  -1    2.51    0.73 
   1  18   1    2.68    0.80 
  -2 -18  -1    1.37    0.66 
   2  18   1    1.40    0.83 
  -3 -18  -1    7.73    0.96 
   4  18   1    1.71    1.00 
   5  18   1   -0.09    1.26 
   6  18   1    0.19    1.43 
   6  17  -2    1.13    1.41 
   5  17  -2    2.10    1.43 
   4  17  -2   -0.31    1.42 
   4  17  -2    0.09    0.79 
   3  17  -2    0.31    0.98 
   2  17  -2    0.29    0.79 
   1  17  -2    3.40    0.88 
   0  17  -2    0.76    0.85 
  -1  17  -2    5.73    1.11 
  -2  17  -2    0.44    0.89 
  -3  17  -2    0.16    0.86 
   3 -17   2    0.09    0.68 
   4 -17   2    0.06    0.66 
   8  16  -2    7.12    1.62 
   7  16  -2    0.42    1.22 
   6  16  -2    3.10    1.47 
   5  16  -2    0.57    0.80 
   5  16  -2    0.36    1.40 
   4  16  -2   -0.47    1.13 
   3  16  -2    3.21    0.78 
   2  16  -2    0.66    0.86 
   1  16  -2    3.58    1.00 
   0  16  -2    3.47    1.18 
  -1  16  -2    0.27    0.78 
  -2  16  -2    2.14    0.74 
  -3  16  -2    0.17    0.85 
  -4  16  -2    3.58    0.79 
   4 -16   2    3.70    0.78 
  -5  16  -2    2.11    1.02 
   5 -16   2    1.82    0.64 
   6 -16   2    0.42    0.68 
  10  15  -2    2.04    1.49 
   9  15  -2    0.26    1.28 
   8  15  -2    2.09    1.40 
   7  15  -2    1.90    1.46 
   6  15  -2   -0.18    1.26 
   6  15  -2    0.16    0.68 
   5  15  -2   13.35    1.59 
   4  15  -2    0.44    0.67 
   4  15  -2    0.26    1.25 
   2  15  -2    2.61    0.70 
   1  15  -2    0.34    0.66 
   0  15  -2    8.61    0.82 
  -2  15  -2    6.35    0.97 
  -3  15  -2    0.48    0.68 
  -4  15  -2    0.49    0.76 
   5 -15   2    2.85    0.61 
  -6  15  -2    0.91    0.78 
   6 -15   2    1.07    0.59 
   7 -15   2    1.40    0.56 
   8 -15   2    0.69    0.78 
  11  14  -2    0.55    1.33 
 -11 -14   2    0.12    0.48 
  10  14  -2    0.57    1.32 
 -10 -14   2    0.09    0.45 
   9  14  -2    3.86    1.40 
   8  14  -2    0.27    1.15 
   7  14  -2    2.32    1.35 
   6  14  -2    4.27    1.37 
   6  14  -2    3.97    0.87 
   5  14  -2    0.19    1.16 
   5  14  -2    0.10    0.57 
   4  14  -2    0.28    0.64 
   4  14  -2    0.09    1.16 
   3  14  -2    0.69    0.62 
  -3 -14   2    0.67    0.48 
  -2 -14   2    1.56    0.53 
  -1  14  -2    4.52    0.85 
  -2  14  -2    0.14    0.62 
  -3  14  -2    0.92    0.68 
  -4  14  -2    5.01    0.75 
  -5  14  -2    0.23    0.75 
   5 -14   2    0.23    0.54 
  -6  14  -2    0.30    0.73 
   6 -14   2    0.54    0.61 
  -7  14  -2    0.35    0.75 
   7 -14   2    0.34    0.57 
  -8  14  -2    1.53    0.80 
   8 -14   2    1.31    0.78 
   8 -14   2    1.49    0.58 
   9 -14   2    1.91    0.85 
  12  13  -2    1.82    1.27 
  11  13  -2    5.27    1.49 
  10  13  -2    2.13    1.22 
   9  13  -2    0.25    1.22 
   8  13  -2    4.08    1.37 
   7  13  -2   17.62    1.54 
   7  13  -2   17.66    1.02 
   6  13  -2    7.21    1.20 
   6  13  -2    7.58    0.82 
   5  13  -2    1.95    1.13 
   5  13  -2    1.93    0.70 
  -5 -13   2    2.30    0.43 
   4  13  -2    9.30    1.40 
   4  13  -2    9.49    0.78 
  -4 -13   2    9.49    0.70 
   3  13  -2    7.01    0.68 
  -3 -13   2    7.37    0.62 
   2  13  -2    4.64    0.62 
  -2 -13   2    4.52    0.51 
  -2 -13   2    4.64    0.53 
   1  13  -2    4.64    0.65 
  -1 -13   2    4.71    0.53 
  -1 -13   2    4.71    0.55 
   0  13  -2    0.49    0.60 
   0 -13   2    0.00    0.38 
   0 -13   2    0.13    0.45 
  -1  13  -2    3.89    0.65 
   1 -13   2    3.78    0.43 
  -3  13  -2    1.62    0.60 
  -4  13  -2    1.10    0.66 
   4 -13   2    1.39    0.39 
  -6  13  -2    1.23    0.60 
  -7  13  -2    6.01    0.72 
   7 -13   2    5.93    0.62 
   8 -13   2    1.81    0.57 
   8 -13   2    1.62    0.69 
   9 -13   2    0.71    0.72 
  10 -13   2    0.20    0.72 
  13  12  -2    6.69    1.47 
 -13 -12   2    6.00    0.56 
  12  12  -2    0.94    1.23 
 -12 -12   2    0.46    0.43 
  11  12  -2    0.56    1.25 
 -11 -12   2    0.22    0.42 
  10  12  -2    1.92    1.29 
   9  12  -2    2.56    1.09 
   8  12  -2    1.84    0.62 
   8  12  -2    1.69    1.17 
   7  12  -2   20.21    1.65 
   7  12  -2   20.14    0.96 
   6  12  -2    0.48    1.10 
   6  12  -2    0.52    0.46 
  -6 -12   2    0.59    0.49 
  -6 -12   2    0.53    0.35 
   5  12  -2    2.73    0.51 
   5  12  -2    2.72    1.11 
  -5 -12   2    2.73    0.49 
  -5 -12   2    2.68    0.44 
   4  12  -2    6.88    0.74 
   4  12  -2    6.80    1.21 
  -4 -12   2    6.93    0.53 
  -4 -12   2    6.76    0.55 
   3  12  -2    0.90    0.54 
  -3 -12   2    0.67    0.46 
  -3 -12   2    1.06    0.45 
   2  12  -2    1.35    0.64 
  -2 -12   2    1.10    0.42 
  -2 -12   2    1.19    0.46 
   1  12  -2   11.07    0.82 
  -1 -12   2   11.47    0.73 
  -1 -12   2   11.16    0.65 
   0  12  -2    4.87    0.59 
   0 -12   2    5.19    0.48 
   0 -12   2    5.23    0.54 
  -1  12  -2    0.63    0.59 
   1 -12   2    0.97    0.56 
  -2  12  -2    1.98    0.92 
  -4  12  -2    0.87    0.53 
  -5  12  -2   10.44    0.79 
   5 -12   2   10.33    0.56 
  -6  12  -2    3.77    0.72 
   6 -12   2    3.40    0.53 
  -7  12  -2    0.32    0.61 
  -8  12  -2    9.56    0.85 
   8 -12   2    9.15    0.81 
   8 -12   2    9.19    0.70 
  -9  12  -2    0.10    0.75 
   9 -12   2   -0.03    0.62 
 -10  12  -2    0.34    0.80 
  10 -12   2    0.44    0.71 
  11 -12   2   -0.06    0.68 
  14  11  -2    0.34    0.95 
  13  11  -2    0.64    1.03 
  13  11  -2    1.19    1.42 
 -13 -11   2    0.70    0.81 
  12  11  -2    6.66    1.24 
  12  11  -2    6.17    0.98 
 -12 -11   2    6.21    0.53 
  11  11  -2    7.73    0.99 
  11  11  -2    8.25    1.41 
 -11 -11   2    7.89    0.61 
  10  11  -2    0.08    0.75 
  10  11  -2    0.15    1.09 
   9  11  -2    8.33    1.32 
   9  11  -2    8.12    0.92 
   8  11  -2    0.55    0.44 
   8  11  -2    0.49    1.00 
   7  11  -2    1.09    1.10 
   7  11  -2    1.31    0.58 
  -7 -11   2    1.42    0.55 
   6  11  -2    4.67    0.63 
   6  11  -2    4.81    1.15 
  -6 -11   2    4.89    0.61 
  -6 -11   2    4.82    0.56 
   5  11  -2    0.83    0.92 
  -5 -11   2    0.97    0.41 
  -5 -11   2    0.95    0.35 
   4  11  -2   31.61    1.27 
   4  11  -2   31.42    1.67 
  -4 -11   2   31.35    1.22 
  -4 -11   2   31.83    1.23 
   3  11  -2    5.22    0.55 
  -3 -11   2    5.40    0.53 
  -3 -11   2    5.32    0.45 
  -3 -11   2    5.40    0.48 
   2  11  -2    9.14    0.66 
  -2 -11   2    8.97    0.61 
  -2 -11   2    8.99    0.61 
  -2 -11   2    8.97    0.58 
   1  11  -2   19.92    0.88 
  -1 -11   2   20.02    0.82 
  -1 -11   2   20.03    0.80 
   0  11  -2    0.76    0.48 
   0 -11   2    0.72    0.38 
   0 -11   2    0.67    0.32 
  -1  11  -2   37.25    1.83 
   1 -11   2   37.05    1.75 
   1 -11   2   37.02    1.79 
  -2  11  -2    9.71    0.69 
   2 -11   2    9.45    0.53 
  -3  11  -2    1.18    0.57 
   3 -11   2    1.12    0.29 
  -4  11  -2    8.87    0.67 
  -5  11  -2    0.07    0.50 
   5 -11   2    0.06    0.19 
   5 -11   2    0.09    0.23 
  -6  11  -2    8.83    0.78 
   6 -11   2    8.90    0.74 
  -7  11  -2    9.61    0.78 
   7 -11   2    9.08    0.73 
  -8  11  -2   21.62    1.15 
   8 -11   2   20.90    1.00 
   8 -11   2   20.97    1.15 
  -9  11  -2    0.53    0.72 
   9 -11   2    0.39    0.62 
   9 -11   2    0.35    0.54 
 -10  11  -2    1.55    0.73 
  10 -11   2    1.64    0.66 
 -11  11  -2   -0.04    0.65 
  11 -11   2   -0.02    0.65 
 -12  11  -2    0.11    0.66 
  12 -11   2    0.25    0.69 
  14  10  -2    0.29    0.97 
  14  10  -2    1.04    1.26 
 -14 -10   2    0.47    0.74 
  13  10  -2    4.83    1.30 
  13  10  -2    4.26    0.96 
 -13 -10   2    4.40    0.79 
 -13 -10   2    4.40    0.46 
  12  10  -2    0.15    0.76 
  12  10  -2    0.34    1.12 
 -12 -10   2    0.09    0.32 
  11  10  -2    4.78    1.23 
  11  10  -2    4.40    0.82 
 -11 -10   2    4.63    0.51 
  10  10  -2    4.60    1.13 
  10  10  -2    4.10    0.77 
   9  10  -2   -0.07    0.59 
   9  10  -2   -0.07    0.39 
   9  10  -2    0.12    0.99 
   8  10  -2    1.12    1.02 
   8  10  -2    1.15    0.42 
   8  10  -2    1.08    0.63 
  -8 -10   2    1.23    0.49 
   7  10  -2    0.10    0.54 
   7  10  -2    0.11    0.41 
   7  10  -2    0.19    1.08 
  -7 -10   2    0.26    0.35 
   6  10  -2   10.97    0.71 
   6  10  -2   10.74    1.13 
  -6 -10   2   10.85    0.63 
  -6 -10   2   10.88    0.62 
   5  10  -2    0.06    0.39 
   5  10  -2   -0.01    0.90 
  -5 -10   2    0.14    0.31 
  -5 -10   2    0.22    0.32 
   4  10  -2   10.99    0.80 
   4  10  -2   10.99    1.30 
  -4 -10   2   11.00    0.73 
  -4 -10   2   10.94    0.81 
  -4 -10   2   11.01    0.70 
   3  10  -2    3.75    0.49 
  -3 -10   2    3.65    0.39 
  -3 -10   2    3.53    0.45 
  -3 -10   2    3.63    0.39 
   2  10  -2    0.44    0.43 
  -2 -10   2    0.36    0.33 
  -2 -10   2    0.47    0.39 
  -2 -10   2    0.35    0.35 
   1  10  -2   46.67    1.39 
  -1 -10   2   46.83    1.36 
  -1 -10   2   46.93    1.35 
  -1 -10   2   46.78    1.37 
   0  10  -2    8.70    0.61 
   0 -10   2    8.60    0.53 
   0 -10   2    8.47    0.53 
   0 -10   2    8.84    0.58 
  -1  10  -2    8.34    0.89 
   1 -10   2    8.35    0.76 
   1 -10   2    8.21    0.82 
  -2  10  -2    6.22    0.61 
   2 -10   2    6.39    0.63 
   2 -10   2    6.13    0.47 
  -3  10  -2    4.09    0.48 
   3 -10   2    4.24    0.25 
  -4  10  -2    7.64    0.54 
  -5  10  -2    0.98    0.65 
   5 -10   2    0.93    0.33 
   5 -10   2    1.16    0.38 
  -6  10  -2    4.73    0.75 
  -6  10  -2    4.63    0.80 
   6 -10   2    4.79    0.73 
  -7  10  -2    9.26    1.05 
  -7  10  -2    9.14    0.95 
   7 -10   2    8.92    1.06 
  -8  10  -2   10.41    0.83 
   8 -10   2   10.30    0.75 
   8 -10   2   10.07    0.85 
  -9  10  -2    1.09    0.62 
   9 -10   2    1.06    0.62 
   9 -10   2    1.08    0.49 
 -10  10  -2    0.47    0.59 
  10 -10   2    0.22    0.63 
 -11  10  -2    1.79    0.59 
  11 -10   2    1.83    0.64 
 -12  10  -2    2.39    0.63 
  12 -10   2    2.69    0.77 
  13 -10   2    0.24    0.76 
  15   9  -2    5.44    1.00 
 -15  -9   2    5.99    1.14 
  14   9  -2    1.10    1.32 
  14   9  -2    0.51    0.94 
 -14  -9   2    0.87    0.83 
  13   9  -2    0.76    0.76 
  13   9  -2    1.03    1.16 
 -13  -9   2    1.08    0.70 
  12   9  -2    0.52    0.75 
  12   9  -2    0.79    1.13 
 -12  -9   2    0.49    0.35 
  11   9  -2    2.45    1.05 
  11   9  -2    2.14    0.75 
 -11  -9   2    2.15    0.35 
  10   9  -2    1.02    0.65 
  10   9  -2    1.34    1.06 
 -10  -9   2    1.07    0.34 
   9   9  -2    0.72    0.63 
   9   9  -2    0.81    1.02 
   9   9  -2    0.76    0.36 
  -9  -9   2    0.75    0.41 
   8   9  -2    1.30    0.57 
   8   9  -2    1.43    0.35 
   8   9  -2    1.38    0.94 
  -8  -9   2    1.53    0.37 
   7   9  -2    2.33    0.98 
   7   9  -2    2.22    0.55 
   7   9  -2    2.32    0.40 
  -7  -9   2    2.42    0.38 
   6   9  -2    1.58    0.37 
   6   9  -2    1.56    0.49 
   6   9  -2    1.49    0.80 
  -6  -9   2    1.66    0.31 
  -6  -9   2    1.61    0.31 
   5   9  -2    0.36    0.88 
   5   9  -2    0.18    0.45 
   5   9  -2    0.36    0.38 
  -5  -9   2    0.55    0.35 
  -5  -9   2    0.53    0.56 
  -5  -9   2    0.52    0.34 
   4   9  -2    0.88    0.38 
   4   9  -2    0.92    0.74 
  -4  -9   2    0.85    0.39 
  -4  -9   2    0.79    0.28 
  -4  -9   2    0.76    0.28 
   3   9  -2   18.67    0.92 
  -3  -9   2   18.73    0.88 
  -3  -9   2   18.85    0.95 
  -3  -9   2   18.87    0.89 
   2   9  -2    0.32    0.36 
   2   9  -2    0.36    0.51 
  -2  -9   2    0.37    0.32 
  -2  -9   2    0.35    0.29 
  -2  -9   2    0.39    0.28 
   1   9  -2    6.21    0.52 
   1   9  -2    5.84    0.45 
  -1  -9   2    6.17    0.48 
  -1  -9   2    6.21    0.46 
  -1  -9   2    6.10    0.53 
   0   9  -2    8.70    1.34 
   0   9  -2    8.53    1.32 
   0  -9   2    8.74    1.31 
   0  -9   2    8.58    1.31 
   0  -9   2    8.57    1.28 
  -1   9  -2    7.87    0.46 
  -1   9  -2    7.91    0.50 
   1  -9   2    7.96    0.46 
   1  -9   2    8.19    0.48 
   1  -9   2    7.90    0.44 
  -2   9  -2   12.13    0.67 
  -2   9  -2   11.88    0.68 
   2  -9   2   11.94    0.52 
   2  -9   2   11.89    0.63 
   2  -9   2   12.41    0.82 
  -3   9  -2   32.90    1.32 
  -3   9  -2   33.01    1.30 
   3  -9   2   33.01    1.16 
  -4   9  -2    1.60    0.43 
  -4   9  -2    1.63    0.41 
  -5   9  -2    5.34    0.55 
  -5   9  -2    5.38    0.58 
   5  -9   2    5.38    0.33 
   5  -9   2    5.32    0.31 
  -6   9  -2    0.60    0.39 
  -6   9  -2    0.54    0.45 
   6  -9   2    0.50    0.33 
  -7   9  -2   11.30    0.75 
  -7   9  -2   11.37    0.80 
   7  -9   2   11.26    0.78 
   7  -9   2   11.44    0.81 
  -8   9  -2    0.50    0.53 
  -8   9  -2    0.53    0.48 
   8  -9   2    0.60    0.58 
   8  -9   2    0.52    0.43 
  -9   9  -2   17.68    0.97 
   9  -9   2   17.90    0.86 
   9  -9   2   18.23    1.06 
 -10   9  -2    6.07    0.85 
  10  -9   2    6.36    0.89 
  10  -9   2    6.00    0.71 
 -11   9  -2    0.41    0.50 
  11  -9   2    0.46    0.62 
 -12   9  -2    3.40    0.79 
  12  -9   2    3.60    0.85 
 -13   9  -2    5.76    0.84 
  13  -9   2    5.81    0.89 
  15   8  -2    3.88    0.91 
 -15  -8   2    3.78    0.84 
  14   8  -2    0.57    0.75 
 -14  -8   2    0.62    0.78 
  13   8  -2    2.37    0.84 
  13   8  -2    2.64    1.22 
 -13  -8   2    2.59    0.81 
  12   8  -2    2.89    1.18 
  12   8  -2    2.60    0.81 
 -12  -8   2    2.80    0.33 
  11   8  -2   17.18    1.52 
  11   8  -2   17.16    1.30 
 -11  -8   2   17.16    0.80 
  10   8  -2    1.27    0.69 
  10   8  -2    1.36    0.92 
  10   8  -2    1.25    0.29 
 -10  -8   2    1.36    0.29 
   9   8  -2    1.86    0.63 
   9   8  -2    1.78    0.12 
   9   8  -2    1.92    0.94 
  -9  -8   2    2.14    0.35 
   8   8  -2    7.82    0.48 
   8   8  -2    8.05    0.76 
   8   8  -2    8.01    1.05 
  -8  -8   2    7.97    0.55 
   7   8  -2    0.56    0.77 
   7   8  -2    0.73    0.33 
   7   8  -2    0.61    0.51 
  -7  -8   2    0.66    0.30 
   6   8  -2    0.57    0.32 
   6   8  -2    0.56    0.31 
   6   8  -2    0.50    0.47 
   6   8  -2    0.60    0.83 
  -6  -8   2    0.58    0.28 
   5   8  -2   15.25    0.83 
   5   8  -2   15.14    1.16 
   5   8  -2   15.17    0.67 
   5   8  -2   15.30    0.69 
  -5  -8   2   15.04    0.65 
  -5  -8   2   15.17    0.65 
  -5  -8   2   15.16    0.80 
   4   8  -2    1.11    0.72 
   4   8  -2    1.08    0.39 
  -4  -8   2    1.26    0.31 
   3   8  -2    2.35    0.38 
   3   8  -2    2.25    0.33 
  -3  -8   2    2.37    0.30 
  -3  -8   2    2.28    0.32 
  -3  -8   2    2.37    0.39 
   2   8  -2    5.64    0.51 
  -2  -8   2    5.68    0.47 
  -2  -8   2    6.15    0.54 
   1   8  -2   72.18    2.30 
   1   8  -2   71.52    2.30 
  -1  -8   2   71.55    2.29 
  -1  -8   2   71.74    2.28 
  -1  -8   2   71.71    2.28 
   0   8  -2    0.68    0.40 
   0  -8   2    0.65    0.33 
   0  -8   2    0.77    0.34 
  -1   8  -2    5.58    0.42 
  -1   8  -2    5.18    0.39 
   1  -8   2    5.46    0.36 
   1  -8   2    5.36    0.30 
   1  -8   2    5.46    0.39 
  -3   8  -2    1.92    0.36 
  -3   8  -2    1.98    0.38 
   3  -8   2    2.07    0.35 
   3  -8   2    1.94    0.21 
  -4   8  -2    9.41    0.69 
  -4   8  -2    9.27    0.72 
  -5   8  -2    4.82    0.47 
  -5   8  -2    4.89    0.46 
   5  -8   2    5.09    0.33 
  -6   8  -2   13.21    0.76 
  -6   8  -2   13.53    0.74 
   6  -8   2   13.45    0.57 
   6  -8   2   13.25    0.72 
  -7   8  -2    4.13    0.49 
  -7   8  -2    3.85    0.43 
   7  -8   2    3.98    0.56 
   7  -8   2    4.10    0.35 
   7  -8   2    3.98    0.42 
  -8   8  -2    2.66    0.49 
  -8   8  -2    2.44    0.50 
   8  -8   2    2.72    0.58 
   8  -8   2    2.65    0.43 
   8  -8   2    2.57    0.38 
  -9   8  -2    2.00    0.63 
  -9   8  -2    2.27    0.62 
   9  -8   2    2.43    0.61 
   9  -8   2    2.01    0.52 
   9  -8   2    2.34    0.70 
 -10   8  -2    0.44    0.51 
  10  -8   2    0.46    0.62 
  10  -8   2    0.49    0.45 
  10  -8   2    0.46    0.39 
 -11   8  -2   16.06    1.17 
  11  -8   2   16.87    1.29 
  11  -8   2   16.37    1.29 
 -12   8  -2    2.40    0.52 
  12  -8   2    2.45    0.73 
 -13   8  -2    4.38    0.62 
  13  -8   2    4.54    0.73 
 -14   8  -2    1.96    0.49 
  14  -8   2    2.28    0.83 
  15   7  -2    0.36    0.90 
 -15  -7   2    0.19    0.78 
  14   7  -2    0.54    0.69 
 -14  -7   2    0.47    0.69 
  13   7  -2    9.37    1.43 
  13   7  -2    8.81    0.99 
 -13  -7   2    9.03    0.89 
  12   7  -2    2.92    1.10 
  12   7  -2    2.54    0.71 
 -12  -7   2    2.76    0.65 
  11   7  -2    2.16    0.88 
  11   7  -2    2.33    1.19 
 -11  -7   2    2.09    0.49 
 -11  -7   2    1.99    0.41 
  10   7  -2   14.60    1.46 
  10   7  -2   14.91    2.04 
  10   7  -2   15.00    1.80 
  10   7  -2   14.07    1.45 
 -10  -7   2   15.33    1.51 
   9   7  -2    2.76    0.35 
   9   7  -2    2.65    0.33 
   9   7  -2    2.79    0.95 
   9   7  -2    2.62    0.68 
  -9  -7   2    2.86    0.39 
   8   7  -2   15.47    0.99 
   8   7  -2   15.27    1.22 
   8   7  -2   15.80    0.70 
  -8  -7   2   15.76    0.72 
   7   7  -2    1.15    0.28 
   7   7  -2    1.14    0.75 
   7   7  -2    1.30    0.53 
   7   7  -2    1.20    0.30 
  -7  -7   2    1.27    0.28 
   6   7  -2    0.14    0.39 
   6   7  -2    0.18    0.26 
   6   7  -2    0.11    0.72 
   6   7  -2    0.19    0.26 
  -6  -7   2    0.17    0.23 
  -6  -7   2    0.23    0.42 
  -6  -7   2    0.13    0.22 
   5   7  -2    0.43    0.29 
   5   7  -2    0.30    0.76 
   5   7  -2    0.40    0.41 
   5   7  -2    0.42    0.29 
  -5  -7   2    0.43    0.26 
  -5  -7   2    0.50    0.40 
  -5  -7   2    0.36    0.26 
   4   7  -2    2.88    0.43 
   4   7  -2    2.96    0.35 
   4   7  -2    3.08    0.80 
   4   7  -2    2.99    0.33 
  -4  -7   2    2.98    0.31 
  -4  -7   2    2.83    0.31 
  -4  -7   2    3.00    0.45 
   3   7  -2   28.98    1.51 
   3   7  -2   29.10    1.48 
   3   7  -2   29.26    1.48 
   3   7  -2   28.72    1.72 
  -3  -7   2   29.42    1.47 
  -3  -7   2   29.05    1.53 
  -3  -7   2   29.42    1.47 
   2   7  -2    2.70    0.30 
   2   7  -2    2.62    0.31 
  -2  -7   2    2.76    0.33 
  -2  -7   2    2.74    0.26 
   1   7  -2   56.58    1.96 
   1   7  -2   56.41    1.95 
  -1  -7   2   57.51    1.95 
  -1  -7   2   56.65    1.96 
  -1  -7   2   56.00    1.94 
   0   7  -2    3.52    0.61 
   0   7  -2    3.81    0.60 
   0  -7   2    3.67    0.55 
   0  -7   2    3.74    0.56 
  -1   7  -2    0.75    0.31 
  -1   7  -2    0.77    0.32 
   1  -7   2    0.80    0.28 
   1  -7   2    0.81    0.24 
   1  -7   2    0.85    0.29 
  -2   7  -2   34.29    1.43 
  -2   7  -2   34.63    1.43 
   2  -7   2   34.35    1.41 
   2  -7   2   33.34    1.39 
  -3   7  -2    0.54    0.31 
  -3   7  -2    0.62    0.32 
   3  -7   2    0.63    0.26 
   4  -7   2   16.07    0.57 
  -5   7  -2    9.32    0.49 
  -5   7  -2    9.17    0.48 
   5  -7   2    9.14    0.37 
  -6   7  -2   20.33    0.79 
  -6   7  -2   20.20    0.79 
   6  -7   2   20.44    0.76 
   6  -7   2   20.16    0.85 
   6  -7   2   20.31    0.69 
  -7   7  -2    0.42    0.38 
  -7   7  -2    0.38    0.33 
   7  -7   2    0.46    0.44 
   7  -7   2    0.35    0.31 
   7  -7   2    0.45    0.28 
  -8   7  -2    4.83    0.47 
  -8   7  -2    4.99    0.51 
   8  -7   2    4.90    0.45 
   8  -7   2    4.92    0.43 
   8  -7   2    4.81    0.58 
  -9   7  -2   17.64    1.05 
  -9   7  -2   17.59    1.00 
   9  -7   2   17.65    1.08 
   9  -7   2   17.23    0.94 
   9  -7   2   18.16    0.99 
 -10   7  -2    0.13    0.42 
  10  -7   2    0.18    0.39 
  10  -7   2    0.12    0.53 
  10  -7   2    0.12    0.35 
 -11   7  -2    5.58    0.52 
  11  -7   2    5.73    0.57 
  11  -7   2    5.84    0.72 
 -12   7  -2    0.10    0.48 
  12  -7   2   -0.03    0.44 
  12  -7   2   -0.03    0.64 
 -13   7  -2    1.09    0.46 
  13  -7   2    1.19    0.66 
  13  -7   2    1.16    0.56 
 -14   7  -2    1.00    0.53 
  14  -7   2    0.96    0.63 
  14  -7   2    1.20    0.78 
  16   6  -2    0.33    0.96 
 -16  -6   2    0.31    0.75 
  15   6  -2    5.04    1.02 
 -15  -6   2    4.95    0.90 
  14   6  -2    3.63    0.78 
 -14  -6   2    3.17    0.70 
  13   6  -2    1.72    0.75 
 -13  -6   2    1.93    0.70 
  12   6  -2    0.11    0.73 
  12   6  -2    0.42    1.05 
 -12  -6   2    0.20    0.67 
  11   6  -2    1.41    1.07 
  11   6  -2    1.19    0.68 
  10   6  -2   30.83    1.45 
  10   6  -2   31.06    1.00 
  10   6  -2   30.74    1.66 
 -10  -6   2   31.22    1.06 
 -10  -6   2   31.23    1.06 
   9   6  -2    0.08    0.19 
   9   6  -2    0.02    0.50 
   9   6  -2    0.09    0.79 
   9   6  -2    0.05    0.19 
  -9  -6   2    0.01    0.18 
  -9  -6   2    0.02    0.21 
   8   6  -2    2.48    0.38 
   8   6  -2    2.54    0.40 
   8   6  -2    2.46    0.63 
   8   6  -2    2.92    0.99 
  -8  -6   2    2.55    0.40 
   7   6  -2    3.34    0.56 
   7   6  -2    3.26    0.75 
   7   6  -2    3.37    0.33 
  -7  -6   2    3.26    0.82 
  -7  -6   2    3.25    0.30 
  -7  -6   2    3.23    0.69 
   6   6  -2    2.27    0.73 
   6   6  -2    2.22    0.45 
   6   6  -2    2.27    0.26 
   6   6  -2    2.24    0.25 
  -6  -6   2    2.33    0.46 
  -6  -6   2    2.25    0.23 
   5   6  -2    0.84    0.38 
   5   6  -2    0.86    0.25 
   5   6  -2    0.80    0.25 
   5   6  -2    0.85    0.71 
  -5  -6   2    0.89    0.23 
  -5  -6   2    0.82    0.36 
  -5  -6   2    0.85    0.22 
   4   6  -2    4.89    0.51 
   4   6  -2    5.03    0.61 
   4   6  -2    4.92    0.50 
   4   6  -2    5.17    0.88 
  -4  -6   2    4.87    0.63 
  -4  -6   2    4.99    0.48 
  -4  -6   2    5.05    0.48 
   3   6  -2  120.39    4.77 
   3   6  -2  119.59    4.96 
   3   6  -2  120.64    4.81 
   3   6  -2  120.18    4.78 
  -3  -6   2  119.42    4.76 
  -3  -6   2  119.82    4.77 
  -3  -6   2  120.18    4.82 
   2   6  -2    9.49    0.49 
   2   6  -2    9.38    0.48 
   2   6  -2    9.41    0.51 
  -2  -6   2    9.33    0.45 
  -2  -6   2    9.42    0.51 
  -2  -6   2    9.36    0.47 
   1   6  -2    0.70    0.29 
   1   6  -2    0.74    0.28 
  -1  -6   2    0.73    0.25 
  -1  -6   2    0.81    0.28 
  -1  -6   2    0.76    0.25 
   0   6  -2   19.30    0.58 
   0   6  -2   19.41    0.59 
   0  -6   2   19.24    0.56 
   0  -6   2   19.18    0.55 
  -1   6  -2    1.62    0.56 
  -1   6  -2    1.69    0.55 
   1  -6   2    1.30    0.52 
   1  -6   2    1.66    0.53 
  -2   6  -2    0.06    0.29 
  -2   6  -2    0.15    0.31 
   2  -6   2    0.09    0.23 
   2  -6   2    0.10    0.25 
  -3   6  -2    5.82    0.40 
  -3   6  -2    5.76    0.42 
   3  -6   2    5.77    0.37 
  -4   6  -2   26.89    1.13 
  -4   6  -2   26.56    1.12 
   4  -6   2   26.64    1.11 
   4  -6   2   26.61    1.02 
   4  -6   2   26.44    1.00 
  -5   6  -2    9.70    0.52 
  -5   6  -2    9.81    0.51 
   5  -6   2    9.64    0.38 
   5  -6   2    9.77    0.52 
   5  -6   2    9.81    0.52 
   5  -6   2    9.76    0.42 
  -6   6  -2    0.47    0.32 
  -6   6  -2    0.38    0.32 
   6  -6   2    0.43    0.28 
   6  -6   2    0.44    0.28 
   6  -6   2    0.47    0.36 
   6  -6   2    0.49    0.20 
   6  -6   2    0.50    0.23 
  -7   6  -2   14.91    0.80 
  -7   6  -2   15.02    0.83 
   7  -6   2   14.84    0.88 
   7  -6   2   15.36    0.79 
   7  -6   2   15.01    0.79 
   7  -6   2   14.97    0.71 
  -8   6  -2    0.20    0.35 
  -8   6  -2    0.10    0.32 
   8  -6   2    0.18    0.27 
   8  -6   2    0.19    0.30 
   8  -6   2    0.22    0.45 
   8  -6   2    0.12    0.25 
  -9   6  -2    0.91    0.38 
  -9   6  -2    0.85    0.36 
   9  -6   2    0.87    0.36 
   9  -6   2    0.83    0.51 
   9  -6   2    0.85    0.30 
 -10   6  -2    5.89    0.53 
 -10   6  -2    5.75    0.49 
  10  -6   2    5.92    0.53 
  10  -6   2    5.64    0.41 
  10  -6   2    5.85    0.65 
 -11   6  -2    0.46    0.41 
  11  -6   2    0.60    0.59 
  11  -6   2    0.59    0.47 
 -12   6  -2    1.80    0.43 
  12  -6   2    1.50    0.59 
  12  -6   2    1.81    0.51 
 -13   6  -2   -0.03    0.45 
  13  -6   2    0.10    0.55 
  13  -6   2    0.05    0.66 
 -14   6  -2    0.14    0.44 
  14  -6   2    0.19    0.59 
  14  -6   2    0.09    0.68 
 -15   6  -2    0.23    0.47 
  15  -6   2    0.57    0.76 
  15  -6   2    0.42    0.74 
  16   5  -2    2.93    0.91 
 -16  -5   2    3.21    0.76 
  15   5  -2    1.19    0.81 
 -15  -5   2    0.97    0.58 
  14   5  -2    1.14    0.74 
 -14  -5   2    1.02    0.69 
  13   5  -2    1.44    0.72 
 -13  -5   2    1.46    0.69 
  12   5  -2    2.56    0.76 
 -12  -5   2    2.65    0.67 
  11   5  -2    2.91    1.39 
 -11  -5   2    3.10    0.96 
  10   5  -2    1.71    0.92 
  10   5  -2    1.63    0.58 
   9   5  -2    5.12    0.25 
   9   5  -2    5.08    0.66 
   9   5  -2    5.10    0.82 
  -9  -5   2    5.08    0.31 
  -9  -5   2    5.22    0.29 
   8   5  -2    1.89    0.47 
   8   5  -2    1.95    0.68 
   8   5  -2    1.92    0.19 
   8   5  -2    1.96    0.20 
  -8  -5   2    1.99    0.21 
  -8  -5   2    1.91    0.62 
  -8  -5   2    1.95    0.19 
   7   5  -2    8.90    0.36 
   7   5  -2    8.95    0.59 
   7   5  -2    8.89    0.35 
   7   5  -2    8.97    0.81 
  -7  -5   2    9.19    0.82 
  -7  -5   2    8.87    0.35 
  -7  -5   2    8.98    0.48 
  -7  -5   2    9.03    0.57 
   6   5  -2    7.40    1.51 
   6   5  -2    7.08    1.67 
   6   5  -2    7.46    1.33 
  -6  -5   2    7.40    1.33 
  -6  -5   2    7.63    1.50 
  -6  -5   2    7.50    1.64 
   5   5  -2   42.18    1.70 
   5   5  -2   42.46    1.44 
   5   5  -2   42.41    1.44 
   5   5  -2   42.50    1.57 
  -5  -5   2   42.32    1.43 
  -5  -5   2   42.79    1.71 
  -5  -5   2   42.70    1.57 
   4   5  -2   15.38    1.58 
   4   5  -2   15.57    1.86 
   4   5  -2   15.36    1.58 
   4   5  -2   15.38    1.66 
  -4  -5   2   15.18    1.57 
  -4  -5   2   15.57    1.67 
  -4  -5   2   15.51    1.57 
   3   5  -2    7.28    0.71 
   3   5  -2    6.88    0.30 
   3   5  -2    6.82    0.35 
   3   5  -2    6.98    0.31 
  -3  -5   2    6.95    0.28 
  -3  -5   2    6.93    0.28 
  -3  -5   2    7.00    0.40 
   2   5  -2   18.35    0.88 
   2   5  -2   18.41    0.88 
   2   5  -2   18.54    0.89 
  -2  -5   2   18.35    0.85 
  -2  -5   2   18.47    0.91 
  -2  -5   2   18.43    0.86 
   1   5  -2    8.63    0.72 
   1   5  -2    8.68    0.69 
   1   5  -2    8.39    0.72 
  -1  -5   2    8.55    0.70 
  -1  -5   2    8.53    0.72 
   0   5  -2    0.68    0.33 
   0   5  -2    0.55    0.31 
   0  -5   2    0.61    0.29 
   0  -5   2    0.64    0.28 
  -1   5  -2   18.78    0.69 
  -1   5  -2   18.49    0.69 
   1  -5   2   18.81    0.68 
   1  -5   2   18.78    0.68 
  -2   5  -2    2.81    0.31 
  -2   5  -2    2.91    0.32 
   2  -5   2    2.83    0.26 
  -3   5  -2    2.70    0.35 
  -3   5  -2    2.64    0.36 
   3  -5   2    2.72    0.34 
   3  -5   2    2.55    0.23 
  -4   5  -2    5.45    0.46 
  -4   5  -2    5.39    0.49 
   4  -5   2    5.43    0.38 
   4  -5   2    5.45    0.36 
   4  -5   2    5.42    0.46 
  -5   5  -2   38.31    1.73 
  -5   5  -2   38.21    1.73 
   5  -5   2   38.36    1.73 
   5  -5   2   38.57    1.70 
   5  -5   2   38.43    1.76 
   5  -5   2   38.50    1.68 
   5  -5   2   38.54    1.74 
  -6   5  -2   15.71    1.03 
  -6   5  -2   15.83    1.02 
   6  -5   2   15.93    0.97 
   6  -5   2   15.74    1.00 
   6  -5   2   15.77    1.05 
   6  -5   2   15.90    1.00 
   6  -5   2   15.89    1.01 
  -7   5  -2   10.77    0.65 
  -7   5  -2   10.75    0.65 
   7  -5   2   10.75    0.59 
   7  -5   2   10.69    0.63 
   7  -5   2   10.73    0.73 
   7  -5   2   10.67    0.61 
   7  -5   2   10.70    0.61 
  -8   5  -2    0.57    0.32 
  -8   5  -2    0.52    0.33 
   8  -5   2    0.71    0.46 
   8  -5   2    0.61    0.34 
   8  -5   2    0.50    0.28 
   8  -5   2    0.56    0.31 
  -9   5  -2   12.52    0.69 
  -9   5  -2   12.45    0.68 
   9  -5   2   12.68    0.73 
   9  -5   2   12.46    0.68 
   9  -5   2   12.38    0.61 
   9  -5   2   12.44    0.81 
 -10   5  -2    0.29    0.33 
 -10   5  -2    0.26    0.36 
  10  -5   2    0.25    0.26 
  10  -5   2    0.38    0.49 
  10  -5   2    0.22    0.40 
 -11   5  -2    0.61    0.39 
  11  -5   2    0.56    0.31 
  11  -5   2    0.65    0.46 
  11  -5   2    0.84    0.62 
 -12   5  -2    4.59    0.42 
  12  -5   2    4.82    0.70 
  12  -5   2    4.72    0.57 
 -13   5  -2    2.80    0.49 
  13  -5   2    3.07    0.79 
  13  -5   2    2.70    0.69 
 -14   5  -2    0.24    0.42 
  14  -5   2    0.29    0.72 
  14  -5   2    0.41    0.72 
 -15   5  -2   -0.02    0.43 
  15  -5   2   -0.06    0.76 
  15  -5   2    0.20    0.74 
  16   4  -2    3.65    0.85 
 -16  -4   2    4.00    0.74 
  15   4  -2    1.49    0.82 
 -15  -4   2    1.41    0.60 
  14   4  -2    0.07    0.70 
 -14  -4   2   -0.26    0.60 
  13   4  -2    4.89    0.80 
 -13  -4   2    4.81    0.76 
  12   4  -2    0.69    0.75 
 -12  -4   2    0.69    0.63 
  11   4  -2    3.55    0.75 
 -11  -4   2    3.64    0.63 
  10   4  -2    2.42    0.89 
  10   4  -2    2.22    0.62 
 -10  -4   2    2.17    0.49 
   9   4  -2    7.98    0.96 
   9   4  -2    7.61    0.61 
   8   4  -2   18.51    1.09 
   8   4  -2   19.18    1.02 
  -8  -4   2   18.93    0.99 
  -8  -4   2   18.46    0.66 
  -8  -4   2   18.96    0.68 
  -8  -4   2   18.63    0.83 
  -8  -4   2   18.39    1.02 
   7   4  -2    4.22    0.38 
   7   4  -2    4.15    0.39 
  -7  -4   2    4.43    0.41 
  -7  -4   2    4.87    0.89 
  -7  -4   2    4.62    0.62 
   6   4  -2    0.34    0.16 
   6   4  -2    0.33    0.17 
   6   4  -2    0.27    0.63 
   6   4  -2    0.28    0.40 
  -6  -4   2    0.40    0.39 
  -6  -4   2    0.35    0.16 
  -6  -4   2    0.36    0.51 
   5   4  -2   10.78    0.65 
   5   4  -2   10.86    0.42 
   5   4  -2   10.75    0.85 
  -5  -4   2   10.88    0.80 
  -5  -4   2   10.74    0.41 
  -5  -4   2   10.83    0.63 
   3   4  -2    7.02    1.76 
  -3  -4   2    7.32    1.55 
   2   4  -2   19.94    0.80 
   2   4  -2   20.18    1.09 
   2   4  -2   19.82    0.82 
  -2  -4   2   20.01    0.86 
  -2  -4   2   19.81    0.79 
  -2  -4   2   19.89    0.80 
   1   4  -2   32.74    1.29 
   1   4  -2   32.80    1.28 
   1   4  -2   32.75    1.26 
  -1  -4   2   32.59    1.29 
  -1  -4   2   32.59    1.27 
   0   4  -2    1.80    0.38 
   0  -4   2    1.93    0.47 
   0  -4   2    1.90    0.49 
  -1   4  -2    6.49    0.69 
  -1   4  -2    6.23    0.70 
   1  -4   2    6.41    0.67 
  -2   4  -2   12.94    0.40 
  -2   4  -2   12.84    0.41 
   2  -4   2   12.77    0.39 
  -3   4  -2    0.11    0.24 
  -3   4  -2    0.11    0.24 
   3  -4   2    0.19    0.22 
   3  -4   2    0.17    0.13 
  -4   4  -2   34.27    1.51 
  -4   4  -2   34.24    1.51 
   4  -4   2   34.13    1.47 
   4  -4   2   34.46    1.51 
   4  -4   2   34.38    1.51 
   4  -4   2   34.37    1.48 
  -5   4  -2   13.97    0.82 
  -5   4  -2   13.93    0.83 
   5  -4   2   13.94    0.80 
   5  -4   2   13.93    0.80 
   5  -4   2   13.95    0.78 
   5  -4   2   14.03    0.80 
   5  -4   2   14.00    0.88 
  -6   4  -2    2.54    0.29 
  -6   4  -2    2.55    0.31 
   6  -4   2    2.58    0.29 
   6  -4   2    2.55    0.28 
   6  -4   2    2.52    0.27 
   6  -4   2    2.51    0.26 
   6  -4   2    2.52    0.39 
  -7   4  -2   37.52    1.37 
  -7   4  -2   37.54    1.36 
   7  -4   2   37.58    1.35 
   7  -4   2   37.21    1.40 
   7  -4   2   37.37    1.36 
   7  -4   2   37.35    1.35 
   7  -4   2   37.28    1.40 
  -8   4  -2    0.49    0.28 
  -8   4  -2    0.48    0.27 
   8  -4   2    0.44    0.28 
   8  -4   2    0.58    0.32 
   8  -4   2    0.43    0.35 
   8  -4   2    0.48    0.22 
   8  -4   2    0.51    0.23 
  -9   4  -2    0.23    0.32 
  -9   4  -2    0.21    0.18 
  -9   4  -2    0.21    0.32 
   9  -4   2    0.11    0.32 
   9  -4   2    0.21    0.26 
   9  -4   2    0.26    0.38 
   9  -4   2    0.28    0.48 
   9  -4   2    0.25    0.35 
 -10   4  -2    0.34    0.23 
 -10   4  -2    0.46    0.38 
 -10   4  -2    0.42    0.34 
  10  -4   2    0.55    0.52 
  10  -4   2    0.44    0.30 
  10  -4   2    0.35    0.40 
  10  -4   2    0.40    0.43 
 -11   4  -2    4.79    0.45 
 -11   4  -2    4.95    0.61 
 -11   4  -2    4.72    0.36 
  11  -4   2    4.75    0.63 
  11  -4   2    4.83    0.61 
  11  -4   2    4.84    0.56 
 -12   4  -2    0.26    0.35 
  12  -4   2    0.40    0.49 
  12  -4   2    0.36    0.58 
 -13   4  -2    0.62    0.38 
  13  -4   2    0.77    0.58 
  13  -4   2    0.74    0.60 
 -14   4  -2    3.53    0.46 
  14  -4   2    3.44    0.74 
  14  -4   2    3.49    0.71 
  15  -4   2    0.25    0.66 
  15  -4   2    0.33    0.75 
  16   3  -2    0.23    0.86 
 -16  -3   2    0.50    0.69 
  15   3  -2    6.38    0.94 
 -15  -3   2    6.89    0.79 
  14   3  -2    3.69    0.83 
 -14  -3   2    3.87    0.65 
  13   3  -2    4.08    0.81 
 -13  -3   2    3.93    0.61 
  12   3  -2    1.77    0.77 
 -12  -3   2    1.70    0.62 
  11   3  -2    1.97    0.71 
 -11  -3   2    1.96    0.59 
  10   3  -2    6.05    0.70 
 -10  -3   2    6.18    0.62 
   9   3  -2    1.82    0.75 
   9   3  -2    1.86    0.55 
  -9  -3   2    1.91    0.48 
  -9  -3   2    1.88    0.68 
   8   3  -2    2.15    0.78 
   7   3  -2   34.15    2.17 
   7   3  -2   34.12    2.01 
  -7  -3   2   34.81    1.83 
  -7  -3   2   34.28    2.10 
  -7  -3   2   34.57    1.94 
   6   3  -2    1.48    0.66 
   6   3  -2    1.58    0.17 
   6   3  -2    1.51    0.39 
   6   3  -2    1.58    0.16 
  -6  -3   2    1.53    0.58 
  -6  -3   2    1.43    0.39 
  -6  -3   2    1.58    0.16 
  -6  -3   2    1.66    0.17 
  -6  -3   2    1.55    0.34 
   5   3  -2   34.36    1.10 
   5   3  -2   34.52    1.41 
   5   3  -2   34.77    1.11 
   5   3  -2   34.64    1.26 
  -5  -3   2   35.01    1.26 
  -5  -3   2   34.65    1.10 
  -5  -3   2   34.62    1.36 
   4   3  -2   49.44    1.20 
   4   3  -2   49.56    1.30 
   4   3  -2   49.23    1.09 
  -4  -3   2   49.14    1.20 
  -4  -3   2   49.82    1.32 
  -4  -3   2   49.37    1.09 
   3   3  -2    0.11    0.28 
   3   3  -2    0.03    0.16 
   3   3  -2    0.25    0.59 
   3   3  -2    0.16    0.19 
  -3  -3   2    0.43    0.52 
  -3  -3   2    0.14    0.19 
  -3  -3   2    0.06    0.29 
   2   3  -2   86.93    3.03 
   2   3  -2   86.88    3.12 
   2   3  -2   86.28    2.98 
   2   3  -2   86.81    2.99 
  -2  -3   2   86.44    2.99 
   1   3  -2   34.66    1.41 
   1   3  -2   34.50    1.42 
   1   3  -2   34.81    1.42 
  -1  -3   2   34.33    1.42 
   0   3  -2   39.74    1.49 
   0   3  -2   40.14    1.50 
   0  -3   2   39.86    1.49 
  -1   3  -2   36.59    0.78 
  -1   3  -2   36.75    0.80 
   1  -3   2   36.61    0.79 
   1  -3   2   36.61    0.73 
  -2   3  -2   46.41    1.36 
  -2   3  -2   45.12    1.36 
   2  -3   2   46.61    1.35 
   2  -3   2   46.02    1.36 
  -3   3  -2   10.19    0.32 
  -3   3  -2   10.39    0.38 
   3  -3   2   10.09    0.27 
   4  -3   2    1.46    0.33 
   4  -3   2    1.73    0.38 
   4  -3   2    1.40    0.34 
   4  -3   2    1.35    0.35 
   4  -3   2    1.38    0.32 
  -5   3  -2   63.98    2.39 
  -5   3  -2   63.79    2.38 
   5  -3   2   63.80    2.43 
   5  -3   2   63.65    2.38 
   5  -3   2   64.07    2.38 
   5  -3   2   64.16    2.41 
   5  -3   2   64.38    2.39 
  -6   3  -2    1.44    0.25 
  -6   3  -2    1.51    0.26 
  -6   3  -2    1.54    0.16 
   6  -3   2    1.55    0.24 
   6  -3   2    1.43    0.23 
   6  -3   2    1.58    0.38 
   6  -3   2    1.55    0.27 
   6  -3   2    1.48    0.29 
  -7   3  -2    0.89    0.32 
  -7   3  -2    1.03    0.28 
   7  -3   2    0.99    0.43 
   7  -3   2    0.97    0.29 
   7  -3   2    1.24    0.37 
   7  -3   2    1.07    0.36 
   7  -3   2    1.08    0.38 
  -8   3  -2    2.21    0.27 
  -8   3  -2    2.14    0.25 
  -8   3  -2    2.23    0.23 
   8  -3   2    2.16    0.31 
   8  -3   2    2.13    0.41 
   8  -3   2    2.16    0.23 
   8  -3   2    2.15    0.22 
   8  -3   2    2.10    0.33 
  -9   3  -2    0.18    0.28 
  -9   3  -2    0.16    0.26 
  -9   3  -2    0.16    0.25 
   9  -3   2    0.23    0.22 
   9  -3   2    0.34    0.45 
   9  -3   2    0.15    0.35 
   9  -3   2    0.23    0.37 
   9  -3   2    0.24    0.23 
 -10   3  -2    9.12    0.58 
 -10   3  -2    9.29    0.63 
 -10   3  -2    8.98    0.58 
  10  -3   2    8.93    0.79 
  10  -3   2    8.97    0.73 
  10  -3   2    8.88    0.69 
  10  -3   2    8.95    0.55 
 -11   3  -2   12.65    0.80 
 -11   3  -2   12.16    0.75 
 -11   3  -2   12.20    0.73 
  11  -3   2   12.04    0.88 
  11  -3   2   12.12    0.92 
  11  -3   2   12.18    0.65 
  11  -3   2   12.12    0.93 
 -12   3  -2    9.75    0.66 
 -12   3  -2    9.56    0.70 
  12  -3   2    9.50    0.90 
  12  -3   2    9.57    0.85 
  12  -3   2    9.88    0.87 
 -13   3  -2    2.00    0.34 
  13  -3   2    2.08    0.67 
  13  -3   2    2.12    0.58 
 -14   3  -2    4.13    0.43 
  14  -3   2    4.58    0.84 
  14  -3   2    4.23    0.90 
  15  -3   2    0.40    0.70 
  15  -3   2    0.39    0.79 
  16  -3   2    0.13    0.82 
  16  -3   2    0.24    0.92 
  16   2  -2    4.83    1.06 
 -16  -2   2    5.05    0.79 
  15   2  -2    0.02    0.80 
 -15  -2   2    0.12    0.61 
  14   2  -2    5.29    1.08 
 -14  -2   2    5.31    0.90 
  13   2  -2    0.83    0.85 
 -13  -2   2    0.85    0.66 
  12   2  -2    3.91    0.71 
 -12  -2   2    3.91    0.55 
  11   2  -2    0.99    0.59 
 -11  -2   2    0.84    0.40 
  10   2  -2    2.30    0.57 
 -10  -2   2    2.10    0.44 
   9   2  -2    0.77    0.48 
  -9  -2   2    0.54    0.29 
  -9  -2   2    0.70    0.55 
  -9  -2   2    0.59    0.32 
  -9  -2   2    0.54    0.37 
   8   2  -2    0.74    0.53 
  -8  -2   2    0.78    0.48 
  -8  -2   2    1.04    0.70 
  -8  -2   2    0.80    0.51 
  -8  -2   2    0.87    0.45 
   7   2  -2   45.52    2.26 
   7   2  -2   45.93    2.10 
  -7  -2   2   45.63    2.20 
  -7  -2   2   45.55    2.01 
  -7  -2   2   45.54    2.07 
  -7  -2   2   45.19    2.04 
   6   2  -2   41.06    1.48 
   6   2  -2   40.70    1.63 
  -6  -2   2   41.01    1.47 
  -6  -2   2   40.83    1.40 
  -6  -2   2   40.85    1.59 
   5   2  -2   16.44    0.78 
   5   2  -2   16.03    0.32 
   5   2  -2   16.01    0.58 
   5   2  -2   15.99    0.31 
  -5  -2   2   16.12    0.32 
  -5  -2   2   16.11    0.51 
  -5  -2   2   15.97    0.61 
  -5  -2   2   15.93    0.46 
  -5  -2   2   16.09    0.32 
   4   2  -2    0.12    0.12 
   4   2  -2    0.09    0.31 
   4   2  -2    0.14    0.58 
   4   2  -2    0.12    0.13 
  -4  -2   2    0.11    0.40 
  -4  -2   2    0.11    0.13 
  -4  -2   2    0.12    0.13 
  -4  -2   2    0.17    0.31 
   3   2  -2    1.81    0.57 
   3   2  -2    1.75    0.66 
   3   2  -2    1.73    0.36 
  -3  -2   2    1.80    0.36 
  -3  -2   2    1.81    0.67 
  -3  -2   2    1.85    0.34 
  -3  -2   2    2.12    0.54 
   2   2  -2   18.26    0.42 
   2   2  -2   18.68    0.52 
  -2  -2   2   18.23    0.41 
   1   2  -2   47.48    1.32 
   1   2  -2   48.38    1.44 
   1   2  -2   47.26    1.32 
   1   2  -2   47.61    1.33 
  -1  -2   2   47.30    1.32 
   0   2  -2   73.74    2.83 
   0  -2   2   78.85    2.83 
   0  -2   2   81.98    2.83 
  -1   2  -2   22.18    1.20 
   1  -2   2   22.58    1.20 
   1  -2   2   22.36    1.20 
  -2   2  -2    3.85    0.87 
   2  -2   2    3.94    0.87 
   2  -2   2    3.81    0.86 
  -3   2  -2   51.02    2.01 
   3  -2   2   50.84    2.03 
   3  -2   2   50.50    1.99 
   3  -2   2   50.74    2.00 
   3  -2   2   50.18    1.99 
   3  -2   2   50.68    1.99 
  -4   2  -2    2.02    0.20 
   4  -2   2    2.10    0.18 
   4  -2   2    2.01    0.19 
   4  -2   2    2.11    0.18 
   4  -2   2    2.02    0.19 
  -5   2  -2    1.12    0.23 
  -5   2  -2    1.14    0.22 
   5  -2   2    1.19    0.33 
   5  -2   2    1.11    0.21 
   5  -2   2    1.09    0.26 
   5  -2   2    1.08    0.21 
   5  -2   2    1.05    0.26 
  -6   2  -2    4.30    0.48 
  -6   2  -2    3.88    0.32 
  -6   2  -2    4.04    0.36 
   6  -2   2    3.98    0.38 
   6  -2   2    3.87    0.30 
   6  -2   2    3.86    0.40 
   6  -2   2    4.28    0.35 
   6  -2   2    4.24    0.48 
  -7   2  -2    9.55    0.56 
  -7   2  -2    9.17    0.46 
  -7   2  -2    9.27    0.58 
  -7   2  -2    9.24    0.50 
  -7   2  -2    9.27    0.48 
   7  -2   2    9.29    0.45 
   7  -2   2    9.31    0.46 
   7  -2   2    9.21    0.62 
   7  -2   2    9.28    0.58 
   7  -2   2    9.14    0.58 
  -8   2  -2    1.04    0.26 
  -8   2  -2    0.94    0.30 
  -8   2  -2    1.16    0.33 
  -8   2  -2    1.02    0.24 
  -8   2  -2    1.12    0.23 
   8  -2   2    1.06    0.34 
   8  -2   2    1.04    0.19 
   8  -2   2    1.19    0.34 
   8  -2   2    1.01    0.35 
   8  -2   2    0.93    0.10 
  -9   2  -2    0.02    0.23 
  -9   2  -2   -0.01    0.23 
  -9   2  -2   -0.06    0.31 
  -9   2  -2    0.14    0.38 
  -9   2  -2    0.08    0.29 
   9  -2   2    0.02    0.11 
   9  -2   2    0.05    0.36 
   9  -2   2   -0.03    0.19 
   9  -2   2    0.03    0.36 
   9  -2   2   -0.03    0.41 
 -10   2  -2    6.46    0.43 
 -10   2  -2    6.13    0.51 
 -10   2  -2    6.25    0.46 
 -10   2  -2    6.19    0.38 
  10  -2   2    6.14    0.57 
  10  -2   2    6.24    0.40 
  10  -2   2    6.14    0.56 
  10  -2   2    6.30    0.55 
  10  -2   2    6.19    0.33 
 -11   2  -2    3.17    0.47 
 -11   2  -2    2.82    0.41 
 -11   2  -2    3.74    0.69 
  11  -2   2    3.49    0.61 
  11  -2   2    3.11    0.35 
  11  -2   2    3.35    0.61 
  11  -2   2    3.32    0.63 
 -12   2  -2    1.65    0.28 
 -12   2  -2    1.75    0.42 
  12  -2   2    1.62    0.59 
  12  -2   2    1.79    0.56 
  12  -2   2    1.70    0.25 
  12  -2   2    1.79    0.56 
 -13   2  -2    3.94    0.36 
 -13   2  -2    3.87    0.52 
  13  -2   2    4.02    0.72 
  13  -2   2    4.03    0.68 
 -14   2  -2    3.21    0.33 
  14  -2   2    3.34    0.75 
  14  -2   2    3.19    0.84 
  15  -2   2    0.21    0.75 
  15  -2   2    0.19    0.79 
  16  -2   2    0.30    0.76 
  16  -2   2    0.36    0.96 
  16   1  -2    2.81    0.88 
 -16  -1   2    2.68    0.63 
  15   1  -2    0.35    0.82 
 -15  -1   2    0.18    0.61 
  14   1  -2    5.28    0.85 
 -14  -1   2    5.76    0.72 
  13   1  -2    3.10    0.79 
 -13  -1   2    3.33    0.61 
  12   1  -2    0.00    0.61 
 -12  -1   2    0.03    0.46 
  11   1  -2    7.61    0.71 
 -11  -1   2    7.71    0.59 
  10   1  -2    2.05    0.52 
 -10  -1   2    2.01    0.42 
   9   1  -2    4.61    0.54 
  -9  -1   2    4.75    0.50 
  -9  -1   2    4.67    0.48 
  -9  -1   2    4.79    0.68 
  -9  -1   2    4.67    0.42 
   8   1  -2   14.29    1.00 
  -8  -1   2   14.33    0.90 
  -8  -1   2   14.20    0.83 
  -8  -1   2   14.17    0.85 
  -8  -1   2   14.32    1.08 
   7   1  -2    2.83    0.92 
  -7  -1   2    2.94    0.83 
  -7  -1   2    2.67    0.80 
  -7  -1   2    2.83    0.78 
  -7  -1   2    2.87    1.01 
   6   1  -2    3.48    0.58 
  -6  -1   2    3.38    0.55 
  -6  -1   2    3.04    0.52 
  -6  -1   2    3.43    0.45 
  -6  -1   2    3.39    0.67 
   5   1  -2   28.39    1.07 
   5   1  -2   28.18    1.16 
  -5  -1   2   28.34    1.02 
  -5  -1   2   28.09    1.11 
  -5  -1   2   28.50    0.99 
  -5  -1   2   28.04    1.02 
   4   1  -2    7.13    0.54 
   4   1  -2    6.91    0.97 
   4   1  -2    7.15    0.55 
   4   1  -2    7.12    0.75 
  -4  -1   2    7.12    0.64 
  -4  -1   2    7.02    0.69 
  -4  -1   2    7.07    0.83 
  -4  -1   2    7.30    0.55 
  -4  -1   2    7.25    0.55 
  -4  -1   2    6.90    0.69 
   3   1  -2   29.87    4.57 
   3   1  -2   31.28    4.65 
   3   1  -2   28.89    4.69 
  -3  -1   2   28.38    4.62 
  -3  -1   2   28.90    4.68 
  -3  -1   2   29.93    4.57 
  -3  -1   2   29.69    4.57 
   2   1  -2    7.21    0.49 
  -2  -1   2    6.57    0.27 
  -2  -1   2    4.71    0.33 
  -1   1  -2    0.19    0.08 
  -3   1  -2    5.22    0.53 
  -3   1  -2    5.24    0.54 
   3  -1   2    4.70    0.56 
   3  -1   2    5.05    0.53 
   3  -1   2    4.77    0.55 
   3  -1   2    5.34    0.52 
   3  -1   2    5.01    0.56 
  -4   1  -2    4.33    0.33 
  -4   1  -2    4.41    0.35 
  -4   1  -2    4.63    0.43 
   4  -1   2    4.13    0.33 
   4  -1   2    4.17    0.28 
   4  -1   2    4.36    0.40 
   4  -1   2    4.31    0.29 
   4  -1   2    4.12    0.31 
  -5   1  -2   24.73    0.84 
  -5   1  -2   25.10    0.79 
  -5   1  -2   24.13    0.83 
   5  -1   2   24.82    0.78 
   5  -1   2   24.54    0.84 
   5  -1   2   24.55    0.85 
   5  -1   2   24.65    0.84 
  -6   1  -2   21.53    0.77 
  -6   1  -2   21.36    0.78 
  -6   1  -2   21.51    0.69 
   6  -1   2   21.49    0.81 
   6  -1   2   21.45    0.80 
   6  -1   2   21.29    0.79 
   6  -1   2   21.49    0.68 
  -7   1  -2    1.08    0.21 
  -7   1  -2    1.18    0.33 
  -7   1  -2    1.10    0.31 
   7  -1   2    1.07    0.18 
   7  -1   2    1.06    0.32 
   7  -1   2    0.99    0.09 
   7  -1   2    1.08    0.33 
   7  -1   2    1.17    0.34 
  -8   1  -2   22.30    0.91 
  -8   1  -2   22.38    0.92 
  -8   1  -2   22.21    0.77 
  -8   1  -2   22.01    0.78 
   8  -1   2   22.29    0.95 
   8  -1   2   22.51    0.93 
   8  -1   2   22.15    0.76 
   8  -1   2   21.83    0.75 
   8  -1   2   22.26    0.90 
  -9   1  -2    3.56    0.45 
  -9   1  -2    3.60    0.31 
  -9   1  -2    3.90    0.38 
  -9   1  -2    4.15    0.57 
   9  -1   2    3.53    0.27 
   9  -1   2    3.93    0.51 
   9  -1   2    3.87    0.33 
   9  -1   2    3.71    0.49 
   9  -1   2    3.83    0.49 
 -10   1  -2    0.42    0.35 
 -10   1  -2    0.42    0.21 
 -10   1  -2    0.48    0.25 
 -10   1  -2    0.38    0.36 
  10  -1   2    0.41    0.16 
  10  -1   2    0.46    0.42 
  10  -1   2    0.44    0.18 
  10  -1   2    0.43    0.46 
  10  -1   2    0.45    0.42 
 -11   1  -2    0.16    0.30 
 -11   1  -2    0.17    0.22 
 -11   1  -2    0.22    0.40 
  11  -1   2    0.22    0.18 
  11  -1   2    0.51    0.51 
 -12   1  -2    7.16    0.45 
 -12   1  -2    7.40    0.68 
  12  -1   2    7.47    0.72 
  12  -1   2    7.63    0.79 
  12  -1   2    7.30    0.72 
 -13   1  -2    0.13    0.20 
 -13   1  -2    0.15    0.45 
  13  -1   2    0.16    0.62 
  13  -1   2    0.20    0.59 
  13  -1   2   -0.07    0.52 
  14  -1   2    5.00    0.75 
  14  -1   2    5.08    0.80 
  15  -1   2    4.53    0.79 
  15  -1   2    4.50    0.85 
  16  -1   2    0.45    0.79 
  16   0  -2    0.55    0.84 
  15   0  -2    0.17    0.79 
 -15   0   2    0.13    0.56 
  14   0  -2   -0.02    0.69 
 -14   0   2    0.27    0.57 
  13   0  -2    7.96    0.78 
 -13   0   2    8.65    0.77 
  12   0  -2    2.70    0.66 
 -12   0   2    3.08    0.56 
  11   0  -2    0.11    0.55 
 -11   0   2    0.39    0.47 
 -10   0   2    2.23    0.75 
 -10   0   2    2.24    0.78 
   9   0  -2   30.60    1.18 
   9   0  -2   30.64    1.08 
  -9   0   2   30.78    1.06 
  -9   0   2   30.35    1.02 
  -9   0   2   30.63    1.29 
  -9   0   2   30.74    1.12 
   8   0  -2   14.08    0.99 
   8   0  -2   14.29    0.90 
  -8   0   2   14.22    0.88 
  -8   0   2   14.34    0.85 
  -8   0   2   14.17    1.09 
  -8   0   2   14.30    0.90 
   7   0  -2    0.86    0.40 
   7   0  -2    0.78    0.32 
  -7   0   2    0.75    0.29 
  -7   0   2    1.02    0.33 
  -7   0   2    0.85    0.27 
  -7   0   2    0.94    0.52 
   6   0  -2    5.58    0.53 
   6   0  -2    5.61    0.44 
  -6   0   2    5.57    0.48 
  -6   0   2    5.49    0.45 
  -6   0   2    5.53    0.43 
  -6   0   2    5.48    0.62 
   5   0  -2   26.56    1.07 
   5   0  -2   26.86    1.12 
  -5   0   2   26.87    1.09 
  -5   0   2   26.77    1.06 
  -5   0   2   26.75    1.23 
  -5   0   2   26.67    1.07 
   4   0  -2   14.15    2.90 
  -4   0   2   13.77    2.87 
  -4   0   2   13.90    2.84 
  -4   0   2   13.65    2.79 
  -4   0   2   13.34    2.94 
  -4   0   2   13.22    2.86 
  -4   0   2   14.79    2.79 
   3   0  -2   10.05    0.79 
   3   0  -2   10.07    0.93 
   3   0  -2    9.91    0.79 
   3   0  -2    9.74    0.88 
   3   0  -2    9.55    1.00 
  -3   0   2    9.65    0.99 
  -3   0   2    9.85    0.79 
  -3   0   2   10.07    0.79 
  -3   0   2    9.86    0.85 
  -3   0   2    9.60    0.88 
   2   0  -2   98.69    3.35 
   2   0  -2   90.92    3.34 
   2   0  -2   94.03    3.30 
  -2   0   2   85.96    3.38 
  -2   0   2   90.91    3.30 
   0   0   2    9.09    0.35 
  -1   0  -2    8.42    0.33 
  -3   0  -2   26.67    1.01 
  -3   0  -2   26.54    1.02 
  -3   0  -2   26.68    0.97 
  -3   0  -2   26.78    0.97 
   3   0   2   26.38    1.00 
   3   0   2   26.76    0.96 
   3   0   2   26.65    1.02 
   3   0   2   26.48    1.01 
  -4   0  -2  133.63    4.55 
  -4   0  -2  133.83    4.55 
  -4   0  -2  134.61    4.51 
  -4   0  -2  134.42    4.51 
   4   0   2  134.09    4.55 
   4   0   2  133.32    4.55 
   4   0   2  133.90    4.51 
   4   0   2  133.10    4.55 
  -5   0  -2   17.47    1.07 
  -5   0  -2   17.60    1.07 
  -5   0  -2   17.68    0.99 
  -5   0  -2   17.69    0.99 
   5   0   2   17.50    0.98 
   5   0   2   17.47    1.07 
   5   0   2   17.54    1.07 
   5   0   2   17.67    1.07 
  -6   0  -2    3.73    0.30 
  -6   0  -2    3.67    0.39 
  -6   0  -2    3.78    0.41 
  -6   0  -2    3.64    0.31 
   6   0   2    3.75    0.42 
   6   0   2    3.77    0.41 
   6   0   2    3.70    0.28 
   6   0   2    3.66    0.29 
   6   0   2    3.71    0.40 
  -7   0  -2    0.14    0.32 
  -7   0  -2    0.23    0.33 
  -7   0  -2    0.24    0.18 
   7   0   2    0.21    0.16 
   7   0   2    0.25    0.15 
   7   0   2    0.19    0.33 
   7   0   2    0.18    0.33 
   7   0   2    0.27    0.36 
  -8   0  -2   15.24    0.90 
  -8   0  -2   15.03    0.78 
  -8   0  -2   15.26    0.95 
   8   0   2   15.14    0.76 
   8   0   2   15.31    0.98 
   8   0   2   15.34    0.92 
   8   0   2   15.43    0.98 
   8   0   2   15.08    0.76 
  -9   0  -2    2.36    0.61 
  -9   0  -2    1.96    0.78 
  -9   0  -2    2.24    0.81 
  -9   0  -2    2.35    1.01 
  -9   0  -2    1.74    0.59 
   9   0   2    1.80    0.56 
   9   0   2    2.13    0.83 
   9   0   2    2.19    0.82 
   9   0   2    2.08    0.57 
   9   0   2    2.13    0.85 
 -10   0  -2   22.61    0.96 
 -10   0  -2   22.47    0.76 
 -10   0  -2   22.80    1.22 
 -10   0  -2   22.43    0.76 
  10   0   2   22.72    1.06 
  10   0   2   22.27    0.95 
  10   0   2   22.30    0.73 
  10   0   2   22.94    1.04 
  10   0   2   22.48    0.72 
 -11   0  -2    1.91    0.29 
 -11   0  -2    1.79    0.45 
 -11   0  -2    1.80    0.21 
  11   0   2    1.74    0.56 
  11   0   2    1.89    0.53 
  11   0   2    1.81    0.54 
 -12   0  -2    6.13    0.56 
 -12   0  -2    6.30    0.41 
 -12   0  -2    6.00    0.27 
  12   0   2    6.21    0.68 
  12   0   2    6.17    0.68 
  12   0   2    6.08    0.66 
 -13   0  -2    5.76    0.73 
  13   0   2    5.79    0.80 
  13   0   2    5.57    0.74 
  13   0   2    5.23    0.73 
 -14   0  -2    0.37    0.57 
  14   0   2    0.08    0.65 
  14   0   2    0.08    0.64 
  15   0   2    5.57    0.86 
  15   0   2    5.39    0.82 
  16   0   2    0.23    0.78 
  16   0   2   -0.04    0.74 
  16  -1  -2    0.58    0.79 
  15  -1  -2    1.80    0.76 
 -15   1   2    2.03    0.73 
  14  -1  -2    2.17    0.73 
 -14   1   2    2.32    0.59 
  13  -1  -2    2.80    0.68 
 -13   1   2    3.03    0.58 
  12  -1  -2    0.59    0.56 
  12  -1  -2    0.68    0.59 
 -12   1   2    0.62    0.51 
  11  -1  -2   15.99    1.03 
  11  -1  -2   16.07    0.93 
 -11   1   2   15.93    0.89 
  10  -1  -2    1.15    0.47 
  10  -1  -2    1.18    0.52 
 -10   1   2    1.34    0.45 
 -10   1   2    1.19    0.33 
 -10   1   2    1.35    0.45 
   9  -1  -2    1.08    0.41 
   9  -1  -2    0.93    0.45 
  -9   1   2    1.19    0.41 
  -9   1   2    0.85    0.51 
  -9   1   2    0.92    0.28 
  -9   1   2    1.02    0.38 
   8  -1  -2   12.78    0.70 
   8  -1  -2   12.64    0.59 
  -8   1   2   12.94    0.55 
  -8   1   2   12.59    0.38 
  -8   1   2   12.93    0.58 
  -8   1   2   12.73    0.76 
  -8   1   2   13.20    0.65 
   7  -1  -2    0.27    0.38 
   7  -1  -2    0.22    0.31 
  -7   1   2    0.17    0.11 
  -7   1   2    0.40    0.32 
  -7   1   2    0.21    0.46 
  -7   1   2    0.37    0.30 
  -7   1   2    0.30    0.26 
   6  -1  -2   28.48    1.16 
   6  -1  -2   28.53    1.26 
   6  -1  -2   28.55    1.34 
  -6   1   2   28.66    1.25 
  -6   1   2   27.94    1.16 
  -6   1   2   27.88    1.16 
  -6   1   2   27.97    1.41 
  -6   1   2   28.87    1.26 
  -6   1   2   28.11    1.27 
   5  -1  -2    1.63    0.32 
   5  -1  -2    1.62    0.14 
   5  -1  -2    1.65    0.14 
   5  -1  -2    1.59    0.28 
  -5   1   2    1.60    0.15 
  -5   1   2    1.63    0.15 
  -5   1   2    1.56    0.43 
  -5   1   2    1.69    0.28 
  -5   1   2    1.76    0.29 
  -5   1   2    1.67    0.23 
   4  -1  -2    7.94    0.35 
   4  -1  -2    7.84    0.34 
   4  -1  -2    7.33    0.41 
  -4   1   2    7.50    0.47 
  -4   1   2    7.44    0.35 
  -4   1   2    7.68    0.35 
   3  -1  -2   13.95    0.32 
   3  -1  -2   13.76    0.22 
   3  -1  -2   13.97    0.35 
   3  -1  -2   13.83    0.23 
   3  -1  -2   13.81    0.26 
  -3   1   2   13.79    0.23 
  -3   1   2   13.86    0.26 
  -3   1   2   13.92    0.29 
  -3   1   2   13.74    0.22 
   2  -1  -2   10.56    0.41 
  -1   1   2    7.66    0.31 
   0   1   2    4.81    0.21 
  -1  -1  -2   50.48    1.83 
  -2  -1  -2    6.17    0.33 
  -2  -1  -2    6.59    0.36 
  -2  -1  -2    6.66    0.35 
  -2  -1  -2    7.66    0.30 
   2   1   2    7.42    0.31 
  -3  -1  -2  223.63    7.34 
  -3  -1  -2  222.50    7.34 
  -3  -1  -2  222.98    7.38 
  -3  -1  -2  220.71    7.37 
  -3  -1  -2  221.70    7.38 
   3   1   2  223.94    7.34 
   3   1   2  222.45    7.37 
   3   1   2  221.82    7.38 
   3   1   2  223.11    7.38 
  -4  -1  -2  224.56    6.79 
  -4  -1  -2  224.19    6.87 
  -4  -1  -2  223.86    6.83 
  -4  -1  -2  225.30    6.85 
  -4  -1  -2  225.33    6.79 
   4   1   2  224.63    6.85 
   4   1   2  224.62    6.79 
   4   1   2  223.76    6.84 
   4   1   2  223.94    6.85 
  -5  -1  -2   22.05    0.76 
  -5  -1  -2   22.00    0.94 
  -5  -1  -2   22.08    0.76 
  -5  -1  -2   21.78    0.83 
  -5  -1  -2   22.03    0.86 
   5   1   2   21.95    0.88 
   5   1   2   21.96    0.84 
   5   1   2   22.09    0.75 
   5   1   2   22.11    0.75 
   5   1   2   21.99    0.88 
  -6  -1  -2   37.83    1.27 
  -6  -1  -2   37.54    1.39 
  -6  -1  -2   37.30    1.35 
  -6  -1  -2   37.58    1.47 
  -6  -1  -2   37.47    1.27 
   6   1   2   37.38    1.36 
   6   1   2   37.32    1.39 
   6   1   2   37.54    1.26 
   6   1   2   37.45    1.39 
   6   1   2   37.56    1.26 
  -7  -1  -2    3.38    0.37 
  -7  -1  -2    3.30    0.17 
  -7  -1  -2    3.32    0.50 
  -7  -1  -2    3.31    0.33 
  -7  -1  -2    3.31    0.17 
   7   1   2    3.28    0.36 
   7   1   2    3.31    0.15 
   7   1   2    3.31    0.15 
   7   1   2    3.32    0.35 
   7   1   2    3.36    0.39 
  -8  -1  -2    9.06    0.80 
  -8  -1  -2    9.12    0.62 
  -8  -1  -2    9.07    0.79 
  -8  -1  -2    9.29    1.00 
   8   1   2    9.48    0.83 
   8   1   2    9.34    0.85 
   8   1   2    9.22    0.86 
   8   1   2    9.13    0.59 
   8   1   2    9.09    0.59 
  -9  -1  -2    4.82    0.28 
  -9  -1  -2    5.04    0.68 
  -9  -1  -2    4.83    0.49 
  -9  -1  -2    4.81    0.45 
   9   1   2    4.89    0.52 
   9   1   2    4.74    0.47 
   9   1   2    4.84    0.51 
 -10  -1  -2   19.34    1.09 
 -10  -1  -2   18.83    0.88 
 -10  -1  -2   18.89    0.64 
  10   1   2   18.74    0.97 
  10   1   2   19.03    0.94 
  10   1   2   18.77    0.92 
  11   1   2   10.45    0.76 
  11   1   2   10.59    0.81 
  11   1   2   10.82    0.79 
  12   1   2    1.45    0.58 
  12   1   2    1.45    0.58 
  12   1   2    1.67    0.59 
 -13  -1  -2    6.54    0.72 
  13   1   2    6.19    0.80 
  13   1   2    6.60    0.81 
  13   1   2    6.54    0.82 
 -14  -1  -2    1.58    0.58 
  14   1   2    1.28    0.68 
  14   1   2    1.27    0.62 
  14   1   2    1.43    0.68 
 -15  -1  -2    2.34    0.66 
  15   1   2    2.09    0.80 
  15   1   2    2.18    0.72 
  16   1   2    1.69    0.73 
  16   1   2    1.41    0.84 
  16  -2  -2    3.90    0.83 
  15  -2  -2    2.49    0.80 
  14  -2  -2    0.06    0.66 
  14  -2  -2    0.02    0.64 
 -14   2   2    0.10    0.59 
  13  -2  -2    9.52    0.99 
  13  -2  -2    8.83    0.92 
 -13   2   2    9.25    0.93 
  12  -2  -2   -0.09    0.55 
  12  -2  -2    0.22    0.56 
 -12   2   2   -0.02    0.49 
  11  -2  -2   10.33    1.21 
  11  -2  -2   10.40    1.13 
 -11   2   2   10.75    1.11 
  10  -2  -2    2.24    0.54 
  10  -2  -2    2.19    0.50 
 -10   2   2    2.08    0.43 
 -10   2   2    1.95    0.38 
 -10   2   2    1.95    0.22 
 -10   2   2    1.99    0.20 
   9  -2  -2    0.93    0.40 
   9  -2  -2    0.94    0.37 
  -9   2   2    1.00    0.35 
  -9   2   2    1.06    0.28 
  -9   2   2    0.95    0.15 
  -9   2   2    0.95    0.16 
  -9   2   2    1.08    0.36 
   8  -2  -2    0.41    0.14 
   8  -2  -2    0.49    0.38 
   8  -2  -2    0.46    0.15 
   8  -2  -2    0.45    0.35 
  -8   2   2    0.49    0.32 
  -8   2   2    0.50    0.27 
  -8   2   2    0.41    0.15 
  -8   2   2    0.43    0.16 
  -8   2   2    0.51    0.33 
   7  -2  -2    6.37    0.45 
   7  -2  -2    6.17    0.48 
   7  -2  -2    6.23    0.31 
  -7   2   2    6.20    0.31 
  -7   2   2    6.21    0.32 
  -7   2   2    6.41    0.48 
  -7   2   2    6.31    0.43 
  -7   2   2    6.49    0.44 
   6  -2  -2   54.09    1.70 
   6  -2  -2   53.56    1.70 
   6  -2  -2   54.16    1.84 
   6  -2  -2   53.45    1.77 
  -6   2   2   53.35    1.70 
  -6   2   2   52.67    1.77 
  -6   2   2   53.82    1.71 
  -6   2   2   53.61    1.77 
  -6   2   2   53.60    1.76 
   5  -2  -2    2.34    0.19 
   5  -2  -2    2.42    0.29 
   5  -2  -2    2.40    0.34 
   5  -2  -2    2.29    0.18 
   5  -2  -2    2.38    0.29 
  -5   2   2    2.46    0.30 
  -5   2   2    2.46    0.26 
  -5   2   2    2.37    0.20 
  -5   2   2    2.47    0.30 
  -5   2   2    2.37    0.20 
   4  -2  -2    5.99    0.15 
   4  -2  -2    6.01    0.24 
  -4   2   2    6.01    0.18 
  -4   2   2    6.12    0.21 
  -4   2   2    6.10    0.24 
  -4   2   2    6.05    0.17 
   3  -2  -2   82.84    2.24 
   3  -2  -2   82.83    2.24 
   3  -2  -2   83.16    2.26 
   3  -2  -2   83.24    2.29 
  -3   2   2   82.69    2.26 
  -3   2   2   83.11    2.24 
  -3   2   2   82.84    2.23 
  -3   2   2   82.79    2.24 
   2  -2  -2    7.42    0.17 
  -2   2   2    7.34    0.15 
  -2   2   2    7.46    0.17 
  -2   2   2    7.51    0.14 
  -2   2   2    7.45    0.19 
  -2  -2  -2   31.70    1.19 
  -2  -2  -2   32.85    1.25 
  -2  -2  -2   32.83    1.22 
   2   2   2   32.56    1.19 
  -3  -2  -2  134.33    3.88 
  -3  -2  -2  133.95    3.86 
  -3  -2  -2  134.33    3.88 
  -3  -2  -2  134.54    3.82 
  -3  -2  -2  134.08    3.82 
   3   2   2  133.72    3.85 
   3   2   2  134.85    3.82 
   3   2   2  133.78    3.87 
   3   2   2  133.60    3.88 
   3   2   2  134.52    3.88 
  -4  -2  -2  996.02   30.52 
  -4  -2  -2  999.51   30.56 
  -4  -2  -2  999.00   30.53 
   4   2   2  994.87   30.52 
   4   2   2  994.25   30.63 
   4   2   2 1000.00   30.53 
  -5  -2  -2    8.43    0.32 
  -5  -2  -2    8.41    0.41 
  -5  -2  -2    8.44    0.31 
  -5  -2  -2    8.53    0.46 
  -5  -2  -2    8.40    0.57 
   5   2   2    8.53    0.45 
   5   2   2    8.43    0.30 
   5   2   2    8.47    0.31 
   5   2   2    8.40    0.51 
   5   2   2    8.45    0.46 
  -6  -2  -2    0.07    0.42 
  -6  -2  -2    0.12    0.14 
  -6  -2  -2    0.09    0.31 
  -6  -2  -2    0.12    0.14 
  -6  -2  -2    0.02    0.31 
   6   2   2    0.13    0.31 
   6   2   2    0.12    0.33 
   6   2   2    0.14    0.12 
   6   2   2    0.12    0.32 
   6   2   2    0.13    0.12 
  -7  -2  -2   10.36    0.96 
  -7  -2  -2    9.90    0.95 
  -7  -2  -2    9.96    1.11 
  -7  -2  -2    9.94    1.23 
  -7  -2  -2   10.57    1.14 
   7   2   2    9.62    1.12 
   7   2   2    9.90    0.93 
   7   2   2    9.66    1.13 
   7   2   2   10.02    0.94 
   7   2   2   10.27    1.09 
  -8  -2  -2   48.94    2.27 
  -8  -2  -2   48.60    2.41 
  -8  -2  -2   48.50    2.52 
  -8  -2  -2   48.52    2.38 
  -8  -2  -2   48.95    2.27 
   8   2   2   48.92    2.41 
   8   2   2   48.52    2.45 
   8   2   2   48.42    2.25 
   8   2   2   48.43    2.43 
  -9  -2  -2   14.05    0.84 
  -9  -2  -2   14.26    0.97 
  -9  -2  -2   14.21    0.55 
  -9  -2  -2   13.92    0.79 
   9   2   2   14.16    0.88 
   9   2   2   13.99    0.85 
   9   2   2   14.12    0.82 
 -10  -2  -2    3.15    0.65 
 -10  -2  -2    3.11    0.17 
  10   2   2    3.06    0.46 
  10   2   2    3.07    0.51 
  10   2   2    3.09    0.51 
 -11  -2  -2    1.11    0.86 
  11   2   2    1.17    0.55 
  11   2   2    1.18    0.53 
  11   2   2    1.03    0.48 
  12   2   2    3.92    0.71 
  12   2   2    3.81    0.74 
  12   2   2    3.84    0.76 
  13   2   2    0.17    0.62 
  13   2   2    0.02    0.63 
  13   2   2    0.28    0.83 
 -14  -2  -2    0.36    0.59 
  14   2   2    0.25    0.72 
  14   2   2    0.10    0.66 
  14   2   2    0.16    0.69 
 -15  -2  -2    0.19    0.60 
  15   2   2    0.11    0.71 
  16   2   2    3.63    0.85 
  16  -3  -2    0.46    0.81 
  15  -3  -2    4.46    0.78 
  15  -3  -2    4.38    0.80 
  14  -3  -2    0.22    0.73 
  14  -3  -2    0.19    0.62 
  13  -3  -2    0.33    0.65 
  13  -3  -2    0.15    0.58 
 -13   3   2    0.30    0.53 
  12  -3  -2    1.33    0.60 
  12  -3  -2    1.11    0.57 
 -12   3   2    1.15    0.51 
 -12   3   2    1.19    0.22 
 -12   3   2    1.18    0.26 
  11  -3  -2   16.26    0.97 
  11  -3  -2   16.12    0.88 
 -11   3   2   16.30    0.85 
 -11   3   2   16.04    0.81 
 -11   3   2   16.48    0.63 
 -11   3   2   16.26    0.63 
  10  -3  -2   12.60    0.51 
  10  -3  -2   12.66    0.52 
  10  -3  -2   12.58    0.83 
  10  -3  -2   12.73    0.77 
 -10   3   2   12.65    0.73 
 -10   3   2   12.46    0.55 
 -10   3   2   12.67    0.53 
 -10   3   2   12.79    0.77 
 -10   3   2   12.37    0.68 
   9  -3  -2    2.03    0.39 
   9  -3  -2    2.05    0.18 
   9  -3  -2    2.08    0.19 
   9  -3  -2    2.08    0.40 
  -9   3   2    2.08    0.34 
  -9   3   2    2.10    0.37 
  -9   3   2    2.03    0.21 
  -9   3   2    2.10    0.20 
  -9   3   2    2.08    0.29 
   8  -3  -2   25.29    1.08 
   8  -3  -2   25.36    0.97 
   8  -3  -2   25.34    1.15 
  -8   3   2   25.48    0.99 
  -8   3   2   25.38    0.98 
  -8   3   2   25.51    1.06 
  -8   3   2   25.44    1.05 
  -8   3   2   25.56    1.08 
   7  -3  -2    6.38    0.43 
   7  -3  -2    6.30    0.33 
   7  -3  -2    6.34    0.48 
  -7   3   2    6.34    0.45 
  -7   3   2    6.34    0.35 
  -7   3   2    6.33    0.44 
  -7   3   2    6.35    0.34 
  -7   3   2    6.26    0.38 
   6  -3  -2    1.90    0.33 
   6  -3  -2    1.99    0.23 
   6  -3  -2    1.87    0.35 
  -6   3   2    2.03    0.25 
  -6   3   2    2.08    0.33 
  -6   3   2    1.99    0.32 
  -6   3   2    2.06    0.31 
  -6   3   2    1.95    0.23 
   5  -3  -2    4.72    0.39 
   5  -3  -2    4.75    0.55 
   5  -3  -2    4.74    0.43 
  -5   3   2    4.71    0.39 
  -5   3   2    4.73    0.45 
  -5   3   2    4.65    0.39 
  -5   3   2    4.81    0.44 
  -5   3   2    4.41    0.43 
   4  -3  -2    5.18    0.18 
   4  -3  -2    5.20    0.18 
   4  -3  -2    5.21    0.22 
   4  -3  -2    5.28    0.27 
   4  -3  -2    5.23    0.22 
  -4   3   2    5.22    0.19 
  -4   3   2    5.15    0.18 
  -4   3   2    5.12    0.21 
  -4   3   2    5.17    0.20 
  -4   3   2    5.14    0.19 
   3  -3  -2  167.03    4.79 
   3  -3  -2  169.83    4.80 
   3  -3  -2  167.02    4.79 
   3  -3  -2  168.35    4.79 
   3  -3  -2  169.97    4.82 
  -3   3   2  167.07    4.79 
  -3   3   2  167.82    4.79 
  -3   3   2  168.10    4.79 
   2  -3  -2   12.25    0.70 
   2  -3  -2   12.25    0.70 
  -2   3   2   12.27    0.69 
  -2   3   2   12.26    0.70 
   1  -3  -2  202.69    5.88 
   1  -3  -2  202.92    5.88 
   1  -3  -2  202.77    5.89 
  -1   3   2  199.11    5.87 
  -1   3   2  202.89    5.88 
   0  -3  -2   21.77    0.79 
   0   3   2   17.71    0.78 
   0   3   2   22.27    0.79 
  -1  -3  -2   17.70    0.52 
  -1  -3  -2   17.74    0.54 
   1   3   2   17.51    0.51 
   1   3   2   17.72    0.51 
   1   3   2   17.19    0.51 
  -2  -3  -2   12.28    0.49 
  -2  -3  -2   12.35    0.56 
  -2  -3  -2   12.19    0.55 
  -2  -3  -2   12.21    0.48 
   2   3   2   12.19    0.57 
   2   3   2   12.26    0.49 
   2   3   2   12.18    0.49 
  -3  -3  -2   14.21    0.39 
  -3  -3  -2   14.27    0.26 
  -3  -3  -2   14.06    0.41 
  -3  -3  -2   14.27    0.26 
   3   3   2   14.23    0.28 
   3   3   2   14.28    0.32 
   3   3   2   14.09    0.37 
  -4  -3  -2    1.94    0.47 
  -4  -3  -2    1.87    0.25 
  -4  -3  -2    2.00    0.37 
  -4  -3  -2    1.80    0.39 
  -4  -3  -2    1.86    0.26 
   4   3   2    1.72    0.41 
   4   3   2    1.92    0.28 
   4   3   2    1.81    0.38 
   4   3   2    2.04    0.49 
   4   3   2    1.86    0.38 
  -5  -3  -2    2.75    0.15 
  -5  -3  -2    2.89    0.39 
  -5  -3  -2    2.79    0.15 
  -5  -3  -2    2.59    0.32 
  -5  -3  -2    2.89    0.31 
   5   3   2    2.77    0.36 
   5   3   2    2.69    0.32 
   5   3   2    2.82    0.28 
   5   3   2    2.85    0.31 
   5   3   2    2.76    0.11 
  -6  -3  -2    3.12    0.22 
  -6  -3  -2    3.17    0.23 
  -6  -3  -2    3.01    0.42 
  -6  -3  -2    3.17    0.40 
  -6  -3  -2    3.23    0.54 
   6   3   2    3.17    0.25 
   6   3   2    3.10    0.21 
   6   3   2    2.96    0.40 
   6   3   2    3.16    0.41 
   6   3   2    3.09    0.51 
   6   3   2    3.14    0.42 
  -7  -3  -2   47.50    2.48 
  -7  -3  -2   50.20    2.61 
  -7  -3  -2   49.08    2.48 
  -7  -3  -2   47.81    2.70 
   7   3   2   46.94    2.47 
   7   3   2   47.97    2.63 
   7   3   2   47.72    2.64 
  -8  -3  -2   87.80    3.66 
  -8  -3  -2   88.66    3.52 
  -8  -3  -2   89.26    3.52 
  -8  -3  -2   88.59    3.64 
  -8  -3  -2   88.99    3.75 
   8   3   2   88.38    3.64 
   8   3   2   88.52    3.51 
   8   3   2   89.06    3.69 
   8   3   2   89.30    3.71 
   8   3   2   88.39    3.51 
  -9  -3  -2    3.79    0.52 
  -9  -3  -2    3.58    0.24 
  -9  -3  -2    3.80    0.70 
  -9  -3  -2    3.60    0.22 
   9   3   2    3.63    0.47 
   9   3   2    3.63    0.53 
   9   3   2    3.56    0.52 
 -10  -3  -2    0.15    0.13 
 -10  -3  -2    0.44    0.66 
  10   3   2    0.19    0.45 
  10   3   2    0.25    0.48 
  10   3   2    0.16    0.48 
 -11  -3  -2   17.12    1.27 
  11   3   2   17.11    0.85 
  11   3   2   16.71    0.85 
  11   3   2   17.01    0.92 
  12   3   2    5.24    0.67 
  12   3   2    5.34    0.76 
  12   3   2    5.05    0.74 
  13   3   2    0.07    0.63 
  13   3   2   -0.12    0.61 
 -14  -3  -2    0.52    0.58 
  14   3   2    0.57    0.74 
  14   3   2    0.27    0.66 
 -15  -3  -2    5.99    0.75 
  15   3   2    6.10    0.92 
 -16  -3  -2    1.49    0.65 
  16   3   2    1.35    0.93 
  16  -4  -2    2.50    0.84 
  16  -4  -2    2.35    0.80 
  15  -4  -2    0.38    0.77 
  15  -4  -2    0.51    0.66 
  14  -4  -2    1.11    0.72 
  14  -4  -2    0.93    0.66 
  13  -4  -2    4.59    0.61 
  13  -4  -2    4.72    0.64 
 -13   4   2    4.70    0.55 
 -13   4   2    4.70    0.33 
  12  -4  -2    1.18    0.57 
  12  -4  -2    0.98    0.54 
  12  -4  -2    0.98    0.22 
 -12   4   2    0.99    0.28 
 -12   4   2    0.96    0.43 
 -12   4   2    0.84    0.47 
  11  -4  -2    0.58    0.48 
  11  -4  -2    0.74    0.23 
  11  -4  -2    0.67    0.49 
  11  -4  -2    0.74    0.21 
 -11   4   2    0.72    0.24 
 -11   4   2    0.73    0.27 
 -11   4   2    0.84    0.43 
 -11   4   2    0.68    0.40 
  10  -4  -2   34.95    1.26 
  10  -4  -2   34.32    1.46 
  10  -4  -2   34.75    1.27 
  10  -4  -2   35.11    1.46 
 -10   4   2   34.55    1.35 
 -10   4   2   34.99    1.28 
 -10   4   2   33.99    1.36 
 -10   4   2   35.03    1.39 
 -10   4   2   34.51    1.28 
   9  -4  -2    1.98    0.14 
   9  -4  -2    2.12    0.21 
   9  -4  -2    1.99    0.39 
   9  -4  -2    2.12    0.41 
  -9   4   2    2.14    0.23 
  -9   4   2    2.11    0.32 
  -9   4   2    2.16    0.23 
  -9   4   2    1.86    0.29 
  -9   4   2    2.06    0.32 
   8  -4  -2    0.55    0.22 
   8  -4  -2    0.47    0.35 
   8  -4  -2    0.48    0.36 
  -8   4   2    0.52    0.22 
  -8   4   2    0.55    0.30 
  -8   4   2    0.52    0.23 
  -8   4   2    0.58    0.31 
  -8   4   2    0.35    0.28 
   7  -4  -2   47.32    3.28 
   7  -4  -2   46.76    3.32 
   7  -4  -2   47.24    3.28 
   7  -4  -2   46.78    3.37 
  -7   4   2   46.34    3.28 
  -7   4   2   46.97    3.30 
  -7   4   2   46.66    3.28 
  -7   4   2   47.11    3.31 
   6  -4  -2    2.31    0.41 
   6  -4  -2    2.19    0.42 
   6  -4  -2    2.26    0.57 
   6  -4  -2    2.22    0.51 
   6  -4  -2    2.24    0.42 
  -6   4   2    2.31    0.45 
  -6   4   2    2.34    0.43 
  -6   4   2    1.95    0.42 
  -6   4   2    2.25    0.43 
   5  -4  -2   43.68    1.56 
   5  -4  -2   43.37    1.49 
   5  -4  -2   43.48    1.49 
   5  -4  -2   43.68    1.50 
   5  -4  -2   43.47    1.52 
  -5   4   2   43.03    1.49 
  -5   4   2   43.48    1.50 
  -5   4   2   43.58    1.50 
  -5   4   2   43.57    1.49 
   4  -4  -2   25.87    2.80 
   4  -4  -2   25.32    2.76 
   4  -4  -2   25.56    2.76 
   4  -4  -2   25.89    2.76 
   4  -4  -2   25.78    2.76 
  -4   4   2   25.41    2.76 
  -4   4   2   24.94    2.75 
  -4   4   2   25.35    2.76 
  -4   4   2   25.33    2.74 
   3  -4  -2   46.20    1.52 
   3  -4  -2   46.34    1.52 
   3  -4  -2   46.28    1.51 
   3  -4  -2   46.19    1.52 
  -3   4   2   46.16    1.51 
  -3   4   2   46.08    1.53 
  -3   4   2   46.18    1.52 
   2  -4  -2   12.50    1.63 
   2  -4  -2   12.84    1.62 
   2  -4  -2   12.55    1.62 
  -2   4   2   12.54    1.63 
  -2   4   2   12.43    1.63 
   1  -4  -2   11.11    0.61 
   1  -4  -2   11.11    0.62 
   1  -4  -2   10.95    0.60 
  -1   4   2   11.12    0.55 
  -1   4   2   11.00    0.59 
  -1   4   2   10.89    0.62 
   0  -4  -2    7.36    0.39 
   0  -4  -2    7.20    0.32 
   0   4   2    7.22    0.32 
   0   4   2    7.30    0.38 
   0   4   2    7.26    0.36 
  -1  -4  -2   31.87    1.03 
  -1  -4  -2   32.08    1.03 
  -1  -4  -2   32.18    1.06 
   1   4   2   32.06    1.03 
   1   4   2   31.87    1.05 
   1   4   2   32.01    1.03 
  -2  -4  -2    7.35    0.43 
  -2  -4  -2    7.44    0.48 
  -2  -4  -2    7.17    0.55 
   2   4   2    7.33    0.45 
  -3  -4  -2    1.26    0.33 
  -3  -4  -2    1.50    0.31 
  -3  -4  -2    1.30    0.21 
  -3  -4  -2    1.30    0.21 
   3   4   2    1.43    0.20 
   3   4   2    1.44    0.42 
   3   4   2    1.24    0.33 
   3   4   2    1.29    0.20 
  -4  -4  -2   25.59    1.00 
  -4  -4  -2   25.58    0.93 
  -4  -4  -2   25.64    0.88 
  -4  -4  -2   25.63    0.97 
  -4  -4  -2   25.59    0.88 
   4   4   2   25.58    0.98 
   4   4   2   25.57    0.88 
   4   4   2   25.58    1.03 
  -5  -4  -2    3.86    0.63 
  -5  -4  -2    3.73    0.51 
  -5  -4  -2    3.75    0.59 
  -5  -4  -2    3.82    0.40 
  -5  -4  -2    3.68    0.41 
   5   4   2    3.74    0.39 
   5   4   2    3.81    0.61 
   5   4   2    3.87    0.61 
   5   4   2    3.83    0.62 
  -6  -4  -2   38.22    1.27 
  -6  -4  -2   38.02    1.20 
  -6  -4  -2   38.08    1.10 
  -6  -4  -2   38.04    1.34 
  -6  -4  -2   38.26    1.11 
   6   4   2   38.35    1.10 
   6   4   2   38.02    1.25 
   6   4   2   38.26    1.26 
   6   4   2   37.87    1.30 
  -7  -4  -2    0.17    0.38 
  -7  -4  -2    0.20    0.33 
  -7  -4  -2    0.25    0.18 
  -7  -4  -2    0.18    0.51 
  -7  -4  -2    0.26    0.17 
   7   4   2    0.25    0.16 
   7   4   2    0.27    0.43 
   7   4   2    0.31    0.16 
   7   4   2    0.24    0.41 
   7   4   2    0.39    0.51 
  -8  -4  -2   47.18    1.84 
  -8  -4  -2   46.98    2.10 
  -8  -4  -2   46.79    2.01 
  -8  -4  -2   47.10    1.83 
  -8  -4  -2   46.61    1.95 
   8   4   2   47.01    1.83 
   8   4   2   47.06    2.03 
   8   4   2   46.82    2.03 
   8   4   2   47.11    1.83 
  -9  -4  -2    5.94    0.33 
  -9  -4  -2    6.35    0.78 
  -9  -4  -2    6.09    0.33 
   9   4   2    5.97    0.58 
   9   4   2    6.11    0.61 
 -10  -4  -2    1.50    0.21 
 -10  -4  -2    1.52    0.68 
  10   4   2    1.66    0.60 
  10   4   2    1.23    0.48 
 -11  -4  -2   21.87    1.59 
  11   4   2   22.43    1.25 
  11   4   2   22.44    1.29 
  12   4   2    6.58    0.86 
  12   4   2    7.36    1.02 
  13   4   2    2.76    0.75 
  13   4   2    2.39    0.62 
  14   4   2   11.36    1.01 
  14   4   2   11.87    1.09 
 -15  -4  -2    1.53    0.63 
  15   4   2    1.61    0.73 
 -16  -4  -2    3.73    0.77 
  16   4   2    3.11    0.95 
  15  -5  -2   -0.07    0.73 
  15  -5  -2    0.07    0.69 
  14  -5  -2    0.58    0.56 
  14  -5  -2    0.77    0.76 
 -14   5   2    0.62    0.32 
  13  -5  -2    2.18    0.69 
  13  -5  -2    2.00    0.62 
 -13   5   2    2.05    0.34 
  12  -5  -2    0.85    0.53 
  12  -5  -2    0.71    0.54 
 -12   5   2    0.73    0.31 
 -12   5   2    0.70    0.34 
  11  -5  -2    1.76    0.25 
  11  -5  -2    1.91    0.54 
  11  -5  -2    1.84    0.53 
 -11   5   2    1.78    0.38 
 -11   5   2    1.77    0.34 
 -11   5   2    1.96    0.46 
 -11   5   2    1.71    0.33 
  10  -5  -2    0.15    0.43 
  10  -5  -2    0.02    0.45 
  10  -5  -2    0.06    0.10 
 -10   5   2   -0.04    0.28 
 -10   5   2    0.02    0.36 
 -10   5   2    0.06    0.27 
 -10   5   2    0.03    0.25 
   9  -5  -2    9.64    0.77 
   9  -5  -2    9.65    0.56 
   9  -5  -2    9.69    0.69 
  -9   5   2    9.45    0.59 
  -9   5   2    9.32    0.56 
  -9   5   2    9.75    0.63 
  -9   5   2    9.86    0.55 
   8  -5  -2    0.30    0.22 
   8  -5  -2    0.33    0.35 
   8  -5  -2    0.43    0.36 
  -8   5   2    0.37    0.26 
  -8   5   2    0.35    0.25 
  -8   5   2    0.32    0.23 
   7  -5  -2   31.91    1.63 
   7  -5  -2   32.02    1.60 
   7  -5  -2   31.92    1.54 
   7  -5  -2   32.27    1.54 
  -7   5   2   32.10    1.54 
  -7   5   2   31.45    1.53 
  -7   5   2   31.75    1.54 
  -7   5   2   32.03    1.54 
   6  -5  -2   10.83    0.73 
   6  -5  -2   10.88    0.63 
   6  -5  -2   10.83    0.63 
   6  -5  -2   10.80    0.61 
   6  -5  -2   10.79    0.69 
  -6   5   2   10.88    0.63 
  -6   5   2   10.87    0.61 
  -6   5   2   10.73    0.61 
  -6   5   2   10.89    0.66 
   5  -5  -2   41.46    1.65 
   5  -5  -2   41.16    1.67 
   5  -5  -2   41.48    1.72 
   5  -5  -2   41.00    1.66 
   5  -5  -2   41.47    1.67 
  -5   5   2   41.07    1.66 
  -5   5   2   41.06    1.64 
  -5   5   2   41.07    1.67 
  -5   5   2   41.17    1.63 
   4  -5  -2    8.89    0.45 
   4  -5  -2    8.85    0.44 
   4  -5  -2    8.87    0.48 
   4  -5  -2    8.79    0.42 
   4  -5  -2    8.98    0.41 
  -4   5   2    9.13    0.44 
  -4   5   2    8.85    0.33 
  -4   5   2    8.75    0.43 
  -4   5   2    8.92    0.45 
   3  -5  -2   89.58    4.02 
   3  -5  -2   88.77    4.02 
   3  -5  -2   89.42    4.02 
  -3   5   2   88.67    4.02 
  -3   5   2   88.87    4.02 
   2  -5  -2    3.13    0.41 
   2  -5  -2    3.12    0.42 
   2  -5  -2    3.13    0.42 
  -2   5   2    3.20    0.31 
  -2   5   2    3.15    0.42 
  -2   5   2    3.23    0.43 
   1  -5  -2   11.28    0.46 
   1  -5  -2   11.28    0.43 
  -1   5   2   11.35    0.44 
  -1   5   2   11.33    0.36 
  -1   5   2   11.14    0.39 
   0  -5  -2   54.21    2.71 
   0  -5  -2   54.01    2.73 
   0  -5  -2   53.99    2.72 
   0   5   2   54.33    2.71 
   0   5   2   53.96    2.72 
   0   5   2   53.99    2.73 
  -1  -5  -2    0.09    0.23 
  -1  -5  -2    0.07    0.24 
  -1  -5  -2    0.11    0.26 
   1   5   2    0.14    0.23 
   1   5   2    0.09    0.24 
   1   5   2    0.10    0.25 
  -2  -5  -2   11.68    1.10 
  -2  -5  -2   11.24    1.05 
  -2  -5  -2   11.46    1.06 
   2   5   2   11.39    1.06 
   2   5   2   11.41    1.10 
   2   5   2   11.41    1.04 
  -3  -5  -2    5.67    0.62 
  -3  -5  -2    5.66    0.62 
  -3  -5  -2    5.67    0.69 
   3   5   2    5.69    0.79 
   3   5   2    5.68    0.63 
   3   5   2    5.59    0.72 
   3   5   2    5.57    0.61 
  -4  -5  -2   37.56    1.91 
  -4  -5  -2   37.76    1.96 
  -4  -5  -2   37.80    1.99 
  -4  -5  -2   37.60    1.90 
   4   5   2   37.72    2.00 
   4   5   2   37.57    1.90 
   4   5   2   37.56    2.05 
   4   5   2   37.79    1.91 
  -5  -5  -2   23.71    1.13 
  -5  -5  -2   23.77    1.03 
  -5  -5  -2   23.71    1.14 
  -5  -5  -2   23.90    1.05 
   5   5   2   23.92    1.03 
   5   5   2   23.58    1.23 
   5   5   2   23.85    1.16 
   5   5   2   23.66    1.15 
   5   5   2   23.82    1.03 
  -6  -5  -2    1.09    0.19 
  -6  -5  -2    1.08    0.34 
  -6  -5  -2    1.02    0.19 
  -6  -5  -2    1.09    0.33 
  -6  -5  -2    1.13    0.52 
   6   5   2    1.07    0.10 
   6   5   2    1.13    0.50 
   6   5   2    1.15    0.19 
   6   5   2    1.10    0.42 
   6   5   2    1.10    0.39 
  -7  -5  -2    4.38    0.52 
  -7  -5  -2    4.32    0.66 
  -7  -5  -2    4.31    0.45 
  -7  -5  -2    4.32    0.28 
  -7  -5  -2    4.28    0.29 
   7   5   2    4.15    0.50 
   7   5   2    4.28    0.26 
   7   5   2    4.31    0.55 
   7   5   2    4.20    0.25 
   7   5   2    4.39    0.62 
  -8  -5  -2    0.09    0.18 
  -8  -5  -2    0.05    0.38 
  -8  -5  -2    0.05    0.39 
  -8  -5  -2    0.08    0.20 
  -8  -5  -2    0.13    0.56 
   8   5   2    0.11    0.17 
   8   5   2    0.04    0.15 
   8   5   2    0.16    0.46 
   8   5   2    0.08    0.39 
   8   5   2    0.06    0.53 
  -9  -5  -2   16.30    0.73 
  -9  -5  -2   16.13    1.14 
  -9  -5  -2   16.15    0.73 
   9   5   2   16.15    0.70 
   9   5   2   16.05    0.99 
   9   5   2   16.19    0.72 
   9   5   2   16.44    1.15 
   9   5   2   16.18    1.04 
 -10  -5  -2    0.98    0.19 
 -10  -5  -2    1.03    0.21 
 -10  -5  -2    1.03    0.70 
  10   5   2    0.95    0.50 
  10   5   2    1.00    0.52 
 -11  -5  -2    9.58    0.51 
 -11  -5  -2    9.12    0.43 
  11   5   2    9.43    0.88 
  11   5   2    9.35    0.87 
  12   5   2    0.78    0.70 
  12   5   2    0.56    0.66 
  13   5   2    0.24    0.68 
  13   5   2    0.37    0.73 
  14   5   2    9.44    0.93 
  14   5   2   10.40    1.12 
  15   5   2   -0.13    0.81 
 -16  -5  -2    5.49    0.82 
  16   5   2    4.92    1.05 
  15  -6  -2    4.13    0.93 
  15  -6  -2    3.86    0.89 
  14  -6  -2   -0.03    0.59 
  14  -6  -2    0.11    0.63 
 -14   6   2    0.09    0.36 
  13  -6  -2    0.18    0.56 
  13  -6  -2    0.30    0.60 
 -13   6   2    0.25    0.35 
  12  -6  -2    4.10    0.66 
  12  -6  -2    3.84    0.59 
 -12   6   2    3.91    0.47 
  11  -6  -2    0.11    0.46 
  11  -6  -2    0.39    0.55 
  11  -6  -2    0.10    0.24 
 -11   6   2    0.15    0.36 
  10  -6  -2   37.96    1.66 
  10  -6  -2   36.24    1.46 
 -10   6   2   37.50    1.52 
 -10   6   2   36.30    1.44 
 -10   6   2   37.50    1.52 
 -10   6   2   36.59    1.49 
   9  -6  -2    7.67    0.55 
   9  -6  -2    7.94    0.58 
  -9   6   2    7.87    0.50 
  -9   6   2    7.91    0.49 
  -9   6   2    7.62    0.40 
  -9   6   2    7.97    0.49 
   8  -6  -2    3.41    0.41 
   8  -6  -2    3.54    0.39 
   8  -6  -2    3.60    0.45 
  -8   6   2    3.51    0.28 
  -8   6   2    3.51    0.31 
  -8   6   2    3.59    0.32 
  -8   6   2    3.55    0.34 
   7  -6  -2    1.34    0.31 
   7  -6  -2    1.30    0.39 
   7  -6  -2    1.20    0.29 
   7  -6  -2    1.27    0.38 
  -7   6   2    1.27    0.26 
  -7   6   2    1.22    0.32 
  -7   6   2    1.24    0.26 
  -7   6   2    1.28    0.31 
   6  -6  -2    2.62    0.78 
   6  -6  -2    3.36    0.80 
   6  -6  -2    2.25    0.80 
  -6   6   2    3.37    0.81 
  -6   6   2    2.85    0.80 
   5  -6  -2   76.30    2.75 
   5  -6  -2   75.57    2.77 
   5  -6  -2   75.44    2.74 
   5  -6  -2   75.81    2.74 
   5  -6  -2   74.82    2.71 
  -5   6   2   75.61    2.74 
  -5   6   2   75.05    2.74 
   4  -6  -2   47.91    2.47 
   4  -6  -2   47.60    2.47 
   4  -6  -2   48.36    2.46 
   4  -6  -2   48.71    2.50 
  -4   6   2   47.93    2.48 
  -4   6   2   48.49    2.48 
   3  -6  -2  104.46    4.73 
   3  -6  -2  103.86    4.75 
   3  -6  -2  104.37    4.75 
  -3   6   2  103.80    4.75 
  -3   6   2  104.36    4.75 
   2  -6  -2    2.74    0.28 
   2  -6  -2    2.75    0.26 
   2  -6  -2    2.76    0.26 
  -2   6   2    2.88    0.30 
  -2   6   2    2.73    0.29 
  -2   6   2    2.64    0.15 
   1  -6  -2    1.04    0.33 
   1  -6  -2    1.00    0.32 
  -1   6   2    1.23    0.40 
  -1   6   2    0.91    0.32 
   0  -6  -2    2.48    0.23 
   0  -6  -2    2.43    0.26 
   0  -6  -2    2.45    0.26 
   0   6   2    2.51    0.27 
   0   6   2    2.42    0.24 
   0   6   2    2.40    0.28 
  -1  -6  -2    5.85    0.35 
  -1  -6  -2    5.77    0.41 
  -1  -6  -2    5.88    0.36 
   1   6   2    5.97    0.38 
   1   6   2    5.79    0.37 
   1   6   2    5.96    0.38 
  -2  -6  -2   19.55    0.78 
  -2  -6  -2   19.52    0.83 
  -2  -6  -2   19.45    0.78 
   2   6   2   19.55    0.84 
   2   6   2   19.40    0.78 
   2   6   2   19.45    0.77 
  -3  -6  -2    0.80    0.28 
  -3  -6  -2    0.85    0.31 
  -3  -6  -2    0.89    0.38 
   3   6   2    0.92    0.31 
   3   6   2    0.76    0.38 
   3   6   2    0.82    0.29 
  -4  -6  -2   13.54    0.59 
  -4  -6  -2   13.54    0.58 
  -4  -6  -2   13.60    0.67 
   4   6   2   13.80    0.59 
   4   6   2   13.77    0.74 
   4   6   2   13.72    0.84 
   4   6   2   13.67    0.60 
  -5  -6  -2   23.24    0.91 
  -5  -6  -2   23.52    0.99 
  -5  -6  -2   23.16    0.83 
  -5  -6  -2   23.16    0.85 
   5   6   2   23.29    0.85 
   5   6   2   23.18    1.09 
   5   6   2   23.36    1.02 
   5   6   2   23.40    0.85 
  -6  -6  -2    3.90    0.69 
  -6  -6  -2    3.98    0.53 
  -6  -6  -2    3.90    0.55 
  -6  -6  -2    3.88    0.69 
   6   6   2    3.98    0.54 
   6   6   2    3.89    0.77 
   6   6   2    3.91    0.86 
   6   6   2    3.96    0.53 
  -7  -6  -2   16.59    0.62 
  -7  -6  -2   16.63    0.62 
  -7  -6  -2   16.49    0.83 
  -7  -6  -2   16.53    0.74 
  -7  -6  -2   16.09    0.95 
   7   6   2   16.60    0.88 
   7   6   2   16.66    0.62 
   7   6   2   16.48    0.92 
   7   6   2   16.47    0.83 
  -8  -6  -2    0.86    0.22 
  -8  -6  -2    0.76    0.59 
  -8  -6  -2    0.88    0.24 
   8   6   2    0.92    0.61 
   8   6   2    0.78    0.51 
   8   6   2    0.79    0.20 
   8   6   2    0.83    0.52 
   8   6   2    0.83    0.22 
  -9  -6  -2    1.21    0.26 
  -9  -6  -2    1.21    0.28 
  -9  -6  -2    1.13    0.70 
   9   6   2    1.19    0.23 
   9   6   2    1.16    0.59 
   9   6   2    1.27    0.69 
   9   6   2    1.17    0.25 
   9   6   2    1.08    0.53 
 -10  -6  -2    0.73    0.23 
 -10  -6  -2    0.56    0.65 
 -10  -6  -2    0.76    0.24 
  10   6   2    0.77    0.17 
  10   6   2    0.74    0.57 
  10   6   2    0.83    0.51 
  10   6   2    0.79    0.18 
  10   6   2    1.01    0.71 
 -11  -6  -2    1.91    0.26 
  11   6   2    1.74    0.61 
  11   6   2    1.70    0.69 
  12   6   2   12.33    0.92 
  12   6   2   12.16    0.92 
  13   6   2    0.34    0.76 
  13   6   2    0.42    0.77 
  14   6   2    0.50    0.82 
  14   6   2    0.33    0.82 
  15   6   2    0.81    1.03 
 -16  -6  -2    1.16    0.72 
  16   6   2    1.04    0.99 
  15  -7  -2    0.51    0.61 
  15  -7  -2    0.65    0.81 
  14  -7  -2    0.09    0.70 
  14  -7  -2   -0.03    0.58 
 -14   7   2    0.02    0.39 
  13  -7  -2   -0.01    0.55 
  13  -7  -2    0.04    0.64 
 -13   7   2   -0.10    0.36 
  12  -7  -2    6.57    0.63 
  12  -7  -2    6.78    0.73 
 -12   7   2    6.85    0.58 
  11  -7  -2    3.14    0.60 
  11  -7  -2    3.26    0.64 
 -11   7   2    3.16    0.49 
  10  -7  -2    1.69    0.43 
  10  -7  -2    1.72    0.49 
 -10   7   2    1.90    0.38 
   9  -7  -2    9.74    0.80 
   9  -7  -2    9.74    0.83 
  -9   7   2    9.93    0.68 
  -9   7   2    9.66    0.71 
   8  -7  -2    1.24    0.40 
   8  -7  -2    1.27    0.35 
   8  -7  -2    1.19    0.29 
  -8   7   2    1.25    0.29 
  -8   7   2    1.30    0.33 
   7  -7  -2    4.68    0.43 
   7  -7  -2    4.73    0.39 
   7  -7  -2    4.73    0.33 
   7  -7  -2    4.77    0.48 
  -7   7   2    4.84    0.42 
  -7   7   2    5.22    0.49 
   6  -7  -2   19.95    1.38 
   6  -7  -2   20.55    1.40 
  -6   7   2   20.37    1.39 
  -6   7   2   19.90    1.39 
   5  -7  -2    0.47    0.21 
   5  -7  -2    0.50    0.25 
   5  -7  -2    0.63    0.31 
   5  -7  -2    0.64    0.27 
   5  -7  -2    0.59    0.26 
   4  -7  -2    1.36    0.30 
   4  -7  -2    1.39    0.28 
   4  -7  -2    1.38    0.28 
   4  -7  -2    1.37    0.30 
  -4   7   2    1.30    0.30 
  -4   7   2    1.41    0.32 
   3  -7  -2   23.19    0.94 
   3  -7  -2   23.06    0.93 
  -3   7   2   22.86    0.94 
  -3   7   2   23.29    0.95 
   2  -7  -2    3.36    0.45 
   2  -7  -2    2.92    0.36 
  -2   7   2    3.09    0.38 
   1  -7  -2    0.47    0.28 
   1  -7  -2    0.59    0.27 
  -1   7   2    0.44    0.28 
  -1   7   2    0.53    0.29 
   0  -7  -2   48.14    1.81 
   0  -7  -2   48.54    1.82 
   0  -7  -2   48.38    1.80 
   0   7   2   47.99    1.80 
   0   7   2   48.54    1.82 
   0   7   2   48.17    1.83 
  -1  -7  -2    1.78    0.35 
   1   7   2    2.00    0.37 
  -2  -7  -2    1.85    0.29 
  -2  -7  -2    1.84    0.33 
  -2  -7  -2    1.89    0.29 
   2   7   2    1.87    0.35 
   2   7   2    1.91    0.32 
   2   7   2    1.82    0.30 
  -3  -7  -2    6.31    0.45 
  -3  -7  -2    6.30    0.55 
  -3  -7  -2    6.31    0.46 
   3   7   2    6.25    0.48 
   3   7   2    6.31    0.45 
   3   7   2    6.27    0.56 
  -4  -7  -2    6.37    0.75 
  -4  -7  -2    7.05    0.74 
   4   7   2    7.06    1.03 
   4   7   2    6.95    0.77 
   4   7   2    6.88    0.76 
   4   7   2    6.99    0.89 
  -5  -7  -2    5.34    0.40 
  -5  -7  -2    5.33    0.43 
  -5  -7  -2    5.25    0.51 
  -5  -7  -2    5.39    0.48 
   5   7   2    5.12    0.51 
   5   7   2    5.58    0.77 
   5   7   2    5.37    0.41 
   5   7   2    5.33    0.39 
  -6  -7  -2    3.11    0.29 
  -6  -7  -2    3.10    0.42 
  -6  -7  -2    3.04    0.28 
  -6  -7  -2    3.12    0.42 
   6   7   2    3.02    0.60 
   6   7   2    3.12    0.30 
   6   7   2    3.16    0.29 
   6   7   2    3.11    0.49 
  -7  -7  -2    0.43    0.44 
  -7  -7  -2    0.44    0.45 
  -7  -7  -2    0.41    0.24 
  -7  -7  -2    0.46    0.26 
   7   7   2    0.37    0.48 
   7   7   2    0.37    0.23 
   7   7   2    0.46    0.27 
   7   7   2    0.46    0.58 
  -8  -7  -2    0.37    0.27 
  -8  -7  -2    0.30    0.26 
   8   7   2    0.41    0.55 
   8   7   2    0.32    0.65 
   8   7   2    0.21    0.24 
   8   7   2    0.36    0.57 
  -9  -7  -2    0.23    0.65 
  -9  -7  -2    0.60    0.23 
  -9  -7  -2    0.55    0.24 
   9   7   2    0.55    0.56 
   9   7   2    0.51    0.57 
   9   7   2    0.45    0.20 
   9   7   2    0.58    0.23 
   9   7   2    0.62    0.63 
 -10  -7  -2    6.04    0.90 
 -10  -7  -2    6.38    0.41 
 -10  -7  -2    6.35    0.39 
  10   7   2    6.15    0.69 
  10   7   2    6.13    0.73 
  10   7   2    6.38    0.35 
  10   7   2    6.45    0.89 
  10   7   2    6.18    0.36 
 -11  -7  -2    0.45    0.29 
  11   7   2    0.37    0.68 
  11   7   2    0.48    0.26 
  11   7   2    0.35    0.72 
  11   7   2    0.45    0.23 
  11   7   2    0.55    0.87 
  12   7   2    0.50    0.72 
  12   7   2    0.53    0.72 
  13   7   2    3.55    0.94 
  13   7   2    3.86    0.98 
  14   7   2   -0.09    0.83 
  15   7   2    1.91    0.88 
  14  -8  -2    0.24    0.75 
  14  -8  -2    0.17    0.62 
 -14   8   2    0.10    0.41 
  13  -8  -2    0.17    0.56 
  13  -8  -2    0.21    0.70 
 -13   8   2    0.08    0.46 
  12  -8  -2    0.92    0.53 
  12  -8  -2    0.93    0.59 
 -12   8   2    0.80    0.48 
  11  -8  -2    4.35    0.79 
  11  -8  -2    4.12    0.71 
 -11   8   2    3.87    0.63 
  10  -8  -2    0.17    0.51 
  10  -8  -2    0.10    0.42 
 -10   8   2    0.09    0.38 
   9  -8  -2   18.41    0.96 
   9  -8  -2   18.01    0.92 
  -9   8   2   17.94    0.90 
  -9   8   2   18.21    0.81 
   8  -8  -2    0.80    0.52 
   8  -8  -2    0.95    0.46 
   8  -8  -2    0.69    0.46 
  -8   8   2    0.59    0.46 
  -8   8   2    0.89    0.45 
   7  -8  -2    2.65    0.35 
   7  -8  -2    2.70    0.43 
   7  -8  -2    2.70    0.25 
   7  -8  -2    2.53    0.36 
  -7   8   2    2.77    0.38 
  -7   8   2    2.56    0.38 
   6  -8  -2    2.23    0.42 
   6  -8  -2    1.94    0.35 
   6  -8  -2    2.13    0.34 
   6  -8  -2    2.18    0.37 
  -6   8   2    2.12    0.38 
  -6   8   2    2.07    0.39 
   5  -8  -2    3.04    0.33 
   5  -8  -2    3.15    0.32 
   5  -8  -2    3.12    0.38 
  -5   8   2    3.24    0.42 
  -5   8   2    3.22    0.39 
   4  -8  -2    1.27    0.25 
   4  -8  -2    1.29    0.24 
   4  -8  -2    1.37    0.28 
   4  -8  -2    1.44    0.29 
  -4   8   2    1.31    0.29 
  -4   8   2    1.31    0.32 
   3  -8  -2    0.67    0.31 
   3  -8  -2    0.77    0.32 
   3  -8  -2    0.56    0.27 
  -3   8   2    0.68    0.33 
  -3   8   2    0.76    0.35 
   2  -8  -2    9.61    0.56 
   2  -8  -2    9.75    0.56 
  -2   8   2    9.16    0.49 
  -2   8   2    9.43    0.56 
   1  -8  -2    0.23    0.28 
   1  -8  -2    0.52    0.32 
  -1   8   2    0.36    0.31 
  -1   8   2    0.42    0.33 
   0  -8  -2    0.30    0.28 
   0  -8  -2    0.29    0.23 
   0  -8  -2    0.25    0.25 
   0   8   2    0.30    0.30 
   0   8   2    0.29    0.26 
   0   8   2    0.20    0.30 
  -2  -8  -2   20.98    0.87 
  -2  -8  -2   21.14    0.86 
  -2  -8  -2   21.03    0.91 
   2   8   2   20.85    0.88 
   2   8   2   20.75    0.92 
   2   8   2   20.98    0.87 
  -3  -8  -2    0.07    0.33 
  -3  -8  -2    0.12    0.26 
  -3  -8  -2    0.03    0.26 
   3   8   2    0.10    0.28 
   3   8   2    0.01    0.35 
   3   8   2    0.04    0.30 
  -4  -8  -2    5.27    0.29 
   4   8   2    5.05    0.41 
   4   8   2    5.13    0.29 
  -5  -8  -2    0.85    0.24 
  -5  -8  -2    0.77    0.35 
  -5  -8  -2    0.80    0.27 
   5   8   2    0.78    0.43 
   5   8   2    0.72    0.27 
   5   8   2    0.80    0.26 
   5   8   2    0.76    0.60 
  -6  -8  -2    1.02    0.38 
  -6  -8  -2    1.09    0.28 
  -6  -8  -2    1.01    0.29 
   6   8   2    0.82    0.43 
   6   8   2    0.91    0.62 
   6   8   2    1.20    0.33 
   6   8   2    0.95    0.28 
  -7  -8  -2    6.36    0.37 
  -7  -8  -2    6.42    0.37 
   7   8   2    6.42    0.61 
   7   8   2    6.45    0.76 
   7   8   2    6.48    0.38 
   7   8   2    6.46    0.40 
  -8  -8  -2    1.75    0.29 
  -8  -8  -2    1.74    0.31 
   8   8   2    1.84    0.70 
   8   8   2    1.68    0.28 
   8   8   2    1.80    0.32 
   8   8   2    1.83    0.59 
  -9  -8  -2    0.49    0.28 
  -9  -8  -2    0.52    0.28 
   9   8   2    0.41    0.26 
   9   8   2    0.46    0.70 
   9   8   2    0.56    0.59 
 -10  -8  -2    7.99    0.46 
 -10  -8  -2    7.95    0.42 
  10   8   2    7.92    0.45 
  10   8   2    8.14    0.76 
  10   8   2    8.03    0.92 
  10   8   2    7.97    0.44 
 -11  -8  -2    0.38    0.33 
  11   8   2    0.29    0.26 
  11   8   2    1.02    0.76 
  11   8   2    0.38    0.82 
  12   8   2    3.26    0.98 
  12   8   2    2.98    0.80 
  13   8   2    0.25    0.83 
  14  -9  -2    0.28    0.62 
 -14   9   2    0.17    0.49 
  13  -9  -2    3.91    0.73 
  13  -9  -2    3.63    0.59 
 -13   9   2    3.53    0.52 
  12  -9  -2    0.42    0.65 
  12  -9  -2    0.38    0.51 
 -12   9   2    0.44    0.57 
  11  -9  -2    0.03    0.62 
  11  -9  -2    0.05    0.46 
 -11   9   2   -0.04    0.44 
  10  -9  -2    0.08    0.43 
  10  -9  -2    0.14    0.53 
 -10   9   2    0.15    0.45 
   9  -9  -2    0.55    0.48 
   9  -9  -2    0.67    0.40 
  -9   9   2    0.86    0.43 
   8  -9  -2    7.79    0.61 
   8  -9  -2    7.78    0.55 
   8  -9  -2    7.59    0.52 
  -8   9   2    7.74    0.52 
  -8   9   2    7.94    0.58 
   7  -9  -2    0.46    0.38 
   7  -9  -2    0.47    0.27 
   7  -9  -2    0.35    0.46 
   7  -9  -2    0.39    0.39 
  -7   9   2    0.42    0.45 
  -7   9   2    0.47    0.42 
   6  -9  -2    5.93    0.47 
   6  -9  -2    6.00    0.53 
   6  -9  -2    5.98    0.57 
   6  -9  -2    6.08    0.58 
  -6   9   2    6.05    0.55 
  -6   9   2    5.93    0.58 
   5  -9  -2    3.09    0.30 
   5  -9  -2    3.18    0.35 
   5  -9  -2    3.22    0.31 
  -5   9   2    3.15    0.36 
  -5   9   2    3.17    0.39 
   4  -9  -2   11.77    0.62 
   4  -9  -2   11.81    0.56 
  -4   9   2   11.89    0.67 
  -4   9   2   11.86    0.65 
   3  -9  -2    1.20    0.32 
   3  -9  -2    1.21    0.27 
   3  -9  -2    1.24    0.31 
  -3   9   2    1.36    0.37 
  -3   9   2    1.20    0.33 
   2  -9  -2    7.02    0.50 
   2  -9  -2    6.86    0.49 
  -2   9   2    6.87    0.51 
  -2   9   2    6.94    0.50 
   1  -9  -2    1.90    0.39 
   1  -9  -2    1.78    0.36 
  -1   9   2    1.78    0.41 
  -1   9   2    1.77    0.37 
   0  -9  -2    5.80    0.32 
   0  -9  -2    5.84    0.39 
   0  -9  -2    5.72    0.35 
   0   9   2    5.81    0.35 
   0   9   2    6.05    0.43 
   0   9   2    5.77    0.41 
  -1  -9  -2    2.32    0.40 
  -1  -9  -2    2.15    0.38 
  -1  -9  -2    2.37    0.43 
   1   9   2    2.28    0.44 
   1   9   2    2.32    0.42 
   1   9   2    2.37    0.42 
  -2  -9  -2    4.15    0.55 
  -2  -9  -2    4.20    0.57 
  -2  -9  -2    4.26    0.55 
   2   9   2    4.07    0.60 
   2   9   2    4.08    0.54 
   2   9   2    4.22    0.58 
  -3  -9  -2   25.43    1.18 
  -3  -9  -2   25.35    1.23 
  -3  -9  -2   25.48    1.19 
   3   9   2   25.37    1.27 
   3   9   2   25.76    1.20 
   3   9   2   25.52    1.20 
  -4  -9  -2   11.81    0.75 
  -4  -9  -2   11.77    0.76 
  -4  -9  -2   11.71    0.83 
   4   9   2   11.81    0.77 
   4   9   2   11.75    0.76 
   4   9   2   11.94    0.88 
  -5  -9  -2   28.30    2.17 
  -5  -9  -2   28.64    2.27 
  -5  -9  -2   28.69    2.17 
   5   9   2   29.89    2.19 
   5   9   2   29.36    2.31 
   5   9   2   29.24    2.20 
   5   9   2   28.18    2.42 
  -6  -9  -2    0.40    0.28 
  -6  -9  -2    0.48    0.27 
   6   9   2    0.42    0.48 
   6   9   2    0.41    0.32 
   6   9   2    0.46    0.68 
  -7  -9  -2    1.45    0.32 
  -7  -9  -2    1.15    0.31 
   7   9   2    1.21    0.54 
   7   9   2    1.39    0.76 
   7   9   2    1.38    0.35 
  -8  -9  -2    1.77    0.37 
  -8  -9  -2    1.51    0.38 
   8   9   2    1.52    0.77 
   8   9   2    1.89    0.68 
   8   9   2    1.62    0.39 
  -9  -9  -2    0.40    0.29 
  -9  -9  -2    0.40    0.31 
   9   9   2    0.44    0.57 
   9   9   2    0.54    0.76 
   9   9   2    0.42    0.32 
 -10  -9  -2   16.56    0.83 
 -10  -9  -2   16.62    0.83 
  10   9   2   16.42    1.24 
  10   9   2   16.33    1.15 
  11   9   2    9.43    1.20 
  11   9   2    9.30    1.02 
  12   9   2    8.17    0.99 
  12   9   2    8.00    1.07 
  13   9   2    2.60    0.99 
  13 -10  -2    0.97    0.79 
  12 -10  -2    0.28    0.56 
  12 -10  -2    0.42    0.68 
 -12  10   2    0.20    0.56 
  11 -10  -2    6.04    0.68 
  11 -10  -2    6.44    0.83 
 -11  10   2    5.81    0.70 
  10 -10  -2    4.53    0.65 
  10 -10  -2    4.81    0.70 
 -10  10   2    4.32    0.65 
   9 -10  -2    9.30    0.80 
   9 -10  -2    9.39    0.83 
  -9  10   2    9.29    0.81 
   8 -10  -2    2.05    0.46 
   8 -10  -2    2.09    0.60 
   8 -10  -2    2.05    0.53 
  -8  10   2    2.19    0.62 
  -8  10   2    1.91    0.56 
   7 -10  -2    3.89    0.30 
   7 -10  -2    3.70    0.41 
   7 -10  -2    3.75    0.50 
   7 -10  -2    3.64    0.45 
  -7  10   2    3.73    0.44 
  -7  10   2    3.69    0.49 
   6 -10  -2    0.19    0.25 
   6 -10  -2    0.19    0.40 
   6 -10  -2    0.27    0.29 
   6 -10  -2    0.21    0.34 
  -6  10   2    0.32    0.38 
  -6  10   2    0.31    0.43 
   5 -10  -2    1.06    0.34 
   5 -10  -2    1.04    0.28 
   5 -10  -2    1.10    0.30 
  -5  10   2    1.09    0.40 
  -5  10   2    1.14    0.38 
   4 -10  -2    6.38    0.58 
   4 -10  -2    6.69    0.69 
  -4  10   2    6.28    0.68 
  -4  10   2    6.24    0.65 
   3 -10  -2    1.44    0.32 
   3 -10  -2    1.47    0.29 
  -3  10   2    1.54    0.42 
  -3  10   2    1.48    0.38 
   2 -10  -2   27.30    1.50 
  -2  10   2   27.34    1.53 
  -2  10   2   27.49    1.52 
   1 -10  -2    0.25    0.31 
   1 -10  -2    0.20    0.33 
  -1  10   2    0.22    0.35 
  -1  10   2    0.21    0.38 
   0 -10  -2    5.27    0.53 
   0 -10  -2    5.30    0.58 
   0 -10  -2    5.26    0.51 
   0  10   2    5.34    0.58 
   0  10   2    5.64    0.59 
  -1 -10  -2   31.09    1.08 
  -1 -10  -2   31.24    1.05 
  -1 -10  -2   31.57    1.07 
   1  10   2   31.27    1.07 
   1  10   2   31.18    1.07 
   1  10   2   31.19    1.09 
  -2 -10  -2    2.57    0.36 
  -2 -10  -2    2.51    0.36 
  -2 -10  -2    2.41    0.34 
   2  10   2    2.46    0.44 
   2  10   2    2.40    0.39 
   2  10   2    2.44    0.39 
  -3 -10  -2    0.64    0.33 
  -3 -10  -2    0.59    0.37 
  -3 -10  -2    0.77    0.35 
   3  10   2    0.56    0.37 
   3  10   2    0.54    0.41 
  -4 -10  -2    2.69    0.36 
  -4 -10  -2    2.85    0.49 
  -4 -10  -2    2.69    0.39 
   4  10   2    2.81    0.53 
   4  10   2    2.72    0.43 
  -5 -10  -2    3.73    1.23 
  -5 -10  -2    3.75    1.12 
  -5 -10  -2    3.94    1.12 
   5  10   2    3.89    1.26 
   5  10   2    3.82    1.13 
   5  10   2    3.74    1.49 
  -6 -10  -2    6.05    0.51 
  -6 -10  -2    6.00    0.50 
   6  10   2    6.35    1.01 
   6  10   2    6.19    0.56 
   6  10   2    5.82    0.68 
  -7 -10  -2    0.87    0.46 
  -7 -10  -2    1.14    0.53 
   7  10   2    0.86    0.93 
   7  10   2    0.90    0.51 
   7  10   2    0.92    0.69 
  -8 -10  -2   18.54    0.76 
  -8 -10  -2   18.62    0.83 
   8  10   2   19.04    1.13 
   8  10   2   18.66    0.84 
   8  10   2   18.59    1.25 
  -9 -10  -2    5.50    0.53 
  -9 -10  -2    5.43    0.57 
   9  10   2    5.28    1.02 
   9  10   2    5.22    0.78 
   9  10   2    5.36    0.57 
 -10 -10  -2    0.26    0.39 
  10  10   2    0.54    0.76 
  10  10   2    0.41    0.90 
  10  10   2    0.25    0.45 
 -11 -10  -2   12.98    0.85 
  11  10   2   13.09    1.29 
  12  10   2    0.27    0.92 
  13  10   2    0.44    0.99 
  12 -11  -2    0.30    0.68 
 -12  11   2    0.20    0.61 
  11 -11  -2    6.75    0.76 
 -11  11   2    6.48    0.69 
  10 -11  -2    0.41    0.62 
 -10  11   2    0.33    0.59 
   9 -11  -2    0.00    0.52 
   9 -11  -2    0.07    0.51 
  -9  11   2    0.05    0.55 
   8 -11  -2   -0.10    0.48 
   8 -11  -2   -0.05    0.39 
   8 -11  -2    0.00    0.35 
  -8  11   2   -0.04    0.49 
   7 -11  -2    1.48    0.34 
   7 -11  -2    1.39    0.49 
   7 -11  -2    1.55    0.41 
  -7  11   2    1.55    0.58 
  -7  11   2    1.56    0.55 
   6 -11  -2   10.73    0.78 
   6 -11  -2   10.94    0.66 
   6 -11  -2   10.83    0.70 
  -6  11   2   11.19    0.80 
  -6  11   2   10.99    0.83 
   5 -11  -2    7.11    0.49 
   5 -11  -2    6.97    0.53 
   5 -11  -2    6.89    0.43 
  -5  11   2    6.89    0.59 
  -5  11   2    7.11    0.61 
   4 -11  -2   18.38    0.88 
   4 -11  -2   18.34    0.76 
  -4  11   2   18.51    0.85 
  -4  11   2   18.36    0.88 
   3 -11  -2    2.01    0.45 
   3 -11  -2    2.05    0.42 
  -3  11   2    2.03    0.70 
  -3  11   2    2.03    0.53 
   2 -11  -2    0.49    0.37 
  -2  11   2    0.32    0.42 
   1 -11  -2   14.09    0.77 
  -1  11   2   14.20    0.81 
   0 -11  -2    0.43    0.39 
   0 -11  -2    0.43    0.32 
   0 -11  -2    0.59    0.61 
   0  11   2    0.39    0.46 
  -1 -11  -2    2.94    0.36 
  -1 -11  -2    2.97    0.41 
  -1 -11  -2    2.79    0.38 
   1  11   2    2.96    0.46 
  -2 -11  -2    4.92    0.62 
  -2 -11  -2    4.97    0.63 
  -2 -11  -2    5.07    0.63 
   2  11   2    5.01    0.63 
  -3 -11  -2    4.17    0.43 
  -3 -11  -2    4.02    0.41 
  -3 -11  -2    4.21    0.47 
   3  11   2    4.11    0.46 
   3  11   2    4.15    0.51 
  -4 -11  -2    8.25    0.62 
  -4 -11  -2    8.14    0.62 
  -4 -11  -2    8.28    0.73 
   4  11   2    8.41    0.67 
   4  11   2    8.23    0.72 
  -5 -11  -2    9.25    0.53 
  -5 -11  -2    9.33    0.56 
   5  11   2    9.24    0.72 
   5  11   2    9.13    0.58 
   5  11   2    9.57    1.10 
  -6 -11  -2    4.71    0.68 
  -6 -11  -2    4.80    0.71 
   6  11   2    5.54    1.27 
   6  11   2    4.76    0.83 
   6  11   2    5.08    0.71 
  -7 -11  -2    0.86    0.52 
  -7 -11  -2    1.14    0.53 
   7  11   2    1.05    1.05 
   7  11   2    0.98    0.77 
   7  11   2    0.85    0.53 
  -8 -11  -2    5.24    0.52 
  -8 -11  -2    5.28    0.55 
   8  11   2    5.12    0.99 
   8  11   2    5.12    0.49 
   8  11   2    5.36    0.81 
  -9 -11  -2    5.62    0.90 
   9  11   2    5.64    1.32 
   9  11   2    5.70    1.06 
   9  11   2    5.58    0.88 
 -10 -11  -2    0.14    0.43 
  10  11   2    0.22    0.76 
  10  11   2    0.19    0.88 
 -11 -11  -2    1.88    0.52 
  11  11   2    2.17    1.03 
 -12 -11  -2   13.11    0.87 
  12  11   2   13.75    1.48 
  13  11   2    2.35    1.10 
  14  11   2    0.46    1.09 
 -12  12   2    0.11    0.68 
  11 -12  -2    0.28    0.65 
 -11  12   2    0.17    0.62 
  10 -12  -2    2.69    0.66 
 -10  12   2    2.60    0.62 
   9 -12  -2    0.03    0.55 
  -9  12   2    0.29    0.66 
   8 -12  -2    3.22    0.62 
  -8  12   2    3.24    0.65 
   7 -12  -2    0.24    0.52 
   7 -12  -2    0.35    0.57 
  -7  12   2    0.31    0.65 
   6 -12  -2    8.80    0.66 
  -6  12   2    8.81    0.74 
   5 -12  -2    3.46    0.36 
   5 -12  -2    3.69    0.43 
   5 -12  -2    3.49    0.55 
  -5  12   2    3.94    0.60 
   4 -12  -2    3.02    0.42 
   4 -12  -2    3.07    0.35 
   4 -12  -2    3.10    0.39 
  -4  12   2    3.29    0.56 
   3 -12  -2   24.12    1.16 
   3 -12  -2   24.41    1.22 
  -3  12   2   25.20    1.28 
   2 -12  -2    8.22    0.56 
  -2  12   2    8.51    0.65 
   1 -12  -2    2.89    0.42 
  -1  12   2    2.82    0.50 
   0 -12  -2    6.18    0.78 
   0  12   2    6.44    0.86 
  -1 -12  -2    0.68    0.34 
  -1 -12  -2    0.70    0.39 
   1  12   2    0.70    0.49 
  -2 -12  -2    5.69    0.45 
  -2 -12  -2    5.76    0.47 
  -2 -12  -2    5.63    0.53 
   2  12   2    5.69    0.53 
  -3 -12  -2    0.02    0.34 
  -3 -12  -2    0.09    0.38 
  -3 -12  -2    0.23    0.39 
   3  12   2   -0.04    0.45 
  -4 -12  -2    0.38    0.36 
  -4 -12  -2    0.38    0.46 
  -4 -12  -2    0.39    0.41 
   4  12   2    0.33    0.44 
  -5 -12  -2    0.52    0.42 
   5  12   2    0.59    0.58 
   5  12   2    0.12    0.86 
   5  12   2    0.71    0.51 
  -6 -12  -2    3.08    0.44 
  -6 -12  -2    3.09    0.42 
   6  12   2    3.02    0.51 
   6  12   2    2.90    1.00 
   6  12   2    3.05    0.68 
  -7 -12  -2    2.21    0.56 
  -7 -12  -2    2.42    0.56 
   7  12   2    2.33    0.60 
   7  12   2    2.01    1.06 
   7  12   2    2.34    0.78 
  -8 -12  -2    2.27    0.51 
   8  12   2    2.22    0.71 
   8  12   2    2.25    0.49 
   8  12   2    2.18    0.99 
  -9 -12  -2    0.25    0.49 
   9  12   2    0.32    0.96 
 -10 -12  -2   14.39    0.76 
  10  12   2   14.67    1.35 
  11  12   2    4.13    1.06 
  12  12   2    1.62    1.04 
  13  12   2    2.22    1.16 
  14  12   2    2.02    1.17 
 -11  13   2    0.22    0.70 
  10 -13  -2    0.30    0.65 
 -10  13   2    0.16    0.69 
   9 -13  -2    1.58    0.65 
  -9  13   2    1.68    0.69 
   8 -13  -2    0.61    0.58 
  -8  13   2    0.68    0.76 
   7 -13  -2    0.05    0.53 
   7 -13  -2    0.18    0.47 
  -7  13   2    0.01    0.58 
   6 -13  -2    0.50    0.56 
  -6  13   2    0.55    0.61 
   5 -13  -2   11.05    0.88 
  -5  13   2   11.95    0.88 
   4 -13  -2    1.41    0.46 
   4 -13  -2    1.31    0.40 
  -4  13   2    1.50    0.58 
   3 -13  -2    6.58    0.65 
   3 -13  -2    6.53    0.65 
  -3  13   2    6.87    0.76 
   2 -13  -2    2.90    0.51 
  -2  13   2    2.79    0.60 
   1 -13  -2    9.80    0.75 
  -1  13   2   10.33    0.80 
   0 -13  -2    7.64    0.60 
   0 -13  -2    7.49    0.49 
   0  13   2    7.32    0.63 
  -1 -13  -2    7.99    0.63 
   1  13   2    8.36    0.70 
  -2 -13  -2    0.58    0.39 
  -2 -13  -2    0.66    0.42 
   2  13   2    0.54    0.50 
  -3 -13  -2    1.02    0.40 
  -3 -13  -2    1.10    0.42 
   3  13   2    0.94    0.48 
  -4 -13  -2    1.61    0.42 
  -4 -13  -2    1.63    0.49 
   4  13   2    1.52    0.52 
  -5 -13  -2    6.26    0.63 
  -5 -13  -2    6.59    0.55 
   5  13   2    6.44    0.59 
   5  13   2    6.21    1.07 
  -6 -13  -2   12.16    1.09 
  -6 -13  -2   11.07    1.03 
   6  13   2   11.75    1.23 
  -7 -13  -2    2.85    0.53 
   7  13   2    2.75    0.55 
   7  13   2    2.67    1.05 
  -8 -13  -2    6.08    0.62 
   8  13   2    5.74    0.62 
   8  13   2    5.92    1.12 
  -9 -13  -2    0.38    0.53 
   9  13   2    0.28    0.98 
 -10 -13  -2    0.10    0.51 
  10  13   2    0.29    1.04 
  11  13   2    4.76    1.18 
  12  13   2    0.82    1.06 
  13  13   2    7.12    1.31 
   9 -14  -2    0.00    0.62 
  -9  14   2   -0.02    0.71 
   8 -14  -2    1.58    0.66 
  -8  14   2    1.61    0.69 
   7 -14  -2    0.79    0.62 
   7 -14  -2    1.02    0.59 
  -7  14   2    1.00    0.70 
  -6  14   2    1.87    0.70 
   5 -14  -2    4.28    0.53 
  -5  14   2    4.00    0.67 
   4 -14  -2    1.64    0.77 
  -4  14   2    1.59    0.87 
   3 -14  -2   10.77    0.94 
   3 -14  -2   11.23    1.00 
  -3  14   2   11.07    1.03 
   2 -14  -2    4.57    0.52 
  -2  14   2    4.51    0.64 
   1 -14  -2   13.70    0.90 
  -1  14   2   14.34    0.90 
   0 -14  -2   17.49    1.02 
   0  14   2   17.77    1.15 
  -1 -14  -2    1.64    0.46 
  -1 -14  -2    2.12    0.75 
   1  14   2    1.71    0.65 
  -2 -14  -2    0.87    0.44 
  -2 -14  -2    0.83    0.45 
   2  14   2    0.76    0.54 
  -3 -14  -2    1.66    0.52 
   3  14   2    1.56    0.61 
  -4 -14  -2    1.16    0.55 
   4  14   2    0.76    0.73 
  -5 -14  -2    2.94    0.50 
   5  14   2    2.99    1.16 
   5  14   2    3.20    0.62 
  -6 -14  -2    3.32    0.70 
   6  14   2    3.37    0.68 
   6  14   2    3.11    1.06 
  -7 -14  -2    6.02    0.63 
   7  14   2    5.76    0.68 
   7  14   2    5.68    1.09 
  -8 -14  -2    0.56    0.62 
   8  14   2    0.10    1.05 
  -9 -14  -2   14.38    1.02 
   9  14   2   14.61    1.54 
 -10 -14  -2    0.04    0.55 
  10  14   2    0.25    1.11 
 -11 -14  -2    0.89    0.58 
  11  14   2    1.36    1.17 
 -12 -14  -2    4.00    0.66 
  12  14   2    4.55    1.25 
   8 -15  -2    1.46    0.70 
  -8  15   2    1.57    0.75 
   7 -15  -2    1.23    0.64 
   6 -15  -2    5.16    0.63 
   5 -15  -2   13.09    0.94 
   4 -15  -2    0.15    0.51 
  -4  15   2    0.10    0.69 
   3 -15  -2    0.38    0.51 
  -3  15   2    0.23    0.66 
   2 -15  -2    0.26    0.49 
  -2  15   2    0.23    0.66 
   1 -15  -2    0.00    0.62 
  -1  15   2    0.23    0.65 
   0 -15  -2    4.11    0.64 
   0  15   2    3.75    0.70 
  -1 -15  -2   12.16    0.87 
   1  15   2   11.86    0.94 
  -2 -15  -2   21.62    1.12 
  -2 -15  -2   21.65    1.31 
   2  15   2   20.53    1.16 
  -3 -15  -2    2.93    0.52 
   3  15   2    2.92    0.82 
  -4 -15  -2    8.21    0.66 
   4  15   2    8.16    0.74 
  -5 -15  -2    0.98    0.53 
   5  15   2    0.68    1.23 
   5  15   2    1.10    0.69 
  -6 -15  -2    9.91    0.93 
   6  15   2    9.49    1.34 
   6  15   2    9.84    0.95 
  -7 -15  -2   10.05    0.75 
   7  15   2    9.76    1.41 
   7  15   2    9.46    0.92 
   8  15   2    0.00    1.16 
  -9 -15  -2    3.25    0.75 
   9  15   2    3.42    1.29 
  10  15   2    3.29    1.30 
  11  15   2    1.90    1.26 
   6 -16  -2    0.21    0.73 
  -6  16   2    0.17    0.74 
   5 -16  -2    2.38    0.80 
   4 -16  -2    1.26    0.75 
  -4  16   2    1.32    0.81 
   3 -16  -2    0.04    0.58 
  -3  16   2   -0.02    0.75 
   2 -16  -2    1.23    0.55 
  -1  16   2    1.93    0.74 
   0 -16  -2    3.26    0.74 
   0  16   2    3.40    0.90 
  -1 -16  -2    0.35    0.66 
   1  16   2    0.33    0.71 
  -2 -16  -2    1.01    0.65 
  -3 -16  -2    1.01    0.55 
   3  16   2    1.03    0.76 
  -4 -16  -2    1.11    0.61 
   4  16   2    1.04    0.79 
  -5 -16  -2    1.56    0.56 
   5  16   2    1.46    0.64 
   5  16   2    1.20    1.14 
   6  16   2    5.91    0.78 
   6  16   2    5.67    1.31 
  -7 -16  -2    1.38    0.56 
   7  16   2    1.03    1.24 
   8  16   2    3.13    1.32 
   9  16   2    0.25    1.23 
  10  16   2    0.29    1.23 
   5 -17  -2    3.11    0.86 
   4 -17  -2    0.72    0.82 
  -4  17   2    0.63    0.82 
   3 -17  -2    0.09    0.70 
  -3  17   2   -0.07    0.81 
   2 -17  -2    0.18    0.58 
  -1  17   2    0.61    0.85 
   0 -17  -2    0.67    0.63 
   0  17   2    0.56    0.82 
  -1 -17  -2    0.22    0.75 
   1  17   2   -0.02    0.75 
  -2 -17  -2    3.11    0.88 
   2  17   2    2.94    0.96 
  -3 -17  -2    8.07    0.69 
   3  17   2    7.99    0.94 
  -4 -17  -2    2.36    0.57 
   4  17   2    2.43    0.81 
   5  17   2    0.17    0.73 
   5  17   2   -0.11    1.20 
   6  17   2   -0.23    1.21 
  -7 -17  -2    2.13    0.61 
   7  17   2    1.84    1.30 
   8  17   2    0.22    1.28 
   3 -18  -2    1.56    0.93 
  -3  18   2    1.73    1.06 
   2 -18  -2    0.16    0.64 
  -1  18   2    1.24    0.92 
   0 -18  -2    3.04    0.75 
   0  18   2    3.30    1.03 
  -1 -18  -2    0.11    0.86 
   1  18   2    0.43    0.92 
   2  18   2    1.01    0.92 
  -3 -18  -2    0.13    0.67 
   3  18   2    0.27    0.89 
  -4 -18  -2    0.29    0.70 
   4  18   2    0.17    0.88 
   5  18   2    3.48    1.39 
   6  18   2    0.11    1.31 
   5  17  -3    0.04    1.95 
   4  17  -3    5.87    1.39 
   4  17  -3    6.69    1.19 
   3  17  -3    0.03    1.30 
   3  17  -3    0.68    0.92 
  -3 -17   3    0.51    0.65 
   2  17  -3    0.20    0.81 
  -2 -17   3   -0.01    0.58 
   1  17  -3   11.42    0.99 
  -1 -17   3   11.57    1.08 
  -1 -17   3   11.92    0.87 
   0  17  -3    0.28    0.75 
   0 -17   3    0.32    0.67 
   1 -17   3    3.33    0.63 
   2 -17   3   -0.02    0.70 
   3 -17   3    1.17    0.61 
   8  16  -3    5.53    1.54 
   7  16  -3   -0.18    1.39 
   6  16  -3   13.11    1.63 
  -6 -16   3   13.69    0.91 
   5  16  -3   -0.14    1.22 
   5  16  -3    0.20    0.94 
   4  16  -3    0.32    1.38 
   3  16  -3    2.06    0.85 
   2  16  -3   -0.02    0.80 
   1  16  -3    2.11    0.84 
   0  16  -3    0.74    0.85 
  -1  16  -3    4.80    1.08 
   1 -16   3    4.61    0.75 
  -2  16  -3    1.00    0.82 
   2 -16   3    1.04    0.55 
  -3  16  -3    0.17    0.76 
   3 -16   3    0.41    0.70 
  -4  16  -3    0.63    1.07 
   4 -16   3    0.29    0.64 
   5 -16   3    0.91    0.56 
   9  15  -3    0.28    1.41 
  -9 -15   3    0.06    0.44 
   8  15  -3    4.44    1.36 
  -8 -15   3    4.62    0.66 
   7  15  -3    1.19    1.46 
  -7 -15   3    1.08    0.56 
   6  15  -3    0.03    1.32 
   5  15  -3    5.00    1.39 
   4  15  -3    1.13    0.79 
   4  15  -3    0.92    1.46 
   2  15  -3    0.59    0.68 
   1  15  -3    0.49    0.72 
   0  15  -3    0.22    0.70 
  -1  15  -3    2.86    0.73 
  -2  15  -3    2.10    0.81 
   2 -15   3    2.08    0.62 
  -3  15  -3    1.46    0.93 
   3 -15   3    1.20    0.52 
   4 -15   3    1.36    0.65 
  -5  15  -3    0.20    0.90 
   5 -15   3    0.23    0.65 
  -6  15  -3    0.61    0.87 
   6 -15   3    0.72    0.64 
   7 -15   3    1.28    0.77 
  11  14  -3    0.82    1.45 
  10  14  -3    1.83    1.42 
   9  14  -3    0.79    1.28 
   8  14  -3    0.49    1.29 
   7  14  -3    1.51    1.32 
   6  14  -3    0.07    0.61 
   6  14  -3    0.06    1.29 
   5  14  -3    0.00    1.19 
   5  14  -3    0.23    0.63 
   4  14  -3   -0.13    1.24 
   3  14  -3    1.60    0.63 
   2  14  -3    4.86    0.76 
   1  14  -3   13.49    0.95 
   0  14  -3    0.49    0.69 
  -1  14  -3    3.51    0.77 
  -2  14  -3    0.09    0.66 
   2 -14   3    0.29    0.39 
   3 -14   3    0.38    0.53 
  -4  14  -3    0.57    0.79 
   4 -14   3    0.14    0.52 
  -5  14  -3    0.12    0.71 
  -7  14  -3    0.23    0.78 
   8 -14   3    0.50    0.76 
   8 -14   3    0.89    0.62 
   9 -14   3    0.04    0.71 
  12  13  -3    0.78    1.37 
  11  13  -3    1.36    1.44 
 -11 -13   3    0.95    0.72 
  10  13  -3    0.33    1.20 
   9  13  -3    1.22    1.32 
  -9 -13   3    0.90    0.48 
   8  13  -3    2.19    1.29 
  -8 -13   3    2.08    0.53 
   7  13  -3    4.38    1.32 
   7  13  -3    4.09    0.72 
   6  13  -3    9.17    1.42 
   6  13  -3    8.66    0.79 
   5  13  -3   -0.09    0.64 
   5  13  -3    0.11    1.05 
   4  13  -3    8.38    1.49 
   4  13  -3    8.18    0.80 
   2  13  -3    0.42    0.56 
  -2 -13   3    0.39    0.44 
   1  13  -3    4.78    0.72 
  -1 -13   3    4.48    0.59 
  -1  13  -3   10.40    0.74 
  -2  13  -3    6.92    0.74 
  -3  13  -3    0.33    0.61 
   3 -13   3    0.38    0.34 
  -4  13  -3    5.10    0.71 
   4 -13   3    4.95    0.51 
  -5  13  -3    1.02    0.61 
   5 -13   3    1.18    0.51 
  -6  13  -3    0.06    0.68 
   6 -13   3    0.03    0.46 
  -7  13  -3    6.07    1.00 
   7 -13   3    5.28    0.75 
  -8  13  -3    0.92    0.76 
   8 -13   3    0.97    0.77 
  -9  13  -3    4.99    0.99 
   9 -13   3    4.50    0.82 
  10 -13   3    0.84    0.72 
  12  12  -3    0.49    1.30 
 -12 -12   3    0.16    0.76 
  11  12  -3    0.63    1.31 
  10  12  -3    2.93    1.35 
   9  12  -3    0.69    1.20 
  -9 -12   3    0.58    0.45 
   8  12  -3    1.97    1.23 
   7  12  -3   11.50    0.87 
   7  12  -3   11.73    1.50 
   6  12  -3    0.44    0.60 
   6  12  -3    0.31    1.02 
   5  12  -3    8.17    0.71 
   5  12  -3    8.21    1.25 
  -5 -12   3    8.04    0.60 
   4  12  -3    0.25    1.12 
   4  12  -3    0.22    0.53 
  -4 -12   3    0.18    0.50 
   3  12  -3    0.63    0.54 
   2  12  -3    4.14    0.59 
  -2 -12   3    4.04    0.48 
   1  12  -3    0.50    0.55 
  -1 -12   3    0.26    0.39 
   0  12  -3    4.85    0.66 
   0 -12   3    4.62    0.49 
  -1  12  -3    7.07    1.00 
  -3  12  -3    3.83    0.63 
   3 -12   3    3.76    0.35 
  -4  12  -3    0.99    0.56 
   4 -12   3    1.15    0.46 
   4 -12   3    1.10    0.30 
  -5  12  -3    0.40    0.61 
   5 -12   3    0.44    0.46 
  -6  12  -3    0.99    0.66 
   6 -12   3    0.74    0.48 
  -7  12  -3    5.38    0.77 
   7 -12   3    5.29    0.59 
  -8  12  -3    0.46    0.70 
   8 -12   3    0.18    0.69 
  -9  12  -3    0.06    0.69 
   9 -12   3    0.09    0.69 
  10 -12   3   -0.02    0.68 
  11 -12   3    0.28    0.70 
  13  11  -3    3.36    1.36 
  13  11  -3    2.83    0.98 
 -13 -11   3    3.03    0.88 
  12  11  -3    5.51    1.40 
  12  11  -3    5.36    1.06 
 -12 -11   3    5.27    0.96 
  11  11  -3    3.83    0.92 
  11  11  -3    4.04    1.31 
  10  11  -3    0.28    1.19 
  10  11  -3    0.01    0.75 
 -10 -11   3    0.11    0.41 
   9  11  -3    3.86    1.09 
   9  11  -3    3.81    0.75 
  -9 -11   3    3.82    0.41 
   8  11  -3    0.83    1.17 
   8  11  -3    0.77    0.68 
   8  11  -3    0.73    0.52 
   7  11  -3    4.79    1.24 
   7  11  -3    4.54    0.52 
   6  11  -3    0.44    0.53 
   6  11  -3    0.31    1.12 
  -6 -11   3    0.40    0.46 
   5  11  -3    7.16    1.23 
   5  11  -3    7.27    0.69 
  -5 -11   3    7.04    0.60 
   4  11  -3   12.60    1.32 
   4  11  -3   12.16    0.72 
  -4 -11   3   12.58    0.82 
   3  11  -3   20.50    0.90 
  -3 -11   3   20.69    0.89 
  -3 -11   3   20.49    0.92 
   2  11  -3    3.87    0.55 
  -2 -11   3    4.09    0.62 
  -2 -11   3    3.90    0.48 
   1  11  -3    0.19    0.45 
  -1 -11   3    0.16    0.35 
   0  11  -3   19.61    1.05 
   0 -11   3   19.34    0.97 
  -1  11  -3   36.69    1.85 
   1 -11   3   36.01    1.76 
  -2  11  -3    1.18    0.62 
   2 -11   3    0.65    0.33 
  -3  11  -3   -0.04    0.46 
   3 -11   3    0.14    0.29 
   3 -11   3    0.00    0.23 
  -4  11  -3    1.86    0.63 
   4 -11   3    1.83    0.55 
   4 -11   3    1.79    0.42 
  -5  11  -3    0.88    0.55 
   5 -11   3    0.88    0.42 
   5 -11   3    0.74    0.20 
   5 -11   3    0.84    0.26 
  -6  11  -3    7.15    0.84 
   6 -11   3    7.20    0.79 
  -7  11  -3    0.21    0.59 
   7 -11   3    0.12    0.41 
  -8  11  -3    7.12    0.73 
   8 -11   3    6.76    0.73 
   8 -11   3    6.52    0.69 
  -9  11  -3    2.02    0.66 
   9 -11   3    1.93    0.66 
   9 -11   3    1.98    0.47 
 -10  11  -3    3.13    0.71 
  10 -11   3    3.27    0.70 
 -11  11  -3   -0.02    0.62 
  11 -11   3    0.17    0.70 
  12 -11   3    0.13    0.70 
  14  10  -3    1.24    0.94 
  14  10  -3    1.99    1.36 
 -14 -10   3    1.40    1.23 
  13  10  -3    0.00    0.84 
  13  10  -3    0.63    1.27 
 -13 -10   3    0.31    0.77 
  12  10  -3    0.37    0.74 
  12  10  -3    0.58    1.07 
 -12 -10   3    0.31    0.35 
 -12 -10   3    0.59    0.74 
  11  10  -3    3.52    0.78 
  11  10  -3    3.78    1.25 
 -11 -10   3    3.52    0.46 
  10  10  -3    0.71    1.09 
  10  10  -3    0.52    0.72 
 -10 -10   3    0.59    0.39 
   9  10  -3    3.35    1.12 
   9  10  -3    3.14    0.69 
  -9 -10   3    3.25    0.45 
   8  10  -3    0.58    0.61 
   8  10  -3    0.62    1.06 
   8  10  -3    0.48    0.42 
   7  10  -3    0.18    0.42 
   7  10  -3    0.12    0.57 
   7  10  -3    0.20    1.07 
  -7 -10   3    0.25    0.36 
   6  10  -3    1.27    1.23 
   6  10  -3    1.12    0.58 
   6  10  -3    0.71    0.66 
  -6 -10   3    1.30    0.56 
   5  10  -3    0.04    0.41 
   5  10  -3    0.00    0.93 
  -5 -10   3    0.04    0.32 
   4  10  -3    0.82    0.85 
   4  10  -3    0.70    0.41 
  -4 -10   3    0.81    0.62 
  -4 -10   3    0.85    0.33 
   3  10  -3    2.41    0.53 
  -3 -10   3    2.68    0.49 
  -3 -10   3    2.68    0.58 
   2  10  -3    0.14    0.41 
  -2 -10   3    0.13    0.36 
  -2 -10   3    0.22    0.35 
   1  10  -3    0.98    0.58 
  -1 -10   3    1.24    0.54 
  -1 -10   3    1.08    0.52 
   0  10  -3   26.91    1.06 
   0 -10   3   26.82    0.98 
  -1  10  -3   13.05    0.86 
   1 -10   3   13.08    0.73 
  -2  10  -3    6.24    0.54 
   2 -10   3    6.21    0.42 
  -3  10  -3   18.24    1.07 
   3 -10   3   18.21    0.91 
   3 -10   3   18.36    0.88 
  -4  10  -3    1.00    0.56 
   4 -10   3    0.69    0.28 
   4 -10   3    0.84    0.31 
   4 -10   3    0.65    0.45 
  -5  10  -3    0.07    0.47 
   5 -10   3    0.13    0.18 
   5 -10   3    0.09    0.16 
   5 -10   3    0.11    0.38 
  -6  10  -3    6.30    0.76 
   6 -10   3    6.70    0.71 
  -7  10  -3    2.39    0.71 
   7 -10   3    1.77    0.59 
  -8  10  -3   13.45    0.83 
   8 -10   3   13.35    0.83 
   8 -10   3   13.39    0.72 
  -9  10  -3    4.46    0.72 
   9 -10   3    4.54    0.76 
   9 -10   3    4.09    0.62 
 -10  10  -3    0.39    0.63 
  10 -10   3    0.19    0.65 
 -11  10  -3    1.18    0.67 
  11 -10   3    1.37    0.70 
 -12  10  -3   12.80    0.95 
  12 -10   3   12.77    1.04 
  14   9  -3    5.47    1.04 
  14   9  -3    6.21    1.47 
 -14  -9   3    5.83    0.98 
  13   9  -3    2.49    1.30 
  13   9  -3    1.82    0.83 
 -13  -9   3    2.24    0.80 
  12   9  -3    1.72    1.17 
  12   9  -3    1.63    0.78 
 -12  -9   3    1.87    0.72 
 -12  -9   3    1.71    0.32 
  11   9  -3    3.49    1.12 
  11   9  -3    3.12    0.75 
 -11  -9   3    3.23    0.68 
 -11  -9   3    3.26    0.37 
  10   9  -3    2.04    0.68 
  10   9  -3    2.24    1.10 
 -10  -9   3    2.08    0.33 
   9   9  -3    0.72    0.38 
   9   9  -3    0.68    1.05 
   9   9  -3    0.50    0.61 
  -9  -9   3    0.74    0.29 
   8   9  -3    0.07    0.54 
   8   9  -3    0.10    0.36 
   8   9  -3   -0.11    0.96 
  -8  -9   3    0.12    0.26 
  -8  -9   3    0.08    0.34 
   7   9  -3    5.06    1.12 
   7   9  -3    5.02    0.62 
   7   9  -3    4.94    0.43 
  -7  -9   3    5.16    0.40 
   6   9  -3    1.75    0.39 
   6   9  -3    1.81    0.98 
   6   9  -3    1.65    0.51 
  -6  -9   3    1.80    0.33 
   5   9  -3    2.26    0.48 
   5   9  -3    2.30    0.39 
   5   9  -3    2.40    0.87 
  -5  -9   3    2.46    0.35 
   4   9  -3    4.37    0.46 
   4   9  -3    4.36    0.51 
   4   9  -3    4.51    0.93 
  -4  -9   3    4.56    0.43 
  -4  -9   3    4.30    0.52 
   3   9  -3    2.29    0.41 
  -3  -9   3    2.49    0.36 
  -3  -9   3    2.23    0.42 
   2   9  -3   19.11    0.96 
  -2  -9   3   19.20    0.92 
  -2  -9   3   19.11    0.97 
   1   9  -3    0.86    0.46 
  -1  -9   3    0.84    0.39 
  -1  -9   3    0.94    0.41 
   0   9  -3   26.43    1.00 
   0  -9   3   26.50    0.93 
   0  -9   3   26.78    0.96 
  -1   9  -3    4.48    0.83 
  -1   9  -3    4.14    0.79 
   1  -9   3    4.21    0.68 
   1  -9   3    4.29    0.73 
  -2   9  -3    0.13    0.41 
  -2   9  -3    0.08    0.39 
   2  -9   3    0.16    0.25 
  -3   9  -3   21.73    1.00 
  -3   9  -3   21.24    1.00 
   3  -9   3   21.73    0.87 
   3  -9   3   21.75    0.85 
  -4   9  -3    3.81    0.46 
  -4   9  -3    3.88    0.50 
   4  -9   3    3.81    0.42 
   4  -9   3    3.84    0.30 
  -5   9  -3   12.06    0.81 
  -5   9  -3   12.07    0.83 
   5  -9   3   11.93    0.78 
  -6   9  -3    0.73    0.45 
  -6   9  -3    0.66    0.40 
   6  -9   3    0.62    0.34 
  -7   9  -3    7.39    0.68 
  -7   9  -3    7.48    0.65 
   7  -9   3    7.34    0.68 
   7  -9   3    7.66    0.80 
  -8   9  -3    0.89    0.65 
  -8   9  -3    1.03    0.62 
   8  -9   3    0.95    0.53 
   8  -9   3    0.78    0.69 
  -9   9  -3    1.30    0.59 
   9  -9   3    1.25    0.62 
   9  -9   3    1.38    0.40 
 -10   9  -3   11.87    1.12 
  10  -9   3   11.81    1.20 
  10  -9   3   11.15    1.09 
 -11   9  -3    2.32    0.62 
  11  -9   3    2.30    0.71 
 -12   9  -3   12.76    0.77 
  12  -9   3   13.39    0.96 
 -13   9  -3    8.37    0.70 
  13  -9   3    8.95    0.94 
  15   8  -3    5.21    0.92 
 -15  -8   3    5.48    0.89 
  14   8  -3    9.34    0.91 
  14   8  -3   10.53    1.57 
 -14  -8   3    9.77    0.90 
  13   8  -3    0.63    1.23 
  13   8  -3    0.43    0.88 
 -13  -8   3    0.55    0.72 
  12   8  -3    0.38    1.08 
  12   8  -3    0.06    0.66 
 -12  -8   3    0.14    0.62 
 -12  -8   3    0.05    0.24 
  11   8  -3   12.25    1.52 
  11   8  -3   11.86    1.06 
 -11  -8   3   11.72    0.68 
 -11  -8   3   12.07    0.99 
  10   8  -3    0.23    0.99 
  10   8  -3    0.02    0.65 
 -10  -8   3    0.13    0.28 
   9   8  -3    4.57    0.67 
   9   8  -3    4.88    1.02 
  -9  -8   3    5.12    0.45 
  -9  -8   3    4.82    0.39 
   8   8  -3    1.81    0.58 
   8   8  -3    2.06    0.38 
   8   8  -3    2.12    0.97 
  -8  -8   3    2.10    0.33 
  -8  -8   3    2.17    0.36 
   7   8  -3    3.39    0.53 
   7   8  -3    3.42    0.35 
   7   8  -3    3.43    0.82 
  -7  -8   3    3.48    0.30 
   6   8  -3   -0.08    0.79 
   6   8  -3    0.04    0.44 
   6   8  -3    0.11    0.31 
  -6  -8   3    0.13    0.25 
   5   8  -3    1.86    0.31 
   5   8  -3    1.83    0.41 
   5   8  -3    1.77    0.80 
  -5  -8   3    1.85    0.26 
  -5  -8   3    1.81    0.41 
   4   8  -3   10.45    0.69 
   4   8  -3   11.14    0.73 
   4   8  -3   10.07    1.03 
   4   8  -3   10.44    0.76 
  -4  -8   3   10.86    0.66 
  -4  -8   3   11.04    0.79 
   3   8  -3    0.90    0.35 
   3   8  -3    0.91    0.34 
   3   8  -3    0.99    0.72 
   3   8  -3    0.88    0.31 
  -3  -8   3    0.99    0.28 
  -3  -8   3    0.97    0.37 
   2   8  -3   41.13    1.95 
  -2  -8   3   42.55    2.00 
  -2  -8   3   41.40    1.95 
   1   8  -3    7.35    0.52 
   1   8  -3    7.50    0.52 
  -1  -8   3    7.61    0.55 
   0   8  -3    4.00    0.43 
   0   8  -3    4.02    0.41 
   0  -8   3    4.38    0.46 
   0  -8   3    4.04    0.35 
  -1   8  -3   18.71    0.89 
  -1   8  -3   18.65    0.87 
   1  -8   3   18.95    0.85 
  -2   8  -3    2.45    0.42 
  -2   8  -3    2.33    0.39 
   2  -8   3    2.55    0.37 
  -3   8  -3   18.66    0.98 
  -3   8  -3   18.92    0.98 
   3  -8   3   19.24    0.86 
  -4   8  -3    0.04    0.38 
  -4   8  -3    0.07    0.35 
   4  -8   3   -0.05    0.29 
   4  -8   3    0.00    0.15 
  -5   8  -3    0.72    0.41 
  -5   8  -3    0.75    0.37 
   5  -8   3    0.79    0.33 
   5  -8   3    0.85    0.16 
  -6   8  -3    1.35    0.43 
  -6   8  -3    1.37    0.41 
  -7   8  -3    0.14    0.41 
  -7   8  -3    0.27    0.43 
   7  -8   3    0.25    0.35 
   7  -8   3    0.21    0.53 
  -8   8  -3   14.53    0.89 
  -8   8  -3   14.30    0.93 
   8  -8   3   14.43    0.96 
   8  -8   3   14.48    0.78 
  -9   8  -3    0.85    0.48 
   9  -8   3    0.79    0.59 
   9  -8   3    0.72    0.38 
 -10   8  -3    9.11    0.75 
  10  -8   3    9.14    0.67 
  10  -8   3    9.82    0.89 
 -11   8  -3    8.10    0.71 
  11  -8   3    8.58    0.88 
 -12   8  -3    8.14    0.62 
  12  -8   3    8.56    0.83 
 -13   8  -3    3.61    0.56 
  13  -8   3    3.84    0.79 
  14  -8   3    1.28    0.89 
  15   7  -3    0.01    0.86 
 -15  -7   3   -0.20    0.72 
  14   7  -3    0.44    0.78 
 -14  -7   3    0.52    0.74 
  13   7  -3    4.70    1.30 
  13   7  -3    4.08    0.87 
 -13  -7   3    4.39    0.83 
  12   7  -3    1.42    1.28 
  12   7  -3    0.93    0.86 
 -12  -7   3    1.13    0.79 
 -12  -7   3    0.98    0.26 
  11   7  -3    4.44    0.31 
  11   7  -3    4.32    1.12 
  11   7  -3    4.43    0.76 
 -11  -7   3    4.41    0.76 
 -11  -7   3    4.41    0.33 
  10   7  -3    4.33    0.49 
  10   7  -3    4.37    0.88 
  10   7  -3    4.23    0.46 
  10   7  -3    4.62    1.22 
 -10  -7   3    4.56    0.59 
 -10  -7   3    4.26    0.50 
   9   7  -3    3.00    0.49 
   9   7  -3    3.19    0.84 
   9   7  -3    3.38    0.55 
   9   7  -3    3.05    1.08 
  -9  -7   3    3.51    0.58 
  -9  -7   3    2.78    0.46 
   8   7  -3    0.50    0.53 
   8   7  -3    0.62    0.31 
   8   7  -3    0.51    0.80 
   8   7  -3    0.39    0.20 
  -8  -7   3    0.52    0.26 
  -8  -7   3    0.57    0.24 
   7   7  -3    5.34    0.33 
   7   7  -3    5.35    0.33 
   7   7  -3    5.31    0.53 
   7   7  -3    5.23    0.83 
  -7  -7   3    5.29    0.31 
   6   7  -3    1.48    0.81 
   6   7  -3    1.66    0.32 
   6   7  -3    1.47    0.46 
   6   7  -3    1.58    0.31 
  -6  -7   3    1.44    0.63 
  -6  -7   3    1.63    0.28 
   5   7  -3    0.09    0.37 
   5   7  -3    0.00    0.27 
   5   7  -3    0.15    0.26 
   5   7  -3    0.04    0.67 
  -5  -7   3    0.25    0.24 
  -5  -7   3    0.14    0.40 
   4   7  -3    2.18    0.35 
   4   7  -3    2.22    0.41 
   4   7  -3    2.18    0.73 
   4   7  -3    2.15    0.32 
  -4  -7   3    2.19    0.30 
  -4  -7   3    2.28    0.42 
   3   7  -3    1.23    0.39 
   2   7  -3    4.22    0.51 
   2   7  -3    4.06    0.46 
   2   7  -3    4.36    0.48 
  -2  -7   3    4.26    0.43 
  -2  -7   3    4.30    0.50 
   1   7  -3   27.87    1.02 
   1   7  -3   28.96    1.04 
  -1  -7   3   28.90    1.02 
  -1  -7   3   28.58    1.04 
   0   7  -3    5.66    0.42 
   0   7  -3    5.67    0.42 
  -1   7  -3   30.12    1.07 
  -1   7  -3   29.59    1.07 
   1  -7   3   29.74    1.04 
  -2   7  -3    0.87    0.35 
  -3   7  -3    2.75    0.38 
  -3   7  -3    2.70    0.35 
   3  -7   3    2.70    0.32 
   3  -7   3    2.68    0.22 
  -4   7  -3    2.67    0.38 
  -4   7  -3    2.67    0.38 
   4  -7   3    2.70    0.33 
   4  -7   3    2.80    0.36 
  -5   7  -3    0.47    0.33 
  -5   7  -3    0.42    0.33 
   5  -7   3    0.49    0.28 
   5  -7   3    0.48    0.16 
  -6   7  -3    8.44    0.62 
  -6   7  -3    8.12    0.59 
   6  -7   3    8.41    0.62 
   6  -7   3    8.29    0.45 
  -7   7  -3    0.99    0.40 
  -7   7  -3    0.84    0.36 
   7  -7   3    1.01    0.29 
   7  -7   3    0.93    0.21 
   7  -7   3    1.01    0.47 
   7  -7   3    0.98    0.32 
  -8   7  -3    0.15    0.38 
  -8   7  -3    0.18    0.36 
   8  -7   3    0.16    0.25 
   8  -7   3    0.08    0.44 
   8  -7   3    0.25    0.29 
   8  -7   3    0.27    0.33 
  -9   7  -3    0.33    0.45 
  -9   7  -3    0.57    0.48 
   9  -7   3    0.41    0.37 
 -10   7  -3    0.45    0.45 
  10  -7   3    0.56    0.46 
  10  -7   3    0.29    0.34 
  10  -7   3    0.50    0.59 
 -11   7  -3    3.23    0.53 
  11  -7   3    3.63    0.73 
  11  -7   3    3.57    0.56 
 -12   7  -3    0.42    0.49 
  12  -7   3    0.48    0.50 
  12  -7   3    0.52    0.70 
 -13   7  -3    3.23    0.58 
  13  -7   3    3.36    0.73 
  13  -7   3    3.24    0.75 
 -14   7  -3    0.64    0.54 
  14  -7   3    1.04    0.76 
  16   6  -3    1.24    0.96 
 -16  -6   3    1.24    0.76 
  15   6  -3    3.32    0.92 
 -15  -6   3    3.51    0.84 
  14   6  -3    0.39    0.86 
 -14  -6   3    0.25    0.73 
  13   6  -3    0.45    0.69 
 -13  -6   3    0.40    0.59 
  12   6  -3    2.27    0.88 
  12   6  -3    3.02    1.36 
 -12  -6   3    2.29    0.74 
  11   6  -3    0.10    0.97 
  11   6  -3    0.04    0.71 
 -11  -6   3    0.05    0.17 
 -11  -6   3    0.05    0.17 
 -11  -6   3    0.07    0.56 
  10   6  -3    3.68    1.20 
  10   6  -3    3.46    0.36 
  10   6  -3    3.59    0.36 
  10   6  -3    3.35    0.75 
 -10  -6   3    3.61    0.46 
 -10  -6   3    3.50    0.41 
 -10  -6   3    3.59    0.72 
   9   6  -3    1.34    0.30 
   9   6  -3    1.13    0.69 
   9   6  -3    1.25    0.86 
   9   6  -3    1.22    0.26 
  -9  -6   3    1.21    0.28 
  -9  -6   3    1.25    0.28 
   8   6  -3   33.69    1.17 
   8   6  -3   32.93    1.57 
   8   6  -3   33.44    1.39 
  -8  -6   3   33.35    1.16 
  -8  -6   3   33.27    1.16 
   7   6  -3    6.43    1.03 
   7   6  -3    6.35    1.20 
   7   6  -3    6.70    0.80 
  -7  -6   3    6.34    0.78 
  -7  -6   3    6.50    0.79 
  -7  -6   3    6.72    1.30 
   6   6  -3    6.57    0.52 
   6   6  -3    6.57    0.52 
   6   6  -3    6.67    0.75 
   6   6  -3    7.21    1.08 
  -6  -6   3    6.66    0.67 
  -6  -6   3    6.59    0.50 
   5   6  -3    3.50    0.46 
   5   6  -3    3.53    0.43 
   5   6  -3    3.75    0.90 
   5   6  -3    3.61    0.56 
  -5  -6   3    3.52    0.44 
  -5  -6   3    3.68    0.59 
   4   6  -3   41.12    1.56 
   4   6  -3   40.66    1.89 
   4   6  -3   40.76    1.57 
   4   6  -3   40.88    1.64 
  -4  -6   3   40.72    1.55 
  -4  -6   3   40.62    1.64 
   3   6  -3   12.06    1.04 
   3   6  -3   11.97    1.37 
   3   6  -3   12.30    1.07 
   3   6  -3   12.15    1.03 
  -3  -6   3   12.09    1.02 
  -3  -6   3   12.21    1.12 
   2   6  -3   14.76    0.72 
   2   6  -3   14.73    0.72 
   2   6  -3   14.59    0.75 
  -2  -6   3   14.55    0.71 
  -2  -6   3   14.89    0.79 
   1   6  -3   32.02    1.07 
   1   6  -3   31.54    1.10 
   1   6  -3   32.06    1.10 
  -1  -6   3   31.69    1.09 
   0   6  -3    1.95    0.65 
   0   6  -3    1.76    0.65 
   0  -6   3    1.81    0.62 
  -1   6  -3    0.40    0.35 
  -1   6  -3    0.37    0.32 
   1  -6   3    0.41    0.28 
  -2   6  -3   12.74    0.84 
  -2   6  -3   12.56    0.88 
   2  -6   3   12.73    0.82 
   2  -6   3   12.48    0.75 
  -3   6  -3    8.08    0.64 
  -3   6  -3    7.92    0.65 
   3  -6   3    7.80    0.49 
   3  -6   3    7.88    0.61 
   3  -6   3    7.91    0.61 
  -4   6  -3    1.21    0.33 
  -4   6  -3    1.09    0.33 
   4  -6   3    1.07    0.26 
   4  -6   3    1.08    0.26 
  -5   6  -3   10.14    0.75 
  -5   6  -3    9.91    0.73 
   5  -6   3   10.12    0.70 
   5  -6   3    9.90    0.70 
   5  -6   3    9.84    0.60 
  -6   6  -3    1.32    0.34 
  -6   6  -3    1.31    0.33 
   6  -6   3    1.33    0.21 
   6  -6   3    1.32    0.29 
   6  -6   3    1.35    0.23 
   6  -6   3    1.37    0.39 
  -7   6  -3    3.76    0.50 
   7  -6   3    4.07    0.47 
   7  -6   3    4.36    0.51 
   7  -6   3    3.98    0.60 
  -8   6  -3    3.41    0.43 
  -8   6  -3    3.49    0.45 
   8  -6   3    3.46    0.34 
   8  -6   3    3.41    0.37 
   8  -6   3    3.37    0.56 
   8  -6   3    3.39    0.38 
  -9   6  -3    2.40    0.46 
  -9   6  -3    2.37    0.48 
   9  -6   3    2.40    0.41 
   9  -6   3    2.41    0.41 
   9  -6   3    2.20    0.59 
   9  -6   3    2.32    0.43 
 -10   6  -3    6.21    0.54 
  10  -6   3    6.24    0.51 
  10  -6   3    6.22    0.52 
  10  -6   3    6.17    0.68 
  10  -6   3    6.25    0.59 
 -11   6  -3    1.54    0.41 
  11  -6   3    1.74    0.49 
  11  -6   3    1.56    0.62 
 -12   6  -3    6.14    0.60 
  12  -6   3    6.27    0.78 
  12  -6   3    6.35    0.65 
 -13   6  -3    2.37    0.42 
  13  -6   3    2.77    0.68 
  13  -6   3    2.54    0.55 
 -14   6  -3    0.07    0.46 
  14  -6   3    0.17    0.71 
  14  -6   3    0.11    0.69 
  15  -6   3    7.60    0.93 
  16   5  -3    1.36    0.88 
 -16  -5   3    1.56    0.71 
  15   5  -3    1.33    0.88 
 -15  -5   3    1.19    0.68 
  14   5  -3    0.02    0.82 
  13   5  -3    0.67    0.72 
 -13  -5   3    0.73    0.61 
  12   5  -3    0.50    0.68 
 -12  -5   3    0.55    0.58 
  11   5  -3    0.75    1.03 
  11   5  -3    0.53    0.70 
 -11  -5   3    0.66    0.55 
  10   5  -3    0.57    0.66 
  10   5  -3    0.69    0.90 
 -10  -5   3    0.60    0.18 
 -10  -5   3    0.74    0.56 
 -10  -5   3    0.69    0.20 
   9   5  -3    0.37    0.17 
   9   5  -3    0.45    0.18 
   9   5  -3    0.49    0.85 
   9   5  -3    0.44    0.52 
  -9  -5   3    0.51    0.24 
  -9  -5   3    0.44    0.20 
  -9  -5   3    0.43    0.49 
   8   5  -3    6.21    0.36 
   8   5  -3    6.22    0.38 
   8   5  -3    6.38    0.98 
   8   5  -3    6.10    0.63 
  -8  -5   3    6.08    0.39 
  -8  -5   3    6.19    0.36 
   7   5  -3    0.13    0.48 
   7   5  -3    0.43    0.78 
   7   5  -3    0.20    0.21 
   7   5  -3    0.19    0.17 
  -7  -5   3    0.29    0.21 
  -7  -5   3    0.30    0.66 
  -7  -5   3    0.22    0.20 
  -7  -5   3    0.36    0.42 
   6   5  -3    4.65    0.62 
   6   5  -3    4.69    0.85 
   6   5  -3    4.54    1.00 
  -6  -5   3    4.73    0.62 
  -6  -5   3    4.97    1.05 
  -6  -5   3    4.84    0.83 
  -6  -5   3    4.71    0.62 
   5   5  -3    2.16    1.00 
   5   5  -3    2.14    0.65 
   5   5  -3    2.34    0.82 
   5   5  -3    2.25    0.65 
  -5  -5   3    2.45    0.82 
  -5  -5   3    2.42    0.64 
  -5  -5   3    2.69    0.99 
   4   5  -3   84.34    3.10 
   4   5  -3   85.27    2.89 
   4   5  -3   84.83    2.90 
   4   5  -3   85.31    2.96 
  -4  -5   3   84.71    2.97 
  -4  -5   3   84.99    2.89 
   3   5  -3   55.12    1.97 
   3   5  -3   55.24    1.97 
   3   5  -3   55.00    2.01 
   3   5  -3   55.14    2.22 
  -3  -5   3   54.95    2.03 
  -3  -5   3   55.03    1.96 
   2   5  -3   15.29    0.55 
   2   5  -3   15.21    0.59 
   2   5  -3   15.23    0.56 
  -2  -5   3   15.22    0.54 
   1   5  -3    1.45    0.30 
   1   5  -3    1.43    0.26 
   1   5  -3    1.51    0.34 
  -1  -5   3    1.43    0.28 
   0   5  -3   75.19    1.76 
   0   5  -3   74.88    1.82 
   0   5  -3   75.08    1.82 
   0  -5   3   74.84    1.81 
  -1   5  -3    7.29    0.63 
  -1   5  -3    7.22    0.64 
   1  -5   3    7.33    0.61 
   1  -5   3    7.17    0.58 
  -2   5  -3    0.53    0.27 
  -2   5  -3    0.65    0.29 
   2  -5   3    0.64    0.24 
   2  -5   3    0.66    0.26 
   2  -5   3    0.61    0.19 
  -3   5  -3   39.17    1.19 
  -3   5  -3   39.70    1.19 
   3  -5   3   39.37    1.10 
   3  -5   3   39.40    1.19 
   3  -5   3   39.45    1.17 
  -4   5  -3   59.75    2.30 
  -4   5  -3   60.14    2.30 
   4  -5   3   60.07    2.29 
   4  -5   3   60.17    2.30 
  -5   5  -3    4.21    0.33 
  -5   5  -3    4.12    0.34 
   5  -5   3    4.25    0.30 
   5  -5   3    4.24    0.23 
   5  -5   3    4.24    0.31 
   5  -5   3    4.25    0.24 
  -6   5  -3   18.10    0.86 
  -6   5  -3   18.03    0.83 
   6  -5   3   18.25    0.79 
   6  -5   3   18.22    0.82 
   6  -5   3   18.23    0.82 
   6  -5   3   18.03    0.76 
   6  -5   3   18.13    0.89 
  -7   5  -3    7.43    0.48 
  -7   5  -3    7.47    0.46 
   7  -5   3    7.29    0.54 
   7  -5   3    7.33    0.43 
   7  -5   3    7.19    0.49 
   7  -5   3    7.24    0.44 
   7  -5   3    7.42    0.56 
  -8   5  -3    0.89    0.39 
  -8   5  -3    0.96    0.42 
   8  -5   3    0.94    0.40 
   8  -5   3    0.80    0.35 
   8  -5   3    0.88    0.39 
   8  -5   3    0.87    0.52 
  -9   5  -3    5.05    0.70 
  -9   5  -3    4.40    0.59 
   9  -5   3    4.68    0.60 
   9  -5   3    4.84    0.65 
   9  -5   3    4.81    0.73 
   9  -5   3    5.12    0.69 
 -10   5  -3    6.69    0.50 
 -10   5  -3    7.11    0.56 
  10  -5   3    7.26    0.73 
  10  -5   3    7.16    0.63 
  10  -5   3    7.05    0.56 
  10  -5   3    7.05    0.50 
 -11   5  -3   30.44    1.09 
  11  -5   3   30.79    1.17 
  11  -5   3   30.96    1.22 
  11  -5   3   30.34    1.06 
  11  -5   3   31.16    1.22 
 -12   5  -3    0.10    0.40 
  12  -5   3    0.26    0.60 
  12  -5   3    0.32    0.55 
 -13   5  -3    5.42    0.58 
  13  -5   3    5.78    0.83 
 -14   5  -3    0.19    0.42 
  14  -5   3    0.30    0.57 
  14  -5   3    0.31    0.69 
 -15   5  -3    0.36    0.44 
  15  -5   3    0.38    0.76 
  15  -5   3    0.56    0.76 
  16   4  -3    0.45    0.87 
 -16  -4   3    0.56    0.68 
  15   4  -3    1.20    0.83 
 -15  -4   3    1.31    0.65 
  14   4  -3    0.28    0.79 
 -14  -4   3    0.05    0.59 
  13   4  -3    1.39    0.78 
 -13  -4   3    1.53    0.61 
  12   4  -3    3.44    0.75 
  11   4  -3    8.07    0.83 
 -11  -4   3    8.11    0.75 
  10   4  -3    2.00    0.59 
  10   4  -3    2.28    0.98 
 -10  -4   3    2.18    0.52 
   9   4  -3    4.37    0.61 
   9   4  -3    4.36    0.83 
  -9  -4   3    4.37    0.25 
  -9  -4   3    4.27    0.20 
  -9  -4   3    4.26    0.51 
   8   4  -3   15.74    1.25 
   8   4  -3   15.52    0.66 
   8   4  -3   15.90    1.03 
   8   4  -3   15.17    0.66 
  -8  -4   3   16.06    0.85 
  -8  -4   3   16.01    0.92 
  -8  -4   3   15.86    1.15 
  -8  -4   3   15.37    0.68 
  -8  -4   3   15.34    0.68 
   7   4  -3    0.00    0.17 
   7   4  -3    0.15    0.43 
   7   4  -3    0.16    0.70 
   7   4  -3    0.11    0.16 
  -7  -4   3    0.14    0.40 
  -7  -4   3    0.07    0.52 
  -7  -4   3    0.09    0.16 
  -7  -4   3    0.15    0.16 
  -7  -4   3    0.11    0.31 
   6   4  -3   34.34    1.39 
   6   4  -3   34.32    1.56 
   6   4  -3   34.47    1.23 
  -6  -4   3   34.66    1.23 
  -6  -4   3   34.34    1.23 
  -6  -4   3   34.75    1.58 
  -6  -4   3   35.01    1.42 
   5   4  -3   45.19    1.16 
   5   4  -3   45.03    1.30 
   5   4  -3   44.66    1.49 
  -5  -4   3   45.24    1.16 
  -5  -4   3   44.96    1.16 
  -5  -4   3   44.99    1.29 
  -5  -4   3   45.15    1.43 
   4   4  -3   13.30    0.61 
   4   4  -3   13.31    0.73 
   4   4  -3   13.18    0.90 
   4   4  -3   13.32    0.62 
  -4  -4   3   13.41    0.60 
  -4  -4   3   13.53    0.89 
  -4  -4   3   13.31    0.61 
  -4  -4   3   13.46    0.75 
   3   4  -3   35.17    1.43 
   3   4  -3   35.33    1.58 
   3   4  -3   35.39    1.37 
   3   4  -3   35.64    1.37 
  -3  -4   3   35.22    1.36 
  -3  -4   3   35.60    1.36 
   2   4  -3    3.98    0.31 
   2   4  -3    4.28    0.36 
   2   4  -3    4.13    0.40 
   2   4  -3    4.18    0.62 
  -2  -4   3    4.25    0.34 
  -2  -4   3    4.04    0.29 
   1   4  -3   50.23    2.91 
   1   4  -3   51.07    2.91 
   1   4  -3   50.08    2.89 
  -1  -4   3   50.87    2.90 
  -1  -4   3   50.28    2.90 
   0   4  -3    0.42    0.25 
   0   4  -3    0.45    0.25 
   0   4  -3    0.36    0.15 
   0  -4   3    0.40    0.24 
   0  -4   3    0.43    0.24 
   0  -4   3    0.37    0.23 
  -1   4  -3   16.45    0.80 
  -1   4  -3   16.87    0.80 
   1  -4   3   16.43    0.75 
   1  -4   3   16.63    0.79 
   1  -4   3   16.62    0.79 
  -2   4  -3    5.34    0.29 
  -2   4  -3    5.29    0.31 
   2  -4   3    5.31    0.20 
   2  -4   3    5.33    0.27 
   2  -4   3    5.30    0.26 
  -3   4  -3    5.93    0.30 
  -3   4  -3    5.91    0.31 
   3  -4   3    5.92    0.27 
   3  -4   3    5.84    0.18 
   3  -4   3    6.07    0.32 
  -4   4  -3   86.85    3.71 
  -4   4  -3   87.15    3.71 
   4  -4   3   87.16    3.71 
   4  -4   3   86.89    3.70 
  -5   4  -3    2.08    0.42 
  -5   4  -3    1.94    0.41 
   5  -4   3    1.99    0.48 
   5  -4   3    2.18    0.42 
   5  -4   3    1.85    0.39 
   5  -4   3    1.87    0.41 
   5  -4   3    1.95    0.39 
  -6   4  -3    7.00    0.85 
  -6   4  -3    6.96    0.87 
   6  -4   3    7.12    0.83 
   6  -4   3    7.09    0.85 
   6  -4   3    7.02    0.84 
   6  -4   3    6.97    0.90 
   6  -4   3    7.17    0.85 
  -7   4  -3    1.04    0.33 
  -7   4  -3    1.12    0.35 
   7  -4   3    1.23    0.46 
   7  -4   3    1.15    0.35 
   7  -4   3    1.11    0.31 
   7  -4   3    1.18    0.31 
   7  -4   3    1.11    0.32 
  -8   4  -3    0.13    0.30 
  -8   4  -3    0.05    0.28 
   8  -4   3    0.11    0.30 
   8  -4   3    0.14    0.24 
   8  -4   3    0.11    0.25 
   8  -4   3    0.06    0.43 
   8  -4   3    0.11    0.29 
  -9   4  -3    5.02    0.36 
  -9   4  -3    4.94    0.34 
   9  -4   3    4.97    0.39 
   9  -4   3    4.90    0.45 
   9  -4   3    5.00    0.37 
   9  -4   3    5.02    0.31 
 -10   4  -3    3.65    0.39 
 -10   4  -3    3.86    0.45 
  10  -4   3    3.76    0.48 
  10  -4   3    3.92    0.63 
  10  -4   3    3.74    0.35 
  10  -4   3    3.71    0.43 
 -11   4  -3   21.09    1.11 
 -11   4  -3   20.86    0.95 
  11  -4   3   21.41    1.27 
  11  -4   3   21.31    1.24 
  11  -4   3   21.05    1.05 
  11  -4   3   21.32    1.30 
 -12   4  -3    1.23    0.39 
  12  -4   3    1.24    0.53 
  12  -4   3    1.13    0.49 
  12  -4   3    1.17    0.60 
 -13   4  -3    1.27    0.41 
  13  -4   3    1.16    0.62 
  13  -4   3    1.22    0.69 
 -14   4  -3    3.43    0.45 
  14  -4   3    3.39    0.75 
  14  -4   3    3.52    0.69 
 -15   4  -3    1.35    0.40 
  15  -4   3    1.43    0.68 
  15  -4   3    1.46    0.76 
  16   3  -3   -0.03    0.75 
 -16  -3   3    0.05    0.62 
  15   3  -3    1.75    0.79 
 -15  -3   3    1.83    0.69 
  14   3  -3   -0.04    0.71 
  13   3  -3    0.60    0.67 
 -13  -3   3    0.58    0.59 
  12   3  -3    1.66    0.69 
 -12  -3   3    1.88    0.60 
  11   3  -3    3.07    0.61 
 -11  -3   3    3.05    0.53 
  10   3  -3   17.20    1.13 
 -10  -3   3   17.09    1.00 
   9   3  -3    2.94    0.86 
   9   3  -3    2.95    0.58 
  -9  -3   3    2.93    0.53 
   8   3  -3   23.52    1.08 
   8   3  -3   23.52    1.30 
  -8  -3   3   23.49    0.92 
  -8  -3   3   23.48    1.13 
  -8  -3   3   23.43    1.03 
  -8  -3   3   23.54    1.01 
  -8  -3   3   23.58    0.75 
   7   3  -3    1.60    0.77 
  -7  -3   3    1.66    0.26 
  -7  -3   3    1.59    0.45 
   6   3  -3    0.82    0.69 
  -6  -3   3    0.63    0.38 
  -6  -3   3    0.75    0.16 
  -6  -3   3    0.95    0.59 
   5   3  -3   15.24    0.58 
   5   3  -3   14.87    0.89 
   5   3  -3   15.47    0.79 
  -5  -3   3   15.49    0.76 
  -5  -3   3   15.37    0.93 
  -5  -3   3   15.33    0.58 
  -5  -3   3   15.49    0.58 
   4   3  -3    2.89    0.11 
   4   3  -3    2.98    0.53 
  -4  -3   3    3.06    0.32 
  -4  -3   3    2.96    0.31 
  -4  -3   3    3.21    0.49 
   3   3  -3    0.21    0.20 
   3   3  -3    0.21    0.19 
   3   3  -3    0.24    0.51 
  -3  -3   3    0.10    0.31 
   2   3  -3  100.72    2.87 
   2   3  -3  100.73    2.89 
   2   3  -3  102.14    2.88 
  -2  -3   3  100.00    2.92 
  -2  -3   3  100.54    2.87 
  -2  -3   3  101.92    2.87 
   1   3  -3   71.48    2.73 
   1   3  -3   71.51    2.72 
   1   3  -3   71.84    2.72 
  -1  -3   3   70.90    2.71 
  -1  -3   3   70.56    2.74 
  -1  -3   3   70.51    2.71 
   0   3  -3    4.63    0.35 
   0   3  -3    4.76    0.40 
   0   3  -3    4.81    0.45 
   0  -3   3    4.85    0.45 
   0  -3   3    4.60    0.42 
   0  -3   3    4.76    0.36 
  -1   3  -3    8.64    0.40 
   1  -3   3    8.55    0.28 
   1  -3   3    8.56    0.27 
  -2   3  -3   26.61    1.53 
   2  -3   3   26.98    1.53 
   2  -3   3   27.90    1.49 
   2  -3   3   27.04    1.52 
  -3   3  -3    1.18    0.23 
  -3   3  -3    1.16    0.21 
   3  -3   3    1.21    0.21 
   3  -3   3    1.15    0.05 
   3  -3   3    1.23    0.21 
  -4   3  -3    1.56    0.25 
  -4   3  -3    1.48    0.23 
   4  -3   3    1.58    0.22 
   4  -3   3    1.58    0.23 
   4  -3   3    1.59    0.20 
  -5   3  -3    8.89    1.06 
  -5   3  -3    8.48    1.05 
   5  -3   3    9.07    1.04 
   5  -3   3    8.64    1.07 
   5  -3   3    9.23    1.09 
   5  -3   3    9.08    1.05 
   5  -3   3    9.16    1.05 
  -6   3  -3    0.36    0.29 
  -6   3  -3    0.35    0.26 
   6  -3   3    0.54    0.26 
   6  -3   3    0.50    0.29 
   6  -3   3    0.44    0.25 
   6  -3   3    0.54    0.29 
   6  -3   3    0.46    0.38 
  -7   3  -3    9.78    0.61 
  -7   3  -3    9.63    0.48 
  -7   3  -3    9.55    0.58 
   7  -3   3    9.68    0.62 
   7  -3   3    9.65    0.58 
   7  -3   3    9.72    0.58 
   7  -3   3    9.71    0.65 
   7  -3   3    9.69    0.66 
  -8   3  -3    2.54    0.33 
  -8   3  -3    2.26    0.36 
  -8   3  -3    2.53    0.39 
   8  -3   3    2.69    0.53 
   8  -3   3    2.59    0.46 
   8  -3   3    2.62    0.42 
   8  -3   3    2.72    0.52 
   8  -3   3    2.70    0.43 
  -9   3  -3   10.18    0.46 
  -9   3  -3   10.33    0.58 
  -9   3  -3   10.02    0.55 
   9  -3   3   10.01    0.52 
   9  -3   3   10.14    0.53 
   9  -3   3   10.04    0.64 
   9  -3   3   10.19    0.68 
   9  -3   3   10.17    0.65 
 -10   3  -3    1.62    0.30 
 -10   3  -3    1.47    0.39 
 -10   3  -3    1.63    0.35 
  10  -3   3    1.47    0.26 
  10  -3   3    1.62    0.44 
  10  -3   3    1.59    0.45 
  10  -3   3    1.66    0.56 
 -11   3  -3    2.12    0.45 
 -11   3  -3    2.14    0.36 
 -11   3  -3    2.01    0.33 
  11  -3   3    2.24    0.53 
  11  -3   3    2.17    0.53 
  11  -3   3    2.15    0.61 
 -12   3  -3    3.83    0.68 
 -12   3  -3    3.79    0.65 
  12  -3   3    4.04    0.85 
  12  -3   3    3.98    0.90 
  12  -3   3    4.08    0.97 
 -13   3  -3    2.47    0.42 
  13  -3   3    2.94    0.93 
  13  -3   3    2.84    0.73 
  13  -3   3    2.63    0.66 
 -14   3  -3    7.51    0.46 
  14  -3   3    7.75    0.80 
  14  -3   3    7.33    0.70 
  15  -3   3    0.72    0.75 
  15  -3   3    0.67    0.80 
  16  -3   3    0.42    0.79 
  16  -3   3    0.25    0.95 
  16   2  -3    0.21    0.91 
 -16  -2   3    0.42    0.66 
  15   2  -3   -0.01    0.84 
 -15  -2   3    0.05    0.56 
  14   2  -3    2.54    0.84 
 -14  -2   3    2.45    0.65 
  13   2  -3    2.18    0.68 
 -13  -2   3    2.15    0.58 
  12   2  -3    6.09    0.70 
 -12  -2   3    6.03    0.63 
  11   2  -3    1.97    0.69 
 -11  -2   3    1.85    0.56 
  10   2  -3    1.54    0.57 
 -10  -2   3    1.46    0.47 
   9   2  -3    0.22    0.52 
  -9  -2   3    0.16    0.39 
  -9  -2   3    0.23    0.33 
   8   2  -3    6.39    0.69 
   8   2  -3    6.45    0.94 
  -8  -2   3    6.59    0.65 
  -8  -2   3    6.31    0.78 
  -8  -2   3    6.34    0.60 
  -8  -2   3    6.47    0.55 
   7   2  -3   31.72    1.24 
   7   2  -3   31.57    1.47 
  -7  -2   3   31.47    1.23 
  -7  -2   3   31.60    1.39 
  -7  -2   3   31.94    1.15 
  -7  -2   3   31.47    1.22 
   6   2  -3    6.30    0.63 
   6   2  -3    6.44    1.10 
   6   2  -3    7.07    0.92 
  -6  -2   3    6.45    1.00 
  -6  -2   3    6.77    0.75 
  -6  -2   3    6.54    0.63 
  -6  -2   3    6.11    0.79 
  -6  -2   3    6.89    0.86 
   5   2  -3    3.75    0.55 
   5   2  -3    3.54    0.33 
  -5  -2   3    3.97    0.57 
  -5  -2   3    3.70    0.50 
  -5  -2   3    3.84    0.71 
   4   2  -3    0.47    0.15 
   4   2  -3    0.50    0.31 
   4   2  -3    0.52    0.53 
   4   2  -3    0.44    0.08 
  -4  -2   3    0.55    0.14 
  -4  -2   3    0.41    0.28 
  -4  -2   3    0.54    0.48 
  -4  -2   3    0.53    0.14 
  -4  -2   3    0.50    0.29 
   3   2  -3    8.94    0.92 
   3   2  -3    9.15    0.65 
  -3  -2   3    9.14    0.51 
  -3  -2   3    9.06    0.51 
  -3  -2   3    8.93    0.68 
  -3  -2   3    9.09    0.78 
   2   2  -3   23.20    0.86 
   2   2  -3   23.01    0.94 
   2   2  -3   23.52    1.10 
  -2  -2   3   23.05    0.85 
  -2  -2   3   22.66    0.92 
  -2  -2   3   23.10    0.86 
  -2  -2   3   23.66    1.09 
   1   2  -3   98.04    3.55 
   1   2  -3   99.69    3.55 
   1   2  -3   98.58    3.64 
   1   2  -3   98.77    3.55 
  -1  -2   3   99.68    3.55 
  -1  -2   3   96.72    3.54 
  -1  -2   3   96.11    3.57 
   0   2  -3    1.97    0.25 
   0   2  -3    1.82    0.29 
   0   2  -3    2.01    0.25 
   0  -2   3    2.06    0.24 
   0  -2   3    1.96    0.22 
   0  -2   3    2.02    0.26 
  -1   2  -3    2.04    0.60 
   1  -2   3    2.32    0.62 
   1  -2   3    2.25    0.58 
  -2   2  -3   25.37    0.96 
  -2   2  -3   25.58    1.03 
  -2   2  -3   25.30    1.00 
   2  -2   3   25.24    1.00 
   2  -2   3   25.62    1.00 
   2  -2   3   25.32    0.95 
  -3   2  -3    4.20    0.49 
  -3   2  -3    4.51    0.52 
  -3   2  -3    4.30    0.37 
   3  -2   3    4.40    0.46 
   3  -2   3    4.29    0.48 
  -4   2  -3   10.84    0.39 
  -4   2  -3   10.69    0.25 
   4  -2   3   10.80    0.36 
   4  -2   3   10.94    0.36 
   4  -2   3   10.83    0.39 
   4  -2   3   10.60    0.35 
   4  -2   3   10.55    0.35 
  -5   2  -3    9.22    0.56 
   5  -2   3    9.06    0.63 
   5  -2   3    8.75    0.57 
   5  -2   3    9.00    0.58 
   5  -2   3    8.97    0.53 
   5  -2   3    8.83    0.53 
  -6   2  -3   18.14    0.70 
   6  -2   3   18.19    0.75 
   6  -2   3   17.91    0.75 
   6  -2   3   18.00    0.75 
   6  -2   3   18.02    0.68 
   6  -2   3   18.36    0.68 
  -7   2  -3    5.60    0.34 
  -7   2  -3    5.86    0.38 
   7  -2   3    5.74    0.35 
   7  -2   3    5.66    0.47 
   7  -2   3    5.75    0.33 
   7  -2   3    5.69    0.42 
   7  -2   3    5.72    0.42 
  -8   2  -3    0.06    0.32 
  -8   2  -3   -0.03    0.24 
  -8   2  -3    0.04    0.23 
   8  -2   3    0.08    0.19 
   8  -2   3    0.19    0.22 
   8  -2   3    0.26    0.34 
   8  -2   3    0.18    0.39 
  -9   2  -3    0.44    0.28 
  -9   2  -3    0.33    0.23 
  -9   2  -3    0.34    0.24 
   9  -2   3    0.35    0.44 
   9  -2   3    0.39    0.36 
   9  -2   3    0.36    0.21 
   9  -2   3    0.35    0.14 
   9  -2   3    0.35    0.35 
 -10   2  -3    0.13    0.31 
 -10   2  -3    0.14    0.28 
 -10   2  -3    0.28    0.33 
  10  -2   3    0.24    0.24 
  10  -2   3    0.34    0.44 
  10  -2   3    0.25    0.44 
  10  -2   3    0.25    0.49 
 -11   2  -3   19.56    0.80 
 -11   2  -3   19.63    0.86 
  11  -2   3   19.50    0.74 
  11  -2   3   19.51    0.83 
  11  -2   3   19.89    1.07 
  11  -2   3   19.84    1.10 
  11  -2   3   20.10    1.02 
 -12   2  -3    3.81    0.39 
 -12   2  -3    3.86    0.49 
  12  -2   3    3.91    0.67 
  12  -2   3    3.90    0.62 
  12  -2   3    4.05    0.63 
 -13   2  -3    0.65    0.29 
  13  -2   3    0.84    0.59 
  13  -2   3    0.79    0.59 
  13  -2   3    0.81    0.62 
 -14   2  -3    1.26    0.35 
  14  -2   3    1.13    0.72 
  14  -2   3    1.24    0.75 
  15  -2   3    0.31    0.66 
  15  -2   3    0.21    0.83 
  16  -2   3    0.40    0.79 
  16  -2   3    0.53    0.78 
  16   1  -3    0.28    0.89 
 -16  -1   3    0.31    0.67 
  15   1  -3    1.12    0.88 
 -15  -1   3    1.01    0.63 
  14   1  -3    3.95    0.87 
 -14  -1   3    3.91    0.63 
  13   1  -3    0.05    0.67 
 -13  -1   3    0.00    0.52 
  12   1  -3    0.99    0.58 
 -12  -1   3    0.77    0.46 
  11   1  -3    4.66    0.69 
 -11  -1   3    4.59    0.58 
  10   1  -3    8.60    0.75 
 -10  -1   3    8.83    0.66 
   9   1  -3    1.60    0.45 
  -9  -1   3    1.44    0.81 
  -9  -1   3    1.71    0.33 
  -9  -1   3    1.41    0.32 
  -9  -1   3    1.63    0.38 
   8   1  -3   19.98    0.83 
  -8  -1   3   19.99    0.95 
  -8  -1   3   19.69    0.70 
  -8  -1   3   19.98    0.72 
  -8  -1   3   19.93    0.65 
   7   1  -3    9.11    0.64 
  -7  -1   3    9.50    0.85 
  -7  -1   3    9.38    0.59 
  -7  -1   3    9.20    0.48 
  -7  -1   3    8.95    0.53 
   6   1  -3    1.28    0.79 
   6   1  -3    1.24    0.58 
  -6  -1   3    0.99    0.48 
  -6  -1   3    1.28    0.69 
  -6  -1   3    1.04    0.29 
  -6  -1   3    1.37    0.54 
  -6  -1   3    1.23    0.45 
   5   1  -3   11.17    0.79 
   5   1  -3   11.15    0.57 
   5   1  -3   11.04    0.90 
  -5  -1   3   10.85    0.88 
  -5  -1   3   11.38    0.58 
  -5  -1   3   11.20    0.67 
  -5  -1   3   11.08    0.73 
  -5  -1   3   11.14    0.58 
  -5  -1   3   11.04    0.73 
   4   1  -3    2.75    0.48 
   4   1  -3    2.60    0.66 
   4   1  -3    2.74    0.32 
  -4  -1   3    2.74    0.47 
  -4  -1   3    3.05    0.67 
  -4  -1   3    2.81    0.32 
  -4  -1   3    2.78    0.32 
   3   1  -3    1.80    0.19 
   3   1  -3    1.76    0.32 
   3   1  -3    1.64    0.49 
  -3  -1   3    1.80    0.29 
  -3  -1   3    1.70    0.56 
  -3  -1   3    1.80    0.18 
  -3  -1   3    1.76    0.16 
   2   1  -3   10.68    0.83 
   2   1  -3   10.71    0.68 
   2   1  -3   11.24    0.66 
   2   1  -3   10.98    0.61 
  -2  -1   3   10.83    0.65 
  -2  -1   3   11.04    0.59 
  -2  -1   3   10.99    0.60 
  -2  -1   3   10.83    0.85 
   1   1  -3   19.82    0.85 
   1   1  -3   19.65    0.83 
   1   1  -3   19.14    0.94 
   1   1  -3   19.62    0.84 
   1   1  -3   19.40    0.87 
  -1  -1   3   19.65    0.83 
  -1  -1   3   19.68    0.98 
   0   1  -3    0.16    0.14 
   0   1  -3   -0.23    0.15 
   0   1  -3   -0.07    0.21 
   0  -1   3    0.17    0.11 
   0  -1   3   -0.18    0.15 
   0  -1   3    0.02    0.14 
  -1   1  -3    2.53    0.68 
  -2   1  -3   12.55    0.96 
  -2   1  -3   12.60    0.96 
  -2   1  -3   12.29    0.93 
   2  -1   3   12.00    0.92 
   2  -1   3   12.30    0.96 
   2  -1   3   12.35    0.96 
  -3   1  -3    1.16    0.30 
  -3   1  -3    1.19    0.26 
  -3   1  -3    1.34    0.28 
   3  -1   3    1.10    0.27 
   3  -1   3    1.15    0.23 
   3  -1   3    1.16    0.31 
   4  -1   3    0.29    0.21 
   4  -1   3    0.28    0.24 
   4  -1   3    0.47    0.32 
  -5   1  -3   16.23    1.30 
   5  -1   3   15.72    1.33 
   5  -1   3   16.61    1.36 
   5  -1   3   16.41    1.29 
  -6   1  -3    0.18    0.21 
  -6   1  -3    0.13    0.32 
  -6   1  -3    0.12    0.21 
   6  -1   3    0.09    0.28 
   6  -1   3    0.17    0.18 
   6  -1   3    0.16    0.33 
   6  -1   3    0.13    0.29 
   6  -1   3    0.16    0.18 
  -7   1  -3    5.59    0.54 
  -7   1  -3    5.40    0.54 
  -7   1  -3    5.34    0.43 
   7  -1   3    5.48    0.52 
   7  -1   3    5.38    0.41 
   7  -1   3    5.42    0.53 
   7  -1   3    5.29    0.55 
  -8   1  -3    0.00    0.32 
  -8   1  -3    0.21    0.37 
  -8   1  -3    0.10    0.22 
   8  -1   3    0.10    0.35 
   8  -1   3    0.16    0.33 
   8  -1   3    0.11    0.19 
   8  -1   3    0.18    0.35 
   8  -1   3    0.06    0.06 
  -9   1  -3    9.29    0.54 
  -9   1  -3    9.24    0.43 
  -9   1  -3    9.21    0.41 
   9  -1   3    9.56    0.65 
   9  -1   3    9.04    0.35 
   9  -1   3    9.14    0.56 
   9  -1   3    9.35    0.41 
   9  -1   3    9.47    0.66 
 -10   1  -3    1.21    0.25 
 -10   1  -3    1.25    0.25 
 -10   1  -3    1.29    0.40 
  10  -1   3    1.28    0.43 
  10  -1   3    1.25    0.22 
  10  -1   3    1.33    0.45 
  10  -1   3    1.24    0.48 
  10  -1   3    1.19    0.19 
 -11   1  -3    6.05    0.60 
 -11   1  -3    6.11    0.51 
 -11   1  -3    6.25    0.43 
 -11   1  -3    6.07    0.37 
  11  -1   3    6.20    0.67 
  11  -1   3    6.16    0.37 
  11  -1   3    6.10    0.62 
  11  -1   3    6.06    0.32 
  11  -1   3    6.34    0.63 
 -12   1  -3    3.48    0.29 
 -12   1  -3    3.58    0.46 
  12  -1   3    3.69    0.59 
  12  -1   3    3.58    0.23 
  12  -1   3    3.69    0.29 
  12  -1   3    3.83    0.58 
  12  -1   3    3.65    0.55 
 -13   1  -3    0.14    0.46 
 -13   1  -3   -0.03    0.25 
  13  -1   3    0.09    0.58 
  13  -1   3    0.07    0.61 
  13  -1   3    0.17    0.63 
 -14   1  -3   14.33    0.65 
  14  -1   3   14.53    1.16 
  14  -1   3   14.43    1.03 
  14  -1   3   14.50    1.16 
  15  -1   3    2.15    0.93 
  15  -1   3    2.43    0.82 
  16  -1   3    3.92    0.82 
  16  -1   3    4.23    0.85 
  16   0  -3    1.17    0.91 
  15   0  -3    0.08    0.68 
 -15   0   3    0.08    0.54 
  14   0  -3    5.14    0.83 
 -14   0   3    5.25    0.68 
  13   0  -3    0.29    0.70 
 -13   0   3    0.28    0.51 
  12   0  -3   10.16    0.82 
 -12   0   3   10.32    0.76 
  11   0  -3    0.90    0.56 
 -11   0   3    1.11    0.46 
  10   0  -3    4.83    0.65 
 -10   0   3    5.13    0.61 
 -10   0   3    5.55    0.92 
 -10   0   3    5.01    0.54 
   9   0  -3   13.22    1.37 
  -9   0   3   14.10    1.37 
  -9   0   3   13.16    1.30 
  -9   0   3   13.45    1.26 
   8   0  -3   12.90    0.92 
  -8   0   3   12.99    0.77 
  -8   0   3   13.24    0.85 
  -8   0   3   13.25    0.76 
  -8   0   3   13.05    1.06 
   7   0  -3   29.43    1.37 
  -7   0   3   29.88    1.25 
  -7   0   3   29.34    1.44 
  -7   0   3   29.70    1.30 
  -7   0   3   29.26    1.27 
   6   0  -3    3.94    0.55 
  -6   0   3    3.89    0.29 
  -6   0   3    3.83    0.65 
  -6   0   3    4.06    0.51 
  -6   0   3    3.80    0.49 
  -6   0   3    4.11    0.45 
   5   0  -3    0.98    0.31 
   5   0  -3    0.97    0.10 
   5   0  -3    0.97    0.11 
  -5   0   3    0.97    0.11 
  -5   0   3    0.99    0.22 
  -5   0   3    0.93    0.25 
  -5   0   3    0.86    0.44 
  -5   0   3    0.96    0.26 
  -5   0   3    0.95    0.11 
   4   0  -3    5.80    1.30 
   4   0  -3    6.33    1.05 
   4   0  -3    6.46    1.05 
   4   0  -3    6.14    1.17 
   4   0  -3    6.15    1.14 
  -4   0   3    6.15    1.25 
  -4   0   3    6.42    1.05 
  -4   0   3    6.13    1.05 
  -4   0   3    6.34    1.10 
  -4   0   3    6.20    1.13 
   3   0  -3   10.67    1.29 
   3   0  -3   10.44    1.37 
   3   0  -3   10.78    1.41 
   3   0  -3   10.23    1.49 
  -3   0   3   10.57    1.28 
  -3   0   3   10.11    1.47 
  -3   0   3   10.60    1.29 
  -3   0   3   10.37    1.36 
   2   0  -3   11.54    0.52 
   2   0  -3   11.64    0.39 
   2   0  -3   11.56    0.38 
   2   0  -3   11.51    0.28 
  -2   0   3   11.53    0.48 
  -2   0   3   11.37    0.32 
  -2   0   3   11.52    0.28 
  -2   0   3   11.36    0.25 
   1   0  -3    2.89    0.26 
   1   0  -3    2.14    0.18 
  -1   0   3    2.79    0.34 
  -1   0   3    2.30    0.16 
  -1   0  -3    2.36    0.19 
  -1   0  -3    2.60    0.21 
   1   0   3    2.28    0.18 
  -2   0  -3    0.98    0.29 
  -2   0  -3    0.96    0.25 
  -2   0  -3    1.07    0.26 
   2   0   3    1.03    0.28 
   2   0   3    1.03    0.29 
   2   0   3    1.14    0.26 
  -3   0  -3   53.92    1.77 
  -3   0  -3   54.14    1.73 
  -3   0  -3   53.86    1.73 
   3   0   3   53.43    1.75 
   3   0   3   53.97    1.73 
   3   0   3   53.65    1.72 
   3   0   3   53.60    1.74 
  -4   0  -3   43.09    1.76 
  -4   0  -3   43.14    1.72 
  -4   0  -3   43.43    1.72 
   4   0   3   42.93    1.76 
   4   0   3   43.45    1.76 
   4   0   3   43.28    1.71 
   4   0   3   43.33    1.72 
   4   0   3   42.94    1.77 
  -5   0  -3    0.38    0.18 
  -5   0  -3    0.20    0.24 
  -5   0  -3    0.34    0.18 
  -5   0  -3    0.29    0.27 
   5   0   3    0.30    0.26 
   5   0   3    0.31    0.26 
   5   0   3    0.22    0.10 
   5   0   3    0.35    0.16 
   5   0   3    0.41    0.28 
  -6   0  -3    9.72    0.53 
  -6   0  -3    9.73    0.43 
  -6   0  -3    9.74    0.43 
  -6   0  -3    9.45    0.54 
   6   0   3    9.73    0.41 
   6   0   3    9.67    0.56 
   6   0   3    9.69    0.53 
   6   0   3    9.90    0.59 
  -7   0  -3   18.02    1.15 
  -7   0  -3   18.16    1.13 
  -7   0  -3   18.44    1.03 
  -7   0  -3   18.03    1.03 
   7   0   3   18.35    1.16 
   7   0   3   18.04    1.13 
   7   0   3   18.57    1.17 
   7   0   3   18.00    1.02 
  -8   0  -3   12.72    0.83 
  -8   0  -3   12.51    0.83 
  -8   0  -3   12.59    0.71 
   8   0   3   12.79    0.85 
   8   0   3   12.78    0.69 
   8   0   3   12.64    0.68 
   8   0   3   12.78    0.89 
   8   0   3   12.82    0.84 
  -9   0  -3   50.00    1.71 
  -9   0  -3   49.93    1.58 
   9   0   3   50.43    1.76 
   9   0   3   49.98    1.56 
   9   0   3   49.96    1.72 
   9   0   3   50.25    1.57 
   9   0   3   50.27    1.74 
 -10   0  -3   11.42    1.00 
 -10   0  -3   11.08    0.55 
 -10   0  -3   10.76    0.73 
 -10   0  -3   11.19    0.53 
  10   0   3   11.05    0.48 
  10   0   3   11.16    0.50 
  10   0   3   11.03    0.73 
  10   0   3   11.16    0.82 
  10   0   3   11.31    0.81 
 -11   0  -3    0.62    0.22 
 -11   0  -3    0.57    0.29 
  11   0   3    0.71    0.55 
  11   0   3    0.63    0.50 
  11   0   3    0.67    0.16 
  11   0   3    0.70    0.51 
  11   0   3    0.72    0.19 
 -12   0  -3    4.69    0.67 
 -12   0  -3    4.51    0.45 
 -12   0  -3    5.07    0.60 
  12   0   3    4.47    0.69 
  12   0   3    4.55    0.68 
  12   0   3    4.83    0.80 
 -13   0  -3    1.11    0.21 
 -13   0  -3    1.35    0.50 
  13   0   3    1.08    0.64 
  13   0   3    1.19    0.60 
  13   0   3    1.34    0.61 
 -14   0  -3    1.33    0.59 
  14   0   3    1.29    0.75 
  14   0   3    1.01    0.82 
  14   0   3    1.04    0.67 
  15   0   3    0.85    0.96 
  15   0   3    0.91    0.66 
  16   0   3    0.64    0.76 
  16   0   3    0.71    0.83 
  16  -1  -3    2.99    0.88 
  15  -1  -3    0.32    0.80 
 -15   1   3    0.42    0.65 
  14  -1  -3    7.53    0.89 
 -14   1   3    7.82    0.82 
  13  -1  -3    0.12    0.66 
 -13   1   3    0.16    0.54 
  12  -1  -3    3.06    0.66 
 -12   1   3    3.40    0.57 
  11  -1  -3    4.41    0.58 
 -11   1   3    4.44    0.51 
  10  -1  -3    0.89    0.51 
 -10   1   3    0.96    0.41 
 -10   1   3    1.03    0.33 
 -10   1   3    0.93    0.40 
   9  -1  -3   12.72    0.83 
   9  -1  -3   12.44    0.69 
  -9   1   3   12.72    0.62 
  -9   1   3   12.62    0.71 
  -9   1   3   12.47    0.67 
   8  -1  -3    8.75    0.70 
   8  -1  -3    8.65    0.76 
  -8   1   3    8.54    0.96 
  -8   1   3    8.99    0.72 
  -8   1   3    8.89    0.70 
  -8   1   3    8.89    0.66 
   7  -1  -3    0.38    0.31 
   7  -1  -3    0.35    0.35 
  -7   1   3    0.50    0.26 
  -7   1   3    0.45    0.33 
  -7   1   3    0.35    0.12 
  -7   1   3    0.33    0.49 
  -7   1   3    0.32    0.11 
  -7   1   3    0.40    0.30 
   6  -1  -3    3.71    0.67 
   6  -1  -3    3.88    0.41 
   6  -1  -3    3.58    0.39 
  -6   1   3    3.49    0.41 
  -6   1   3    3.94    0.78 
  -6   1   3    4.09    0.61 
  -6   1   3    3.85    0.53 
  -6   1   3    3.91    0.56 
   5  -1  -3   19.38    0.80 
   5  -1  -3   18.88    0.65 
   5  -1  -3   19.30    0.65 
   5  -1  -3   19.09    0.78 
  -5   1   3   19.31    0.76 
  -5   1   3   19.09    0.65 
  -5   1   3   19.19    0.98 
  -5   1   3   18.91    0.71 
  -5   1   3   19.06    0.65 
  -5   1   3   19.18    0.77 
   4  -1  -3    5.55    0.43 
   4  -1  -3    5.46    0.42 
   4  -1  -3    5.56    0.29 
   4  -1  -3    5.31    0.29 
  -4   1   3    5.57    0.37 
  -4   1   3    5.44    0.29 
  -4   1   3    5.55    0.57 
  -4   1   3    5.38    0.40 
  -4   1   3    5.39    0.29 
   3  -1  -3   14.94    0.64 
   3  -1  -3   14.68    0.45 
   3  -1  -3   14.83    0.59 
  -3   1   3   14.43    0.43 
  -3   1   3   14.23    0.48 
  -3   1   3   14.89    0.52 
  -3   1   3   14.72    0.45 
  -3   1   3   14.31    0.73 
   2  -1  -3   27.51    1.06 
   2  -1  -3   27.62    1.00 
  -2   1   3   27.53    0.99 
  -2   1   3   27.17    1.14 
   0  -1  -3    3.35    0.21 
   0   1   3    2.29    0.23 
  -1  -1  -3   46.66    1.68 
  -2  -1  -3   14.79    0.72 
  -2  -1  -3   14.78    0.69 
   2   1   3   14.74    0.68 
   2   1   3   14.45    0.67 
  -3  -1  -3  252.81    7.47 
  -3  -1  -3  252.53    7.47 
  -3  -1  -3  252.00    7.49 
   3   1   3  251.30    7.51 
   3   1   3  251.78    7.49 
   3   1   3  252.87    7.47 
  -4  -1  -3   19.58    0.84 
  -4  -1  -3   19.61    0.90 
  -4  -1  -3   19.37    0.89 
  -4  -1  -3   19.51    0.83 
   4   1   3   19.42    0.93 
   4   1   3   19.39    0.93 
   4   1   3   19.54    0.83 
  -5  -1  -3   30.75    1.29 
  -5  -1  -3   31.06    1.23 
  -5  -1  -3   30.76    1.22 
  -5  -1  -3   30.91    1.30 
   5   1   3   30.69    1.32 
   5   1   3   30.77    1.31 
   5   1   3   31.02    1.22 
   5   1   3   30.67    1.30 
  -6  -1  -3    7.70    0.66 
  -6  -1  -3    7.75    0.65 
  -6  -1  -3    7.70    0.77 
  -6  -1  -3    7.84    0.55 
  -6  -1  -3    7.93    0.55 
   6   1   3    8.00    0.54 
   6   1   3    7.95    0.66 
   6   1   3    7.69    0.71 
   6   1   3    7.80    0.70 
  -7  -1  -3   27.51    1.19 
  -7  -1  -3   27.31    1.33 
  -7  -1  -3   27.52    1.22 
  -7  -1  -3   27.81    1.09 
  -7  -1  -3   27.38    1.09 
   7   1   3   27.37    1.22 
   7   1   3   27.54    1.22 
   7   1   3   27.43    1.07 
   7   1   3   27.34    1.22 
   7   1   3   27.60    1.07 
  -8  -1  -3   18.44    0.81 
  -8  -1  -3   18.65    0.81 
  -8  -1  -3   18.50    1.09 
  -8  -1  -3   18.40    0.96 
  -8  -1  -3   18.43    0.96 
   8   1   3   18.54    1.01 
   8   1   3   18.43    0.79 
   8   1   3   18.54    0.95 
   8   1   3   18.43    1.00 
   8   1   3   18.37    0.79 
  -9  -1  -3    0.41    0.41 
  -9  -1  -3    0.56    0.25 
  -9  -1  -3    0.77    0.65 
   9   1   3    0.54    0.22 
   9   1   3    0.55    0.22 
   9   1   3    0.51    0.48 
   9   1   3    0.52    0.47 
   9   1   3    0.65    0.50 
 -10  -1  -3    1.77    0.66 
 -10  -1  -3    1.54    0.22 
 -10  -1  -3    1.36    0.42 
  10   1   3    1.53    0.48 
  10   1   3    1.57    0.18 
  10   1   3    1.72    0.52 
  10   1   3    1.59    0.19 
  10   1   3    1.46    0.48 
 -11  -1  -3    0.62    0.26 
 -11  -1  -3    0.78    0.77 
  11   1   3    0.54    0.61 
  11   1   3    0.48    0.57 
  11   1   3    0.69    0.56 
 -12  -1  -3    0.17    0.29 
 -12  -1  -3    0.09    0.18 
  12   1   3    0.11    0.55 
  12   1   3    0.02    0.52 
  12   1   3    0.18    0.52 
  13   1   3    2.31    0.72 
  13   1   3    2.09    0.64 
  13   1   3    2.30    0.68 
 -14  -1  -3    0.71    0.62 
  14   1   3    0.67    0.91 
  14   1   3    0.83    0.76 
  14   1   3    0.60    0.72 
  15   1   3    3.53    0.85 
  15   1   3    3.47    0.85 
  15   1   3    3.52    0.85 
  16   1   3    0.75    0.79 
  16   1   3    0.73    0.79 
  16  -2  -3    1.55    0.82 
  15  -2  -3    0.64    0.74 
  14  -2  -3    2.06    0.78 
 -14   2   3    1.98    0.65 
  13  -2  -3    4.92    0.76 
 -13   2   3    5.23    0.71 
  12  -2  -3    1.40    0.56 
  12  -2  -3    1.24    0.60 
 -12   2   3    1.28    0.53 
  11  -2  -3   15.06    1.07 
  11  -2  -3   15.67    0.98 
 -11   2   3   16.18    1.17 
 -11   2   3   14.98    0.94 
  10  -2  -3    0.24    0.49 
  10  -2  -3    0.24    0.43 
 -10   2   3    0.31    0.41 
 -10   2   3    0.18    0.29 
 -10   2   3    0.19    0.16 
   9  -2  -3    0.10    0.36 
   9  -2  -3    0.02    0.42 
  -9   2   3    0.03    0.14 
  -9   2   3    0.04    0.14 
  -9   2   3    0.13    0.27 
  -9   2   3   -0.01    0.36 
  -9   2   3    0.19    0.35 
   8  -2  -3    0.19    0.39 
   8  -2  -3    0.22    0.33 
   8  -2  -3    0.21    0.12 
  -8   2   3    0.21    0.14 
  -8   2   3    0.17    0.33 
  -8   2   3    0.26    0.25 
  -8   2   3    0.20    0.15 
  -8   2   3    0.22    0.53 
  -8   2   3    0.26    0.33 
   7  -2  -3    0.85    0.33 
   7  -2  -3    0.71    0.15 
  -7   2   3    0.80    0.54 
  -7   2   3    0.83    0.33 
  -7   2   3    1.06    0.36 
   6  -2  -3   14.47    0.76 
   6  -2  -3   14.71    0.61 
   6  -2  -3   14.61    0.60 
   6  -2  -3   14.34    0.69 
  -6   2   3   14.31    0.70 
  -6   2   3   14.42    0.61 
  -6   2   3   14.38    0.61 
   5  -2  -3    4.50    0.32 
   5  -2  -3    4.47    0.23 
   5  -2  -3    4.62    0.41 
   5  -2  -3    4.62    0.41 
   5  -2  -3    4.53    0.28 
  -5   2   3    4.63    0.41 
  -5   2   3    4.59    0.36 
  -5   2   3    4.57    0.28 
  -5   2   3    4.63    0.34 
  -5   2   3    4.49    0.28 
   4  -2  -3   41.61    1.41 
   4  -2  -3   42.01    1.38 
   4  -2  -3   41.41    1.32 
   4  -2  -3   41.38    1.34 
  -4   2   3   41.31    1.32 
  -4   2   3   41.53    1.33 
  -4   2   3   41.31    1.32 
  -4   2   3   42.45    1.37 
   3  -2  -3   38.00    0.82 
   3  -2  -3   37.95    0.82 
   3  -2  -3   38.81    0.94 
  -3   2   3   37.97    0.82 
  -3   2   3   38.05    0.83 
  -3   2   3   37.94    0.82 
   2  -2  -3    0.54    0.16 
   2  -2  -3    0.64    0.17 
  -2   2   3    0.63    0.17 
  -2   2   3    0.60    0.16 
  -2   2   3    0.58    0.12 
   1  -2  -3   44.12    1.72 
   1  -2  -3   47.61    1.72 
   1  -2  -3   47.46    1.74 
  -1   2   3   49.00    1.72 
   1   2   3   37.24    1.36 
  -2  -2  -3    0.73    0.25 
  -2  -2  -3    0.74    0.19 
  -2  -2  -3    0.69    0.18 
   2   2   3    0.80    0.26 
   2   2   3    0.73    0.21 
   2   2   3    0.87    0.19 
   2   2   3    0.76    0.18 
  -3  -2  -3  142.91    4.29 
  -3  -2  -3  143.39    4.27 
  -3  -2  -3  142.23    4.30 
  -3  -2  -3  142.83    4.27 
  -3  -2  -3  142.31    4.32 
   3   2   3  143.39    4.27 
   3   2   3  142.01    4.29 
   3   2   3  141.69    4.31 
  -4  -2  -3   72.38    2.30 
  -4  -2  -3   72.51    2.30 
  -4  -2  -3   72.87    2.24 
  -4  -2  -3   72.51    2.28 
  -4  -2  -3   72.81    2.23 
   4   2   3   72.17    2.30 
   4   2   3   72.55    2.29 
   4   2   3   72.88    2.23 
  -5  -2  -3    3.45    0.51 
  -5  -2  -3    3.62    0.43 
  -5  -2  -3    3.40    0.32 
  -5  -2  -3    3.52    0.39 
  -5  -2  -3    3.42    0.32 
   5   2   3    3.59    0.44 
   5   2   3    3.49    0.43 
   5   2   3    3.42    0.30 
   5   2   3    3.56    0.41 
  -6  -2  -3   83.00    3.15 
  -6  -2  -3   82.99    3.28 
  -6  -2  -3   82.91    3.22 
  -6  -2  -3   83.36    3.25 
  -6  -2  -3   83.72    3.15 
   6   2   3   82.70    3.25 
   6   2   3   82.93    3.22 
   6   2   3   82.20    3.14 
   6   2   3   83.20    3.14 
   6   2   3   82.61    3.25 
  -7  -2  -3    1.71    0.23 
  -7  -2  -3    1.79    0.43 
  -7  -2  -3    1.80    0.56 
  -7  -2  -3    1.83    0.42 
  -7  -2  -3    1.75    0.23 
   7   2   3    1.87    0.43 
   7   2   3    1.77    0.21 
   7   2   3    1.74    0.41 
   7   2   3    1.82    0.22 
   7   2   3    1.78    0.45 
  -8  -2  -3   15.77    1.03 
  -8  -2  -3   15.72    0.85 
  -8  -2  -3   15.65    0.70 
  -8  -2  -3   15.60    0.89 
  -8  -2  -3   15.75    0.70 
   8   2   3   15.61    0.68 
   8   2   3   15.83    0.95 
   8   2   3   15.63    0.69 
   8   2   3   15.57    0.86 
   8   2   3   15.85    0.93 
  -9  -2  -3    0.53    0.20 
  -9  -2  -3    0.60    0.21 
  -9  -2  -3    0.72    0.59 
  -9  -2  -3    0.62    0.43 
   9   2   3    0.64    0.17 
   9   2   3    0.58    0.17 
   9   2   3    0.66    0.43 
   9   2   3    0.71    0.50 
   9   2   3    0.69    0.48 
 -10  -2  -3    3.61    0.23 
 -10  -2  -3    3.70    0.65 
  10   2   3    3.63    0.50 
  10   2   3    3.56    0.53 
  10   2   3    3.58    0.53 
 -11  -2  -3    0.73    0.21 
 -11  -2  -3    0.89    0.74 
  11   2   3    0.73    0.58 
  11   2   3    0.80    0.60 
  11   2   3    0.94    0.59 
  12   2   3    0.14    0.57 
  12   2   3    0.26    0.55 
  12   2   3    0.08    0.53 
  13   2   3    0.23    0.67 
  13   2   3    0.32    0.65 
  13   2   3    0.10    0.56 
 -14  -2  -3    6.09    0.69 
  14   2   3    5.90    0.82 
  14   2   3    6.17    0.86 
  14   2   3    6.00    0.80 
 -15  -2  -3    1.95    0.68 
  15   2   3    1.86    0.79 
  15   2   3    1.80    0.85 
  15   2   3    1.66    0.72 
  16   2   3    0.17    0.89 
  16  -3  -3    1.29    0.82 
  15  -3  -3    0.95    0.68 
  14  -3  -3    0.86    0.68 
 -14   3   3    0.75    0.59 
  13  -3  -3    0.73    0.59 
  13  -3  -3    0.55    0.62 
 -13   3   3    0.48    0.53 
  12  -3  -3    0.15    0.58 
  12  -3  -3    0.14    0.54 
 -12   3   3    0.15    0.22 
 -12   3   3    0.10    0.49 
 -12   3   3    0.16    0.18 
  11  -3  -3    3.11    0.59 
  11  -3  -3    3.06    0.54 
 -11   3   3    3.13    0.25 
 -11   3   3    3.07    0.26 
 -11   3   3    3.09    0.51 
 -11   3   3    3.15    0.50 
  10  -3  -3    2.73    0.72 
  10  -3  -3    2.18    0.43 
  10  -3  -3    2.44    0.45 
  10  -3  -3    2.50    0.83 
 -10   3   3    2.58    0.63 
 -10   3   3    2.50    0.72 
 -10   3   3    2.47    0.49 
 -10   3   3    2.55    0.73 
 -10   3   3    2.27    0.47 
   9  -3  -3    0.08    0.37 
   9  -3  -3    0.10    0.15 
   9  -3  -3    0.15    0.41 
  -9   3   3    0.10    0.34 
  -9   3   3    0.04    0.36 
  -9   3   3    0.08    0.28 
  -9   3   3    0.11    0.19 
  -9   3   3    0.05    0.18 
   8  -3  -3    5.07    0.51 
   8  -3  -3    5.24    0.66 
   8  -3  -3    5.28    0.78 
  -8   3   3    5.06    0.63 
  -8   3   3    5.14    0.53 
  -8   3   3    5.00    0.53 
  -8   3   3    4.98    0.66 
  -8   3   3    5.21    0.69 
   7  -3  -3    1.46    0.35 
   7  -3  -3    1.48    0.16 
   7  -3  -3    1.45    0.31 
   7  -3  -3    1.54    0.15 
  -7   3   3    1.50    0.29 
  -7   3   3    1.39    0.30 
  -7   3   3    1.48    0.18 
  -7   3   3    1.52    0.18 
  -7   3   3    1.56    0.25 
   6  -3  -3    1.40    0.18 
   6  -3  -3    1.37    0.26 
   6  -3  -3    1.31    0.05 
   6  -3  -3    1.36    0.28 
   6  -3  -3    1.35    0.32 
  -6   3   3    1.35    0.18 
  -6   3   3    1.44    0.28 
  -6   3   3    1.43    0.18 
  -6   3   3    1.36    0.28 
  -6   3   3    1.33    0.22 
   5  -3  -3   13.56    0.66 
   5  -3  -3   13.45    0.53 
   5  -3  -3   13.28    0.56 
   5  -3  -3   13.46    0.59 
  -5   3   3   13.38    0.53 
  -5   3   3   13.50    0.55 
  -5   3   3   13.39    0.58 
  -5   3   3   13.35    0.52 
  -5   3   3   13.25    0.59 
   4  -3  -3    3.23    0.24 
   4  -3  -3    3.20    0.18 
   4  -3  -3    3.18    0.28 
   4  -3  -3    3.16    0.20 
   4  -3  -3    3.17    0.17 
  -4   3   3    3.18    0.18 
  -4   3   3    3.13    0.23 
  -4   3   3    3.26    0.18 
  -4   3   3    3.19    0.18
[truncated: 1,510,410 more chars]
