# Supplementary material for: Manganese(II) Complexes with Non-Steroidal Anti-Inflammatory Drugs: Structure and Biological Activity
Source: Int J Mol Sci. 2024 Dec 16;25(24):13457. doi: 10.3390/ijms252413457 (PMC11676910; doi:10.3390/ijms252413457)
Supplement: Supplementary file 1 [file ijms-25-13457-s001.zip › Supplementary File S1/Cif of complex 7.cif]

data_global 
_audit_creation_date        "2020-12-28"
_audit_creation_method CRYSTALS_ver_14.61_build_6236 

_oxford_structure_analysis_title  'ps_FD2515A_0m_a.res in P2(1)2(1)2(1)'
_chemical_name_systematic         ?
_chemical_melting_point           ?

#looking for refcif 
 
 
# Check this file using the IUCr facility at: 
# http://checkcif.iucr.org/ 
 
# The content below is held in the file 'script/refcif.dat'. This is a text 
# file which you may edit to reflect local conditions. 
# Items which need looking at are represented by a '?'. 
# Items for which there are choices are prefixed with 'choose from'. 
 
_publ_contact_letter 
; 
 Please consider this CIF submission for 
 publication as a Short Format Paper in Acta 
 Crystallographica E. 
; 
_publ_contact_author_name         'Anthony Other' 
_publ_contact_author_address 
; 
 Chemical Crystallography Laboratory, 
 Department of Chemistry, 
 University of Nowhere, 
 Nowhere, NO1 4T, UK. 
; 
 
_publ_contact_author_phone        '+44 1865 000000' 
_publ_contact_author_fax          '+44 1865 000000' 
_publ_contact_author_email        'a.n.other@chem.no.ac.uk' 
_publ_requested_journal           'Section E' 
_publ_requested_category          EO # choose from: FI FM FO CI CM CO AD 
_publ_requested_coeditor_name     'Prof William Clegg' 
 
_publ_section_title 
# Title of paper - generally just the systematic or trivial name 
; ? 
; 
 
# The loop structure below should contain the names and addresses of all 
# authors, in the required order of publication. Repeat as necessary. 
loop_ 
 _publ_author_name 
 _publ_author_address 
 _publ_author_footnote 
 'Other, Anthony N.' # Author 1 
; 
 ? # Address for author 1 
; 
; 
 ? # Footnote for author 1 
; 
 'Else, S. O.' # Author 2 
; 
 ? # Address 2 
; 
; 
 ? # Footnote 2 
; 
 
 
_publ_section_abstract 
# Text of the abstract 
# (a) The Abstract must be self-contained and comprehensible 
# without the rest of the paper. This means no references 
# to atom names or to compound numbers; compounds must be 
# identified as the title compound, or by name or by some other 
# means such as derivatives of each other (e.g. "the 
# corresponding ketone"). 
# (b) The chemical formula of "the title compound" must be given. 
# (c) Any crystallographic molecular symmetry should be 
# mentioned, and also the presence of more than one molecule 
# in the asymmetric unit (i.e. anything other than Z'=1). 
; 
? 
; 
 
_publ_section_related_literature  # Not in version 2.3.1 
############################################################### 
# Essential references (e.g. to the origin of the material studied, related 
# structural studies, and to information supporting the reported structure) 
# should be cited in this section, with appropriate very brief explanatory 
# text, for example `The synthesis of the complex is described by Jones 
# (2001). The anhydrous complex has essentially the same coordination 
# geometry (Smith, 2003).' In addition, all references included in the 
# supplementary materials, but not elsewhere in the published article, 
# should be given here. The simple text `For related literature, see:...' 
# may be used, but further details should be provided in the Comment 
# section, which forms part of the supplementary material. 
############################################################### 
; 
? 
; 
 
_publ_section_comment 
# Text of the paper 
# Note that atoms are referenced as N2, not N(2) or N~2~ 
# If text containing () occur within (), the outer ones should be [] 
# Figures should be referenced as Fig. 
; 
? 
; 
_publ_section_acknowledgements    # Acknowledgments 
; 
? 
; 
_publ_section_figure_captions 
# Captions to figures - Start each caption on a new line after a blank line 
; 
Fig. 1. 
The title compound with displacement ellipsoids drawn at the 50% 
probability level. H atoms are shown as spheres of 
arbitary radius. 
 
; 
 
 
_publ_section_exptl_refinement 
# Some potentially useful phrases are donated by Bill Clegg: 
; 
In the absence of significant anomalous scattering, Friedel pairs were 
merged. 
 
The absolute configuration was arbitrarily assigned. 
 
The relatively large ratio of minimum to maximum corrections applied 
in the multiscan process (1:nnn) reflect changes in the illuminated 
volume of the crystal. 
 
Changes in illuminated volume were kept to a minimum, and were 
taken into account (G\"orbitz, 1999) by the multi-scan inter-frame 
scaling (DENZO/SCALEPACK, Otwinowski & Minor, 1997). 
 
 
G\"orbitz, C. H. (1999). Acta Cryst. B55, 1090-1098. 
 
 
 
 
The H atoms were all located in a difference map, but those 
attached to carbon atoms were repositioned geometrically. 
The H atoms were initially refined with soft restraints on the 
bond lengths and angles to regularise their geometry 
(C---H in the range 0.93--0.98, 
N---H in the range 0.86--0.89 
N---H to 0.86 
O---H = 0.82 
\%A) 
and 
U~iso~(H) (in the range 1.2-1.5 times U~eq~ of the parent atom), 
after which the positions were refined with riding constraints 
(Cooper et al, 2010). 
 
Cooper, R. I., Thompson, A. L. & Watkin, D. J. (2010). J. Appl. Cryst. 
43, 1100-1107. 
 
; 
 
_publ_section_exptl_prep 
# Brief details or a reference. Include solvent if known 
; 
? 
; 
 
# Hand-made tables can be put in the cif. The number of columns 
# is set in the loop header. 
# The contants of each column can either be a piece of text 
# without any spaces (eg a number) or other text enclosed in " " 
# Remove the leading # in the following example 
 
#_geom_extra_table_head_A 
#; 
#Table 2. 
#Molecular parameters deviating most from MOGUL averages 
#; 
# 
#loop_ 
#_geom_extra_tableA_col_1 
#_geom_extra_tableA_col_2 
#_geom_extra_tableA_col_3 
#_geom_extra_tableA_col_4 
# 
#Parameter "Observed Value" "MOGUL Value" "MOGUL e.s.d" 
#N5-C6-C4 129 124 "7 (\%)" 
#C3-O10-C2 105 109 "2 (\%)" 
#C6-O7 1.25 1.22 ".02 (\%A)" 
# 
 
data_I 
 
_exptl_special_details 
; 
 The crystal was 
placed in the cold stream of an Oxford 
Cryosystems open-flow nitrogen cryostat (Cosier & 
Glazer, 1986) with a nominal stability of 0.1K. 
 
Cosier, J. & Glazer, A.M., 1986. J. Appl. Cryst. 105-107. 
; 
_refine_special_details 
; 
? 
; 
#--------------------------------------------------------------- 
# _oxford_ data items, April 2010: 
# There is some uncertainty about the correct way of forming local data 
# names, e.g. 
 
# _atom_site_special_shape_oxford 
# or 
# _oxford_atom_site_special_shape 
 
# see: 
# http://www.iucr.org/resources/cif/spec/version1.1/semantics#namespace 
 
# A reserved prefix, e.g. foo, must be used in the following way 
# " If the data file contains items defined in a DDL1 dictionary, the 
# local data names assigned under the reserved prefix must contain it as 
# their first component, e.g. _foo_atom_site_my_item. " 
 
# However, this seems to say the opposite: 
# http://www.iucr.org/__data/iucr/cif/standard/cifstd8.html 
 
# According to advice from the IUCr, CRYSTALS is correct 
#--------------------------------------------------------------- 
# End of 'script/refcif.dat' 
#end of refcif 
_cell_length_a                    9.780(6)
_cell_length_b                    13.108(8)
_cell_length_c                    29.107(17)
_cell_angle_alpha                 90
_cell_angle_beta                  90
_cell_angle_gamma                 90
_cell_volume                      3731(4)
 
_symmetry_cell_setting            'orthorhombic' 
_symmetry_space_group_name_H-M    'P 21 21 21 ' 
_symmetry_space_group_name_Hall   ? 
loop_
 _symmetry_equiv_pos_as_xyz
 'x,y,z'
 'x+1/2,-y+1/2,-z'
 '-x,y+1/2,-z+1/2'
 '-x+1/2,-y,z+1/2'

loop_
_atom_type_symbol
_atom_type_scat_dispersion_real
_atom_type_scat_dispersion_imag
_atom_type_scat_Cromer_Mann_a1
_atom_type_scat_Cromer_Mann_b1
_atom_type_scat_Cromer_Mann_a2
_atom_type_scat_Cromer_Mann_b2
_atom_type_scat_Cromer_Mann_a3
_atom_type_scat_Cromer_Mann_b3
_atom_type_scat_Cromer_Mann_a4
_atom_type_scat_Cromer_Mann_b4
_atom_type_scat_Cromer_Mann_c
_atom_type_scat_source  
 C       0.0033   0.0016   2.3100  20.8439   1.0200  10.2075   1.5886   0.5687
   0.8650  51.6512   0.2156 'International Tables Vol C 4.2.6.8 and 6.1.1.4'
 H       0.0000   0.0000   0.4930  10.5109   0.3229  26.1257   0.1402   3.1424
   0.0408  57.7998   0.0030 'International Tables Vol C 4.2.6.8 and 6.1.1.4'
 N       0.0061   0.0033  12.2126   0.0057   3.1322   9.8933   2.0125  28.9975
   1.1663   0.5826 -11.5290 'International Tables Vol C 4.2.6.8 and 6.1.1.4'
 O       0.0106   0.0060   3.0485  13.2771   2.2868   5.7011   1.5463   0.3239
   0.8670  32.9089   0.2508 'International Tables Vol C 4.2.6.8 and 6.1.1.4'
 Mn      0.3368   0.7283  11.2819   5.3409   7.3573   0.3432   3.0193  17.8674
   2.2441  83.7543   1.0896 'International Tables Vol C 4.2.6.8 and 6.1.1.4'
 F       0.0171   0.0103   3.5392  10.2825   2.6412   4.2944   1.5170   0.2615
   1.0243  26.1476   0.2776 'International Tables Vol C 4.2.6.8 and 6.1.1.4'
 
 
_cell_formula_units_Z                    4

# Given Formula = C49 H35 F0.50 Mn1 N5 O2 
# Dc =      1.41 Fooo =   1638.00 Mu =      4.07 M =    790.28
# Found Formula = C42 H30 F6 Mn1 N4 O4 
# Dc =      1.47 FOOO =   1684.00 Mu =      4.33 M =    823.64

_chemical_formula_sum             'C42 H30 F6 Mn1 N4 O4'
_chemical_formula_moiety          'C42 H30 F6 Mn1 N4 O4'
_chemical_compound_source                ?
_chemical_formula_weight            823.64
 
 
_cell_measurement_reflns_used          492
_cell_measurement_theta_min             10
_cell_measurement_theta_max             20
_cell_measurement_temperature          295
 
_exptl_crystal_description        'bar' 
_exptl_crystal_colour             'pale yellow' 
_exptl_crystal_size_min           0.140 
_exptl_crystal_size_mid           0.150 
_exptl_crystal_size_max           0.250 
 
_exptl_crystal_density_diffrn     1.466 
_exptl_crystal_density_meas       ? 
_exptl_crystal_density_method     'not measured' 
# Non-dispersive F(000): 
_exptl_crystal_F_000              1684 
_exptl_absorpt_coefficient_mu     0.433 
 
# Sheldrick geometric approximatio 0.94 0.94 
_exptl_absorpt_correction_type    numerical 
_exptl_absorpt_process_details 
; 
 Analytical Absorption (De Meulenaer & Tompa, 1965) 
; 
_exptl_absorpt_correction_T_min   0.94 
_exptl_absorpt_correction_T_max   0.94 
_diffrn_measurement_device_type   'Bruker Kappa Apex2' 
_diffrn_measurement_device        'Area' 
_diffrn_radiation_monochromator   'graphite' 
_diffrn_radiation_type            'Mo K\a'
_diffrn_radiation_wavelength           0.71073
_diffrn_measurement_method        '\f & \w scans' 
 
# If a reference occurs more than once, delete the author 
# and date from subsequent references. 
_computing_data_collection        'Apex2 (Bruker AXS, 2006)' 
_computing_cell_refinement        'Apex2 (Bruker AXS, 2006)' 
_computing_data_reduction         'Apex2 (Bruker AXS, 2006)' 
_computing_structure_solution     'Superflip (Palatinus & Chapuis, 2007)' 
_computing_structure_refinement   'CRYSTALS (Betteridge et al., 2003)' 
_computing_publication_material   'CRYSTALS (Betteridge et al., 2003)' 
_computing_molecular_graphics     'CAMERON (Watkin et al., 1996)' 
 
_diffrn_standards_interval_time   . 
_diffrn_standards_interval_count  . 
_diffrn_standards_number          0 
_diffrn_standards_decay_%         ? 
 
_diffrn_ambient_temperature        295
_diffrn_reflns_number             18223 
_reflns_number_total              7040 
_diffrn_reflns_av_R_equivalents   0.035 
# Number of reflections without Friedels Law is 7040 
# Number of reflections with Friedels Law is 3976 
# Theoretical number of reflections is about 3565 
 
 
_diffrn_reflns_theta_min          1.399 
_diffrn_reflns_theta_max          25.737 
_diffrn_measured_fraction_theta_max 0.994 
 
_diffrn_reflns_theta_full         25.222 
_diffrn_measured_fraction_theta_full 0.997 
 
 
_diffrn_reflns_limit_h_min        -11 
_diffrn_reflns_limit_h_max        9 
_diffrn_reflns_limit_k_min        -15 
_diffrn_reflns_limit_k_max        15 
_diffrn_reflns_limit_l_min        -35 
_diffrn_reflns_limit_l_max        34 
_reflns_limit_h_min               -11 
_reflns_limit_h_max               11 
_reflns_limit_k_min               0 
_reflns_limit_k_max               15 
_reflns_limit_l_min               0 
_reflns_limit_l_max               35 
 
_oxford_diffrn_Wilson_B_factor    3.43 
_oxford_diffrn_Wilson_scale       6.07 
 
_atom_sites_solution_primary      Other  #heavy,direct,difmap,geom,iterative
# _atom_sites_solution_secondary  difmap
_atom_sites_solution_hydrogens    difmap
 
_refine_diff_density_min          -0.39 
_refine_diff_density_max          0.52 
 
 
# The current dictionary definitions do not cover the 
# situation where the reflections used for refinement were 
# selected by a user-defined sigma threshold 
 
 
# The values actually used during refinement 
_oxford_reflns_threshold_expression_ref     I>2.0\s(I)
_refine_ls_number_reflns          5511 
_refine_ls_number_restraints      13 
_refine_ls_number_parameters      512 
_oxford_refine_ls_R_factor_ref    0.0525 
_refine_ls_wR_factor_ref          0.0902 
_refine_ls_goodness_of_fit_ref    0.9995 
_refine_ls_shift/su_max           0.0002600 
_refine_ls_shift/su_mean          0.0000186 
 
 
# The values computed with all filters except I/sigma 
_oxford_reflns_number_all         7016 
_refine_ls_R_factor_all           0.0711 
_refine_ls_wR_factor_all          0.1000 
 
# The values computed with a 2 sigma cutoff - a la SHELX 
_reflns_threshold_expression      I>2.0\s(I)
_reflns_number_gt                 5511 
_refine_ls_R_factor_gt            0.0525 
_refine_ls_wR_factor_gt           0.0902 
 
_refine_ls_abs_structure_Flack    0.03(2) 
_refine_ls_abs_structure_details  'Flack (1983), 3064 Friedel-pairs' 
# choose from: rm (reference molecule of known chirality), 
# ad (anomolous dispersion - Flack), rmad (rm and ad), 
# syn (from synthesis), unk (unknown) or . (not applicable). 
_chemical_absolute_configuration  'ad' 
 
 
_refine_ls_structure_factor_coef  Fsqd 
_refine_ls_matrix_type            full
_refine_ls_hydrogen_treatment     constr         #undef, noref, refall,
                                                 # refxyz, refU, constr or mixed
_refine_ls_weighting_scheme       calc 
_refine_ls_weighting_details 
;
 Method, part 1, Chebychev polynomial, (Watkin, 1994, Prince, 1982) 
 [weight] = 1.0/[A~0~*T~0~(x)+A~1~*T~1~(x) ... +A~n-1~]*T~n-1~(x)] 
 where A~i~ are the Chebychev coefficients listed below and x= Fcalc/Fmax 
 Method = Robust Weighting (Prince, 1982) 
 W = [weight] * [1-(deltaF/6*sigmaF)^2^]^2^ 
 A~i~ are: 
 21.0 23.9 11.4 
;
# Insert your own references if required - in alphabetical order 
_publ_section_references 
; 
Betteridge, P.W., Carruthers, J.R., Cooper, R.I., 
Prout, K. & Watkin, D.J. (2003). J. Appl. Cryst. 36, 1487. 
 
Bruker Analytical X-ray Systems, Inc., 2006. <i>Apex2</i>, 
Version 2 User Manual, M86-E01078, Madison, WI. 
 
De Meulenaer, J. & Tompa, H. (1965). Acta Cryst. 19, 1014. 
 
Flack, H. D. (1983). Acta Cryst. A39, 876-881. 
 
Palatinus, L. & Chapuis, G. (2007). J. Appl. Cryst. 40, 786-790. 
 
Prince, E. 
Mathematical Techniques in Crystallography 
and Materials Science 
Springer-Verlag, New York, 1982. 
 
Watkin D.J. (1994). 
Acta Cryst, A50, 411-437. 
 
Watkin, D.J., Prout, C.K. & Pearce, L.J. (1996). CAMERON, Chemical 
Crystallography Laboratory, Oxford, UK. 
; 

# Uequiv = arithmetic mean of Ui i.e. Ueqiv = (U1+U2+U3)/3

# Replace last . with number of unfound hydrogen atoms attached to an atom.

# ..._refinement_flags_... 
# . no refinement constraints           S special position constraint on site
# G rigid group refinement of site      R riding atom
# D distance or angle restraint on site T thermal displacement constraints
# U Uiso or Uij restraint (rigid bond)  P partial occupancy constraint


loop_
_atom_site_label
_atom_site_type_symbol
_atom_site_fract_x
_atom_site_fract_y
_atom_site_fract_z
_atom_site_U_iso_or_equiv
_atom_site_occupancy
_atom_site_adp_type
_atom_site_refinement_flags_posn
_atom_site_refinement_flags_adp
_atom_site_refinement_flags_occupancy
_atom_site_disorder_assembly
_atom_site_disorder_group
_atom_site_attached_hydrogens
Mn1 Mn 0.51224(6) 0.30970(5) 0.38975(2) 0.0374 1.0000 Uani . . . . . . 
O1 O 0.5522(4) 0.1596(3) 0.41698(15) 0.0848 1.0000 Uani . . . . . . 
O2 O 0.6780(4) 0.2007(3) 0.35866(13) 0.0683 1.0000 Uani . . . . . . 
O3 O 0.5381(3) 0.3998(3) 0.45120(11) 0.0537 1.0000 Uani . . . . . . 
O4 O 0.6811(3) 0.4363(3) 0.39641(11) 0.0569 1.0000 Uani . . . . . . 
N1 N 0.2861(3) 0.2947(3) 0.40203(11) 0.0395 1.0000 Uani . . . . . . 
N2 N 0.4136(4) 0.3609(3) 0.32436(12) 0.0394 1.0000 Uani . . . . . . 
N3 N 0.8961(4) 0.0813(3) 0.34058(14) 0.0511 1.0000 Uani . . . . . . 
N4 N 0.8995(4) 0.5544(3) 0.41835(13) 0.0537 1.0000 Uani . . . . . . 
F1 F 1.2046(5) 0.0879(3) 0.19164(11) 0.1005 1.0000 Uani . . . . . . 
F2 F 1.1452(4) 0.2387(3) 0.20791(11) 0.0873 1.0000 Uani . . . . . . 
F3 F 1.3523(4) 0.1971(4) 0.21566(15) 0.1267 1.0000 Uani . . . . . . 
F4 F 1.1931(10) 0.6824(8) 0.2890(3) 0.104(3) 0.5000 Uiso . . . . 1 . 
F5 F 1.2781(12) 0.7962(9) 0.3374(3) 0.130(3) 0.5000 Uiso . . . . 1 . 
F6 F 1.3929(11) 0.6583(8) 0.3137(4) 0.125(3) 0.5000 Uiso . . . . 1 . 
F7 F 1.1700(13) 0.7783(10) 0.3113(4) 0.157(4) 0.5000 Uiso . . . . 2 . 
F8 F 1.3766(11) 0.7613(8) 0.3351(3) 0.123(3) 0.5000 Uiso . . . . 2 . 
F9 F 1.3011(18) 0.6533(11) 0.2912(5) 0.176(5) 0.5000 Uiso . . . . 2 . 
C1 C 0.6456(5) 0.1372(3) 0.38911(18) 0.0481 1.0000 Uani . . . . . . 
C2 C 0.7145(5) 0.0356(3) 0.39304(17) 0.0479 1.0000 Uani . . . . . . 
C3 C 0.6533(6) -0.0368(4) 0.42113(19) 0.0653 1.0000 Uani . . . . . . 
C4 C 0.7084(7) -0.1325(4) 0.4263(2) 0.0828 1.0000 Uani . . . . . . 
C5 C 0.8279(7) -0.1567(4) 0.40323(19) 0.0732 1.0000 Uani . . . . . . 
C6 C 0.8907(5) -0.0861(3) 0.37528(16) 0.0540 1.0000 Uani . . . . . . 
C7 C 0.8361(5) 0.0117(3) 0.37029(15) 0.0431 1.0000 Uani . . . . . . 
C8 C 1.0335(5) 0.0843(3) 0.32754(16) 0.0468 1.0000 Uani . . . . . . 
C9 C 1.0654(5) 0.1213(3) 0.28381(17) 0.0491 1.0000 Uani . . . . . . 
C10 C 1.2001(6) 0.1302(4) 0.27000(17) 0.0523 1.0000 Uani . . . . . . 
C11 C 1.3051(6) 0.1027(4) 0.2992(2) 0.0641 1.0000 Uani . . . . . . 
C12 C 1.2743(6) 0.0655(4) 0.3421(2) 0.0686 1.0000 Uani . . . . . . 
C13 C 1.1406(6) 0.0569(4) 0.35661(19) 0.0582 1.0000 Uani . . . . . . 
C14 C 1.2283(7) 0.1630(5) 0.2218(2) 0.0696 1.0000 Uani . . . . . . 
C15 C 0.6376(5) 0.4512(3) 0.43645(15) 0.0407 1.0000 Uani . . . . . . 
C16 C 0.7012(5) 0.5283(3) 0.46764(14) 0.0405 1.0000 Uani . . . . . . 
C17 C 0.6331(6) 0.5551(4) 0.50776(16) 0.0588 1.0000 Uani . . . . . . 
C18 C 0.6857(7) 0.6231(4) 0.53851(18) 0.0695 1.0000 Uani . . . . . . 
C19 C 0.8126(6) 0.6655(4) 0.53011(18) 0.0645 1.0000 Uani . . . . . . 
C20 C 0.8833(5) 0.6418(4) 0.49117(17) 0.0520 1.0000 Uani . . . . . . 
C21 C 0.8287(5) 0.5735(3) 0.45899(15) 0.0416 1.0000 Uani . . . . . . 
C22 C 1.0408(5) 0.5717(4) 0.41227(18) 0.0497 1.0000 Uani . . . . . . 
C23 C 1.0857(5) 0.6250(4) 0.37456(18) 0.0564 1.0000 Uani . . . . . . 
C24 C 1.2242(6) 0.6382(5) 0.3674(3) 0.0773 1.0000 Uani . U . . . . 
C25 C 1.3182(6) 0.6011(5) 0.3986(3) 0.0840 1.0000 Uani . . . . . . 
C26 C 1.2727(7) 0.5486(5) 0.4370(3) 0.0869 1.0000 Uani . . . . . . 
C27 C 1.1338(6) 0.5352(4) 0.4442(2) 0.0623 1.0000 Uani . . . . . . 
C28 C 1.2651(8) 0.7033(6) 0.3259(3) 0.1052 1.0000 Uani . U . . . . 
C29 C 0.3086(5) 0.2233(5) 0.47921(17) 0.0769 1.0000 Uani . . . . . . 
C30 C 0.2246(5) 0.2568(4) 0.43931(17) 0.0510 1.0000 Uani . . . . . . 
C31 C 0.0822(5) 0.2516(5) 0.4424(2) 0.0634 1.0000 Uani . . . . . . 
C32 C 0.0032(5) 0.2866(4) 0.40823(18) 0.0643 1.0000 Uani . . . . . . 
C33 C 0.0637(4) 0.3272(4) 0.36900(18) 0.0497 1.0000 Uani . . . . . . 
C34 C -0.0128(6) 0.3658(4) 0.3313(2) 0.0668 1.0000 Uani . . . . . . 
C35 C 0.0487(6) 0.4023(4) 0.2938(2) 0.0672 1.0000 Uani . . . . . . 
C36 C 0.1962(5) 0.4034(3) 0.28947(17) 0.0507 1.0000 Uani . . . . . . 
C37 C 0.2661(7) 0.4362(4) 0.2507(2) 0.0710 1.0000 Uani . . . . . . 
C38 C 0.4040(7) 0.4288(5) 0.24832(19) 0.0673 1.0000 Uani . . . . . . 
C39 C 0.4779(5) 0.3902(3) 0.28624(15) 0.0504 1.0000 Uani . . . . . . 
C40 C 0.6280(5) 0.3774(5) 0.28404(17) 0.0657 1.0000 Uani . . . . . . 
C41 C 0.2746(4) 0.3658(3) 0.32675(16) 0.0401 1.0000 Uani . U . . . . 
C42 C 0.2079(4) 0.3293(3) 0.36685(15) 0.0396 1.0000 Uani . U . . . . 
H31 H 0.8524 0.1390 0.3372 0.0609 1.0000 Uiso R . . . . . 
H91 H 0.9948 0.1387 0.2639 0.0585 1.0000 Uiso R . . . . . 
H111 H 1.3960 0.1111 0.2903 0.0765 1.0000 Uiso R . . . . . 
H121 H 1.3454 0.0477 0.3619 0.0820 1.0000 Uiso R . . . . . 
H131 H 1.1205 0.0326 0.3859 0.0697 1.0000 Uiso R . . . . . 
H61 H 0.9710 -0.1022 0.3594 0.0652 1.0000 Uiso R . . . . . 
H51 H 0.8679 -0.2212 0.4068 0.0883 1.0000 Uiso R . . . . . 
H41 H 0.6639 -0.1809 0.4448 0.0992 1.0000 Uiso R . . . . . 
H404 H 0.5737 -0.0201 0.4366 0.0780 1.0000 Uiso R . . . . . 
H171 H 0.5480 0.5256 0.5134 0.0699 1.0000 Uiso R . . . . . 
H181 H 0.6373 0.6411 0.5646 0.0830 1.0000 Uiso R . . . . . 
H191 H 0.8517 0.7101 0.5510 0.0770 1.0000 Uiso R . . . . . 
H201 H 0.9706 0.6711 0.4859 0.0617 1.0000 Uiso R . . . . . 
H405 H 0.8606 0.5148 0.3985 0.0638 1.0000 Uiso R . . . . . 
H271 H 1.1027 0.5006 0.4700 0.0753 1.0000 Uiso R . . . . . 
H261 H 1.3348 0.5221 0.4582 0.1042 1.0000 Uiso R . . . . . 
H251 H 1.4122 0.6111 0.3936 0.1013 1.0000 Uiso R . . . . . 
H231 H 1.0237 0.6508 0.3533 0.0675 1.0000 Uiso R . . . . . 
H341 H -0.1080 0.3642 0.3330 0.0797 1.0000 Uiso R . . . . . 
H351 H -0.0033 0.4288 0.2698 0.0807 1.0000 Uiso R . . . . . 
H402 H 0.6538 0.3053 0.2867 0.0989 1.0000 Uiso R . . . . . 
H401 H 0.6701 0.4149 0.3080 0.0990 1.0000 Uiso R . . . . . 
H403 H 0.6611 0.4029 0.2553 0.0988 1.0000 Uiso R . . . . . 
H381 H 0.4527 0.4472 0.2220 0.0804 1.0000 Uiso R . . . . . 
H371 H 0.2187 0.4628 0.2260 0.0850 1.0000 Uiso R . . . . . 
H321 H -0.0918 0.2833 0.4104 0.0766 1.0000 Uiso R . . . . . 
H311 H 0.0514 0.2201 0.4687 0.0758 1.0000 Uiso R . . . . . 
H293 H 0.3365 0.1533 0.4749 0.1149 1.0000 Uiso R . . . . . 
H291 H 0.2588 0.2281 0.5069 0.1152 1.0000 Uiso R . . . . . 
H292 H 0.3884 0.2636 0.4818 0.1152 1.0000 Uiso R . . . . . 
loop_
_atom_site_aniso_label
_atom_site_aniso_U_11
_atom_site_aniso_U_22
_atom_site_aniso_U_33
_atom_site_aniso_U_23
_atom_site_aniso_U_13
_atom_site_aniso_U_12
Mn1 0.0273(3) 0.0445(3) 0.0405(3) 0.0033(3) -0.0029(3) 0.0030(3) 
O1 0.091(3) 0.066(3) 0.098(3) 0.022(2) 0.036(2) 0.039(2) 
O2 0.068(2) 0.056(2) 0.081(3) 0.022(2) 0.010(2) 0.020(2) 
O3 0.047(2) 0.059(2) 0.0544(19) -0.0028(16) 0.0004(15) -0.0143(16) 
O4 0.0513(19) 0.075(2) 0.0446(19) -0.0133(18) 0.0033(17) -0.0154(17) 
N1 0.0281(16) 0.047(2) 0.044(2) -0.0043(17) 0.0004(15) -0.0018(16) 
N2 0.043(2) 0.0359(19) 0.039(2) 0.0008(17) -0.0043(17) -0.0026(16) 
N3 0.051(2) 0.046(2) 0.056(3) 0.007(2) 0.001(2) 0.0109(19) 
N4 0.047(2) 0.070(3) 0.044(2) -0.016(2) 0.0019(19) -0.013(2) 
F1 0.157(4) 0.078(2) 0.066(2) -0.0249(19) 0.022(2) -0.006(3) 
F2 0.125(3) 0.067(2) 0.069(2) 0.0103(18) 0.009(2) -0.009(2) 
F3 0.083(3) 0.180(5) 0.117(3) 0.010(3) 0.034(2) -0.040(3) 
C1 0.046(2) 0.045(2) 0.054(3) -0.004(2) -0.016(3) 0.004(2) 
C2 0.055(3) 0.043(2) 0.046(3) 0.004(2) -0.003(2) 0.011(2) 
C3 0.069(4) 0.054(3) 0.072(4) 0.019(3) 0.022(3) 0.018(3) 
C4 0.096(5) 0.056(3) 0.097(5) 0.034(3) 0.029(4) 0.014(3) 
C5 0.092(4) 0.050(3) 0.077(4) 0.014(3) 0.014(3) 0.018(3) 
C6 0.069(3) 0.039(3) 0.053(3) -0.002(2) 0.006(2) 0.013(2) 
C7 0.057(3) 0.035(2) 0.037(2) 0.0001(19) -0.010(2) 0.004(2) 
C8 0.054(3) 0.036(2) 0.050(3) -0.005(2) 0.000(2) 0.005(2) 
C9 0.055(3) 0.035(2) 0.057(3) -0.011(2) -0.005(2) 0.001(2) 
C10 0.061(3) 0.041(3) 0.056(3) -0.013(2) 0.004(3) -0.004(2) 
C11 0.056(3) 0.053(3) 0.084(4) -0.027(3) 0.008(3) -0.003(3) 
C12 0.058(4) 0.061(4) 0.087(4) -0.017(3) -0.021(3) 0.011(3) 
C13 0.068(4) 0.051(3) 0.055(3) -0.006(3) -0.012(3) 0.006(3) 
C14 0.075(4) 0.066(4) 0.068(4) -0.013(3) 0.010(3) -0.012(3) 
C15 0.039(2) 0.039(2) 0.044(3) 0.006(2) -0.002(2) 0.0072(19) 
C16 0.050(3) 0.037(2) 0.034(2) 0.0014(19) -0.004(2) 0.003(2) 
C17 0.062(3) 0.065(3) 0.049(3) 0.001(3) 0.009(3) -0.007(3) 
C18 0.083(4) 0.076(4) 0.049(3) -0.024(3) 0.017(3) -0.004(3) 
C19 0.089(4) 0.053(3) 0.052(3) -0.016(2) -0.003(3) -0.006(3) 
C20 0.055(3) 0.044(3) 0.057(3) -0.010(2) -0.007(2) -0.004(2) 
C21 0.048(3) 0.040(2) 0.038(2) 0.0036(19) -0.004(2) 0.000(2) 
C22 0.043(3) 0.047(3) 0.059(3) -0.024(2) -0.002(2) 0.000(2) 
C23 0.048(3) 0.063(3) 0.059(3) -0.016(3) 0.011(2) -0.005(2) 
C24 0.054(3) 0.070(4) 0.108(4) -0.045(3) 0.027(3) -0.016(3) 
C25 0.038(3) 0.081(4) 0.132(6) -0.049(4) 0.004(4) -0.001(3) 
C26 0.061(4) 0.074(4) 0.126(6) -0.044(4) -0.036(4) 0.017(3) 
C27 0.063(4) 0.057(3) 0.067(4) -0.012(3) -0.011(3) -0.001(3) 
C28 0.087(4) 0.092(5) 0.137(5) -0.044(4) 0.069(4) -0.037(4) 
C29 0.054(3) 0.128(6) 0.049(3) 0.022(3) 0.005(3) -0.023(3) 
C30 0.040(3) 0.067(3) 0.046(3) -0.008(2) 0.006(2) -0.006(2) 
C31 0.038(3) 0.085(4) 0.067(4) -0.007(3) 0.011(3) -0.012(3) 
C32 0.026(2) 0.082(4) 0.085(3) -0.028(3) 0.016(3) -0.007(3) 
C33 0.031(2) 0.050(3) 0.068(3) -0.022(3) -0.016(2) 0.006(2) 
C34 0.044(3) 0.061(3) 0.095(4) -0.027(3) -0.029(3) 0.019(3) 
C35 0.062(4) 0.060(3) 0.080(4) -0.009(3) -0.044(3) 0.018(3) 
C36 0.061(3) 0.036(2) 0.055(3) 0.002(2) -0.028(3) 0.001(2) 
C37 0.101(5) 0.047(3) 0.066(4) 0.011(3) -0.042(4) -0.004(3) 
C38 0.084(4) 0.073(4) 0.045(3) 0.017(3) -0.017(3) -0.018(3) 
C39 0.062(3) 0.042(2) 0.047(2) 0.002(2) -0.009(3) -0.008(2) 
C40 0.065(4) 0.087(4) 0.045(3) 0.015(3) 0.007(3) -0.006(3) 
C41 0.043(2) 0.025(2) 0.052(3) -0.0102(19) -0.016(2) 0.0069(18) 
C42 0.038(2) 0.036(2) 0.044(2) -0.0097(18) -0.0050(19) 0.0050(19) 

_refine_ls_extinction_method 
    'None'
_oxford_refine_ls_scale 0.4185(4) 
loop_
 _geom_bond_atom_site_label_1
 _geom_bond_site_symmetry_1
 _geom_bond_atom_site_label_2
 _geom_bond_site_symmetry_2
 _geom_bond_distance
 _geom_bond_publ_flag
Mn1 . O1 . 2.157(4)    yes
Mn1 . O2 . 2.343(4)    yes
Mn1 . O3 . 2.158(3)    yes
Mn1 . O4 . 2.349(3)    yes
Mn1 . N1 . 2.249(3)    yes
Mn1 . N2 . 2.237(4)    yes
O1 . C1 . 1.256(6)    yes
O2 . C1 . 1.257(6)    yes
O3 . C15 . 1.259(5)    yes
O4 . C15 . 1.256(5)    yes
N1 . C30 . 1.336(6)    yes
N1 . C42 . 1.356(5)    yes
N2 . C39 . 1.332(6)    yes
N2 . C41 . 1.363(6)    yes
N3 . C7 . 1.387(6)    yes
N3 . C8 . 1.397(6)    yes
N3 . H31 . 0.874    no
N4 . C21 . 1.393(6)    yes
N4 . C22 . 1.412(6)    yes
N4 . H405 . 0.865    no
F1 . C14 . 1.339(6)    yes
F2 . C14 . 1.345(7)    yes
F3 . C14 . 1.305(7)    yes
F4 . C28 . 1.312(11)    yes
F5 . C28 . 1.269(12)    yes
F6 . C28 . 1.427(12)    yes
F7 . C28 . 1.418(14)    yes
F8 . C28 . 1.356(12)    yes
F9 . C28 . 1.255(15)    yes
C1 . C2 . 1.497(6)    yes
C2 . C3 . 1.389(7)    yes
C2 . C7 . 1.397(6)    yes
C3 . C4 . 1.373(7)    yes
C3 . H404 . 0.926    no
C4 . C5 . 1.384(8)    yes
C4 . H41 . 0.940    no
C5 . C6 . 1.377(7)    yes
C5 . H51 . 0.936    no
C6 . C7 . 1.397(6)    yes
C6 . H61 . 0.936    no
C8 . C9 . 1.397(6)    yes
C8 . C13 . 1.394(7)    yes
C9 . C10 . 1.383(7)    yes
C9 . H91 . 0.930    no
C10 . C11 . 1.382(7)    yes
C10 . C14 . 1.493(8)    yes
C11 . C12 . 1.373(8)    yes
C11 . H111 . 0.933    no
C12 . C13 . 1.379(8)    yes
C12 . H121 . 0.933    no
C13 . H131 . 0.931    no
C15 . C16 . 1.494(6)    yes
C16 . C17 . 1.390(6)    yes
C16 . C21 . 1.403(6)    yes
C17 . C18 . 1.364(7)    yes
C17 . H171 . 0.932    no
C18 . C19 . 1.382(8)    yes
C18 . H181 . 0.925    no
C19 . C20 . 1.363(7)    yes
C19 . H191 . 0.927    no
C20 . C21 . 1.402(6)    yes
C20 . H201 . 0.948    no
C22 . C23 . 1.374(7)    yes
C22 . C27 . 1.385(7)    yes
C23 . C24 . 1.381(7)    yes
C23 . H231 . 0.930    no
C24 . C25 . 1.382(9)    yes
C24 . C28 . 1.533(10)    yes
C25 . C26 . 1.384(9)    yes
C25 . H251 . 0.940    no
C26 . C27 . 1.386(8)    yes
C26 . H261 . 0.932    no
C27 . H271 . 0.928    no
C29 . C30 . 1.488(7)    yes
C29 . H293 . 0.966    no
C29 . H291 . 0.944    no
C29 . H292 . 0.946    no
C30 . C31 . 1.398(6)    yes
C31 . C32 . 1.341(7)    yes
C31 . H311 . 0.918    no
C32 . C33 . 1.392(7)    yes
C32 . H321 . 0.932    no
C33 . C34 . 1.421(7)    yes
C33 . C42 . 1.412(6)    yes
C34 . C35 . 1.335(8)    yes
C34 . H341 . 0.933    no
C35 . C36 . 1.448(8)    yes
C35 . H351 . 0.931    no
C36 . C37 . 1.388(8)    yes
C36 . C41 . 1.417(6)    yes
C37 . C38 . 1.354(8)    yes
C37 . H371 . 0.923    no
C38 . C39 . 1.413(7)    yes
C38 . H381 . 0.935    no
C39 . C40 . 1.480(8)    yes
C40 . H402 . 0.981    no
C40 . H401 . 0.947    no
C40 . H403 . 0.957    no
C41 . C42 . 1.420(6)    yes
loop_
 _geom_angle_atom_site_label_1
 _geom_angle_site_symmetry_1
 _geom_angle_atom_site_label_2
 _geom_angle_site_symmetry_2
 _geom_angle_atom_site_label_3
 _geom_angle_site_symmetry_3
 _geom_angle
 _geom_angle_publ_flag
O1 . Mn1 . O2 . 57.33(13)    yes
O1 . Mn1 . O3 . 99.99(15)    yes
O2 . Mn1 . O3 . 124.95(14)    yes
O1 . Mn1 . O4 . 119.13(16)    yes
O2 . Mn1 . O4 . 88.64(13)    yes
O3 . Mn1 . O4 . 57.50(12)    yes
O1 . Mn1 . N1 . 92.30(15)    yes
O2 . Mn1 . N1 . 133.52(14)    yes
O3 . Mn1 . N1 . 91.79(13)    yes
O4 . Mn1 . N1 . 137.72(13)    yes
O1 . Mn1 . N2 . 131.63(16)    yes
O2 . Mn1 . N2 . 98.78(13)    yes
O3 . Mn1 . N2 . 126.27(14)    yes
O4 . Mn1 . N2 . 99.29(13)    yes
N1 . Mn1 . N2 . 74.77(13)    yes
Mn1 . O1 . C1 . 96.2(3)    yes
Mn1 . O2 . C1 . 87.5(3)    yes
Mn1 . O3 . C15 . 95.8(3)    yes
Mn1 . O4 . C15 . 87.0(3)    yes
Mn1 . N1 . C30 . 127.1(3)    yes
Mn1 . N1 . C42 . 113.9(3)    yes
C30 . N1 . C42 . 118.9(4)    yes
Mn1 . N2 . C39 . 126.3(3)    yes
Mn1 . N2 . C41 . 113.6(3)    yes
C39 . N2 . C41 . 120.0(4)    yes
C7 . N3 . C8 . 126.5(4)    yes
C7 . N3 . H31 . 115.5    no
C8 . N3 . H31 . 114.6    no
C21 . N4 . C22 . 124.4(4)    yes
C21 . N4 . H405 . 117.1    no
C22 . N4 . H405 . 116.3    no
O2 . C1 . O1 . 118.9(4)    yes
O2 . C1 . C2 . 122.0(5)    yes
O1 . C1 . C2 . 119.1(5)    yes
C1 . C2 . C3 . 117.3(4)    yes
C1 . C2 . C7 . 123.1(4)    yes
C3 . C2 . C7 . 119.5(4)    yes
C2 . C3 . C4 . 121.3(5)    yes
C2 . C3 . H404 . 119.1    no
C4 . C3 . H404 . 119.6    no
C3 . C4 . C5 . 119.3(5)    yes
C3 . C4 . H41 . 119.8    no
C5 . C4 . H41 . 120.9    no
C4 . C5 . C6 . 120.5(5)    yes
C4 . C5 . H51 . 120.4    no
C6 . C5 . H51 . 119.1    no
C5 . C6 . C7 . 120.5(5)    yes
C5 . C6 . H61 . 121.0    no
C7 . C6 . H61 . 118.5    no
C6 . C7 . C2 . 118.8(4)    yes
C6 . C7 . N3 . 120.4(4)    yes
C2 . C7 . N3 . 120.6(4)    yes
N3 . C8 . C9 . 118.2(4)    yes
N3 . C8 . C13 . 123.4(5)    yes
C9 . C8 . C13 . 118.4(5)    yes
C8 . C9 . C10 . 120.4(5)    yes
C8 . C9 . H91 . 119.2    no
C10 . C9 . H91 . 120.4    no
C9 . C10 . C11 . 120.5(5)    yes
C9 . C10 . C14 . 118.2(5)    yes
C11 . C10 . C14 . 121.1(5)    yes
C10 . C11 . C12 . 119.3(5)    yes
C10 . C11 . H111 . 120.4    no
C12 . C11 . H111 . 120.3    no
C11 . C12 . C13 . 121.0(6)    yes
C11 . C12 . H121 . 119.2    no
C13 . C12 . H121 . 119.8    no
C8 . C13 . C12 . 120.4(5)    yes
C8 . C13 . H131 . 119.0    no
C12 . C13 . H131 . 120.6    no
C10 . C14 . F2 . 112.5(5)    yes
C10 . C14 . F1 . 111.9(5)    yes
F2 . C14 . F1 . 104.0(5)    yes
C10 . C14 . F3 . 113.5(6)    yes
F2 . C14 . F3 . 105.5(5)    yes
F1 . C14 . F3 . 108.8(5)    yes
O3 . C15 . O4 . 119.7(4)    yes
O3 . C15 . C16 . 118.4(4)    yes
O4 . C15 . C16 . 121.8(4)    yes
C15 . C16 . C17 . 118.8(4)    yes
C15 . C16 . C21 . 123.1(4)    yes
C17 . C16 . C21 . 118.0(4)    yes
C16 . C17 . C18 . 122.4(5)    yes
C16 . C17 . H171 . 118.2    no
C18 . C17 . H171 . 119.4    no
C17 . C18 . C19 . 119.0(5)    yes
C17 . C18 . H181 . 120.8    no
C19 . C18 . H181 . 120.2    no
C18 . C19 . C20 . 120.7(5)    yes
C18 . C19 . H191 . 120.5    no
C20 . C19 . H191 . 118.7    no
C19 . C20 . C21 . 120.5(5)    yes
C19 . C20 . H201 . 119.9    no
C21 . C20 . H201 . 119.6    no
C16 . C21 . C20 . 119.3(4)    yes
C16 . C21 . N4 . 121.2(4)    yes
C20 . C21 . N4 . 119.5(4)    yes
N4 . C22 . C23 . 119.7(5)    yes
N4 . C22 . C27 . 120.2(5)    yes
C23 . C22 . C27 . 120.1(5)    yes
C22 . C23 . C24 . 119.9(6)    yes
C22 . C23 . H231 . 120.5    no
C24 . C23 . H231 . 119.6    no
C23 . C24 . C25 . 120.6(7)    yes
C23 . C24 . C28 . 116.4(7)    yes
C25 . C24 . C28 . 122.8(6)    yes
C24 . C25 . C26 . 119.5(6)    yes
C24 . C25 . H251 . 120.0    no
C26 . C25 . H251 . 120.6    no
C25 . C26 . C27 . 120.0(6)    yes
C25 . C26 . H261 . 120.7    no
C27 . C26 . H261 . 119.4    no
C26 . C27 . C22 . 119.9(6)    yes
C26 . C27 . H271 . 120.4    no
C22 . C27 . H271 . 119.7    no
C24 . C28 . F6 . 101.2(8)    yes
C24 . C28 . F4 . 112.8(7)    yes
F6 . C28 . F4 . 100.4(7)    yes
C24 . C28 . F5 . 110.6(8)    yes
F6 . C28 . F5 . 112.0(8)    yes
F4 . C28 . F5 . 118.1(11)    yes
C30 . C29 . H293 . 109.6    no
C30 . C29 . H291 . 111.3    no
H293 . C29 . H291 . 108.6    no
C30 . C29 . H292 . 110.7    no
H293 . C29 . H292 . 107.9    no
H291 . C29 . H292 . 108.7    no
C29 . C30 . N1 . 119.7(4)    yes
C29 . C30 . C31 . 119.0(5)    yes
N1 . C30 . C31 . 121.3(5)    yes
C30 . C31 . C32 . 120.6(5)    yes
C30 . C31 . H311 . 113.7    no
C32 . C31 . H311 . 125.6    no
C31 . C32 . C33 . 119.7(4)    yes
C31 . C32 . H321 . 120.5    no
C33 . C32 . H321 . 119.8    no
C32 . C33 . C34 . 123.1(5)    yes
C32 . C33 . C42 . 117.9(4)    yes
C34 . C33 . C42 . 119.0(5)    yes
C33 . C34 . C35 . 121.5(5)    yes
C33 . C34 . H341 . 118.4    no
C35 . C34 . H341 . 120.1    no
C34 . C35 . C36 . 121.5(5)    yes
C34 . C35 . H351 . 120.1    no
C36 . C35 . H351 . 118.4    no
C35 . C36 . C37 . 124.4(5)    yes
C35 . C36 . C41 . 118.0(5)    yes
C37 . C36 . C41 . 117.6(5)    yes
C36 . C37 . C38 . 120.7(5)    yes
C36 . C37 . H371 . 120.2    no
C38 . C37 . H371 . 119.1    no
C37 . C38 . C39 . 119.7(6)    yes
C37 . C38 . H381 . 122.1    no
C39 . C38 . H381 . 118.2    no
C38 . C39 . N2 . 120.9(5)    yes
C38 . C39 . C40 . 121.0(5)    yes
N2 . C39 . C40 . 118.1(4)    yes
C39 . C40 . H402 . 111.2    no
C39 . C40 . H401 . 109.9    no
H402 . C40 . H401 . 109.2    no
C39 . C40 . H403 . 109.5    no
H402 . C40 . H403 . 108.7    no
H401 . C40 . H403 . 108.4    no
C36 . C41 . N2 . 121.1(5)    yes
C36 . C41 . C42 . 119.9(4)    yes
N2 . C41 . C42 . 118.9(4)    yes
C41 . C42 . C33 . 120.1(4)    yes
C41 . C42 . N1 . 118.3(4)    yes
C33 . C42 . N1 . 121.6(4)    yes
loop_
 _geom_hbond_atom_site_label_D
 _geom_hbond_site_symmetry_D
 _geom_hbond_atom_site_label_H
 _geom_hbond_site_symmetry_H
 _geom_hbond_atom_site_label_A
 _geom_hbond_site_symmetry_A
 _geom_hbond_angle_DHA
 _geom_hbond_distance_DH
 _geom_hbond_distance_HA
 _geom_hbond_distance_DA
 _geom_hbond_publ_flag
N3 . H31 . O2 . 137 0.87 1.99 2.698(8)    yes
N4 . H405 . O4 . 135 0.86 2.04 2.714(8)    yes
C26 . H261 . O3 1_655 133 0.93 2.56 3.272(8)    yes
C40 . H402 . O2 . 128 0.98 2.51 3.212(8)    yes
C40 . H401 . O4 . 144 0.95 2.59 3.401(8)    yes
C29 . H292 . O3 . 150 0.95 2.47 3.325(8)    yes


_iucr_refine_instructions_details
;
#
# Punched on 28/12/20 at 09:32:43
#
#LIST     12                                                                    
BLOCK 
CONT SCALE 
CONT MN   (     1 ,X'S,U'S)  UNTIL F    (     3 ) 
CONT F    (     4 ,X'S,U[ISO])  UNTIL F    (     9 ) 
CONT C    (     1 ,X'S,U'S)  UNTIL C    (    42 ) 
CONT ENANTIO 
RIDE N   (   3,X'S) H   (  31,X'S) 
RIDE N   (   4,X'S) H   ( 405,X'S) 
RIDE C   (   3,X'S) H   ( 404,X'S) 
RIDE C   (   4,X'S) H   (  41,X'S) 
RIDE C   (   5,X'S) H   (  51,X'S) 
RIDE C   (   6,X'S) H   (  61,X'S) 
RIDE C   (   9,X'S) H   (  91,X'S) 
RIDE C   (  11,X'S) H   ( 111,X'S) 
RIDE C   (  12,X'S) H   ( 121,X'S) 
RIDE C   (  13,X'S) H   ( 131,X'S) 
RIDE C   (  17,X'S) H   ( 171,X'S) 
RIDE C   (  18,X'S) H   ( 181,X'S) 
RIDE C   (  19,X'S) H   ( 191,X'S) 
RIDE C   (  20,X'S) H   ( 201,X'S) 
RIDE C   (  23,X'S) H   ( 231,X'S) 
RIDE C   (  25,X'S) H   ( 251,X'S) 
RIDE C   (  26,X'S) H   ( 261,X'S) 
RIDE C   (  27,X'S) H   ( 271,X'S) 
RIDE C   (  29,X'S) H   ( 293,X'S) H   ( 291,X'S) H   ( 292,X'S) 
RIDE C   (  31,X'S) H   ( 311,X'S) 
RIDE C   (  32,X'S) H   ( 321,X'S) 
RIDE C   (  34,X'S) H   ( 341,X'S) 
RIDE C   (  35,X'S) H   ( 351,X'S) 
RIDE C   (  37,X'S) H   ( 371,X'S) 
RIDE C   (  38,X'S) H   ( 381,X'S) 
RIDE C   (  40,X'S) H   ( 402,X'S) H   ( 401,X'S) H   ( 403,X'S) 
END                                                                             
#
# Punched on 28/12/20 at 09:32:43
#
#LIST     16                                                                    
NO 
REM   HREST   START (DO NOT REMOVE THIS LINE) 
REM   HREST   END (DO NOT REMOVE THIS LINE) 
U(IJ)'S  0.0, 0.010000 = C(24) TO C(28) 
VIBRATION 0.0, 0.002000 = C(24) TO C(28) 
U(IJ)'S  0.0, 0.010000 = C(41) TO C(42) 
END                                                                             
;

# Manually omitted reflections

loop_
_oxford_refln_omitted_index_h
_oxford_refln_omitted_index_k
_oxford_refln_omitted_index_l
_oxford_refln_omitted_flag
_oxford_refln_omitted_details
   1   1   0  x   .
# looking for ARCHIVE-HKL.CIF 
 
_iucr_refine_reflections_details 
; 
# An asterisk in column 34 indicates a format overflow 
# Data was input as F-squared 
  -2   0   0 3759.62  125.09 
  -3   0   0    0.70    1.80 
  -4   0   0  112.59    6.40 
   4   0   0  116.19    4.20 
   4   0   0  119.19    4.20 
  -5   0   0    3.00    3.00 
  -6   0   0  918.91   34.60 
   6   0   0  936.71   31.50 
   7   0   0   -2.70    1.30 
  -7   0   0   -4.70    3.70 
  -8   0   0   23.70    5.80 
   8   0   0   15.20    2.40 
  -9   0   0   -5.00    4.70 
 -10   0   0  168.98   12.70 
 -11   0   0   -4.90    5.80 
   0  -1   0    0.00    0.20 
   0   1   0    0.00    0.10 
  -1   1   0    0.70    0.30 
  -2   1   0 3413.46  124.99 
  -2   1   0 3867.91  124.29 
   2  -1   0 4001.60  124.39 
   3  -1   0    2.30    1.10 
  -3  -1   0    4.20    1.80 
  -3   1   0   -0.60    1.60 
  -4  -1   0   73.79    4.90 
  -4   1   0   65.19    5.00 
   4  -1   0   59.39    3.40 
  -5   1   0  314.07   14.00 
  -5  -1   0  323.37   13.90 
   5  -1   0  318.47   11.90 
  -6  -1   0  191.18   10.00 
   6  -1   0  176.68    7.60 
  -6   1   0  185.08   10.30 
  -7  -1   0  113.19    8.20 
   7   1   0  102.99    4.30 
   7   1   0  109.69    4.30 
   7  -1   0  105.69    5.60 
  -7   1   0  110.19    8.40 
  -8  -1   0  156.88   10.60 
   8   1   0  164.08    6.50 
  -8   1   0  145.19   10.70 
   8  -1   0  159.98    7.70 
  -9   1   0   33.60    7.10 
  -9  -1   0   21.80    6.20 
 -10   1   0   21.00    7.50 
 -10  -1   0   19.50    7.00 
 -11  -1   0   20.00    7.10 
 -11   1   0   22.50    7.80 
   1  -2   0 3502.75  117.09 
  -1  -2   0 3555.94  116.59 
  -2   2   0  226.38    9.00 
   2  -2   0  244.48    9.10 
  -2   2   0  228.48    9.40 
  -2  -2   0  250.07    9.80 
  -3   2   0  355.86   13.20 
  -3  -2   0  389.06   14.00 
  -3   2   0  372.76   14.40 
   3  -2   0  356.56   13.50 
  -4  -2   0 1010.40   36.20 
   4  -2   0 1007.20   35.30 
  -4   2   0 1026.80   34.60 
  -4   2   0 1058.19   36.80 
   5  -2   0   13.10    2.40 
  -5   2   0   12.40    3.80 
  -5  -2   0   19.50    3.80 
  -6  -2   0  141.39    8.60 
  -6   2   0  148.49    9.20 
   6  -2   0  155.18    7.20 
  -7  -2   0   17.80    4.60 
   7  -2   0   17.20    3.00 
  -7   2   0   11.40    4.70 
  -8   2   0   31.00    6.40 
   8   2   0   31.00    1.90 
   8   2   0   33.70    1.90 
  -8  -2   0   28.80    5.80 
   8  -2   0   31.30    3.80 
  -9   2   0   87.29    9.90 
   9  -2   0  102.09    7.70 
  -9  -2   0   89.49    9.50 
 -10   2   0   69.79    9.60 
 -10  -2   0   53.49    8.50 
 -11  -2   0    6.00    6.70 
 -11   2   0    0.30    6.70 
   0  -3   0   -2.20    1.30 
   0   3   0   -0.20    1.50 
   1   3   0  460.05   16.70 
   1  -3   0  481.45   17.00 
  -1  -3   0  473.85   16.60 
  -1   3   0  455.95   17.00 
   2   3   0   92.09    4.10 
  -2  -3   0   87.89    4.30 
   2  -3   0   87.49    4.70 
  -2   3   0   82.89    4.70 
   3   3   0   14.70    1.50 
  -3   3   0   15.10    2.70 
   3  -3   0   17.80    2.50 
  -3   3   0   14.40    2.30 
  -3  -3   0   17.40    2.30 
  -4  -3   0  346.37   14.00 
  -4   3   0  344.87   14.60 
   4  -3   0  345.47   13.60 
  -4   3   0  347.77   13.10 
   5  -3   0   47.10    4.20 
  -5  -3   0   44.70    4.80 
  -5   3   0   47.10    5.50 
  -5   3   0   42.40    3.20 
  -6   3   0    2.70    3.50 
   6  -3   0    6.30    2.50 
  -6  -3   0   11.30    3.50 
  -7   3   0   50.59    7.00 
  -7  -3   0   56.09    6.80 
   7  -3   0   68.89    5.40 
  -8   3   0   31.90    6.50 
  -8  -3   0   34.50    6.10 
   8  -3   0   40.80    4.60 
  -9  -3   0  154.38   11.60 
  -9   3   0  125.39   11.80 
   9  -3   0  151.98    8.90 
 -10   3   0   31.20    7.70 
 -10  -3   0   16.50    6.30 
 -11   3   0   43.60    9.10 
 -11  -3   0   25.10    7.40 
   0   4   0 5910.41  198.98 
   0  -4   0 6084.89  198.98 
   1   4   0  943.31   33.80 
  -1  -4   0  981.10   33.70 
  -1   4   0  971.60   34.20 
   1  -4   0 1011.40   34.30 
   2   4   0  336.77   12.80 
  -2  -4   0  354.96   12.80 
   2  -4   0  339.67   13.40 
  -2   4   0  325.77   13.30 
   3   4   0 1159.48   39.40 
  -3  -4   0 1197.78   40.20 
  -3   4   0 1102.99   40.20 
   3  -4   0 1168.58   40.50 
  -4   4   0  147.89    8.20 
  -4   4   0  142.89    7.40 
   4  -4   0  145.69    7.70 
   4   4   0  137.99    6.10 
  -4  -4   0  149.99    7.40 
  -5   4   0  815.62   30.50 
  -5   4   0  808.22   28.60 
   5   4   0  798.42   27.40 
  -5  -4   0  823.02   29.90 
   5  -4   0  775.12   29.20 
  -6   4   0   49.80    3.90 
   6   4   0   53.79    2.90 
   6  -4   0   59.69    5.20 
  -6   4   0   50.59    6.30 
  -6  -4   0   44.40    5.40 
  -7   4   0   -4.20    3.90 
   7  -4   0   -4.10    2.40 
   7   4   0   -0.10    1.10 
  -7  -4   0    1.40    3.40 
  -8   4   0   39.20    7.30 
  -8  -4   0   37.20    6.70 
  -9   4   0  270.67   15.90 
  -9  -4   0  244.18   14.50 
 -10   4   0    5.70    6.20 
 -10  -4   0    4.80    6.10 
 -11   4   0    5.20    6.90 
 -11  -4   0   21.90    7.40 
   0   5   0    0.20    2.00 
   0  -5   0    0.40    1.80 
   1   5   0  258.77   11.20 
  -1   5   0  278.67   11.70 
  -1  -5   0  264.67   11.00 
   1  -5   0  292.87   11.70 
   2  -5   0    0.50    2.40 
  -2  -5   0    3.40    1.80 
  -2  -5   0    6.70    1.80 
   2   5   0    1.10    2.10 
  -2   5   0    3.80    2.60 
  -3   5   0  344.47   14.10 
   3  -5   0  352.56   14.30 
   3   5   0  325.37   13.20 
  -3  -5   0  343.77   13.50 
  -4  -5   0   21.30    3.40 
   4   5   0   18.00    2.60 
  -4   5   0   13.30    3.40 
   4  -5   0   20.20    3.60 
   5  -5   0   26.10    3.90 
  -5  -5   0   25.50    3.90 
   5   5   0   26.80    2.80 
  -5   5   0   27.90    3.80 
  -6   5   0    9.90    2.90 
   6   5   0    9.20    2.00 
  -6  -5   0   10.00    3.70 
   6  -5   0   10.20    3.50 
  -6   5   0    3.80    4.10 
  -7  -5   0    0.40    3.40 
  -7   5   0    2.00    4.70 
   7   5   0    3.80    1.70 
  -7   5   0    3.60    2.30 
   8   5   0   60.59    4.10 
  -8  -5   0   67.79    7.70 
  -8   5   0   53.99    8.10 
  -9   5   0   59.89    8.90 
  -9  -5   0   54.59    8.10 
 -10   5   0    6.00    6.90 
 -10  -5   0    1.70    5.30 
 -11   5   0   13.50    7.70 
 -11  -5   0   11.40    7.00 
   0  -6   0  294.57   12.20 
   0   6   0  270.17   12.30 
   1   6   0  239.38   11.00 
  -1   6   0  239.88   11.30 
   1  -6   0  250.87   11.20 
  -1  -6   0  250.77   10.80 
  -2   6   0   21.40    4.00 
   2   6   0   31.10    3.90 
  -2  -6   0   46.00    3.70 
   2  -6   0   22.50    3.90 
  -2  -6   0   28.60    3.30 
  -3   6   0   44.10    5.00 
   3  -6   0   55.29    5.30 
  -3  -6   0   52.19    4.10 
   3   6   0   48.20    4.40 
   4  -6   0  231.68   11.20 
  -4  -6   0  225.78   10.30 
  -4   6   0  225.68   10.90 
   4   6   0  217.08    9.90 
   5  -6   0   55.09    5.70 
   5   6   0   50.79    4.20 
  -5  -6   0   58.79    5.40 
  -5   6   0   49.80    5.30 
  -6   6   0   76.69    6.00 
  -6  -6   0   69.49    6.50 
   6   6   0   73.39    4.90 
   7   6   0  592.24   21.80 
  -7  -6   0  583.04   24.60 
  -7   6   0  617.44   23.00 
  -8  -6   0   15.90    5.10 
  -8   6   0   10.40    2.80 
  -9  -6   0    8.00    5.70 
 -10  -6   0    6.00    5.70 
 -11  -6   0   15.30    7.00 
   0  -7   0  -11.70    2.40 
   0   7   0  -12.00    2.70 
   1   7   0  440.66   18.20 
  -1   7   0  453.95   18.60 
  -1  -7   0  436.36   17.60 
   1  -7   0  457.05   18.40 
   2  -7   0   22.90    4.10 
  -2   7   0   14.80    3.90 
  -2  -7   0   32.50    3.70 
  -2  -7   0   24.10    3.40 
   2   7   0   28.80    4.20 
   3  -7   0    2.10    3.20 
   3   7   0    9.10    3.20 
  -3   7   0    9.50    3.60 
  -3  -7   0    9.40    2.70 
  -4  -7   0    8.00    2.90 
  -4   7   0    5.50    3.40 
   4   7   0    3.80    2.90 
   5   7   0   58.39    5.00 
  -5   7   0   40.70    5.50 
  -5  -7   0   46.90    5.30 
   6   7   0   92.99    6.40 
  -6  -7   0   93.79    7.40 
  -6   7   0   89.79    7.40 
   7   7   0   55.99    5.10 
  -7   7   0   68.09    6.40 
  -7  -7   0   49.20    6.70 
  -8   7   0   -1.10    3.10 
  -8  -7   0   -3.10    4.00 
  -9  -7   0   19.30    5.60 
 -10  -7   0   -0.30    5.60 
   0  -8   0  566.84   22.30 
   0   8   0  554.44   22.70 
  -1   8   0   36.60    5.50 
  -1  -8   0   44.60    5.00 
   1   8   0   37.90    5.20 
   1  -8   0   34.90    5.10 
  -2  -8   0   47.60    4.90 
  -2  -8   0   58.69    4.40 
   2   8   0   44.60    5.30 
  -2   8   0   48.80    6.00 
   2  -8   0   56.99    7.00 
   3   8   0  221.88   11.10 
  -3  -8   0  213.48   10.10 
  -3   8   0  211.38   11.60 
  -4   8   0  190.78   10.80 
   4   8   0  184.18   10.00 
  -4  -8   0  187.08    9.50 
  -5  -8   0   24.60    4.40 
  -5   8   0   12.80    4.70 
   5   8   0   20.80    4.10 
   6   8   0  134.59    8.40 
  -6  -8   0  139.99    9.10 
  -6   8   0  143.69    9.50 
   7   8   0    4.20    3.20 
  -7   8   0    1.00    4.00 
  -7  -8   0   -0.40    4.10 
  -8   8   0   61.19    6.40 
  -8  -8   0   70.79    8.30 
  -9  -8   0    2.90    4.60 
 -10  -8   0   10.50    6.20 
   0  -9   0    8.00    3.50 
   0   9   0    4.40    4.40 
   1   9   0   -3.10    3.30 
  -1  -9   0   -0.20    2.80 
  -1   9   0   -4.00    3.50 
  -2  -9   0   31.60    4.20 
  -2   9   0   31.20    5.60 
   2   9   0   25.30    4.80 
  -2  -9   0   37.50    4.70 
  -3   9   0   -4.00    3.50 
  -3  -9   0   -2.90    2.20 
   3   9   0   -2.80    2.90 
  -4   9   0   -1.80    3.90 
   4   9   0    0.50    3.60 
  -4  -9   0    0.70    2.80 
   5   9   0   29.70    5.10 
  -5  -9   0   31.00    4.90 
  -5   9   0   31.10    5.90 
   6   9   0  160.08    9.60 
  -6  -9   0  162.88   10.20 
  -6   9   0  167.68   11.00 
  -7  -9   0   -2.30    3.90 
  -7   9   0   -2.00    4.30 
   7   9   0   -0.40    3.50 
  -8   9   0   41.90    6.60 
  -8  -9   0   34.70    6.80 
  -9  -9   0    2.60    5.00 
   0  10   0   -5.90    4.10 
  -1  10   0   11.40    5.00 
   1  10   0   24.00    5.20 
  -1 -10   0   16.90    4.30 
   2  10   0  288.37   14.40 
  -2 -10   0  280.37   12.80 
  -2  10   0  291.07   15.10 
  -2 -10   0  268.87   13.20 
  -3 -10   0   93.59    6.80 
  -3  10   0   95.99    9.30 
   3  10   0   93.49    8.30 
   4  10   0  292.77   14.30 
  -4 -10   0  263.67   13.40 
  -4  10   0  316.17   16.10 
  -5  10   0  177.28   12.20 
   5  10   0  183.28   10.50 
  -5 -10   0  164.58   10.30 
  -6  10   0  142.59   11.20 
  -6 -10   0  137.29    9.80 
   6  10   0  171.18   10.50 
  -7 -10   0   59.19    7.40 
  -7  10   0   71.29    8.20 
  -8 -10   0    0.10    4.50 
  -8  10   0    0.60    4.40 
  -9 -10   0    5.60    5.50 
   0  11   0  -10.30    5.00 
  -1  11   0    6.70    5.30 
   1  11   0    4.10    4.60 
   2  11   0   95.59    8.90 
  -2  11   0  113.39   10.20 
  -2 -11   0  110.69    9.60 
  -2 -11   0   91.79    7.30 
  -3 -11   0   56.79    6.20 
  -3  11   0   56.99    8.30 
   3  11   0   58.49    7.30 
  -4  11   0   92.19    9.50 
   4  11   0   77.89    8.30 
  -4 -11   0   87.79    7.60 
   5  11   0   88.99    8.60 
  -5  11   0   88.89    9.50 
  -5 -11   0   79.39    7.90 
   6  11   0    6.40    4.70 
  -6  11   0    8.90    5.70 
  -6 -11   0    3.70    4.50 
  -7  11   0   10.50    5.80 
  -7 -11   0    9.00    4.90 
  -8  11   0    0.80    5.20 
  -8 -11   0   11.10    5.50 
   0  12   0   40.30    7.70 
  -1  12   0   17.90    6.90 
   1  12   0   20.10    6.10 
  -2  12   0   19.10    6.30 
   2  12   0    4.40    4.80 
  -2 -12   0    7.20    4.20 
  -3 -12   0  329.87   15.90 
   3  12   0  332.67   17.20 
  -3  12   0  351.36   18.40 
  -4 -12   0    6.20    4.10 
  -4  12   0    5.00    5.50 
   4  12   0    9.00    5.00 
  -5  12   0   43.40    8.20 
  -5 -12   0   41.10    6.30 
   5  12   0   38.00    6.60 
  -6 -12   0    7.40    4.70 
   6  12   0    8.10    5.20 
  -6  12   0   -2.60    4.90 
  -7 -12   0   54.29    7.40 
  -7  12   0   73.69    9.80 
   0  13   0    2.10    6.30 
   1  13   0   -3.20    5.00 
  -1  13   0    4.60    5.50 
  -2  13   0   15.70    7.20 
   2  13   0   11.40    5.80 
  -2 -13   0   12.60    4.70 
  -3 -13   0   46.50    6.40 
  -3  13   0   38.90    7.80 
   3  13   0   55.99    8.00 
  -4 -13   0    8.00    4.40 
  -4  13   0   -4.20    6.20 
   4  13   0    1.70    5.80 
  -5  13   0   25.40    7.00 
   5  13   0   13.00    6.10 
  -5 -13   0   23.20    5.60 
   6  13   0   64.99    8.60 
  -6 -13   0   63.19    7.90 
  -6  13   0   61.09    9.80 
   0  14   0   -2.90    6.30 
  -1  14   0   63.19    9.70 
   1  14   0   74.99    9.80 
  -2  14   0   21.20    7.20 
   2  14   0   17.60    7.20 
  -2 -14   0   16.50    4.90 
   3  14   0   12.00    6.80 
  -3 -14   0    5.70    4.40 
  -3  14   0    7.70    6.80 
  -4 -14   0   15.10    5.00 
   4  14   0   12.30    5.90 
  -4  14   0    6.90    6.60 
  -5 -14   0   20.50    6.40 
  -5  14   0   11.30    7.60 
   5  14   0   13.80    6.60 
   0  15   0   -1.00    6.90 
   1  15   0   -1.80    6.70 
  -1  15   0   -8.10    6.10 
   2  15   0   13.30    6.60 
  -2  15   0   15.20    7.30 
  -2 -15   0    5.40    4.50 
  -3  15   0    5.40    6.80 
   3  15   0   14.10    6.70 
  -3 -15   0    1.30    4.50 
   4  15   0    1.10    5.80 
   0   0  -1    0.00    0.10 
   0   0   1    0.00    0.10 
   1   0   1    0.10    0.10 
   1   0   1    0.20    0.20 
   2   0   1  935.51   32.10 
   2   0   1 1004.10   32.10 
  -3   0  -1   57.89    4.00 
   3   0   1   58.59    2.30 
   3   0   1   55.59    2.30 
  -3   0   1   56.59    3.90 
  -4   0  -1  434.46   16.80 
   4   0   1  419.46   14.60 
   4   0   1  428.66   14.60 
  -4   0   1  431.76   16.60 
   5   0  -1  223.28    8.40 
  -5   0   1  254.37   11.40 
   5   0   1  235.58    8.70 
  -5   0  -1  240.48   11.40 
   5   0   1  244.08    8.70 
   6   0   1  454.65   16.00 
  -6   0   1  435.16   18.70 
   6   0  -1  458.25   15.70 
  -6   0  -1  444.66   19.00 
   7   0  -1  141.99    5.90 
   7   0   1  132.89    6.00 
  -7   0   1  123.09    8.90 
  -7   0  -1  142.39    9.40 
   8   0  -1  269.87   10.40 
  -8   0   1  275.27   14.40 
  -8   0  -1  249.08   14.30 
   8   0   1  267.27   10.60 
  -9   0   1   47.90    7.70 
  -9   0  -1   60.69    8.50 
 -10   0  -1   63.59    9.50 
 -10   0   1   64.39    9.10 
 -11   0  -1    1.90    6.10 
 -11   0   1    1.80    6.00 
   0  -1   1   -0.10    0.20 
   0   1   1    0.00    0.10 
   0  -1  -1    0.40    0.30 
   0   1  -1    0.00    0.10 
   1  -1   1  396.06   14.30 
   1  -1  -1  436.66   14.30 
  -2   1   1 2585.84   87.19 
  -2   1   1 2301.67   87.89 
  -2  -1  -1 2707.63   88.09 
   2  -1   1 2779.02   87.49 
  -2   1  -1 2385.16   87.99 
   2  -1  -1 2911.31   87.49 
  -2   1  -1 2783.62   87.39 
  -3   1   1   44.80    3.40 
   3  -1   1   43.50    2.40 
  -3  -1  -1   43.00    3.50 
  -3  -1   1   33.70    3.00 
  -3   1  -1   31.60    1.70 
  -3   1  -1   37.70    3.50 
   3  -1  -1   32.40    2.20 
  -3   1  -1   29.60    1.60 
  -4  -1  -1 1766.62   60.29 
   4  -1   1 1745.53   58.69 
  -4   1   1 1779.22   60.39 
  -4  -1   1 1702.73   59.99 
   4  -1  -1 1746.13   58.59 
  -4   1  -1 1773.72   60.49 
  -5  -1  -1  103.19    6.80 
   5  -1   1   98.49    5.00 
  -5   1   1  105.09    7.10 
  -5   1  -1  108.59    7.30 
   5  -1  -1  108.89    5.00 
  -5  -1   1  105.49    6.70 
  -6  -1  -1  102.19    7.70 
  -6   1   1  121.09    7.80 
   6  -1   1  104.59    5.10 
  -6   1  -1  100.69    7.40 
   6   1   1   92.79    3.90 
  -6  -1   1   98.09    7.00 
   6   1   1   96.69    3.90 
   6  -1  -1  100.09    5.00 
   7   1  -1   71.89    3.10 
  -7   1   1   74.69    7.50 
  -7  -1  -1   83.29    7.70 
   7  -1   1   76.59    4.70 
   7   1  -1   73.49    3.10 
   7   1   1   81.89    3.70 
   7   1   1   82.39    3.70 
  -7   1  -1   76.69    7.70 
  -7  -1   1   81.09    7.50 
   7  -1  -1   82.29    4.70 
  -8  -1  -1   43.40    6.70 
   8  -1   1   45.90    4.00 
  -8   1   1   50.89    7.10 
   8   1  -1   35.30    2.60 
   8   1   1   43.20    3.10 
  -8  -1   1   39.50    6.30 
   8  -1  -1   43.60    3.90 
  -8   1  -1   40.50    6.80 
  -9  -1  -1   47.20    7.80 
  -9   1   1   63.89    8.60 
  -9   1  -1   55.09    8.30 
  -9  -1   1   57.29    8.00 
 -10  -1  -1   53.29    9.10 
 -10   1   1   47.50    8.20 
 -10   1  -1   40.60    8.20 
 -10  -1   1   37.90    7.70 
 -11   1   1   14.80    7.60 
 -11  -1  -1    9.70    7.40 
 -11   1  -1   15.30    7.30 
 -11  -1   1   20.40    7.20 
   1   2  -1  414.26   14.30 
  -1   2   1  408.16   14.70 
  -1   2  -1  415.46   14.70 
  -2   2   1 2336.97   78.09 
   2  -2   1 2276.57   77.69 
  -2  -2  -1 2415.56   77.89 
  -2   2   1 2403.56   77.69 
   2   2   1 2294.27   76.99 
  -2   2  -1 2235.88   77.59 
   2  -2  -1 2288.77   77.69 
  -2   2  -1 2364.46   78.09 
  -3  -2  -1   97.19    5.10 
   3  -2   1   95.59    4.70 
  -3   2   1  101.79    5.50 
  -3   2   1   94.99    4.40 
  -3  -2   1  103.09    5.10 
  -3   2  -1   92.19    5.40 
   3  -2  -1   95.39    4.70 
   3   2   1   98.09    3.50 
  -3   2  -1   99.59    4.60 
  -4   2   1  719.63   24.60 
   4  -2   1  701.63   25.50 
  -4  -2  -1  713.43   26.40 
  -4   2   1  719.13   26.70 
  -4   2  -1  713.53   24.80 
   4  -2  -1  735.33   25.40 
  -4   2  -1  733.13   26.80 
  -4   2  -1  740.93   24.80 
  -4  -2   1  742.23   26.30 
  -5  -2  -1  112.29    7.10 
   5  -2   1  126.39    6.10 
  -5   2   1  123.39    7.70 
  -5  -2   1  114.59    6.90 
  -5   2  -1  105.99    7.40 
   5  -2  -1  117.09    5.80 
   6  -2   1  136.19    6.70 
  -6   2   1  131.39    8.50 
  -6  -2  -1  126.89    8.10 
  -6  -2   1  129.29    8.20 
  -6   2  -1  129.49    8.70 
   6  -2  -1  130.79    6.50 
  -7   2   1  178.18   11.00 
   7  -2   1  181.58    8.60 
  -7  -2  -1  185.98   11.00 
  -7  -2   1  178.48   10.70 
   7  -2  -1  184.18    8.50 
   7   2   1  180.08    6.50 
  -7   2  -1  199.48   11.40 
   7   2   1  179.08    6.50 
  -8  -2  -1   64.99    7.70 
  -8   2   1   66.49    8.30 
   8  -2   1   64.79    5.10 
  -8   2  -1   38.30    7.00 
   8   2   1   52.69    3.00 
  -8  -2   1   49.20    6.70 
   8  -2  -1   59.79    4.90 
  -9  -2  -1   75.89    8.80 
  -9   2   1   63.29    8.60 
   9  -2   1   61.79    6.20 
  -9   2  -1   67.19    8.90 
  -9  -2   1   70.99    8.40 
   9  -2  -1   69.79    6.90 
 -10   2   1   22.00    7.20 
 -10  -2  -1   16.30    6.60 
 -10   2  -1   18.10    7.00 
 -10  -2   1    7.50    6.20 
 -11  -2  -1   18.30    7.00 
 -11   2   1   21.30    8.10 
 -11  -2   1   18.30    7.30 
 -11   2  -1    9.20    7.00 
   0   3  -1 2731.53   89.49 
   0  -3  -1 2644.04   89.39 
   0   3   1 2666.33   89.39 
   0  -3   1 2664.93   89.39 
  -1   3   1 1255.97   42.20 
   1  -3   1 1309.17   42.30 
   1   3  -1 1253.27   41.90 
  -1  -3  -1 1303.67   41.80 
  -1   3  -1 1194.88   42.20 
   1   3   1 1164.58   41.80 
  -1  -3   1 1204.88   41.70 
   1  -3  -1 1194.88   42.20 
   2   3  -1  129.79    5.30 
  -2  -3  -1  131.89    5.80 
   2  -3   1  127.29    6.00 
  -2   3   1  125.49    6.20 
  -2  -3  -1  126.49    5.00 
  -2  -3   1  130.69    5.60 
  -2   3  -1  121.39    6.20 
   2   3   1  123.09    5.40 
   2  -3  -1  134.09    6.10 
  -2   3  -1  119.69    6.00 
  -3   3   1  923.71   33.80 
  -3  -3  -1  940.61   33.50 
  -3   3   1  944.41   33.10 
   3  -3   1  954.90   33.40 
   3  -3  -1  967.90   33.40 
  -3   3  -1  944.91   33.20 
   3   3   1  960.70   32.40 
  -3  -3   1  977.60   33.30 
  -3   3  -1  994.10   34.00 
  -4   3   1   74.19    4.40 
  -4   3   1   69.39    5.60 
  -4  -3  -1   81.19    5.20 
   4  -3   1   68.69    4.90 
  -4   3  -1   71.79    4.60 
   4   3   1   74.29    3.40 
   4  -3  -1   82.19    5.00 
  -4   3  -1   81.19    5.90 
  -4  -3   1   79.59    5.20 
  -5  -3  -1  332.97   13.90 
  -5   3   1  342.27   11.80 
   5  -3   1  333.27   13.10 
  -5   3   1  331.87   14.30 
  -5   3  -1  302.97   11.90 
  -5   3  -1  296.57   14.10 
   5  -3  -1  306.67   12.80 
  -5  -3   1  313.47   13.50 
   5   3   1  296.47   10.90 
   6  -3   1    6.20    2.50 
  -6   3   1    0.10    3.50 
  -6  -3  -1    3.30    3.40 
  -6   3  -1    4.90    3.90 
   6  -3  -1    4.10    2.40 
  -6   3  -1    2.50    0.70 
  -6  -3   1    4.40    2.90 
   6   3   1    2.10    0.80 
  -6   3  -1    1.90    0.60 
  -7   3   1  103.79    9.00 
  -7  -3  -1  100.09    7.70 
   7  -3   1  108.39    6.60 
  -7  -3   1   90.69    7.90 
   7  -3  -1   97.39    6.30 
   7   3   1   88.99    3.80 
  -7   3  -1   99.49    9.00 
  -8  -3  -1   17.90    5.30 
  -8   3   1   18.10    5.80 
   8  -3   1   25.00    3.90 
   8   3   1   21.90    1.90 
  -8   3  -1   28.90    6.50 
  -8  -3   1   20.90    5.60 
   8  -3  -1   29.50    4.00 
   9  -3   1   38.60    5.90 
  -9   3   1   30.30    7.20 
  -9  -3  -1   53.89    7.80 
  -9  -3   1   39.10    7.50 
  -9   3  -1   54.59    8.60 
   9  -3  -1   56.99    5.80 
 -10   3   1   70.39    9.80 
 -10  -3  -1   69.59    9.90 
 -10   3  -1   71.59    9.80 
 -10  -3   1   56.79    8.40 
 -11   3   1   12.00    7.80 
 -11  -3  -1   16.30    6.80 
 -11   3  -1    8.80    6.80 
 -11  -3   1   14.30    6.50 
   0  -4   1  347.47   12.90 
   0   4  -1  330.37   13.00 
   0   4   1  329.27   13.20 
   0  -4  -1  313.57   12.80 
   1   4  -1  838.42   30.00 
  -1  -4  -1  857.31   29.90 
  -1   4   1  841.92   30.40 
   1  -4   1  857.21   30.30 
  -1   4  -1  865.81   30.40 
  -1  -4   1  864.51   29.90 
   1   4   1  844.62   30.10 
   1  -4  -1  898.11   30.40 
  -2   4   1  444.86   16.90 
  -2  -4  -1  449.46   16.00 
   2   4  -1  432.26   16.30 
   2  -4   1  425.16   16.90 
  -2  -4  -1  441.86   16.40 
  -2  -4   1  475.35   16.20 
  -2   4  -1  454.05   17.00 
   2  -4  -1  454.75   17.00 
   2   4   1  448.56   16.40 
   3  -4   1   59.99    4.50 
  -3   4   1   57.09    4.40 
   3   4  -1   54.39    3.70 
  -3  -4  -1   65.19    4.20 
  -3   4  -1   80.69    5.10 
   3   4   1   59.39    3.80 
  -3   4  -1   60.29    4.70 
   3  -4  -1   67.19    4.90 
  -3  -4   1   69.99    4.10 
  -4   4   1  521.45   19.50 
   4  -4   1  524.35   19.80 
  -4  -4  -1  531.65   19.90 
   4   4  -1  528.75   18.30 
   4   4   1  495.25   18.40 
  -4  -4   1  515.25   19.60 
   4  -4  -1  516.35   19.80 
  -4   4  -1  533.35   19.50 
  -4   4  -1  514.35   20.50 
  -5   4   1   92.39    7.00 
  -5   4   1   87.19    5.40 
   5   4  -1   79.99    4.10 
   5  -4   1   90.89    6.20 
  -5  -4  -1   80.49    6.10 
  -5   4  -1   98.09    7.20 
  -5   4  -1   98.59    5.60 
   5   4   1   97.39    4.40 
  -5  -4   1   91.09    6.20 
   5  -4  -1   86.79    6.00 
  -6  -4  -1  108.19    7.60 
  -6   4   1  109.49    5.30 
   6  -4   1  118.29    6.70 
  -6   4   1  101.69    7.90 
   6   4  -1  105.99    4.30 
   6   4   1   95.69    4.60 
  -6   4  -1   93.69    5.40 
   6  -4  -1   96.09    6.50 
  -6  -4   1   90.39    6.70 
  -6   4  -1   94.59    8.30 
  -7   4   1   58.59    7.20 
   7  -4   1   53.79    5.40 
   7   4  -1   53.99    2.70 
  -7  -4  -1   56.89    6.50 
  -7   4  -1   50.79    7.10 
  -7  -4   1   48.50    5.90 
   7   4   1   52.29    3.20 
   7  -4  -1   48.90    5.10 
  -8  -4  -1   54.39    7.00 
  -8   4   1   41.50    7.20 
   8   4  -1   42.20    2.30 
   8  -4  -1   43.10    6.00 
  -8  -4   1   44.60    6.50 
  -8   4  -1   50.19    7.70 
   8   4   1   37.10    2.90 
  -9  -4  -1   10.40    5.50 
  -9   4   1    9.90    6.40 
  -9  -4   1    9.90    5.60 
  -9   4  -1    9.10    6.20 
 -10  -4  -1   59.69    9.20 
 -10   4   1   41.10    8.50 
 -10   4  -1   42.70    8.70 
 -10  -4   1   58.09    8.70 
 -11  -4  -1    9.00    6.40 
 -11   4   1    8.90    7.70 
 -11   4  -1   24.70    8.10 
 -11  -4   1   34.00    8.20 
   0   5   1   26.80    3.40 
   0   5  -1   29.00    3.30 
   0  -5  -1   28.10    3.20 
   0  -5   1   24.90    3.10 
   1  -5   1   66.59    5.00 
  -1  -5  -1   81.99    4.80 
   1   5  -1   68.59    4.80 
  -1   5   1   53.99    5.00 
   1  -5  -1   94.59    5.40 
   1   5   1   92.49    5.20 
  -1  -5   1  100.49    5.10 
  -1   5  -1   83.99    5.40 
  -2   5   1  692.33   25.40 
   2  -5   1  681.23   25.40 
  -2  -5  -1  679.13   24.30 
   2   5  -1  672.73   24.70 
  -2  -5  -1  686.53   24.50 
  -2   5  -1  694.63   25.50 
   2   5   1  686.33   24.80 
   2  -5  -1  685.63   25.40 
  -2  -5   1  714.73   24.30 
  -3   5   1  328.67   14.10 
   3  -5   1  317.27   14.20 
  -3  -5  -1  341.07   13.60 
   3   5  -1  339.37   13.40 
   3  -5  -1  358.66   14.40 
  -3  -5   1  349.17   13.40 
   3   5   1  353.86   13.50 
  -3   5  -1  364.76   14.50 
  -4   5   1   15.20    3.40 
  -4  -5  -1   14.40    2.90 
   4   5  -1    6.90    2.10 
   4  -5   1    6.60    3.30 
   4  -5  -1    3.30    2.80 
  -4  -5   1   10.50    2.70 
  -4   5  -1    7.00    3.10 
   4   5   1    8.00    2.20 
  -5   5   1  164.18    8.40 
   5   5  -1  154.18    7.00 
   5  -5   1  162.78    8.70 
  -5  -5  -1  167.08    8.90 
   5  -5  -1  160.78    8.80 
   5   5   1  153.08    7.10 
  -5   5  -1  156.08    9.40 
  -5  -5   1  171.18    8.50 
  -5   5  -1  157.78    8.40 
   6  -5   1   35.30    4.50 
  -6  -5  -1   34.40    4.80 
  -6   5   1   32.30    3.80 
   6   5  -1   35.20    2.90 
   6  -5  -1   35.00    4.60 
  -6   5  -1   31.80    5.50 
  -6   5  -1   36.70    4.00 
  -6  -5   1   38.30    4.80 
   6   5   1   31.50    3.00 
  -7   5   1   79.99    8.40 
   7   5  -1   74.29    4.00 
  -7  -5  -1   68.09    7.20 
  -7   5   1   61.89    4.50 
  -7  -5   1   64.09    7.00 
  -7   5  -1   69.79    4.70 
  -7   5  -1   64.89    4.80 
  -7   5  -1   63.49    8.00 
   7   5   1   68.39    4.20 
  -8   5   1   92.89    9.80 
  -8  -5  -1   93.99    8.90 
   8   5  -1   98.79    4.90 
   8   5   1   87.79    5.10 
  -8   5  -1   89.69    9.80 
  -8  -5   1   88.69    8.80 
  -9  -5  -1   70.09    8.70 
  -9   5   1   92.89   10.50 
  -9   5  -1   82.09   10.00 
  -9  -5   1   82.09    9.30 
 -10  -5  -1    5.60    5.40 
 -10   5  -1   -1.00    6.70 
 -10  -5   1   -0.40    4.90 
 -11  -5  -1    5.00    6.60 
 -11  -5   1    5.30    6.10 
 -11   5  -1    0.30    6.80 
   0  -6   1   -2.00    2.10 
   0  -6  -1    1.10    2.20 
   0   6   1   -0.10    2.50 
   0   6  -1   -2.40    2.30 
  -1  -6  -1  694.93   25.70 
   1  -6   1  698.83   26.20 
  -1   6   1  727.93   26.50 
   1   6  -1  706.63   26.10 
   1  -6  -1  727.63   26.40 
  -1  -6   1  692.73   25.70 
  -1   6  -1  702.03   26.40 
   1   6   1  698.53   26.20 
   2  -6   1  140.29    7.80 
  -2  -6  -1  135.79    6.70 
  -2  -6  -1  136.09    6.60 
  -2   6   1  130.19    7.70 
   2   6  -1  127.69    7.20 
  -2  -6   1  125.39    6.10 
  -2   6  -1  118.39    7.50 
   2   6   1  121.69    7.00 
   2  -6  -1  121.29    7.50 
  -3  -6  -1  106.59    6.10 
  -3   6   1  101.29    7.10 
   3  -6   1  116.29    7.30 
   3   6  -1  114.29    6.50 
  -3   6  -1  108.89    7.20 
   3  -6  -1  127.59    7.50 
  -3  -6   1  124.09    6.20 
   3   6   1  122.49    6.70 
   4  -6   1  130.19    8.40 
   4   6  -1  149.39    7.50 
  -4  -6  -1  142.59    8.00 
  -4   6   1  137.59    8.60 
   4   6   1  158.98    7.60 
  -4  -6   1  154.98    7.70 
   4  -6  -1  156.98    8.70 
  -4   6  -1  163.48    8.70 
   5  -6   1   21.10    4.10 
   5   6  -1   22.00    3.00 
  -5   6   1   18.70    3.80 
  -5  -6  -1   20.10    3.90 
   5  -6  -1   13.70    3.70 
  -5  -6   1   16.30    3.50 
  -5   6  -1   21.30    4.00 
   5   6   1   19.80    3.00 
  -6  -6  -1   22.30    4.50 
   6   6  -1   21.70    2.90 
   6   6   1   27.10    3.20 
  -6   6  -1   19.30    4.00 
  -6  -6   1   20.50    4.20 
  -7  -6  -1   62.99    7.40 
   7   6  -1   65.19    4.80 
  -7   6   1   63.99    5.50 
   7   6   1   59.19    4.70 
  -7   6  -1   59.09    5.50 
  -7  -6   1   67.69    7.00 
  -8   6   1   -2.50    2.00 
  -8  -6  -1    5.00    4.50 
  -8   6  -1    3.90    6.10 
  -8  -6   1    6.50    4.60 
  -8   6  -1    2.40    2.50 
  -9  -6  -1   98.39   10.40 
  -9   6  -1   97.09   10.90 
  -9  -6   1   84.29    9.30 
 -10  -6  -1    6.90    6.20 
 -10  -6   1   13.70    6.30 
 -11  -6  -1   -2.80    5.90 
 -11  -6   1    5.30    6.00 
   0   7  -1   14.80    4.10 
   0  -7  -1   19.50    4.30 
   0  -7   1   12.60    3.60 
   0   7   1   12.10    4.10 
  -1   7   1  449.95   18.60 
   1  -7   1  440.06   18.10 
   1   7  -1  416.16   17.80 
  -1  -7  -1  410.16   17.40 
   1   7   1  441.96   18.00 
   1  -7  -1  484.15   18.50 
  -1   7  -1  442.76   18.40 
  -1  -7   1  455.55   17.70 
  -2  -7  -1  150.18    7.20 
   2  -7   1  141.99    8.30 
   2   7  -1  139.79    8.00 
  -2  -7  -1  136.19    7.20 
  -2   7   1  127.09    8.20 
   2   7   1  128.89    8.00 
  -2  -7   1  127.29    6.60 
  -2   7  -1  120.89    8.10 
   2  -7  -1  121.29    7.90 
   3   7  -1   55.09    5.00 
  -3   7   1   58.29    6.20 
   3  -7   1   55.39    5.90 
  -3  -7  -1   58.99    5.00 
  -3   7  -1   55.09    5.90 
   3   7   1   50.69    5.20 
  -3  -7   1   55.69    4.30 
   3  -7  -1   58.69    5.90 
   4   7  -1  102.49    6.40 
  -4  -7  -1   98.09    6.50 
  -4   7   1   87.69    7.30 
  -4   7  -1   96.09    7.80 
  -4  -7   1   91.39    6.00 
   4   7   1   86.49    6.30 
   5   7  -1   43.70    4.50 
  -5  -7  -1   42.70    5.10 
  -5   7   1   47.60    5.70 
   5   7   1   53.69    5.00 
  -5   7  -1   54.69    5.80 
  -5  -7   1   63.09    5.60 
   6   7  -1  105.49    6.70 
  -6   7   1  110.59    7.80 
  -6  -7  -1   98.49    7.70 
  -6  -7   1   96.89    7.40 
  -6   7  -1   96.39    7.60 
   6   7   1  105.09    6.70 
   7   7  -1  106.59    6.70 
  -7   7   1  105.39    7.80 
  -7  -7  -1  103.49    8.40 
   7   7   1  116.79    7.00 
  -7  -7   1  126.49    8.90 
  -7   7  -1  124.09    8.20 
  -8   7   1   21.80    4.00 
  -8  -7  -1   30.70    6.00 
  -8  -7   1   17.70    5.40 
  -8   7  -1   17.70    4.00 
  -9  -7  -1   40.80    7.20 
  -9  -7   1   45.50    7.50 
 -10  -7  -1    8.40    6.20 
 -10  -7   1   10.70    6.10 
   0   8  -1    0.40    3.90 
   0   8   1    8.80    4.30 
   0  -8   1   -1.00    3.30 
   0  -8  -1    6.90    3.80 
  -1  -8  -1  151.88    8.60 
   1  -8   1  155.58    9.30 
  -1   8   1  155.88    9.70 
   1   8  -1  159.28    9.40 
  -1   8  -1  170.08   10.00 
   1  -8  -1  155.48    9.30 
   1   8   1  160.88    9.40 
  -1  -8   1  165.98    9.00 
   2   8  -1   44.00    5.10 
  -2  -8  -1   45.20    4.70 
  -2  -8  -1   47.60    4.60 
   2  -8   1   36.50    5.90 
  -2   8   1   33.50    5.40 
   2  -8  -1   32.10    7.80 
  -2  -8   1   40.80    4.10 
   2   8   1   39.60    5.30 
  -2   8  -1   26.90    5.10 
   3   8  -1   44.90    5.20 
  -3   8   1   57.79    6.30 
  -3  -8  -1   60.59    5.40 
  -3   8  -1   67.09    7.00 
  -3  -8   1   73.29    5.10 
   3   8   1   71.49    6.30 
  -4  -8  -1   64.09    5.70 
   4   8  -1   48.70    5.40 
  -4   8   1   44.20    5.90 
  -4   8  -1   61.39    6.90 
  -4  -8   1   54.89    5.10 
   4   8   1   61.89    5.90 
  -5   8   1  231.18   12.30 
   5   8  -1  212.18   11.10 
  -5  -8  -1  232.68   11.80 
  -5   8  -1  244.18   12.80 
  -5  -8   1  251.47   11.70 
   5   8   1  232.18   11.40 
  -6   8   1    4.40    4.20 
  -6  -8  -1    0.30    3.60 
   6   8  -1   -3.30    3.00 
  -6  -8   1   -1.90    3.50 
   6   8   1    0.30    3.20 
  -6   8  -1    0.90    3.90 
   7   8  -1   27.30    4.10 
  -7  -8  -1   26.80    5.80 
  -7   8   1   30.40    5.20 
  -7   8  -1   25.60    5.30 
  -7  -8   1   24.20    5.30 
   7   8   1   26.30    4.30 
  -8  -8  -1  126.99   10.70 
  -8   8   1  118.49    8.10 
  -8  -8   1  110.39    9.80 
  -8   8  -1  114.79    9.10 
  -9  -8  -1   16.00    5.50 
  -9  -8   1   12.20    5.40 
 -10  -8  -1   17.60    6.60 
 -10  -8   1    9.10    5.80 
   0   9   1  374.16   17.40 
   0   9  -1  370.76   17.40 
   0  -9  -1  380.36   17.00 
   0  -9   1  412.96   17.30 
  -1  -9  -1    6.20    3.20 
   1   9  -1    7.50    4.00 
  -1   9   1    6.20    4.20 
  -1  -9   1    9.30    3.80 
  -1   9  -1   11.30    4.50 
   1   9   1   11.20    4.20 
   2   9  -1   79.39    7.20 
  -2  -9  -1   79.59    5.80 
  -2   9   1   66.49    7.30 
  -2  -9  -1   73.79    6.30 
  -2  -9   1   69.29    5.30 
  -2   9  -1   76.49    7.90 
   2   9   1   69.69    7.10 
  -3  -9  -1    5.50    2.80 
  -3   9   1    0.60    3.80 
   3   9  -1   -0.90    3.50 
  -3   9  -1    0.70    4.40 
  -3  -9   1    0.80    2.50 
   3   9   1   -3.00    3.00 
  -4   9   1   90.89    8.30 
   4   9  -1   80.89    7.20 
  -4  -9  -1   79.19    6.80 
   4   9   1   64.49    6.80 
  -4   9  -1   73.89    7.70 
  -4  -9   1   85.89    6.20 
  -5   9   1   14.30    4.50 
   5   9  -1   11.80    4.10 
  -5  -9  -1    7.50    3.80 
  -5   9  -1   15.00    5.00 
  -5  -9   1   14.90    3.90 
   5   9   1    9.60    4.10 
   6   9  -1   82.89    7.40 
  -6  -9  -1   86.49    8.20 
  -6   9   1  102.69    9.00 
  -6  -9   1  110.79    8.00 
  -6   9  -1   99.79    9.00 
   6   9   1  100.09    8.00 
  -7  -9  -1   32.00    6.10 
  -7   9   1   31.40    6.20 
   7   9  -1   27.00    4.70 
  -7  -9   1   37.70    6.00 
  -7   9  -1   40.60    6.40 
   7   9   1   36.60    5.40 
  -8   9   1   22.00    5.50 
  -8  -9  -1   20.20    6.00 
  -8   9  -1   18.70    5.40 
  -8  -9   1   25.00    5.90 
  -9  -9  -1   11.60    5.80 
  -9  -9   1    5.40    5.00 
   0  10  -1   19.00    5.10 
   0  10   1   20.70    5.30 
   1  10  -1   32.30    6.10 
  -1  10   1   24.70    5.70 
  -1 -10  -1   32.60    5.90 
  -1  10  -1   37.30    6.30 
  -1 -10   1   31.20    4.90 
   1  10   1   30.30    5.60 
  -2 -10  -1   29.70    4.60 
   2  10  -1   21.70    5.00 
  -2  10   1   24.40    5.50 
  -2 -10  -1   24.70    4.30 
   2  10   1   12.80    4.40 
  -2  10  -1   14.00    5.20 
  -2 -10   1   18.80    3.80 
   3  10  -1   21.30    5.30 
  -3 -10  -1   21.40    4.30 
  -3  10   1   19.60    5.30 
  -3 -10   1   22.50    3.90 
  -3  10  -1   18.60    5.40 
   3  10   1   27.50    5.10 
   4  10  -1   62.89    7.00 
  -4  10   1   65.79    7.70 
  -4 -10  -1   54.09    6.20 
  -4  10  -1   67.89    7.90 
   4  10   1   68.69    7.20 
  -4 -10   1   62.69    6.20 
  -5 -10  -1   66.59    7.20 
   5  10  -1   76.59    7.50 
  -5  10   1   67.59    7.90 
  -5  10  -1   82.19    8.70 
   5  10   1   72.79    7.30 
  -5 -10   1   62.99    6.80 
   6  10  -1   14.40    4.60 
  -6 -10  -1   14.40    4.80 
  -6  10   1   17.30    5.70 
  -6  10  -1   20.90    5.50 
   6  10   1   18.20    4.70 
  -6 -10   1   15.30    4.70 
   7  10  -1   38.70    6.90 
  -7 -10  -1   42.10    6.70 
  -7  10   1   48.60    7.00 
  -7  10  -1   38.80    6.80 
  -7 -10   1   22.50    5.50 
   7  10   1   38.50    6.10 
  -8 -10  -1   12.60    5.50 
  -8  10   1   17.10    5.80 
  -8  10  -1    6.60    5.40 
  -8 -10   1   11.50    5.40 
  -9 -10  -1   12.80    5.90 
  -9 -10   1    9.60    5.50 
   0  11   1   43.40    7.10 
   0  11  -1   39.30    7.00 
  -1  11   1  177.88   12.20 
   1  11  -1  176.88   11.60 
   1  11   1  169.88   11.50 
  -1  11  -1  162.08   11.90 
  -2 -11  -1  141.69   10.40 
   2  11  -1  145.19   10.20 
  -2  11   1  137.69   11.00 
  -2 -11  -1  130.49    8.70 
  -2 -11   1  140.49    8.40 
  -2  11  -1  111.39   10.50 
   2  11   1  142.19   10.20 
  -3  11   1   77.39    8.70 
  -3 -11  -1   71.69    7.10 
   3  11  -1   72.29    7.80 
   3  11   1   72.19    8.00 
  -3 -11   1   76.89    6.90 
  -3  11  -1   87.99    9.20 
   4  11  -1   27.20    6.00 
  -4 -11  -1   17.40    4.70 
  -4  11   1   18.50    5.90 
  -4 -11   1   19.00    4.50 
  -4  11  -1   30.40    6.40 
   4  11   1   23.90    5.60 
  -5 -11  -1   18.80    5.00 
   5  11  -1   13.20    5.00 
  -5  11   1   18.20    5.90 
  -5 -11   1   23.70    5.10 
   5  11   1   20.80    5.40 
  -5  11  -1   26.70    6.40 
  -6  11   1   72.59    8.50 
  -6 -11  -1   68.49    7.90 
   6  11  -1   76.09    7.90 
   6  11   1   88.39    8.30 
  -6  11  -1   82.49    9.60 
  -6 -11   1   67.19    7.50 
  -7  11   1   41.40    7.20 
  -7 -11  -1   32.20    6.20 
  -7  11  -1   29.30    6.80 
  -7 -11   1   28.80    5.90 
  -8 -11  -1    6.60    5.20 
  -8  11   1    8.40    5.50 
  -8  11  -1   -1.90    5.30 
  -8 -11   1    9.90    5.10 
   0  12   1   32.20    7.10 
   0  12  -1   30.40    7.00 
  -1  12   1   48.90    8.10 
   1  12  -1   52.69    7.80 
  -1  12  -1   46.10    7.90 
   1  12   1   59.69    8.10 
  -2  12   1  122.99   11.20 
  -2 -12  -1  110.39    8.80 
   2  12  -1  131.89   11.20 
  -2 -12   1  135.39    9.00 
   2  12   1  147.39   11.00 
  -2  12  -1  162.68   12.70 
   3  12  -1   92.59    9.20 
  -3  12   1   90.89    9.80 
  -3 -12  -1   95.69    8.30 
   3  12   1  101.39    9.70 
  -3 -12   1   84.99    7.80 
  -3  12  -1   92.39    9.90 
  -4  12   1  100.89   10.30 
  -4 -12  -1   91.49    8.40 
   4  12  -1   92.79    9.20 
  -4  12  -1   95.39   10.20 
   4  12   1   92.69    9.10 
  -4 -12   1   79.49    7.70 
  -5  12   1   18.10    6.80 
   5  12  -1   18.70    5.80 
  -5 -12  -1   13.80    4.90 
   5  12   1   23.40    5.90 
  -5  12  -1   22.20    6.60 
  -5 -12   1   17.70    4.90 
  -6 -12  -1   38.10    6.50 
   6  12  -1   37.00    6.60 
  -6  12   1   60.89    8.90 
  -6 -12   1   33.80    6.20 
   6  12   1   42.40    7.00 
  -6  12  -1   37.70    7.90 
  -7  12   1    5.60    5.90 
  -7 -12  -1    2.30    4.50 
  -7 -12   1    5.00    5.00 
  -7  12  -1   13.50    6.20 
   0  13   1   -2.00    5.40 
   0  13  -1    6.00    5.80 
   1  13  -1   40.10    7.80 
  -1  13   1   69.49    9.60 
  -1  13  -1   57.49    8.70 
   1  13   1   64.49    9.20 
  -2  13   1   13.00    6.30 
   2  13  -1   13.10    6.10 
  -2 -13  -1    9.50    4.80 
  -2 -13   1   21.00    4.80 
  -2  13  -1   27.20    7.10 
   2  13   1   27.30    6.80 
  -3 -13  -1   31.50    5.90 
   3  13  -1   34.70    7.40 
  -3  13   1   39.10    8.50 
  -3  13  -1   30.50    7.50 
   3  13   1   36.90    7.50 
  -3 -13   1   30.90    5.50 
   4  13  -1   17.00    6.00 
  -4  13   1    8.00    6.30 
  -4 -13  -1    7.70    4.40 
  -4 -13   1   14.70    4.60 
  -4  13  -1    9.70    6.10 
   4  13   1    5.50    5.40 
   5  13  -1   51.99    7.90 
  -5 -13  -1   36.00    6.40 
  -5  13   1   51.29    9.30 
  -5  13  -1   56.59    8.80 
  -5 -13   1   62.59    7.00 
   5  13   1   53.99    7.80 
  -6  13   1   15.90    6.80 
  -6 -13  -1   12.30    5.00 
   6  13  -1   18.20    6.20 
  -6  13  -1   16.80    7.40 
   6  13   1   17.80    6.10 
   0  14  -1   31.50    7.40 
   0  14   1   28.70    8.10 
   1  14  -1   12.30    6.50 
  -1  14   1   16.60    7.00 
  -1  14  -1    4.80    6.50 
   1  14   1   14.80    7.10 
  -2 -14  -1   46.90    6.60 
  -2  14   1   45.00    8.70 
   2  14  -1   33.50    7.50 
  -2  14  -1   24.00    7.70 
   2  14   1   34.10    7.80 
  -2 -14   1   34.80    5.70 
   3  14  -1    5.60    5.70 
  -3 -14  -1   11.90    5.00 
  -3  14   1   22.30    7.60 
  -3 -14   1   13.50    4.70 
   3  14   1   16.30    6.40 
  -3  14  -1   10.90    6.90 
  -4  14   1   27.20    7.80 
   4  14  -1   21.40    7.10 
  -4 -14  -1   24.30    5.60 
  -4 -14   1   17.30    5.00 
   4  14   1   22.50    6.70 
  -4  14  -1   14.60    7.20 
  -5 -14  -1    7.50    4.90 
  -5  14   1   18.60    8.20 
   5  14  -1   11.90    6.60 
   5  14   1   13.90    6.10 
  -5  14  -1   10.30    7.50 
   0  15   1   26.70    8.60 
   0  15  -1   19.60    8.40 
   1  15  -1   -2.30    6.70 
  -1  15   1   -1.30    6.60 
   1  15   1    0.40    7.00 
  -1  15  -1    3.60    6.60 
  -2 -15  -1   14.20    5.20 
   2  15  -1   13.70    6.70 
  -2  15   1   16.40    7.50 
   2  15   1   22.70    7.40 
  -2  15  -1   35.10    8.60 
  -2 -15   1   12.80    4.80 
  -3 -15  -1    7.20    4.80 
  -3  15   1   -9.70    5.50 
   3  15  -1   -8.40    6.10 
   3  15   1    2.50    6.00 
  -3 -15   1   -0.50    6.70 
  -3  15  -1    7.50    7.70 
   4  15  -1   12.70    6.50 
  -4 -15  -1   10.80    5.10 
   4  15   1    2.80    6.20 
   0   0   2    0.00    0.10 
   0   0  -2   -0.10    0.20 
   1   0   2    0.10    0.20 
  -2   0  -2  258.87    8.10 
   2   0   2  254.67    8.50 
  -2   0  -2  195.58    9.10 
   2   0   2  235.08    8.40 
  -3   0   2 1056.99   36.50 
   3   0   2 1028.60   35.30 
   3   0   2 1044.10   35.30 
  -3   0  -2 1100.19   37.00 
  -4   0  -2   25.50    3.40 
  -4   0   2   21.00    3.20 
   4   0   2   25.20    1.90 
   4   0   2   22.70    1.80 
   4   0  -2   23.10    1.10 
   5   0   2 1233.98   41.20 
  -5   0   2 1270.17   43.60 
   5   0   2 1202.08   41.20 
  -5   0  -2 1226.58   43.70 
   5   0  -2 1183.68   40.60 
  -6   0   2   99.99    7.30 
   6   0   2  103.19    5.00 
   6   0  -2  105.79    4.40 
  -6   0  -2  104.09    7.60 
   7   0  -2  244.18    9.00 
  -7   0  -2  230.78   12.70 
   7   0   2  239.68    9.40 
  -7   0   2  214.98   12.10 
   8   0   2   -4.60    1.80 
  -8   0  -2   -3.00    4.40 
  -8   0   2   -3.30    3.90 
   8   0  -2   -1.20    1.80 
  -9   0  -2  165.08   12.10 
  -9   0   2  166.58   11.80 
 -10   0  -2   -2.50    5.80 
 -10   0   2   11.70    6.40 
 -11   0  -2   34.20    8.40 
 -11   0   2   26.50    8.20 
   0   1   2   -0.10    0.20 
   1  -1   2 1786.32   57.89 
  -1  -1  -2 1701.73   57.59 
   1  -1  -2 1723.23   57.79 
  -2   1   2  361.66   12.60 
  -2  -1  -2  362.16   13.40 
   2  -1   2  373.26   13.00 
  -2   1   2  345.67   13.30 
  -2   1  -2  368.46   12.80 
  -2   1  -2  347.17   13.50 
  -2   1  -2  366.16   12.80 
   2   1   2  371.86   12.40 
   2  -1  -2  375.86   12.80 
  -3   1   2  332.67   11.30 
  -3  -1  -2  325.77   11.30 
  -3   1  -2  252.47   11.00 
  -3   1  -2  258.37    9.50 
   3  -1  -2  260.47    9.80 
   3   1   2  261.77    9.20 
   3   1   2  260.47    9.20 
  -3   1  -2  263.87    9.60 
  -3  -1   2  259.57   10.50 
   4  -1   2  885.81   30.90 
  -4   1   2  893.01   32.30 
  -4  -1  -2  946.91   32.60 
   4   1   2  895.11   30.00 
  -4   1  -2  889.81   32.50 
   4  -1  -2  911.61   30.70 
   4   1   2  901.21   30.00 
  -4  -1   2  890.41   32.00 
  -5  -1  -2  708.63   26.60 
  -5   1   2  695.83   26.50 
   5  -1   2  703.73   24.60 
   5  -1  -2  709.83   24.30 
   5   1   2  700.33   23.70 
  -5   1  -2  714.93   26.80 
  -5  -1   2  706.33   26.20 
   5   1   2  682.43   23.70 
   6  -1   2    2.90    1.80 
  -6   1   2    3.30    3.40 
  -6  -1  -2    0.40    3.30 
  -6  -1   2    5.60    3.40 
  -6   1  -2   -0.80    3.20 
   6   1   2    0.80    1.20 
   6  -1  -2    1.10    1.70 
   6   1   2    0.60    1.10 
   7  -1   2  126.69    6.50 
  -7   1   2  125.79    8.90 
  -7  -1  -2  128.19    9.00 
   7   1   2  129.79    5.60 
   7  -1  -2  130.39    6.20 
  -7   1  -2  132.19    9.20 
   7   1   2  119.49    5.40 
  -7  -1   2  132.29    8.70 
   8   1  -2    3.50    1.40 
  -8   1   2    4.60    4.80 
   8  -1   2    4.40    2.40 
  -8  -1  -2   10.80    5.00 
   8   1   2    7.20    2.00 
  -8  -1   2    2.60    4.20 
   8  -1  -2    3.20    2.30 
  -8   1  -2    8.10    5.10 
   9  -1   2   43.20    6.70 
  -9  -1  -2   33.90    7.10 
  -9   1   2   46.00    7.60 
  -9  -1   2   44.20    7.60 
  -9   1  -2   39.90    7.40 
 -10   1   2   32.00    7.40 
 -10  -1  -2   25.20    7.00 
 -10   1  -2   31.10    7.70 
 -10  -1   2   27.80    7.10 
 -11  -1  -2   10.80    6.90 
 -11   1   2   10.00    6.60 
 -11   1  -2    3.90    6.60 
 -11  -1   2   16.60    6.90 
   0  -2  -2  606.74   21.00 
   0  -2   2  606.14   21.00 
  -1   2   2 1504.25   58.29 
   1  -2   2 1936.91   58.69 
  -1   2  -2 1563.24   58.39 
   1  -2  -2 1979.90   58.59 
  -2  -2  -2  503.95   16.80 
   2  -2   2  501.35   17.90 
  -2  -2  -2  524.45   18.10 
  -2   2   2  491.45   17.60 
   2   2   2  492.25   17.20 
  -2   2  -2  475.55   17.70 
   2  -2  -2  499.65   17.80 
  -2   2  -2  522.85   18.30 
  -3   2   2  184.38    7.30 
  -3  -2  -2  184.08    8.20 
   3  -2   2  184.68    7.70 
  -3   2   2  196.38    8.50 
   3   2   2  186.78    6.80 
  -3   2  -2  180.98    8.40 
   3  -2  -2  185.68    7.60 
  -3  -2   2  191.18    7.80 
  -3   2  -2  188.88    7.50 
  -4  -2  -2  939.71   33.20 
  -4   2   2  942.41   31.20 
  -4   2   2  923.11   33.30 
   4  -2   2  967.40   32.30 
  -4   2  -2  884.51   31.40 
   4   2   2  908.11   30.80 
   4  -2  -2  917.61   32.00 
  -4   2  -2  930.61   31.50 
  -4  -2   2  904.61   32.60 
  -4   2  -2  923.91   33.40 
   5  -2   2   11.50    2.40 
  -5  -2  -2   10.80    3.50 
  -5   2   2    7.40    3.50 
   5  -2  -2   11.20    2.20 
  -5   2  -2   10.50    0.90 
  -5   2  -2    6.70    3.50 
  -5  -2   2    9.80    2.90 
  -5   2  -2   11.70    1.00 
   5   2   2    9.70    1.10 
   6  -2   2  123.39    6.70 
  -6  -2  -2  116.19    8.10 
  -6   2   2  133.49    8.60 
  -6  -2   2  144.89    8.20 
   6   2   2  136.69    5.10 
   6  -2  -2  139.09    6.70 
  -6   2  -2  140.69    8.90 
  -7  -2  -2  166.28   10.20 
  -7   2   2  158.48   10.40 
   7  -2   2  166.08    8.20 
  -7  -2   2  184.08   10.50 
   7   2   2  167.48    6.60 
   7  -2  -2  174.88    8.10 
  -7   2  -2  170.18   10.70 
   8  -2   2    7.20    2.80 
  -8   2   2   14.80    5.50 
  -8  -2  -2    7.10    4.70 
   8  -2  -2   10.00    2.90 
  -8   2  -2    7.00    5.10 
   8   2   2   16.50    2.00 
  -8  -2   2    7.90    4.50 
  -9  -2  -2  127.09   11.20 
  -9   2   2  115.39   11.10 
   9  -2   2  116.39    7.80 
  -9  -2   2  130.89   10.10 
  -9   2  -2  109.69   11.20 
 -10   2   2   24.10    7.00 
 -10  -2  -2   20.70    7.50 
 -10   2  -2    6.90    6.30 
 -10  -2   2   24.00    6.80 
 -11  -2  -2   17.10    7.10 
 -11   2   2    2.30    6.40 
 -11   2  -2   17.40    7.50 
 -11  -2   2    5.90    5.90 
   0  -3  -2 4538.75  152.48 
   0   3  -2 4675.63  152.58 
   0  -3   2 4652.33  152.48 
   0   3   2 4519.95  152.58 
   1  -3   2  213.28    9.00 
   1   3  -2  222.78    8.80 
  -1   3   2  212.08    9.00 
  -1  -3  -2  219.88    8.70 
   1   3   2  238.08    8.90 
  -1   3  -2  226.88    9.20 
   1  -3  -2  229.38    9.10 
  -2   3   2  812.82   28.10 
   2  -3   2  801.82   28.20 
  -2  -3  -2  814.02   27.90 
  -2  -3  -2  806.82   27.20 
   2  -3  -2  803.12   28.10 
  -2   3  -2  784.82   28.10 
  -2   3  -2  780.82   28.10 
   2   3   2  790.02   27.50 
  -3   3   2  269.47   10.80 
  -3  -3  -2  270.37   11.20 
   3  -3   2  290.87   11.20 
   3   3   2  270.77   10.10 
  -3   3  -2  269.97   10.90 
  -3   3  -2  279.47   11.50 
  -3  -3   2  273.27   10.70 
   3  -3  -2  270.17   11.00 
  -4   3   2 1407.16   49.90 
  -4  -3  -2 1429.96   49.70 
   4  -3   2 1432.06   49.20 
  -4   3   2 1401.56   48.50 
  -4  -3   2 1423.16   49.20 
   4  -3  -2 1495.85   49.10 
  -4   3  -2 1419.36   48.60 
  -4   3  -2 1392.76   49.99 
   4   3   2 1432.06   47.80 
   5  -3   2  137.49    7.30 
  -5  -3  -2  151.48    8.20 
  -5   3   2  141.29    6.10 
  -5   3   2  148.09    8.50 
   5  -3  -2  135.79    7.00 
  -5   3  -2  141.99    6.20 
  -5  -3   2  143.89    7.60 
  -5   3  -2  141.49    8.60 
   5   3   2  139.29    5.60 
  -5   3  -2  125.09    6.30 
   6  -3   2   30.10    3.90 
  -6  -3  -2   34.60    5.20 
  -6   3   2   37.20    5.40 
   6  -3  -2   38.00    4.00 
  -6   3  -2   45.30    2.40 
  -6  -3   2   43.60    5.20 
  -6   3  -2   41.00    5.70 
  -6   3  -2   45.60    2.50 
   6   3   2   40.40    2.50 
  -7  -3  -2   91.89    8.10 
  -7   3   2   84.69    8.20 
   7  -3   2   87.99    6.00 
  -7  -3   2   70.79    7.00 
   7   3   2   84.59    4.00 
   7  -3  -2   83.89    5.90 
  -7   3  -2   88.29    8.50 
   8  -3   2  158.98    8.70 
  -8  -3  -2  136.79   10.40 
  -8   3   2  181.58   11.50 
   8  -3  -2  160.28    8.60 
  -8  -3   2  149.79   10.20 
  -8   3  -2  156.98   11.40 
   8   3   2  160.78    6.50 
  -9   3   2    4.60    5.50 
  -9  -3  -2   -1.50    5.50 
   9  -3  -2   -5.20    3.10 
  -9  -3   2    1.10    4.60 
  -9   3  -2  -10.30    5.00 
 -10   3   2   91.89   10.60 
 -10  -3  -2   81.09    9.90 
 -10  -3   2   95.59   10.30 
 -10   3  -2   80.79   10.60 
 -11  -3  -2   11.20    7.30 
 -11   3   2   18.10    7.60 
 -11   3  -2   13.30    7.50 
 -11  -3   2   13.70    6.50 
   0  -4   2 2994.40  100.89 
   0   4  -2 3051.09  101.09 
   0   4   2 2976.50  101.09 
   0  -4  -2 3032.20  100.99 
   1   4  -2  192.78    8.40 
  -1  -4  -2  204.48    8.30 
   1  -4   2  192.68    8.60 
  -1   4   2  193.38    8.70 
  -1   4  -2  192.28    8.70 
   1   4   2  192.08    8.30 
   1  -4  -2  191.08    8.50 
  -2   4   2  932.31   33.80 
  -2  -4  -2  960.80   33.00 
   2  -4   2  973.30   34.00 
   2   4  -2  963.50   33.20 
  -2  -4  -2  973.30   33.60 
  -2  -4   2  970.60   32.90 
   2   4   2  976.20   33.40 
  -2   4  -2  966.40   34.00 
   2  -4  -2  950.30   33.90 
  -3   4   2   11.40    2.60 
   3  -4   2   13.30    2.70 
   3   4  -2   12.80    2.20 
  -3  -4  -2   16.00    2.70 
  -3   4  -2   15.40    2.90 
   3   4   2   14.30    2.20 
   3  -4  -2   18.80    2.90 
  -3   4  -2   18.10    3.10 
  -3  -4   2   18.50    2.40 
   4  -4   2 1161.78   40.80 
  -4   4   2 1149.78   40.20 
  -4  -4  -2 1166.68   41.00 
   4  -4  -2 1142.29   40.60 
  -4   4  -2 1169.28   41.40 
  -4  -4   2 1186.68   40.40 
  -4   4  -2 1128.49   40.30 
   4   4   2 1134.69   39.40 
  -5   4   2   11.90    3.30 
  -5  -4  -2    9.50    3.30 
  -5   4   2    9.50    2.50 
   5  -4   2    9.30    3.10 
  -5  -4   2   12.00    3.10 
  -5   4  -2   15.30    4.20 
  -5   4  -2   12.40    2.80 
   5  -4  -2    7.90    2.90 
   5   4   2    9.30    1.90 
  -6   4   2   84.19    4.90 
  -6  -4  -2   86.89    6.90 
  -6   4   2   97.29    8.30 
   6  -4   2   83.59    6.00 
  -6  -4   2  108.89    6.80 
   6  -4  -2   98.29    6.40 
  -6   4  -2   91.29    5.20 
  -6   4  -2   99.19    8.50 
   6   4   2   97.09    4.60 
  -6   4  -2   93.09    5.10 
   7  -4   2   28.60    4.20 
  -7   4   2   37.40    6.10 
  -7  -4  -2   29.40    5.60 
   7   4   2   22.20    2.30 
  -7  -4   2   23.40    4.90 
  -7   4  -2   24.50    2.00 
   7  -4  -2   29.30    4.20 
  -7   4  -2   24.90    2.00 
  -7   4  -2   20.60    5.50 
  -8   4   2   52.39    7.50 
  -8  -4  -2   46.20    6.80 
   8  -4  -2   60.89    6.80 
  -8  -4   2   45.80    6.70 
   8   4   2   51.49    3.60 
  -8   4  -2   40.30    7.60 
  -9  -4  -2   73.39    8.80 
  -9   4   2   63.89    9.00 
  -9  -4   2   73.99    8.80 
  -9   4  -2   54.79    9.00 
 -10   4   2   70.09   10.10 
 -10  -4  -2  101.89   10.80 
 -10   4  -2   92.89   11.40 
 -10  -4   2   90.79   10.20 
 -11  -4  -2   -0.20    5.60 
 -11   4   2   -3.40    6.50 
 -11   4  -2   -2.10    6.60 
 -11  -4   2    1.60    6.00 
   0   5  -2  228.68    9.90 
   0  -5  -2  212.88    9.50 
   0   5   2  217.08    9.80 
   0  -5   2  219.88    9.60 
   1  -5   2  208.58    9.50 
  -1   5   2  213.48    9.70 
  -1  -5  -2  218.98    9.30 
   1   5  -2  218.38    9.50 
  -1   5  -2  217.38    9.70 
   1   5   2  217.98    9.60 
   1  -5  -2  199.38    9.40 
  -1  -5   2  204.28    9.10 
  -2  -5  -2  879.61   30.40 
   2   5  -2  886.41   30.80 
   2  -5   2  886.71   31.50 
  -2  -5  -2  857.31   30.60 
  -2   5   2  892.71   31.50 
   2   5   2  857.61   30.80 
   2  -5  -2  866.01   31.40 
  -2  -5   2  871.01   30.10 
  -2   5  -2  838.32   31.40 
  -3  -5  -2  313.67   12.60 
  -3   5   2  289.77   12.80 
   3  -5   2  311.97   13.30 
   3   5  -2  301.17   12.00 
   3   5   2  310.67   12.20 
  -3   5  -2  295.57   13.10 
   3  -5  -2  302.87   13.00 
  -3  -5   2  298.97   11.90 
   4  -5   2  472.55   18.60 
   4   5  -2  468.65   17.00 
  -4  -5  -2  473.45   18.40 
  -4   5   2  464.35   18.10 
   4  -5  -2  454.35   18.40 
  -4  -5   2  459.85   17.60 
   4   5   2  445.76   17.20 
  -4   5  -2  475.35   18.90 
  -4   5  -2  445.96   18.10 
  -5  -5  -2    5.70    3.00 
  -5   5   2    6.50    2.80 
   5  -5   2    2.70    3.10 
   5   5  -2    3.20    1.90 
  -5   5  -2   10.20    3.90 
   5   5   2    3.50    2.10 
  -5  -5   2   12.50    3.10 
   5  -5  -2    3.50    3.00 
  -5   5  -2    8.00    3.00 
  -6  -5  -2   44.90    5.80 
  -6   5   2   42.50    4.20 
   6   5  -2   44.60    3.40 
   6  -5   2   46.40    5.20 
   6   5   2   51.69    3.90 
   6  -5  -2   50.29    5.30 
  -6   5  -2   54.79    4.60 
  -6  -5   2   61.69    5.70 
  -6   5  -2   57.29    6.80 
   7   5  -2   23.00    2.30 
  -7   5   2   14.20    2.60 
  -7  -5  -2   20.40    4.90 
  -7   5  -2   11.60    5.60 
   7   5   2   22.60    2.70 
  -7   5  -2   17.60    3.00 
  -7  -5   2   20.40    4.70 
  -7   5  -2   18.30    3.10 
   8   5  -2  282.47   10.90 
  -8  -5  -2  279.17   14.70 
  -8   5  -2  237.68   15.10 
  -8  -5   2  264.17   13.90 
   8   5   2  259.87   10.80 
  -9  -5  -2    7.30    5.90 
  -9   5  -2   18.40    7.30 
  -9  -5   2   12.30    5.50 
 -10  -5  -2   68.09    9.50 
 -10   5  -2   54.19    9.60 
 -10  -5   2   67.09    8.70 
 -11  -5  -2   -1.00    5.60 
 -11  -5   2   -0.30    5.70 
 -11   5  -2   -1.70    6.80 
   0   6  -2  388.96   16.00 
   0  -6   2  400.66   15.80 
   0   6   2  389.46   16.10 
   0  -6  -2  399.56   15.90 
  -1   6   2  101.59    6.80 
   1  -6   2  109.69    6.80 
  -1  -6  -2  115.49    6.50 
   1   6  -2  104.59    6.80 
   1   6   2  113.99    6.70 
  -1  -6   2   89.89    5.90 
  -1   6  -2  113.69    7.10 
   1  -6  -2  111.89    6.70 
   2  -6   2  112.39    7.00 
  -2   6   2  112.19    7.20 
  -2  -6  -2  119.29    6.10 
   2   6  -2  120.89    6.50 
  -2  -6  -2  107.99    6.10 
   2   6   2  103.49    6.40 
  -2   6  -2   99.99    7.00 
  -2  -6   2  109.59    5.40 
   2  -6  -2   95.89    6.80 
   3   6  -2   11.60    2.90 
  -3  -6  -2   13.70    3.00 
  -3  -6  -2    5.00    2.00 
  -3   6   2    6.20    3.50 
   3  -6   2    9.30    3.30 
  -3   6  -2   14.50    3.60 
   3   6   2   12.80    2.90 
   3  -6  -2   12.20    3.40 
  -3  -6   2   13.70    2.30 
  -4   6   2  235.68   11.20 
   4  -6   2  271.07   11.90 
   4   6  -2  242.68   10.30 
  -4  -6  -2  236.38   10.80 
   4  -6  -2  217.78   11.20 
  -4  -6   2  229.58   10.30 
  -4   6  -2  218.08   11.10 
   4   6   2  222.68   10.20 
   5  -6   2   25.00    5.10 
   5   6  -2   28.50    3.30 
  -5   6   2   29.00    4.30 
  -5  -6  -2   22.70    4.30 
   5  -6  -2   27.90    4.70 
  -5   6  -2   35.60    4.70 
  -5  -6   2   32.70    4.20 
   5   6   2   28.50    3.50 
  -6   6   2   20.40    3.80 
   6   6  -2   12.40    2.50 
  -6  -6  -2   26.50    4.80 
  -6   6  -2   15.20    3.90 
  -6   6  -2   17.70    5.10 
  -6  -6   2   25.20    4.40 
   6   6   2   13.80    2.90 
  -7  -6  -2  184.68   11.50 
  -7   6   2  186.58    9.40 
   7   6  -2  170.68    8.30 
  -7   6  -2  194.88   12.40 
  -7  -6   2  191.68   10.80 
   7   6   2  189.28    8.80 
  -7   6  -2  181.18    9.50 
  -8  -6  -2   16.20    5.30 
  -8   6   2   18.50    2.80 
  -8  -6   2   23.80    5.60 
   8   6   2   16.50    3.80 
  -8   6  -2   14.60    3.30 
  -8   6  -2   17.70    6.80 
  -9  -6  -2   63.89    8.90 
  -9   6  -2   81.79   10.10 
  -9  -6   2   58.69    7.80 
 -10  -6  -2   20.20    6.40 
 -10   6  -2   22.90    7.80 
 -10  -6   2   25.70    6.70 
 -11  -6  -2   -4.70    5.60 
 -11  -6   2   -8.20    5.30 
   0  -7   2  193.28   10.00 
   0   7   2  210.18   10.80 
   0   7  -2  208.88   10.60 
   0  -7  -2  192.48   10.10 
  -1   7   2  341.07   14.80 
   1  -7   2  318.47   14.30 
   1   7  -2  311.67   14.10 
  -1  -7  -2  317.67   14.00 
  -1   7  -2  321.77   14.70 
  -1  -7   2  348.17   14.10 
   1  -7  -2  337.77   14.50 
   1   7   2  324.47   14.30 
  -2  -7  -2   79.79    5.20 
   2   7  -2   88.89    6.10 
  -2  -7  -2   82.89    5.40 
  -2   7   2   85.79    6.90 
   2  -7   2   83.79    6.50 
   2  -7  -2   70.79    6.40 
   2   7   2   67.79    6.00 
  -2  -7   2   84.19    4.90 
  -2   7  -2   77.69    6.80 
  -3  -7  -2  300.37   12.30 
  -3  -7  -2  279.77   12.90 
  -3   7   2  289.97   13.80 
   3  -7   2  312.57   14.00 
   3   7  -2  304.77   13.00 
   3   7   2  303.47   13.30 
   3  -7  -2  305.37   13.90 
  -3  -7   2  316.87   12.40 
  -3   7  -2  294.97   13.90 
   4   7  -2   96.79    6.40 
  -4  -7  -2   99.29    6.50 
  -4   7   2   96.19    7.30 
  -4  -7   2  102.09    6.10 
  -4   7  -2  107.59    7.60 
   4   7   2  106.79    6.80 
   5   7  -2  151.58    8.00 
  -5  -7  -2  151.18    8.70 
  -5   7   2  156.18    9.00 
   5   7   2  154.68    8.20 
  -5   7  -2  153.08    9.40 
  -5  -7   2  154.28    8.30 
  -6   7   2  293.07   13.80 
   6   7  -2  296.97   12.80 
  -6  -7  -2  294.17   14.60 
  -6  -7   2  296.77   13.90 
  -6   7  -2  323.57   14.50 
   6   7   2  298.07   13.00 
   7   7  -2   52.59    4.90 
  -7   7   2   56.59    6.10 
  -7  -7  -2   50.49    6.60 
   7   7   2   52.19    5.10 
  -7   7  -2   45.50    5.70 
  -7  -7   2   67.89    7.00 
  -8  -7  -2    7.40    4.60 
  -8   7   2   -2.20    3.10 
  -8   7  -2    2.40    3.30 
  -8  -7   2    5.60    4.50 
  -9  -7  -2   43.10    7.80 
  -9  -7   2   35.20    6.80 
 -10  -7  -2    5.50    5.40 
 -10  -7   2   -9.50    4.40 
   0   8   2  119.09    8.60 
   0   8  -2  126.89    8.60 
   0  -8   2  114.79    7.90 
   0  -8  -2  117.49    8.10 
   1   8  -2   46.90    5.50 
  -1  -8  -2   44.80    5.00 
  -1   8   2   44.50    5.90 
   1  -8   2   44.70    5.60 
   1  -8  -2   39.40    5.40 
  -1   8  -2   44.30    6.10 
   1   8   2   57.89    6.00 
  -1  -8   2   50.79    5.30 
  -2  -8  -2  121.49    7.20 
   2   8  -2  113.39    7.60 
  -2  -8  -2  135.69    7.30 
  -2   8   2  112.99    8.40 
   2   8   2  115.59    7.80 
  -2   8  -2   98.79    8.00 
  -2  -8   2  114.89    6.40 
   3   8  -2  109.69    7.50 
  -3  -8  -2  109.49    6.30 
  -3  -8  -2  107.89    6.70 
  -3   8   2  107.99    8.10 
   3   8   2  100.39    7.20 
  -3  -8   2  109.39    6.20 
  -3   8  -2  107.29    8.10 
   4   8  -2    0.30    3.10 
  -4   8   2    2.20    4.10 
  -4  -8  -2    4.80    3.00 
   4   8   2    2.50    3.40 
  -4  -8   2    7.80    2.80 
  -4   8  -2    5.00    4.20 
  -5   8   2   60.69    6.70 
  -5  -8  -2   50.49    5.80 
   5   8  -2   52.99    5.30 
  -5   8  -2   57.39    6.40 
   5   8   2   50.09    5.60 
  -5  -8   2   54.19    5.40 
  -6  -8  -2   74.09    7.60 
   6   8  -2   69.99    6.10 
  -6   8   2   69.79    7.00 
  -6   8  -2   63.99    6.90 
  -6  -8   2   72.99    7.00 
   6   8   2   60.79    6.00 
   7   8  -2   39.00    4.50 
  -7   8   2   35.80    5.40 
  -7  -8  -2   34.10    6.50 
   7   8   2   37.90    4.90 
  -7   8  -2   33.60    5.30 
  -7  -8   2   42.80    6.00 
  -8  -8  -2   13.40    5.60 
  -8   8   2    3.10    3.70 
  -8  -8   2   10.40    5.00 
  -8   8  -2    2.60    4.10 
  -9  -8  -2   -4.20    5.00 
  -9  -8   2   -1.10    4.60 
 -10  -8  -2   -3.90    4.60 
 -10  -8   2   -6.30    5.00 
   0  -9  -2   20.50    4.30 
   0  -9   2   21.10    4.40 
   0   9  -2   17.60    4.60 
   0   9   2    9.60    4.20 
  -1   9   2  262.67   13.40 
  -1  -9  -2  260.47   12.50 
   1   9  -2  281.57   13.50 
   1   9   2  239.18   13.10 
  -1   9  -2  231.58   13.00 
  -1  -9   2  236.58   11.90 
  -2  -9  -2   26.40    4.00 
  -2  -9  -2   22.30    4.10 
   2   9  -2   31.20    5.30 
  -2   9   2   26.20    5.40 
   2   9   2   28.30    4.90 
  -2   9  -2   33.30    5.60 
  -2  -9   2   31.00    3.80 
  -3  -9  -2  126.79    7.30 
   3   9  -2  117.19    8.60 
  -3  -9  -2  131.79    8.00 
  -3   9   2  137.59    9.50 
  -3  -9   2  135.19    7.30 
   3   9   2  121.49    8.40 
  -3   9  -2  113.79    9.80 
   4   9  -2   34.90    5.40 
  -4   9   2   26.50    5.70 
  -4  -9  -2   37.10    5.00 
   4   9   2   29.80    5.20 
  -4   9  -2   35.30    6.00 
  -4  -9   2   32.00    4.30 
  -5  -9  -2  291.97   14.70 
  -5   9   2  299.57   15.10 
   5   9  -2  291.27   14.30 
  -5   9  -2  319.87   15.80 
  -5  -9   2  295.17   13.90 
   5   9   2  324.97   14.60 
  -6   9   2    4.20    4.10 
   6   9  -2    4.80    3.90 
  -6  -9  -2    9.90    4.20 
   6   9   2    3.60    3.90 
  -6   9  -2   11.00    5.10 
  -6  -9   2    6.40    3.80 
  -7   9   2   61.99    7.60 
  -7  -9  -2   56.79    7.60 
   7   9  -2   59.99    6.20 
   7   9   2   62.69    6.60 
  -7   9  -2   71.89    7.70 
  -7  -9   2   68.89    7.30 
  -8   9   2    5.60    4.50 
  -8  -9  -2    7.20    5.30 
  -8   9  -2   14.80    5.10 
  -8  -9   2   12.90    5.30 
  -9  -9  -2   14.30    6.10 
  -9  -9   2   22.00    5.90 
   0  10  -2  127.59   10.00 
   0  10   2  115.69    9.70 
  -1  10   2   28.50    6.00 
   1  10  -2   30.30    5.40 
  -1 -10   2   35.50    5.20 
   1  10   2   23.90    5.30 
  -1  10  -2   37.60    6.30 
   2  10  -2   68.29    7.20 
  -2 -10  -2   76.19    6.00 
  -2 -10  -2   67.49    6.30 
  -2  10   2   70.09    7.90 
   2  10   2   81.49    7.70 
  -2  10  -2   63.39    7.60 
  -2 -10   2   73.39    5.80 
  -3  10   2   16.40    5.20 
  -3 -10  -2   19.10    3.90 
  -3 -10  -2   18.00    4.40 
   3  10  -2   20.70    4.90 
  -3 -10   2   16.40    3.70 
   3  10   2   16.80    5.00 
  -3  10  -2   20.20    5.50 
  -4  10   2   29.90    6.30 
   4  10  -2   32.80    5.40 
  -4 -10  -2   30.60    5.30 
  -4 -10   2   31.30    4.50 
  -4  10  -2   23.40    5.80 
   4  10   2   27.80    5.20 
  -5  10   2   66.19    7.80 
   5  10  -2   60.49    6.80 
  -5 -10  -2   61.89    7.00 
  -5 -10   2   66.09    6.50 
  -5  10  -2   64.89    7.80 
   5  10   2   65.89    7.20 
   6  10  -2   46.70    6.30 
  -6  10   2   54.99    7.30 
  -6 -10  -2   49.90    7.00 
   6  10   2   45.20    6.30 
  -6  10  -2   55.19    7.80 
  -6 -10   2   64.89    6.90 
   7  10  -2   10.60    5.70 
  -7 -10  -2    5.50    5.00 
  -7  10   2    5.60    5.00 
   7  10   2    7.10    4.50 
  -7 -10   2    9.40    4.60 
  -7  10  -2   10.40    5.20 
  -8 -10  -2   13.60    5.50 
  -8  10   2   20.60    5.70 
  -8  10  -2   14.70    5.50 
  -8 -10   2   22.00    5.60 
  -9 -10  -2    7.30    5.50 
  -9 -10   2   -0.50    5.00 
   0  11   2   14.20    5.90 
   0  11  -2   21.40    6.00 
  -1  11   2   20.70    6.30 
   1  11  -2   29.20    5.90 
  -1  11  -2   23.40    6.20 
   1  11   2   15.30    5.40 
  -2 -11  -2   99.69    8.10 
   2  11  -2   96.79    8.80 
  -2  11   2   81.59    9.00 
  -2 -11   2   82.79    6.90 
   2  11   2   83.29    8.40 
  -2  11  -2   81.79    9.00 
  -3  11   2   20.00    6.00 
   3  11  -2   39.00    6.50 
  -3 -11  -2   36.50    5.60 
  -3  11  -2   29.00    6.50 
  -3 -11   2   34.60    4.80 
   3  11   2   22.80    5.80 
   4  11  -2  126.59   10.00 
  -4  11   2  105.79   10.60 
  -4 -11  -2  115.09    8.70 
   4  11   2  120.39    9.40 
  -4  11  -2  145.29   12.00 
  -4 -11   2  107.39    7.90 
  -5 -11  -2   20.30    5.10 
  -5  11   2   19.20    6.00 
   5  11  -2   21.10    5.40 
  -5 -11   2   14.80    4.40 
   5  11   2   12.90    5.10 
  -5  11  -2   12.20    5.70 
   6  11  -2   88.89    8.60 
  -6 -11  -2   93.09    9.20 
  -6  11   2   84.99    9.60 
   6  11   2   93.09    8.90 
  -6 -11   2   91.79    8.30 
  -6  11  -2  104.79   10.00 
  -7 -11  -2   27.30    6.00 
  -7  11   2   24.10    6.50 
  -7  11  -2   19.80    6.50 
  -7 -11   2   12.10    5.00 
  -8 -11  -2    7.50    5.50 
  -8  11   2    4.20    5.70 
  -8  11  -2    6.20    5.60 
   0  12   2    8.70    5.80 
   0  12  -2   10.10    5.50 
  -1  12   2   24.00    6.50 
   1  12  -2    9.80    5.50 
   1  12   2   19.50    6.10 
  -1  12  -2   24.30    6.60 
   2  12  -2   27.70    6.00 
  -2 -12  -2   29.00    5.30 
  -2  12   2   36.50    7.30 
  -2 -12   2   26.50    4.80 
  -2  12  -2   30.00    6.90 
   2  12   2   30.00    6.80 
   3  12  -2    9.10    4.90 
  -3  12   2    3.00    5.40 
  -3 -12  -2    5.30    4.40 
  -3  12  -2    6.90    5.50 
   3  12   2   10.00    5.60 
  -3 -12   2    3.30    3.50 
   4  12  -2   31.10    6.70 
  -4  12   2   31.30    7.00 
  -4 -12  -2   21.50    5.40 
  -4  12  -2   31.00    7.20 
   4  12   2   25.10    5.90 
  -4 -12   2   19.30    4.60 
  -5  12   2    9.10    5.70 
  -5 -12  -2    5.70    4.40 
   5  12  -2    4.60    5.10 
   5  12   2    7.60    5.00 
  -5  12  -2    8.30    5.80 
  -5 -12   2   -1.40    3.60 
   6  12  -2   33.10    6.50 
  -6  12   2   42.50    8.00 
  -6 -12  -2   25.90    5.90 
  -6 -12   2   27.50    5.60 
  -6  12  -2   34.90    7.90 
   6  12   2   39.30    6.80 
  -7 -12  -2   20.50    5.90 
  -7  12   2   25.70    6.80 
  -7  12  -2   14.10    5.80 
   0  13  -2   79.89    9.80 
   0  13   2  113.29   11.10 
  -1  13   2   10.40    6.10 
   1  13  -2   15.70    6.10 
   1  13   2   21.50    6.80 
  -1  13  -2   12.00    6.40 
  -2 -13  -2   87.19    8.70 
  -2  13   2  108.19   11.30 
   2  13  -2  113.69   11.10 
   2  13   2  126.09   11.40 
  -2 -13   2  103.49    8.60 
  -2  13  -2  112.99   11.30 
  -3  13   2   47.70    8.50 
  -3 -13  -2   44.40    6.60 
   3  13  -2   41.50    7.30 
   3  13   2   37.10    7.20 
  -3  13  -2   51.79    8.70 
  -3 -13   2   39.30    5.80 
  -4  13   2   25.70    7.30 
   4  13  -2   25.00    6.80 
  -4 -13  -2   20.80    5.60 
  -4  13  -2   27.70    7.30 
   4  13   2   17.50    6.60 
  -4 -13   2   17.10    4.80 
   5  13  -2    9.50    5.70 
  -5 -13  -2   16.10    5.20 
  -5  13   2   11.60    7.00 
   5  13   2    3.70    5.60 
  -5  13  -2    0.00    5.60 
   6  13  -2   36.80    7.00 
  -6  13   2   28.50    7.30 
  -6 -13  -2   42.10    7.00 
   6  13   2   37.10    7.30 
  -6  13  -2   31.30    8.30 
   0  14  -2    1.40    5.80 
   0  14   2    8.00    6.40 
  -1  14   2    6.50    6.30 
   1  14  -2    4.30    6.00 
   1  14   2    9.80    6.30 
  -1  14  -2   -8.80    5.50 
  -2  14   2    5.70    6.30 
   2  14  -2   12.60    6.20 
  -2 -14  -2   -0.70    4.40 
   2  14   2    8.30    6.30 
  -2  14  -2    4.70    6.50 
  -2 -14   2    6.20    4.20 
   3  14  -2    9.20    5.80 
  -3  14   2   -9.40    5.80 
  -3 -14  -2    7.10    4.90 
   3  14   2    1.10    5.60 
  -3 -14   2   -0.20    3.60 
  -3  14  -2   -4.00    6.00 
   4  14  -2   16.00    6.00 
  -4 -14  -2   17.60    5.20 
  -4  14   2    7.50    6.70 
   4  14   2    4.10    6.30 
  -4  14  -2    6.20    6.60 
   5  14  -2   18.50    6.10 
  -5 -14  -2   16.90    5.60 
  -5  14   2   29.80    8.70 
  -5  14  -2   15.90    8.10 
   5  14   2   17.70    6.90 
   0  15  -2    4.70    7.20 
   0  15   2   16.90    7.90 
  -1  15   2   19.30    7.80 
   1  15  -2   21.10    7.30 
  -1  15  -2   14.70    7.60 
   1  15   2   20.20    8.00 
  -2  15   2   11.10    7.00 
  -2 -15  -2   11.80    5.30 
   2  15  -2   28.10    7.30 
  -2 -15   2    6.10    4.50 
  -2  15  -2   19.30    7.80 
   2  15   2   22.40    7.20 
  -3 -15  -2   27.90    6.30 
   3  15  -2    8.90    7.40 
  -3  15   2   24.50    8.00 
   3  15   2   21.00    7.20 
  -3  15  -2    5.40    8.70 
  -4 -15  -2   23.80    6.00 
   4  15  -2   14.60    6.70 
   4  15   2   20.60    7.90 
   0   0   3    0.30    0.20 
   0   0  -3    0.10    0.30 
   2   0   3  158.48    6.20 
  -2   0  -3  146.69    6.80 
   2   0  -3  173.08    5.90 
  -2   0  -3  167.58    6.00 
  -2   0  -3  165.08    6.00 
   3   0  -3   23.50    1.30 
   3   0   3   26.70    1.90 
  -3   0   3   22.40    2.70 
   3   0   3   24.80    1.90 
  -3   0  -3   25.00    3.00 
  -4   0   3   20.70    3.30 
   4   0   3   18.30    1.90 
  -4   0  -3   22.60    3.40 
   4   0  -3   20.30    1.30 
   4   0   3   18.60    1.90 
   5   0   3 3491.25  115.49 
   5   0  -3 3489.85  114.79 
   5   0   3 3459.25  115.39 
  -5   0   3 3443.96  117.29 
  -5   0  -3 3492.95  117.89 
  -6   0  -3  107.19    7.80 
   6   0   3  109.39    5.30 
  -6   0   3  112.59    7.40 
   6   0  -3  110.89    4.70 
   7   0  -3    8.10    1.70 
  -7   0  -3   12.10    4.40 
  -7   0   3   15.00    4.60 
   7   0   3    7.20    2.10 
   8   0   3  147.19    7.00 
   8   0  -3  145.29    6.50 
  -8   0  -3  130.89   10.30 
  -8   0   3  136.69    9.90 
  -9   0  -3   11.10    6.00 
  -9   0   3    5.70    5.20 
 -10   0  -3   -3.60    5.50 
 -10   0   3    1.40    5.50 
 -11   0  -3    3.50    6.40 
 -11   0   3    9.70    6.40 
  -1  -1  -3 1091.59   37.00 
   1  -1  -3 1115.69   37.10 
  -2  -1  -3 1400.16   47.00 
   2  -1   3 1446.96   47.60 
  -2  -1  -3 1405.06   48.10 
  -2   1   3 1416.96   47.30 
  -2   1  -3 1422.76   48.10 
  -2   1  -3 1363.56   47.50 
   2  -1  -3 1439.06   47.40 
  -2   1  -3 1452.95   47.50 
   2   1   3 1393.96   47.20 
  -3   1   3  445.56   16.70 
   3  -1   3  435.06   16.00 
  -3  -1  -3  433.76   16.90 
  -3   1  -3  446.86   15.60 
   3  -1  -3  452.85   15.70 
  -3  -1   3  463.55   16.40 
   3   1   3  446.96   15.40 
  -3   1  -3  456.15   17.00 
  -3   1  -3  454.75   15.60 
   4  -1   3  506.85   17.60 
  -4  -1  -3  512.45   19.10 
  -4   1   3  515.65   18.90 
  -4   1  -3  481.25   16.50 
  -4   1  -3  468.65   16.40 
  -4  -1   3  483.65   18.40 
  -4   1  -3  490.25   19.10 
   4  -1  -3  495.65   17.20 
   4   1   3  470.15   16.80 
   5  -1   3  408.96   15.50 
  -5  -1  -3  409.26   17.50 
  -5   1   3  397.66   17.10 
  -5  -1   3  425.36   16.90 
   5  -1  -3  439.16   15.20 
   5   1   3  416.56   14.80 
  -5   1  -3  443.06   17.70 
  -6  -1  -3  232.18   12.20 
   6  -1   3  248.48   10.00 
  -6   1   3  254.67   12.20 
   6   1   3  234.88    9.20 
  -6   1  -3  233.68   12.30 
   6  -1  -3  244.08    9.60 
  -6  -1   3  248.38   11.70 
   7  -1   3  349.27   13.80 
  -7   1   3  357.46   16.40 
  -7  -1  -3  364.16   16.70 
   7   1  -3  355.26   12.00 
   7  -1  -3  360.06   13.50 
  -7   1  -3  349.17   16.80 
  -7  -1   3  348.47   16.00 
   7   1   3  338.27   13.00 
  -8  -1  -3   25.50    6.00 
  -8   1   3   33.40    6.40 
   8   1  -3   30.10    2.30 
   8  -1   3   35.90    3.80 
   8  -1  -3   29.00    3.40 
  -8  -1   3   24.50    5.50 
  -8   1  -3   25.60    6.30 
  -9  -1  -3   69.59    9.50 
   9  -1   3   87.69    8.40 
  -9   1   3   72.29    9.30 
  -9   1  -3   94.59   10.10 
  -9  -1   3   74.39    8.90 
 -10  -1  -3   29.90    7.50 
 -10   1   3   26.50    7.30 
 -10  -1   3   28.90    7.10 
 -10   1  -3   24.60    7.40 
 -11  -1  -3   30.20    8.70 
 -11   1   3   25.00    7.70 
 -11  -1   3   29.10    7.40 
 -11   1  -3   13.10    7.20 
   0  -2  -3  765.62   26.30 
  -1  -2  -3  627.14   25.00 
   1  -2   3  767.02   25.50 
  -1  -2  -3  748.83   25.10 
  -1   2   3  722.03   25.30 
  -1   2  -3  762.32   25.40 
   1  -2  -3  797.42   25.40 
   1   2   3  704.43   25.10 
   2  -2   3  605.24   20.40 
  -2  -2  -3  595.54   19.40 
  -2   2   3  587.24   20.00 
  -2  -2  -3  625.14   20.50 
   2  -2  -3  542.15   20.00 
   2   2   3  545.25   19.70 
  -2   2  -3  531.95   20.30 
  -2   2  -3  525.15   20.10 
  -3  -2  -3  224.08    9.70 
  -3   2   3  217.78    8.70 
  -3   2   3  216.78    9.70 
   3  -2   3  212.08    9.10 
  -3  -2   3  246.18    9.20 
  -3   2  -3  229.98    9.00 
   3   2   3  237.78    8.50 
   3  -2  -3  236.38    9.10 
  -3   2  -3  254.67   10.20 
  -4   2   3  674.93   25.90 
  -4   2   3  675.33   23.90 
   4  -2   3  684.43   25.00 
  -4  -2  -3  682.83   25.90 
   4   2   3  714.83   23.90 
  -4   2  -3  729.73   26.30 
  -4  -2   3  703.53   25.30 
  -4   2  -3  731.33   24.40 
   4  -2  -3  716.43   24.80 
  -4   2  -3  708.63   24.40 
   5  -2   3   50.69    3.80 
  -5  -2  -3   49.40    5.20 
  -5   2   3   55.49    5.50 
  -5   2  -3   33.90    4.90 
  -5   2  -3   34.30    2.20 
  -5  -2   3   32.50    4.00 
  -5   2  -3   30.60    2.20 
   5   2   3   29.90    2.40 
   5  -2  -3   40.40    3.40 
  -6  -2  -3  362.06   16.20 
   6  -2   3  377.26   14.30 
  -6   2   3  358.46   16.20 
  -6   2  -3  371.36   16.50 
   6   2   3  350.36   12.80 
  -6  -2   3  355.36   15.40 
   6  -2  -3  359.16   14.00 
   7  -2   3  132.89    7.10 
  -7  -2  -3  131.99    9.10 
  -7   2   3  101.89    8.50 
   7   2   3  122.89    5.60 
  -7   2  -3  140.59    9.70 
  -7  -2   3  129.99    8.70 
   7  -2  -3  131.79    6.70 
   8  -2   3   33.90    4.10 
  -8  -2  -3   35.90    6.80 
  -8   2   3   27.30    6.20 
  -8   2  -3   33.80    6.80 
  -8  -2   3   26.40    5.80 
   8  -2  -3   29.50    3.80 
   8   2   3   30.90    2.90 
   9  -2   3   29.70    4.50 
  -9  -2  -3   25.30    6.70 
  -9   2   3   28.90    7.00 
  -9  -2   3   29.50    6.60 
  -9   2  -3   30.00    7.10 
 -10  -2  -3   22.80    7.30 
 -10   2   3   42.40    8.10 
 -10  -2   3   36.30    7.20 
 -10   2  -3   45.50    8.80 
 -11  -2  -3   21.60    7.40 
 -11   2   3   23.80    7.70 
 -11   2  -3   13.60    7.20 
 -11  -2   3   16.00    6.50 
   0   3  -3 9697.93  322.47 
   0  -3  -3 9565.94  321.97 
   0   3   3 9999.00  323.27 
   1  -3   3 3588.24  116.19 
  -1   3   3 3490.55  116.09 
  -1  -3  -3 3558.74  115.79 
  -1   3  -3 3496.95  115.69 
  -1   3  -3 3466.25  116.19 
   1   3   3 3337.87  115.79 
   1  -3  -3 3425.16  116.09 
   2  -3   3  723.83   26.20 
  -2  -3  -3  740.23   25.40 
  -2   3   3  700.03   26.00 
  -2  -3  -3  748.63   26.10 
   2  -3  -3  741.23   26.20 
  -2   3  -3  751.12   26.30 
   2   3   3  755.22   25.70 
  -2   3  -3  758.72   26.30 
  -3  -3  -3  154.68    7.40 
  -3   3   3  139.69    6.90 
   3  -3   3  147.39    7.20 
  -3   3  -3  166.78    7.80 
   3  -3  -3  162.08    7.20 
  -3   3  -3  161.98    7.20 
   3   3   3  168.38    6.60 
  -3  -3   3  165.28    6.90 
  -4  -3  -3  406.06   16.50 
  -4   3   3  405.16   15.30 
   4  -3   3  409.96   16.00 
   4  -3  -3  425.86   15.90 
   4   3   3  418.46   14.80 
  -4   3  -3  415.76   15.60 
  -4   3  -3  418.76   16.90 
  -4  -3   3  410.26   15.80 
  -5   3   3  630.94   23.60 
  -5   3   3  625.54   21.10 
  -5  -3  -3  601.94   23.40 
   5  -3   3  620.24   22.40 
  -5  -3   3  587.34   22.50 
  -5   3  -3  591.84   21.40 
   5   3   3  579.74   20.80 
   5  -3  -3  587.64   22.10 
  -5   3  -3  584.94   23.60 
  -5   3  -3  585.64   21.30 
  -6   3   3  180.78   10.10 
   6  -3   3  179.98    8.50 
  -6  -3  -3  160.48    9.50 
   6  -3  -3  159.78    8.00 
  -6   3  -3  154.48    9.90 
  -6   3  -3  165.48    6.60 
  -6  -3   3  161.08    8.80 
   6   3   3  155.78    6.70 
  -6   3  -3  170.78    6.70 
   7  -3   3   60.69    5.30 
  -7  -3  -3   77.29    7.40 
  -7   3   3   59.89    6.90 
   7   3   3   46.00    3.20 
   7  -3  -3   48.20    4.80 
  -7   3  -3   58.19    7.30 
  -7  -3   3   60.49    6.10 
   8  -3   3    0.70    2.90 
  -8   3   3    3.10    5.00 
  -8  -3  -3    1.90    4.60 
   8  -3  -3    1.80    2.80 
  -8  -3   3   -0.10    4.20 
   8   3   3    0.40    1.70 
  -8   3  -3   -1.80    5.10 
  -9  -3  -3   79.59    9.50 
  -9   3   3   90.49    9.90 
  -9   3  -3   96.19   10.40 
  -9  -3   3   85.19    8.90 
   9  -3  -3   92.99    8.20 
 -10  -3  -3   20.40    6.90 
 -10   3   3   35.40    7.90 
 -10  -3   3    9.80    6.50 
 -10   3  -3   20.20    8.10 
 -11   3   3    7.70    6.70 
 -11  -3  -3   -0.70    5.90 
 -11   3  -3    2.70    6.70 
 -11  -3   3    1.90    5.90 
   0  -4  -3 8494.15  289.17 
   0   4   3 8621.64  289.37 
   0  -4   3 9168.38  289.37 
   0   4  -3 8688.03  289.37 
   1   4  -3  609.54   22.30 
  -1  -4  -3  623.14   22.20 
  -1   4   3  623.04   22.60 
   1  -4   3  636.84   22.60 
  -1   4  -3  614.44   22.70 
   1   4   3  637.34   22.40 
   1  -4  -3  599.34   22.50 
  -2  -4  -3  120.99    6.40 
   2   4  -3  119.09    6.20 
  -2   4   3  120.59    6.70 
  -2  -4  -3  125.49    6.10 
   2  -4   3  127.19    6.80 
   2   4   3  168.18    6.80 
   2  -4  -3  177.58    7.30 
  -2   4  -3  170.78    7.00 
  -2   4  -3  155.48    7.20 
   3  -4   3  197.58    9.20 
  -3  -4  -3  204.88    9.10 
  -3   4   3  192.58    9.00 
  -3  -4  -3  197.98    7.60 
  -3   4  -3  203.08    9.30 
   3  -4  -3  199.78    9.10 
  -3  -4   3  203.88    8.30 
   3   4   3  204.68    8.50 
  -3   4  -3  210.38    9.50 
   4  -4   3  912.61   32.90 
  -4   4   3  932.91   32.40 
  -4  -4  -3  920.01   33.10 
   4  -4  -3  920.31   32.70 
  -4  -4   3  922.31   32.30 
  -4   4  -3  891.31   33.40 
   4   4   3  902.71   31.60 
  -4   4  -3  906.71   32.50 
  -5  -4  -3  132.29    8.00 
   5  -4   3  132.29    7.60 
  -5   4   3  138.39    6.90 
  -5  -4   3  135.99    7.50 
  -5   4  -3  143.09    7.30 
   5   4   3  138.19    6.30 
   5  -4  -3  149.69    7.70 
  -5   4  -3  147.19    8.80 
   6  -4   3  142.69    7.50 
  -6   4   3  122.09    5.80 
  -6  -4  -3  130.69    8.30 
   6   4   3  116.39    5.60 
   6  -4  -3  119.59    7.20 
  -6   4  -3  120.29    6.10 
  -6   4  -3  108.29    6.10 
  -6   4  -3  113.99    8.70 
  -6  -4   3  118.19    7.50 
  -7   4   3   11.80    5.00 
  -7  -4  -3   18.40    5.30 
   7  -4   3   22.40    3.90 
  -7   4  -3   15.20    2.00 
  -7  -4   3   14.00    4.20 
   7   4   3   14.20    2.20 
  -7   4  -3   15.90    1.90 
   7  -4  -3   10.00    3.50 
  -7   4  -3   15.80    5.30 
  -8   4   3  109.69   10.10 
  -8  -4  -3  116.09   10.60 
  -8   4  -3   99.79   10.30 
   8   4   3  107.39    5.60 
  -8  -4   3  115.99    8.70 
  -9   4   3   49.99    8.20 
  -9  -4  -3   29.10    7.50 
  -9  -4   3   44.50    6.90 
  -9   4  -3   37.80    8.30 
 -10  -4  -3   73.09    9.70 
 -10   4  -3   88.69   11.00 
 -10  -4   3   93.79    9.80 
 -11  -4  -3   24.40    8.00 
 -11  -4   3    4.80    6.30 
 -11   4  -3    1.10    6.80 
   0  -5  -3  353.26   13.90 
   0   5   3  344.97   14.00 
   0   5  -3  343.17   14.00 
   0  -5   3  340.17   13.70 
   1  -5   3   83.49    5.40 
   1   5  -3   76.69    5.30 
  -1  -5  -3   87.59    5.10 
  -1   5   3   75.49    5.50 
  -1   5  -3  103.59    5.90 
   1   5   3   98.89    5.60 
   1  -5  -3   90.59    5.60 
   2   5  -3  184.38    8.30 
  -2  -5  -3  193.48    8.30 
  -2   5   3  169.78    8.70 
   2  -5   3  178.08    8.80 
  -2  -5  -3  176.78    7.80 
  -2  -5   3  175.18    7.20 
   2   5   3  171.88    8.20 
   2  -5  -3  176.58    8.70 
  -2   5  -3  168.38    8.70 
  -3  -5  -3  259.87    9.60 
   3   5  -3  247.08   10.10 
   3  -5   3  255.67   11.40 
  -3   5   3  249.28   11.00 
  -3  -5  -3  264.37   10.80 
  -3   5  -3  225.58   10.90 
  -3  -5   3  234.98    9.80 
   3  -5  -3  245.38   11.10 
  -3   5  -3  222.08   11.10 
   3   5   3  223.78   10.20 
   4   5  -3   92.09    5.00 
  -4  -5  -3   95.29    6.10 
   4  -5   3  104.69    6.60 
  -4   5   3   87.79    5.90 
   4  -5  -3   85.79    6.20 
   4   5   3   86.09    5.40 
  -4   5  -3   84.29    6.30 
  -4   5  -3   78.49    6.40 
  -4  -5   3   87.49    5.40 
   5   5  -3  314.67   11.60 
  -5  -5  -3  284.17   13.50 
  -5   5   3  300.17   12.70 
   5  -5   3  315.87   13.50 
  -5  -5   3  298.47   12.90 
  -5   5  -3  292.37   12.90 
   5  -5  -3  293.77   13.10 
   5   5   3  284.37   11.80 
  -5   5  -3  300.27   14.10 
   6   5  -3    3.90    1.70 
   6  -5   3    8.90    3.40 
  -6  -5  -3   -0.40    3.50 
  -6   5   3    5.50    2.50 
   6  -5  -3    4.00    3.10 
  -6  -5   3    4.10    3.10 
  -6   5  -3    0.10    3.80 
   6   5   3    2.10    2.10 
  -6   5  -3    7.20    2.70 
   7   5  -3   29.40    2.70 
  -7  -5  -3   31.50    5.80 
  -7   5   3   28.70    3.20 
  -7  -5   3   34.80    5.30 
   7   5   3   31.40    3.30 
  -7   5  -3   29.90    3.70 
  -7   5  -3   27.60    3.50 
  -7   5  -3   29.40    6.30 
  -8  -5  -3   55.09    7.40 
   8   5  -3   52.69    4.60 
   8   5   3   56.89    4.30 
  -8  -5   3   60.29    7.10 
  -8   5  -3   50.79    8.00 
  -8   5  -3   34.70    2.40 
  -8   5  -3   47.50    2.40 
  -9  -5  -3   20.30    6.50 
  -9  -5   3    7.80    5.20 
  -9   5  -3   16.40    6.80 
 -10  -5  -3   11.50    6.50 
 -10   5  -3    5.20    6.80 
 -10  -5   3   16.50    6.20 
 -11  -5  -3   -7.00    5.80 
 -11  -5   3    0.60    5.70 
 -11   5  -3   12.00    7.80 
   0   6   3  182.88    9.30 
   0   6  -3  184.08    9.20 
   0  -6  -3  182.78    8.90 
   0  -6   3  176.78    8.80 
   1  -6   3  489.25   19.60 
  -1   6   3  487.25   19.80 
  -1  -6  -3  493.35   19.20 
   1   6  -3  495.35   19.60 
   1  -6  -3  518.25   19.80 
   1   6   3  513.75   19.70 
  -1   6  -3  528.35   20.00 
  -2  -6  -3  879.51   32.30 
  -2   6   3  893.11   33.30 
   2   6  -3  901.91   32.80 
  -2  -6  -3  907.01   32.60 
   2  -6   3  890.91   33.30 
   2  -6  -3  943.51   33.40 
   2   6   3  936.21   33.00 
  -2  -6   3  930.91   31.60 
  -2   6  -3  931.51   33.50 
  -3  -6  -3  320.37   13.60 
  -3   6   3  327.97   14.10 
   3  -6   3  323.97   14.30 
  -3  -6  -3  313.67   12.50 
   3   6  -3  309.67   13.10 
  -3   6  -3  327.77   14.20 
   3   6   3  314.37   13.40 
  -3  -6   3  321.87   12.50 
   3  -6  -3  334.47   14.20 
   4  -6   3   66.19    6.20 
  -4   6   3   79.59    6.00 
   4   6  -3   66.49    4.90 
  -4  -6  -3   81.59    5.90 
  -4  -6   3   76.29    5.10 
   4  -6  -3   61.49    6.00 
   4   6   3   71.29    5.50 
  -4   6  -3   66.59    6.30 
  -5  -6  -3  133.69    8.00 
  -5   6   3  134.49    7.80 
   5   6  -3  139.59    6.70 
   5  -6  -3  126.29    8.30 
  -5   6  -3  114.19    8.40 
  -5   6  -3  112.69    7.70 
   5   6   3  113.69    6.70 
  -5  -6   3  120.09    7.10 
  -6   6   3  272.07   12.60 
   6   6  -3  277.47   11.50 
  -6  -6  -3  300.87   13.90 
  -6   6  -3  275.97   14.40 
  -6   6  -3  289.17   13.00 
  -6  -6   3  275.07   12.90 
   6   6   3  282.27   11.90 
  -7  -6  -3    8.20    4.90 
   7   6  -3    8.30    2.70 
  -7   6   3   13.00    3.50 
  -7  -6   3   18.20    4.60 
   7   6   3   10.90    3.10 
  -7   6  -3   18.80    6.40 
  -7   6  -3   15.90    4.10 
  -8   6   3  127.09    6.10 
  -8  -6  -3  122.79    9.80 
  -8  -6   3  118.29    9.70 
  -8   6  -3  117.99    7.00 
   8   6   3  127.79    8.20 
  -8   6  -3  113.59   11.30 
  -9  -6  -3   51.19    8.10 
  -9  -6   3   72.09    8.50 
  -9   6  -3   86.49   10.30 
 -10  -6  -3   27.50    7.60 
 -10  -6   3   28.30    6.80 
 -10   6  -3   19.10    7.80 
 -11   6  -3    2.30    7.30 
   0   7  -3  593.04   23.40 
   0  -7   3  587.64   23.00 
   0  -7  -3  609.14   23.20 
   0   7   3  589.74   23.50 
  -1   7   3   33.30    5.00 
  -1  -7  -3   34.40    4.20 
   1  -7   3   39.30    4.90 
   1   7  -3   43.90    5.00 
   1   7   3   34.90    4.70 
   1  -7  -3   49.50    5.30 
  -1   7  -3   36.00    5.10 
  -2   7   3   -1.10    3.00 
  -2  -7  -3   -2.90    2.00 
   2  -7   3    1.20    3.00 
   2   7  -3   -0.20    2.90 
  -2  -7  -3    0.20    2.30 
   2   7   3    5.70    3.00 
  -2  -7   3    1.20    1.80 
   2  -7  -3   -1.00    2.80 
  -2   7  -3   -1.60    3.10 
  -3  -7  -3  153.98    8.20 
  -3   7   3  141.29    8.90 
   3   7  -3  139.39    8.10 
   3  -7   3  149.79    8.90 
  -3  -7  -3  139.99    7.20 
  -3  -7   3  151.78    7.10 
   3   7   3  153.28    8.60 
  -3   7  -3  160.48    9.10 
   3  -7  -3  140.69    8.80 
   4   7  -3  127.09    7.60 
  -4  -7  -3  113.49    7.40 
  -4   7   3  123.29    8.60 
  -4  -7   3  132.89    6.90 
   4   7   3  126.79    7.70 
  -4   7  -3  142.59    8.60 
  -5  -7  -3   17.80    4.30 
  -5   7   3   16.30    4.30 
   5   7  -3   20.20    3.50 
   5   7   3   23.10    3.90 
  -5  -7   3   28.40    3.90 
  -5   7  -3   17.50    4.10 
  -6  -7  -3   34.90    5.90 
   6   7  -3   31.10    4.00 
  -6   7   3   27.00    4.80 
  -6   7  -3   34.70    5.20 
   6   7   3   25.20    4.10 
  -6  -7   3   32.70    4.90 
   7   7  -3   26.50    3.80 
  -7  -7  -3   30.00    6.20 
  -7   7   3   26.00    4.60 
  -7  -7   3   23.50    5.00 
   7   7   3   34.10    4.40 
  -7   7  -3   29.80    4.80 
  -8   7   3   53.09    5.40 
  -8  -7  -3   46.70    7.60 
  -8   7  -3   53.29    5.70 
  -8  -7   3   62.89    7.40 
  -9  -7  -3   72.89    9.20 
  -9  -7   3   70.89    8.20 
 -10  -7  -3   21.90    7.00 
 -10  -7   3   19.40    6.00 
   0  -8  -3   84.99    7.30 
   0  -8   3   87.89    7.00 
   0   8   3   76.79    7.40 
   0   8  -3   88.29    7.50 
   1  -8   3  157.88    9.80 
   1   8  -3  181.38   10.40 
  -1  -8  -3  179.68    9.60 
  -1   8   3  158.98   10.30 
  -1   8  -3  207.48   10.90 
   1   8   3  201.48   10.40 
   1  -8  -3  193.58   10.30 
   2   8  -3  148.59    8.80 
  -2   8   3  136.79    9.30 
  -2  -8  -3  140.09    8.20 
  -2  -8  -3  153.08    8.30 
   2   8   3  154.08    9.00 
  -2   8  -3  160.18    9.70 
  -2  -8   3  151.48    7.30 
  -3  -8  -3   96.99    6.00 
   3   8  -3   91.19    7.10 
  -3  -8  -3   98.29    6.80 
  -3   8   3   97.29    8.00 
  -3  -8   3   90.39    5.50 
   3   8   3   89.89    7.40 
  -3   8  -3   85.19    7.80 
  -4  -8  -3   42.80    5.00 
  -4   8   3   34.40    5.40 
   4   8  -3   41.90    5.00 
  -4  -8   3   37.50    4.20 
   4   8   3   39.40    5.20 
  -4   8  -3   37.30    5.70 
   5   8  -3  233.68   11.50 
  -5  -8  -3  240.58   12.40 
  -5   8   3  254.37   12.90 
  -5  -8   3  222.88   11.00 
  -5   8  -3  221.08   12.20 
   5   8   3  224.58   11.50 
  -6  -8  -3   84.29    8.00 
   6   8  -3   69.69    6.20 
  -6   8   3   75.29    7.30 
   6   8   3   82.39    6.80 
  -6  -8   3   79.39    7.00 
  -6   8  -3   75.69    7.40 
   7   8  -3   49.60    5.20 
  -7  -8  -3   45.20    6.60 
  -7   8   3   48.80    6.00 
  -7   8  -3   66.39    6.90 
   7   8   3   47.00    5.50 
  -7  -8   3   69.79    7.10 
  -8   8   3   66.89    6.80 
  -8  -8  -3   47.60    7.40 
  -8   8  -3   69.39    7.10 
  -8  -8   3   52.19    7.10 
  -9  -8  -3   49.20    8.40 
  -9  -8   3   49.50    7.40 
 -10  -8  -3    5.00    6.20 
 -10  -8   3   -2.80    4.70 
   0  -9  -3    2.10    3.30 
   0   9   3    0.10    3.80 
   0   9  -3    0.20    3.80 
   0  -9   3    0.00    3.60 
  -1  -9  -3    8.70    3.50 
  -1   9   3    9.40    4.30 
   1   9  -3   12.60    4.20 
   1   9   3   10.00    4.20 
  -1   9  -3    7.70    4.30 
  -2  -9  -3  112.39    7.20 
  -2   9   3  123.69    9.00 
  -2  -9  -3  110.39    7.00 
   2   9  -3  111.49    8.00 
  -2  -9   3  105.19    6.30 
  -2   9  -3  111.79    8.80 
   2   9   3  108.39    8.20 
   3   9  -3   10.50    3.70 
  -3  -9  -3   11.90    3.40 
  -3   9   3   14.30    4.70 
  -3  -9  -3    7.40    3.00 
  -3  -9   3   15.50    3.10 
   3   9   3   11.20    3.90 
  -3   9  -3   11.50    5.00 
  -4  -9  -3   97.89    7.40 
   4   9  -3  106.89    8.10 
  -4   9   3  101.79    9.00 
   4   9   3  102.99    8.40 
  -4   9  -3  132.79    9.30 
  -4  -9   3  111.09    6.60 
   5   9  -3   41.00    5.50 
  -5   9   3   40.50    6.10 
  -5  -9  -3   49.00    6.30 
  -5   9  -3   39.80    6.50 
  -5  -9   3   44.50    5.10 
   5   9   3   31.10    5.30 
   6   9  -3   37.60    5.30 
  -6  -9  -3   41.50    6.60 
  -6   9   3   34.60    5.80 
  -6   9  -3   36.60    6.30 
  -6  -9   3   45.80    5.70 
   6   9   3   38.10    5.60 
  -7   9   3   67.69    7.80 
  -7  -9  -3   67.49    8.00 
   7   9  -3   69.49    6.40 
  -7   9  -3   51.99    7.00 
   7   9   3   60.59    6.50 
  -7  -9   3   60.89    6.90 
  -8   9   3    6.60    4.30 
  -8  -9  -3   11.10    5.30 
  -8   9  -3   -0.50    4.40 
  -8  -9   3   -2.70    4.00 
  -9  -9  -3    4.30    5.70 
  -9  -9   3    6.10    5.10 
   0  10  -3   27.00    5.60 
   0  10   3   28.20    5.70 
   1  10  -3  107.19    8.60 
  -1  10   3  102.29    9.30 
   1  10   3  127.09    9.30 
  -1  10  -3   92.99    8.90 
  -2 -10  -3   13.40    4.10 
  -2 -10  -3   12.80    3.60 
   2  10  -3   13.30    4.50 
  -2  10   3    2.50    4.40 
  -2 -10   3    9.90    3.00 
  -2  10  -3    2.60    4.90 
   2  10   3   10.20    4.40 
  -3  10   3   99.09    9.10 
  -3 -10  -3   79.99    7.10 
  -3 -10  -3   83.99    6.90 
   3  10  -3   80.29    7.60 
  -3  10  -3   94.29    8.90 
   3  10   3   76.69    7.70 
  -3 -10   3   82.29    5.80 
   4  10  -3   49.50    6.30 
  -4 -10  -3   38.10    5.50 
  -4  10   3   41.50    6.70 
  -4  10  -3   35.10    6.80 
  -4 -10   3   34.50    4.60 
   4  10   3   34.70    5.80 
  -5  10   3   59.09    7.80 
   5  10  -3   46.80    6.10 
  -5 -10  -3   57.19    6.90 
  -5 -10   3   36.50    5.10 
  -5  10  -3   43.90    7.40 
   5  10   3   40.70    5.80 
  -6  10   3   21.70    6.10 
  -6 -10  -3   18.90    5.50 
   6  10  -3   20.20    5.10 
  -6 -10   3   23.90    4.70 
   6  10   3   21.30    5.20 
  -6  10  -3   29.30    6.10 
  -7  10   3   19.90    6.00 
  -7 -10  -3    6.90    4.70 
  -7 -10   3   13.60    4.80 
   7  10   3   19.50    5.10 
  -7  10  -3   14.20    5.70 
  -8  10   3   22.40    5.70 
  -8 -10  -3   26.80    6.90 
  -8  10  -3   25.90    6.10 
  -8 -10   3   13.60    5.20 
  -9 -10  -3   26.30    6.90 
   0  11   3   11.70    5.80 
   0  11  -3   30.00    6.40 
   1  11  -3   28.40    6.40 
  -1  11   3   19.10    6.20 
  -1  11  -3   22.80    6.40 
   1  11   3   22.60    6.10 
  -2  11   3   -0.10    4.60 
   2  11  -3   11.60    4.70 
  -2 -11  -3   13.70    4.30 
  -2 -11   3    5.70    3.20 
  -2  11  -3    1.60    4.80 
   2  11   3    5.70    4.60 
  -3 -11  -3   41.80    5.50 
  -3  11   3   35.30    6.80 
  -3 -11  -3   40.70    5.60 
   3  11  -3   32.00    6.20 
   3  11   3   40.10    6.80 
  -3  11  -3   42.30    7.30 
  -3 -11   3   42.60    5.10 
   4  11  -3   42.40    6.60 
  -4 -11  -3   33.90    5.60 
  -4  11   3   43.20    7.20 
   4  11   3   45.40    6.60 
  -4 -11   3   32.30    4.70 
  -4  11  -3   34.80    6.80 
  -5  11   3    3.80    4.90 
  -5 -11  -3    6.50    4.70 
   5  11  -3    2.70    4.10 
   5  11   3   14.00    5.30 
  -5 -11   3    4.60    3.60 
  -5  11  -3    7.50    6.10 
  -6 -11  -3   28.10    6.10 
   6  11  -3   23.00    5.60 
  -6  11   3   20.90    6.00 
  -6  11  -3   27.20    7.00 
  -6 -11   3   25.30    5.10 
   6  11   3   20.70    5.60 
  -7  11   3   51.09    7.70 
  -7 -11  -3   34.10    7.00 
  -7  11  -3   62.19    8.60 
  -8  11   3   11.40    5.70 
  -8 -11  -3   15.00    6.10 
  -8  11  -3    7.40    5.70 
   0  12  -3   61.79    8.40 
   0  12   3   45.60    7.70 
  -1  12   3   24.50    6.80 
   1  12  -3   21.70    6.00 
  -1  12  -3   22.30    6.50 
   1  12   3   15.30    6.10 
   2  12  -3  117.19   10.50 
  -2 -12  -3  130.49    9.10 
  -2  12   3  131.19   11.50 
  -2  12  -3  121.79   11.20 
   2  12   3  124.89   10.90 
  -2 -12   3  103.59    7.80 
  -3 -12  -3   18.50    4.90 
   3  12  -3   15.20    5.90 
  -3  12   3    9.20    6.00 
  -3  12  -3   21.00    6.50 
   3  12   3   11.10    5.50 
  -3 -12   3   13.80    4.00 
   4  12  -3   67.49    8.30 
  -4 -12  -3   49.80    7.20 
  -4  12   3   75.49    9.70 
  -4 -12   3   53.39    6.10 
   4  12   3   64.09    8.30 
  -4  12  -3   65.09    9.30 
  -5 -12  -3   24.50    5.70 
   5  12  -3   28.60    6.50 
  -5  12   3   19.20    6.80 
  -5  12  -3   24.00    7.10 
  -5 -12   3   21.50    4.80 
   5  12   3   24.10    6.20 
  -6 -12  -3   19.10    6.00 
   6  12  -3   23.30    6.10 
  -6  12   3   24.20    6.40 
  -6  12  -3   24.70    7.60 
   6  12   3   25.90    6.10 
  -7 -12  -3    5.60    5.40 
  -7  12   3   11.30    6.40 
  -7  12  -3   12.40    6.40 
   0  13   3   17.80    7.10 
   0  13  -3   15.70    6.30 
  -1  13   3    1.80    5.60 
   1  13  -3    4.80    5.50 
   1  13   3    1.40    5.20 
  -1  13  -3    6.90    5.90 
  -2  13   3    6.50    6.00 
  -2 -13  -3    5.50    4.70 
   2  13  -3   10.40    5.70 
  -2 -13   3    2.30    3.70 
   2  13   3    0.80    5.40 
  -2  13  -3   14.40    6.50 
   3  13  -3   39.10    7.70 
  -3 -13  -3   30.80    6.20 
  -3  13   3   38.10    8.00 
  -3  13  -3   37.60    8.00 
   3  13   3   28.00    6.70 
  -3 -13   3   40.60    5.60 
  -4 -13  -3   29.90    6.30 
  -4  13   3   36.90    7.80 
   4  13  -3   36.40    6.80 
  -4  13  -3   39.20    8.10 
   4  13   3   32.10    7.10 
   5  13  -3    2.60    5.50 
  -5  13   3   16.30    6.40 
  -5 -13  -3   16.20    5.60 
   5  13   3    9.10    6.10 
  -5  13  -3   12.90    6.60 
  -6  13   3   -5.40    5.20 
  -6 -13  -3    3.50    4.90 
   6  13  -3   12.90    5.90 
   6  13   3    2.50    5.40 
  -6  13  -3    2.80    6.70 
   0  14   3    7.90    6.60 
   0  14  -3   12.80    6.70 
  -1  14   3   26.00    8.20 
   1  14  -3   28.00    7.50 
  -1  14  -3   24.40    7.60 
   1  14   3   33.30    7.70 
  -2 -14  -3   29.70    6.20 
  -2  14   3   25.70    8.30 
   2  14  -3   33.80    7.70 
   2  14   3   33.00    8.20 
  -2 -14   3   31.20    5.30 
  -2  14  -3   29.20    7.90 
   3  14  -3   15.30    6.60 
  -3  14   3   13.50    7.00 
  -3 -14  -3    2.70    5.00 
  -3  14  -3   -3.20    6.10 
   3  14   3    8.50    6.80 
  -4  14   3   17.30    7.30 
   4  14  -3   31.10    7.00 
  -4 -14  -3   18.50    5.70 
  -4  14  -3    8.80    6.80 
   4  14   3   28.00    7.10 
   5  14  -3    2.60    5.90 
  -5 -14  -3    7.30    5.20 
  -5  14   3    7.10    7.40 
  -5  14  -3    2.90    7.40 
   5  14   3    2.30    5.70 
   0  15   3   -2.00    6.30 
   0  15  -3    6.00    6.60 
  -1  15   3    7.10    7.20 
   1  15  -3   35.90    8.70 
   1  15   3   11.30    7.00 
  -1  15  -3   19.30    7.50 
  -2 -15  -3    1.80    4.80 
  -2  15   3   12.10    7.20 
   2  15  -3    6.90    6.20 
  -2  15  -3   -2.90    6.00 
   2  15   3    3.10    6.10 
   3  15  -3    0.40    6.80 
  -3 -15  -3    9.00    5.40 
  -3  15   3    7.10    6.90 
  -3  15  -3    1.30    7.60 
   3  15   3    2.20    6.00 
   4  15   3   12.60    7.00 
   1   0  -4 1579.54   53.69 
  -1   0  -4 1642.04   53.89 
  -2   0  -4 1054.19   35.80 
   2   0  -4 1055.69   35.60 
   2   0   4 1063.69   35.90 
  -2   0  -4 1076.09   36.60 
   3   0  -4  334.17   11.70 
  -3   0   4  327.37   12.70 
  -3   0  -4  331.77   11.60 
   3   0   4  336.67   12.10 
  -3   0  -4  329.57   11.60 
  -3   0  -4  349.37   13.30 
   4   0  -4  715.93   24.40 
   4   0   4  715.63   25.10 
  -4   0  -4  719.23   26.70 
  -4   0   4  740.43   26.20 
   5   0  -4  430.26   15.20 
   5   0   4  430.16   15.90 
   5   0   4  435.26   15.90 
  -5   0  -4  436.46   18.10 
  -5   0   4  452.75   17.70 
   6   0   4  260.67   10.60 
   6   0  -4  266.27    9.90 
   6   0   4  274.87   10.60 
  -6   0   4  270.37   12.80 
  -6   0  -4  273.07   13.30 
   7   0   4  114.69    5.80 
  -7   0  -4  101.39    9.00 
  -7   0   4  107.69    7.90 
   7   0  -4  109.19    5.10 
  -8   0   4   71.79    7.80 
   8   0  -4   77.29    4.40 
  -8   0  -4   65.39    8.40 
  -9   0  -4   -2.50    5.70 
  -9   0   4   -1.80    4.70 
 -10   0  -4   84.59   10.50 
 -10   0   4   68.09    9.10 
 -11   0  -4   13.50    7.40 
 -11   0   4   11.90    6.20 
  -1  -1  -4 4593.34  151.88 
   1  -1  -4 4597.44  151.98 
  -2   1   4  850.41   29.00 
  -2  -1  -4  870.71   29.80 
  -2  -1  -4  863.31   28.80 
  -2   1  -4  832.92   29.20 
  -2   1  -4  859.81   29.20 
   2   1   4  852.91   29.00 
   2  -1  -4  854.31   29.10 
  -2   1  -4  843.02   29.70 
  -3   1   4  516.95   18.40 
  -3   1   4  512.55   17.00 
   3  -1   4  496.35   17.80 
  -3  -1  -4  531.75   18.80 
  -3  -1   4  503.45   18.00 
  -3   1  -4  480.25   17.50 
   3  -1  -4  490.65   17.50 
   3   1   4  488.85   17.40 
  -3   1  -4  497.75   18.70 
  -3   1  -4  481.65   17.50 
   4  -1   4   62.69    4.00 
  -4   1   4   70.09    4.90 
  -4  -1  -4   64.19    5.00 
  -4   1  -4   68.49    5.10 
   4   1   4   64.89    3.30 
  -4  -1   4   64.39    4.60 
  -4   1  -4   61.49    3.10 
   4  -1  -4   65.59    3.50 
  -4   1  -4   60.79    3.10 
  -5   1   4   69.39    6.00 
  -5  -1  -4   67.19    6.20 
   5  -1   4   61.39    4.30 
  -5  -1   4   78.59    5.50 
   5  -1  -4   78.09    4.10 
  -5   1  -4   83.49    6.40 
   5   1   4   64.39    3.90 
  -6   1   4   79.29    6.80 
   6  -1   4   68.39    4.70 
  -6  -1  -4   57.99    6.50 
   6   1   4   79.29    4.20 
   6  -1  -4   77.99    4.30 
  -6  -1   4   77.69    6.10 
  -6   1  -4   77.59    7.30 
   7  -1   4  102.59    6.00 
  -7  -1  -4   98.49    8.80 
   7   1  -4  106.29    4.10 
  -7   1   4  104.59    7.90 
  -7  -1   4  101.69    7.60 
   7  -1  -4  100.09    5.60 
   7   1   4  100.99    5.40 
  -7   1  -4   99.79    9.00 
  -8   1   4  197.88   12.20 
   8   1  -4  179.48    7.20 
  -8  -1  -4  195.18   12.20 
   8  -1   4  187.78    8.90 
   8   1   4  182.98    8.30 
  -8   1  -4  194.58   12.40 
   8  -1  -4  184.48    8.40 
  -8  -1   4  174.18   11.00 
  -9   1   4   28.80    6.70 
  -9  -1  -4   23.90    6.90 
  -9  -1   4   37.30    6.60 
  -9   1  -4   24.60    7.10 
 -10  -1  -4    6.50    6.80 
 -10   1   4    5.40    5.80 
 -10  -1   4   -1.70    5.20 
 -10   1  -4    9.20    6.50 
 -11   1   4    5.30    6.30 
 -11  -1  -4   -0.80    6.50 
 -11  -1   4    3.30    6.20 
 -11   1  -4   10.20    7.10 
   0  -2  -4  464.45   15.30 
   0   2   4  379.76   15.10 
  -1  -2  -4  805.52   26.10 
  -1  -2  -4  774.72   26.10 
  -1   2   4  793.02   26.20 
  -1   2  -4  727.53   26.20 
   1  -2  -4  718.73   26.10 
   1   2   4  707.23   26.00 
  -2  -2  -4 1044.00   35.30 
  -2   2   4 1044.30   34.90 
   2  -2   4  986.40   35.10 
  -2  -2  -4 1053.19   34.50 
   2   2   4  990.80   34.60 
  -2   2  -4 1012.40   35.30 
   2  -2  -4 1029.60   35.00 
  -2   2  -4  993.10   35.00 
   3  -2   4  400.76   14.80 
  -3  -2  -4  401.76   15.30 
  -3   2   4  401.96   14.30 
   3   2   4  391.46   14.10 
  -3  -2   4  401.06   14.40 
  -3   2  -4  377.56   14.50 
  -3   2  -4  384.06   15.30 
   3  -2  -4  394.76   14.50 
  -4   2   4 1320.17   45.50 
   4  -2   4 1310.27   44.70 
  -4   2   4 1313.57   43.60 
  -4  -2  -4 1340.17   45.80 
  -4  -2   4 1280.07   44.70 
   4   2   4 1282.17   43.70 
   4  -2  -4 1300.17   44.30 
  -4   2  -4 1296.37   45.80 
  -4   2  -4 1263.77   44.10 
  -4   2  -4 1269.57   44.00 
  -5  -2  -4   81.49    6.90 
  -5   2   4   75.39    6.50 
   5  -2   4   68.19    5.00 
  -5   2  -4   93.89    4.20 
  -5   2  -4  102.29    7.10 
  -5   2  -4   88.59    4.20 
  -5  -2   4   92.89    6.00 
   5   2   4   91.09    4.30 
   5  -2  -4   87.69    5.00 
   6  -2   4   67.69    4.90 
  -6  -2  -4   74.99    7.00 
  -6   2   4   82.29    7.00 
  -6  -2   4   55.89    5.60 
   6   2   4   58.59    3.60 
  -6   2  -4   60.39    6.60 
   6  -2  -4   66.69    4.60 
  -7  -2  -4  101.49    8.70 
  -7   2   4   87.09    8.10 
   7  -2   4   99.49    6.10 
   7   2   4   83.49    4.70 
  -7   2  -4   92.09    8.70 
   7  -2  -4   89.49    5.50 
  -7  -2   4   84.99    7.50 
  -8  -2  -4   87.99    9.00 
  -8   2   4   89.69    8.90 
   8  -2   4   82.89    6.00 
   8  -2  -4   82.89    5.70 
   8   2   4   79.89    4.80 
  -8   2  -4   76.89    9.10 
  -8  -2   4   73.89    7.80 
   9  -2   4   54.59    5.40 
  -9   2   4   36.70    7.40 
  -9  -2  -4   46.60    7.90 
  -9  -2   4   65.69    7.70 
  -9   2  -4   30.50    7.60 
 -10  -2  -4   46.60    8.50 
 -10   2   4   44.00    8.10 
 -10   2  -4   44.70    8.60 
 -10  -2   4   48.60    8.20 
 -11   2   4    3.20    6.30 
 -11  -2  -4    2.20    6.40 
 -11   2  -4   14.70    7.70 
 -11  -2   4    3.10    5.60 
   0  -3  -4 6261.27  206.28 
   0   3  -4 6314.57  206.38 
   0   3   4 6105.79  206.28 
  -1  -3  -4 6822.52  227.28 
  -1   3   4 6580.04  227.48 
   1  -3   4 7162.68  227.78 
  -1   3  -4 6889.41  227.68 
   1  -3  -4 6842.22  227.58 
  -1   3  -4 6954.80  227.08 
   1   3   4 6845.72  227.38 
  -2  -3  -4  850.61   29.40 
  -2  -3  -4  848.52   30.10 
   2  -3   4  848.02   30.20 
  -2   3   4  879.61   30.10 
  -2   3  -4  884.31   30.30 
  -2   3  -4  858.91   30.10 
   2  -3  -4  859.91   30.10 
   2   3   4  838.52   29.70 
   3  -3   4   38.50    3.50 
  -3   3   4   33.00    3.10 
  -3  -3  -4   38.30    3.80 
  -3  -3  -4   41.00    2.20 
   3   3   4   45.80    3.10 
  -3   3  -4   43.20    3.40 
   3  -3  -4   40.20    3.40 
  -3   3  -4   45.30    4.10 
  -3  -3   4   41.10    2.80 
   4  -3   4  303.57   12.60 
  -4  -3  -4  304.57   13.20 
  -4   3   4  309.47   11.80 
  -4   3  -4  296.57   12.20 
  -4   3  -4  305.77   13.40 
   4   3   4  296.07   11.40 
   4  -3  -4  315.07   12.40 
  -4  -3   4  301.27   12.10 
   5  -3   4  137.89    7.40 
  -5  -3  -4  151.28    8.70 
  -5   3   4  151.18    6.10 
   5  -3  -4  121.29    6.90 
   5   3   4  132.69    6.00 
  -5  -3   4  132.59    7.30 
  -5   3  -4  132.59    6.50 
  -5   3  -4  127.19    6.50 
  -5   3  -4  135.89    8.50 
  -6  -3  -4  105.19    7.90 
  -6   3   4  116.29    8.20 
   6  -3   4  126.79    7.00 
  -6   3  -4  116.89    5.30 
   6  -3  -4  114.99    6.60 
  -6   3  -4  121.49    5.50 
  -6   3  -4  110.29    8.40 
  -6  -3   4  126.09    7.60 
   6   3   4  119.09    5.50 
  -7  -3  -4   79.29    7.80 
  -7   3   4   58.69    7.20 
   7  -3   4   65.89    5.60 
   7   3   4   68.39    4.10 
   7  -3  -4   71.79    5.70 
  -7  -3   4   89.39    6.70 
  -7   3  -4   77.59    8.00 
  -8   3   4    8.50    5.10 
  -8  -3  -4   14.70    5.50 
   8  -3   4   15.20    3.70 
   8  -3  -4    6.50    3.00 
  -8  -3   4    5.60    4.60 
  -8   3  -4    7.20    5.40 
   8   3   4   10.00    2.30 
  -9  -3  -4  123.29   11.30 
  -9   3   4  115.69   11.00 
  -9   3  -4  103.89   11.10 
  -9  -3   4  134.69   10.50 
 -10   3   4    3.20    6.00 
 -10  -3  -4   11.50    6.70 
 -10  -3   4    8.20    6.00 
 -10   3  -4   -0.80    6.20 
 -11  -3  -4   20.20    8.20 
 -11   3  -4   23.20    8.20 
 -11  -3   4   36.20    7.50 
   0  -4  -4   10.30    2.50 
   0   4  -4    8.90    2.70 
   0   4   4   10.90    2.80 
   1   4  -4  916.01   31.10 
  -1  -4  -4  923.81   31.00 
  -1   4   4  941.81   31.50 
   1  -4   4  940.31   31.40 
   1  -4  -4  838.52   31.20 
   1   4   4  825.32   31.00 
  -1   4  -4  799.62   31.20 
  -2  -4  -4   96.89    4.90 
  -2   4   4   98.39    5.60 
   2  -4   4   87.39    5.50 
  -2  -4  -4   92.19    5.10 
   2   4   4   91.99    5.20 
  -2   4  -4   98.79    5.40 
   2  -4  -4   99.89    5.60 
  -2   4  -4   95.59    5.70 
   3  -4   4 1348.57   46.20 
  -3   4   4 1361.06   45.90 
  -3  -4  -4 1321.37   46.10 
  -3  -4  -4 1325.07   44.60 
  -3   4  -4 1316.87   46.00 
  -3   4  -4 1350.26   46.30 
  -3  -4   4 1297.47   44.90 
   3  -4  -4 1313.07   46.00 
   3   4   4 1267.77   45.20 
   4  -4   4   29.20    3.80 
  -4  -4  -4   32.20    4.10 
  -4   4   4   20.50    3.30 
  -4   4  -4   29.20    4.40 
   4  -4  -4   31.40    3.70 
  -4  -4   4   37.10    3.50 
   4   4   4   31.30    3.10 
  -4   4  -4   32.10    3.90 
  -5  -4  -4  532.85   20.30 
  -5   4   4  520.05   18.40 
   5  -4   4  545.05   19.70 
   5  -4  -4  460.25   18.90 
  -5  -4   4  483.65   18.90 
  -5   4  -4  471.15   18.60 
  -5   4  -4  477.95   20.30 
   5   4   4  470.05   17.90 
  -6   4   4   48.50    3.60 
  -6  -4  -4   55.79    6.20 
   6  -4   4   59.69    5.40 
  -6   4  -4   53.49    4.30 
  -6  -4   4   53.79    5.30 
   6   4   4   61.39    4.00 
  -6   4  -4   44.90    4.00 
  -6   4  -4   50.59    6.50 
   6  -4  -4   50.69    5.00 
  -7  -4  -4  107.49    9.30 
   7  -4   4  135.99    7.90 
   7   4   4  105.39    5.70 
  -7  -4   4  120.79    8.00 
  -7   4  -4  105.29    9.80 
  -7   4  -4  110.29    5.40 
  -7   4  -4  111.39    5.30 
   7  -4  -4  113.29    7.30 
  -8  -4  -4   -4.80    4.80 
  -8  -4   4   -0.60    3.80 
   8   4   4    0.00    2.10 
  -8   4  -4   -8.20    4.90 
  -9  -4  -4  129.99   11.80 
  -9   4  -4  139.19   12.60 
  -9  -4   4  140.09   10.60 
 -10  -4  -4    7.20    5.90 
 -10  -4   4    1.20    5.30 
 -10   4  -4   -6.10    5.70 
 -11  -4  -4   11.90    6.80 
 -11   4  -4   27.70    9.20 
 -11  -4   4   17.30    6.60 
   0   5  -4    6.60    2.40 
   0   5   4    8.70    2.70 
   0  -5  -4   14.90    2.70 
  -1  -5  -4  155.18    7.40 
   1  -5   4  148.99    7.80 
   1   5  -4  149.79    7.50 
  -1   5   4  155.98    8.00 
  -1   5  -4  156.38    7.90 
   1  -5  -4  154.68    7.80 
   1   5   4  165.18    7.80 
   2   5  -4  350.06   13.70 
  -2   5   4  351.76   14.30 
  -2  -5  -4  377.06   13.80 
   2  -5   4  360.96   14.30 
  -2  -5  -4  342.77   13.30 
   2  -5  -4  308.97   13.90 
   2   5   4  315.57   13.60 
  -2   5  -4  335.77   14.20 
  -2  -5   4  334.67   13.00 
  -3  -5  -4  407.96   15.50 
  -3  -5  -4  428.66   16.80 
   3   5  -4  438.36   16.10 
   3  -5   4  440.66   17.40 
  -3   5   4  424.96   17.00 
   3  -5  -4  413.36   16.90 
  -3   5  -4  416.86   16.90 
   3   5   4  426.36   16.40 
  -3  -5   4  423.56   15.60 
  -3   5  -4  425.46   17.10 
   4  -5   4  291.27   13.00 
  -4  -5  -4  282.87   12.80 
  -4   5   4  288.97   12.70 
  -4   5  -4  301.17   13.40 
  -4   5  -4  282.87   12.60 
  -4  -5   4  289.17   11.80 
   4   5   4  302.77   12.00 
   4  -5  -4  282.77   12.90 
   5  -5   4   82.59    6.70 
  -5   5   4   90.09    5.90 
  -5  -5  -4   86.09    6.50 
  -5   5  -4   94.49    7.30 
   5   5   4   86.89    5.30 
   5  -5  -4   88.79    6.30 
  -5   5  -4   86.39    6.10 
  -5  -5   4   88.89    5.80 
  -6   5   4   57.39    4.60 
   6  -5   4   60.69    5.80 
  -6  -5  -4   45.30    5.90 
  -6   5  -4   54.19    4.90 
  -6   5  -4   54.09    6.90 
   6  -5  -4   60.49    5.80 
  -6  -5   4   52.29    5.30 
   6   5   4   54.49    4.40 
  -7  -5  -4    5.10    4.30 
  -7   5   4    5.40    2.20 
  -7   5  -4    2.40    2.80 
   7   5   4    6.80    2.50 
  -7   5  -4    1.00    4.80 
  -7  -5   4    4.60    3.60 
  -7   5  -4    5.20    2.70 
  -8  -5  -4  138.79   10.50 
  -8  -5   4  146.19    9.90 
  -8   5  -4  146.49   11.60 
  -8   5  -4  136.69    6.10 
   8   5   4  145.79    7.40 
  -9  -5  -4   53.09    8.20 
  -9   5  -4   63.59    9.40 
  -9  -5   4   43.90    7.20 
 -10  -5  -4   25.90    7.10 
 -10  -5   4   22.40    6.40 
 -10   5  -4   24.10    8.10 
 -11  -5  -4    5.10    6.40 
 -11  -5   4   13.40    6.30 
 -11   5  -4   12.30    8.00 
   0   6  -4  783.72   28.70 
   0  -6  -4  759.52   28.40 
   0  -6   4  764.72   28.40 
   0   6   4  795.02   28.80 
   1   6  -4 1186.88   41.60 
  -1  -6  -4 1180.98   41.30 
  -1   6   4 1181.18   41.90 
   1  -6   4 1241.58   42.00 
   1  -6  -4 1169.48   41.80 
  -1   6  -4 1153.88   41.90 
   1   6   4 1105.79   41.50 
   2  -6   4  147.49    8.50 
  -2  -6  -4  157.58    7.90 
  -2   6   4  153.88    8.70 
   2   6  -4  155.28    8.20 
  -2  -6  -4  148.59    7.70 
  -2   6  -4  158.88    8.70 
  -2  -6   4  161.68    6.70 
   2   6   4  157.08    8.50 
   2  -6  -4  157.08    8.60 
  -3   6   4   38.70    4.80 
  -3  -6  -4   36.00    4.20 
   3   6  -4   37.60    4.20 
   3  -6   4   38.50    4.70 
  -3  -6  -4   35.80    3.50 
  -3   6  -4   44.60    5.00 
   3   6   4   33.90    4.30 
   3  -6  -4   42.00    5.00 
  -3  -6   4   44.10    3.40 
   4   6  -4  269.17   11.50 
   4  -6   4  290.87   13.20 
  -4  -6  -4  266.57   12.40 
  -4   6   4  285.07   12.50 
   4  -6  -4  268.37   12.60 
  -4   6  -4  269.47   12.80 
  -4  -6   4  263.07   11.20 
   4   6   4  270.77   11.80 
  -4   6  -4  251.77   12.60 
   5   6  -4  128.69    6.50 
  -5   6   4  132.89    7.80 
  -5  -6  -4  122.59    8.10 
  -5   6  -4  114.59    7.70 
  -5   6  -4  117.39    8.40 
  -5  -6   4  109.09    6.80 
   5   6   4  109.59    6.70 
   5  -6  -4  120.79    8.90 
  -6   6   4  166.48    8.90 
   6   6  -4  185.18    8.20 
  -6  -6  -4  173.08   10.20 
   6   6   4  161.68    8.40 
  -6   6  -4  149.88   10.60 
  -6   6  -4  183.88    9.60 
  -6  -6   4  163.68    9.10 
  -7   6   4  290.97   12.80 
  -7  -6  -4  289.47   15.10 
   7   6  -4  286.97   12.00 
  -7   6  -4  303.37   13.30 
  -7   6  -4  302.17   16.10 
   7   6   4  288.77   12.60 
  -7  -6   4  301.37   14.00 
  -8   6   4   65.09    4.40 
  -8  -6  -4   71.09    8.70 
  -8   6  -4   72.09    9.60 
  -8  -6   4   68.99    7.60 
   8   6   4   69.79    5.80 
  -8   6  -4   81.89    5.70 
  -9  -6  -4   21.80    6.70 
  -9  -6   4   23.20    6.00 
  -9   6  -4   33.80    8.00 
 -10  -6  -4    4.80    5.70 
 -10  -6   4   -2.10    4.80 
 -10   6  -4   -7.40    6.20 
   0   7   4 2469.15   85.69 
   0  -7  -4 2420.76   85.29 
   0  -7   4 2560.74   85.49 
   0   7  -4 2523.75   85.79 
  -1   7   4  635.44   24.60 
   1   7  -4  627.94   24.20 
  -1  -7  -4  620.64   23.90 
   1  -7   4  643.54   24.40 
   1   7   4  619.44   24.30 
   1  -7  -4  624.74   24.30 
  -1   7  -4  624.74   24.60 
  -2   7   4  419.26   17.50 
   2  -7   4  392.86   17.20 
  -2  -7  -4  413.06   16.40 
   2   7  -4  387.26   16.70 
  -2  -7  -4  404.46   16.60 
  -2   7  -4  409.96   17.50 
   2   7   4  421.66   17.00 
  -2  -7   4  414.06   15.20 
   2  -7  -4  411.66   17.30 
   3   7  -4   31.30    4.30 
  -3  -7  -4   42.00    3.90 
   3  -7   4   41.40    5.30 
  -3   7   4   44.80    5.40 
  -3  -7  -4   33.50    4.30 
   3  -7  -4   31.90    4.80 
  -3  -7   4   30.50    3.20 
   3   7   4   23.00    4.30 
  -3   7  -4   30.30    4.80 
   4   7  -4  109.89    6.80 
  -4   7   4   97.69    7.50 
  -4  -7  -4  112.79    7.50 
   4   7   4  105.19    7.20 
  -4  -7   4  107.19    6.10 
  -4   7  -4  113.89    7.90 
  -5   7   4   18.10    4.50 
   5   7  -4   30.40    3.90 
  -5  -7  -4   25.40    4.60 
  -5  -7   4   23.30    3.70 
   5   7   4   17.40    3.70 
  -5   7  -4   16.80    4.50 
   6   7  -4   85.59    6.10 
  -6  -7  -4  106.39    8.00 
  -6   7   4   87.99    7.30 
   6   7   4   81.89    6.60 
  -6  -7   4   89.79    6.90 
  -6   7  -4   89.99    7.50 
   7   7  -4   28.40    3.90 
  -7   7   4   20.10    4.30 
  -7  -7  -4   23.50    5.40 
  -7   7  -4   18.10    4.60 
   7   7   4   21.80    4.10 
  -7  -7   4   29.00    5.00 
  -7   7  -4   14.30    6.50 
  -8  -7  -4    5.40    5.00 
  -8   7   4   10.50    3.20 
  -8   7  -4    3.60    6.00 
  -8  -7   4    6.60    4.40 
  -8   7  -4    4.20    3.70 
  -9  -7  -4   16.60    6.10 
  -9   7  -4   23.50    7.90 
  -9  -7   4   17.30    5.70 
 -10  -7  -4   21.60    7.30 
 -10  -7   4   23.90    6.30 
   0   8   4  917.41   34.90 
   0  -8  -4  908.81   34.40 
   0   8  -4  948.31   35.00 
   0  -8   4  942.61   34.60 
   1   8  -4   22.10    4.30 
  -1  -8  -4   14.20    3.60 
  -1   8   4    7.40    4.10 
   1  -8   4    9.70    3.80 
   1   8   4   17.70    4.30 
   1  -8  -4   20.00    4.40 
  -1   8  -4   15.30    4.40 
  -2  -8  -4  253.47   11.80 
  -2  -8  -4  259.47   11.80 
  -2   8   4  264.97   13.10 
   2   8  -4  267.97   12.70 
  -2   8  -4  248.68   13.00 
   2   8   4  247.88   12.40 
  -2  -8   4  254.27   10.60 
  -3  -8  -4    2.50    2.60 
   3   8  -4    2.00    3.30 
  -3  -8  -4    2.50    2.90 
  -3   8   4    6.40    3.70 
   3   8   4    2.40    3.10 
  -3  -8   4    6.50    2.10 
  -3   8  -4    6.60    3.80 
   4   8  -4  205.78   10.60 
  -4   8   4  220.18   11.90 
  -4  -8  -4  194.88   10.70 
   4   8   4  213.28   11.00 
  -4  -8   4  202.08    9.50 
  -4   8  -4  220.38   11.80 
   5   8  -4   45.30    5.20 
  -5   8   4   39.20    6.00 
  -5  -8  -4   42.40    6.00 
  -5   8  -4   49.99    6.30 
  -5  -8   4   49.20    4.90 
   5   8   4   45.50    5.50 
   6   8  -4  144.79    8.50 
  -6   8   4  142.39    9.50 
  -6  -8  -4  119.39    9.60 
  -6  -8   4  140.69    8.60 
  -6   8  -4  146.49    9.80 
   6   8   4  133.49    8.60 
   7   8  -4   16.80    3.90 
  -7  -8  -4   10.20    5.10 
  -7   8   4   20.60    5.00 
  -7   8  -4   10.40    4.50 
  -7  -8   4   11.40    4.20 
   7   8   4    8.10    4.00 
  -8  -8  -4   36.70    7.40 
  -8   8   4   26.20    5.20 
  -8  -8   4   46.20    6.70 
  -8   8  -4   51.59    6.30 
  -9  -8  -4   10.30    5.70 
  -9  -8   4    3.90    4.70 
 -10  -8  -4   40.50    8.00 
 -10  -8   4   33.20    6.90 
   0  -9  -4   32.40    6.10 
   0   9  -4   28.20    5.60 
   0  -9   4   15.50    4.20 
   0   9   4   27.80    5.10 
  -1   9   4  223.48   12.50 
   1   9  -4  235.98   12.20 
  -1  -9  -4  220.08   11.50 
   1   9   4  223.68   12.20 
  -1   9  -4  236.08   12.60 
   2   9  -4  106.59    8.10 
  -2   9   4  119.69    9.70 
  -2  -9  -4  123.59    7.90 
  -2  -9  -4  128.49    7.70 
  -2  -9   4  119.09    6.50 
  -2   9  -4  116.99    9.00 
   2   9   4  112.79    8.50 
   3   9  -4    8.40    4.10 
  -3  -9  -4   14.40    4.00 
  -3  -9  -4   18.20    3.70 
  -3   9   4   12.40    4.70 
   3   9   4   17.60    4.60 
  -3   9  -4    7.10    4.50 
  -3  -9   4   12.90    2.70 
   4   9  -4   24.50    4.80 
  -4  -9  -4   26.70    5.00 
  -4   9   4   13.40    4.80 
  -4  -9   4   26.20    3.80 
   4   9   4   19.00    4.90 
  -4   9  -4   24.40    5.70 
  -5  -9  -4   15.70    4.70 
   5   9  -4   15.00    4.30 
  -5   9   4   22.30    5.10 
   5   9   4   12.10    4.30 
  -5  -9   4   11.30    3.40 
  -5   9  -4   15.70    5.00 
   6   9  -4   13.00    4.20 
  -6   9   4   19.60    5.40 
  -6  -9  -4   19.00    4.90 
  -6  -9   4   17.00    4.10 
   6   9   4   23.20    4.80 
  -6   9  -4   11.50    4.70 
  -7   9   4   12.20    4.80 
  -7  -9  -4   16.50    5.50 
   7   9  -4   14.20    4.10 
   7   9   4    9.90    4.30 
  -7  -9   4   11.30    4.40 
  -7   9  -4   18.30    5.20 
  -8  -9  -4   24.40    7.00 
  -8   9   4   31.10    5.70 
  -8  -9   4   44.70    6.30 
  -8   9  -4   34.20    6.20 
  -9  -9  -4   17.80    6.60 
  -9  -9   4   19.80    5.60 
   0  10  -4  110.19    9.40 
   0  10   4  123.69   10.00 
   1  10  -4   95.89    8.50 
  -1  10   4   67.29    7.80 
   1  10   4   62.19    7.40 
  -1  10  -4   58.09    7.30 
  -2  10   4   43.90    6.80 
  -2 -10  -4   40.50    5.40 
  -2 -10  -4   43.60    5.50 
   2  10  -4   39.00    5.90 
  -2 -10   4   55.19    4.80 
   2  10   4   49.90    6.70 
  -2  10  -4   53.09    7.10 
  -3 -10  -4  158.18    9.00 
   3  10  -4  170.28   10.60 
  -3  10   4  160.58   11.20 
  -3 -10  -4  149.69    9.40 
   3  10   4  167.18   11.00 
  -3  10  -4  151.08   11.00 
  -3 -10   4  156.68    8.30 
  -4 -10  -4   43.90    5.90 
  -4  10   4   35.90    6.50 
   4  10  -4   36.90    6.00 
   4  10   4   37.60    5.80 
  -4 -10   4   54.39    5.20 
  -4  10  -4   46.40    7.00 
  -5  10   4   60.69    7.60 
  -5 -10  -4   62.09    7.40 
   5  10  -4   53.69    6.50 
  -5  10  -4   75.19    8.40 
   5  10   4   59.29    7.10 
  -5 -10   4   70.09    6.20 
  -6  10   4   80.09    8.80 
   6  10  -4   78.79    7.60 
  -6 -10  -4   92.89    9.20 
   6  10   4   74.59    7.80 
  -6  10  -4   78.29    8.90 
  -6 -10   4   79.39    7.10 
  -7  10   4  113.89   10.10 
  -7 -10  -4  114.09   10.60 
  -7  10  -4  107.19    9.90 
   7  10   4   92.89    8.50 
  -7 -10   4  100.69    8.60 
  -8 -10  -4   56.89    8.30 
  -8  10   4   65.49    7.90 
  -8  10  -4   46.00    7.30 
  -9 -10  -4   19.90    7.00 
   0  11   4   38.00    7.10 
   0  11  -4   43.30    7.10 
  -1  11   4    6.70    5.50 
   1  11  -4   15.30    5.40 
   1  11   4   17.30    5.30 
  -1  11  -4   16.90    6.00 
  -2  11   4   41.10    7.20 
  -2 -11  -4   45.90    6.20 
   2  11  -4   52.99    7.10 
  -2  11  -4   38.50    7.00 
   2  11   4   47.20    6.90 
  -2 -11   4   42.50    4.90 
  -3 -11  -4   -0.70    3.30 
  -3  11   4    8.30    5.50 
  -3 -11  -4    5.40    4.10 
   3  11  -4    1.70    4.60 
   3  11   4   -2.20    4.60 
  -3 -11   4    5.80    2.90 
  -3  11  -4    0.60    4.80 
   4  11  -4   16.40    5.50 
  -4 -11  -4   20.00    5.20 
  -4  11   4   12.30    6.10 
  -4  11  -4   26.60    6.40 
   4  11   4   22.00    5.80 
  -4 -11   4   23.50    4.00 
  -5 -11  -4   25.60    5.90 
   5  11  -4   25.90    5.40 
  -5  11   4   19.10    5.90 
   5  11   4   24.30    5.90 
  -5  11  -4   21.50    6.20 
  -5 -11   4   18.00    4.20 
  -6 -11  -4   19.40    5.90 
   6  11  -4   15.70    5.40 
  -6  11   4    8.30    6.00 
   6  11   4   18.60    5.60 
  -6  11  -4   11.10    6.10 
  -7 -11  -4   14.10    5.80 
  -7  11   4   12.30    5.90 
  -7  11  -4   22.60    6.00 
  -8  11   4    3.30    5.50 
  -8 -11  -4   12.50    6.20 
  -8  11  -4    1.40    5.10 
   0  12   4   -8.30    5.20 
   0  12  -4    4.20    5.40 
  -1  12   4   82.99    9.90 
   1  12  -4   72.89    8.90 
   1  12   4   94.69    9.80 
  -1  12  -4   84.39    9.60 
  -2  12   4   22.00    6.90 
   2  12  -4   23.00    6.10 
  -2 -12  -4   31.20    5.70 
   2  12   4   24.20    6.30 
  -2 -12   4   25.50    4.30 
  -2  12  -4   26.20    6.60 
  -3 -12  -4   29.70    5.90 
  -3  12   4   38.80    8.00 
   3  12  -4   48.90    7.30 
  -3  12  -4   47.70    8.10 
  -3 -12   4   39.60    5.00 
   3  12   4   36.00    6.90 
   4  12  -4   43.70    7.10 
  -4 -12  -4   45.00    6.70 
  -4  12   4   49.20    8.10 
  -4  12  -4   45.70    8.60 
   4  12   4   42.50    7.60 
  -4 -12   4   58.19    5.90 
  -5 -12  -4   40.30    6.90 
  -5  12   4   60.79    8.90 
   5  12  -4   35.80    6.80 
  -5  12  -4   33.60    8.30 
   5  12   4   41.10    7.20 
  -6 -12  -4    2.90    4.90 
   6  12  -4    7.10    5.10 
  -6  12   4    5.50    6.00 
  -6  12  -4   -6.50    5.50 
   6  12   4    6.10    5.20 
  -7  12   4   44.60    8.10 
  -7 -12  -4   40.80    7.70 
  -7  12  -4   40.10    8.40 
   0  13  -4   24.30    6.90 
   0  13   4   23.50    7.00 
   1  13  -4   -2.00    5.20 
  -1  13   4   -9.90    5.10 
   1  13   4   -0.90    5.40 
  -1  13  -4    7.10    5.80 
  -2  13   4   -3.80    5.50 
  -2 -13  -4    2.50    4.60 
   2  13  -4   -2.50    5.10 
   2  13   4    0.80    5.40 
  -2 -13   4   -0.10    3.30 
  -2  13  -4   -0.10    5.50 
   3  13  -4   53.49    8.30 
  -3  13   4   42.60    8.30 
  -3 -13  -4   41.90    6.90 
   3  13   4   38.50    7.30 
  -3  13  -4   47.70    8.60 
  -3 -13   4   37.10    5.60 
  -4 -13  -4   11.10    5.10 
   4  13  -4   15.60    6.30 
  -4  13   4   11.00    6.10 
   4  13   4    5.50    5.50 
  -4  13  -4   12.20    6.40 
   5  13  -4   -2.40    4.60 
  -5  13   4   -0.30    5.70 
  -5 -13  -4    0.00    4.60 
   5  13   4    4.60    5.10 
  -5  13  -4   -3.10    5.50 
   6  13  -4   17.40    6.20 
  -6  13   4   21.10    6.70 
  -6 -13  -4   19.30    6.10 
  -6  13  -4   18.30    7.60 
   6  13   4   22.80    6.30 
   0  14   4    0.70    5.80 
   0  14  -4    2.30    6.00 
  -1  14   4   40.10    8.70 
   1  14  -4   30.90    7.60 
   1  14   4   37.80    8.10 
  -1  14  -4   37.80    8.30 
   2  14  -4   56.39    8.90 
  -2 -14  -4   61.59    8.10 
  -2  14   4   58.09    9.40 
  -2 -14   4   64.29    8.10 
  -2  14  -4   68.49   10.00 
   2  14   4   58.59    9.00 
  -3  14   4   17.60    7.30 
  -3 -14  -4   17.90    5.40 
   3  14  -4   13.00    6.70 
  -3  14  -4   19.20    7.50 
   3  14   4    8.80    6.20 
   4  14  -4   14.30    6.50 
  -4  14   4    6.70    6.60 
  -4 -14  -4    1.50    4.80 
  -4  14  -4    3.40    6.40 
   4  14   4    1.70    6.30 
  -5  14   4    8.70    7.60 
   5  14  -4    7.80    6.20 
  -5 -14  -4    9.40    5.40 
  -5  14  -4    1.30    7.00 
   5  14   4    8.10    6.50 
   0  15   4   22.80    8.10 
   0  15  -4    5.20    6.60 
   1  15  -4    7.60    7.10 
  -1  15   4   -1.20    6.60 
  -1  15  -4   -6.00    5.70 
   1  15   4    4.90    6.60 
  -2 -15  -4    2.90    4.60 
  -2  15   4   -5.40    6.10 
   2  15  -4   10.30    6.70 
  -2  15  -4    2.60    7.40 
   2  15   4    7.10    7.00 
   3  15  -4   -6.80    6.10 
  -3 -15  -4    0.30    4.90 
  -3  15   4    7.00    7.90 
   3  15   4   -3.30    6.80 
   0   0   5    0.00    0.60 
  -1   0   5  484.55   18.60 
  -1   0  -5  565.24   18.80 
   1   0  -5  563.14   18.70 
   2   0   5 1162.18   39.90 
  -2   0  -5 1173.28   40.40 
  -2   0  -5 1189.38   39.80 
   2   0  -5 1176.88   39.60 
  -3   0   5    0.70    1.40 
   3   0  -5    0.40    0.90 
  -3   0  -5   -0.20    1.00 
  -3   0  -5    0.50    1.00 
   3   0   5    0.50    1.20 
  -3   0  -5    2.60    1.90 
  -4   0   5    3.70    2.20 
   4   0  -5    8.50    1.30 
   4   0   5   10.40    1.90 
  -4   0  -5    7.10    0.80 
  -4   0  -5    6.80    0.80 
  -4   0  -5    5.90    2.70 
   5   0  -5   40.00    2.70 
   5   0   5   43.50    3.40 
  -5   0   5   50.79    5.10 
  -5   0  -5   36.60    5.00 
  -6   0  -5  286.37   14.00 
  -6   0   5  287.77   13.20 
   6   0   5  291.77   11.70 
   6   0  -5  291.37   10.80 
   7   0  -5   -1.50    1.60 
  -7   0   5    5.10    3.70 
  -7   0  -5   -1.30    3.80 
  -8   0  -5   35.40    6.60 
  -8   0   5   19.70    5.30 
   8   0  -5   29.00    3.00 
  -9   0  -5   10.90    6.00 
  -9   0   5    3.20    5.30 
 -10   0   5   63.19    8.70 
 -10   0  -5   60.79    9.60 
 -11   0  -5   19.20    8.40 
 -11   0   5   27.40    7.40 
   0  -1  -5 4962.60  164.28 
  -1  -1  -5 2068.59   75.19 
  -1  -1  -5 2454.65   75.29 
  -1   1   5 2360.76   75.29 
   1   1   5 1936.91   75.09 
   1  -1  -5 2355.16   75.29 
  -1   1  -5 2345.47   75.29 
  -2  -1  -5  157.58    7.10 
  -2  -1  -5  162.08    7.80 
  -2   1   5  154.78    7.10 
  -2   1  -5  215.08    8.10 
  -2   1  -5  202.88    7.60 
   2  -1  -5  199.18    7.50 
  -2   1  -5  205.18    7.50 
   2   1   5  202.58    7.40 
  -3  -1  -5   83.59    3.70 
  -3  -1  -5   86.09    5.20 
  -3  -1  -5   85.29    3.70 
  -3   1   5   83.39    3.80 
   3  -1  -5   91.59    4.30 
  -3   1  -5   90.49    4.30 
  -3   1  -5   96.29    4.40 
  -3  -1   5   88.99    4.50 
  -3   1  -5   91.99    5.30 
   3   1   5   84.09    4.20 
  -4   1   5  318.97   12.50 
  -4  -1  -5  325.57   13.20 
   4  -1  -5  282.77   11.10 
  -4   1  -5  306.17   13.00 
  -4   1  -5  294.87   11.00 
   4   1   5  285.67   11.20 
  -4  -1   5  286.37   12.00 
  -4   1  -5  300.87   11.00 
  -5  -1  -5  569.84   23.20 
  -5   1   5  545.05   22.50 
   5  -1   5  604.44   21.50 
   5   1   5  589.84   21.00 
  -5   1  -5  596.74   23.40 
   5  -1  -5  592.74   21.00 
  -5  -1   5  635.44   22.60 
  -6   1   5  547.05   22.10 
   6  -1   5  559.24   20.50 
  -6  -1  -5  559.54   22.80 
   6   1  -5  549.15   18.80 
  -6   1  -5  581.94   23.00 
   6  -1  -5  556.44   19.90 
   6   1   5  547.05   19.90 
  -6  -1   5  531.65   21.60 
   7  -1   5   20.20    3.30 
  -7   1   5   23.50    5.10 
   7   1  -5   26.40    2.10 
  -7  -1  -5   25.00    5.40 
  -7  -1   5   35.20    5.20 
   7   1   5   33.40    3.30 
   7  -1  -5   32.70    3.30 
  -7   1  -5   31.10    6.00 
   8   1  -5  299.97   10.80 
  -8  -1  -5  301.57   15.80 
  -8   1   5  301.57   15.10 
   8  -1  -5  286.87   11.90 
  -8  -1   5  287.37   14.80 
   8   1   5  278.97   11.90 
  -8   1  -5  261.87   15.50 
  -9   1   5   -3.80    4.70 
  -9  -1  -5    0.40    5.40 
  -9  -1   5   -4.50    4.80 
  -9   1  -5   -5.70    5.20 
 -10  -1  -5   27.40    7.80 
 -10   1   5   44.70    8.00 
 -10  -1   5   30.60    7.30 
 -10   1  -5   34.20    8.20 
 -11   1   5   28.30    7.60 
 -11  -1  -5   43.40    8.90 
 -11   1  -5   38.90    8.80 
 -11  -1   5   28.30    7.90 
   0  -2  -5  501.45   17.60 
   0   2   5  480.55   17.60 
  -1   2   5 2612.34   88.19 
  -1  -2  -5 2643.94   87.99 
  -1  -2  -5 2744.43   88.19 
   1  -2  -5 2603.34   88.19 
   1   2   5 2587.94   88.09 
  -2   2   5  542.65   19.30 
  -2  -2  -5  533.95   19.70 
  -2  -2  -5  532.35   18.90 
   2  -2  -5  529.65   19.30 
   2   2   5  539.55   19.10 
  -2   2  -5  550.34   19.60 
  -2   2  -5  541.65   19.60 
   3  -2   5   67.49    4.20 
  -3   2   5   68.19    3.60 
  -3  -2  -5   63.29    4.40 
  -3  -2  -5   73.59    3.00 
  -3   2  -5   57.19    3.70 
  -3   2  -5   57.09    3.90 
  -3   2  -5   67.09    4.50 
   3  -2  -5   64.09    3.90 
  -3  -2   5   56.99    3.50 
   3   2   5   61.49    3.60 
  -4   2   5  428.46   15.40 
   4  -2   5  439.86   16.50 
  -4  -2  -5  417.86   17.30 
   4   2   5  429.96   15.60 
  -4   2  -5  443.16   17.50 
  -4   2  -5  425.86   15.90 
   4  -2  -5  440.36   16.10 
  -4  -2   5  442.16   16.40 
  -4   2  -5  430.36   15.90 
   5  -2   5   40.50    4.00 
  -5   2   5   38.20    4.80 
  -5  -2  -5   40.40    5.10 
  -5   2  -5   42.10    5.30 
  -5   2  -5   45.30    3.20 
   5  -2  -5   46.50    3.70 
  -5  -2   5   48.40    4.40 
  -5   2  -5   45.00    3.20 
   5   2   5   41.80    3.20 
  -6   2   5    9.10    4.00 
  -6  -2  -5    7.20    3.80 
   6  -2   5    9.00    2.60 
   6  -2  -5    9.10    2.40 
  -6  -2   5   13.70    3.40 
  -6   2  -5    9.80    4.20 
   6   2   5    8.30    2.00 
  -7   2   5   69.59    7.20 
  -7  -2  -5   69.69    7.60 
   7  -2   5   65.39    5.30 
  -7   2  -5   55.09    7.20 
  -7  -2   5   62.69    6.40 
   7   2   5   55.79    4.20 
   7  -2  -5   65.49    5.00 
  -8  -2  -5    9.60    5.30 
  -8   2   5   15.00    5.20 
   8  -2   5    8.90    3.20 
   8   2  -5    5.90    1.10 
  -8  -2   5   12.50    4.50 
   8  -2  -5    9.50    3.00 
   8   2   5    7.00    2.50 
  -8   2  -5    4.00    5.30 
  -9   2   5   31.40    6.70 
  -9  -2  -5   37.70    7.50 
  -9   2  -5   43.30    7.90 
  -9  -2   5   41.20    7.10 
 -10  -2  -5   31.80    7.70 
 -10   2   5   21.50    7.00 
 -10  -2   5   19.10    6.60 
 -10   2  -5   26.70    7.80 
 -11   2   5    0.90    6.80 
 -11  -2  -5   17.70    7.60 
 -11   2  -5   19.60    7.60 
 -11  -2   5    9.40    6.50 
   0  -3  -5 8786.62  287.17 
   0   3   5 8581.74  287.17 
  -1  -3  -5  832.42   26.20 
  -1   3   5  756.12   26.30 
  -1  -3  -5  794.42   26.00 
   1  -3  -5  712.63   26.20 
  -1   3  -5  693.03   26.20 
  -1   3  -5  691.03   25.60 
   1   3   5  692.13   26.00 
   2  -3   5  803.72   28.60 
  -2  -3  -5  820.42   27.90 
  -2  -3  -5  779.62   28.40 
  -2   3   5  805.32   28.40 
  -2   3  -5  815.32   28.40 
   2   3   5  780.32   28.10 
  -2   3  -5  796.82   28.50 
   2  -3  -5  822.72   28.50 
   3  -3   5  256.97   10.80 
  -3  -3  -5  254.77   10.90 
  -3  -3  -5  251.17    9.40 
  -3   3   5  253.17   10.20 
  -3   3  -5  248.68   10.60 
   3   3   5  259.27   10.10 
  -3   3  -5  254.57   11.00 
   3  -3  -5  244.48   10.50 
  -3  -3   5  262.97   10.00 
  -4  -3  -5  247.38   11.30 
   4  -3   5  231.18   10.50 
  -4   3   5  231.58    9.80 
  -4   3  -5  235.58   10.20 
   4  -3  -5  255.27   10.50 
   4   3   5  239.38    9.60 
  -4  -3   5  250.57   10.10 
  -4   3  -5  241.58   11.30 
  -5  -3  -5  617.04   25.30 
  -5   3   5  662.43   22.90 
   5  -3   5  661.53   24.30 
  -5   3  -5  649.93   23.40 
  -5   3  -5  655.23   23.30 
   5  -3  -5  664.93   24.00 
   5   3   5  637.84   23.00 
  -5  -3   5  660.53   24.10 
  -5   3  -5  648.44   25.50 
   6  -3   5   53.29    5.10 
  -6  -3  -5   59.79    6.60 
  -6   3  -5   60.79    3.90 
  -6   3  -5   53.69    3.70 
  -6   3  -5   54.49    6.60 
   6   3   5   58.49    3.90 
   6  -3  -5   63.79    5.10 
  -6  -3   5   62.69    5.80 
   7  -3   5  145.59    8.00 
  -7  -3  -5  131.79    9.50 
  -7   3  -5  126.09    9.80 
   7  -3  -5  129.29    7.40 
  -7  -3   5  132.99    8.50 
   7   3   5  127.09    6.40 
  -8  -3  -5    4.10    5.50 
   8  -3   5   15.70    3.80 
  -8   3   5   18.10    5.70 
  -8  -3   5   18.30    5.20 
   8   3   5   12.30    2.70 
  -8   3  -5    5.50    5.20 
   8  -3  -5   16.50    3.80 
  -9  -3  -5  154.58   13.20 
  -9   3  -5  149.88   13.10 
  -9  -3   5  148.49   10.90 
 -10  -3  -5   43.60    8.40 
 -10  -3   5   26.40    6.70 
 -10   3  -5   30.60    8.10 
 -11  -3  -5   24.70    7.80 
 -11   3  -5   11.50    7.60 
 -11  -3   5   26.60    7.10 
   0   4  -5 2409.06   82.79 
   0   4   5 2412.06   82.79 
   0  -4  -5 2536.35   82.89 
  -1  -4  -5 1582.94   54.39 
  -1   4   5 1561.44   54.69 
  -1   4  -5 1624.44   53.89 
  -1   4  -5 1582.54   54.79 
   1  -4  -5 1588.44   54.69 
   1   4   5 1619.04   54.59 
  -2  -4  -5  284.17   11.90 
   2  -4   5  316.27   12.40 
  -2   4   5  298.47   12.20 
  -2  -4  -5  301.07   11.50 
   2   4   5  290.97   11.90 
  -2   4  -5  294.77   11.90 
   2  -4  -5  281.47   12.20 
  -2   4  -5  292.37   12.40 
   3  -4   5  284.07   12.60 
  -3  -4  -5  281.97   11.00 
  -3  -4  -5  284.57   12.40 
  -3   4   5  286.67   12.10 
  -3   4  -5  307.27   12.70 
  -3  -4   5  304.97   11.30 
  -3   4  -5  299.17   12.60 
   3  -4  -5  296.27   12.50 
   3   4   5  305.57   11.90 
   4  -4   5   70.69    5.50 
  -4  -4  -5   70.29    6.00 
  -4   4   5   70.89    5.10 
  -4  -4   5   80.39    4.60 
   4  -4  -5   76.19    5.70 
  -4   4  -5   73.09    6.30 
  -4   4  -5   73.69    5.50 
   4   4   5   78.09    4.90 
   5  -4   5   39.30    4.50 
  -5  -4  -5   31.00    4.70 
  -5   4   5   34.60    3.60 
   5  -4  -5   25.80    3.70 
   5   4   5   25.30    3.10 
  -5   4  -5   22.10    3.30 
  -5   4  -5   23.50    4.70 
  -5  -4   5   33.10    3.80 
  -6  -4  -5    6.30    3.80 
  -6   4   5    6.60    2.10 
   6  -4   5   13.30    3.40 
  -6   4  -5   10.90    4.70 
  -6   4  -5    3.30    2.30 
  -6  -4   5    9.10    3.20 
  -6   4  -5    9.30    2.70 
   6   4   5    4.70    2.20 
   6  -4  -5    4.60    2.90 
   7  -4   5    4.50    3.60 
  -7  -4  -5    2.10    4.10 
  -7  -4   5    2.40    3.40 
   7  -4  -5   -2.90    2.80 
  -7   4  -5    0.90    1.90 
   7   4   5    0.10    2.10 
  -7   4  -5    1.60    1.90 
  -7   4  -5   -9.60    4.10 
  -8  -4  -5   48.60    7.60 
   8   4   5   50.09    4.30 
  -8  -4   5   53.79    6.60 
  -8   4  -5   37.00    7.70 
  -9  -4  -5   67.89    9.00 
  -9   4  -5   88.39   10.50 
  -9  -4   5   72.59    8.40 
 -10  -4  -5    4.70    5.90 
 -10  -4   5   -3.30    4.90 
 -10   4  -5    2.30    6.50 
 -11  -4  -5   15.90    7.20 
 -11  -4   5   12.90    6.50 
 -11   4  -5    8.50    7.50 
   0   5  -5  160.38    8.10 
   0  -5  -5  168.68    8.00 
   0   5   5  161.38    8.20 
  -1   5   5  617.24   22.70 
   1  -5   5  644.04   22.80 
  -1  -5  -5  609.74   22.20 
   1   5  -5  623.04   22.40 
   1   5   5  574.34   22.40 
  -1   5  -5  562.54   22.50 
   1  -5  -5  577.14   22.40 
  -2  -5  -5  726.63   27.30 
   2   5  -5  740.03   27.50 
   2  -5   5  781.22   28.30 
  -2  -5  -5  755.02   27.70 
  -2   5   5  772.82   28.20 
   2   5   5  761.92   27.80 
  -2   5  -5  782.92   27.60 
   2  -5  -5  795.92   28.30 
  -2   5  -5  794.52   28.40 
  -3  -5  -5  915.21   31.40 
   3  -5   5  921.31   32.90 
  -3   5   5  877.11   32.50 
  -3  -5  -5  896.21   32.60 
   3  -5  -5  907.91   32.70 
   3   5   5  897.11   32.10 
  -3   5  -5  899.21   32.60 
  -3   5  -5  897.01   32.80 
  -3  -5   5  894.31   31.00 
  -4   5   5  272.47   11.90 
   4  -5   5  264.47   12.30 
  -4  -5  -5  264.57   12.20 
  -4  -5  -5  255.47    9.50 
  -4  -5   5  257.17   10.70 
  -4   5  -5  268.67   12.50 
  -4   5  -5  272.27   12.20 
   4   5   5  261.17   11.30 
   4  -5  -5  255.67   11.90 
  -5  -5  -5   83.39    7.10 
   5  -5   5   89.89    6.40 
  -5   5   5   85.59    5.90 
  -5  -5   5   77.79    5.40 
   5   5   5   71.49    5.20 
  -5   5  -5   65.09    6.80 
  -5   5  -5   71.99    5.80 
   5  -5  -5   81.09    6.40 
  -6   5   5   38.40    4.00 
  -6  -5  -5   28.50    5.00 
  -6   5  -5   44.20    4.50 
  -6  -5   5   32.50    4.30 
   6   5   5   38.60    3.90 
   6  -5  -5   35.10    4.80 
  -6   5  -5   28.10    5.70 
  -7   5   5  112.59    5.90 
  -7  -5  -5  130.39    9.90 
  -7  -5   5  113.99    8.00 
  -7   5  -5  114.69    7.00 
  -7   5  -5  121.49   10.60 
  -7   5  -5  113.59    6.70 
   7   5   5  116.19    6.60 
  -8  -5  -5   81.19    8.90 
  -8   5  -5   62.69    8.90 
  -8  -5   5   70.09    7.60 
  -8   5  -5   72.49    4.60 
   8   5   5   63.79    5.30 
  -9  -5  -5  142.99   13.20 
  -9   5  -5  154.28   13.60 
  -9  -5   5  154.68   10.90 
 -10  -5  -5   19.00    7.40 
 -10   5  -5    3.80    6.90 
 -10  -5   5    9.20    5.60 
 -11  -5  -5    2.10    7.10 
 -11  -5   5    7.50    5.80 
 -11   5  -5    1.00    7.00 
   0   6  -5   31.20    4.30 
   0  -6  -5   29.50    4.00 
   0   6   5   34.30    4.50 
  -1   6   5   55.29    5.50 
   1  -6   5   54.69    5.20 
   1   6  -5   68.09    5.60 
  -1  -6  -5   51.59    4.80 
   1  -6  -5   55.79    5.30 
   1   6   5   51.99    5.20 
  -1   6  -5   55.59    5.50 
  -2   6   5   59.69    5.70 
  -2  -6  -5   63.79    4.90 
   2   6  -5   64.09    5.00 
   2  -6   5   66.09    5.80 
  -2  -6  -5   61.89    4.90 
  -2  -6   5   58.69    3.40 
  -2   6  -5   66.59    5.80 
   2  -6  -5   61.89    5.60 
   2   6   5   53.69    5.10 
   3  -6   5  339.37   15.20 
  -3   6   5  363.76   15.50 
   3   6  -5  354.26   14.40 
  -3  -6  -5  363.16   13.90 
  -3  -6  -5  343.57   14.80 
  -3   6  -5  356.96   15.40 
  -3  -6   5  356.96   13.30 
   3  -6  -5  351.66   15.20 
   3   6   5  344.77   14.70 
  -4  -6  -5  278.27   12.90 
  -4  -6  -5  283.17   10.80 
   4  -6   5  290.17   13.50 
  -4   6   5  272.07   12.70 
   4   6  -5  291.77   12.00 
  -4   6  -5  281.87   13.00 
  -4  -6   5  277.27   11.40 
   4  -6  -5  302.17   13.40 
   4   6   5  269.27   12.30 
  -4   6  -5  264.17   13.20 
   5   6  -5  124.19    6.60 
  -5  -6  -5  128.09    8.20 
  -5   6   5  120.99    7.60 
  -5  -6   5  120.09    6.80 
   5   6   5  121.69    7.20 
  -5   6  -5  118.29    7.90 
  -5   6  -5  109.19    8.40 
   6   6  -5   47.50    4.30 
  -6   6   5   46.40    5.10 
  -6  -6  -5   62.19    6.80 
  -6   6  -5   40.80    5.20 
  -6   6  -5   44.80    6.70 
  -6  -6   5   55.59    5.30 
   6   6   5   44.10    4.70 
  -7  -6  -5  134.59    9.60 
   7   6  -5  107.79    6.50 
  -7   6   5  119.49    7.20 
   7   6   5  109.19    7.20 
  -7   6  -5  129.59    7.90 
  -7   6  -5  121.79    7.70 
  -7   6  -5  124.59   11.20 
  -7  -6   5  118.49    8.20 
  -8   6   5    9.00    2.40 
  -8  -6  -5    7.30    5.10 
  -8   6  -5    6.50    3.00 
  -8  -6   5    7.40    4.50 
  -8   6  -5    7.00    6.40 
   8   6   5   -1.80    3.30 
  -9  -6  -5  108.29   11.00 
  -9  -6   5   95.09    9.30 
  -9   6  -5   91.39   11.20 
 -10  -6  -5   13.70    7.20 
 -10   6  -5   33.40    8.60 
 -10  -6   5   25.20    6.30 
   0   7  -5 3429.36  117.09 
   0  -7  -5 3451.05  116.79 
   0   7   5 3462.65  117.19 
   1  -7   5  280.17   13.00 
   1   7  -5  300.77   13.10 
  -1  -7  -5  285.87   12.50 
  -1   7   5  301.77   13.50 
  -1   7  -5  250.97   13.00 
   1   7   5  276.47   13.00 
   1  -7  -5  262.67   12.90 
   2  -7   5  163.68    9.30 
   2   7  -5  166.88    8.80 
  -2  -7  -5  159.78    8.50 
  -2  -7  -5  166.78    8.60 
  -2   7   5  166.78    9.50 
   2   7   5  153.18    8.90 
  -2   7  -5  186.08    9.80 
  -2  -7   5  154.18    7.00 
   2  -7  -5  159.08    9.20 
  -3   7   5   69.29    6.40 
  -3  -7  -5   71.99    6.20 
   3   7  -5   61.09    5.70 
   3  -7   5   69.79    7.50 
  -3  -7  -5   71.29    5.00 
  -3  -7   5   68.89    4.20 
  -3   7  -5   64.29    6.40 
   3  -7  -5   70.99    6.60 
   3   7   5   56.89    5.80 
  -4  -7  -5  479.75   17.70 
   4   7  -5  464.65   18.70 
  -4   7   5  512.55   20.00 
  -4  -7  -5  483.75   19.80 
  -4  -7   5  471.45   18.00 
   4   7   5  454.45   19.10 
  -4   7  -5  476.65   20.00 
   5   7  -5  193.08    9.50 
  -5   7   5  192.58   10.60 
  -5  -7  -5  198.58   10.80 
   5   7   5  191.28   10.00 
  -5  -7   5  192.58    9.30 
  -5   7  -5  184.38   10.50 
  -6  -7  -5  134.09   10.20 
   6   7  -5  149.88    8.30 
  -6   7   5  143.89    9.40 
  -6   7  -5  159.48    9.70 
   6   7   5  154.68    8.60 
  -6  -7   5  161.88    8.80 
  -6   7  -5  161.88   10.90 
  -7  -7  -5   66.29    8.20 
   7   7  -5   56.69    5.20 
  -7   7   5   65.09    6.40 
  -7  -7   5   68.59    6.70 
   7   7   5   70.59    6.30 
  -7   7  -5   68.29    9.40 
  -7   7  -5   71.59    6.60 
  -8  -7  -5    9.70    5.60 
  -8   7   5    6.50    3.40 
  -8  -7   5   12.90    4.60 
  -8   7  -5   20.80    6.90 
  -8   7  -5   11.70    4.10 
  -9  -7  -5   18.30    7.00 
  -9   7  -5   12.10    7.00 
  -9  -7   5   18.00    5.50 
 -10  -7  -5   51.49    9.20 
 -10  -7   5   37.90    6.80 
 -10   7  -5   34.10    8.90 
   0  -8  -5  268.07   13.20 
   0   8   5  270.77   13.50 
   0   8  -5  263.47   13.20 
  -1  -8  -5    4.90    3.40 
   1  -8   5    3.70    3.40 
   1   8  -5    9.50    3.70 
  -1   8   5    6.10    3.90 
   1   8   5    8.70    3.80 
   1  -8  -5   -0.10    3.30 
  -1   8  -5    6.90    3.90 
  -2  -8  -5   28.70    4.20 
   2   8  -5   34.20    4.90 
  -2   8   5   33.90    5.20 
  -2  -8  -5   28.00    4.30 
   2   8   5   27.10    4.60 
  -2   8  -5   30.00    5.10 
  -2  -8   5   30.40    3.20 
   3   8  -5  128.59    8.40 
  -3  -8  -5  120.69    8.20 
  -3  -8  -5  131.89    7.30 
  -3   8   5  132.09    9.00 
  -3  -8   5  133.99    6.60 
   3   8   5  141.39    8.50 
  -3   8  -5  137.29    9.20 
  -4  -8  -5   81.19    5.50 
   4   8  -5   87.49    6.80 
  -4  -8  -5   94.39    7.30 
  -4   8   5  100.39    8.20 
   4   8   5   72.29    6.80 
  -4  -8   5   77.59    5.30 
  -4   8  -5   89.19    7.90 
  -5  -8  -5   95.49    7.70 
  -5   8   5   97.79    8.30 
   5   8  -5  100.59    7.20 
   5   8   5  100.59    7.90 
  -5   8  -5   98.19    8.40 
  -5  -8   5  104.79    6.70 
   6   8  -5  137.99    8.40 
  -6  -8  -5  134.79    9.90 
  -6   8   5  144.09    9.60 
   6   8   5  147.49    9.30 
  -6   8  -5  158.88   10.30 
  -6  -8   5  151.38    8.60 
  -7  -8  -5   42.90    6.80 
  -7   8   5   62.89    6.70 
   7   8  -5   54.89    5.50 
  -7  -8   5   51.69    6.00 
   7   8   5   59.49    6.10 
  -7   8  -5   57.89    6.70 
  -8   8   5   92.99    7.90 
  -8  -8  -5   87.99    9.70 
  -8  -8   5   93.59    8.40 
  -8   8  -5   89.89    8.20 
  -9  -8  -5   -5.40    5.20 
  -9  -8   5   -0.90    4.40 
 -10  -8  -5    3.10    6.70 
 -10  -8   5    6.80    5.50 
   0   9   5  196.48   11.70 
   0   9  -5  221.88   12.30 
   1   9  -5    5.90    3.70 
  -1   9   5    2.00    4.10 
  -1  -9  -5    5.90    3.60 
   1   9   5    7.00    3.90 
  -1   9  -5    4.20    3.90 
  -2  -9  -5   54.89    5.70 
  -2  -9  -5   51.69    6.00 
  -2   9   5   49.50    6.60 
   2   9  -5   58.69    6.60 
  -2   9  -5   69.69    7.30 
  -2  -9   5   59.39    4.30 
   2   9   5   51.29    6.60 
  -3   9   5   39.30    6.00 
  -3  -9  -5   43.20    4.70 
  -3  -9  -5   42.00    5.60 
   3   9  -5   36.30    5.10 
   3   9   5   28.80    5.40 
  -3  -9   5   37.80    3.80 
  -3   9  -5   35.40    6.00 
  -4  -9  -5  261.27   11.40 
  -4   9   5  262.37   13.90 
   4   9  -5  250.37   12.90 
  -4  -9  -5  243.18   13.00 
  -4   9  -5  264.27   14.00 
   4   9   5  254.87   13.30 
  -4  -9   5  257.57   11.30 
  -5  -9  -5   26.40    5.40 
   5   9  -5   26.50    5.00 
  -5   9   5   19.80    5.10 
  -5   9  -5   22.30    5.50 
   5   9   5   16.70    4.70 
  -5  -9   5   36.80    4.30 
   6   9  -5   97.69    7.70 
  -6   9   5  104.59    9.20 
  -6  -9  -5   96.09    9.10 
  -6   9  -5  108.69    9.70 
   6   9   5  115.49    8.50 
  -6  -9   5  101.99    7.30 
  -7   9   5   17.40    5.20 
  -7  -9  -5   17.20    5.60 
   7   9  -5   16.80    4.50 
  -7  -9   5   20.90    4.80 
  -7   9  -5   24.90    5.80 
   7   9   5   19.60    4.90 
  -8   9   5   48.30    6.40 
  -8  -9  -5   48.10    7.50 
  -8   9  -5   34.90    6.30 
  -8  -9   5   32.00    5.80 
  -9  -9  -5    1.50    5.20 
   0  10  -5    0.30    4.10 
   0  10   5   -6.10    4.10 
  -1  10   5   15.60    5.40 
   1  10  -5   22.90    5.20 
  -1  10  -5   16.10    5.20 
   1  10   5   11.60    5.10 
   2  10  -5  126.39    9.20 
  -2 -10  -5  109.89    8.40 
  -2 -10  -5  123.19    8.10 
  -2  10   5  136.69   10.20 
   2  10   5  115.49    9.20 
  -2 -10   5  124.29    6.90 
  -2  10  -5  119.99   10.20 
  -3 -10  -5   -4.90    2.70 
  -3 -10  -5    1.50    3.80 
  -3  10   5   -5.00    4.20 
   3  10  -5    5.40    4.40 
  -3  10  -5    5.40    4.80 
   3  10   5    1.40    4.00 
  -3 -10   5    3.60    2.40 
  -4  10   5   17.90    6.20 
  -4 -10  -5   12.80    3.40 
  -4 -10  -5   23.00    5.20 
   4  10  -5    9.50    4.60 
   4  10   5   17.90    5.40 
  -4 -10   5   25.50    3.80 
  -4  10  -5   21.90    6.30 
   5  10  -5   41.70    6.10 
  -5 -10  -5   28.10    5.50 
  -5  10   5   44.90    6.80 
  -5 -10   5   43.00    5.00 
  -5  10  -5   30.90    6.80 
   5  10   5   38.20    6.20 
   6  10  -5   12.30    4.80 
  -6 -10  -5    7.10    5.10 
  -6  10   5   13.90    5.50 
  -6  10  -5   10.40    5.20 
   6  10   5   11.30    4.80 
  -6 -10   5   11.30    3.90 
  -7  10   5   24.30    6.10 
  -7 -10  -5   28.60    6.90 
   7  10   5   31.50    6.00 
  -7  10  -5   28.00    6.50 
  -8  10   5   10.50    5.10 
  -8 -10  -5    9.90    6.10 
  -8  10  -5    9.50    5.30 
  -9 -10  -5    1.90    6.20 
   0  11  -5   11.30    5.20 
   0  11   5   -6.40    4.80 
   1  11  -5  206.58   12.70 
  -1  11   5  196.48   13.20 
   1  11   5  204.98   12.90 
  -1  11  -5  213.28   13.40 
   2  11  -5   33.80    6.00 
  -2  11   5   26.40    6.50 
  -2 -11  -5   33.50    5.40 
  -2 -11   5   37.20    4.40 
   2  11   5   37.70    6.40 
  -2  11  -5   36.20    6.90 
   3  11  -5   -3.10    3.80 
  -3 -11  -5   -3.80    3.20 
  -3  11   5   -2.10    4.90 
  -3 -11  -5   -2.00    3.90 
  -3 -11   5    7.10    2.90 
  -3  11  -5    4.50    5.10 
   3  11   5    4.60    4.60 
   4  11  -5   44.20    6.90 
  -4  11   5   42.00    7.30 
  -4 -11  -5   49.20    6.90 
   4  11   5   56.19    7.80 
  -4 -11   5   54.89    5.40 
  -4  11  -5   42.80    8.00 
  -5 -11  -5   99.79    9.60 
  -5  11   5  107.19   10.40 
   5  11  -5  117.79    9.00 
  -5  11  -5   93.99   10.00 
   5  11   5   99.89    9.40 
   6  11  -5   15.40    5.40 
  -6  11   5   18.70    5.80 
  -6 -11  -5   20.10    6.10 
  -6  11  -5   18.70    6.10 
   6  11   5   16.00    5.40 
  -7  11   5   22.20    6.20 
  -7 -11  -5   20.60    6.30 
   7  11   5   25.60    8.20 
  -7  11  -5   13.20    6.10 
  -8  11   5   11.00    5.70 
  -8 -11  -5   19.50    6.90 
  -8  11  -5    8.00    5.90 
   0  12  -5    1.80    5.10 
   0  12   5   -9.50    4.70 
  -1  12   5   47.40    8.10 
   1  12  -5   46.90    8.00 
   1  12   5   53.19    8.00 
  -1  12  -5   47.50    7.90 
  -2  12   5   -1.70    5.30 
   2  12  -5   -2.60    4.50 
  -2 -12  -5   -4.90    4.00 
   2  12   5   -7.70    4.50 
  -2 -12   5    1.30    3.00 
  -2  12  -5    2.40    5.30 
  -3 -12  -5   10.70    4.90 
  -3  12   5    3.50    5.70 
   3  12  -5    1.30    5.30 
  -3 -12   5    0.60    2.80 
   3  12   5   -2.20    4.70 
  -3  12  -5   -2.50    5.20 
  -4  12   5    8.20    5.60 
  -4 -12  -5   -0.20    4.60 
   4  12  -5   -8.00    4.70 
  -4  12  -5    7.60    5.90 
   4  12   5    4.10    5.60 
  -5  12   5   27.30    6.80 
  -5 -12  -5    9.00    5.30 
   5  12  -5   17.00    5.30 
   5  12   5   10.30    5.70 
  -5  12  -5   10.50    6.90 
   6  12  -5    9.10    5.40 
  -6  12   5   12.40    6.70 
  -6 -12  -5    2.70    5.30 
   6  12   5    6.60    5.10 
  -6  12  -5    1.00    5.30 
  -7 -12  -5   23.70    7.00 
  -7  12   5   18.20    6.60 
  -7  12  -5   23.70    7.50 
   0  13   5    2.60    5.60 
   0  13  -5    6.50    5.80 
  -1  13   5   18.70    7.00 
   1  13  -5   19.30    6.60 
   1  13   5   17.10    6.30 
  -1  13  -5    7.10    5.90 
   2  13  -5   20.40    7.20 
  -2 -13  -5   27.20    6.30 
  -2  13   5   19.10    7.40 
   2  13   5   13.50    6.50 
  -2  13  -5   25.10    7.20 
  -2 -13   5   17.10    4.20 
   3  13  -5  160.98   12.20 
  -3 -13  -5  144.39   10.60 
  -3  13   5  167.28   14.00 
   3  13   5  142.89   12.30 
  -3  13  -5  155.18   13.50 
  -4 -13  -5   16.40    5.90 
  -4  13   5   26.10    8.00 
   4  13  -5   32.80    6.80 
   4  13   5   18.70    6.70 
  -4  13  -5   31.60    7.70 
   5  13  -5   20.80    6.50 
  -5  13   5   21.20    6.90 
  -5 -13  -5   21.90    5.80 
   5  13   5   21.40    6.60 
  -5  13  -5   32.60    8.10 
  -6  13   5   14.10    7.40 
  -6 -13  -5   19.70    6.30 
   6  13  -5   25.50    6.60 
  -6  13  -5   22.40    8.10 
   6  13   5   14.60    6.30 
   0  14   5   -4.70    5.60 
   0  14  -5   -0.20    5.80 
   1  14  -5    3.30    5.90 
  -1  14   5    3.20    6.30 
  -1  14  -5    3.80    6.40 
   1  14   5    1.90    6.30 
   2  14  -5   25.30    7.00 
  -2  14   5   16.80    7.20 
  -2 -14  -5   13.00    5.50 
   2  14   5   32.60    7.50 
  -2  14  -5   24.30    7.50 
   3  14  -5    7.40    5.90 
  -3  14   5   10.70    6.70 
  -3 -14  -5    3.80    4.90 
   3  14   5    7.60    6.10 
  -3  14  -5    7.70    6.80 
   4  14  -5    5.10    6.20 
  -4 -14  -5   12.20    5.40 
  -4  14   5    8.50    7.00 
   4  14   5   12.20    6.30 
  -4  14  -5   11.80    7.00 
   5  14  -5    9.30    5.80 
  -5 -14  -5    9.60    5.70 
  -5  14   5    4.00    7.30 
  -5  14  -5    9.90    6.80 
   5  14   5    8.20    6.00 
   0  15   5    4.90    7.10 
   0  15  -5    7.40    6.70 
   1  15  -5   20.90    8.00 
  -1  15   5   16.20    7.60 
  -1  15  -5   10.00    7.80 
   1  15   5    1.20    6.60 
  -2  15   5   15.30    7.50 
   2  15  -5   23.20    7.00 
  -2 -15  -5    8.50    5.10 
  -2  15  -5   21.30    7.80 
   2  15   5   22.70    8.20 
  -3 -15  -5   30.40    6.90 
   3  15  -5   19.20    7.60 
   3  15   5   25.30    7.70 
   0   0   6 1364.76   50.49 
   0   0  -6 1635.24   50.69 
  -1   0  -6  755.32   25.70 
   1   0   6  709.73   25.50 
  -1   0   6  727.93   25.30 
   1   0  -6  729.23   25.30 
  -1   0  -6  738.83   25.40 
   2   0   6  429.56   16.30 
   2   0  -6  448.46   15.90 
  -2   0  -6  445.36   16.60 
  -2   0  -6  457.25   16.20 
   3   0  -6    6.30    1.30 
  -3   0  -6    5.00    1.40 
  -3   0  -6    5.70    2.10 
   3   0   6    7.00    1.70 
  -3   0  -6    7.70    1.50 
  -4   0  -6  316.27   11.50 
  -4   0  -6  321.57   11.50 
  -4   0  -6  336.87   13.90 
   4   0  -6  314.27   11.80 
   4   0   6  318.57   12.40 
  -4   0   6  330.17   12.90 
  -5   0   6   28.80    3.90 
   5   0   6   25.80    3.00 
  -5   0  -6   20.80    4.30 
   5   0  -6   24.00    2.30 
   6   0  -6  159.28    6.50 
  -6   0  -6  145.29    9.40 
  -6   0   6  150.28    8.90 
   6   0   6  149.39    7.30 
  -7   0   6  175.48   10.50 
  -7   0  -6  180.88   11.30 
   7   0  -6  176.18    7.60 
  -8   0   6   11.80    4.90 
  -8   0  -6   13.70    5.90 
   8   0  -6   19.50    2.80 
  -9   0  -6   -2.30    5.50 
  -9   0   6   -2.50    4.60 
 -10   0   6   -1.30    5.80 
 -10   0  -6   11.50    6.70 
 -11   0  -6   31.80    8.60 
 -11   0   6   40.80    7.80 
   0   1  -6 3457.55  115.69 
   0  -1  -6 3609.74  115.89 
   0   1   6 3374.86  115.79 
  -1   1   6 1940.11   68.39 
  -1  -1  -6 1974.30   68.39 
  -1  -1  -6 2022.20   68.49 
   1   1   6 2075.89   68.59 
   1  -1  -6 2086.29   68.49 
  -1   1  -6 2152.68   68.69 
  -2  -1  -6  647.84   22.60 
  -2   1   6  609.94   21.90 
  -2  -1  -6  616.84   21.80 
  -2   1  -6  636.84   22.10 
   2   1   6  620.94   22.00 
   2  -1  -6  610.44   22.00 
  -2   1  -6  632.24   22.40 
  -3   1   6  658.83   21.70 
  -3  -1  -6  673.93   23.40 
  -3  -1  -6  655.43   21.70 
  -3   1  -6  614.44   22.10 
   3   1   6  607.74   22.00 
  -3   1  -6  582.74   22.90 
  -3   1  -6  607.94   22.10 
  -3  -1   6  623.94   22.00 
   3  -1  -6  605.24   22.00 
  -4  -1  -6  404.56   13.60 
  -4  -1  -6  393.46   13.60 
  -4  -1  -6  416.46   16.60 
  -4  -1   6  387.46   15.40 
   4  -1  -6  404.16   14.80 
  -4   1  -6  403.86   14.70 
  -4   1  -6  404.46   14.70 
  -4   1  -6  415.46   16.50 
   4   1   6  399.46   14.80 
  -5  -1  -6  239.08   11.60 
  -5   1   6  232.68   11.00 
   5   1   6  239.78    9.80 
  -5  -1   6  242.98   10.70 
  -5   1  -6  241.58    8.80 
  -5   1  -6  235.78    8.70 
   5  -1  -6  242.08    9.70 
  -5   1  -6  238.28   11.80 
   6   1  -6   71.79    3.70 
  -6  -1  -6   61.59    7.00 
  -6   1   6   70.79    6.50 
  -6  -1   6   85.49    6.20 
  -6   1  -6   82.39    7.30 
   6  -1  -6   89.49    4.80 
   6   1   6   88.99    5.00 
  -7   1   6   89.89    8.10 
   7   1  -6   81.49    4.30 
  -7  -1  -6   89.59    8.60 
  -7   1  -6   83.29    8.40 
  -7  -1   6  106.49    7.80 
   7   1   6  101.29    5.70 
   7  -1  -6  104.79    5.60 
  -8  -1  -6   23.20    6.30 
  -8   1   6   31.20    6.30 
   8   1  -6   28.90    2.70 
   8   1   6   35.30    3.90 
  -8   1  -6   28.50    6.60 
   8  -1  -6   30.70    3.60 
  -8  -1   6   32.80    6.10 
  -9   1   6   81.99    8.90 
  -9  -1  -6   74.19    9.60 
  -9  -1   6   71.49    8.30 
  -9   1  -6   84.79   10.00 
 -10  -1  -6   25.30    7.50 
 -10   1   6   32.60    6.90 
 -10  -1   6   17.40    6.10 
 -10   1  -6   20.50    7.20 
 -11   1   6   14.60    6.60 
 -11  -1  -6   14.80    7.30 
 -11  -1   6   14.00    6.20 
 -11   1  -6   21.10    7.90 
   0  -2  -6  296.47   11.50 
   0   2   6  300.97   11.50 
  -1   2   6  201.48    8.50 
  -1  -2  -6  200.08    8.30 
  -1  -2  -6  219.28    8.40 
   1  -2  -6  201.18    8.50 
  -1   2  -6  208.48    8.80 
   1   2   6  204.08    8.40 
  -2  -2  -6 2247.58   73.19 
  -2   2   6 2178.98   73.49 
  -2  -2  -6 2227.88   73.89 
  -2   2  -6 2164.18   73.69 
   2  -2  -6 2122.39   73.49 
  -2   2  -6 2180.38   73.69 
   2   2   6 2176.18   73.39 
  -3  -2  -6   27.20    2.20 
  -3  -2  -6   26.50    3.40 
  -3   2   6   29.10    2.70 
   3   2   6   30.20    2.70 
  -3   2  -6   35.90    3.10 
  -3  -2   6   35.40    2.60 
  -3   2  -6   35.30    3.20 
  -3   2  -6   37.70    3.80 
   3  -2  -6   34.70    3.00 
  -4   2   6  620.94   21.80 
  -4  -2  -6  618.64   23.70 
  -4   2  -6  620.94   22.30 
  -4  -2   6  634.84   22.50 
  -4   2  -6  608.94   22.30 
  -4   2  -6  640.14   23.90 
   4   2   6  594.04   22.00 
   4  -2  -6  641.84   22.50 
   5  -2   6  336.67   13.60 
  -5  -2  -6  318.47   14.80 
  -5   2  -6  328.77   12.60 
  -5   2  -6  327.37   15.00 
   5  -2  -6  337.97   13.10 
  -5  -2   6  347.37   13.80 
   5   2   6  335.07   12.80 
  -5   2  -6  342.27   12.70 
   6  -2   6   64.79    5.20 
  -6  -2  -6   63.79    6.80 
   6  -2  -6   69.19    4.80 
   6   2   6   69.49    4.40 
  -6   2  -6   69.69    3.20 
  -6  -2   6   72.59    6.00 
  -6   2  -6   74.69    7.40 
  -6   2  -6   76.09    3.30 
  -7  -2  -6   91.99    8.50 
  -7   2   6   81.89    7.60 
  -7  -2   6   71.99    6.80 
  -7   2  -6   74.59    8.20 
   7   2   6   78.79    5.00 
   7  -2  -6   71.89    5.20 
   8   2  -6   61.39    3.10 
  -8  -2  -6   66.49    8.30 
  -8   2   6   51.39    7.20 
  -8   2  -6   39.80    7.30 
   8  -2  -6   63.19    5.40 
   8   2   6   58.19    4.80 
  -8  -2   6   52.29    6.60 
  -9  -2  -6   19.90    6.90 
  -9   2   6   22.20    6.30 
  -9   2  -6   16.90    6.90 
  -9  -2   6   25.80    6.00 
 -10   2   6    9.60    5.90 
 -10  -2  -6   21.50    8.00 
 -10  -2   6    9.20    5.60 
 -10   2  -6    7.70    6.90 
 -11  -2  -6   12.70    7.70 
 -11   2  -6    3.50    7.70 
 -11  -2   6   17.70    6.90 
   0  -3  -6 1974.60   67.49 
   0   3   6 2017.80   67.59 
  -1  -3  -6  343.47   13.10 
  -1   3   6  342.77   13.40 
  -1  -3  -6  354.46   13.10 
  -1   3  -6  337.27   13.40 
  -1   3  -6  340.37   12.60 
   1  -3  -6  334.67   13.30 
   1   3   6  338.27   13.20 
  -2  -3  -6  624.74   21.50 
  -2   3   6  622.44   21.30 
  -2  -3  -6  638.54   20.90 
  -2   3  -6  551.24   21.10 
  -2   3  -6  540.65   21.30 
   2   3   6  551.54   21.00 
   2  -3  -6  556.44   21.20 
  -3  -3  -6   33.70    3.80 
  -3  -3  -6   33.80    2.80 
  -3   3   6   30.60    3.30 
  -3   3  -6   41.20    4.20 
   3  -3  -6   42.60    3.70 
  -3   3  -6   39.30    3.90 
   3   3   6   45.40    3.50 
  -4   3   6  836.92   30.10 
  -4  -3  -6  843.72   31.70 
   4  -3   6  818.92   30.90 
  -4   3  -6  866.21   30.50 
  -4   3  -6  855.31   30.70 
  -4  -3   6  887.21   30.20 
  -4   3  -6  908.51   32.00 
   4  -3  -6  879.81   30.70 
   4   3   6  860.01   30.20 
  -5   3   6  151.78    6.50 
   5  -3   6  152.18    8.00 
  -5  -3  -6  135.69    8.50 
  -5   3  -6  158.28    9.10 
   5   3   6  149.79    6.80 
   5  -3  -6  139.59    7.40 
  -5   3  -6  145.49    7.00 
  -5   3  -6  133.89    7.10 
  -5  -3   6  146.79    7.50 
   6  -3   6   77.19    5.90 
  -6  -3  -6   72.79    7.30 
  -6   3  -6   74.79    7.70 
  -6   3  -6   80.89    4.70 
  -6   3  -6   82.39    4.80 
   6  -3  -6   81.39    5.60 
   6   3   6   77.49    4.80 
  -6  -3   6   86.39    6.10 
  -7  -3  -6  124.89    9.50 
   7  -3   6  119.39    7.90 
   7   3   6  132.79    6.70 
  -7   3  -6  129.49    9.90 
   7  -3  -6  137.09    7.70 
  -7  -3   6  117.59    7.90 
  -8  -3  -6   45.40    7.80 
   8   3   6   83.19    5.40 
  -8   3  -6   64.29    8.80 
   8  -3  -6   70.59    6.20 
  -8  -3   6   74.89    7.60 
  -9  -3  -6   15.30    6.20 
  -9  -3   6    3.40    4.50 
  -9   3  -6    2.30    6.30 
 -10  -3  -6   66.69   10.30 
 -10   3  -6   70.99   10.10 
 -10  -3   6   53.39    8.00 
 -11  -3  -6    2.50    6.50 
 -11  -3   6    3.40    5.90 
 -11   3  -6    6.10    7.20 
   0  -4  -6  240.08   10.10 
   0   4   6  224.98   10.10 
   0   4  -6  242.28   10.30 
  -1  -4  -6  138.99    6.70 
  -1   4   6  141.69    7.10 
   1  -4  -6  141.59    7.00 
  -1   4  -6  129.39    5.90 
  -1   4  -6  122.99    6.90 
   1   4   6  128.79    6.80 
  -2  -4  -6  414.16   15.90 
  -2   4   6  427.66   16.60 
  -2  -4  -6  424.96   16.50 
   2  -4  -6  442.06   16.70 
  -2   4  -6  425.86   16.80 
   2   4   6  427.76   16.30 
  -2   4  -6  424.66   16.30 
  -3  -4  -6  206.38    8.60 
   3  -4   6  212.48    9.90 
  -3  -4  -6  196.58    9.70 
  -3   4   6  212.48    9.60 
  -3   4  -6  214.78    9.90 
  -3   4  -6  223.48   10.20 
   3  -4  -6  212.28    9.70 
   3   4   6  215.58    9.40 
  -4  -4  -6  137.49    5.40 
  -4  -4  -6  129.99    7.90 
  -4   4   6  133.29    7.10 
   4  -4   6  138.69    8.00 
   4  -4  -6  151.28    7.90 
   4   4   6  150.88    7.20 
  -4  -4   6  136.79    6.50 
  -4   4  -6  127.29    7.30 
  -4   4  -6  150.28    8.40 
   5  -4   6  426.06   17.20 
  -5  -4  -6  409.76   17.70 
  -5   4   6  417.36   15.90 
   5   4   6  427.46   15.90 
  -5   4  -6  406.16   18.00 
  -5   4  -6  400.96   16.30 
  -5  -4   6  402.76   16.10 
   5  -4  -6  418.76   16.70 
  -6   4   6  122.69    6.00 
   6  -4   6  114.59    7.70 
  -6  -4  -6  112.09    8.30 
  -6  -4   6  120.79    7.20 
  -6   4  -6  117.69    6.60 
  -6   4  -6  112.09    8.70 
   6  -4  -6  120.79    7.40 
   6   4   6  124.99    6.50 
  -6   4  -6  126.29    6.60 
  -7  -4  -6   34.20    6.50 
  -7   4  -6   38.10    3.60 
   7  -4  -6   36.20    4.70 
  -7   4  -6   35.50    6.60 
   7   4   6   41.50    3.90 
  -7  -4   6   34.20    5.00 
  -7   4  -6   39.10    3.50 
  -8  -4  -6   82.79    9.40 
   8   4   6   65.49    5.20 
  -8  -4   6   62.29    7.10 
  -8   4  -6   65.99    8.80 
  -9  -4  -6   23.40    7.00 
  -9   4  -6   27.00    7.80 
  -9  -4   6   31.90    6.00 
 -10  -4  -6   44.50    8.50 
 -10   4  -6   40.40    8.70 
 -10  -4   6   30.90    6.80 
 -11  -4  -6    5.80    7.40 
 -11  -4   6   11.80    6.10 
 -11   4  -6    3.20    7.50 
   0   5   6  475.55   18.90 
   0   5  -6  489.35   18.90 
   0  -5  -6  504.15   18.90 
  -1  -5  -6  179.98    8.50 
   1   5  -6  172.78    8.60 
  -1   5   6  178.48    9.00 
  -1   5  -6  189.48    9.00 
   1  -5  -6  177.78    8.80 
   1   5   6  173.38    8.80 
   2  -5   6 1887.91   64.69 
  -2  -5  -6 1901.61   63.79 
  -2  -5  -6 1819.32   64.19 
  -2   5   6 1838.02   64.49 
  -2   5  -6 1877.91   63.89 
   2   5   6 1872.71   64.19 
  -2   5  -6 1914.11   64.89 
   2  -5  -6 1866.61   64.59 
   3  -5   6   50.29    5.10 
  -3  -5  -6   51.99    4.10 
  -3  -5  -6   46.10    4.80 
  -3   5   6   47.30    4.80 
   3  -5  -6   46.80    4.80 
  -3   5  -6   49.50    4.90 
   3   5   6   55.09    4.80 
  -3   5  -6   54.59    5.20 
  -4  -5  -6  678.23   26.40 
   4  -5   6  708.63   26.30 
  -4   5   6  697.43   25.80 
  -4  -5  -6  684.03   23.90 
  -4   5  -6  698.43   26.00 
   4   5   6  672.13   25.20 
   4  -5  -6  702.43   26.10 
  -4   5  -6  681.43   26.40 
  -4  -5   6  677.13   24.50 
  -5   5   6   17.40    3.40 
   5  -5   6   16.60    3.70 
  -5  -5  -6    7.40    4.00 
   5   5   6   19.90    3.30 
  -5  -5   6   25.80    3.40 
  -5   5  -6   19.30    4.60 
  -5   5  -6   20.00    3.60 
   5  -5  -6   20.40    4.00 
  -6  -5  -6  104.29    7.90 
  -6   5   6  108.49    6.10 
   6  -5  -6   91.29    7.10 
  -6   5  -6  100.89    6.60 
  -6   5  -6   86.99    8.50 
   6   5   6  100.39    6.10 
  -6   5  -6  101.79    6.80 
  -6  -5   6   89.59    6.30 
  -7   5   6  309.37   12.10 
  -7  -5  -6  302.27   15.70 
   7   5   6  320.37   13.00 
  -7   5  -6  293.97   16.10 
  -7   5  -6  288.07   12.90 
  -7   5  -6  299.47   12.90 
  -7  -5   6  298.17   14.10 
  -8  -5  -6  163.48   11.60 
  -8   5  -6  138.89   12.60 
   8   5   6  153.78    8.30 
  -8   5  -6  162.18    7.50 
  -8  -5   6  156.08   10.00 
  -9  -5  -6   32.40    7.40 
  -9  -5   6   35.70    6.50 
  -9   5  -6   42.60    8.50 
 -10  -5  -6   33.10    7.90 
 -10   5  -6   27.70    8.30 
 -11  -5  -6   -4.80    6.10 
 -11   5  -6   -3.60    6.60 
 -11  -5   6   -0.30    5.30 
   0  -6  -6   16.90    3.50 
  -1  -6  -6  498.05   19.40 
   1   6  -6  488.45   19.60 
  -1   6   6  528.45   20.20 
  -1   6  -6  506.55   20.10 
   1  -6  -6  485.75   19.70 
   1   6   6  503.75   19.90 
   2   6  -6  143.89    7.80 
  -2  -6  -6  149.39    7.90 
  -2  -6  -6  158.58    7.70 
   2  -6   6  149.69    8.50 
  -2   6   6  165.08    8.80 
   2  -6  -6  153.08    8.50 
   2   6   6  132.09    8.00 
  -2   6  -6  142.59    8.50 
   3   6  -6  166.68    8.70 
  -3  -6  -6  164.68    8.20 
  -3   6   6  178.28    9.50 
  -3  -6  -6  170.28    9.20 
   3  -6   6  171.38    9.50 
  -3   6  -6  170.98    9.10 
   3  -6  -6  193.08    9.70 
  -3   6  -6  186.78    9.80 
   3   6   6  179.48    9.40 
  -3  -6   6  180.88    7.40 
  -4  -6  -6   29.40    4.50 
   4   6  -6   23.60    3.60 
   4  -6   6   26.40    4.90 
  -4  -6  -6   24.80    2.70 
  -4   6   6   23.50    4.00 
  -4  -6   6   21.60    2.80 
   4  -6  -6   30.50    4.40 
   4   6   6   25.50    4.00 
  -4   6  -6   21.40    4.10 
  -4   6  -6   25.70    4.50 
  -5  -6  -6   95.59    7.30 
  -5   6   6  111.09    7.00 
  -5  -6   6   79.29    5.60 
  -5   6  -6   98.29    7.30 
   5   6   6   90.29    6.20 
  -5   6  -6   88.59    7.90 
  -6  -6  -6   54.59    6.80 
  -6   6   6   60.29    5.80 
  -6  -6   6   68.29    5.80 
  -6   6  -6   62.19    6.20 
  -6   6  -6   63.79    7.50 
   6   6   6   61.29    5.50 
  -7  -6  -6   62.29    7.80 
  -7   6   6   61.69    5.40 
  -7   6  -6   67.99    6.20 
  -7  -6   6   60.19    6.30 
   7   6   6   69.69    6.10 
  -7   6  -6   61.79    5.90 
  -7   6  -6   67.19    8.60 
  -8  -6  -6   52.19    8.60 
  -8   6   6   59.89    5.50 
  -8   6  -6   53.19    5.50 
  -8   6  -6   62.89    9.30 
   8   6   6   58.49    5.70 
  -8  -6   6   64.39    7.00 
  -9  -6  -6   73.09   10.00 
  -9  -6   6   84.29    8.50 
  -9   6  -6   78.99   10.50 
 -10  -6  -6   12.30    6.40 
 -10   6  -6    9.90    8.00 
 -10  -6   6    6.30    5.40 
   0   7   6  125.59    8.90 
   0  -7  -6  124.79    8.30 
   0   7  -6  133.79    8.80 
  -1   7   6  451.75   18.30 
   1   7  -6  430.76   17.70 
  -1  -7  -6  447.76   17.50 
  -1   7  -6  420.16   18.00 
   1  -7  -6  405.46   17.90 
   1   7   6  388.36   17.60 
   2  -7   6  215.58   11.10 
  -2  -7  -6  205.58   10.30 
  -2  -7  -6  214.98   10.10 
  -2   7   6  211.28   11.40 
   2   7  -6  208.38   10.70 
   2  -7  -6  235.28   11.30 
  -2  -7   6  219.68    8.50 
  -2   7  -6  216.98   11.30 
   2   7   6  198.18   10.60 
  -3  -7  -6  117.89    7.70 
  -3   7   6  139.79    9.00 
   3   7  -6  112.09    7.70 
  -3  -7  -6  116.49    6.90 
  -3   7  -6  144.39    8.80 
  -3  -7   6  148.69    6.20 
   3   7   6  144.99    8.60 
   4   7  -6   92.99    6.60 
  -4  -7  -6  104.29    7.30 
  -4  -7  -6  101.89    5.70 
  -4   7   6  113.89    8.20 
   4   7   6   87.69    7.10 
  -4  -7   6   96.09    5.50 
  -4   7  -6   92.39    7.50 
  -5   7   6  538.35   21.00 
  -5  -7  -6  497.95   21.20 
   5   7  -6  500.05   19.60 
  -5   7  -6  502.95   21.10 
  -5  -7   6  486.45   19.00 
   5   7   6  512.45   20.10 
  -5   7  -6  461.05   21.10 
  -6  -7  -6   53.49    7.10 
   6   7  -6   51.79    5.10 
  -6   7   6   50.99    5.80 
  -6   7  -6   63.29    7.80 
   6   7   6   60.79    5.90 
  -6  -7   6   65.09    5.70 
  -6   7  -6   61.79    6.60 
   7   7  -6  107.39    6.90 
  -7   7   6  112.29    8.00 
  -7  -7  -6  109.09    9.90 
  -7  -7   6  102.39    7.70 
  -7   7  -6   98.29   10.30 
  -7   7  -6  117.49    8.70 
   7   7   6  106.99    8.00 
  -8   7   6   56.89    5.30 
  -8  -7  -6   47.40    7.80 
  -8   7  -6   58.19    6.30 
  -8  -7   6   47.50    6.40 
  -8   7  -6   51.39    8.70 
  -9  -7  -6   17.70    6.50 
  -9   7  -6   34.20    8.20 
  -9  -7   6   26.60    5.80 
 -10  -7  -6    7.00    6.20 
 -10   7  -6   -0.70    6.80 
 -10  -7   6   20.00    6.10 
   0   8   6  287.47   14.20 
   0   8  -6  296.57   14.10 
   0  -8  -6  282.97   13.70 
   1   8  -6   51.79    5.90 
  -1   8   6   48.10    6.10 
  -1  -8  -6   48.00    5.20 
   1   8   6   46.20    5.80 
   1  -8  -6   53.29    7.00 
  -1   8  -6   51.49    6.10 
  -2   8   6  381.46   16.80 
   2   8  -6  369.76   16.20 
  -2  -8  -6  361.86   15.60 
  -2  -8  -6  329.87   15.40 
  -2   8  -6  367.06   16.70 
  -2  -8   6  368.26   13.70 
   2   8   6  361.36   16.20 
  -3  -8  -6    9.10    3.00 
  -3   8   6   18.70    5.10 
  -3  -8  -6    9.00    3.60 
   3   8  -6   13.20    3.80 
  -3   8  -6    7.40    4.00 
  -3  -8   6    9.10    2.10 
   3   8   6   10.00    4.20 
  -4  -8  -6   76.89    5.60 
   4   8  -6   78.69    6.70 
  -4  -8  -6   90.19    7.00 
  -4   8   6   90.49    7.80 
   4   8   6   83.29    7.30 
  -4   8  -6   79.59    7.80 
  -4  -8   6   82.79    5.20 
  -5  -8  -6   20.10    5.00 
   5   8  -6   16.40    4.00 
  -5   8   6   21.80    4.80 
   5   8   6    6.90    4.10 
  -5  -8   6   12.90    3.10 
  -5   8  -6    4.20    4.10 
  -6  -8  -6   45.60    6.80 
   6   8  -6   51.09    5.70 
  -6   8   6   57.49    6.70 
  -6  -8   6   67.09    5.80 
   6   8   6   61.29    6.30 
  -6   8  -6   74.39    7.40 
  -7  -8  -6   14.40    5.40 
   7   8  -6   18.90    4.20 
  -7   8   6   17.40    4.80 
  -7   8  -6   25.50    5.40 
  -7  -8   6   23.80    4.60 
   7   8   6    6.80    4.20 
  -8  -8  -6   34.70    7.20 
  -8   8   6   36.40    5.50 
  -8  -8   6   32.00    5.50 
  -8   8  -6   35.40    5.90 
  -9  -8  -6    9.40    5.80 
  -9  -8   6   12.40    5.50 
 -10  -8  -6   13.70    6.70 
   0   9  -6   27.10    5.20 
   0   9   6   25.80    5.30 
   1   9  -6  183.48   10.70 
  -1  -9  -6  165.38    9.80 
  -1   9   6  162.78   10.80 
  -1   9  -6  187.98   11.00 
   1   9   6  183.88   10.90 
  -2   9   6  112.69    9.20 
  -2  -9  -6  128.09    8.20 
  -2  -9  -6  124.09    8.10 
   2   9  -6  127.59    9.00 
  -2   9  -6  112.89    9.10 
   2   9   6  128.19    9.00 
  -2  -9   6  134.69    6.40 
  -3   9   6   92.39    8.30 
  -3  -9  -6   77.09    7.30 
   3   9  -6   83.59    7.30 
  -3  -9  -6   75.59    6.10 
  -3   9  -6   79.89    8.00 
  -3  -9   6   80.29    5.00 
   3   9   6   93.69    7.90 
  -4   9   6   11.50    4.90 
  -4  -9  -6   16.60    3.50 
   4   9  -6   14.50    4.20 
  -4  -9  -6   15.00    4.30 
   4   9   6   10.80    4.30 
  -4  -9   6   19.20    3.20 
  -4   9  -6   11.90    4.90 
   5   9  -6    4.50    4.20 
  -5   9   6    6.00    4.40 
  -5  -9  -6    8.10    4.70 
  -5   9  -6   15.80    5.70 
   5   9   6   18.80    4.90 
  -5  -9   6   17.60    3.40 
  -6   9   6   74.39    8.10 
   6   9  -6   85.09    7.40 
  -6  -9  -6   92.69    9.00 
  -6   9  -6   69.19    8.40 
  -6  -9   6   76.39    6.40 
   6   9   6   80.89    7.60 
   7   9  -6  127.59    9.00 
  -7  -9  -6  110.59   10.70 
  -7   9   6  130.19    9.60 
   7   9   6  128.69    9.10 
  -7   9  -6  130.89   10.30 
  -7  -9   6  127.49    9.50 
  -8  -9  -6    6.40    5.40 
  -8   9   6    5.40    4.50 
  -8   9  -6    2.00    4.40 
  -9  -9  -6   23.10    7.50 
   0  10   6    9.20    5.00 
   0  10  -6   19.70    5.00 
  -1  10   6   19.40    5.60 
   1  10  -6   23.70    5.30 
  -1  10  -6   23.00    5.40 
   1  10   6   30.30    6.00 
   2  10  -6   84.99    8.20 
  -2 -10  -6  105.99    7.90 
  -2 -10  -6  103.49    7.70 
  -2  10   6  101.69    9.80 
   2  10   6   96.79    8.80 
  -2 -10   6  102.19    5.90 
  -2  10  -6   90.99    9.10 
  -3 -10  -6   24.40    4.40 
  -3  10   6   26.70    6.10 
   3  10  -6   22.40    5.10 
  -3 -10  -6   25.40    5.40 
  -3 -10   6   24.50    3.30 
  -3  10  -6   25.60    6.00 
   3  10   6   16.20    5.00 
  -4 -10  -6   15.20    4.70 
  -4  10   6   16.00    5.30 
   4  10  -6   13.80    4.90 
  -4 -10  -6   20.40    3.80 
   4  10   6   12.90    4.80 
  -4  10  -6   15.60    5.60 
  -4 -10   6   22.70    3.30 
  -5 -10  -6    4.70    4.40 
   5  10  -6    3.40    4.40 
  -5  10   6    1.90    5.00 
  -5 -10   6    5.10    3.50 
  -5  10  -6    1.70    4.80 
   5  10   6   -0.90    4.50 
  -6  10   6   17.40    5.60 
  -6 -10  -6   15.60    5.90 
   6  10  -6   14.20    4.80 
  -6  10  -6   17.40    6.10 
   6  10   6    5.40    4.70 
  -7 -10  -6   20.40    6.20 
  -7  10   6   16.10    5.50 
   7  10   6   13.70    4.90 
  -7  10  -6   13.00    5.60 
  -8  10   6   10.60    5.20 
  -8 -10  -6   18.90    6.90 
  -8  10  -6   21.50    6.30 
  -9 -10  -6    5.90    5.80 
   0  11   6   28.00    6.70 
   0  11  -6   43.60    7.10 
   1  11  -6   50.09    7.20 
  -1  11   6   61.09    8.30 
  -1  11  -6   39.70    7.00 
   1  11   6   39.40    7.00 
  -2 -11  -6   41.60    5.90 
  -2  11   6   40.60    7.70 
   2  11  -6   34.20    6.20 
   2  11   6   23.40    6.00 
  -2  11  -6   39.10    7.60 
  -2 -11   6   36.00    4.20 
  -3 -11  -6    3.90    3.90 
  -3  11   6   -9.10    4.30 
   3  11  -6    1.90    4.40 
  -3 -11  -6   -5.10    3.10 
  -3 -11   6    5.10    2.60 
  -3  11  -6   -1.70    4.90 
   3  11   6    0.20    4.40 
  -4 -11  -6   31.50    6.40 
   4  11  -6   19.40    5.70 
  -4  11   6   30.10    6.70 
   4  11   6   31.60    6.70 
  -4  11  -6   22.80    6.50 
  -5 -11  -6   13.70    5.20 
   5  11  -6   26.40    5.80 
  -5  11   6   19.30    6.00 
   5  11   6   27.50    5.90 
  -5  11  -6   28.10    6.60 
  -6 -11  -6   17.10    6.20 
  -6  11   6   21.20    6.60 
   6  11  -6   10.10    5.20 
  -6  11  -6   18.40    6.10 
   6  11   6   22.50    5.90 
  -7 -11  -6    0.40    4.70 
  -7  11   6    1.60    5.20 
  -7  11  -6   -7.50    5.10 
   7  11   6    5.90    5.80 
  -8 -11  -6   39.90    8.00 
  -8  11   6   32.10    7.40 
  -8  11  -6   24.40    7.10 
   0  12   6   21.70    6.90 
   0  12  -6   12.80    5.80 
  -1  12   6   29.20    7.30 
   1  12  -6   37.00    7.00 
   1  12   6   36.90    7.50 
  -1  12  -6   38.10    7.40 
  -2 -12  -6   22.20    5.40 
   2  12  -6   18.00    5.90 
  -2  12   6   17.70    6.70 
  -2 -12   6   20.60    3.80 
  -2  12  -6   23.00    6.90 
   2  12   6   34.90    7.50 
  -3  12   6   20.10    7.00 
  -3 -12  -6   10.60    5.30 
   3  12  -6   17.90    5.80 
  -3  12  -6   18.10    7.50 
   3  12   6   17.40    6.40 
  -4 -12  -6    4.20    4.80 
  -4  12   6   -9.70    4.70 
   4  12  -6    2.50    4.70 
  -4  12  -6   -3.20    5.20 
   4  12   6    5.80    5.00 
   5  12  -6   17.10    6.00 
  -5  12   6   16.70    6.90 
  -5 -12  -6    7.50    5.60 
   5  12   6   10.50    5.90 
  -5  12  -6   18.90    7.10 
  -6  12   6    2.60    5.20 
   6  12  -6    3.60    5.00 
  -6 -12  -6    7.80    5.80 
  -6  12  -6    3.50    5.50 
   6  12   6    1.30    5.00 
  -7 -12  -6   12.30    6.50 
  -7  12   6   31.30    7.30 
  -7  12  -6   11.50    6.90 
   0  13  -6   80.99    9.80 
   0  13   6   76.29    9.80 
  -1  13   6    9.60    6.30 
   1  13  -6   -3.90    5.80 
   1  13   6   -5.40    5.50 
  -1  13  -6   -1.10    5.50 
  -2 -13  -6   26.30    6.10 
  -2  13   6   20.80    7.00 
   2  13  -6   18.10    7.10 
  -2  13  -6   18.70    6.90 
   2  13   6   25.40    7.50 
  -3  13   6   27.60    7.60 
  -3 -13  -6   16.80    5.50 
   3  13  -6   15.90    6.10 
  -3  13  -6    8.90    6.50 
   3  13   6   31.70    7.40 
  -4 -13  -6    3.10    5.20 
   4  13  -6   12.10    6.10 
  -4  13   6   -8.50    5.30 
   4  13   6    5.80    5.60 
  -4  13  -6   11.70    6.50 
  -5  13   6    6.20    6.60 
  -5 -13  -6    9.50    5.70 
   5  13  -6    7.30    5.70 
   5  13   6   10.60    6.40 
  -5  13  -6   -0.70    5.80 
  -6  13   6    2.80    6.50 
  -6 -13  -6   12.10    6.50 
   6  13  -6   15.10    6.80 
   6  13   6   12.60    6.60 
  -6  13  -6    7.80    7.10 
   0  14   6   22.50    7.50 
   0  14  -6   22.30    7.10 
   1  14  -6   50.29    8.80 
  -1  14   6   44.10    8.70 
  -1  14  -6   44.30    8.70 
   1  14   6   48.40    9.00 
  -2 -14  -6    1.20    5.00 
  -2  14   6   14.50    6.90 
   2  14  -6   -0.30    5.50 
   2  14   6   -6.10    6.30 
  -2  14  -6   17.50    7.00 
  -3  14   6   -2.50    6.90 
  -3 -14  -6    3.00    5.30 
   3  14  -6    2.70    5.70 
  -3  14  -6   -0.50    5.90 
   3  14   6   24.00    7.50 
  -4  14   6    8.90    6.90 
  -4 -14  -6   20.00    6.60 
   4  14  -6   13.70    6.10 
   4  14   6   19.70    7.40 
  -4  14  -6   -3.10    7.10 
  -5  14   6    8.30    7.50 
  -5 -14  -6   11.90    6.10 
   5  14  -6   13.90    6.60 
  -5  14  -6   15.30    7.60 
   5  14   6   19.60    7.40 
   0  15  -6   31.10    8.30 
   0  15   6   23.50    8.20 
  -1  15   6    8.10    7.30 
   1  15  -6    2.70    6.20 
  -1  15  -6   10.60    7.00 
   1  15   6   -1.80    6.60 
  -2  15   6    4.30    6.90 
   2  15  -6   14.80    6.80 
  -2 -15  -6    1.50    4.80 
  -2  15  -6   12.90    8.40 
   2  15   6   10.90    7.00 
   3  15  -6   20.80    7.80 
  -3 -15  -6   15.80    6.20 
   3  15   6   19.40    7.60 
   0   0  -7    1.90    1.50 
  -1   0  -7 1383.76   46.30 
   1   0   7 1370.46   46.20 
   1   0  -7 1304.37   45.90 
  -1   0  -7 1382.96   46.00 
  -1   0   7 1332.87   46.10 
  -2   0  -7 1398.86   48.00 
  -2   0  -7 1420.26   47.60 
   2   0   7 1397.96   47.70 
   2   0  -7 1377.16   47.30 
  -3   0  -7  221.28   10.10 
   3   0  -7  236.18    9.00 
  -3   0  -7  228.98    9.10 
   3   0   7  229.38    9.50 
   4   0   7   97.79    5.40 
  -4   0  -7   87.99    6.30 
  -4   0  -7   99.89    4.70 
   4   0  -7  103.39    4.80 
  -4   0  -7   99.69    4.70 
   5   0   7  754.72   26.70 
   5   0  -7  732.23   25.90 
  -5   0   7  748.53   27.40 
  -5   0  -7  748.93   28.60 
  -5   0  -7  736.63   24.70 
   6   0   7    2.50    2.30 
  -6   0  -7   -5.00    3.40 
   6   0  -7   -0.50    1.60 
  -6   0   7   -1.90    2.70 
  -7   0  -7  483.15   22.00 
  -7   0   7  514.45   21.10 
   7   0  -7  504.25   18.40 
  -8   0  -7    0.70    5.10 
  -8   0   7   12.00    4.80 
   8   0  -7    8.90    2.50 
  -9   0   7   33.30    6.80 
  -9   0  -7   26.50    7.40 
 -10   0  -7   -5.10    5.60 
 -10   0   7   -4.80    4.70 
 -11   0  -7   25.10    8.20 
 -11   0   7   27.00    7.60 
   0  -1  -7  298.87   11.30 
   0   1  -7  295.87   11.30 
   0   1   7  288.67   11.30 
  -1   1   7  349.57   13.10 
  -1  -1  -7  354.76   13.10 
   1   1  -7  357.96   13.00 
  -1  -1  -7  352.66   13.30 
  -1   1  -7  362.96   13.00 
   1  -1  -7  327.77   13.10 
  -1   1  -7  344.07   13.20 
   1   1   7  346.17   13.20 
  -2  -1  -7 1227.68   41.60 
  -2   1   7 1180.58   41.00 
  -2  -1  -7 1197.78   40.90 
   2   1   7 1194.58   41.10 
  -2   1  -7 1188.18   41.40 
   2  -1  -7 1204.58   41.10 
  -2   1  -7 1203.58   41.20 
  -3   1   7  204.08    8.50 
  -3  -1  -7  220.68    8.60 
  -3  -1  -7  222.48    9.90 
   3  -1  -7  218.28    8.80 
  -3   1  -7  223.08    9.00 
  -3   1  -7  220.48    9.10 
  -3   1  -7  222.98    9.80 
   3   1   7  227.08    9.10 
  -4  -1  -7  149.79    8.00 
  -4  -1  -7  134.89    5.50 
  -4  -1  -7  140.19    5.50 
  -4   1  -7  131.79    7.60 
  -4  -1   7  123.39    6.50 
  -4   1  -7  129.99    6.10 
   4  -1  -7  132.39    6.20 
   4   1   7  127.49    6.20 
  -4   1  -7  126.29    6.20 
  -5  -1  -7  115.99    7.90 
   5   1  -7  114.69    5.20 
   5  -1  -7  119.69    5.90 
   5   1   7  112.59    6.00 
  -5   1  -7  117.39    5.30 
  -5   1  -7  129.39    8.00 
  -5  -1   7  123.69    6.70 
  -5   1  -7  121.59    5.30 
  -6  -1  -7  188.58   10.80 
   6   1  -7  193.38    7.80 
  -6   1   7  195.98   10.50 
  -6  -1   7  193.98   10.00 
   6  -1  -7  200.48    8.60 
   6   1   7  200.18    8.80 
  -6   1  -7  194.18   11.10 
   7   1  -7  115.09    5.40 
  -7  -1  -7  115.49    9.20 
  -7   1   7  125.19    8.80 
  -7   1  -7  117.69    9.30 
   7  -1  -7  106.89    6.20 
  -7  -1   7  124.39    8.30 
   7   1   7  112.69    6.60 
  -8  -1  -7   29.20    6.80 
  -8   1   7   30.40    5.70 
   8   1  -7   32.70    3.00 
  -8   1  -7   26.80    6.70 
   8  -1  -7   33.60    3.80 
   8   1   7   24.70    3.80 
  -8  -1   7   34.80    5.90 
  -9  -1  -7   27.30    7.10 
  -9   1   7   27.70    6.60 
  -9   1  -7   35.10    7.70 
  -9  -1   7   32.70    6.50 
 -10  -1  -7   -6.50    5.30 
 -10   1   7   -0.90    5.70 
 -10   1  -7   -3.30    6.00 
 -10  -1   7   -5.50    4.50 
 -11  -1  -7   12.00    7.50 
 -11   1  -7   18.40    8.00 
 -11  -1   7    8.50    5.90 
   0  -2  -7  444.66   16.50 
   0   2   7  447.86   16.60 
  -1  -2  -7  743.23   25.30 
  -1  -2  -7  751.82   25.30 
  -1   2   7  742.53   25.40 
   1  -2  -7  678.43   25.30 
   1   2   7  691.83   25.30 
  -1   2  -7  678.13   24.80 
  -2  -2  -7   37.10    3.40 
  -2   2   7   33.90    2.90 
  -2   2  -7   18.00    2.60 
   2  -2  -7   23.00    2.60 
  -2   2  -7   15.00    2.50 
   2   2   7   20.80    2.50 
  -2   2  -7   24.00    2.60 
  -3   2   7  973.80   33.20 
  -3  -2  -7  972.50   32.90 
  -3  -2  -7  958.70   34.30 
  -3   2  -7  948.11   33.40 
  -3   2  -7  981.60   34.30 
   3  -2  -7  941.01   33.40 
   3   2   7  972.90   33.30 
  -3   2  -7  902.61   33.50 
  -3  -2   7  960.10   32.90 
  -4  -2  -7  112.29    4.70 
  -4  -2  -7  108.19    7.10 
  -4   2   7  115.19    5.30 
   4   2   7  123.89    6.00 
  -4  -2   7  125.19    6.00 
  -4   2  -7  107.79    6.00 
   4  -2  -7  114.99    6.00 
  -4   2  -7  114.89    5.90 
  -4   2  -7  120.19    7.20 
  -5  -2  -7  250.77   12.90 
  -5   2  -7  281.47   11.10 
  -5  -2   7  281.27   11.80 
   5  -2  -7  288.97   11.40 
  -5   2  -7  280.27   13.30 
   5   2   7  276.97   11.10 
  -5   2  -7  278.77   11.00 
  -6  -2  -7  147.19    9.50 
   6  -2  -7  157.78    7.60 
  -6   2  -7  146.29    6.20 
   6   2   7  148.39    7.30 
  -6   2  -7  157.18    9.90 
  -6   2  -7  149.59    6.30 
  -6  -2   7  147.59    8.30 
  -7  -2  -7   51.19    7.10 
   7   2   7   59.99    4.80 
   7  -2  -7   52.59    4.70 
  -7  -2   7   66.39    6.30 
  -7   2  -7   47.00    7.00 
  -8  -2  -7   78.69    9.10 
   8   2  -7   91.49    4.40 
  -8   2  -7   76.49    9.10 
  -8  -2   7   76.99    7.60 
   8  -2  -7   76.39    6.20 
   8   2   7   87.79    6.00 
  -9  -2  -7   67.79    9.30 
  -9   2  -7   52.39    8.80 
   9   2   7   68.89    7.90 
  -9  -2   7   59.19    7.70 
 -10  -2  -7   45.80    8.80 
 -10   2  -7   46.30    9.60 
 -10  -2   7   36.50    7.20 
 -11  -2  -7   -1.50    6.30 
 -11   2  -7   -1.90    6.50 
 -11  -2   7    3.70    6.00 
   0  -3  -7  257.67   10.70 
   0   3   7  268.37   10.90 
  -1   3   7 1861.71   63.99 
  -1  -3  -7 1888.41   63.79 
  -1  -3  -7 1929.21   63.89 
   1   3   7 1843.12   63.89 
  -1   3  -7 1888.81   63.19 
   1  -3  -7 1872.01   63.99 
  -2  -3  -7  486.35   17.60 
  -2  -3  -7  475.55   18.10 
  -2   3   7  478.05   18.00 
   2   3   7  473.85   17.80 
  -2   3  -7  487.95   18.30 
   2  -3  -7  472.05   18.00 
  -2   3  -7  485.35   17.90 
  -3   3   7 1459.45   51.59 
  -3  -3  -7 1533.45   50.99 
  -3  -3  -7 1474.35   52.29 
  -3   3  -7 1524.55   51.99 
  -3   3  -7 1497.65   52.29 
   3  -3  -7 1525.35   51.79 
   3   3   7 1511.75   51.39 
  -4  -3  -7  282.97   12.50 
  -4   3   7  270.37   10.90 
  -4  -3  -7  270.87    9.70 
   4  -3  -7  257.97   11.20 
  -4   3  -7  260.57   11.40 
  -4   3  -7  267.07   12.40 
  -4  -3   7  265.37   10.60 
   4   3   7  270.17   11.00 
  -4   3  -7  253.77   11.20 
  -5   3   7   31.10    2.80 
  -5  -3  -7   27.20    4.70 
  -5   3  -7   19.20    3.20 
  -5   3  -7   31.00    4.60 
   5  -3  -7   18.80    3.20 
   5   3   7   21.70    2.90 
  -5  -3   7   33.00    3.60 
  -5   3  -7   19.30    3.00 
  -6  -3  -7  146.29    9.70 
  -6   3  -7  155.28   10.10 
   6   3   7  151.08    7.70 
  -6  -3   7  168.58    8.60 
  -6   3  -7  158.18    7.50 
  -6   3  -7  162.18    7.40 
   6  -3  -7  165.28    8.30 
  -7  -3  -7   62.69    7.80 
  -7  -3   7   72.69    6.70 
   7   3   7   73.99    5.30 
  -7   3  -7   69.09    3.60 
   7  -3  -7   70.09    5.90 
  -7   3  -7   79.89    3.80 
  -7   3  -7   71.99    8.40 
  -8  -3  -7   19.20    6.60 
   8   3   7   18.60    3.40 
   8  -3  -7   13.20    4.00 
  -8   3  -7    2.90    4.70 
  -8  -3   7   11.10    4.70 
  -9  -3  -7   24.50    7.00 
  -9  -3   7   27.20    5.90 
  -9   3  -7   45.90    8.40 
 -10  -3  -7   70.49    9.90 
 -10  -3   7   49.20    7.80 
 -10   3  -7   50.19    9.40 
 -11  -3  -7   13.80    7.20 
 -11   3  -7    8.00    7.30 
 -11  -3   7   11.50    6.10 
   0   4   7   24.00    3.30 
   0  -4  -7   25.60    3.20 
  -1  -4  -7   20.30    2.90 
  -1   4   7   17.00    3.10 
   1   4   7   13.20    2.70 
  -1   4  -7   18.70    3.10 
  -1   4  -7   17.70    2.30 
   1  -4  -7   11.30    2.70 
  -2  -4  -7 1803.52   62.69 
  -2  -4  -7 1877.51   62.19 
  -2   4   7 1834.42   62.69 
   2   4   7 1796.72   62.39 
  -2   4  -7 1855.91   62.29 
   2  -4  -7 1844.32   62.79 
  -2   4  -7 1772.72   62.79 
  -3   4   7   81.79    5.80 
  -3  -4  -7   83.69    4.80 
  -3  -4  -7   78.99    5.70 
   3  -4  -7   89.89    5.80 
   3   4   7   75.39    5.40 
  -3   4  -7   85.69    5.90 
  -3   4  -7   76.59    5.70 
  -4  -4  -7  819.62   30.20 
  -4  -4  -7  809.82   27.60 
   4  -4   7  816.12   29.80 
  -4   4   7  832.22   29.20 
  -4  -4   7  779.12   28.10 
  -4   4  -7  811.52   30.20 
   4  -4  -7  815.22   29.60 
  -4   4  -7  769.22   29.50 
   4   4   7  799.22   28.80 
  -5   4   7   29.60    3.50 
  -5  -4  -7   30.40    4.90 
   5  -4   7   23.10    4.00 
  -5   4  -7   27.80    3.60 
  -5  -4   7   25.30    3.30 
   5  -4  -7   26.60    3.80 
  -5   4  -7   25.20    4.80 
  -5   4  -7   26.80    3.80 
   5   4   7   26.00    3.30 
  -6  -4  -7  205.28   11.70 
   6  -4   7  208.18   10.80 
  -6   4   7  204.68    8.90 
  -6   4  -7  214.38   12.10 
  -6   4  -7  216.68    9.80 
   6   4   7  205.98    9.50 
  -6   4  -7  217.28    9.70 
   6  -4  -7  224.58   10.60 
  -6  -4   7  211.58   10.10 
  -7  -4  -7   97.29    9.30 
   7  -4  -7  100.19    7.40 
  -7   4  -7  108.39    6.20 
  -7  -4   7  100.29    7.70 
   7   4   7  121.59    6.70 
  -7   4  -7  110.59   10.20 
  -7   4  -7  108.59    6.00 
  -8  -4  -7  114.69   10.80 
   8   4   7  124.29    7.20 
  -8  -4   7  109.49    8.60 
  -8   4  -7  123.59   11.50 
  -9  -4  -7   46.60    8.80 
  -9  -4   7   52.19    7.10 
  -9   4  -7   54.99    9.00 
 -10  -4  -7   62.89   10.10 
 -10   4  -7   46.40    9.30 
 -10  -4   7   38.00    7.00 
 -11  -4  -7   -5.30    5.80 
 -11  -4   7   -1.80    5.20 
 -11   4  -7    8.00    7.70 
   0   5   7  521.85   20.30 
   0  -5  -7  531.85   20.20 
   0   5  -7  520.75   20.20 
  -1  -5  -7   82.79    5.90 
   1   5  -7   93.49    5.80 
  -1   5   7   82.19    6.10 
   1   5   7   93.49    6.20 
   1  -5  -7   89.39    6.10 
  -1   5  -7   91.89    6.20 
  -2   5   7   26.60    4.20 
  -2  -5  -7   29.20    3.60 
  -2  -5  -7   34.80    4.10 
  -2   5  -7   29.70    3.60 
   2   5   7   35.30    4.30 
  -2   5  -7   34.60    4.50 
   2  -5  -7   33.80    4.30 
  -3  -5  -7  748.93   26.40 
  -3   5   7  754.02   27.60 
  -3  -5  -7  717.73   27.60 
   3   5   7  733.23   27.20 
  -3   5  -7  761.62   27.90 
  -3   5  -7  723.63   27.30 
   3  -5  -7  732.53   27.60 
  -4   5   7  292.37   13.10 
  -4  -5  -7  297.77   11.50 
  -4  -5  -7  305.57   13.80 
   4  -5   7  318.37   14.00 
   4   5   7  305.17   12.80 
  -4   5  -7  295.87   13.40 
  -4  -5   7  283.07   11.60 
   4  -5  -7  325.07   13.80 
  -4   5  -7  320.87   14.00 
  -5  -5  -7   10.40    3.80 
  -5   5   7    3.30    2.90 
   5  -5   7    3.00    3.30 
   5   5   7    5.00    2.70 
  -5   5  -7    7.40    4.00 
  -5  -5   7    4.60    2.40 
   5  -5  -7    4.70    3.30 
  -5   5  -7    1.90    2.90 
  -6   5   7    7.90    2.80 
  -6  -5  -7   10.00    4.50 
   6   5   7    9.50    3.00 
  -6   5  -7    7.60    4.70 
  -6   5  -7   10.00    3.20 
  -6  -5   7    8.70    3.00 
  -6   5  -7    9.90    3.10 
  -7   5   7  183.28    8.20 
  -7  -5  -7  170.98   11.80 
   7   5   7  180.38    9.20 
  -7   5  -7  202.38   12.80 
  -7  -5   7  184.28   10.20 
  -7   5  -7  175.78    9.60 
  -7   5  -7  188.98    9.20 
  -8  -5  -7   88.29    9.60 
  -8   5  -7   83.19   10.00 
   8   5   7   84.69    6.70 
  -8   5  -7   93.09    5.80 
  -8  -5   7   86.89    8.00 
  -9  -5  -7   46.20    8.40 
  -9   5  -7   52.99    9.20 
  -9  -5   7   55.89    7.30 
 -10  -5  -7   19.40    7.10 
 -10   5  -7   14.20    7.40 
 -10  -5   7   23.50    6.10 
 -11  -5  -7    2.40    6.50 
 -11  -5   7    3.10    5.30 
 -11   5  -7  -13.20    6.30 
   0   6   7 3761.62  126.29 
   0  -6  -7 3803.12  125.99 
   0   6  -7 3640.04  126.09 
  -1  -6  -7   16.80    3.60 
   1   6  -7   14.20    3.40 
   1   6   7    4.40    3.20 
   1  -6  -7   18.30    3.70 
  -1   6  -7    5.00    3.40 
  -2  -6  -7   91.59    6.20 
  -2  -6  -7   95.29    6.70 
  -2   6   7  104.49    7.10 
   2   6  -7   96.59    6.30 
   2  -6  -7  105.19    6.90 
  -2   6  -7   95.99    7.10 
   2   6   7   97.89    6.70 
   3   6  -7 1113.29   39.30 
  -3   6   7 1154.78   40.30 
   3  -6   7 1098.69   40.30 
  -3  -6  -7 1092.29   40.20 
  -3  -6  -7 1075.49   38.70 
   3  -6  -7 1131.79   40.30 
  -3   6  -7 1090.89   39.70 
  -3   6  -7 1129.69   40.60 
   3   6   7 1081.79   39.60 
  -4  -6  -7  568.84   22.70 
  -4  -6  -7  549.25   20.30 
  -4   6   7  522.35   21.90 
   4  -6  -7  584.94   22.50 
   4   6   7  574.24   21.80 
  -4   6  -7  565.14   22.70 
  -4  -6   7  558.64   20.20 
  -4   6  -7  579.24   22.60 
  -5   6   7    8.30    3.40 
  -5  -6  -7    2.30    3.40 
  -5   6  -7    4.10    3.90 
  -5   6  -7    3.10    3.00 
  -5  -6   7    4.50    2.30 
   5   6   7    3.80    3.00 
  -6   6   7  171.18    9.70 
  -6  -6  -7  158.08   10.80 
  -6  -6   7  192.28    9.30 
  -6   6  -7  186.88   11.70 
   6   6   7  187.38    9.60 
  -6   6  -7  206.88   10.50 
  -7  -6  -7  153.48   11.30 
  -7   6   7  144.39    8.20 
   7   6   7  146.29    8.90 
  -7  -6   7  154.48    8.90 
  -7   6  -7  154.98    9.10 
  -7   6  -7  150.28    8.70 
  -7   6  -7  143.29   11.40 
  -8  -6  -7   69.99    8.90 
   8   6   7   59.29    6.00 
  -8  -6   7   65.19    6.90 
  -8   6  -7   59.99    5.70 
  -8   6  -7   63.29    9.30 
  -9  -6  -7   43.10    8.00 
  -9  -6   7   51.69    6.80 
  -9   6  -7   42.00    8.70 
 -10  -6  -7   35.80    8.10 
 -10  -6   7   40.20    6.80 
 -10   6  -7   47.90    9.70 
   0   7  -7 1518.35   52.49 
   0   7   7 1445.66   52.39 
   0  -7  -7 1451.55   52.09 
  -1   7   7  610.94   24.10 
   1   7  -7  596.04   23.70 
  -1  -7  -7  615.54   23.60 
  -1   7  -7  620.84   24.30 
   1  -7  -7  576.44   23.70 
   1   7   7  612.64   23.90 
  -2   7   7   22.80    4.40 
  -2  -7  -7   13.80    3.20 
  -2  -7  -7   21.60    4.00 
   2   7  -7   14.60    3.50 
  -2   7  -7   15.40    4.10 
   2   7   7   16.00    3.90 
  -2  -7   7   17.90    2.00 
   2  -7  -7   13.20    3.80 
  -3  -7  -7   47.30    4.60 
  -3   7   7   47.40    5.60 
  -3  -7  -7   37.70    5.20 
   3   7  -7   41.50    4.70 
   3   7   7   43.90    5.10 
  -3  -7   7   43.60    3.20 
  -3   7  -7   43.00    5.60 
  -4  -7  -7   10.60    2.50 
  -4  -7  -7   16.10    4.30 
  -4   7   7    5.20    3.60 
   4   7  -7   18.50    3.70 
  -4   7  -7   15.40    4.20 
  -4  -7   7   19.10    2.60 
  -4   7  -7   13.30    4.10 
  -5   7   7   85.09    7.10 
   5   7  -7   72.59    6.10 
  -5  -7  -7   80.69    7.70 
  -5   7  -7   79.09    7.90 
  -5  -7   7   72.49    5.30 
   5   7   7   82.59    6.70 
  -5   7  -7   77.19    7.60 
  -6   7   7    8.70    3.80 
  -6  -7  -7   -0.10    3.90 
   6   7  -7    4.10    3.20 
   6   7   7    3.00    3.70 
  -6   7  -7    9.30    4.30 
  -6  -7   7   11.30    3.20 
  -6   7  -7    9.10    5.40 
  -7   7   7   39.90    5.40 
  -7  -7  -7   47.30    7.10 
   7   7  -7   44.20    4.70 
  -7   7  -7   40.20    7.40 
   7   7   7   28.40    5.00 
  -7   7  -7   45.50    5.70 
  -7  -7   7   29.90    4.90 
  -8  -7  -7  114.09   11.10 
  -8   7   7  116.39    7.50 
  -8   7  -7  121.29   11.70 
  -8  -7   7  122.09    8.70 
  -8   7  -7  116.49    8.50 
  -9  -7  -7   48.40    8.30 
  -9   7  -7   41.10    8.80 
  -9  -7   7   35.40    6.10 
 -10  -7  -7    2.90    5.80 
 -10  -7   7   -4.80    5.00 
 -10   7  -7    9.20    7.50 
   0  -8  -7  321.37   14.90 
   0   8   7  314.77   15.30 
   0   8  -7  342.07   15.60 
  -1   8   7  638.74   25.20 
  -1  -8  -7  619.24   24.20 
   1   8  -7  626.74   24.60 
   1   8   7  596.94   24.60 
  -1   8  -7  590.34   24.80 
   2   8  -7   90.59    7.10 
  -2   8   7  102.69    8.00 
  -2  -8  -7   93.49    6.90 
  -2  -8  -7   89.29    6.70 
  -2   8  -7   92.09    8.10 
  -2  -8   7   89.59    4.70 
   2   8   7   91.79    7.70 
   3   8  -7   58.89    5.90 
  -3   8   7   55.19    6.50 
  -3  -8  -7   67.69    6.60 
  -3  -8  -7   55.09    5.10 
  -3   8  -7   66.09    7.00 
   3   8   7   66.09    6.80 
  -3  -8   7   68.19    4.00 
  -4  -8  -7   32.00    5.20 
   4   8  -7   23.60    4.40 
  -4   8   7   32.40    5.40 
  -4  -8  -7   27.30    3.70 
   4   8   7   31.70    5.20 
  -4   8  -7   25.30    5.20 
  -4  -8   7   26.50    3.20 
  -5   8   7  154.68   10.30 
  -5  -8  -7  147.19   10.50 
   5   8  -7  158.58    9.50 
  -5   8  -7  168.18   10.50 
  -5  -8   7  179.78    8.20 
   5   8   7  153.18    9.80 
  -6  -8  -7   24.70    5.70 
  -6   8   7   23.60    5.10 
   6   8  -7   24.70    4.40 
  -6   8  -7   15.50    4.80 
   6   8   7   25.40    4.80 
  -6  -8   7   31.10    4.10 
  -7   8   7   14.60    4.80 
  -7  -8  -7   27.40    6.30 
   7   8  -7   19.80    4.20 
  -7   8  -7   26.60    5.60 
   7   8   7   15.70    4.60 
  -7  -8   7   16.00    4.10 
  -8   8   7   11.00    4.10 
  -8  -8  -7   10.60    6.30 
  -8   8  -7    5.80    6.50 
  -8  -8   7    2.40    4.80 
  -8   8  -7    9.10    4.60 
  -9  -8  -7   25.80    7.20 
  -9   8  -7   40.60    8.80 
 -10  -8  -7    2.40    6.20 
   0   9  -7   33.80    5.60 
   0   9   7   30.50    5.60 
   1   9  -7   82.59    7.70 
  -1  -9  -7   74.59    6.90 
  -1   9   7   88.29    8.50 
   1   9   7   75.89    7.70 
  -1   9  -7   75.29    7.60 
   2   9  -7   16.40    4.70 
  -2  -9  -7   13.70    4.00 
  -2   9   7    8.50    4.50 
  -2  -9  -7   11.20    3.50 
  -2  -9   7   12.60    2.40 
   2   9   7    9.30    4.20 
  -2   9  -7    0.40    3.90 
  -3  -9  -7   14.50    4.30 
   3   9  -7   18.60    4.30 
  -3  -9  -7   16.80    3.70 
  -3   9   7   14.30    5.00 
   3   9   7   12.20    4.40 
  -3  -9   7   15.20    2.50 
  -3   9  -7   15.30    4.90 
  -4  -9  -7   -0.60    2.70 
   4   9  -7    1.50    3.50 
  -4   9   7   -1.20    4.40 
  -4  -9  -7    5.70    3.90 
  -4   9  -7   11.20    5.20 
   4   9   7   -3.90    3.90 
  -4  -9   7    5.00    2.20 
   5   9  -7   24.00    5.00 
  -5  -9  -7   22.20    5.30 
  -5   9   7   30.50    5.70 
  -5  -9   7   34.40    4.00 
  -5   9  -7   28.70    5.90 
   5   9   7   30.30    5.70 
   6   9  -7   33.50    5.40 
  -6   9   7   38.90    6.50 
  -6  -9  -7   25.20    6.10 
  -6   9  -7   35.50    6.30 
   6   9   7   37.80    5.90 
  -7  -9  -7  143.09   11.30 
   7   9  -7  168.18   11.60 
  -7   9   7  170.88   11.40 
  -7   9  -7  149.88   11.10 
   7   9   7  166.28   10.50 
  -8  -9  -7   14.20    5.90 
  -8   9   7   20.90    5.60 
  -8   9  -7   10.70    5.30 
  -9  -9  -7   21.10    7.50 
   0  10  -7  659.33   27.60 
   0  10   7  674.03   27.80 
  -1  10   7   77.39    8.70 
   1  10  -7  105.99    9.20 
   1  10   7  108.29    9.50 
  -1  10  -7  124.09    9.50 
  -2  10   7    2.90    4.70 
  -2 -10  -7   14.20    4.80 
  -2 -10  -7    7.20    4.00 
   2  10  -7   13.10    5.20 
  -2 -10   7   14.40    2.70 
  -2  10  -7   12.30    5.00 
   2  10   7   18.70    5.80 
   3  10  -7   47.50    6.40 
  -3  10   7   47.60    7.60 
  -3 -10  -7   53.99    6.90 
  -3 -10  -7   51.29    5.70 
  -3 -10   7   46.20    4.10 
   3  10   7   47.10    7.10 
  -3  10  -7   65.19    8.00 
   4  10  -7   28.50    5.60 
  -4 -10  -7   34.70    6.20 
  -4  10   7   26.00    6.00 
  -4 -10  -7   25.40    4.30 
  -4  10  -7   39.00    6.80 
   4  10   7   21.20    5.90 
  -5  10   7   84.59    9.00 
  -5 -10  -7   87.79    9.00 
   5  10  -7   74.39    7.70 
  -5  10  -7   62.19    8.60 
   5  10   7   69.09    7.80 
  -6 -10  -7   16.00    5.90 
   6  10  -7   16.40    5.00 
  -6  10   7   21.10    6.10 
   6  10   7   11.50    5.10 
  -6  10  -7   27.00    6.70 
  -7 -10  -7    7.90    5.70 
  -7  10   7    3.80    5.10 
   7  10   7   10.30    5.10 
  -7  10  -7   -3.90    4.90 
  -8 -10  -7   10.50    6.30 
  -8  10   7    1.70    5.00 
  -8  10  -7    3.90    5.10 
   0  11   7   84.49    9.60 
   0  11  -7   91.39    9.50 
   1  11  -7   17.50    5.40 
  -1  11   7   18.90    6.40 
   1  11   7   17.40    6.00 
  -1  11  -7   23.90    6.20 
  -2 -11  -7    3.50    3.80 
   2  11  -7    5.00    4.50 
  -2  11   7   -6.30    4.80 
  -2 -11   7    6.50    2.50 
   2  11   7    1.50    4.70 
  -2  11  -7    6.80    5.20 
   3  11  -7   -1.20    4.80 
  -3  11   7   -6.60    5.00 
  -3 -11  -7    2.40    4.00 
  -3 -11  -7   -0.40    3.40 
   3  11   7    0.00    4.50 
  -3  11  -7    0.80    5.20 
   4  11  -7    8.30    5.30 
  -4 -11  -7   15.70    5.10 
  -4  11   7   12.20    6.30 
  -4  11  -7    3.10    5.40 
   4  11   7   17.00    5.80 
   5  11  -7    0.80    4.90 
  -5 -11  -7   -4.20    4.40 
  -5  11   7   -3.50    5.30 
  -5  11  -7   -4.90    5.50 
   5  11   7   -7.70    4.40 
  -6 -11  -7    8.20    5.90 
   6  11  -7   10.40    5.40 
  -6  11   7   11.20    5.40 
   6  11   7   13.90    5.70 
  -6  11  -7    8.80    6.20 
  -7 -11  -7   -5.90    5.10 
  -7  11   7    1.40    5.30 
  -7  11  -7    5.90    6.10 
   7  11   7    0.80    5.50 
  -8 -11  -7   22.10    7.20 
  -8  11   7   14.40    6.50 
  -8  11  -7   26.00    7.70 
   0  12   7   91.09   10.10 
   0  12  -7   81.09    9.40 
   1  12  -7   15.50    5.80 
  -1  12   7   -1.30    5.70 
   1  12   7    6.30    5.80 
  -1  12  -7    4.90    5.40 
  -2 -12  -7   84.59    8.70 
   2  12  -7   82.59    9.50 
  -2  12   7   89.99   10.00 
  -2  12  -7   99.29   10.70 
   2  12   7   80.49    9.40 
  -3  12   7  -10.80    5.20 
  -3 -12  -7    4.40    5.10 
   3  12  -7   -2.10    4.80 
  -3  12  -7    0.30    5.50 
   3  12   7   -9.40    5.10 
  -4 -12  -7   67.99    8.40 
  -4  12   7   63.49    8.90 
   4  12  -7   64.29    8.60 
  -4  12  -7   72.89    9.50 
   4  12   7   60.99    8.30 
   5  12  -7    8.40    5.20 
  -5  12   7   17.90    6.40 
  -5 -12  -7    4.50    4.90 
  -5  12  -7   25.10    7.60 
   5  12   7    4.10    5.70 
   6  12  -7   13.30    6.00 
  -6  12   7    6.50    6.10 
  -6 -12  -7   10.00    5.70 
  -6  12  -7    5.90    5.60 
   6  12   7   10.00    5.40 
  -7  12   7   22.80    7.00 
  -7 -12  -7   17.70    7.00 
  -7  12  -7    3.00    6.40 
   0  13  -7   -6.70    5.10 
   0  13   7   -4.60    5.20 
   1  13  -7   23.00    7.30 
  -1  13   7    1.40    5.90 
  -1  13  -7    6.50    5.90 
   1  13   7   19.10    6.80 
  -2 -13  -7    5.40    4.60 
  -2  13   7    0.20    5.80 
   2  13  -7    8.30    6.00 
   2  13   7    4.20    5.80 
  -2  13  -7    9.30    6.40 
  -3  13   7    5.60    6.50 
  -3 -13  -7   -1.10    4.50 
   3  13  -7    6.00    6.20 
  -3  13  -7   -0.70    5.80 
   3  13   7    5.90    5.80 
   4  13  -7   18.20    6.80 
  -4  13   7   29.70    7.60 
  -4 -13  -7   21.10    6.10 
  -4  13  -7   20.20    7.80 
   4  13   7   17.10    6.40 
  -5 -13  -7   -2.90    4.50 
   5  13  -7   -9.60    4.30 
  -5  13   7    5.40    6.80 
  -5  13  -7   -1.00    6.70 
   5  13   7    5.60    5.50 
   6  13  -7   -4.40    6.50 
  -6  13   7    0.90    6.30 
  -6 -13  -7    7.30    6.30 
  -6  13  -7    2.60    6.80 
   6  13   7    1.80    5.60 
   0  14  -7    8.10    6.30 
   0  14   7  -10.40    5.50 
  -1  14   7   20.40    7.90 
   1  14  -7    6.80    6.40 
   1  14   7    5.20    6.50 
  -1  14  -7   22.80    7.30 
  -2  14   7   23.80    7.70 
  -2 -14  -7   18.20    5.80 
   2  14  -7   30.40    7.50 
   2  14   7   21.50    7.40 
  -2  14  -7   32.70    8.70 
  -3 -14  -7    9.40    6.00 
  -3  14   7   23.20    7.50 
   3  14  -7   23.10    7.00 
  -3  14  -7   20.70    7.30 
   3  14   7   27.80    7.30 
  -4  14   7   60.99   10.20 
   4  14  -7   39.70    7.60 
  -4 -14  -7   31.70    7.50 
   4  14   7   43.00    8.20 
  -4  14  -7   30.10    9.20 
  -5 -14  -7   -1.40    4.70 
   5  14  -7    0.50    5.90 
  -5  14   7   -1.50    6.20 
  -5  14  -7    0.20    7.40 
   5  14   7   -0.40    5.30 
   0  15  -7   10.60    6.70 
   0  15   7   -3.40    6.50 
   1  15  -7   11.70    7.00 
  -1  15   7  -11.70    6.90 
  -1  15  -7    5.40    6.60 
   1  15   7   -4.00    5.90 
  -2 -15  -7   14.00    6.10 
   2  15  -7    1.90    6.10 
  -2  15   7   -4.20    7.60 
   2  15   7   12.70    7.00 
  -2  15  -7   10.20    8.10 
   3  15  -7   21.90    7.80 
  -3 -15  -7    6.00    6.00 
   3  15   7   18.90    7.40 
   0   0   8  285.67   11.60 
   0   0  -8  295.97   11.60 
   0   0  -8  303.17   10.90 
  -1   0   8 3325.67  113.09 
  -1   0  -8 3476.45  113.09 
   1   0  -8 3342.87  113.19 
   1   0   8 3462.55  113.39 
  -1   0  -8 3348.57  113.19 
  -2   0  -8  278.07   11.40 
   2   0  -8  278.97   10.90 
  -2   0  -8  283.27   11.10 
   2   0   8  280.37   11.20 
   3   0  -8   19.50    2.30 
  -3   0  -8   21.50    2.50 
  -3   0  -8   18.00    3.00 
   3   0   8   25.00    2.70 
  -4   0  -8   36.50    4.70 
   4   0  -8   52.49    3.50 
   4   0   8   52.99    4.20 
  -4   0  -8   53.09    3.50 
  -4   0  -8   43.30    3.30 
  -5   0  -8  105.89    4.70 
   5   0  -8  109.99    5.40 
   5   0   8  115.09    6.30 
  -5   0  -8  108.99    4.80 
  -5   0  -8   97.69    7.40 
  -6   0  -8  172.28   10.60 
   6   0  -8  180.08    7.90 
  -6   0   8  180.98    9.50 
   6   0   8  183.88    8.70 
   7   0  -8   26.80    3.10 
  -7   0  -8   32.20    6.10 
  -7   0   8   36.20    5.20 
   8   0  -8   51.19    4.30 
  -8   0  -8   55.09    8.30 
  -8   0   8   50.89    6.70 
  -9   0  -8   60.19    9.00 
  -9   0   8   39.50    6.80 
 -10   0  -8   51.79    9.30 
 -10   0   8   33.10    7.00 
 -11   0  -8    3.70    7.00 
   0  -1  -8 1496.05   51.39 
   0   1  -8 1508.55   51.29 
   0   1   8 1514.95   51.39 
  -1  -1  -8 1341.27   45.90 
  -1   1   8 1344.07   45.80 
   1   1  -8 1334.47   45.70 
  -1  -1  -8 1405.36   45.90 
  -1   1  -8 1349.16   45.60 
   1   1   8 1304.27   45.90 
  -1   1  -8 1297.67   45.90 
   1  -1  -8 1341.07   45.90 
  -2  -1  -8   13.90    2.00 
  -2   1   8    8.80    2.00 
  -2  -1  -8    9.60    2.20 
   2   1  -8   12.20    1.90 
  -2   1  -8   12.00    2.10 
   2  -1  -8    9.20    1.90 
  -2   1  -8    6.70    2.00 
   2   1   8    8.40    2.00 
  -3   1   8   96.99    4.90 
   3   1  -8  108.79    4.90 
  -3  -1  -8  105.09    6.20 
  -3  -1  -8  108.69    5.10 
  -3   1  -8  102.29    6.00 
  -3   1  -8   98.59    5.40 
   3   1   8  100.59    5.40 
   3  -1  -8  101.09    5.20 
  -3   1  -8  103.89    5.50 
   4   1  -8   82.39    4.30 
  -4  -1  -8   75.59    4.20 
  -4  -1  -8   78.49    4.10 
  -4  -1  -8   70.69    6.20 
  -4   1  -8   82.49    4.80 
  -4   1  -8   89.19    6.20 
  -4   1  -8   88.09    5.00 
   4   1   8   79.89    4.90 
   4  -1  -8   84.39    4.70 
   5   1  -8  117.59    5.30 
  -5  -1  -8  126.59    8.00 
   5  -1  -8  112.09    5.80 
   5   1   8  109.19    6.10 
  -5   1  -8  113.99    5.50 
  -5   1  -8   97.49    7.40 
  -5   1  -8  113.79    5.50 
  -5  -1   8  109.59    6.30 
  -6  -1  -8  102.89    8.10 
   6   1  -8  113.09    5.20 
  -6   1  -8  124.19    8.60 
  -6   1  -8   91.49    4.00 
   6  -1  -8  104.19    5.80 
  -6  -1   8  106.29    6.80 
   6   1   8  104.39    6.20 
  -6   1  -8  112.19    4.10 
  -7  -1  -8   60.69    7.50 
   7   1  -8   59.89    3.80 
  -7   1  -8   60.39    7.70 
   7  -1  -8   59.29    4.60 
   7   1   8   45.00    4.70 
  -7  -1   8   66.79    6.50 
  -8  -1  -8   85.99    9.60 
   8   1  -8   80.59    4.90 
   8   1   8   77.99    6.10 
  -8   1  -8   78.49    9.40 
  -8  -1   8  101.79    8.70 
   8  -1  -8   81.69    5.80 
  -9  -1  -8   86.79   10.40 
  -9  -1   8   87.39    9.00 
  -9   1  -8   84.09   10.60 
 -10  -1  -8   -1.40    6.20 
 -10  -1   8    9.60    5.80 
 -10   1  -8    8.30    6.90 
 -11  -1  -8    9.50    7.30 
 -11  -1   8   -1.50    5.60 
 -11   1  -8    0.30    7.10 
   0  -2  -8   40.30    3.50 
   0   2   8   41.70    3.60 
  -1   2   8  246.68   10.80 
  -1  -2  -8  257.67   10.60 
  -1  -2  -8  252.37   10.60 
  -1   2  -8  282.67   10.30 
   1   2   8  290.27   11.00 
   1  -2  -8  268.77   10.90 
  -2   2   8  490.65   18.00 
  -2  -2  -8  492.45   17.90 
  -2  -2  -8  489.55   18.40 
   2   2   8  475.35   18.00 
  -2   2  -8  486.15   18.10 
  -2   2  -8  487.55   18.10 
   2  -2  -8  486.65   18.10 
  -3   2   8  479.45   17.80 
  -3  -2  -8  476.65   17.60 
  -3  -2  -8  463.85   18.80 
   3   2   8  475.75   18.00 
  -3   2  -8  490.95   18.30 
  -3   2  -8  503.85   18.80 
  -3   2  -8  501.35   18.40 
   3  -2  -8  490.85   18.20 
  -4  -2  -8  423.06   15.60 
  -4  -2  -8  434.26   18.00 
  -4   2   8  432.06   16.10 
  -4  -2   8  448.96   16.30 
  -4   2  -8  441.96   16.70 
   4   2   8  433.56   16.50 
  -4   2  -8  429.76   17.80 
   4  -2  -8  440.76   16.70 
  -4   2  -8  447.06   16.80 
  -5  -2  -8  110.79    7.80 
  -5   2  -8  110.39    6.20 
  -5  -2   8  128.19    6.60 
   5  -2  -8  112.99    6.20 
  -5   2  -8  116.59    6.10 
   5   2   8  111.29    6.30 
  -5   2  -8  117.79    8.00 
  -6  -2  -8  190.28   11.40 
  -6   2  -8  199.58    8.40 
   6  -2  -8  199.18    9.30 
  -6  -2   8  209.28   10.10 
  -6   2  -8  199.28   11.50 
  -6   2  -8  209.18    8.40 
   6   2   8  207.38    9.30 
  -7  -2  -8   82.19    8.50 
   7   2  -8   68.99    4.00 
   7  -2  -8   72.29    5.60 
  -7   2  -8   72.49    8.30 
   7   2   8   68.39    5.50 
  -7  -2   8   75.59    6.90 
  -8  -2  -8    8.60    5.70 
   8   2  -8   10.40    2.20 
   8   2   8   12.80    3.50 
   8  -2  -8    9.60    3.60 
  -8   2  -8    8.30    5.90 
  -8  -2   8   15.10    4.90 
  -9  -2  -8   66.99    9.40 
   9   2   8   65.09    6.80 
  -9  -2   8   49.80    7.30 
  -9   2  -8   60.79    9.30 
 -10  -2  -8   18.90    7.10 
 -10   2  -8   14.20    7.20 
 -10  -2   8    6.70    5.60 
 -11  -2  -8   28.60    8.30 
 -11  -2   8   21.40    6.50 
 -11   2  -8   16.20    8.10 
   0   3   8  969.70   34.00 
   0  -3  -8  962.50   34.00 
  -1   3   8   13.10    2.60 
  -1  -3  -8   15.20    2.50 
  -1  -3  -8   14.50    2.50 
   1  -3  -8   15.30    2.60 
   1   3   8   14.20    2.60 
  -1   3  -8   17.50    2.10 
  -2  -3  -8  168.98    7.50 
  -2  -3  -8  166.78    8.00 
  -2   3   8  163.88    7.90 
  -2   3  -8  164.28    8.30 
   2   3   8  168.98    7.90 
  -2   3  -8  171.98    7.70 
   2  -3  -8  163.18    7.90 
  -3  -3  -8   34.90    4.20 
  -3  -3  -8   38.40    3.30 
  -3   3   8   26.60    3.30 
   3  -3  -8   44.90    4.30 
   3   3   8   44.10    3.90 
  -3   3  -8   37.80    4.00 
  -3   3  -8   40.40    4.30 
  -4   3   8  308.47   12.30 
  -4  -3  -8  305.17   13.60 
  -4  -3  -8  317.57   11.40 
  -4   3  -8  304.27   12.80 
   4   3   8  294.77   12.20 
  -4   3  -8  284.97   13.50 
  -4   3  -8  307.57   12.50 
   4  -3  -8  290.87   12.70 
  -4  -3   8  297.47   11.70 
  -5   3   8  150.88    7.00 
  -5  -3  -8  168.58    9.50 
  -5   3  -8  156.68    9.40 
   5  -3  -8  151.08    8.00 
   5   3   8  159.18    7.70 
  -5  -3   8  143.59    7.40 
  -5   3  -8  148.09    7.70 
  -5   3  -8  153.48    7.60 
  -6  -3  -8  429.36   19.90 
  -6   3  -8  474.25   20.60 
   6   3   8  454.25   17.80 
  -6   3  -8  465.95   17.50 
  -6  -3   8  468.05   18.40 
  -6   3  -8  466.85   17.40 
   6  -3  -8  463.65   18.20 
  -7  -3  -8   21.30    5.60 
   7  -3  -8   20.20    3.90 
  -7   3  -8   23.60    6.10 
  -7   3  -8   31.90    2.80 
  -7  -3   8   26.40    4.60 
   7   3   8   28.60    3.90 
  -7   3  -8   25.80    2.80 
  -8  -3  -8  102.79   10.40 
   8   3   8  103.49    6.70 
  -8   3  -8   97.19   10.40 
   8  -3  -8   97.29    7.50 
  -8  -3   8  104.09    8.60 
  -9  -3  -8   11.80    6.30 
  -9   3  -8   21.50    7.00 
  -9  -3   8   20.60    5.60 
 -10  -3  -8   31.50    8.20 
 -10   3  -8   35.80    8.60 
 -10  -3   8   43.70    7.00 
 -11  -3  -8   25.40    8.70 
 -11   3  -8   24.90    8.40 
 -11  -3   8   31.70    7.10 
   0  -4  -8    5.10    2.30 
   0   4   8    3.70    2.50 
  -1  -4  -8 1257.17   44.70 
  -1   4   8 1253.67   45.00 
   1  -4  -8 1295.47   45.10 
  -1   4  -8 1310.37   45.20 
  -1   4  -8 1318.77   43.90 
   1   4   8 1287.17   45.00 
  -2  -4  -8  253.57   10.70 
  -2   4   8  239.58   11.30 
  -2  -4  -8  248.68   11.10 
  -2   4  -8  261.67   11.50 
  -2   4  -8  250.37   10.70 
   2   4   8  260.57   11.10 
   2  -4  -8  258.27   11.30 
  -3  -4  -8  593.44   22.10 
  -3   4   8  577.64   22.70 
  -3  -4  -8  598.54   23.40 
  -3   4  -8  633.14   23.20 
   3  -4  -8  643.54   23.20 
   3   4   8  621.34   22.80 
  -3   4  -8  622.04   23.30 
  -4  -4  -8  368.16   16.10 
  -4  -4  -8  372.56   13.80 
  -4   4   8  379.26   15.10 
  -4   4  -8  384.06   16.10 
  -4   4  -8  364.76   15.60 
  -4  -4   8  383.16   13.90 
   4   4   8  361.96   14.90 
   4  -4  -8  369.16   15.50 
  -5  -4  -8   34.20    5.00 
  -5   4   8   34.80    3.80 
  -5   4  -8   40.00    5.60 
  -5   4  -8   37.10    4.40 
  -5  -4   8   40.80    3.80 
   5  -4  -8   39.30    4.50 
   5   4   8   38.00    4.10 
  -5   4  -8   36.30    4.20 
  -6   4   8   80.19    4.90 
  -6  -4  -8   58.19    7.10 
  -6   4  -8   68.79    5.10 
   6   4   8   79.59    5.50 
   6  -4  -8   77.09    5.80 
  -6   4  -8   83.69    8.10 
  -6   4  -8   75.69    5.70 
  -6  -4   8   76.19    5.50 
  -7  -4  -8  267.47   14.60 
  -7   4  -8  258.17   11.30 
  -7  -4   8  267.77   12.60 
  -7   4  -8  256.57   14.80 
   7   4   8  253.17   11.70 
   7  -4  -8  300.57   14.80 
  -7   4  -8  248.98   11.30 
  -8  -4  -8   72.79    9.00 
  -8   4  -8   41.80    8.00 
  -8  -4   8   53.89    6.50 
   8   4   8   69.69    5.70 
  -8   4  -8   52.79    3.30 
  -9  -4  -8   64.79    9.20 
  -9  -4   8   54.79    7.20 
  -9   4  -8   63.49    9.50 
 -10  -4  -8   43.70    8.80 
 -10   4  -8   43.90    9.00 
 -10  -4   8   33.50    6.60 
 -11  -4  -8   -3.00    6.10 
 -11   4  -8   -6.00    6.60 
 -11  -4   8    2.10    5.20 
   0   5   8  511.15   19.90 
   0  -5  -8  502.95   19.60 
   0   5  -8  503.15   19.70 
  -1   5   8   71.09    5.80 
  -1  -5  -8   74.69    5.70 
  -1   5  -8   64.69    4.30 
   1   5   8   59.69    5.40 
   1  -5  -8   66.49    5.60 
  -1   5  -8   61.19    5.60 
  -2  -5  -8  597.94   23.50 
  -2  -5  -8  620.04   24.00 
  -2   5   8  577.74   24.00 
   2  -5  -8  687.33   24.50 
   2   5   8  666.43   24.20 
  -2   5  -8  666.63   24.70 
  -2   5  -8  667.33   23.60 
  -3  -5  -8  300.77   12.70 
  -3   5   8  312.67   13.70 
  -3  -5  -8  307.77   13.80 
  -3   5  -8  327.77   13.70 
   3  -5  -8  329.27   13.80 
   3   5   8  308.17   13.40 
  -3   5  -8  294.67   13.80 
  -4   5   8  181.08    9.10 
  -4  -5  -8  181.98    7.60 
  -4  -5  -8  174.88    9.60 
   4   5   8  174.08    8.90 
  -4  -5   8  166.18    7.20 
  -4   5  -8  154.08    9.40 
  -4   5  -8  172.48    9.60 
   4  -5  -8  164.08    9.10 
  -5  -5  -8  190.08   10.70 
  -5   5   8  196.78    9.40 
  -5   5  -8  178.48    9.70 
  -5   5  -8  197.88   10.90 
   5   5   8  195.28    9.40 
   5  -5  -8  180.18    9.70 
  -5  -5   8  196.08    8.60 
  -6   5   8  215.28   10.20 
  -6  -5  -8  221.08   12.50 
  -6   5  -8  218.48   10.90 
   6   5   8  226.18   10.60 
  -6   5  -8  234.58   11.10 
  -6  -5   8  226.08   10.40 
  -6   5  -8  235.88   12.90 
  -7   5   8   46.30    4.10 
  -7  -5  -8   63.49    8.30 
  -7   5  -8   54.39    5.40 
   7   5   8   63.19    5.60 
  -7   5  -8   54.39    5.40 
  -7   5  -8   43.50    7.70 
  -7  -5   8   69.29    6.30 
  -8  -5  -8   63.59    8.60 
  -8   5  -8   49.60    8.40 
   8   5   8   43.80    5.10 
  -8  -5   8   40.40    5.80 
  -8   5  -8   46.50    4.40 
  -9  -5  -8   47.20    8.80 
  -9   5  -8   30.00    8.10 
  -9  -5   8   36.40    6.30 
 -10  -5  -8   33.60    8.10 
 -10  -5   8   32.10    6.50 
 -10   5  -8   19.80    7.80 
 -11   5  -8    7.50    7.90 
 -11  -5   8    7.40    5.60 
   0   6  -8 1415.46   49.99 
   0   6   8 1411.46   49.99 
   0  -6  -8 1402.86   49.70 
   1   6  -8  108.09    7.00 
  -1   6   8  125.89    7.70 
  -1  -6  -8  122.09    6.90 
   1   6   8   87.09    6.90 
   1  -6  -8   95.29    7.00 
  -1   6  -8   86.89    7.10 
  -2  -6  -8   71.89    5.30 
  -2   6   8   65.49    6.10 
   2   6  -8   59.79    5.50 
  -2  -6  -8   60.99    5.70 
  -2   6  -8   78.39    5.20 
   2  -6  -8   72.09    6.20 
  -2   6  -8   75.09    6.60 
   2   6   8   80.09    6.50 
  -3   6   8  347.37   15.30 
  -3  -6  -8  332.67   15.00 
  -3  -6  -8  357.96   14.10 
   3   6   8  339.87   14.80 
   3  -6  -8  351.16   15.20 
  -3   6  -8  337.77   15.40 
  -3   6  -8  340.47   14.60 
  -4   6   8  255.37   12.40 
  -4  -6  -8  262.27   10.60 
  -4  -6  -8  264.77   12.80 
   4   6   8  268.37   12.10 
  -4  -6   8  247.58   10.00 
  -4   6  -8  266.87   12.60 
  -4   6  -8  243.58   12.40 
  -5   6   8  231.08   11.30 
  -5  -6  -8  233.68   12.30 
   5   6   8  227.78   11.00 
  -5  -6   8  227.08    9.70 
  -5   6  -8  221.48   12.50 
  -5   6  -8  224.08   11.80 
  -6  -6  -8  102.19    9.10 
  -6   6   8  105.69    6.90 
  -6   6  -8   94.19    7.60 
  -6   6  -8   99.29    9.40 
  -6  -6   8   89.79    6.20 
   6   6   8   97.19    7.00 
  -7  -6  -8   69.09    8.70 
  -7   6   8   66.79    5.50 
  -7   6  -8   57.29    6.00 
  -7  -6   8   56.99    5.90 
  -7   6  -8   50.59    6.00 
   7   6   8   50.69    5.70 
  -7   6  -8   42.30    7.90 
  -8  -6  -8   57.59    8.60 
  -8   6  -8   70.89    9.60 
  -8   6  -8   68.19    6.30 
  -8  -6   8   74.09    7.00 
   8   6   8   74.49    6.70 
  -9  -6  -8   12.00    6.30 
  -9   6  -8   12.60    7.20 
  -9  -6   8   20.40    5.20 
 -10  -6  -8   14.20    7.20 
 -10   6  -8    0.90    6.90 
 -10  -6   8   -5.50    4.20 
   0   7  -8 3393.16  120.09 
   0  -7  -8 3654.53  120.19 
   0   7   8 3554.84  120.29 
  -1  -7  -8  318.77   14.70 
   1   7  -8  319.07   15.00 
  -1   7   8  334.37   15.50 
  -1   7  -8  360.66   15.90 
   1   7   8  363.16   15.60 
   1  -7  -8  373.16   15.60 
  -2  -7  -8   86.49    6.90 
  -2   7   8  107.49    7.90 
  -2  -7  -8  101.79    6.60 
   2   7  -8   96.39    7.30 
  -2   7  -8  113.59    8.00 
   2   7   8  116.89    7.70 
   2  -7  -8  112.89    7.80 
  -3  -7  -8   17.30    4.20 
  -3  -7  -8   17.60    3.20 
   3   7  -8   11.70    3.70 
  -3   7   8   16.30    4.20 
  -3   7  -8   17.60    4.40 
   3   7   8   15.80    3.90 
   4   7  -8   77.69    6.40 
  -4  -7  -8   74.59    5.30 
  -4  -7  -8   75.99    7.10 
  -4   7   8   80.89    7.20 
  -4   7  -8   71.79    6.80 
  -4   7  -8   76.09    7.30 
  -4  -7   8   76.59    4.30 
   4   7   8   88.69    7.10 
  -5  -7  -8  339.67   12.90 
  -5   7   8  356.16   15.90 
  -5  -7  -8  345.37   16.50 
   5   7  -8  347.97   15.00 
  -5   7  -8  331.17   16.30 
  -5  -7   8  349.57   13.70 
  -5   7  -8  342.87   16.40 
   5   7   8  358.86   15.50 
   6   7  -8  127.39    7.90 
  -6   7   8  121.99    8.50 
  -6  -7  -8  135.49   10.40 
  -6   7  -8  138.39    9.50 
   6   7   8  133.19    8.60 
  -6  -7   8  117.99    7.20 
  -6   7  -8  131.99   10.10 
  -7   7   8   83.39    6.80 
  -7  -7  -8   74.69    8.70 
   7   7  -8   82.59    6.40 
  -7   7  -8   69.69    7.10 
  -7   7  -8   70.99    7.10 
  -7  -7   8   70.59    6.30 
   7   7   8   71.69    6.80 
  -7   7  -8   55.39    8.50 
  -8  -7  -8   27.20    6.90 
  -8   7   8   28.40    4.90 
   8   7   8   24.70    5.60 
  -8  -7   8   23.40    4.90 
  -8   7  -8   24.70    5.00 
  -8   7  -8   28.90    7.60 
  -9  -7  -8   18.90    6.80 
  -9  -7   8   16.90    5.80 
  -9   7  -8   22.70    7.80 
 -10  -7  -8   40.80    9.20 
 -10   7  -8   38.10    9.40 
   0   8  -8  511.45   21.60 
   0  -8  -8  525.55   21.30 
   0   8   8  511.75   21.70 
  -1   8   8   11.80    4.60 
   1   8  -8   12.60    4.10 
  -1  -8  -8   15.50    4.20 
   1   8   8   15.00    4.30 
  -1   8  -8   15.60    4.50 
  -2  -8  -8  108.89    7.20 
  -2  -8  -8  108.69    7.60 
   2   8  -8  116.89    8.00 
  -2   8   8  121.89    8.80 
   2   8   8  116.39    8.30 
  -2   8  -8  120.59    8.80 
  -2  -8   8  114.69    5.20 
  -3   8   8    6.10    4.20 
   3   8  -8    5.30    3.40 
  -3  -8  -8    7.60    3.70 
  -3  -8  -8    6.10    2.90 
   3   8   8    4.80    4.00 
  -3   8  -8    9.90    4.30 
  -3  -8   8    7.10    1.70 
  -4  -8  -8  162.38   10.40 
  -4  -8  -8  184.88    9.20 
   4   8  -8  179.18   10.10 
  -4   8   8  180.78   11.10 
  -4  -8   8  177.48    7.80 
   4   8   8  183.58   10.70 
  -4   8  -8  188.48   11.70 
  -5  -8  -8   41.60    6.40 
  -5   8   8   35.70    6.00 
   5   8  -8   40.70    5.20 
  -5  -8  -8   38.40    3.50 
  -5  -8   8   38.30    3.80 
  -5   8  -8   51.49    6.90 
   5   8   8   36.80    5.70 
   6   8  -8   21.30    4.50 
  -6   8   8   14.40    4.70 
  -6  -8  -8   21.70    5.60 
  -6   8  -8   13.20    5.10 
  -6  -8   8   17.40    3.40 
  -6   8  -8   16.60    5.90 
   6   8   8   18.70    4.70 
  -7  -8  -8   33.80    6.80 
   7   8  -8   27.30    4.80 
  -7   8   8   34.30    5.90 
  -7   8  -8   29.10    7.10 
  -7   8  -8   24.80    5.60 
   7   8   8   24.90    5.20 
  -8  -8  -8   22.50    7.10 
  -8   8   8   14.50    4.60 
  -8   8  -8   23.70    7.40 
  -8   8  -8   21.70    5.50 
  -9  -8  -8    9.50    6.50 
  -9   8  -8    5.80    6.80 
   0   9  -8   12.60    4.40 
   0   9   8   11.10    4.50 
  -1   9   8   73.19    7.80 
   1   9  -8   75.89    7.50 
   1   9   8   76.49    7.60 
  -1   9  -8   93.79    8.40 
  -2  -9  -8    8.20    3.60 
  -2  -9  -8    4.80    4.00 
  -2   9   8    1.90    4.10 
   2   9  -8    3.10    3.80 
   2   9   8    6.90    4.30 
  -2  -9   8    5.40    1.90 
  -2   9  -8    7.70    4.40 
  -3  -9  -8  149.99    8.70 
  -3   9   8  155.08   10.60 
   3   9  -8  153.48    9.60 
  -3  -9  -8  170.88   10.10 
   3   9   8  164.28   10.70 
  -3   9  -8  159.68   10.70 
  -3  -9   8  147.39    6.90 
   4   9  -8    7.40    4.00 
  -4  -9  -8    8.80    3.30 
  -4  -9  -8   14.30    5.00 
  -4   9   8   10.90    4.80 
  -4  -9   8   15.20    3.50 
  -4   9  -8    9.20    4.80 
   4   9   8    9.30    4.80 
  -5  -9  -8   23.80    5.40 
  -5  -9  -8   22.10    3.40 
  -5   9   8   22.90    5.30 
   5   9  -8   23.70    5.00 
  -5   9  -8   32.00    6.50 
   5   9   8   12.90    4.90 
   6   9  -8   10.60    4.50 
  -6  -9  -8   11.70    5.80 
  -6   9   8   15.70    5.10 
   6   9   8    9.20    4.70 
  -6   9  -8   15.50    5.80 
   7   9  -8    6.90    5.90 
  -7   9   8   10.70    5.10 
  -7  -9  -8    7.60    5.30 
  -7   9  -8    9.40    5.40 
   7   9   8   14.80    4.90 
  -8  -9  -8    9.60    6.00 
  -8   9   8    7.60    4.90 
  -8   9  -8   10.70    5.20 
  -9  -9  -8   29.40    8.10 
   0  10   8   77.49    8.10 
   0  10  -8   58.09    7.40 
   1  10  -8  317.07   15.90 
  -1  10   8  320.47   16.40 
  -1  10  -8  315.47   16.30 
   1  10   8  300.57   16.00 
  -2 -10  -8   70.59    7.50 
  -2  10   8   69.99    8.40 
   2  10  -8   64.29    7.40 
  -2 -10   8   72.19    4.50 
   2  10   8   67.79    7.80 
  -2  10  -8   66.99    8.00 
  -3 -10  -8    3.20    3.30 
  -3 -10  -8    4.10    4.40 
  -3  10   8   -0.20    4.70 
   3  10  -8    6.10    4.80 
  -3  10  -8    2.20    4.70 
   3  10   8   -2.90    4.00 
  -4 -10  -8   -1.10    3.10 
  -4 -10  -8   -2.70    4.10 
  -4  10   8   -0.20    4.70 
   4  10  -8    0.90    4.40 
   4  10   8    3.80    4.40 
  -4  10  -8    3.20    5.30 
  -5  10   8    4.30    4.80 
  -5 -10  -8   14.40    5.20 
   5  10  -8    5.70    4.60 
  -5  10  -8   12.30    6.00 
   5  10   8   11.40    5.30 
  -6  10   8   28.00    6.00 
  -6 -10  -8   28.40    6.60 
   6  10  -8   27.00    5.70 
  -6  10  -8   11.70    5.60 
   6  10   8   17.80    5.60 
  -7  10   8    4.80    5.50 
  -7 -10  -8   -4.80    5.40 
   7  10   8    4.50    4.80 
  -7  10  -8   -0.70    5.00 
  -8 -10  -8   16.40    7.00 
  -8  10   8   23.00    5.90 
  -8  10  -8   33.50    7.00 
   0  11   8  257.87   15.60 
   0  11  -8  284.97   15.50 
   1  11  -8   86.29    9.00 
  -1  11   8   80.49    9.20 
   1  11   8   80.69    9.20 
  -1  11  -8   72.69    8.70 
  -2 -11  -8   39.80    6.00 
   2  11  -8   33.90    6.30 
  -2  11   8   16.10    6.70 
  -2  11  -8   24.30    6.50 
   2  11   8   21.00    6.10 
   3  11  -8   22.60    5.70 
  -3  11   8   15.50    6.00 
  -3 -11  -8   17.60    5.30 
   3  11   8   21.50    6.00 
  -3  11  -8   20.20    6.30 
  -4 -11  -8   52.69    7.40 
   4  11  -8   57.29    7.60 
  -4  11   8   63.19    8.50 
   4  11   8   66.09    8.30 
  -4  11  -8   61.39    8.60 
   5  11  -8    9.50    5.10 
  -5  11   8   11.10    5.50 
  -5 -11  -8   14.60    5.40 
  -5  11  -8   13.00    6.80 
   5  11   8    6.40    5.40 
  -6  11   8   11.20    6.10 
   6  11  -8   15.30    5.20 
  -6 -11  -8   12.50    5.60 
  -6  11  -8   12.70    6.30 
   6  11   8   -0.30    5.00 
  -7 -11  -8    0.20    5.80 
  -7  11   8    4.00    5.90 
   7  11   8    8.50    5.50 
  -7  11  -8   -3.00    5.50 
  -8 -11  -8    5.10    6.40 
  -8  11  -8    4.00    6.40 
   0  12  -8    6.00    5.50 
   0  12   8    6.50    5.80 
  -1  12   8   19.50    7.20 
   1  12  -8   34.70    7.00 
  -1  12  -8   28.50    7.00 
   1  12   8   14.80    6.30 
  -2 -12  -8   13.00    4.90 
  -2  12   8   11.30    6.30 
   2  12  -8    0.10    5.90 
  -2  12  -8    3.10    5.70 
   2  12   8    0.00    5.40 
  -3 -12  -8   18.00    6.00 
   3  12  -8   15.50    6.80 
  -3  12   8   29.10    7.20 
  -3  12  -8   11.00    7.20 
   3  12   8   18.70    6.30 
  -4 -12  -8    4.20    5.30 
  -4  12   8   10.00    6.90 
   4  12  -8    8.50    5.30 
  -4  12  -8    3.90    5.80 
   4  12   8   14.40    5.80 
  -5  12   8   15.40    6.20 
  -5 -12  -8   21.60    6.80 
   5  12  -8   23.30    6.50 
   5  12   8   23.00    6.50 
  -5  12  -8   20.00    7.50 
   6  12  -8    7.90    5.50 
  -6  12   8    8.30    6.30 
  -6 -12  -8   11.30    6.20 
   6  12   8   15.60    6.20 
  -6  12  -8   10.10    7.10 
  -7 -12  -8   26.70    7.60 
  -7  12   8   40.20    7.90 
  -7  12  -8   29.30    8.20 
   0  13   8   -5.60    5.40 
   0  13  -8   10.30    6.10 
   1  13  -8   26.10    7.50 
  -1  13   8   12.40    6.70 
  -1  13  -8   19.60    6.40 
   1  13   8   11.60    6.40 
  -2 -13  -8   33.80    6.60 
   2  13  -8   40.40    7.80 
  -2  13   8   39.80    8.40 
   2  13   8   34.00    8.10 
  -2  13  -8   45.20    8.50 
  -3  13   8    8.10    7.30 
   3  13  -8   13.70    6.80 
  -3 -13  -8   17.20    5.90 
   3  13   8    3.50    5.60 
  -3  13  -8   -0.50    6.10 
  -4 -13  -8   11.50    5.90 
   4  13  -8   20.10    6.50 
  -4  13   8    7.50    7.00 
  -4  13  -8    4.50    7.00 
   4  13   8    5.90    6.40 
  -5 -13  -8    2.20    5.90 
   5  13  -8    8.40    5.90 
  -5  13   8    3.50    6.10 
  -5  13  -8    8.10    7.30 
   5  13   8    1.80    5.40 
   6  13  -8   33.60   10.60 
  -6 -13  -8   24.20    7.10 
  -6  13   8   20.90    7.00 
  -6  13  -8   34.60    8.00 
   6  13   8   25.10    7.10 
   0  14  -8   -3.20    6.40 
   0  14   8   11.50    7.50 
   1  14  -8   19.40    7.20 
  -1  14   8   27.30    8.00 
  -1  14  -8   21.10    7.30 
   1  14   8   24.80    7.60 
  -2 -14  -8    9.90    5.30 
  -2  14   8    7.90    7.50 
   2  14  -8   12.10    6.60 
   2  14   8   26.60    7.30 
  -2  14  -8   13.40    6.90 
  -3 -14  -8   30.70    7.40 
  -3  14   8   24.80    7.90 
   3  14  -8   23.30    6.80 
  -3  14  -8   22.00    7.60 
   3  14   8   28.20    7.70 
   4  14  -8   17.60    6.60 
  -4 -14  -8   22.80    6.50 
  -4  14   8   33.60    8.90 
   4  14   8   22.20    7.10 
  -4  14  -8   20.30    7.80 
  -5  14   8   14.30    7.20 
   5  14  -8    3.70    6.50 
  -5 -14  -8    2.10    6.00 
   5  14   8    6.30    7.00 
  -5  14  -8   14.30    9.20 
   0  15   8   -6.80    6.30 
   0  15  -8   14.90    7.90 
  -1  15   8    4.20    8.10 
   1  15  -8   22.40    7.50 
   1  15   8    4.80    7.60 
  -1  15  -8    7.30    6.50 
  -2 -15  -8    8.40    5.90 
   2  15  -8   -0.80    6.00 
   2  15   8   12.70    7.10 
  -3 -15  -8    1.20    6.00 
   3  15  -8    5.10    6.10 
   3  15   8    0.10    7.10 
   0   0   9   -3.70    1.80 
   0   0  -9    3.60    1.70 
   0   0  -9    0.90    1.10 
  -1   0  -9  156.38    7.10 
   1   0  -9  133.99    6.80 
  -1   0  -9  146.89    6.80 
  -1   0   9  166.98    7.20 
   2   0   9  658.93   23.60 
  -2   0  -9  642.44   23.50 
  -2   0  -9  655.23   23.70 
   2   0  -9  643.84   23.30 
  -3   0  -9  181.98    8.90 
   3   0   9  177.98    8.30 
   3   0  -9  180.68    8.00 
  -3   0  -9  195.98    8.30 
  -4   0  -9   21.40    2.70 
   4   0   9   25.10    3.10 
   4   0  -9   19.50    2.60 
  -4   0  -9   15.60    3.70 
  -4   0  -9   20.00    2.60 
  -5   0  -9   49.00    3.20 
   5   0  -9   46.90    3.70 
   5   0   9   39.50    4.10 
  -5   0  -9   40.80    3.10 
  -5   0  -9   48.00    5.40 
  -6   0  -9   77.99    7.70 
   6   0   9   64.79    5.50 
   6   0  -9   64.59    4.60 
   7   0  -9    2.90    2.40 
  -7   0  -9    0.50    4.50 
   8   0  -9    0.00    2.40 
  -8   0  -9   -2.50    5.10 
  -9   0  -9   -0.10    5.50 
 -10   0  -9   29.70    8.10 
 -11   0  -9    3.60    7.20 
   0   1   9  307.37   12.20 
   0   1  -9  293.57   12.00 
   0  -1  -9  316.17   12.20 
  -1   1   9  310.87   11.90 
  -1  -1  -9  301.57   11.90 
   1   1  -9  316.67   11.80 
  -1  -1  -9  313.97   11.70 
   1  -1  -9  279.17   11.90 
  -1   1  -9  293.67   11.40 
  -1   1  -9  280.97   11.80 
   1   1   9  281.07   11.80 
  -2  -1  -9  441.46   17.80 
  -2  -1  -9  439.26   17.50 
   2   1  -9  456.25   17.30 
  -2   1   9  450.35   17.40 
  -2   1  -9  508.85   17.80 
  -2   1  -9  515.15   18.00 
   2  -1  -9  493.45   17.70 
   2   1   9  489.25   17.80 
   3   1  -9   86.09    4.60 
  -3   1   9   84.49    4.80 
  -3  -1  -9   76.59    4.80 
  -3  -1  -9   76.79    5.50 
  -3   1  -9   81.89    5.60 
   3  -1  -9   93.89    5.10 
  -3   1  -9   91.69    5.30 
   3   1   9   99.49    5.30 
  -4  -1  -9 1023.50   37.90 
  -4  -1  -9 1060.89   35.90 
   4   1  -9 1055.39   35.90 
   4   1   9 1031.60   36.70 
  -4   1  -9 1024.30   36.50 
   4  -1  -9 1048.60   36.50 
  -4   1  -9 1046.00   37.90 
  -4   1  -9 1042.60   36.50 
   5   1  -9  129.39    6.10 
  -5  -1  -9  122.69    5.40 
  -5  -1  -9  125.69    8.40 
  -5  -1  -9  126.99    5.40 
   5  -1  -9  131.29    6.50 
   5   1   9  130.99    6.80 
  -5   1  -9  127.89    8.40 
  -5   1  -9  128.59    6.30 
  -5   1  -9  132.09    6.20 
   6   1  -9  533.25   19.20 
  -6  -1  -9  517.15   22.40 
   6   1   9  513.05   20.10 
  -6   1  -9  536.05   18.50 
   6  -1  -9  531.45   19.60 
  -6   1  -9  522.85   18.40 
  -6   1  -9  516.45   22.30 
  -6  -1   9  527.55   20.60 
   7   1  -9  203.28    8.80 
  -7  -1  -9  208.68   12.60 
   7  -1  -9  198.88    9.50 
   7   1   9  204.58    9.90 
  -7   1  -9  192.78   12.40 
  -7  -1   9  205.18   10.90 
  -8  -1  -9  128.59   11.30 
   8   1  -9  102.09    5.80 
  -8   1  -9   86.69   10.00 
  -8  -1   9  115.09    8.70 
   8  -1  -9   88.09    6.50 
   8   1   9   80.79    6.70 
  -9  -1  -9    7.10    6.20 
  -9  -1   9    4.60    4.60 
  -9   1  -9    6.90    6.40 
 -10  -1  -9   50.49    9.40 
 -10   1  -9   55.79    9.60 
 -10  -1   9   53.49    8.00 
 -11  -1  -9   35.20    9.10 
 -11   1  -9   25.00    8.50 
   0  -2  -9   59.59    4.10 
   0   2   9   55.59    4.20 
  -1  -2  -9  218.98    9.60 
  -1  -2  -9  225.78    9.50 
  -1   2   9  232.68    9.70 
   1   2   9  247.58   10.00 
   1  -2  -9  217.28    9.60 
  -1   2  -9  223.28    9.10 
  -1   2  -9  226.38    9.70 
  -2  -2  -9   32.50    3.60 
  -2   2   9   30.10    3.20 
  -2  -2  -9   32.50    3.20 
   2   2   9   32.60    3.30 
  -2   2  -9   36.20    3.40 
   2  -2  -9   29.60    3.20 
  -2   2  -9   35.00    3.40 
  -3   2   9  720.03   25.50 
  -3  -2  -9  705.03   26.50 
  -3  -2  -9  718.53   25.30 
  -3   2  -9  683.03   25.90 
  -3   2  -9  742.23   25.90 
   3  -2  -9  693.83   25.70 
   3   2   9  698.83   25.60 
  -3   2  -9  721.63   26.30 
  -4   2   9  191.08    8.20 
  -4  -2  -9  194.28    9.90 
  -4  -2  -9  195.38    7.90 
  -4   2  -9  184.18    8.60 
  -4   2  -9  195.68    8.90 
   4   2   9  182.18    8.60 
   4  -2  -9  158.68    8.40 
  -4   2  -9  184.18    9.70 
  -5  -2  -9   34.00    2.20 
  -5  -2  -9   32.20    5.00 
  -5  -2  -9   38.40    2.30 
  -5   2  -9   42.30    3.80 
   5  -2  -9   48.90    4.30 
  -5   2  -9   45.40    4.10 
  -5  -2   9   51.99    4.40 
  -5   2  -9   38.00    5.40 
   5   2   9   38.80    4.00 
  -6  -2  -9   60.89    7.00 
  -6   2  -9   82.89    5.00 
   6  -2  -9   76.29    5.30 
   6   2   9   68.69    5.60 
  -6   2  -9   59.89    7.30 
  -6  -2   9   74.79    6.00 
  -6   2  -9   75.19    4.70 
   7   2  -9  127.59    6.50 
  -7  -2  -9  140.99   10.40 
   7  -2  -9  139.79    7.90 
  -7   2  -9  137.19   10.40 
   7   2   9  147.59    7.90 
  -7  -2   9  157.18    9.00 
  -8  -2  -9  214.98   14.10 
   8   2  -9  233.18    9.90 
   8  -2  -9  236.38   11.30 
  -8   2  -9  232.48   14.70 
   8   2   9  234.78   11.40 
  -8  -2   9  236.48   12.60 
  -9  -2  -9   57.19    9.00 
  -9  -2   9   50.59    7.30 
  -9   2  -9   43.20    8.50 
   9   2   9   70.69    6.90 
 -10  -2  -9    7.50    6.90 
 -10   2  -9   22.00    7.80 
 -10  -2   9   20.00    5.80 
 -11  -2  -9   15.90    7.60 
 -11  -2   9    9.00    5.90 
 -11   2  -9   15.90    8.10 
   0   3   9  126.69    6.80 
   0  -3  -9  129.59    6.70 
  -1  -3  -9  338.07   13.30 
  -1  -3  -9  342.37   13.40 
  -1   3   9  336.77   13.50 
   1   3   9  317.57   13.30 
   1  -3  -9  319.17   13.30 
  -1   3  -9  324.27   12.40 
  -2  -3  -9 1103.99   38.20 
  -2   3   9 1079.29   38.40 
  -2  -3  -9 1083.49   38.60 
  -2   3  -9 1048.30   38.70 
   2   3   9 1083.09   38.40 
   2  -3  -9 1117.59   38.60 
  -2   3  -9 1132.29   38.30 
  -3   3   9  574.64   22.30 
  -3  -3  -9  578.04   23.00 
  -3  -3  -9  597.14   21.90 
  -3   3  -9  608.94   22.80 
   3  -3  -9  629.94   22.70 
  -3   3  -9  584.14   22.70 
  -3   3  -9  630.54   22.50 
   3   3   9  618.14   22.50 
  -4  -3  -9  299.07   13.70 
  -4  -3  -9  282.87   11.50 
  -4   3   9  280.87   12.20 
  -4  -3   9  301.57   11.50 
  -4   3  -9  286.67   13.40 
  -4   3  -9  317.67   12.80 
  -4   3  -9  323.67   13.20 
   4   3   9  312.67   12.60 
   4  -3  -9  304.67   12.90 
  -5   3   9  580.84   20.80 
  -5  -3  -9  575.44   23.30 
  -5  -3  -9  494.95   19.10 
  -5  -3  -9  556.04   19.20 
  -5   3  -9  593.64   23.30 
  -5  -3   9  565.04   20.90 
  -5   3  -9  612.94   21.90 
   5   3   9  595.14   21.50 
   5  -3  -9  566.74   21.60 
  -5   3  -9  580.64   21.40 
  -6  -3  -9   45.30    6.40 
  -6   3  -9   52.59    4.50 
   6   3   9   52.29    4.80 
  -6   3  -9   46.20    4.30 
  -6   3  -9   49.70    6.70 
   6  -3  -9   55.29    5.20 
  -6  -3   9   54.19    5.10 
  -7  -3  -9  200.68   12.70 
  -7   3  -9  219.78    9.00 
  -7   3  -9  215.58   13.10 
  -7  -3   9  204.38   10.90 
  -7   3  -9  222.78    9.10 
   7   3   9  205.28   10.20 
   7  -3  -9  200.38   10.40 
  -8  -3  -9  137.19   12.20 
   8  -3  -9  160.28   10.70 
  -8  -3   9  141.69    9.60 
  -8   3  -9  142.29   12.50 
   8   3   9  141.79    8.40 
  -9  -3  -9   53.39    8.90 
  -9  -3   9   63.79    7.40 
  -9   3  -9   62.19    9.40 
 -10  -3  -9   19.10    7.50 
 -10   3  -9   13.20    7.50 
 -10  -3   9   22.30    6.10 
 -11  -3  -9   19.70    8.70 
 -11  -3   9   19.00    6.30 
 -11   3  -9   15.60    8.10 
   0  -4  -9  127.09    7.00 
   0   4   9  126.99    7.20 
  -1  -4  -9  457.95   18.00 
  -1   4   9  450.45   18.10 
   1   4   9  481.65   18.20 
  -1   4  -9  455.45   18.30 
  -1   4  -9  476.35   17.00 
   1  -4  -9  455.75   18.10 
  -2  -4  -9  601.34   22.30 
  -2   4   9  566.44   22.10 
  -2  -4  -9  582.34   21.80 
   2  -4  -9  581.54   22.40 
  -2   4  -9  588.54   21.70 
   2   4   9  597.24   22.10 
  -2   4  -9  580.14   22.50 
  -3  -4  -9  177.98    8.00 
  -3  -4  -9  183.58    9.10 
  -3   4   9  171.98    8.70 
   3  -4  -9  158.68    8.50 
  -3   4  -9  160.38    8.70 
   3   4   9  153.78    8.40 
  -3   4  -9  147.79    8.40 
  -4  -4  -9   91.69    4.80 
  -4   4   9   78.89    5.70 
  -4  -4  -9   89.59    6.70 
  -4   4  -9   84.79    6.50 
  -4  -4   9   71.89    4.30 
  -4   4  -9   91.29    7.10 
   4  -4  -9   82.29    6.30 
   4   4   9   84.89    5.80 
  -5  -4  -9  144.99    5.50 
  -5  -4  -9  142.99    9.20 
  -5   4   9  138.99    7.30 
  -5   4  -9  159.38    9.60 
   5   4   9  154.58    7.80 
  -5   4  -9  144.79    8.00 
   5  -4  -9  152.38    8.40 
  -5  -4   9  137.19    7.00 
  -5   4  -9  152.68    8.30 
  -6   4   9    9.30    2.40 
  -6  -4  -9    9.00    4.40 
  -6   4  -9    7.10    4.50 
   6  -4  -9    7.10    3.00 
  -6   4  -9    9.60    3.10 
   6   4   9   10.50    3.00 
  -6  -4   9    8.60    2.90 
  -6   4  -9    8.80    3.00 
  -7  -4  -9  113.69   10.10 
   7   4   9  103.89    6.90 
  -7   4  -9   93.79    9.90 
  -7   4  -9   88.89    6.40 
  -7  -4   9   93.59    7.10 
  -7   4  -9   99.69    6.40 
  -8  -4  -9   33.00    7.10 
   8   4   9   34.50    4.80 
  -8   4  -9   37.70    3.40 
  -8   4  -9   41.60    8.00 
  -8  -4   9   32.90    5.60 
  -9  -4  -9  131.79   12.40 
  -9   4  -9  106.39   11.60 
  -9  -4   9  126.89    9.40 
 -10  -4  -9   37.30    8.50 
 -10  -4   9   13.10    5.30 
 -10   4  -9   17.30    8.50 
 -11  -4  -9   32.10    9.10 
 -11   4  -9   13.80    8.30 
 -11  -4   9   24.20    6.60 
   0   5   9    4.60    3.10 
   0  -5  -9    5.70    2.90 
   0   5  -9    0.50    2.90 
  -1   5   9 1187.58   43.70 
  -1  -5  -9 1198.78   43.40 
  -1   5  -9 1238.88   42.20 
   1  -5  -9 1269.17   43.90 
   1   5   9 1255.07   43.80 
  -1   5  -9 1230.78   43.90 
  -2  -5  -9  492.55   18.80 
  -2   5   9  449.46   18.70 
  -2  -5  -9  488.65   18.40 
  -2   5  -9  453.45   18.90 
   2   5   9  447.26   18.60 
   2  -5  -9  473.15   18.90 
  -2   5  -9  465.85   17.90 
  -3  -5  -9  516.35   18.70 
  -3   5   9  515.55   19.70 
  -3  -5  -9  527.15   20.00 
  -3   5  -9  474.95   19.20 
  -3   5  -9  469.05   19.70 
   3   5   9  440.36   18.90 
   3  -5  -9  470.75   19.50 
  -4  -5  -9   72.19    4.70 
  -4   5   9   70.49    5.70 
  -4  -5  -9   73.89    6.80 
   4  -5  -9   84.29    6.80 
  -4  -5   9   74.49    5.20 
   4   5   9   84.49    6.20 
  -4   5  -9   78.39    7.00 
  -4   5  -9   75.29    6.70 
  -5   5   9   83.49    6.20 
  -5  -5  -9   78.89    3.80 
  -5  -5  -9   86.09    7.80 
   5  -5  -9   88.79    6.90 
  -5   5  -9   75.49    7.30 
  -5   5  -9   79.79    6.80 
   5   5   9   74.09    6.00 
  -5  -5   9   82.19    4.90 
  -6  -5  -9   52.09    6.80 
  -6   5   9   49.30    4.60 
  -6   5  -9   45.00    5.20 
  -6   5  -9   44.80    6.80 
   6   5   9   41.60    4.80 
  -6   5  -9   43.90    5.40 
  -6  -5   9   48.60    4.70 
  -7   5   9  114.59    6.30 
  -7  -5  -9  120.09   10.60 
  -7   5  -9   98.39   10.20 
   7   5   9  122.39    7.90 
  -7   5  -9  109.19    7.40 
  -7  -5   9  120.99    7.90 
  -7   5  -9  114.99    7.60 
  -8  -5  -9   14.80    6.00 
  -8   5  -9    7.30    3.10 
   8   5   9    8.80    3.90 
  -8   5  -9   -0.10    5.90 
  -8  -5   9    7.80    4.20 
  -9  -5  -9   38.20    8.50 
  -9   5  -9   31.90    8.50 
  -9  -5   9   32.90    5.90 
 -10  -5  -9    1.40    6.30 
 -10  -5   9    5.00    4.80 
 -10   5  -9    1.30    6.90 
   0   6  -9    6.40    4.10 
   0   6   9   19.20    4.20 
   0  -6  -9   16.20    3.80 
   1   6  -9  984.10   36.20 
  -1  -6  -9  963.00   35.80 
  -1   6   9  998.00   36.40 
  -1   6  -9  980.70   36.50 
   1  -6  -9 1019.20   36.40 
   1   6   9  998.50   36.30 
  -2   6   9   27.90    4.60 
  -2  -6  -9   29.10    4.30 
  -2  -6  -9   24.50    3.70 
   2   6   9   24.60    4.20 
   2  -6  -9   33.00    4.60 
  -2   6  -9   32.90    4.80 
  -2   6  -9   29.50    3.60 
  -3   6   9   80.19    6.80 
  -3  -6  -9   74.59    6.80 
  -3  -6  -9   93.09    6.00 
  -3   6  -9   77.29    7.00 
  -3   6  -9   84.99    6.00 
   3  -6  -9   91.79    7.40 
   3   6   9   73.79    6.50 
  -4  -6  -9  153.18    7.70 
  -4   6   9  174.78    9.30 
  -4  -6  -9  161.98    9.70 
  -4   6  -9  166.58    9.50 
   4   6   9  169.88    9.40 
  -4   6  -9  167.78    9.80 
  -5  -6  -9   26.60    2.50 
  -5   6   9   25.30    4.40 
  -5  -6  -9   30.60    5.30 
  -5  -6   9   25.80    3.00 
   5   6   9   35.40    4.80 
  -5   6  -9   22.40    4.80 
  -5   6  -9   25.30    5.30 
  -6   6   9  185.28   10.00 
  -6  -6  -9  194.38   11.80 
   6   6   9  189.08   10.20 
  -6   6  -9  172.58   12.10 
  -6   6  -9  184.78   10.60 
  -6  -6   9  180.08    8.90 
  -6   6  -9  184.38   10.30 
  -7   6   9  152.58    8.20 
  -7  -6  -9  151.58   11.60 
  -7   6  -9  146.59    9.00 
  -7  -6   9  151.78    8.60 
  -7   6  -9  136.39   12.00 
  -7   6  -9  157.48    9.40 
   7   6   9  133.29    9.00 
  -8  -6  -9   34.70    7.50 
  -8   6  -9   44.40    8.30 
   8   6   9   46.60    5.90 
  -8  -6   9   37.80    5.50 
  -8   6  -9   40.50    5.10 
  -9  -6  -9   29.90    7.60 
  -9  -6   9   32.00    5.60 
  -9   6  -9   29.40    8.20 
 -10  -6  -9   34.80    9.10 
 -10  -6   9   37.50    7.10 
 -10   6  -9   35.30    8.90 
   0   7  -9  730.43   28.20 
   0   7   9  722.43   28.10 
   0  -7  -9  712.73   27.70 
   1   7  -9  258.67   12.40 
  -1  -7  -9  249.97   11.70 
  -1   7   9  258.17   12.50 
   1  -7  -9  222.48   11.80 
  -1   7  -9  213.68   12.10 
   1   7   9  229.98   12.00 
  -2  -7  -9  336.07   14.90 
  -2  -7  -9  339.37   15.40 
  -2   7   9  339.17   16.00 
   2   7  -9  341.77   15.20 
   2   7   9  355.46   15.60 
  -2   7  -9  365.96   16.10 
  -3  -7  -9   32.80    4.20 
   3   7  -9   28.90    4.60 
  -3  -7  -9   30.90    5.00 
  -3   7   9   34.40    5.10 
   3   7   9   31.60    4.90 
  -3   7  -9   30.70    4.40 
  -3   7  -9   28.50    5.20 
   4   7  -9  242.88   12.00 
  -4   7   9  244.78   12.80 
  -4  -7  -9  257.47   12.90 
  -4  -7  -9  256.17   11.30 
  -4   7  -9  257.07   12.50 
   4   7   9  241.58   12.40 
  -4   7  -9  249.58   13.00 
  -5   7   9  127.89    8.30 
  -5  -7  -9  145.69   10.00 
  -5  -7  -9  130.09    6.40 
  -5  -7   9  117.69    6.20 
   5   7   9  126.59    8.70 
  -5   7  -9  130.69    9.50 
  -5   7  -9  111.39    8.90 
  -6   7   9   66.49    6.70 
  -6  -7  -9   60.59    7.90 
  -6  -7   9   75.19    5.40 
  -6   7  -9   80.69    7.60 
   6   7   9   63.89    6.50 
  -6   7  -9   77.89    8.50 
  -7  -7  -9   14.60    5.50 
  -7   7   9   13.40    4.10 
  -7   7  -9   12.50    4.50 
  -7   7  -9    2.60    4.10 
   7   7   9   13.90    4.50 
  -7   7  -9    3.10    5.70 
  -7  -7   9    7.40    3.40 
  -8  -7  -9   39.70    7.80 
   8   7   9   47.10    7.10 
  -8   7  -9   49.20    8.50 
  -8   7  -9   45.30    6.20 
  -9  -7  -9   17.10    6.80 
  -9   7  -9   11.10    7.20 
 -10  -7  -9   39.60    9.50 
 -10   7  -9   34.20    9.40 
   0  -8  -9   21.50    5.30 
   0   8  -9   18.30    4.70 
   0   8   9   21.60    5.40 
  -1  -8  -9   85.29    7.10 
   1   8  -9   76.79    7.50 
  -1   8   9   73.49    7.30 
   1   8   9   69.49    7.10 
  -1   8  -9   64.89    7.10 
  -2  -8  -9   76.89    6.50 
  -2   8   9   69.89    7.40 
  -2  -8  -9   80.29    7.40 
   2   8  -9   80.49    7.30 
   2   8   9   77.29    7.30 
  -2   8  -9   73.59    7.90 
   3   8  -9    3.80    3.30 
  -3  -8  -9   -1.40    3.30 
  -3   8   9    1.30    3.90 
  -3  -8  -9    2.30    2.70 
   3   8   9   -1.00    3.30 
  -3   8  -9    7.60    4.60 
  -4  -8  -9   25.90    5.20 
   4   8  -9   27.90    4.90 
  -4  -8  -9   25.00    3.80 
  -4   8   9   34.80    5.80 
   4   8   9   22.20    5.00 
  -4  -8   9   23.10    3.40 
  -4   8  -9   24.60    5.40 
  -5  -8  -9   59.69    7.40 
   5   8  -9   47.30    5.80 
  -5   8   9   50.49    6.60 
  -5  -8  -9   59.79    4.70 
  -5   8  -9   54.79    6.90 
   5   8   9   50.79    6.30 
  -5   8  -9   52.19    6.90 
  -6   8   9   58.79    6.80 
   6   8  -9   52.49    6.10 
  -6  -8  -9   69.29    8.50 
  -6   8  -9   51.79    7.00 
  -6   8  -9   48.00    7.40 
   6   8   9   58.59    6.70 
  -7   8   9   22.30    4.90 
   7   8  -9   24.00    4.80 
  -7  -8  -9   12.80    5.80 
  -7   8  -9   22.60    7.00 
   7   8   9   16.00    5.00 
  -7   8  -9   24.30    5.70 
  -8   8   9   26.30    6.10 
  -8  -8  -9   21.10    6.60 
  -8   8  -9   23.80    7.60 
  -8   8  -9   19.30    5.40 
  -9  -8  -9   -1.20    5.60 
  -9   8  -9    3.10    6.90 
   0   9   9  213.08   12.50 
   0   9  -9  216.28   12.40 
   1   9  -9   23.80    5.20 
  -1   9   9   15.60    5.10 
   1   9   9    8.80    4.60 
  -1   9  -9   11.60    4.70 
  -2  -9  -9   97.99    7.60 
   2   9  -9   96.19    8.20 
  -2  -9  -9   96.49    7.40 
  -2   9   9   82.29    8.30 
  -2   9  -9   85.19    8.50 
  -2  -9   9   84.19    4.50 
   2   9   9   93.49    8.70 
  -3   9   9   18.70    5.50 
  -3  -9  -9   16.90    4.90 
   3   9  -9   22.60    5.30 
  -3  -9  -9   30.00    4.60 
   3   9   9   17.10    5.00 
  -3   9  -9   18.40    5.30 
   4   9  -9  226.18   12.40 
  -4  -9  -9  215.78   12.90 
  -4  -9  -9  227.28   11.30 
  -4   9   9  225.78   13.00 
   4   9   9  216.58   12.50 
  -4   9  -9  240.58   14.10 
   5   9  -9   -1.50    3.70 
  -5   9   9   -3.40    4.40 
  -5  -9  -9    0.20    4.20 
   5   9   9   -7.00    3.90 
  -5   9  -9    2.00    4.60 
  -6   9   9   32.20    5.70 
  -6  -9  -9   43.30    7.30 
   6   9  -9   37.20    5.80 
  -6   9  -9   43.30    6.70 
   6   9   9   42.80    6.30 
  -7   9   9    7.30    4.80 
  -7  -9  -9    7.70    5.70 
   7   9   9    7.30    4.60 
  -7   9  -9   12.50    5.40 
  -8   9   9   52.89    7.70 
  -8  -9  -9   56.89    8.90 
  -8   9  -9   42.20    7.40 
  -9  -9  -9    1.00    6.40 
   0  10   9  345.47   17.30 
   0  10  -9  326.77   16.90 
  -1  10   9   27.70    6.30 
   1  10  -9   22.90    5.90 
   1  10   9   25.40    5.90 
  -1  10  -9   17.70    5.70 
   2  10  -9   -4.00    4.60 
  -2 -10  -9    7.20    4.30 
  -2  10   9    5.00    5.30 
  -2  10  -9    2.90    4.70 
   2  10   9    4.10    4.80 
  -2 -10   9   12.20    3.20 
   3  10  -9   10.20    4.70 
  -3 -10  -9   20.00    5.60 
  -3 -10  -9   16.80    4.20 
  -3  10   9    4.30    5.30 
  -3  10  -9    9.90    5.40 
   3  10   9   12.40    5.00 
   4  10  -9   23.10    5.30 
  -4 -10  -9   13.90    4.00 
  -4 -10  -9   18.80    5.30 
  -4  10   9   29.00    6.70 
  -4  10  -9   26.60    6.20 
   4  10   9   16.20    5.40 
   5  10  -9   19.20    5.30 
  -5 -10  -9   16.10    6.10 
  -5  10   9   15.00    6.00 
   5  10   9   14.10    5.60 
  -5  10  -9   23.90    6.20 
  -6  10   9    6.60    5.50 
  -6 -10  -9    7.70    5.80 
   6  10  -9    7.10    4.90 
   6  10   9    5.00    4.90 
  -6  10  -9   12.40    5.40 
  -7  10   9    3.80    5.00 
  -7 -10  -9   14.50    6.20 
  -7  10  -9    2.30    5.40 
   7  10   9    6.00    4.80 
  -8 -10  -9    2.90    6.00 
  -8  10  -9    7.20    5.50 
   0  11  -9  514.45   23.30 
   0  11   9  494.85   23.40 
   1  11  -9  100.99    9.80 
  -1  11   9  118.59   10.90 
   1  11   9   99.39   10.10 
  -1  11  -9   99.99   10.10 
  -2  11   9  -11.90    5.40 
   2  11  -9    0.70    4.70 
  -2 -11  -9   12.30    4.80 
  -2  11  -9   11.80    5.70 
   2  11   9    4.70    5.70 
  -3  11   9    3.00    5.40 
   3  11  -9   12.70    5.20 
  -3 -11  -9    6.50    5.10 
  -3  11  -9   -3.60    4.80 
   3  11   9    7.80    5.20 
   4  11  -9   42.00    7.00 
  -4  11   9   51.19    8.40 
  -4 -11  -9   44.10    7.30 
   4  11   9   39.90    7.40 
  -4  11  -9   51.09    8.00 
   5  11  -9   23.20    6.00 
  -5 -11  -9   29.20    6.60 
  -5  11   9   29.60    7.00 
   5  11   9   24.00    6.50 
  -5  11  -9   15.10    6.90 
   6  11  -9    9.40    5.10 
  -6  11   9    0.80    4.90 
  -6 -11  -9    4.20    6.00 
   6  11   9    6.80    5.40 
  -6  11  -9    5.50    6.20 
  -7  11   9   32.90    7.00 
  -7 -11  -9   52.39    9.00 
  -7  11  -9   33.70    7.80 
   7  11   9   35.40    7.10 
  -8 -11  -9   18.40    7.80 
  -8  11  -9   23.00    7.50 
   0  12   9   -1.80    5.60 
   0  12  -9    8.40    5.50 
   1  12  -9    6.10    5.30 
  -1  12   9    1.10    5.80 
   1  12   9   -1.00    5.30 
  -1  12  -9    3.70    5.40 
  -2 -12  -9    7.50    5.20 
  -2  12   9   14.90    6.40 
   2  12  -9    5.80    5.40 
  -2  12  -9   12.60    6.40 
   2  12   9   12.50    6.20 
  -3 -12  -9   17.00    6.10 
   3  12  -9   12.30    6.30 
  -3  12   9   14.50    6.40 
  -3  12  -9    5.10    6.80 
   3  12   9    5.50    5.70 
  -4  12   9   -7.20    5.20 
  -4 -12  -9   -5.80    5.10 
   4  12  -9   -2.10    4.70 
   4  12   9   -2.50    5.00 
  -4  12  -9   -0.80    5.60 
  -5 -12  -9    1.10    5.40 
  -5  12   9    2.40    6.10 
   5  12  -9   -4.30    4.80 
  -5  12  -9    3.00    6.40 
   5  12   9   -1.90    5.30 
  -6 -12  -9    5.80    5.60 
   6  12  -9    3.90    5.10 
  -6  12   9    1.10    6.00 
  -6  12  -9    3.00    6.50 
   6  12   9    5.20    5.70 
  -7  12   9   -4.90    5.30 
  -7 -12  -9    0.80    5.70 
  -7  12  -9    0.90    6.40 
   0  13  -9    1.60    5.70 
   0  13   9   -7.10    5.50 
  -1  13   9   88.29   11.40 
   1  13  -9  112.59   11.50 
  -1  13  -9  111.39   11.80 
   1  13   9  112.69   11.60 
   2  13  -9    2.90    5.30 
  -2 -13  -9    8.80    5.70 
  -2  13   9    0.80    5.80 
   2  13   9   14.10    6.50 
  -2  13  -9   12.60    6.80 
  -3 -13  -9   83.79    9.60 
   3  13  -9   79.19   10.10 
  -3  13   9   91.69   10.80 
   3  13   9   91.09   10.00 
  -3  13  -9   80.39   10.50 
   4  13  -9    8.80    6.00 
  -4 -13  -9   -4.40    5.30 
  -4  13   9    7.10    7.00 
   4  13   9    2.70    5.60 
  -4  13  -9    5.50    6.30 
  -5  13   9    7.20    6.40 
   5  13  -9   16.10    6.60 
  -5 -13  -9   13.60    6.10 
   5  13   9   14.10    6.70 
  -5  13  -9    8.50    6.60 
  -6 -13  -9    4.70    6.80 
  -6  13   9    9.00    6.10 
  -6  13  -9    8.30    7.40 
   6  13   9    1.90    6.20 
   0  14   9   14.50    7.20 
   0  14  -9    7.50    6.40 
   1  14  -9    0.70    5.60 
  -1  14   9    2.00    6.60 
   1  14   9   -7.80    5.80 
  -1  14  -9    4.40    6.40 
   2  14  -9   14.10    6.80 
  -2  14   9    9.20    7.00 
  -2 -14  -9    8.30    5.90 
   2  14   9   20.40    7.50 
  -2  14  -9   10.60    6.80 
  -3  14   9   10.40    7.10 
  -3 -14  -9    4.20    6.00 
   3  14  -9   12.90    7.00 
   3  14   9    4.60    6.20 
  -3  14  -9   15.00    7.20 
   4  14  -9   12.40    6.20 
  -4 -14  -9    0.30    5.40 
  -4  14   9    9.80    6.70 
   4  14   9   12.50    7.00 
  -4  14  -9   -1.70    6.00 
   0  15   9   48.40   10.50 
   0  15  -9   33.00    8.60 
   1  15  -9    8.80    7.80 
  -1 -15  -9   15.70    5.90 
   1  15   9   13.00    7.40 
   2  15  -9   39.10    9.30 
  -2 -15  -9   42.90    8.30 
   2  15   9   52.19   10.20 
   0   0  10 2546.55   84.99 
   0   0 -10 2522.15   84.09 
   0   0 -10 2481.75   84.99 
   1   0 -10   87.89    5.10 
   1   0  10   83.09    5.10 
  -1   0 -10   93.49    4.80 
  -1   0 -10   89.69    5.10 
  -1   0  10   75.89    4.90 
  -2   0 -10  356.96   14.30 
   2   0 -10  358.16   14.20 
  -2   0 -10  364.36   14.40 
   2   0  10  368.06   14.40 
   3   0 -10   35.20    3.30 
  -3   0 -10   37.10    3.60 
  -3   0 -10   34.30    4.20 
   3   0  10   34.10    3.70 
  -4   0 -10  151.38    7.30 
   4   0 -10  154.08    7.30 
   4   0  10  143.19    7.60 
  -4   0 -10  143.59    8.60 
   5   0  10    2.20    2.60 
  -5   0 -10    0.50    3.50 
  -5   0 -10    2.80    1.80 
   5   0 -10    5.10    2.10 
  -5   0 -10    0.20    1.80 
  -6   0 -10  788.32   31.60 
  -6   0 -10  795.72   27.20 
   6   0  10  805.12   29.60 
   6   0 -10  803.12   28.70 
  -6   0 -10  804.12   27.10 
  -7   0 -10    8.20    5.30 
   7   0 -10    4.40    2.50 
   8   0 -10   26.80    3.80 
  -8   0 -10   32.10    7.20 
  -9   0 -10   92.59   10.80 
 -10   0 -10   57.79    9.90 
 -11   0 -10   11.80    7.70 
   0   1  10    2.50    2.10 
   0   1 -10    1.00    1.20 
   0   1 -10    3.20    1.80 
   0  -1 -10    2.30    1.80 
  -1  -1 -10  769.62   26.90 
  -1  -1 -10  752.72   27.10 
  -1   1  10  783.92   27.40 
   1   1 -10  759.12   26.90 
  -1   1 -10  755.22   27.10 
   1   1  10  733.93   27.10 
  -1   1 -10  745.63   26.60 
   1  -1 -10  745.03   27.10 
  -2  -1 -10   90.99    5.30 
  -2  -1 -10   90.59    5.50 
  -2   1  10   95.29    5.40 
   2   1 -10   92.79    5.10 
   2   1  10   99.79    5.80 
  -2   1 -10   82.89    5.20 
  -2   1 -10   99.19    5.50 
   2  -1 -10   99.69    5.40 
  -3  -1 -10   75.59    4.70 
  -3  -1 -10   77.59    5.60 
   3   1 -10   81.39    4.70 
  -3   1  10   75.29    4.50 
   3  -1 -10   75.59    4.70 
  -3   1 -10   74.79    5.40 
  -3   1 -10   66.39    4.90 
   3   1  10   70.69    5.20 
  -4  -1 -10  275.57   13.20 
   4   1 -10  295.37   11.60 
  -4  -1 -10  292.67   11.40 
  -4   1 -10  275.97   11.90 
   4  -1 -10  292.37   11.90 
  -4   1 -10  286.37   11.90 
   4   1  10  298.57   12.40 
  -4   1 -10  283.67   13.10 
  -5  -1 -10  210.28   11.60 
  -5  -1 -10  220.48    9.10 
  -5  -1 -10  218.48    8.90 
   5   1 -10  218.48    9.40 
  -5   1 -10  233.68    9.70 
   5  -1 -10  230.88   10.00 
  -5   1 -10  228.88    9.80 
  -5   1 -10  217.88   11.60 
   5   1  10  230.08   10.20 
   6   1 -10   25.60    3.10 
  -6  -1 -10   34.00    5.70 
   6  -1 -10   20.90    3.30 
  -6   1 -10   23.70    2.70 
  -6   1 -10   28.10    2.80 
  -6   1 -10   24.90    5.40 
   6   1  10   20.10    3.70 
   7   1 -10  280.97   12.00 
  -7  -1 -10  275.97   15.60 
   7   1  10  313.67   13.50 
   7  -1 -10  311.77   12.90 
  -7   1 -10  292.17   15.80 
   8   1 -10   59.89    4.70 
  -8  -1 -10   36.00    7.50 
   8   1  10   52.89    5.70 
   8  -1 -10   49.30    5.20 
  -8   1 -10   60.59    8.90 
  -9  -1 -10   79.39   10.30 
  -9   1 -10   81.69   10.60 
 -10  -1 -10   25.00    7.90 
 -10   1 -10   37.20    9.40 
 -11  -1 -10   -1.60    6.70 
 -11   1 -10    8.90    7.60 
   0   2 -10 1325.07   45.90 
   0   2  10 1336.87   46.00 
   0  -2 -10 1309.77   46.00 
  -1   2  10  131.19    6.50 
  -1  -2 -10  133.19    6.20 
  -1  -2 -10  125.79    6.40 
   1  -2 -10  114.39    6.20 
  -1   2 -10  108.39    5.60 
   1   2  10  114.89    6.40 
  -1   2 -10  114.49    6.30 
  -2  -2 -10  212.38    8.90 
  -2  -2 -10  197.58    9.00 
  -2   2  10  200.88    8.80 
  -2   2 -10  178.08    8.90 
   2  -2 -10  194.08    8.80 
   2   2  10  179.88    8.70 
  -2   2 -10  176.88    8.60 
  -3   2  10  565.14   20.00 
  -3  -2 -10  557.74   21.10 
  -3  -2 -10  541.65   19.90 
  -3   2 -10  521.15   20.20 
   3   2  10  517.85   20.10 
   3  -2 -10  528.45   20.10 
  -3   2 -10  530.75   20.70 
  -3   2 -10  518.05   20.50 
  -4  -2 -10  245.88   10.70 
  -4  -2 -10  265.37   12.70 
  -4   2  10  265.47   11.00 
  -4   2 -10  273.17   12.70 
   4   2  10  303.07   11.90 
  -4   2 -10  268.57   11.70 
  -4   2 -10  275.57   11.70 
   4  -2 -10  262.47   11.60 
  -5  -2 -10  173.28   10.20 
  -5  -2 -10  177.38    7.30 
  -5  -2 -10  175.48    7.30 
  -5   2 -10  178.88   10.30 
  -5   2 -10  167.88    8.20 
   5  -2 -10  179.98    8.80 
   5   2  10  198.48    9.10 
  -5   2 -10  187.48    8.70 
  -6  -2 -10  293.57   15.20 
   6   2 -10  301.87   12.00 
  -6   2 -10  315.07   15.20 
   6   2  10  300.47   13.30 
  -6   2 -10  298.67   12.40 
   6  -2 -10  311.27   13.20 
  -6   2 -10  306.77   12.30 
  -6  -2  10  306.77   13.20 
   7   2 -10   43.70    3.80 
  -7  -2 -10   32.10    6.60 
  -7   2 -10   44.70    3.20 
  -7   2 -10   41.40    7.00 
  -7   2 -10   51.29    3.30 
  -7  -2  10   45.70    5.50 
   7   2  10   44.90    5.10 
   7  -2 -10   48.10    5.10 
   8   2 -10  244.98   11.10 
  -8  -2 -10  233.88   14.80 
   8   2  10  229.88   11.70 
  -8   2 -10  223.58   14.70 
   8  -2 -10  243.88   11.80 
  -8  -2  10  251.27   12.80 
  -9  -2 -10   90.09   10.70 
  -9  -2  10   74.59    8.30 
   9   2  10   95.49    7.70 
  -9   2 -10   70.99   10.20 
 -10  -2 -10    6.70    6.90 
 -10   2 -10   10.50    7.40 
 -10  -2  10   12.50    5.80 
 -11  -2 -10   14.60    8.10 
 -11   2 -10    5.70    7.90 
   0   3  10 1056.39   38.20 
   0  -3 -10 1105.49   38.30 
  -1  -3 -10  119.99    6.80 
  -1  -3 -10  124.09    6.70 
  -1   3  10  130.59    7.00 
   1  -3 -10  128.79    7.00 
   1   3  10  146.39    7.30 
  -1   3 -10  127.99    6.10 
  -2   3  10 1047.20   36.20 
  -2  -3 -10 1039.20   35.90 
  -2  -3 -10 1023.20   36.30 
   2   3  10 1000.00   36.10 
   2  -3 -10  990.20   36.10 
  -2   3 -10  980.50   35.70 
  -3  -3 -10   11.70    2.90 
  -3  -3 -10    7.00    2.50 
  -3   3  10    6.10    2.60 
  -3   3 -10    5.30    2.90 
   3  -3 -10    7.50    2.90 
  -3   3 -10    8.60    3.20 
   3   3  10    4.10    2.90 
  -3   3 -10   10.10    2.90 
  -4  -3 -10  361.86   14.20 
  -4   3  10  349.96   14.60 
  -4  -3 -10  346.87   15.90 
  -4   3 -10  373.46   15.90 
   4   3  10  381.16   14.90 
  -4   3 -10  390.06   15.30 
  -4   3 -10  379.26   15.50 
   4  -3 -10  368.06   15.20 
  -5   3  10   98.39    5.70 
  -5  -3 -10   96.59    7.50 
  -5  -3 -10   93.39    4.50 
  -5   3 -10  101.69    7.60 
  -5   3 -10  102.49    6.50 
   5   3  10   82.49    5.90 
   5  -3 -10   98.59    6.50 
  -5  -3  10   88.59    5.50 
  -5   3 -10  101.39    6.20 
  -6  -3 -10   54.79    6.80 
  -6   3 -10   55.19    4.60 
  -6  -3  10   43.10    4.60 
   6   3  10   41.60    4.60 
   6  -3 -10   53.09    5.20 
  -6   3 -10   41.30    6.40 
  -6   3 -10   43.60    4.40 
  -7  -3 -10   37.80    6.80 
   7  -3 -10   20.10    4.10 
   7   3  10   23.60    4.20 
  -7   3 -10   18.80    3.20 
  -7  -3  10   26.10    4.60 
  -7   3 -10   23.00    6.50 
  -7   3 -10   25.10    3.30 
  -8  -3 -10  218.38   14.30 
   8   3  10  233.48   11.60 
  -8   3 -10  213.38   14.40 
  -8  -3  10  235.88   12.20 
  -9  -3 -10   15.10    6.90 
  -9   3 -10   26.10    7.80 
  -9  -3  10    2.10    4.80 
 -10  -3 -10   12.90    7.20 
 -10  -3  10    7.60    5.20 
 -10   3 -10   10.50    7.30 
 -11  -3 -10   10.50    8.30 
 -11   3 -10   12.90    7.70 
 -11  -3  10    0.40    5.20 
   0   4  10  227.18   10.60 
   0  -4 -10  234.88   10.60 
  -1  -4 -10 1768.22   60.39 
  -1   4  10 1787.52   60.69 
  -1  -4 -10 1777.22   60.39 
   1  -4 -10 1756.42   60.69 
   1   4  10 1671.13   60.39 
  -1   4 -10 1744.23   59.29 
  -2  -4 -10  234.18   10.50 
  -2   4  10  242.28   11.20 
  -2  -4 -10  254.37   11.20 
   2  -4 -10  219.88   10.80 
  -2   4 -10  225.18   11.10 
  -2   4 -10  234.68   10.40 
   2   4  10  236.78   10.90 
  -3  -4 -10  151.88    8.10 
  -3   4  10  149.99    8.80 
  -3  -4 -10  146.79    8.90 
  -3   4 -10  186.88    9.40 
  -3   4 -10  196.28    9.20 
   3   4  10  196.18    9.00 
   3  -4 -10  201.38    9.30 
  -4  -4 -10  128.69    8.10 
  -4   4  10  126.79    7.20 
  -4  -4 -10  130.89    6.30 
  -4   4 -10  116.29    7.40 
  -4   4 -10  125.89    8.30 
   4  -4 -10  119.49    7.30 
  -4   4 -10  105.19    7.30 
   4   4  10  123.69    7.20 
  -5  -4 -10  155.58    9.60 
  -5  -4 -10  155.28    6.20 
  -5   4  10  154.18    7.70 
   5  -4 -10  132.09    7.90 
  -5  -4  10  140.19    6.80 
  -5   4 -10  141.39    8.00 
  -5   4 -10  130.19    9.00 
   5   4  10  129.09    7.80 
  -5   4 -10  146.99    8.40 
  -6   4  10   18.50    2.90 
  -6  -4 -10   13.00    4.80 
   6  -4 -10   10.40    3.70 
  -6  -4  10   17.20    3.30 
   6   4  10   17.20    3.70 
  -6   4 -10   20.40    5.40 
  -6   4 -10   13.00    3.50 
  -6   4 -10    9.70    3.20 
  -7  -4 -10  113.59   10.60 
  -7  -4  10  114.49    7.80 
  -7   4 -10  103.99   10.20 
  -7   4 -10  121.39    7.50 
   7   4  10  112.89    7.80 
  -7   4 -10  114.59    7.10 
  -8  -4 -10    8.30    5.70 
  -8   4 -10    8.90    2.60 
  -8  -4  10    6.10    4.20 
   8   4  10   11.00    4.00 
  -8   4 -10   13.90    6.50 
  -9  -4 -10   60.79    9.50 
  -9   4 -10   76.69   10.30 
  -9  -4  10   78.89    7.90 
 -10  -4 -10   26.20    8.00 
 -10  -4  10   23.20    5.90 
 -10   4 -10   20.70    7.90 
 -11  -4 -10   -0.50    6.70 
 -11   4 -10    8.80    7.90 
 -11  -4  10   -8.80    4.50 
   0   5  10  315.17   13.80 
   0  -5 -10  308.47   13.60 
  -1   5  10   10.20    3.50 
  -1  -5 -10   15.20    3.40 
   1   5  10    3.80    3.20 
  -1   5 -10    7.40    3.40 
   1  -5 -10    4.70    3.10 
  -1   5 -10    4.80    2.20 
  -2  -5 -10  177.38    8.50 
  -2  -5 -10  175.18    9.00 
  -2   5  10  163.78    9.00 
  -2   5 -10  164.58    8.10 
   2   5  10  155.68    8.80 
   2  -5 -10  165.18    9.00 
  -2   5 -10  163.88    9.20 
  -3  -5 -10  196.18   10.00 
  -3  -5 -10  175.58    8.80 
  -3   5  10  182.48    9.60 
   3  -5 -10  181.08    9.70 
  -3   5 -10  188.38    9.50 
   3   5  10  192.68    9.80 
  -3   5 -10  172.68    9.80 
  -4   5  10   74.19    6.10 
  -4  -5 -10   72.09    6.70 
  -4  -5 -10   69.19    4.80 
   4   5  10   59.69    5.80 
   4  -5 -10   58.69    5.80 
  -4   5 -10   63.99    6.50 
  -4   5 -10   59.09    6.30 
  -5  -5 -10   11.50    4.00 
  -5  -5 -10    9.20    1.90 
  -5   5  10    6.00    3.00 
  -5   5 -10    9.20    3.40 
  -5  -5  10    8.70    2.30 
  -5   5 -10   11.70    3.50 
  -5   5 -10   10.40    4.50 
   5   5  10   10.00    3.40 
  -6   5  10   30.90    4.20 
  -6  -5 -10   37.40    6.50 
  -6   5 -10   32.90    6.20 
   6   5  10   37.10    4.80 
  -6   5 -10   37.30    5.10 
  -6  -5  10   36.50    4.20 
  -6   5 -10   37.90    5.20 
  -7   5  10  297.97   12.10 
  -7  -5 -10  299.17   16.50 
  -7   5 -10  282.97   13.20 
  -7   5 -10  295.47   13.70 
  -7   5 -10  268.87   15.90 
   7   5  10  291.57   13.80 
  -7  -5  10  294.57   13.10 
  -8  -5 -10   70.19    9.30 
  -8  -5  10   55.59    6.40 
  -8   5 -10   47.50    8.40 
   8   5  10   66.79    6.80 
  -8   5 -10   67.99    5.60 
  -9  -5 -10   77.59   10.70 
  -9  -5  10   69.49    7.40 
  -9   5 -10   65.89    9.90 
 -10  -5 -10    8.80    6.80 
 -10   5 -10    9.40    7.40 
 -10  -5  10   16.10    5.50 
   0  -6 -10   56.79    5.60 
   0   6 -10   51.29    6.00 
   0   6  10   58.89    6.00 
   1   6 -10  129.79    8.10 
  -1   6  10  143.39    8.50 
  -1  -6 -10  128.29    7.70 
   1   6  10  129.39    8.60 
   1  -6 -10  129.19    8.10 
  -1   6 -10  103.39    7.90 
  -2  -6 -10  284.47   13.10 
  -2   6  10  289.87   13.70 
  -2  -6 -10  281.87   13.30 
  -2   6 -10  322.37   14.20 
   2   6  10  298.37   13.60 
  -2   6 -10  299.87   12.50 
   2  -6 -10  308.17   13.80 
  -3  -6 -10   48.90    5.60 
  -3   6  10   49.40    5.80 
  -3  -6 -10   42.50    4.40 
   3  -6 -10   31.90    5.90 
  -3   6 -10   36.90    5.30 
  -3   6 -10   42.40    5.00 
   3   6  10   35.90    4.80 
  -4   6  10   65.49    6.40 
  -4  -6 -10   73.69    5.00 
  -4  -6 -10   68.29    6.80 
   4   6  10   67.69    6.30 
  -4   6 -10   55.69    6.20 
  -4   6 -10   59.59    6.50 
  -5  -6 -10  380.16   17.20 
  -5  -6 -10  370.36   13.80 
  -5   6  10  367.06   15.90 
  -5  -6  10  349.47   13.50 
   5   6  10  347.47   15.60 
  -5   6 -10  349.07   16.50 
  -5   6 -10  363.56   16.80 
  -6   6  10   31.60    4.80 
  -6  -6 -10   42.60    6.90 
  -6  -6  10   25.30    3.60 
  -6   6 -10   19.80    5.90 
  -6   6 -10   33.40    5.20 
   6   6  10   19.10    4.60 
  -6   6 -10   24.60    4.90 
  -7   6  10   25.80    4.20 
  -7  -6 -10   27.00    6.30 
  -7   6 -10   13.00    4.40 
  -7  -6  10   16.60    3.90 
   7   6  10   18.40    4.50 
  -7   6 -10   18.50    6.90 
  -7   6 -10   17.10    4.70 
  -8  -6 -10   98.59   10.80 
  -8   6 -10  107.39   11.30 
  -8  -6  10   99.39    7.70 
   8   6  10  109.59    8.50 
  -8   6 -10  106.39    7.90 
  -9  -6 -10   17.40    6.90 
  -9  -6  10   12.90    5.40 
  -9   6 -10   21.20    7.40 
 -10  -6 -10    3.00    7.00 
 -10   6 -10   -0.50    7.10 
   0  -7 -10   17.50    4.20 
   0   7 -10   17.60    4.80 
   0   7  10   22.80    4.80 
  -1   7  10  112.29    8.30 
   1   7 -10  102.19    7.80 
  -1  -7 -10  110.49    7.50 
   1   7  10  134.79    8.60 
   1  -7 -10  128.19    8.40 
  -1   7 -10  119.39    8.50 
  -2  -7 -10   57.19    5.50 
  -2   7  10   54.89    6.40 
  -2  -7 -10   59.89    6.20 
   2   7 -10   53.49    5.70 
  -2   7 -10   68.79    6.80 
   2   7  10   54.39    5.90 
   3   7 -10   98.89    6.90 
  -3   7  10   92.09    8.00 
  -3  -7 -10   92.39    7.30 
  -3  -7 -10   97.89    6.50 
  -3   7 -10   90.49    6.40 
  -3   7 -10   91.39    8.10 
   3   7  10   98.89    7.90 
  -4  -7 -10   93.29    6.00 
  -4  -7 -10   85.99    7.90 
  -4   7  10   64.29    6.70 
  -4   7 -10   70.69    7.10 
  -4   7 -10   84.89    8.10 
   4   7  10   72.19    6.90 
  -5   7  10  102.29    7.60 
  -5  -7 -10  104.59    5.80 
  -5  -7 -10   99.69    9.10 
   5   7  10   92.59    7.80 
  -5   7 -10  107.09    8.80 
  -5  -7  10  101.49    6.00 
  -5   7 -10   98.39    9.00 
  -6  -7 -10  107.89   10.10 
  -6   7  10  114.69    8.30 
  -6   7 -10  122.39    9.70 
   6   7  10  122.19    8.60 
  -6   7 -10  114.29    9.40 
  -7   7  10   17.60    4.30 
  -7  -7 -10   15.00    5.90 
  -7   7 -10   17.80    6.30 
  -7   7 -10   13.20    4.70 
  -7   7 -10   15.70    4.90 
   7   7  10    6.60    4.30 
  -8  -7 -10    9.20    6.10 
  -8   7 -10    6.40    6.30 
   8   7  10    1.30    4.00 
  -8   7 -10    0.30    4.00 
  -9  -7 -10    4.60    6.30 
  -9   7 -10   -0.50    6.50 
 -10  -7 -10   12.20    7.70 
 -10   7 -10    5.80    7.50 
   0   8 -10   40.50    6.30 
   0   8  10   31.00    5.60 
   1   8 -10    7.60    3.90 
  -1   8  10   10.20    4.40 
  -1  -8 -10    5.90    4.00 
   1   8  10    1.50    3.80 
  -1   8 -10    9.70    4.20 
   2   8 -10  164.38    9.80 
  -2  -8 -10  148.89    9.50 
  -2  -8 -10  176.98    9.70 
  -2   8  10  154.38   10.30 
   2   8  10  179.48   10.80 
  -2   8 -10  165.18   10.60 
  -3  -8 -10   50.29    5.30 
  -3  -8 -10   45.30    6.00 
   3   8 -10   49.20    6.10 
  -3   8  10   43.30    6.60 
   3   8  10   43.70    5.90 
  -3   8 -10   57.29    6.90 
  -4   8  10  276.47   14.70 
   4   8 -10  288.97   13.90 
  -4  -8 -10  291.37   12.90 
  -4  -8 -10  273.17   15.00 
   4   8  10  301.97   14.30 
  -4   8 -10  295.97   15.50 
  -5  -8 -10   78.89    8.50 
   5   8 -10   84.09    7.20 
  -5   8  10   78.79    7.80 
  -5  -8 -10   79.39    5.50 
   5   8  10   98.19    8.30 
  -5   8 -10   93.19    9.20 
  -5   8 -10   81.49    8.20 
  -6   8  10   48.90    6.50 
   6   8 -10   30.60    5.30 
  -6  -8 -10   36.00    6.80 
   6   8  10   32.50    5.70 
  -6   8 -10   36.10    6.80 
  -6   8 -10   30.10    5.80 
   7   8 -10   67.09    6.90 
  -7   8  10   76.69    7.60 
  -7  -8 -10   76.79    9.40 
  -7   8 -10   81.89    8.90 
  -7   8 -10   87.79    9.90 
   7   8  10   88.69    8.00 
  -8  -8 -10   20.50    7.00 
  -8   8 -10   15.60    7.00 
  -8   8 -10   11.80    5.10 
  -9  -8 -10    7.30    6.40 
  -9   8 -10   11.20    7.30 
   0   9  10   35.40    6.20 
   0   9 -10   42.00    6.80 
   1   9 -10   93.59    8.60 
  -1   9  10   71.69    7.80 
  -1   9 -10   70.79    8.00 
   1   9  10   89.79    8.40 
   2   9 -10   33.20    5.60 
  -2   9  10   30.70    6.10 
  -2  -9 -10   28.90    4.70 
  -2  -9 -10   42.90    6.10 
   2   9  10   31.70    5.80 
  -2   9 -10   46.10    6.70 
  -3  -9 -10   65.19    6.40 
  -3  -9 -10   64.29    7.50 
  -3   9  10   73.49    7.90 
   3   9 -10   65.49    6.90 
   3   9  10   62.69    7.20 
  -3   9 -10   71.59    8.10 
  -4  -9 -10   86.19    8.70 
  -4   9  10   81.29    8.30 
   4   9 -10   90.19    8.10 
  -4  -9 -10   85.19    6.50 
  -4   9 -10   80.89    8.70 
   4   9  10   88.89    8.60 
  -5   9  10   43.60    6.90 
   5   9 -10   37.30    5.80 
  -5  -9 -10   38.90    6.70 
   5   9  10   38.70    6.40 
  -5   9 -10   36.90    6.60 
  -6   9  10    8.00    5.00 
   6   9 -10    6.40    4.30 
  -6  -9 -10    2.20    5.10 
   6   9  10    5.00    4.60 
  -6   9 -10   11.60    5.00 
  -7   9  10    5.70    5.10 
  -7  -9 -10    3.80    6.10 
   7   9  10    8.70    5.00 
  -7   9 -10    8.70    5.50 
  -8  -9 -10    0.10    5.50 
  -8   9 -10    6.40    4.90 
  -9  -9 -10    7.30    7.40 
   0  10  10  193.48   12.70 
   0  10 -10  196.48   12.60 
   1  10 -10   23.70    5.70 
  -1  10  10   19.90    5.90 
  -1  10 -10   20.00    6.10 
   1  10  10   14.30    5.50 
   2  10 -10   16.70    5.00 
  -2  10  10   -0.30    5.10 
  -2 -10 -10    6.60    4.40 
   2  10  10    6.10    5.10 
  -2  10 -10   18.90    5.70 
   3  10 -10   31.80    6.20 
  -3  10  10   36.50    6.90 
  -3 -10 -10   38.20    6.50 
  -3 -10 -10   44.50    5.70 
   3  10  10   38.70    6.60 
  -3  10 -10   36.70    6.80 
  -4  10  10  159.78   11.40 
   4  10 -10  156.58   10.90 
  -4 -10 -10  142.09    9.00 
  -4 -10 -10  157.68   11.00 
  -4  10 -10  166.48   11.80 
   4  10  10  158.38   11.00 
  -5  10  10   47.00    7.60 
  -5 -10 -10   43.40    7.40 
   5  10 -10   53.99    7.00 
   5  10  10   53.99    7.10 
  -5  10 -10   54.49    7.90 
  -6 -10 -10   77.19    9.60 
  -6  10  10   77.59    8.70 
   6  10 -10   70.19    8.20 
  -6  10 -10  107.59   10.50 
   6  10  10   92.89    9.20 
  -7 -10 -10   22.30    6.90 
  -7  10  10   27.70    6.90 
  -7  10 -10   17.30    6.30 
   7  10  10   22.70    5.90 
  -8 -10 -10    9.80    6.30 
  -8  10 -10   10.00    6.20 
   0  11 -10  225.48   14.20 
   0  11  10  222.98   14.40 
  -1  11  10   40.30    7.40 
   1  11 -10   35.80    7.00 
  -1  11 -10   31.20    7.00 
   1  11  10   33.60    7.10 
   2  11 -10   44.20    7.10 
  -2  11  10   42.80    7.80 
  -2 -11 -10   58.29    7.60 
  -2  11 -10   49.90    7.90 
   2  11  10   66.99    8.90 
  -3  11  10   30.50    7.20 
  -3 -11 -10   39.90    7.30 
   3  11 -10   40.30    7.30 
   3  11  10   34.70    6.80 
  -3  11 -10   39.30    7.50 
   4  11 -10   37.60    6.70 
  -4  11  10   53.89    8.00 
  -4 -11 -10   47.90    8.10 
   4  11  10   43.80    7.70 
  -4  11 -10   58.49    8.50 
  -5  11  10    2.80    5.10 
  -5 -11 -10    3.30    5.70 
   5  11 -10    0.80    4.40 
   5  11  10    7.90    5.60 
  -5  11 -10    3.70    6.40 
  -6 -11 -10   -2.20    5.20 
   6  11 -10   -3.10    4.60 
  -6  11  10   -3.10    5.20 
   6  11  10    6.00    5.50 
  -6  11 -10   -3.00    5.50 
  -7 -11 -10   18.80    6.80 
  -7  11  10   13.90    5.90 
  -7  11 -10    7.30    6.30 
   7  11  10    8.60    5.40 
  -8  11 -10   -2.60    5.50 
   0  12 -10    8.60    6.00 
   0  12  10    3.80    6.60 
  -1  12  10   30.60    7.70 
   1  12 -10   51.59    8.00 
   1  12  10   39.00    7.80 
  -1  12 -10   49.00    7.90 
  -2  12  10   11.10    6.30 
   2  12 -10   18.60    6.20 
  -2 -12 -10   14.10    5.50 
  -2  12 -10   16.50    6.60 
   2  12  10   17.10    6.50 
  -3  12  10   28.00    7.40 
  -3 -12 -10   24.90    6.40 
   3  12 -10   25.10    7.10 
  -3  12 -10   34.50    7.80 
   3  12  10   34.90    7.80 
   4  12 -10    2.70    5.10 
  -4  12  10    0.30    5.50 
  -4 -12 -10    0.40    5.60 
   4  12  10    2.20    6.00 
  -4  12 -10    4.80    7.10 
   5  12 -10   16.70    5.70 
  -5 -12 -10   17.50    6.70 
  -5  12  10   27.50    6.80 
  -5  12 -10   29.00    7.40 
   5  12  10   13.50    5.70 
   6  12 -10   -1.70    4.90 
  -6  12  10   -3.40    4.80 
  -6 -12 -10    2.30    6.00 
   6  12  10    2.70    5.50 
  -6  12 -10    3.80    6.70 
  -7  12  10   29.70    7.40 
  -7 -12 -10   27.60    8.50 
  -7  12 -10   27.40    7.50 
   0  13 -10    3.60    6.80 
   0  13  10   -0.30    6.10 
   1  13 -10    5.30    6.00 
  -1  13  10    2.70    6.40 
   1  13  10    6.30    6.40 
  -1  13 -10   11.20    6.50 
  -2  13  10   19.40    7.20 
  -2 -13 -10   24.80    6.30 
   2  13 -10   30.50    8.00 
  -2  13 -10   18.70    8.00 
   2  13  10   15.60    7.40 
  -3 -13 -10   17.20    6.30 
  -3  13  10   16.20    7.10 
   3  13 -10   17.10    7.20 
   3  13  10    7.90    6.10 
  -3  13 -10   15.80    7.80 
  -4  13  10   15.90    6.90 
   4  13 -10   13.50    6.50 
  -4 -13 -10   19.30    7.00 
   4  13  10   16.80    7.40 
  -4  13 -10   23.20    7.50 
  -5 -13 -10   12.80    6.20 
   5  13 -10   14.70    6.60 
  -5  13  10   12.60    6.50 
   5  13  10    4.40    5.80 
  -5  13 -10   -3.60    5.80 
  -6 -13 -10    3.20    6.10 
  -6  13  10   13.40    6.80 
   6  13  10    2.70    5.50 
  -6  13 -10    7.50    7.80 
   0  14 -10   21.00    7.50 
   0  14  10   11.70    7.20 
   1  14 -10   55.19    9.00 
  -1  14  10   44.00    8.90 
   1  14  10   65.99   10.00 
  -1  14 -10   34.20    8.40 
  -2  14  10   20.10    7.60 
   2  14 -10    0.10    5.80 
  -2 -14 -10   12.60    5.90 
   2  14  10    0.00    6.40 
  -2  14 -10   17.80    8.30 
   3  14 -10   14.40    7.10 
  -3 -14 -10    8.90    5.90 
  -3  14  10    5.90    6.90 
  -3  14 -10   10.40    6.80 
   3  14  10    4.70    6.50 
  -4  14  10    6.30    6.70 
   4  14 -10   10.10    6.70 
  -4 -14 -10    6.90    5.90 
  -4  14 -10   15.90    9.10 
   4  14  10   11.10    6.70 
   0  15 -10   12.30    8.20 
   1  15 -10    4.40    6.60 
  -1 -15 -10    5.20    5.90 
   1  15  10    6.40    8.30 
  -2 -15 -10    5.00    5.90 
   2  15 -10    9.20    6.60 
   2  15  10    2.20    6.70 
  -1   0 -11  424.76   15.80 
  -1   0 -11  406.36   16.20 
   1   0 -11  416.46   16.10 
   1   0  11  429.96   16.30 
  -1   0  11  400.76   16.10 
  -2   0 -11 2348.17   79.79 
   2   0  11 2379.86   79.79 
  -2   0 -11 2348.76   79.59 
   2   0 -11 2307.67   79.49 
  -3   0 -11  774.92   28.00 
   3   0 -11  775.62   27.80 
  -3   0 -11  786.02   28.80 
   3   0  11  753.32   28.30 
  -4   0 -11   64.59    6.20 
  -4   0 -11   58.09    4.40 
   4   0  11   60.69    5.30 
   4   0 -11   61.89    4.50 
   5   0  11  647.24   24.90 
  -5   0 -11  652.13   26.20 
  -5   0 -11  655.93   23.60 
   5   0 -11  657.93   24.00 
  -5   0 -11  654.13   23.90 
   6   0 -11   21.80    3.20 
   6   0  11   19.00    3.90 
  -6   0 -11   31.30    5.80 
  -6   0 -11   18.80    2.30 
  -6   0 -11   23.40    2.50 
   7   0 -11  303.57   12.80 
  -7   0 -11  307.97   16.40 
  -8   0 -11  279.87   16.60 
   8   0 -11  299.67   12.80 
  -9   0 -11   80.09   10.40 
 -10   0 -11   16.60    7.50 
 -11   0 -11   50.19   10.20 
   0   1 -11    1.20    1.30 
   0   1 -11    0.10    1.80 
   0  -1 -11    1.80    2.00 
   0  -1 -11    1.80    1.50 
   0   1  11   -1.00    2.00 
  -1  -1 -11  264.17   10.50 
  -1  -1 -11  260.47   11.00 
   1   1 -11  243.58   10.60 
  -1   1  11  242.08   10.60 
  -1   1 -11  240.78   10.60 
  -1   1 -11  254.37   10.30 
   1  -1 -11  251.07   10.80 
   1   1  11  250.07   10.80 
   2   1 -11  298.67   12.20 
  -2   1  11  284.07   12.20 
  -2  -1 -11  295.67   12.50 
   2  -1  11  281.97   12.80 
  -2  -1 -11  309.07   12.80 
   2  -1 -11  314.77   12.80 
  -2   1 -11  316.57   12.70 
  -2   1 -11  319.87   12.90 
   2   1  11  301.97   12.60 
   3   1 -11   53.79    4.10 
  -3  -1 -11   51.99    5.20 
  -3  -1 -11   45.30    4.00 
  -3   1  11   52.09    4.10 
   3  -1  11   54.19    4.80 
  -3   1 -11   46.30    4.30 
  -3   1 -11   51.29    5.10 
   3   1  11   53.59    4.70 
   3  -1 -11   51.29    4.40 
   4   1 -11  204.68    9.10 
  -4  -1 -11  209.18   10.80 
  -4  -1 -11  207.38    9.20 
  -4   1 -11  207.08   10.70 
   4  -1 -11  208.88    9.50 
  -4   1 -11  210.08    9.70 
   4   1  11  208.68    9.90 
  -4   1 -11  207.98    9.40 
  -5  -1 -11   74.69    4.40 
  -5  -1 -11   65.39    4.40 
  -5  -1 -11   73.99    7.20 
   5   1 -11   64.39    4.70 
  -5   1 -11   66.29    4.90 
  -5   1 -11   72.19    7.00 
   5  -1 -11   65.79    5.10 
   5   1  11   57.49    5.30 
  -5   1 -11   71.29    5.20 
   6   1 -11  137.89    7.10 
  -6  -1 -11  136.09    5.50 
  -6  -1 -11  139.59    5.50 
  -6  -1 -11  142.89    9.90 
  -6   1 -11  145.79    6.80 
  -6   1 -11  142.39    7.00 
  -6   1 -11  158.08   10.20 
   6   1  11  136.69    8.20 
   6  -1 -11  135.39    7.60 
  -7  -1 -11   27.80    6.50 
   7   1 -11   35.60    3.90 
  -7   1 -11   30.70    6.80 
   7   1  11   29.60    4.80 
   7  -1 -11   29.00    4.20 
  -8  -1 -11   47.90    8.00 
   8   1 -11   41.30    4.30 
  -8   1 -11   30.00    7.20 
   8  -1 -11   34.30    4.50 
   8   1  11   26.40    4.80 
  -9  -1 -11   43.90    8.60 
  -9   1 -11   42.50    8.70 
 -10  -1 -11    6.50    7.00 
 -10   1 -11    4.00    7.20 
 -11  -1 -11   12.50    7.50 
 -11   1 -11   15.40    8.30 
   0   2 -11   19.60    2.20 
   0   2 -11   14.00    2.70 
   0  -2 -11   21.90    3.10 
   0   2  11   14.60    3.00 
  -1   2  11  299.97   12.90 
   1   2 -11  294.37   12.60 
  -1  -2 -11  323.17   13.10 
  -1  -2 -11  309.87   12.70 
   1  -2 -11  327.97   13.20 
  -1   2 -11  322.67   12.30 
  -1   2 -11  324.17   13.10 
   1   2  11  324.37   13.20 
  -2  -2 -11 1568.34   51.89 
  -2  -2 -11 1491.15   51.29 
  -2   2  11 1530.05   51.49 
   2  -2 -11 1432.46   51.49 
  -2   2 -11 1458.75   51.39 
  -2   2 -11 1422.56   51.09 
   2   2  11 1471.05   51.49 
  -3  -2 -11  465.45   19.30 
  -3   2  11  464.95   18.50 
  -3  -2 -11  458.75   18.20 
  -3   2 -11  485.05   19.10 
  -3   2 -11  495.75   18.70 
   3  -2 -11  502.15   18.70 
   3   2  11  499.85   18.70 
  -4  -2 -11  275.07   13.40 
  -4   2  11  286.67   11.70 
  -4  -2 -11  266.17   11.60 
   4   2  11  293.47   12.50 
  -4   2 -11  328.57   13.90 
   4  -2 -11  289.97   12.40 
  -4   2 -11  302.67   12.80 
  -4   2 -11  290.47   12.20 
  -5  -2 -11  246.18   10.40 
   5   2 -11  248.38   10.90 
  -5  -2 -11  261.67   13.30 
  -5   2 -11  263.77   11.50 
   5   2  11  275.07   12.00 
  -5   2 -11  283.87   13.50 
   5  -2 -11  260.67   11.70 
  -5   2 -11  277.77   11.90 
  -6  -2 -11  142.69   10.10 
   6   2 -11  159.78    7.60 
   6  -2 -11  162.68    8.50 
  -6   2 -11  149.69    7.80 
   6   2  11  147.79    8.40 
  -6   2 -11  151.18    7.70 
  -6   2 -11  158.58   10.40 
   7   2 -11  206.48    8.90 
  -7  -2 -11  177.88   12.20 
  -7   2 -11  183.18    8.20 
   7   2  11  188.28   10.00 
  -7   2 -11  193.78    8.20 
  -7   2 -11  180.98   12.50 
   7  -2 -11  185.18    9.70 
  -8  -2 -11   18.70    6.70 
   8  -2 -11   24.80    4.60 
   8   2  11   31.40    5.10 
  -8   2 -11   24.90    7.00 
  -9  -2 -11   29.80    7.80 
   9   2  11   42.60    6.00 
  -9   2 -11   49.20    8.80 
 -10  -2 -11    9.00    7.10 
 -10   2 -11   25.40    8.40 
 -11  -2 -11    8.20    7.80 
 -11   2 -11   -1.10    7.10 
   0   3  11  159.98    8.10 
   0  -3 -11  146.59    7.90 
  -1   3  11  315.27   13.40 
  -1  -3 -11  310.77   13.30 
  -1  -3 -11  312.27   13.10 
   1   3  11  319.17   13.40 
   1  -3 -11  332.37   13.50 
  -1   3 -11  315.17   12.30 
  -2  -3 -11  332.67   13.60 
  -2   3  11  330.17   13.90 
  -2  -3 -11  335.37   14.10 
  -2   3 -11  338.27   13.60 
   2   3  11  318.07   13.80 
   2  -3 -11  336.17   13.90 
  -2   3 -11  326.57   13.80 
  -3   3  11  440.76   17.20 
  -3  -3 -11  456.25   16.90 
  -3  -3 -11  426.26   17.80 
  -3   3 -11  434.86   17.60 
   3   3  11  420.76   17.20 
  -3   3 -11  421.46   17.50 
   3  -3 -11  434.06   17.30 
  -3   3 -11  433.86   17.30 
  -4  -3 -11   16.60    2.80 
  -4  -3 -11   23.90    4.40 
  -4   3  11   17.70    3.30 
  -4   3 -11   22.90    3.70 
   4  -3 -11   25.60    3.70 
  -4   3 -11   21.30    3.70 
   4   3  11   22.30    3.70 
  -4   3 -11   26.60    4.80 
  -5  -3 -11  216.38   11.90 
  -5  -3 -11  223.38    9.00 
  -5   3  11  236.38    9.90 
   5  -3 -11  206.38   10.20 
  -5   3 -11  214.88   10.30 
  -5   3 -11  215.88   10.60 
  -5   3 -11  201.98   11.40 
   5   3  11  197.38   10.10 
  -6  -3 -11  136.59    9.60 
   6   3  11  129.69    7.60 
  -6   3 -11  119.39    7.30 
   6  -3 -11  126.09    7.70 
  -6   3 -11  128.79    9.40 
  -6   3 -11  122.59    7.20 
  -7  -3 -11  121.19   10.80 
  -7   3 -11  119.19   10.80 
  -7  -3  11  108.99    7.50 
   7   3  11  108.89    7.60 
   7  -3 -11  114.29    8.00 
  -7   3 -11  116.39    6.80 
  -7   3 -11  113.19    6.80 
  -8  -3 -11   40.30    7.90 
  -8   3 -11   48.20    3.20 
  -8  -3  11   34.80    5.70 
   8   3  11   44.00    5.70 
  -8   3 -11   43.60    8.20 
  -9  -3 -11   12.30    6.80 
  -9   3 -11   22.30    7.50 
  -9  -3  11   10.50    5.00 
 -10  -3 -11   36.50    8.50 
 -10   3 -11   36.90    8.80 
 -11  -3 -11   13.10    8.70 
 -11   3 -11   -6.40    6.70 
   0   4  11   91.49    6.70 
   0  -4 -11   83.09    6.30 
  -1  -4 -11  160.78    8.20 
  -1   4  11  164.08    8.70 
  -1  -4 -11  147.79    8.10 
  -1   4 -11  146.19    7.10 
   1  -4 -11  152.88    8.50 
   1   4  11  155.48    8.50 
  -2  -4 -11  683.23   26.30 
  -2  -4 -11  680.33   26.70 
  -2   4  11  670.03   26.50 
  -2   4 -11  709.43   27.00 
   2  -4 -11  748.63   27.00 
  -2   4 -11  753.72   26.20 
   2   4  11  745.63   26.80 
  -3  -4 -11   56.39    4.90 
  -3  -4 -11   58.29    5.70 
  -3   4  11   67.49    5.70 
   3   4  11   57.79    5.30 
   3  -4 -11   58.29    5.40 
  -3   4 -11   55.19    5.60 
  -3   4 -11   48.80    5.30 
  -4  -4 -11  652.63   23.50 
  -4  -4 -11  626.74   25.30 
  -4   4  11  657.13   24.20 
  -4   4 -11  622.54   25.10 
   4  -4 -11  656.93   24.90 
  -4   4 -11  638.94   25.10 
   4   4  11  628.84   24.20 
  -4   4 -11  628.34   24.40 
  -5   4  11   18.00    3.40 
  -5  -4 -11   16.30    2.40 
  -5  -4 -11   14.10    4.30 
  -5   4 -11   22.80    4.90 
  -5   4 -11   14.30    3.80 
   5   4  11   23.50    4.00 
   5  -4 -11   24.90    4.10 
  -5   4 -11   24.50    3.90 
  -6  -4 -11  153.88   10.80 
  -6   4  11  169.88    8.40 
  -6   4 -11  168.18    9.20 
  -6   4 -11  183.38   11.30 
  -6  -4  11  182.28    8.60 
   6   4  11  180.38    9.40 
  -6   4 -11  181.28    9.60 
  -7  -4 -11  275.67   15.00 
  -7   4 -11  229.38   14.40 
  -7   4 -11  238.48   11.40 
  -7   4 -11  242.88   11.90 
   7   4  11  248.38   12.30 
  -7  -4  11  246.98   11.70 
  -8  -4 -11   41.40    8.00 
  -8  -4  11   49.90    5.90 
   8   4  11   45.40    5.70 
  -8   4 -11   37.50    7.90 
  -8   4 -11   39.70    4.30 
  -9  -4 -11    9.00    6.60 
  -9  -4  11   12.30    4.80 
  -9   4 -11   12.50    7.20 
 -10  -4 -11   34.60    8.40 
 -10  -4  11   32.60    6.30 
 -10   4 -11   31.20    8.50 
   0   5  11  133.29    8.10 
   0  -5 -11  133.29    8.20 
  -1  -5 -11  271.57   12.30 
  -1   5  11  273.37   12.60 
   1  -5 -11  273.07   12.60 
   1   5  11  264.77   12.60 
  -1   5 -11  278.27   10.90 
  -1   5 -11  270.77   12.90 
  -2  -5 -11   55.79    5.20 
  -2  -5 -11   63.19    5.60 
  -2   5  11   48.00    5.30 
   2   5  11   48.50    5.10 
  -2   5 -11   49.70    5.50 
  -2   5 -11   52.39    4.60 
   2  -5 -11   49.80    5.30 
  -3  -5 -11    1.50    3.20 
  -3   5  11    4.50    3.50 
  -3  -5 -11    2.80    2.60 
  -3   5 -11    1.80    3.20 
  -3   5 -11    9.10    3.10 
   3  -5 -11    5.30    3.10 
   3   5  11    7.10    3.50 
  -4  -5 -11    9.60    2.70 
  -4   5  11    7.20    3.40 
  -4  -5 -11   15.40    4.00 
  -4   5 -11   11.80    4.10 
   4   5  11    3.70    3.30 
  -4   5 -11    4.00    3.90 
   4  -5 -11    5.90    3.70 
  -5  -5 -11  118.59    5.70 
  -5   5  11  111.69    7.10 
  -5  -5 -11  118.59    8.60 
  -5   5 -11  101.99    7.50 
   5   5  11   93.09    7.00 
  -5   5 -11  108.89    7.60 
  -5   5 -11   91.79    8.40 
  -6   5  11   58.89    5.50 
  -6  -5 -11   69.59    8.10 
  -6   5 -11   63.99    6.20 
   6   5  11   66.19    6.20 
  -6  -5  11   60.39    4.90 
  -6   5 -11   62.99    6.60 
  -6   5 -11   57.19    7.60 
  -7   5  11   10.30    3.10 
  -7  -5 -11    3.60    5.20 
  -7   5 -11    5.70    3.60 
  -7   5 -11    4.10    5.70 
  -7  -5  11    5.40    3.40 
   7   5  11    5.10    3.80 
  -7   5 -11    6.30    3.70 
  -8  -5 -11   82.59   10.30 
   8   5  11  116.89    8.50 
  -8  -5  11   98.29    7.70 
  -8   5 -11  113.49    7.40 
  -8   5 -11  107.99   11.10 
  -9  -5 -11   22.80    8.00 
  -9   5 -11   13.80    7.40 
  -9  -5  11   13.70    4.70 
 -10  -5 -11   13.20    7.40 
 -10   5 -11   13.00    7.60 
 -10  -5  11    8.00    4.80 
   0   6  11  463.75   19.10 
   0   6 -11  433.26   19.20 
   0  -6 -11  473.25   19.10 
  -1   6  11  204.18   11.20 
  -1  -6 -11  200.38   10.70 
   1  -6 -11  233.28   11.30 
  -1   6 -11  246.18   11.80 
   1   6  11  217.08   11.20 
  -2  -6 -11  282.57   13.80 
  -2  -6 -11  304.77   13.70 
  -2   6  11  301.67   14.20 
   2   6  11  313.57   14.10 
  -2   6 -11  318.07   12.90 
   2  -6 -11  305.97   14.20 
  -2   6 -11  313.87   14.60 
  -3  -6 -11   42.50    5.50 
  -3  -6 -11   32.60    4.20 
  -3   6  11   24.80    4.50 
   3   6  11   35.00    4.80 
  -3   6 -11   38.90    4.80 
  -3   6 -11   36.60    5.20 
  -4  -6 -11  149.69    9.60 
  -4   6  11  158.38    9.40 
  -4  -6 -11  149.69    7.80 
   4   6  11  142.79    9.10 
  -4   6 -11  158.18    9.40 
  -4   6 -11  138.89    9.80 
  -5  -6 -11   88.19    5.30 
  -5   6  11   77.89    6.80 
  -5  -6 -11   78.89    8.10 
   5   6  11   76.39    6.70 
  -5  -6  11   79.29    4.40 
  -5   6 -11   87.89    7.90 
  -5   6 -11   91.49    8.50 
  -6  -6 -11    7.90    5.00 
  -6   6  11    4.20    3.50 
  -6   6 -11    3.80    4.00 
  -6   6 -11    7.00    4.20 
  -6   6 -11   -4.70    4.50 
  -6  -6  11    2.80    2.40 
   6   6  11    2.20    3.90 
  -7  -6 -11   83.19    9.60 
  -7   6  11   84.99    6.70 
   7   6  11   86.19    7.50 
  -7  -6  11   87.59    6.30 
  -7   6 -11   95.29    7.50 
  -7   6 -11   79.09    9.50 
  -7   6 -11   94.49    8.00 
  -8  -6 -11   45.10    8.20 
  -8   6 -11   58.69    6.20 
  -8   6 -11   53.19    8.80 
   8   6  11   48.20    6.50 
  -9  -6 -11   17.80    7.10 
  -9   6 -11   20.70    7.50 
 -10  -6 -11   25.60    7.90 
 -10   6 -11   23.90    8.40 
   0   7 -11   46.40    6.00 
   0   7  11   48.20    6.10 
   0  -7 -11   46.40    5.70 
  -1   7  11   15.80    4.50 
   1   7 -11   18.90    4.80 
  -1  -7 -11   19.70    4.10 
   1   7  11   17.50    4.40 
  -1   7 -11   16.00    4.50 
   2   7 -11    8.80    3.70 
  -2   7  11    6.40    4.00 
  -2  -7 -11    8.40    3.20 
  -2  -7 -11    1.40    3.10 
  -2   7 -11    5.00    3.80 
   2   7  11   10.40    4.30 
  -3  -7 -11   86.09    7.60 
  -3   7  11   75.69    7.30 
  -3  -7 -11   78.59    6.20 
   3   7  11   74.89    6.90 
  -3   7 -11   72.39    7.40 
  -3   7 -11   75.79    5.90 
  -4   7  11  111.29    8.00 
  -4  -7 -11  102.39    8.20 
  -4  -7 -11  110.89    6.80 
   4   7  11  124.79    8.70 
  -4   7 -11  104.79    7.70 
  -4   7 -11   99.79    8.80 
  -5  -7 -11  104.69    9.40 
  -5  -7 -11   90.39    5.90 
  -5   7  11  114.19    8.00 
  -5   7 -11   92.09    8.60 
  -5   7 -11  100.69    9.20 
   5   7  11   87.29    7.80 
  -6   7  11    6.20    3.90 
  -6  -7 -11    1.00    4.50 
  -6   7 -11    1.00    4.30 
  -6   7 -11   -1.60    5.20 
   6   7  11    2.40    3.90 
  -7  -7 -11   57.29    8.90 
  -7   7  11   62.69    6.60 
  -7   7 -11   45.70    8.50 
   7   7  11   53.49    6.50 
  -7   7 -11   67.29    7.60 
  -8  -7 -11    8.10    6.30 
  -8   7 -11   10.10    4.50 
   8   7  11   16.20    5.30 
  -8   7 -11   13.10    7.00 
  -9  -7 -11   14.80    7.10 
  -9   7 -11   18.80    7.70 
 -10  -7 -11   -3.70    6.10 
 -10   7 -11    1.40    7.10 
   0   8  11   51.59    6.50 
   0   8 -11   52.09    6.50 
  -1   8  11  182.68   11.50 
  -1  -8 -11  214.38   12.60 
   1   8 -11  207.38   11.50 
  -1   8 -11  197.48   11.70 
   1   8  11  225.98   12.10 
  -2  -8 -11   85.09    8.00 
  -2  -8 -11   89.39    6.80 
   2   8 -11   87.69    7.70 
  -2   8  11   92.29    8.30 
  -2   8 -11   83.19    8.30 
   2   8  11   91.49    8.20 
  -3  -8 -11  182.78   10.90 
  -3  -8 -11  173.38    9.80 
  -3   8  11  191.58   11.80 
   3   8 -11  186.18   10.40 
  -3   8 -11  177.98   11.30 
   3   8  11  186.38   11.40 
  -4  -8 -11   17.70    5.20 
   4   8 -11   28.80    5.20 
  -4  -8 -11   26.20    4.10 
  -4   8  11   29.40    5.80 
  -4   8 -11   23.10    5.40 
  -4   8 -11   26.80    4.90 
   4   8  11   20.70    5.30 
  -5  -8 -11   46.90    4.50 
  -5   8  11   42.30    6.00 
   5   8 -11   37.20    5.60 
  -5  -8 -11   48.60    7.00 
   5   8  11   43.50    6.30 
  -5   8 -11   38.80    6.60 
  -5   8 -11   45.80    6.70 
   6   8 -11   18.60    4.80 
  -6   8  11   15.30    5.00 
  -6  -8 -11   23.80    6.30 
   6   8  11   25.20    5.40 
  -6   8 -11   11.30    5.70 
  -6   8 -11   18.20    5.80 
  -7  -8 -11   75.89    9.90 
  -7   8  11   58.79    6.90 
   7   8 -11   62.09    6.90 
   7   8  11   55.49    6.80 
  -7   8 -11   58.09    9.30 
  -7   8 -11   55.29    7.60 
  -8  -8 -11   11.30    6.40 
  -8   8 -11   19.10    5.30 
  -8   8 -11   24.50    7.30 
  -9  -8 -11    9.20    6.70 
  -9   8 -11    7.30    7.10 
   0   9  11    4.40    4.70 
   0   9 -11    9.60    4.70 
  -1   9  11  182.58   11.90 
   1   9 -11  187.28   11.50 
  -1   9 -11  175.48   11.70 
   1   9  11  203.28   11.90 
  -2  -9 -11   24.60    5.40 
   2   9 -11   30.30    5.60 
  -2   9  11   24.20    5.90 
   2   9  11   29.50    5.80 
  -2   9 -11   19.30    5.50 
  -3  -9 -11   18.20    5.20 
  -3   9  11   23.10    5.70 
   3   9 -11   33.90    5.90 
  -3  -9 -11   27.90    4.90 
  -3   9 -11   18.50    5.40 
   3   9  11   25.30    5.90 
  -4  -9 -11   24.10    5.80 
  -4  -9 -11   15.00    4.10 
  -4   9  11   27.40    5.80 
   4   9 -11    9.50    4.90 
   4   9  11   18.00    5.80 
  -4   9 -11   10.70    5.20 
  -5   9  11   47.40    6.70 
   5   9 -11   42.30    6.40 
  -5  -9 -11   47.60    7.40 
   5   9  11   54.99    7.20 
  -5   9 -11   53.09    7.90 
   6   9 -11   37.00    6.00 
  -6  -9 -11   20.20    6.50 
  -6   9  11   36.90    6.70 
  -6   9 -11   33.10    6.90 
   6   9  11   24.00    6.00 
  -7  -9 -11   19.50    6.80 
  -7   9  11   20.00    5.50 
   7   9  11   12.10    5.20 
  -7   9 -11   33.10    6.90 
  -8  -9 -11   11.20    7.00 
  -8   9 -11   14.10    6.90 
  -8   9 -11    2.50    5.10 
  -9  -9 -11   22.80    8.20 
   0  10 -11  636.64   27.60 
   0  10  11  658.63   27.70 
  -1  10  11  153.68   11.60 
   1  10 -11  169.38   11.30 
   1  10  11  135.59   11.40 
  -1  10 -11  141.49   11.10 
  -2 -10 -11    6.10    4.40 
   2  10 -11    4.00    4.60 
  -2  10  11    4.90    5.30 
   2  10  11   -4.30    4.50 
  -2  10 -11    9.90    5.30 
   3  10 -11   54.29    7.50 
  -3 -10 -11   42.20    7.00 
  -3  10  11   48.70    8.10 
  -3  10 -11   46.70    7.50 
   3  10  11   64.89    7.80 
  -4  10  11   22.00    6.00 
  -4 -10 -11   26.40    6.50 
  -4 -10 -11   36.20    5.30 
   4  10 -11   35.60    6.60 
  -4  10 -11   46.10    7.50 
   4  10  11   41.60    7.30 
   5  10 -11   58.09    7.20 
  -5 -10 -11   53.79    8.10 
  -5  10  11   52.79    7.50 
   5  10  11   32.10    6.50 
  -5  10 -11   46.00    7.50 
  -6  10  11   23.30    6.20 
  -6 -10 -11   35.20    7.70 
   6  10 -11   31.10    6.10 
   6  10  11   23.60    6.20 
  -6  10 -11   38.30    7.70 
  -7  10  11   36.80    6.70 
  -7 -10 -11   41.50    8.70 
  -7  10 -11   32.70    7.40 
   7  10  11   33.70    6.60 
  -8 -10 -11   -4.70    5.40 
  -8  10 -11    3.10    5.70 
   0  11 -11   11.90    6.00 
   0  11  11    3.70    5.50 
  -1  11  11   30.30    7.30 
   1  11 -11   39.40    7.10 
   1  11  11   27.30    7.40 
  -1  11 -11   35.50    7.50 
   2  11 -11   53.19    7.70 
  -2  11  11   42.50    7.90 
  -2 -11 -11   49.50    7.20 
  -2  11 -11   42.90    7.60 
   2  11  11   51.39    7.90 
   3  11 -11   12.20    5.80 
  -3  11  11   21.00    6.40 
  -3 -11 -11   16.80    5.80 
   3  11  11   14.10    6.60 
  -3  11 -11   13.70    6.00 
   4  11 -11    3.00    4.90 
  -4  11  11   -7.40    5.40 
  -4 -11 -11   -5.10    5.10 
  -4  11 -11    9.80    6.10 
   4  11  11  -12.20    4.90 
   5  11 -11   19.10    5.90 
  -5 -11 -11   13.50    5.90 
  -5  11  11   32.10    6.90 
  -5  11 -11   18.10    7.30 
   5  11  11   13.80    5.70 
  -6 -11 -11    8.40    6.50 
   6  11 -11    3.40    5.20 
  -6  11  11    6.20    5.70 
   6  11  11   -2.80    5.30 
  -6  11 -11   12.20    6.50 
  -7  11  11    0.30    5.30 
  -7 -11 -11   -3.40    6.10 
   7  11  11    2.60    5.40 
  -7  11 -11   -3.70    5.80 
   0  12 -11  136.69   12.30 
   0  12  11  140.49   12.30 
   1  12 -11   37.20    7.40 
  -1  12  11   20.20    7.10 
   1  12  11   19.90    6.90 
  -1  12 -11   27.50    7.10 
  -2  12  11  127.69   12.10 
   2  12 -11  150.88   12.80 
  -2 -12 -11  128.09   11.50 
   2  12  11  119.79   11.60 
  -2  12 -11  122.59   12.20 
  -3 -12 -11    4.00    5.40 
   3  12 -11    1.30    5.80 
  -3  12  11   12.20    6.40 
   3  12  11   15.70    6.10 
  -3  12 -11   11.30    6.50 
  -4  12  11   42.10    8.60 
  -4 -12 -11   35.70    7.90 
   4  12 -11   39.60    7.10 
  -4  12 -11   19.60    7.10 
   4  12  11   27.90    7.00 
  -5 -12 -11    9.90    6.00 
  -5  12  11    8.20    5.80 
   5  12 -11   13.20    5.40 
   5  12  11   10.30    6.40 
  -5  12 -11   16.40    6.70 
   6  12 -11   14.40    6.40 
  -6  12  11   30.20    7.60 
  -6 -12 -11   23.60    7.30 
   6  12  11   24.10    6.80 
  -6  12 -11   25.70    7.20 
  -7  12  11    0.50    6.10 
   0  13  11   10.90    6.80 
   0  13 -11    4.90    6.20 
  -1  13  11   44.70    8.50 
   1  13 -11   33.60    7.90 
  -1  13 -11   32.00    7.90 
   1  13  11   29.70    7.60 
  -2 -13 -11    5.30    5.40 
  -2  13  11   -1.90    6.30 
   2  13 -11   10.10    6.90 
  -2  13 -11    8.70    6.40 
   2  13  11   12.80    6.80 
  -3  13  11    8.40    6.30 
  -3 -13 -11   13.30    6.10 
   3  13 -11    6.90    5.90 
  -3  13 -11   15.80    7.10 
   3  13  11    7.70    6.10 
  -4 -13 -11    7.10    6.60 
   4  13 -11   16.50    7.00 
  -4  13  11    2.90    6.10 
  -4  13 -11   19.70    8.10 
   4  13  11   12.70    6.60 
  -5  13  11   -3.50    6.40 
   5  13 -11   10.10    6.30 
  -5 -13 -11    4.60    6.40 
  -5  13 -11   -0.60    7.10 
   5  13  11   -6.10    6.10 
   0  14  11    3.10    6.30 
   0  14 -11   23.10    7.30 
  -1  14  11   47.80    9.80 
   1  14 -11   50.99    8.90 
  -1  14 -11   33.70    8.20 
   1  14  11   55.79    9.70 
  -2 -14 -11   10.20    5.90 
  -2  14  11   -1.80    6.40 
   2  14 -11    6.00    6.90 
  -2  14 -11    6.70    6.70 
   2  14  11   10.70    6.80 
  -3 -14 -11    0.20    5.60 
   3  14 -11    4.30    5.90 
  -3  14  11    5.60    6.50 
  -3  14 -11    5.00    6.60 
   3  14  11   -0.60    6.80 
  -4  14  11   24.90    7.80 
  -4 -14 -11   12.00    6.70 
   4  14 -11   16.00    7.40 
   4  14  11   28.70    8.20 
   1  15 -11    3.70    6.60 
  -1 -15 -11   -1.60    5.50 
   0   0 -12 1399.96   47.20 
   0   0 -12 1386.36   48.20 
   0   0  12 1359.66   48.40 
  -1   0 -12   37.80    3.60 
   1   0  12   39.60    4.10 
   1   0 -12   36.10    3.90 
  -1   0 -12   40.50    4.10 
   2   0  12  163.88    8.40 
  -2   0 -12  134.79    7.50 
  -2   0 -12  143.99    7.50 
   2   0 -12  149.88    7.60 
   3   0  12  124.09    7.00 
  -3   0 -12  113.29    7.20 
  -3   0 -12  111.09    6.50 
   3   0 -12  115.59    6.50 
   4   0  12   -0.90    2.80 
   4   0 -12   -1.00    2.20 
  -4   0 -12    0.20    2.10 
  -4   0 -12    0.50    3.10 
  -5   0 -12  118.39    6.80 
  -5   0 -12  113.59    8.10 
   5   0  12  124.19    7.40 
  -5   0 -12  121.39    6.40 
   5   0 -12  125.09    6.70 
  -6   0 -12  385.06   14.70 
  -6   0 -12  368.76   18.00 
   6   0  12  384.36   16.50 
  -6   0 -12  375.46   14.50 
   6   0 -12  394.06   15.60 
   7   0 -12   19.00    3.50 
  -7   0 -12   16.70    6.10 
   8   0 -12   56.79    5.30 
  -8   0 -12   35.50    7.70 
  -9   0 -12    7.90    6.50 
 -10   0 -12   -2.50    6.20 
 -11   0 -12    8.60    7.90 
   0  -1 -12  465.45   18.50 
   0  -1 -12  494.45   18.00 
   0   1 -12  493.05   18.60 
   0   1  12  487.85   18.90 
   0   1 -12  480.85   17.50 
  -1  -1 -12 1512.25   53.59 
  -1  -1 -12 1553.54   53.29 
   1   1 -12 1512.35   53.69 
  -1   1  12 1531.45   53.49 
   1  -1 -12 1539.25   53.69 
  -1   1 -12 1617.34   53.09 
   1   1  12 1600.44   53.99 
  -1   1 -12 1508.05   53.59 
  -2  -1 -12  369.16   14.90 
  -2  -1 -12  376.96   14.90 
  -2   1  12  376.46   15.00 
   2  -1  12  378.56   15.30 
   2   1 -12  378.56   14.60 
   2   1  12  348.57   14.80 
  -2   1 -12  352.56   14.60 
   2  -1 -12  357.66   14.80 
  -2   1 -12  335.97   14.70 
   3   1 -12   33.70    3.70 
  -3   1  12   29.50    3.60 
  -3  -1 -12   39.80    4.80 
   3  -1  12   35.00    4.20 
  -3  -1 -12   35.00    4.00 
  -3   1 -12   17.50    3.70 
   3  -1 -12   23.80    3.60 
   3   1  12   23.00    4.00 
  -3   1 -12   19.60    3.40 
   4   1 -12   38.60    3.90 
  -4  -1 -12   31.90    5.00 
  -4  -1 -12   43.60    4.00 
  -4   1 -12   47.70    5.60 
  -4   1 -12   38.70    4.20 
   4   1  12   43.10    4.70 
   4  -1 -12   40.30    4.10 
  -5  -1 -12  370.76   14.50 
  -5  -1 -12  381.76   17.10 
  -5  -1 -12  364.06   14.50 
   5   1 -12  355.56   14.50 
   5  -1 -12  367.86   15.10 
  -5   1 -12  357.86   16.90 
  -5   1 -12  387.36   15.30 
   5   1  12  379.66   15.80 
  -5   1 -12  359.36   14.80 
  -6  -1 -12   97.09    9.00 
   6   1 -12  106.99    6.10 
  -6  -1 -12   98.79    5.00 
  -6  -1 -12   96.49    5.00 
   6  -1 -12  111.19    6.80 
  -6   1 -12   99.39    6.00 
   6   1  12   99.39    7.20 
  -6   1 -12   97.09    5.80 
  -6   1 -12   95.39    9.10 
   7   1 -12   20.50    3.60 
  -7  -1 -12   29.10    6.60 
   7  -1 -12   30.80    4.40 
   7   1  12   19.90    4.60 
  -7   1 -12   27.30    2.50 
  -7   1 -12   27.50    6.70 
  -7   1 -12   24.20    2.40 
   8   1 -12    0.40    3.30 
  -8  -1 -12    4.00    6.00 
   8  -1 -12    7.80    3.50 
  -8   1 -12    6.40    5.90 
   8   1  12    6.80    4.30 
  -9  -1 -12   91.39   10.90 
  -9   1 -12   76.99   10.60 
 -10  -1 -12   33.30    8.80 
 -10   1 -12   34.40    8.70 
 -11  -1 -12    3.80    7.70 
 -11   1 -12    1.80    7.70 
   0  -2 -12  287.97   12.70 
   0   2 -12  302.77   11.40 
   0   2  12  294.77   12.70 
   0   2 -12  308.07   12.70 
  -1  -2 -12  554.04   20.40 
  -1  -2 -12  539.25   20.00 
  -1   2  12  526.25   20.20 
   1   2 -12  535.85   20.00 
   1   2  12  508.45   20.20 
  -1   2 -12  519.05   20.20 
  -1   2 -12  514.15   19.40 
   1  -2 -12  523.25   20.30 
   2   2 -12  118.09    6.40 
  -2   2  12  115.39    6.70 
  -2  -2 -12  111.19    6.80 
  -2  -2 -12  113.69    6.80 
   2  -2 -12  112.19    7.10 
   2   2  12  106.19    6.80 
  -2   2 -12  118.19    6.50 
  -2   2 -12  105.99    6.70 
   3   2 -12 1141.69   40.20 
  -3   2  12 1124.79   40.30 
  -3  -2 -12 1155.18   40.60 
  -3  -2 -12 1153.48   41.50 
  -3   2 -12 1119.29   41.10 
   3   2  12 1149.48   40.80 
  -3   2 -12 1167.18   40.80 
   3  -2 -12 1186.98   41.00 
  -4   2  12   46.50    4.30 
  -4  -2 -12   45.80    4.20 
   4   2 -12   46.40    4.10 
  -4  -2 -12   38.90    5.30 
   4   2  12   52.59    4.90 
  -4   2 -12   54.19    5.70 
  -4   2 -12   43.70    4.80 
   4  -2 -12   57.09    5.00 
  -4   2 -12   40.70    4.30 
  -5  -2 -12  165.98    7.60 
   5   2 -12  167.28    8.00 
  -5  -2 -12  152.68    9.80 
  -5   2 -12  167.68   10.10 
  -5   2 -12  158.58    8.20 
   5  -2 -12  159.58    8.50 
   5   2  12  160.58    8.60 
  -5   2 -12  154.68    8.50 
  -6  -2 -12    7.50    1.50 
   6   2 -12    9.40    2.60 
  -6  -2 -12    9.60    1.60 
  -6  -2 -12    9.60    4.70 
   6   2  12   11.40    3.50 
  -6   2 -12   17.70    3.50 
   6  -2 -12   11.30    3.30 
  -6   2 -12   14.80    3.10 
  -6   2 -12   11.70    4.80 
   7   2 -12   80.19    5.70 
  -7  -2 -12   68.29    8.80 
   7  -2 -12   63.69    6.20 
  -7   2 -12   75.89    5.20 
   7   2  12   65.09    6.50 
  -7   2 -12   80.59    9.20 
  -7   2 -12   71.89    5.10 
  -8  -2 -12   85.09   10.20 
   8   2  12   87.99    7.60 
  -8   2 -12   82.29   10.20 
  -9  -2 -12   39.40    8.20 
  -9   2 -12   28.20    8.00 
   9   2  12   30.60    5.40 
 -10  -2 -12   -3.00    6.40 
 -10   2 -12    2.80    7.00 
 -11  -2 -12    3.30    7.20 
 -11   2 -12    2.40    7.40 
   0   3  12  496.75   20.00 
   0   3 -12  526.05   19.80 
   0  -3 -12  519.75   20.10 
  -1   3  12  148.89    8.10 
  -1  -3 -12  138.19    7.70 
  -1  -3 -12  141.19    7.90 
  -1   3 -12  162.28    7.20 
   1   3  12  145.89    8.10 
   1  -3 -12  155.28    8.20 
  -2   3  12  728.73   28.00 
  -2  -3 -12  750.22   28.00 
  -2  -3 -12  702.43   28.10 
  -2   3 -12  792.12   27.80 
  -2   3 -12  792.92   28.30 
   2  -3 -12  775.22   28.50 
   2   3  12  786.52   28.30 
  -3  -3 -12  395.86   16.00 
  -3   3  12  408.66   16.50 
  -3  -3 -12  378.26   16.90 
   3   3  12  389.06   16.50 
   3  -3 -12  417.06   16.80 
  -3   3 -12  417.56   17.10 
  -3   3 -12  400.66   16.60 
  -3   3 -12  399.16   16.60 
  -4   3  12  247.98   11.50 
  -4  -3 -12  258.07   12.80 
  -4  -3 -12  254.27   11.10 
  -4   3 -12  255.57   11.80 
   4   3  12  271.07   12.10 
  -4   3 -12  245.78   11.90 
  -4   3 -12  265.27   12.50 
   4  -3 -12  261.67   12.10 
  -5  -3 -12   14.50    2.60 
  -5  -3 -12   14.80    4.50 
  -5   3  12   19.30    3.20 
   5  -3 -12   17.90    3.50 
  -5   3 -12   15.40    4.40 
  -5   3 -12    8.70    3.00 
   5   3  12   15.90    3.70 
  -5   3 -12   16.80    3.80 
  -6  -3 -12   39.00    1.80 
  -6  -3 -12   36.80    6.20 
  -6   3 -12   35.00    6.20 
  -6   3 -12   37.80    4.40 
   6   3  12   41.90    5.10 
   6  -3 -12   38.90    5.00 
  -6   3 -12   42.50    5.00 
  -7  -3 -12   31.40    6.90 
   7   3 -12   31.10    4.00 
  -7   3 -12   31.10    4.20 
  -7   3 -12   41.70    7.60 
  -7   3 -12   37.70    4.40 
   7   3  12   34.10    5.40 
  -8  -3 -12  115.19   11.70 
  -8   3 -12  115.09   11.50 
   8   3  12  127.19    8.80 
  -8   3 -12  118.79    6.00 
  -9  -3 -12   22.00    7.40 
  -9   3 -12   13.10    7.20 
 -10  -3 -12   56.79   10.10 
 -10   3 -12   56.89   10.00 
   0   4  12   33.90    4.60 
   0  -4 -12   31.80    4.20 
  -1  -4 -12  516.45   20.80 
  -1  -4 -12  517.55   20.60 
  -1   4  12  529.15   21.00 
  -1   4 -12  559.54   19.60 
   1  -4 -12  542.75   21.20 
   1   4  12  531.95   21.10 
  -2  -4 -12    6.40    3.10 
  -2   4  12    5.80    3.00 
  -2  -4 -12    3.30    2.60 
   2  -4 -12    5.20    3.10 
   2   4  12    4.70    3.10 
  -2   4 -12    5.60    2.70 
  -3   4  12  213.18   10.60 
  -3  -4 -12  214.28   10.70 
  -3  -4 -12  201.98    9.90 
  -3   4 -12  211.78   10.40 
   3  -4 -12  218.88   10.50 
  -3   4 -12  196.48   10.60 
  -3   4 -12  216.08   10.70 
   3   4  12  204.48   10.30 
  -4   4  12  172.98    9.00 
  -4  -4 -12  186.38   10.20 
  -4  -4 -12  176.08    8.40 
  -4   4 -12  163.68    9.70 
  -4   4 -12  168.38    9.60 
   4  -4 -12  155.88    9.40 
  -4   4 -12  172.98    9.20 
   4   4  12  168.58    9.30 
  -5   4  12   49.99    5.10 
  -5  -4 -12   60.09    4.30 
  -5  -4 -12   47.20    6.40 
  -5   4 -12   65.29    6.30 
   5  -4 -12   66.89    6.10 
   5   4  12   61.39    5.80 
  -5   4 -12   71.19    6.00 
  -5   4 -12   66.59    7.30 
  -6   4  12   10.40    3.00 
  -6  -4 -12   13.00    4.90 
   6   4  12   15.00    4.10 
  -6   4 -12   11.20    3.50 
  -6   4 -12    8.90    4.90 
  -6   4 -12   14.30    3.90 
  -7  -4 -12   20.40    6.10 
  -7   4 -12    7.70    3.60 
  -7   4 -12    9.00    5.80 
  -7   4 -12   13.00    4.10 
   7   4  12   14.40    4.40 
  -8  -4 -12   42.40    8.00 
  -8   4 -12   24.30    7.10 
   8   4  12   36.70    5.40 
  -8   4 -12   22.30    3.80 
  -9  -4 -12   32.50    8.00 
  -9   4 -12   33.80    8.30 
 -10  -4 -12   50.19   10.10 
 -10   4 -12   51.39   10.40 
   0  -5 -12   72.49    6.20 
   0   5  12   62.49    6.00 
  -1   5  12   48.70    5.50 
  -1  -5 -12   57.49    5.50 
   1   5  12   59.69    5.80 
   1  -5 -12   58.69    5.80 
  -1   5 -12   56.19    4.00 
  -2  -5 -12  724.73   26.40 
  -2  -5 -12  697.23   26.80 
  -2   5  12  723.33   26.80 
   2  -5 -12  688.53   26.80 
  -2   5 -12  673.93   25.50 
   2   5  12  671.83   26.50 
  -2   5 -12  687.53   27.00 
  -3  -5 -12  113.39    7.00 
  -3   5  12  120.19    8.00 
  -3  -5 -12  112.99    7.80 
  -3   5 -12  104.19    8.20 
  -3   5 -12  133.19    7.40 
   3   5  12  125.59    8.00 
   3  -5 -12  111.39    7.60 
  -4  -5 -12  260.77   12.80 
  -4  -5 -12  238.88   10.90 
  -4   5  12  252.17   11.90 
  -4   5 -12  231.58   12.10 
   4   5  12  237.78   11.60 
  -4   5 -12  237.48   12.00 
  -5  -5 -12   18.10    4.90 
  -5  -5 -12   11.00    2.50 
  -5   5  12    9.80    3.70 
  -5   5 -12    9.80    4.40 
  -5   5 -12   12.70    4.00 
   5   5  12   12.60    3.80 
  -5   5 -12   16.10    4.10 
  -6  -5 -12  144.29   10.90 
  -6   5  12  158.58    8.80 
  -6   5 -12  162.98    9.50 
   6   5  12  152.68    9.40 
  -6   5 -12  166.38    9.80 
  -6   5 -12  144.99   10.70 
  -7  -5 -12   36.70    7.30 
  -7   5  12   33.40    4.00 
  -7   5 -12   30.70    6.90 
   7   5  12   35.20    5.40 
  -7   5 -12   32.80    4.90 
  -7   5 -12   38.90    5.50 
  -8  -5 -12  102.39   11.40 
  -8   5 -12  110.09   11.50 
   8   5  12  118.69    8.90 
  -8   5 -12  110.89    7.80 
  -9  -5 -12   19.80    7.20 
  -9   5 -12   23.20    7.50 
 -10  -5 -12   20.50    7.70 
 -10   5 -12    6.60    7.40 
   0  -6 -12   37.00    5.00 
   0   6 -12   23.10    5.20 
   0   6  12   31.80    5.00 
  -1   6  12   30.00    5.00 
  -1  -6 -12   30.10    4.80 
   1   6  12   34.70    5.00 
  -1   6 -12   29.40    3.30 
  -1   6 -12   35.10    5.40 
   1  -6 -12   35.60    5.00 
  -2  -6 -12   38.20    5.00 
  -2   6  12   41.40    5.30 
  -2  -6 -12   51.29    5.70 
  -2   6 -12   43.60    5.70 
  -2   6 -12   46.70    4.60 
   2   6  12   39.10    5.20 
  -3   6  12   84.49    7.10 
  -3  -6 -12   66.79    5.80 
  -3  -6 -12   79.29    7.30 
  -3   6 -12   72.69    6.30 
  -3   6 -12   71.29    7.10 
   3   6  12   75.69    6.90 
  -4  -6 -12   40.00    5.70 
  -4  -6 -12   51.59    4.70 
  -4   6  12   53.29    6.00 
  -4   6 -12   44.20    5.90 
   4   6  12   35.80    5.10 
  -4   6 -12   37.80    5.60 
  -5  -6 -12   44.80    6.50 
  -5   6  12   46.30    5.60 
  -5  -6 -12   44.10    4.20 
   5   6  12   53.19    6.00 
  -5   6 -12   40.00    5.80 
  -5   6 -12   46.30    6.40 
  -6  -6 -12   24.90    6.10 
  -6   6  12   24.50    4.70 
  -6   6 -12   12.60    5.40 
  -6   6 -12   19.50    4.90 
   6   6  12   21.50    5.10 
  -6   6 -12   23.70    5.00 
  -7  -6 -12   68.49    9.00 
  -7   6  12   72.29    6.00 
  -7   6 -12   71.79    7.00 
  -7   6 -12   63.39    7.10 
   7   6  12   70.49    7.20 
  -7   6 -12   60.69    8.80 
  -8  -6 -12   83.09   10.90 
   8   6  12   78.79    7.70 
  -8   6 -12   82.99   10.20 
  -8   6 -12   72.79    7.00 
  -9  -6 -12   39.30    9.30 
  -9   6 -12   31.40    8.20 
 -10  -6 -12   -0.40    6.50 
 -10   6 -12    6.20    7.40 
   0   7 -12  255.97   13.50 
   0   7  12  254.67   13.10 
   1   7 -12  136.69    9.10 
  -1   7  12  151.88    9.70 
  -1  -7 -12  149.29    8.90 
  -1   7 -12  135.89    9.50 
   1   7  12  160.28    9.70 
  -2  -7 -12   46.10    5.70 
  -2   7  12   42.40    5.70 
  -2  -7 -12   56.19    5.50 
  -2   7 -12   36.00    4.30 
  -2   7 -12   26.60    5.30 
   2   7  12   29.30    5.20 
  -3  -7 -12  344.57   16.20 
  -3  -7 -12  341.47   15.10 
  -3   7  12  320.77   15.70 
  -3   7 -12  344.47   15.00 
   3   7  12  380.56   16.40 
  -3   7 -12  340.67   16.60 
  -4  -7 -12   81.59    6.20 
  -4  -7 -12   79.29    8.00 
  -4   7  12   88.19    7.60 
  -4   7 -12   65.99    6.70 
   4   7  12   66.99    6.80 
  -4   7 -12   72.39    8.20 
  -5  -7 -12  117.29   10.20 
  -5   7  12  118.89    8.80 
  -5  -7 -12  110.99    6.80 
  -5   7 -12  100.79    9.10 
  -5   7 -12  126.49    9.60 
   5   7  12  121.79    9.00 
  -6   7  12   70.99    7.20 
  -6  -7 -12   60.49    8.40 
  -6   7 -12   71.79    8.00 
   6   7  12   61.99    7.10 
  -6   7 -12   72.49    8.50 
  -7  -7 -12   89.49   10.20 
  -7   7  12   98.79    7.90 
  -7   7 -12   82.29    9.80 
   7   7  12   96.69    8.50 
  -7   7 -12   94.19    8.80 
  -8  -7 -12   10.80    6.10 
  -8   7 -12   11.50    5.00 
   8   7  12   13.80    5.00 
  -8   7 -12    6.80    6.50 
  -9  -7 -12   17.20    7.10 
  -9   7 -12   16.70    7.90 
   0   8  12  117.19    9.00 
   0   8 -12  110.69    8.70 
  -1   8  12    3.20    4.20 
   1   8 -12   -2.60    3.60 
  -1   8 -12    6.70    4.20 
   1   8  12    3.90    4.50 
  -2  -8 -12   89.69    7.40 
  -2  -8 -12   72.09    7.40 
   2   8 -12   69.99    7.60 
  -2   8  12   83.29    8.00 
  -2   8 -12   76.49    8.00 
   2   8  12  104.49    8.60 
  -3   8  12   10.40    4.60 
  -3  -8 -12   11.10    3.70 
  -3  -8 -12    6.50    4.50 
   3   8 -12   10.20    4.10 
  -3   8 -12   13.30    5.10 
   3   8  12   16.20    4.70 
  -4   8  12  167.58   10.70 
  -4  -8 -12  152.18   11.00 
  -4  -8 -12  180.18    9.30 
   4   8 -12  182.38   10.80 
  -4   8 -12  186.68   11.70 
  -4   8 -12  156.48   10.20 
   4   8  12  178.28   10.90 
  -5  -8 -12   22.60    3.70 
  -5  -8 -12   22.90    5.90 
  -5   8  12   15.10    5.30 
   5   8 -12   18.70    4.80 
   5   8  12   30.40    5.30 
  -5   8 -12   26.00    5.60 
  -5   8 -12   19.30    5.40 
  -6  -8 -12   51.29    8.10 
  -6   8  12   58.19    7.20 
   6   8  12   63.09    7.20 
  -6   8 -12   55.59    8.00 
  -6   8 -12   47.10    7.60 
  -7  -8 -12   23.90    7.10 
  -7   8  12   22.50    5.10 
   7   8  12   23.90    5.50 
  -7   8 -12   37.60    8.10 
  -7   8 -12   22.10    6.00 
  -8  -8 -12    3.10    6.40 
  -8   8 -12   -1.00    4.60 
  -8   8 -12   -2.40    5.90 
  -9  -8 -12    0.90    7.00 
  -9   8 -12    7.10    7.10 
   0   9  12   77.79    8.20 
   0   9 -12   65.99    7.70 
   1   9 -12   44.30    6.60 
  -1   9  12   50.59    7.20 
  -1   9 -12   52.29    7.20 
   1   9  12   45.90    7.20 
  -2   9  12  123.39   10.40 
   2   9 -12  144.89    9.90 
  -2  -9 -12  125.39    9.80 
  -2   9 -12  126.99   10.20 
   2   9  12  119.69    9.70 
   3   9 -12   99.19    8.90 
  -3  -9 -12   95.49    7.70 
  -3  -9 -12   97.49    9.50 
  -3   9  12  105.39    9.40 
  -3   9 -12   89.59    9.30 
   3   9  12   95.39    8.80 
  -4  -9 -12    7.30    5.10 
   4   9 -12    6.70    4.70 
  -4   9  12   17.90    5.90 
  -4  -9 -12    5.30    3.50 
  -4   9 -12    7.90    5.00 
   4   9  12    5.40    4.70 
   5   9 -12   36.90    6.30 
  -5  -9 -12   49.40    7.80 
  -5   9  12   38.00    6.80 
  -5   9 -12   46.60    7.90 
   5   9  12   41.70    6.90 
  -6  -9 -12   11.00    6.00 
   6   9 -12   14.20    5.10 
  -6   9  12   14.10    5.40 
   6   9  12   12.10    5.40 
  -6   9 -12   11.10    6.00 
  -7  -9 -12   50.29    8.60 
  -7   9  12   52.69    7.80 
  -7   9 -12   50.09    7.70 
   7   9  12   50.19    7.50 
  -7   9 -12   62.29    9.20 
  -8  -9 -12   10.70    6.30 
  -8   9 -12    2.10    6.40 
  -8   9 -12   -3.50    4.90 
   0  10  12  382.96   18.70 
   0  10 -12  340.47   18.30 
  -1  10  12  145.09   11.30 
   1  10 -12  148.59   10.90 
   1  10  12  142.29   11.30 
  -1  10 -12  119.29   10.90 
  -2  10  12   53.39    8.40 
   2  10 -12   59.99    7.60 
  -2 -10 -12   52.99    7.30 
  -2  10 -12   60.89    8.20 
   2  10  12   60.79    8.00 
   3  10 -12   57.09    7.90 
  -3 -10 -12   46.50    7.50 
  -3  10  12   43.40    7.30 
  -3  10 -12   52.39    7.90 
   3  10  12   48.10    7.30 
   4  10 -12   -2.20    4.80 
  -4 -10 -12    9.50    5.50 
  -4  10  12    0.70    5.60 
  -4  10 -12    6.50    5.30 
   4  10  12    3.60    5.30 
  -5  10  12   55.59    8.00 
  -5 -10 -12   54.29    8.40 
   5  10 -12   59.69    7.20 
   5  10  12   58.09    7.60 
  -5  10 -12   62.89    8.50 
  -6 -10 -12    7.20    6.00 
  -6  10  12    7.60    5.60 
   6  10 -12   15.70    5.50 
  -6  10 -12   11.50    6.30 
   6  10  12   10.30    5.70 
  -7  10  12   10.00    5.70 
  -7 -10 -12    8.10    6.10 
  -7  10 -12   -2.80    5.20 
   7  10  12   -0.40    4.90 
  -8 -10 -12    7.40    7.30 
  -8  10 -12    6.40    6.20 
   0  11  12   69.59    9.30 
   0  11 -12   92.19    9.80 
   1  11 -12   22.50    6.60 
  -1  11  12   12.90    6.10 
  -1  11 -12   24.90    6.90 
   1  11  12   15.00    6.30 
   2  11 -12   58.79    8.00 
  -2  11  12   58.79    8.70 
  -2 -11 -12   57.89    8.30 
   2  11  12   47.70    8.00 
  -2  11 -12   62.99    8.80 
  -3  11  12   21.90    6.80 
   3  11 -12   28.50    6.40 
  -3 -11 -12   26.20    6.70 
  -3  11 -12   24.60    6.90 
   3  11  12   27.10    7.40 
  -4  11  12   27.30    6.80 
   4  11 -12   30.40    6.40 
  -4 -11 -12   25.20    6.70 
  -4  11 -12   21.60    6.90 
   4  11  12   24.30    7.00 
   5  11 -12   13.90    5.80 
  -5 -11 -12   22.20    6.80 
  -5  11  12   23.90    6.90 
   5  11  12    9.10    5.50 
  -5  11 -12   15.90    6.30 
  -6 -11 -12   35.80    7.90 
   6  11 -12   32.60    6.70 
  -6  11  12   39.70    7.20 
   6  11  12   32.10    7.20 
  -6  11 -12   27.20    7.00 
  -7 -11 -12   12.60    6.70 
  -7  11  12    3.70    5.60 
  -7  11 -12   10.30    6.60 
   7  11  12   -1.90    5.20 
   0  12 -12   17.00    6.30 
   0  12  12   11.40    6.20 
   1  12 -12   24.00    6.90 
  -1  12  12   16.30    6.70 
  -1  12 -12   31.60    7.40 
   1  12  12   12.70    6.60 
   2  12 -12   34.70    7.20 
  -2  12  12   34.60    7.70 
  -2 -12 -12   30.00    6.60 
   2  12  12   40.80    8.30 
  -2  12 -12   36.00    7.80 
   3  12 -12   20.40    7.20 
  -3 -12 -12   23.50    6.70 
  -3  12  12   34.30    7.90 
  -3  12 -12   36.80    8.20 
   3  12  12   19.40    6.80 
   4  12 -12   11.00    5.70 
  -4  12  12   -3.50    5.50 
  -4 -12 -12   15.70    6.80 
   4  12  12    0.70    5.40 
  -4  12 -12   13.00    6.60 
   5  12 -12    9.10    5.50 
  -5  12  12   -2.70    6.00 
  -5 -12 -12   -6.60    4.90 
  -5  12 -12    3.60    6.00 
   5  12  12   -0.60    5.80 
   6  12 -12   -1.30    5.90 
  -6 -12 -12    4.40    6.70 
  -6  12  12   10.70    6.40 
  -6  12 -12    1.50    5.70 
   6  12  12    5.00    6.10 
   0  13  12   56.59    9.20 
   0  13 -12   30.70    7.60 
  -1  13  12   10.00    6.40 
   1  13 -12    2.90    6.00 
   1  13  12    4.70    6.50 
  -1  13 -12   11.90    7.30 
   2  13 -12   14.90    6.70 
  -2  13  12    9.00    6.50 
  -2 -13 -12   26.00    7.00 
  -2  13 -12   13.40    6.90 
   2  13  12   19.20    7.60 
  -3 -13 -12    9.50    6.40 
   3  13 -12    3.40    5.80 
  -3  13  12   -7.30    6.40 
  -3  13 -12   12.50    6.90 
   3  13  12    5.40    6.20 
  -4  13  12   50.79    8.70 
   4  13 -12   45.10    8.60 
  -4 -13 -12   50.79    9.20 
   4  13  12   51.69    9.10 
  -4  13 -12   50.19    9.20 
  -5  13  12    3.20    6.60 
  -5 -13 -12   -6.10    6.30 
   5  13 -12    7.20    6.10 
   5  13  12   -0.50    5.60 
  -5  13 -12    0.20    5.90 
   0  14  12  153.48   14.40 
   0  14 -12  129.29   13.30 
   1  14 -12   17.20    7.10 
  -1  14  12   23.00    7.60 
  -1 -14 -12   15.40    6.10 
  -1  14 -12   11.20    7.10 
   1  14  12   16.80    7.60 
   2  14 -12    7.30    6.50 
  -2  14  12   10.10    7.00 
  -2 -14 -12    9.30    6.80 
   2  14  12   12.70    7.30 
  -2  14 -12    9.60    7.00 
  -3 -14 -12   23.70    7.50 
   3  14 -12   16.00    6.80 
  -3  14  12    7.70    7.90 
   3  14  12   10.90    7.00 
  -3  14 -12   15.90    8.40 
  -4  14  12   21.00    9.00 
   4  14 -12   27.90    7.50 
  -4 -14 -12   18.10    7.00 
   4  14  12   18.80    7.20 
   0   0  13    9.20    2.90 
   0   0 -13    8.40    2.50 
   1   0  13  504.45   19.90 
  -1   0 -13  520.35   19.90 
  -1   0  13  523.05   19.80 
  -1   0 -13  507.25   19.20 
   1   0 -13  501.65   19.90 
   2   0  13   52.59    5.50 
   2   0 -13   50.29    4.80 
  -2   0 -13   48.30    4.80 
  -2   0 -13   63.59    5.40 
  -3   0 -13  838.62   30.00 
   3   0  13  820.92   30.30 
   3   0 -13  816.92   29.80 
  -3   0 -13  787.82   30.40 
   4   0  13  251.87   11.90 
   4   0 -13  249.88   11.20 
  -4   0 -13  235.18   12.20 
  -4   0 -13  256.07   11.30 
   5   0  13  162.58    9.40 
  -5   0 -13  164.28    8.10 
  -5   0 -13  149.88    9.90 
   5   0 -13  164.08    8.30 
  -5   0 -13  162.28    8.30 
  -6   0 -13   75.89    5.00 
  -6   0 -13   76.29    8.30 
   6   0 -13   74.49    5.50 
   6   0  13   76.89    6.80 
  -6   0 -13   77.19    5.20 
  -7   0 -13  402.76   20.30 
   7   0 -13  406.36   17.00 
  -7   0 -13  416.66   14.60 
  -7   0 -13  422.86   14.60 
  -8   0 -13    2.90    6.00 
   8   0 -13    4.10    3.40 
  -9   0 -13   25.40    7.80 
 -10   0 -13   60.29   10.50 
 -11   0 -13   -7.40    6.90 
   0  -1 -13   72.69    4.60 
   0  -1 -13   77.79    5.40 
   0   1 -13   80.19    5.50 
   0   1 -13   75.19    4.30 
   0   1  13   68.69    5.40 
  -1   1  13  247.58   11.10 
  -1  -1 -13  245.88   10.70 
   1   1 -13  255.37    9.70 
  -1  -1 -13  244.18   11.20 
   1   1 -13  231.28   10.90 
  -1   1 -13  253.57   11.40 
  -1   1 -13  256.37   10.70 
   1   1  13  257.47   11.60 
   1  -1 -13  243.68   11.10 
  -2  -1 -13 1583.04   55.59 
   2   1 -13 1608.74   55.39 
  -2   1  13 1524.65   55.29 
  -2  -1 -13 1533.45   55.69 
   2   1  13 1626.34   55.99 
  -2   1 -13 1664.53   55.69 
   2  -1 -13 1644.34   55.69 
  -2   1 -13 1641.54   56.09 
   3   1 -13  254.27   11.20 
  -3  -1 -13  253.57   12.20 
  -3   1  13  252.87   11.20 
  -3  -1 -13  269.57   11.80 
  -3   1 -13  244.98   11.40 
  -3   1 -13  266.97   12.20 
   3   1  13  261.47   12.10 
   3  -1 -13  270.87   11.80 
  -4  -1 -13  344.07   15.50 
  -4  -1 -13  326.37   14.00 
   4   1 -13  338.17   13.90 
  -4   1 -13  348.67   14.30 
   4  -1 -13  350.86   14.40 
  -4   1 -13  326.97   15.30 
   4   1  13  339.57   14.60 
  -5  -1 -13   56.39    4.60 
  -5  -1 -13   57.29    6.80 
   5   1 -13   54.29    4.80 
  -5   1 -13   50.99    5.00 
  -5   1 -13   62.39    5.00 
  -5   1 -13   61.09    6.70 
   5   1  13   56.09    5.60 
   5  -1 -13   49.20    4.70 
  -6  -1 -13  129.89    9.80 
  -6  -1 -13  125.39    6.30 
  -6  -1 -13  118.99    6.20 
   6   1 -13  128.79    7.20 
  -6   1 -13  120.59    9.40 
  -6   1 -13  123.89    6.80 
  -6   1 -13  109.79    6.80 
   6   1  13  117.19    8.20 
   6  -1 -13  123.89    7.30 
  -7  -1 -13   20.20    6.50 
   7   1 -13   21.70    4.00 
  -7   1 -13   33.30    7.00 
   7   1  13   30.10    5.30 
  -7   1 -13   28.50    3.10 
  -7   1 -13   33.00    3.40 
   7  -1 -13   22.50    4.30 
  -8  -1 -13  102.19   10.90 
   8  -1 -13   94.79    7.40 
  -8   1 -13   89.29   10.40 
   8   1  13   80.89    7.60 
  -9  -1 -13    1.50    6.20 
  -9   1 -13   13.00    7.30 
 -10  -1 -13   25.10    8.20 
 -10   1 -13   19.70    8.20 
 -11  -1 -13    4.20    7.70 
 -11   1 -13   -2.50    7.40 
   0   2 -13  305.17   11.70 
   0  -2 -13  294.67   13.10 
   0   2 -13  287.97   12.80 
   0   2  13  318.37   13.20 
  -1   2  13  327.27   13.80 
   1   2 -13  342.77   12.40 
  -1  -2 -13  322.47   13.40 
   1   2 -13  333.67   13.60 
  -1  -2 -13  330.07   14.10 
   1  -2 -13  323.77   13.80 
  -1   2 -13  310.67   12.80 
   1   2  13  306.27   13.80 
  -1   2 -13  308.57   13.60 
  -2   2  13  408.86   16.70 
   2   2 -13  411.36   16.20 
  -2  -2 -13  420.86   16.80 
  -2  -2 -13  413.26   16.40 
   2  -2 -13  377.06   16.60 
  -2   2 -13  418.46   16.40 
  -2   2 -13  398.86   16.50 
   2   2  13  396.76   16.60 
  -3  -2 -13  595.24   22.90 
  -3   2  13  592.44   23.00 
   3   2 -13  615.34   22.90 
  -3  -2 -13  628.24   24.00 
   3  -2 -13  611.24   23.50 
  -3   2 -13  603.24   23.50 
  -3   2 -13  630.14   23.80 
   3   2  13  621.54   23.90 
  -4  -2 -13   28.30    4.70 
  -4  -2 -13   19.90    3.30 
  -4   2  13   27.50    3.60 
   4   2 -13   23.20    3.40 
   4  -2 -13   23.90    3.80 
  -4   2 -13   19.20    3.60 
  -4   2 -13   28.50    4.00 
   4   2  13   24.60    4.20 
  -4   2 -13   26.50    4.60 
   5   2 -13   53.19    4.80 
  -5  -2 -13   55.79    6.80 
  -5  -2 -13   54.49    4.40 
   5  -2 -13   69.19    5.70 
  -5   2 -13   73.29    7.30 
  -5   2 -13   60.99    5.60 
  -5   2 -13   55.99    5.10 
   5   2  13   58.19    5.70 
  -6  -2 -13   16.60    4.70 
   6   2 -13   12.20    3.00 
  -6  -2 -13    8.80    2.10 
  -6  -2 -13   12.20    2.30 
  -6   2 -13   17.00    3.40 
   6   2  13   16.00    4.10 
  -6   2 -13   14.80    3.30 
   6  -2 -13   15.60    3.70 
  -6   2 -13   24.70    5.60 
   7   2 -13   68.49    5.50 
  -7  -2 -13   61.89    8.50 
  -7   2 -13   61.09    5.00 
  -7   2 -13   52.39    8.30 
   7   2  13   59.29    6.50 
   7  -2 -13   65.69    6.40 
  -7   2 -13   64.99    5.40 
  -8  -2 -13  129.49   12.10 
  -8   2 -13  107.89   11.40 
   8   2  13  114.49    8.60 
  -9  -2 -13   63.69   10.30 
   9   2  13   45.60    6.20 
  -9   2 -13   40.50    8.80 
 -10  -2 -13   18.10    7.80 
 -10   2 -13   11.20    7.60 
   0  -3 -13  170.68    9.10 
   0   3 -13  181.88    7.40 
   0   3  13  175.98    9.30 
  -1  -3 -13  450.15   18.70 
  -1   3  13  456.85   18.90 
  -1  -3 -13  484.25   18.70 
  -1   3 -13  493.45   17.80 
   1  -3 -13  482.55   19.40 
  -1   3 -13  479.65   18.90 
   1   3  13  472.95   19.00 
  -2  -3 -13   83.19    6.00 
  -2  -3 -13   92.19    6.10 
  -2   3  13   80.19    6.50 
  -2   3 -13   96.39    6.40 
  -2   3 -13   88.29    5.60 
   2  -3 -13   80.69    6.20 
   2   3  13   93.69    6.50 
  -3   3  13  428.46   17.60 
  -3  -3 -13  427.36   17.40 
  -3  -3 -13  414.16   18.20 
  -3   3 -13  435.86   17.90 
  -3   3 -13  447.56   18.00 
   3  -3 -13  457.45   18.10 
   3   3  13  451.45   18.10 
  -4  -3 -13   50.79    4.60 
  -4  -3 -13   49.30    6.10 
  -4   3  13   51.99    5.00 
   4  -3 -13   60.59    5.60 
  -4   3 -13   58.39    5.30 
   4   3  13   54.99    5.60 
  -4   3 -13   54.69    5.70 
  -4   3 -13   64.79    6.40 
  -5   3  13  153.98    8.10 
  -5  -3 -13  171.18   10.40 
  -5  -3 -13  150.78    7.60 
   5  -3 -13  160.38    9.00 
  -5   3 -13  176.88    9.40 
   5   3  13  158.88    9.00 
  -5   3 -13  152.38    8.70 
  -5   3 -13  155.98    9.90 
  -6  -3 -13   42.70    6.80 
   6   3 -13   41.80    4.50 
  -6  -3 -13   41.20    3.30 
  -6  -3 -13   44.80    3.30 
  -6   3 -13   52.99    5.10 
   6  -3 -13   46.80    6.20 
  -6   3 -13   50.79    7.10 
  -6   3 -13   48.90    5.40 
   6   3  13   40.30    5.40 
  -7  -3 -13  206.78   13.30 
   7   3 -13  206.88    9.70 
  -7   3 -13  173.98    9.60 
  -7   3 -13  183.38    9.60 
   7   3  13  177.68   10.70 
  -7   3 -13  191.88   12.90 
  -8  -3 -13  116.09   11.60 
  -8   3 -13  106.19    6.10 
   8   3  13  102.39    8.40 
  -8   3 -13   94.89   10.90 
  -9  -3 -13   78.39   10.40 
  -9   3 -13   66.79   10.10 
 -10  -3 -13   17.70    7.70 
 -10   3 -13    1.30    7.00 
   0   4  13  916.81   33.90 
   0  -4 -13  925.41   34.00 
  -1  -4 -13  262.67   12.10 
  -1   4  13  267.67   12.50 
  -1  -4 -13  272.47   12.40 
  -1   4 -13  269.47   11.00 
   1   4  13  280.07   12.70 
   1  -4 -13  266.57   12.60 
  -2  -4 -13   98.89    6.80 
  -2  -4 -13  112.69    7.10 
  -2   4  13  104.49    7.40 
  -2   4 -13  107.69    6.30 
   2   4  13   98.89    7.00 
   2  -4 -13  106.79    7.20 
  -3   4  13   59.69    5.70 
  -3  -4 -13   56.09    5.50 
  -3  -4 -13   67.69    6.30 
  -3   4 -13   61.89    6.30 
   3   4  13   63.69    5.90 
   3  -4 -13   70.69    6.20 
  -3   4 -13   71.59    6.20 
  -3   4 -13   65.49    6.00 
  -4  -4 -13  212.08    9.70 
  -4   4  13  192.98   10.00 
  -4  -4 -13  197.88   11.20 
  -4   4 -13  207.78   10.90 
   4   4  13  216.78   10.50 
  -4   4 -13  203.68   10.80 
  -4   4 -13  202.08   10.50 
   4  -4 -13  202.48   10.60 
  -5   4  13   65.99    5.70 
  -5  -4 -13   63.19    4.70 
   5   4  13   56.99    5.80 
  -5   4 -13   61.19    6.90 
  -5   4 -13   65.39    6.00 
  -5   4 -13   57.89    6.00 
  -6  -4 -13  157.28    6.40 
  -6  -4 -13  151.28    6.50 
  -6  -4 -13  142.19   10.60 
  -6   4  13  151.38    8.00 
  -6   4 -13  144.29   10.60 
   6   4  13  146.49    9.30 
  -6   4 -13  144.59    9.30 
  -6   4 -13  149.59    8.80 
  -7  -4 -13  167.18   12.10 
  -7   4 -13  172.88    9.90 
   7   4  13  173.38   10.50 
  -7   4 -13  142.59   11.60 
  -7   4 -13  160.48    9.20 
  -8  -4 -13   29.30    7.70 
   8   4  13   34.50    5.60 
  -8   4 -13   45.70    8.50 
  -8   4 -13   41.50    4.60 
  -9  -4 -13   49.00    9.20 
  -9   4 -13   61.89    9.80 
 -10  -4 -13   22.10    7.80 
 -10   4 -13   24.10    8.00 
   0  -5 -13   -4.90    2.70 
   0   5  13    2.70    3.30 
  -1  -5 -13  567.14   23.00 
  -1   5  13  583.24   23.30 
  -1  -5 -13  547.95   22.70 
   1  -5 -13  605.94   23.30 
   1   5  13  601.04   23.30 
  -1   5 -13  601.14   21.30 
  -2  -5 -13   56.79    5.40 
  -2  -5 -13   56.79    5.70 
  -2   5  13   60.29    5.90 
  -2   5 -13   62.19    5.10 
   2   5  13   44.30    5.50 
   2  -5 -13   62.99    6.20 
  -2   5 -13   61.79    6.60 
  -3  -5 -13   36.70    4.50 
  -3   5  13   46.00    5.60 
  -3  -5 -13   51.99    5.90 
  -3   5 -13   47.60    5.70 
  -3   5 -13   41.20    4.90 
   3   5  13   46.70    5.40 
  -4  -5 -13   22.20    4.90 
  -4   5  13   33.10    4.80 
  -4  -5 -13   38.90    4.30 
   4   5  13   42.60    5.50 
  -4   5 -13   39.10    5.30 
  -4   5 -13   38.80    5.80 
  -4   5 -13   40.40    5.50 
  -5  -5 -13  232.78   10.40 
  -5  -5 -13  219.08   12.90 
  -5   5  13  250.57   11.80 
  -5   5 -13  244.18   12.80 
  -5   5 -13  226.98   12.70 
   5   5  13  224.38   11.90 
  -5   5 -13  242.38   12.20 
  -6  -5 -13   16.20    5.40 
  -6  -5 -13    8.70    1.80 
  -6   5  13    8.20    3.60 
  -6   5 -13    4.70    3.70 
  -6   5 -13   15.50    4.40 
   6   5  13    4.30    4.20 
  -6   5 -13    3.40    5.20 
  -7   5  13   99.39    6.20 
  -7  -5 -13  105.19   10.50 
  -7   5 -13   73.19    9.40 
   7   5  13   86.69    7.90 
  -7   5 -13   94.59    8.00 
  -7   5 -13   99.79    7.30 
  -8  -5 -13   23.90    7.30 
  -8   5 -13   30.70    7.70 
  -8   5 -13   36.30    5.30 
   8   5  13   44.20    6.10 
  -9  -5 -13   27.80    8.10 
  -9   5 -13   39.20    8.70 
 -10  -5 -13   -4.60    6.20 
 -10   5 -13    7.00    8.00 
   0   6  13  387.96   17.20 
   0  -6 -13  395.16   17.20 
  -1  -6 -13   59.69    6.00 
  -1   6  13   56.49    6.20 
   1   6  13   54.59    6.20 
  -1   6 -13   65.79    6.70 
  -1   6 -13   66.69    4.40 
  -2   6  13    6.90    4.20 
  -2  -6 -13    0.60    3.20 
  -2  -6 -13    2.10    2.80 
  -2   6 -13    5.70    3.90 
   2   6  13   -2.50    3.20 
  -2   6 -13    1.50    2.60 
  -3  -6 -13  281.47   13.00 
  -3   6  13  267.17   13.50 
  -3  -6 -13  279.97   13.90 
   3   6  13  285.57   13.60 
  -3   6 -13  287.57   14.20 
  -3   6 -13  286.67   13.00 
  -4   6  13    5.70    3.80 
  -4  -6 -13    8.30    3.00 
  -4  -6 -13   11.30    4.30 
   4   6  13    2.50    3.70 
  -4   6 -13    4.00    4.30 
  -4   6 -13    2.50    3.40 
  -5   6  13   44.90    5.60 
  -5  -6 -13   44.00    6.60 
  -5  -6 -13   35.10    4.00 
  -5   6 -13   41.90    6.40 
   5   6  13   43.40    5.80 
  -5   6 -13   49.10    6.70 
  -6   6  13  192.88   10.70 
  -6  -6 -13  179.18    7.20 
  -6  -6 -13  165.18   11.70 
   6   6  13  163.18   10.50 
  -6   6 -13  171.08   11.00 
  -6   6 -13  152.48   11.20 
  -7  -6 -13   16.20    6.30 
  -7   6  13   13.00    3.80 
  -7   6 -13   13.20    4.60 
  -7   6 -13   11.90    4.80 
   7   6  13   14.00    4.80 
  -7   6 -13    9.50    6.20 
  -8  -6 -13   43.50    8.30 
  -8   6 -13   44.90    8.50 
   8   6  13   45.00    6.30 
  -8   6 -13   32.20    5.50 
  -9  -6 -13   18.30    7.20 
  -9   6 -13   19.10    7.80 
 -10  -6 -13    5.30    6.80 
 -10   6 -13   10.20    7.50 
   0   7  13  494.75   21.10 
   0   7 -13  497.15   21.40 
   1   7 -13   95.79    8.70 
  -1   7  13   87.69    8.20 
  -1  -7 -13  102.99    7.70 
  -1   7 -13  118.59    8.80 
   1   7  13  123.69    9.10 
  -2  -7 -13   84.49    7.20 
  -2  -7 -13   78.39    7.50 
  -2   7  13  100.59    8.50 
  -2   7 -13   96.49    6.00 
   2   7  13   99.69    7.90 
  -2   7 -13   93.79    8.30 
  -3  -7 -13  129.89    8.30 
  -3  -7 -13  125.69    9.10 
  -3   7  13  128.89    9.50 
  -3   7 -13  125.19    8.00 
  -3   7 -13  140.89   10.30 
   3   7  13  141.49    9.20 
  -4   7  13   64.29    7.10 
  -4  -7 -13   71.09    7.90 
  -4  -7 -13   72.49    6.20 
  -4   7 -13   68.69    7.70 
  -4   7 -13   81.39    7.40 
   4   7  13   74.09    7.40 
  -5  -7 -13   57.49    7.80 
  -5   7  13   52.99    6.60 
  -5  -7 -13   49.70    4.90 
   5   7  13   45.90    6.40 
  -5   7 -13   49.99    7.00 
  -5   7 -13   39.10    6.30 
  -6   7  13   39.10    5.70 
  -6  -7 -13   31.10    7.30 
  -6   7 -13   43.00    6.80 
   6   7  13   31.80    5.80 
  -6   7 -13   25.60    6.70 
  -7  -7 -13   12.00    6.20 
  -7   7  13   16.30    4.50 
  -7   7 -13   10.80    6.50 
  -7   7 -13   13.60    5.20 
   7   7  13   12.70    5.10 
  -8  -7 -13   40.40    8.30 
   8   7  13   23.60    5.80 
  -8   7 -13   30.20    7.80 
  -8   7 -13   26.60    5.80 
  -9  -7 -13    4.70    6.40 
  -9   7 -13   22.30    8.10 
   0   8 -13   96.49    8.60 
   0   8  13   92.79    8.70 
   1   8 -13   37.60    5.90 
  -1   8  13   33.90    5.90 
  -1   8 -13   32.50    5.80 
   1   8  13   21.50    5.20 
  -2  -8 -13   11.30    4.40 
  -2   8  13    5.30    4.60 
  -2  -8 -13   16.30    4.80 
   2   8 -13    4.30    4.00 
   2   8  13   13.80    4.70 
  -2   8 -13   16.10    5.00 
  -3   8  13   32.30    5.90 
  -3  -8 -13   34.70    5.00 
  -3  -8 -13   42.60    6.70 
   3   8 -13   27.40    5.30 
   3   8  13   33.00    5.80 
  -3   8 -13   40.20    7.00 
  -4  -8 -13   13.10    5.20 
  -4  -8 -13    7.40    3.50 
  -4   8  13   11.70    4.80 
  -4   8 -13   14.10    5.20 
   4   8  13    6.90    4.40 
  -4   8 -13    8.20    4.10 
  -5   8  13   89.79    8.70 
  -5  -8 -13   76.79    9.00 
  -5  -8 -13   70.59    6.40 
   5   8  13   86.99    8.50 
  -5   8 -13   86.29    8.50 
  -5   8 -13   89.59    9.00 
  -6   8  13   54.69    7.30 
  -6  -8 -13   61.29    9.10 
  -6   8 -13   63.19    8.20 
   6   8  13   62.99    7.60 
  -6   8 -13   73.39    8.50 
  -7  -8 -13   15.10    7.00 
  -7   8  13   15.50    5.20 
  -7   8 -13   22.60    7.60 
   7   8  13    6.20    4.70 
  -7   8 -13   22.30    6.30 
  -8  -8 -13    7.40    6.40 
  -8   8 -13   -1.50    4.90 
  -8   8 -13    0.10    6.10 
  -9  -8 -13   10.30    7.30 
  -9   8 -13   21.70    8.10 
   0   9  13   54.39    7.50 
   0   9 -13   80.69    8.40 
   1   9 -13   75.09    8.10 
  -1   9  13   74.99    8.50 
  -1   9 -13   87.89    9.10 
   1   9  13   78.49    8.80 
  -2   9  13  191.88   12.40 
  -2  -9 -13  194.28   11.80 
   2   9 -13  188.58   11.90 
   2   9  13  186.98   12.10 
  -2   9 -13  194.68   12.60 
  -3   9  13   26.40    6.00 
  -3  -9 -13   19.40    5.40 
  -3  -9 -13   21.70    6.00 
   3   9 -13   20.70    5.20 
  -3   9 -13   25.80    6.10 
   3   9  13   23.00    5.70 
   4   9 -13  219.88   13.10 
  -4  -9 -13  213.18   11.50 
  -4   9  13  222.48   13.20 
  -4  -9 -13  226.08   13.80 
   4   9  13  236.58   13.40 
  -4   9 -13  251.47   14.40 
   5   9 -13    6.10    4.90 
  -5  -9 -13   -2.90    4.70 
  -5   9  13    6.70    5.30 
   5   9  13    3.40    4.60 
  -5   9 -13   -2.20    5.10 
  -6  -9 -13   44.40    8.20 
   6   9 -13   61.69    7.40 
  -6   9  13   54.39    7.50 
  -6   9 -13   45.50    8.10 
  -6   9 -13   59.19    8.60 
   6   9  13   65.19    8.10 
  -7   9  13    0.10    4.30 
  -7  -9 -13    0.00    5.80 
  -7   9 -13    8.50    5.60 
  -7   9 -13   -6.70    6.10 
   7   9  13    5.30    5.00 
  -8  -9 -13    7.20    6.40 
  -8   9 -13   11.00    5.60 
  -8   9 -13   19.90    7.90 
   0  10 -13   30.10    6.80 
   0  10  13   42.20    7.30 
   1  10 -13   36.70    7.20 
  -1  10  13   18.80    6.40 
   1  10  13   40.70    7.20 
  -1  10 -13   39.20    7.10 
  -2 -10 -13   15.60    5.50 
   2  10 -13   18.90    5.60 
  -2  10  13    8.20    5.80 
   2  10  13   17.30    5.90 
  -2  10 -13   15.10    6.10 
  -3 -10 -13    4.30    5.30 
   3  10 -13    3.20    5.20 
  -3  10  13    2.20    5.30 
   3  10  13    8.60    5.40 
  -3  10 -13    5.20    5.50 
  -4  10  13   36.10    7.00 
   4  10 -13   39.20    7.20 
  -4 -10 -13   36.70    7.20 
   4  10  13   31.80    6.60 
  -4  10 -13   33.00    7.60 
  -5 -10 -13    1.40    5.40 
   5  10 -13    9.40    4.90 
  -5  10  13    9.20    5.20 
   5  10  13    9.00    5.30 
  -5  10 -13    5.40    6.00 
  -6  10  13   26.30    6.90 
  -6 -10 -13   20.50    7.10 
   6  10 -13   13.40    5.50 
  -6  10 -13   30.20    6.90 
   6  10  13   44.40    7.40 
  -7  10  13   11.90    5.30 
  -7 -10 -13   14.60    7.10 
   7  10  13    5.60    5.40 
  -7  10 -13    8.80    5.40 
  -8 -10 -13   32.00    8.60 
  -8  10 -13   35.70    8.10 
   0  11  13   35.20    7.40 
   0  11 -13   39.20    7.50 
   1  11 -13   49.70    8.30 
  -1  11  13   60.19    8.70 
   1  11  13   53.29    8.30 
  -1  11 -13   63.59    8.80 
  -2 -11 -13   21.90    6.20 
  -2  11  13   20.30    6.70 
   2  11 -13   19.50    6.20 
   2  11  13   26.10    6.80 
  -2  11 -13   23.60    6.80 
  -3 -11 -13   40.80    7.60 
   3  11 -13   31.10    6.90 
  -3  11  13   42.00    7.50 
   3  11  13   26.70    6.90 
  -3  11 -13   47.00    8.20 
  -4 -11 -13   14.90    6.20 
  -4  11  13   19.40    6.80 
   4  11 -13   22.00    6.20 
  -4  11 -13   12.10    7.00 
   4  11  13   11.70    5.90 
   5  11 -13   17.10    6.00 
  -5  11  13   19.50    6.10 
  -5 -11 -13    5.10    5.90 
  -5  11 -13   20.70    6.90 
   5  11  13   16.80    6.30 
  -6  11  13   24.70    7.20 
  -6 -11 -13   14.90    6.80 
   6  11 -13   20.80    6.20 
   6  11  13   20.80    6.10 
  -6  11 -13   23.20    6.90 
  -7  11  13   22.30    6.60 
  -7 -11 -13   25.30    7.80 
   7  11  13   13.70    5.90 
  -7  11 -13   19.70    7.30 
   0  12  13   28.90    7.50 
   0  12 -13   19.40    6.90 
   1  12 -13    5.60    5.80 
  -1  12  13    5.80    6.10 
  -1  12 -13    5.80    5.90 
   1  12  13    3.10    5.90 
   2  12 -13   25.00    7.20 
  -2 -12 -13   25.20    7.10 
  -2  12  13   19.50    7.10 
  -2  12 -13   19.20    7.00 
   2  12  13   19.30    7.10 
  -3  12  13    7.40    6.20 
   3  12 -13    9.60    6.10 
  -3 -12 -13   17.80    7.20 
  -3  12 -13    9.40    6.50 
   3  12  13   15.80    7.00 
  -4 -12 -13    2.00    6.10 
   4  12 -13   -0.60    5.20 
  -4  12  13   -2.60    5.40 
  -4  12 -13    1.10    6.70 
   4  12  13    1.30    6.30 
  -5 -12 -13    6.20    6.60 
   5  12 -13   -1.10    5.30 
  -5  12  13   -0.20    5.90 
  -5  12 -13    1.30    5.80 
   5  12  13    2.70    5.60 
  -6  12  13    8.50    6.40 
  -6 -12 -13   17.10    7.90 
   6  12 -13   14.10    7.90 
  -6  12 -13   15.00    7.40 
   6  12  13   -2.20    5.10 
   0  13  13    9.50    6.60 
   0  13 -13    3.90    5.80 
   1  13 -13   69.69    9.90 
  -1  13  13   64.99    9.90 
   1  13  13   72.99   10.10 
  -1  13 -13   86.09   10.80 
  -2 -13 -13    4.70    5.70 
   2  13 -13    3.60    6.00 
  -2  13  13    1.10    6.00 
   2  13  13    1.00    6.00 
  -2  13 -13   -3.90    5.80 
   3  13 -13   -2.90    6.30 
  -3 -13 -13    0.90    5.70 
  -3  13  13    8.80    6.40 
  -3  13 -13    6.50    6.50 
   3  13  13    5.20    6.30 
  -4 -13 -13   18.10    6.90 
   4  13 -13   39.40    7.70 
  -4  13  13   34.00    8.40 
  -4  13 -13   17.10    7.30 
   4  13  13   26.50    7.20 
   5  13 -13   33.40    7.40 
  -5 -13 -13   28.50    8.80 
  -5  13  13   31.50    7.70 
  -5  13 -13   35.70    8.40 
   5  13  13   40.50    8.50 
   0  14 -13   80.69   10.90 
   0  14  13   93.09   11.60 
  -1  14  13   22.40    7.40 
   1  14 -13   20.50    7.90 
  -1 -14 -13    5.30    5.90 
  -1  14 -13   10.30    6.70 
   1  14  13   13.30    7.40 
   2  14 -13    9.10    7.30 
  -2  14  13   -1.80    7.30 
  -2 -14 -13    1.40    5.60 
  -2  14 -13    3.30    6.90 
   2  14  13   -4.30    6.50 
  -3  14  13   -1.80    7.90 
  -3 -14 -13   -5.30    6.60 
   3  14 -13    0.20    6.70 
   3  14  13    5.70    6.50 
   0   0 -14  121.59    7.00 
   0   0  14  117.99    7.20 
   0   0 -14  110.49    6.00 
  -1   0 -14    3.60    2.30 
  -1   0 -14    1.00    2.60 
  -1   0  14    2.10    2.70 
   1   0  14    7.90    3.00 
   1   0 -14    1.70    2.80 
   2   0 -14  220.78   10.20 
   2   0  14  208.08   10.80 
  -2   0 -14  202.48   10.20 
  -2   0 -14  205.08   10.00 
   3   0  14  188.78    9.90 
   3   0 -14  179.68    9.30 
  -3   0 -14  192.08   10.00 
  -3   0 -14  187.58    9.30 
   4   0  14 1114.39   40.30 
  -4   0 -14 1114.89   39.60 
   4   0 -14 1124.89   39.70 
  -4   0 -14 1078.39   40.80 
   5   0 -14    0.40    2.40 
  -5   0 -14   -0.60    2.40 
   5   0  14    1.00    2.90 
  -5   0 -14    0.40    3.70 
  -5   0 -14    0.80    2.60 
   6   0 -14  218.88   10.30 
  -6   0 -14  195.78    9.60 
  -6   0 -14  194.68   12.40 
   6   0  14  204.48   10.80 
  -6   0 -14  199.98    9.50 
  -7   0 -14   87.39    5.00 
  -7   0 -14   96.99    5.20 
  -7   0 -14   96.69   10.20 
   7   0 -14   85.29    6.60 
  -8   0 -14   35.20    8.00 
   8   0 -14   36.70    5.70 
  -9   0 -14   21.10    8.20 
 -10   0 -14  113.89   12.90 
   0  -1 -14  678.63   26.30 
   0   1  14  702.03   26.40 
   0   1 -14  686.63   25.90 
   0  -1 -14  712.03   25.30 
   0   1 -14  705.13   24.90 
  -1  -1 -14  125.79    7.50 
  -1  -1 -14  132.39    7.30 
   1   1 -14  130.59    6.00 
   1   1 -14  130.99    7.30 
  -1   1  14  133.79    7.70 
  -1   1 -14  133.59    7.60 
   1   1  14  127.99    7.80 
   1  -1 -14  134.49    7.90 
  -1   1 -14  130.69    6.80 
  -2  -1 -14   89.59    6.40 
  -2  -1 -14   98.69    6.50 
  -2   1  14  109.09    6.60 
   2   1 -14   91.99    6.30 
   2  -1 -14  104.49    6.90 
  -2   1 -14  106.29    6.70 
  -2   1 -14   85.09    6.10 
   2   1  14  107.39    6.90 
  -3  -1 -14  119.39    7.30 
  -3  -1 -14  123.19    7.90 
   3   1 -14  117.59    7.10 
  -3   1  14  133.09    7.30 
  -3   1 -14  123.19    7.70 
  -3   1 -14  137.99    7.90 
   3   1  14  137.39    8.00 
   3  -1 -14  126.39    7.60 
   4   1 -14   14.20    3.20 
  -4  -1 -14    7.10    2.90 
  -4  -1 -14    6.00    3.80 
  -4   1 -14    9.50    3.20 
   4   1  14   10.10    3.90 
   4  -1 -14   12.40    3.30 
  -4   1 -14   11.00    4.00 
  -5  -1 -14   61.59    5.00 
   5   1 -14   60.79    5.20 
  -5  -1 -14   48.60    6.60 
  -5   1 -14   66.39    5.30 
  -5   1 -14   57.19    6.80 
   5  -1 -14   70.29    5.80 
   5   1  14   44.80    5.30 
  -5   1 -14   61.49    5.60 
  -6  -1 -14    4.20    2.60 
   6   1 -14    9.00    3.20 
  -6  -1 -14    7.20    5.00 
  -6  -1 -14    6.30    2.60 
  -6   1 -14    8.60    5.00 
  -6   1 -14    6.20    3.00 
   6  -1 -14    6.50    3.30 
   6   1  14    4.50    3.90 
  -6   1 -14    4.70    2.90 
  -7  -1 -14  467.45   16.00 
   7   1 -14  449.16   18.70 
  -7  -1 -14  497.75   22.80 
  -7   1 -14  483.35   18.20 
   7   1  14  455.95   20.00 
   7  -1 -14  474.15   19.40 
  -7   1 -14  476.45   22.60 
  -7   1 -14  453.35   17.70 
  -8  -1 -14  193.88   13.80 
  -8   1 -14  179.08   13.40 
   8   1  14  162.68   10.60 
  -9  -1 -14    5.50    6.60 
  -9   1 -14   11.30    7.00 
 -10  -1 -14   26.90    8.50 
 -10   1 -14   31.30    8.80 
   0   2  14    4.40    3.50 
   0  -2 -14    2.80    2.80 
   0   2 -14    8.30    2.10 
   0   2 -14    7.10    3.00 
  -1   2  14  260.07   11.90 
  -1  -2 -14  257.57   11.70 
   1   2 -14  268.37   10.10 
  -1  -2 -14  254.57   12.10 
   1   2 -14  252.97   11.60 
   1  -2 -14  267.47   12.20 
  -1   2 -14  272.37   12.00 
   1   2  14  253.37   12.00 
  -1   2 -14  265.77   11.10 
  -2   2  14  727.03   27.00 
  -2  -2 -14  700.73   26.50 
   2   2 -14  709.63   26.30 
  -2  -2 -14  663.43   26.60 
  -2   2 -14  727.83   26.70 
   2  -2 -14  723.63   27.00 
  -2   2 -14  708.63   26.20 
   2   2  14  692.23   26.80 
   3   2 -14  129.69    7.60 
  -3  -2 -14  134.89    8.10 
  -3  -2 -14  143.59    8.70 
  -3   2  14  161.78    8.40 
   3  -2 -14  151.48    8.40 
   3   2  14  155.08    8.60 
  -3   2 -14  155.98    8.50 
  -3   2 -14  150.78    8.30 
  -4  -2 -14  111.39    7.90 
   4   2 -14  106.89    6.60 
  -4  -2 -14  115.69    6.80 
  -4   2  14  110.69    6.60 
  -4   2 -14  101.89    6.90 
  -4   2 -14   92.69    7.30 
   4  -2 -14  112.69    6.90 
  -4   2 -14   94.19    7.30 
   4   2  14  103.39    7.60 
  -5  -2 -14  181.58    8.70 
   5   2 -14  180.88    9.00 
  -5  -2 -14  158.88   10.60 
  -5   2 -14  174.68    9.00 
   5  -2 -14  179.68    9.60 
  -5   2 -14  198.58    9.90 
   5   2  14  186.98    9.80 
  -5   2 -14  170.38   11.00 
  -6  -2 -14  325.07   13.60 
  -6  -2 -14  324.17   17.20 
  -6  -2 -14  338.87   13.70 
   6   2 -14  319.87   14.50 
  -6   2 -14  360.76   15.40 
   6   2  14  356.26   15.70 
   6  -2 -14  363.26   15.50 
  -6   2 -14  385.46   18.00 
  -6   2 -14  371.06   15.00 
   7   2 -14    6.00    3.40 
  -7  -2 -14   14.90    6.20 
   7   2  14    4.40    4.30 
  -7   2 -14   14.70    6.20 
  -7   2 -14    9.00    3.30 
  -7   2 -14    0.30    3.00 
  -8  -2 -14  189.28   14.10 
   8   2  14  204.88   11.80 
  -8   2 -14  195.18   14.10 
  -9  -2 -14    6.50    6.50 
  -9   2 -14    8.00    6.80 
   9   2  14    3.10    4.50 
 -10  -2 -14   13.60    7.70 
 -10   2 -14   12.70    7.60 
   0   3 -14  309.57   13.40 
   0   3  14  306.17   13.80 
   0   3 -14  307.17   11.80 
   0  -3 -14  310.87   13.90 
  -1   3  14   64.49    5.80 
  -1  -3 -14   61.99    5.50 
   1   3 -14   67.19    5.60 
  -1  -3 -14   71.49    5.90 
   1   3  14   57.49    5.60 
  -1   3 -14   57.29    4.50 
  -1   3 -14   65.99    5.80 
   1  -3 -14   68.89    6.00 
  -2   3  14   31.90    4.40 
  -2  -3 -14   27.10    4.30 
  -2  -3 -14   31.00    4.20 
   2   3  14   30.90    4.80 
  -2   3 -14   24.60    3.70 
   2  -3 -14   28.90    4.30 
  -2   3 -14   23.00    4.00 
  -3   3  14  126.29    7.90 
  -3  -3 -14  124.89    8.00 
  -3  -3 -14  112.99    7.30 
   3  -3 -14  128.89    7.90 
  -3   3 -14  131.39    7.60 
   3   3  14  105.89    7.90 
  -3   3 -14  124.59    8.00 
  -4   3  14  177.38    9.20 
  -4  -3 -14  171.68   10.30 
  -4  -3 -14  189.08    9.40 
  -4   3 -14  181.48    9.90 
  -4   3 -14  175.48   10.00 
   4  -3 -14  180.58    9.90 
  -4   3 -14  179.18    9.80 
   4   3  14  176.88    9.60 
  -5   3  14  101.99    6.40 
  -5  -3 -14   84.79    8.50 
   5   3 -14   98.19    6.50 
  -5  -3 -14   98.29    6.00 
   5   3  14   93.09    7.30 
  -5   3 -14   85.69    8.20 
  -5   3 -14  115.19    7.70 
  -5   3 -14   86.39    6.60 
   5  -3 -14   99.49    7.00 
   6   3 -14   34.00    4.50 
  -6  -3 -14   34.30    3.40 
  -6  -3 -14   46.70    7.10 
  -6  -3 -14   35.20    3.40 
   6   3  14   29.60    5.30 
  -6   3 -14   32.80    4.60 
  -6   3 -14   30.30    6.30 
  -6   3 -14   29.20    5.00 
   7   3 -14  131.69    7.80 
  -7  -3 -14  121.39   11.60 
  -7   3 -14  142.99    8.50 
  -7   3 -14  132.49    8.10 
  -7   3 -14  138.49   12.10 
   7   3  14  132.09    9.30 
  -8  -3 -14   59.19    9.50 
   8   3  14   55.09    6.80 
  -8   3 -14   51.49    8.90 
  -8   3 -14   65.99    5.20 
  -9  -3 -14    6.10    6.20 
   9   3  14    5.50    6.30 
  -9   3 -14   24.40    7.70 
 -10  -3 -14    0.40    7.20 
 -10   3 -14    9.00    7.60 
   0   4 -14   32.40    3.00 
   0   4  14   38.50    4.90 
   0  -4 -14   32.30    4.60 
  -1  -4 -14  491.55   19.50 
  -1  -4 -14  515.05   19.90 
  -1   4  14  445.96   19.50 
  -1   4 -14  489.25   18.20 
   1   4  14  471.35   19.60 
   1  -4 -14  489.35   20.20 
  -2  -4 -14  199.88   10.20 
  -2   4  14  182.98   10.10 
  -2  -4 -14  196.48   10.40 
   2   4  14  193.68   10.30 
  -2   4 -14  205.88   10.30 
  -2   4 -14  204.98    9.50 
   2  -4 -14  193.18   10.30 
  -3  -4 -14  222.58   10.80 
  -3   4  14  232.08   11.30 
  -3  -4 -14  235.28   11.90 
  -3   4 -14  242.38   12.10 
   3  -4 -14  236.58   11.80 
  -3   4 -14  244.18   11.70 
  -3   4 -14  239.58   11.50 
   3   4  14  226.48   11.50 
  -4  -4 -14  111.59    8.00 
  -4   4  14  106.59    7.40 
  -4  -4 -14  101.69    6.50 
  -4   4 -14  100.19    7.40 
  -4   4 -14  101.99    7.90 
   4   4  14   93.79    7.10 
  -4   4 -14   88.19    6.90 
  -5  -4 -14   82.49    6.30 
  -5  -4 -14  104.39    9.20 
  -5   4  14   99.89    6.90 
  -5   4 -14   98.89    7.90 
  -5   4 -14  105.19    7.10 
   5   4  14  111.99    7.90 
  -5   4 -14  115.79    8.40 
  -6   4  14   44.90    4.60 
  -6  -4 -14   37.20    3.50 
  -6  -4 -14   34.20    6.60 
  -6   4 -14   45.10    7.20 
   6   4  14   35.10    5.60 
  -6   4 -14   43.40    5.30 
  -6   4 -14   56.39    6.20 
  -7  -4 -14  111.69   10.80 
   7   4 -14  109.89    7.10 
  -7   4 -14   94.29    7.40 
  -7   4 -14  109.79   10.60 
   7   4  14   99.29    8.40 
  -7   4 -14   91.09    7.00 
  -8  -4 -14   27.10    7.20 
  -8   4 -14   13.50    3.80 
   8   4  14   13.30    4.80 
  -8   4 -14    9.70    6.60 
  -9  -4 -14   38.80    8.50 
  -9   4 -14   46.90    9.00 
 -10  -4 -14    9.80    7.50 
 -10   4 -14    9.80    7.80 
   0   5  14   11.40    3.90 
   0  -5 -14   15.10    3.90 
  -1  -5 -14   49.70    5.40 
  -1   5  14   33.30    5.20 
  -1  -5 -14   46.50    5.60 
  -1   5 -14   45.30    3.90 
   1  -5 -14   42.40    5.40 
   1   5  14   40.20    5.40 
  -2   5  14    5.00    3.60 
  -2  -5 -14    3.80    3.10 
  -2  -5 -14    8.00    3.60 
   2   5  14   -1.40    3.30 
  -2   5 -14    4.80    2.70 
  -2   5 -14    2.20    3.50 
  -3   5  14  100.09    7.70 
  -3  -5 -14   96.99    7.50 
  -3  -5 -14   91.89    6.70 
  -3   5 -14   89.19    6.70 
   3   5  14   74.99    7.00 
  -3   5 -14   85.89    7.60 
  -4  -5 -14    4.40    3.00 
  -4   5  14    0.10    3.00 
  -4  -5 -14   10.50    4.20 
  -4   5 -14   11.20    4.10 
  -4   5 -14    4.70    3.60 
   4   5  14    2.20    3.60 
  -4   5 -14   -0.90    3.70 
  -5  -5 -14   12.10    3.20 
  -5   5  14   20.20    4.20 
  -5  -5 -14   18.80    5.20 
  -5   5 -14   13.40    4.30 
  -5   5 -14    2.90    3.90 
  -5   5 -14   12.50    5.00 
   5   5  14   16.30    4.20 
  -6  -5 -14    3.60    2.10 
  -6  -5 -14    6.20    5.10 
  -6   5  14    6.10    3.60 
  -6   5 -14    9.60    4.50 
  -6   5 -14    3.60    3.70 
  -6   5 -14    3.00    5.00 
   6   5  14    4.50    4.30 
  -7  -5 -14   40.40    7.50 
  -7   5  14   33.30    4.20 
  -7   5 -14   36.10    7.50 
   7   5  14   37.00    6.00 
  -7   5 -14   35.00    5.60 
  -7   5 -14   37.60    5.40 
  -8  -5 -14   -7.30    5.60 
  -8   5 -14    7.90    6.90 
   8   5  14    5.00    4.30 
  -8   5 -14   -1.50    3.50 
  -9  -5 -14    3.10    6.50 
  -9   5 -14   16.50    8.10 
 -10  -5 -14    1.50    6.50 
 -10   5 -14   12.10    7.80 
   0  -6 -14   72.49    8.00 
   0   6  14   62.09    6.60 
  -1  -6 -14  347.47   15.70 
  -1  -6 -14  377.26   16.00 
  -1   6  14  355.16   16.30 
  -1   6 -14  338.37   13.70 
  -1   6 -14  354.76   16.60 
   1   6  14  359.06   16.40 
  -2  -6 -14  136.99    8.60 
  -2  -6 -14  123.29    8.50 
  -2   6  14  129.99    9.40 
  -2   6 -14  133.79    9.20 
   2   6  14  137.59    8.80 
  -2   6 -14  125.29    7.20 
  -3  -6 -14  103.09    7.10 
  -3  -6 -14   90.29    8.20 
  -3   6  14   80.09    7.30 
  -3   6 -14   83.09    7.00 
   3   6  14   82.79    7.50 
  -3   6 -14   90.99    8.20 
  -4   6  14   25.20    4.60 
  -4  -6 -14   41.50    6.40 
  -4  -6 -14   30.20    4.20 
  -4   6 -14   44.20    6.40 
  -4   6 -14   27.60    5.20 
   4   6  14   28.70    5.40 
  -5  -6 -14  143.99    7.80 
  -5   6  14  149.09    9.30 
  -5  -6 -14  130.69   10.10 
  -5   6 -14  129.79   10.00 
  -5   6 -14  123.69   10.00 
   5   6  14  129.99    9.00 
  -6  -6 -14   36.80    4.00 
  -6  -6 -14   29.00    6.70 
  -6   6  14   37.20    5.30 
  -6   6 -14   52.39    7.40 
  -6   6 -14   32.10    6.00 
   6   6  14   32.20    5.70 
  -7  -6 -14   88.79   10.40 
  -7   6  14   94.29    7.20 
  -7   6 -14   79.59    8.10 
  -7   6 -14   83.79   10.00 
   7   6  14   74.99    7.80 
  -8  -6 -14   42.20    8.60 
  -8   6 -14   39.90    6.10 
  -8   6 -14   30.70    7.80 
   8   6  14   39.40    6.70 
  -9  -6 -14   19.80    7.70 
  -9   6 -14   18.80    7.90 
   0   7  14   23.50    5.40 
   0   7 -14   30.30    5.50 
  -1   7  14   45.80    6.30 
   1   7  14   51.89    6.40 
  -1   7 -14   47.50    6.40 
  -2  -7 -14   19.90    4.70 
  -2   7  14   28.90    5.40 
  -2  -7 -14   24.50    4.70 
  -2   7 -14   23.80    3.80 
  -2   7 -14   16.70    4.90 
   2   7  14   22.80    5.40 
  -3  -7 -14   57.69    7.20 
  -3   7  14   51.59    7.00 
  -3  -7 -14   63.39    6.00 
  -3   7 -14   61.59    7.70 
   3   7  14   54.69    6.60 
  -3   7 -14   68.99    6.30 
  -4  -7 -14   -1.00    4.00 
  -4  -7 -14    3.00    3.10 
  -4   7  14   -1.20    4.20 
  -4   7 -14    4.30    4.40 
  -4   7 -14   -4.30    3.30 
   4   7  14   -6.00    4.00 
  -5  -7 -14    7.70    5.00 
  -5  -7 -14    0.10    2.90 
  -5   7  14    8.00    4.50 
  -5   7 -14    1.90    4.30 
   5   7  14    1.60    4.40 
  -5   7 -14    0.70    4.60 
  -6   7  14    9.70    4.40 
  -6  -7 -14   -0.90    5.10 
   6   7  14    9.10    5.10 
  -6   7 -14    6.40    5.30 
  -6   7 -14    8.90    5.30 
  -7  -7 -14   37.10    7.90 
  -7   7  14   59.59    6.70 
  -7   7 -14   51.19    7.30 
   7   7  14   56.59    7.30 
  -7   7 -14   58.49    8.60 
  -8  -7 -14   30.10    7.80 
  -8   7 -14   28.40    7.90 
   8   7  14   22.70    6.30 
  -8   7 -14   21.20    5.40 
  -9  -7 -14   10.50    7.00 
  -9   7 -14    1.70    6.90 
   0   8  14  203.48   12.20 
   0   8 -14  211.58   13.10 
  -1   8  14   61.79    7.30 
   1   8 -14   68.09    7.40 
   1   8  14   60.29    7.20 
  -1   8 -14   57.49    7.30 
   2   8 -14  134.29    9.70 
  -2   8  14  119.09    9.70 
  -2  -8 -14  129.49    9.30 
   2   8  14  123.79   10.30 
  -2   8 -14  136.89   10.20 
  -3  -8 -14   47.80    6.80 
  -3  -8 -14   45.00    5.70 
  -3   8  14   47.70    6.80 
   3   8  14   36.50    6.00 
  -3   8 -14   34.40    6.50 
  -3   8 -14   38.50    5.10 
  -4  -8 -14  204.48   11.10 
  -4  -8 -14  212.98   13.60 
  -4   8  14  246.78   13.60 
   4   8  14  222.98   13.10 
  -4   8 -14  223.08   13.30 
  -4   8 -14  210.38   11.90 
  -5   8  14   69.89    7.50 
  -5  -8 -14   71.99    8.90 
  -5   8 -14   68.79    8.10 
  -5   8 -14   69.59    8.30 
   5   8  14   73.79    8.10 
  -6   8  14   58.69    7.30 
  -6  -8 -14   49.30    8.50 
  -6   8 -14   52.89    8.30 
  -6   8 -14   60.59    7.80 
   6   8  14   57.39    7.40 
  -7  -8 -14   -6.80    5.40 
  -7   8  14   -2.00    4.00 
  -7   8 -14    1.40    6.20 
  -7   8 -14   -1.10    4.80 
   7   8  14   -2.10    4.70 
  -8  -8 -14   10.70    6.80 
  -8   8 -14   24.40    7.60 
  -8   8 -14   20.20    5.80 
  -9  -8 -14    8.30    7.30 
  -9   8 -14   19.30    8.60 
   0   9  14   28.40    6.40 
   0   9 -14   29.70    6.40 
  -1   9  14   38.40    6.80 
   1   9 -14   38.40    6.50 
   1   9  14   43.40    6.90 
  -1   9 -14   35.70    6.90 
  -2  -9 -14   36.80    6.40 
  -2   9  14   39.10    6.80 
   2   9 -14   42.50    6.60 
  -2   9 -14   27.00    6.20 
   2   9  14   27.90    6.30 
   3   9 -14    6.30    4.60 
  -3   9  14   -3.00    4.60 
  -3  -9 -14    9.40    5.10 
   3   9  14   -0.40    4.50 
  -3   9 -14    5.60    5.00 
  -4  -9 -14   50.89    7.90 
  -4   9  14   39.20    7.10 
   4   9 -14   40.80    6.90 
  -4  -9 -14   43.10    5.70 
  -4   9 -14   54.99    8.40 
   4   9  14   41.00    6.80 
  -5  -9 -14    2.60    5.20 
   5   9 -14    7.20    5.10 
  -5   9  14    0.40    4.90 
   5   9  14    0.40    4.90 
  -5   9 -14   -4.80    4.30 
  -5   9 -14    1.00    4.60 
  -6   9  14   24.50    6.00 
  -6  -9 -14   17.90    6.70 
   6   9 -14   30.50    6.10 
   6   9  14   16.60    5.90 
  -6   9 -14   26.30    7.20 
  -6   9 -14   25.00    7.00 
  -7  -9 -14   21.50    7.50 
  -7   9  14    7.40    5.50 
  -7   9 -14   10.20    6.10 
   7   9  14    8.90    5.50 
  -7   9 -14    2.70    5.70 
  -8  -9 -14    3.00    6.40 
  -8   9 -14    3.00    6.90 
  -8   9 -14   11.50    5.50 
   0  10 -14  108.39   10.90 
   0  10  14  119.69   11.30 
  -1  10  14  288.77   16.20 
   1  10 -14  282.87   15.80 
  -1  10 -14  277.37   16.30 
   1  10  14  275.87   15.90 
  -2  10  14   62.29    8.60 
   2  10 -14   78.39    9.20 
  -2 -10 -14   70.09    8.70 
  -2  10 -14   73.89    9.20 
   2  10  14   84.49    9.50 
  -3 -10 -14    0.80    5.40 
  -3  10  14    3.10    5.20 
   3  10 -14    7.90    5.10 
   3  10  14   -2.40    5.00 
  -3  10 -14    4.00    5.40 
  -4 -10 -14   32.60    7.30 
  -4  10  14   46.20    7.90 
   4  10 -14   46.90    7.40 
  -4  10 -14   56.89    8.40 
   4  10  14   41.40    7.30 
  -5  10  14   68.39    8.80 
  -5 -10 -14   68.89    9.40 
   5  10 -14   74.49    8.70 
  -5  10 -14   48.60    8.60 
   5  10  14   63.39    8.30 
   6  10 -14   22.50    6.10 
  -6 -10 -14   18.30    6.90 
  -6  10  14    8.70    5.10 
  -6  10 -14   16.50    6.20 
   6  10  14   17.40    6.30 
  -7  10  14    9.40    5.40 
  -7 -10 -14    6.10    6.10 
  -7  10 -14   13.60    6.40 
   7  10  14   10.30    5.70 
  -8 -10 -14   44.40    9.60 
  -8  10 -14   46.40    8.30 
   0  11  14    3.20    5.60 
   0  11 -14    6.50    5.80 
   1  11 -14  111.19   10.90 
  -1  11  14  111.39   11.40 
  -1  11 -14  113.79   11.30 
   1  11  14  110.69   11.30 
  -2  11  14   32.40    7.20 
  -2 -11 -14   33.70    7.00 
   2  11 -14   45.70    7.80 
   2  11  14   19.10    6.70 
  -2  11 -14   50.09    8.40 
  -3 -11 -14   41.70    7.70 
  -3  11  14   45.80    7.90 
   3  11 -14   43.20    7.60 
  -3  11 -14   50.29    8.50 
   3  11  14   34.90    7.40 
  -4 -11 -14   20.60    6.90 
   4  11 -14   29.90    7.40 
  -4  11  14   35.70    7.40 
   4  11  14   28.60    6.90 
  -4  11 -14   45.80    8.20 
  -5 -11 -14    5.90    6.30 
   5  11 -14    5.00    5.00 
  -5  11  14   13.70    6.50 
  -5  11 -14   14.20    7.10 
   5  11  14   15.50    6.60 
  -6  11  14    3.30    5.70 
  -6 -11 -14   -0.20    6.00 
   6  11 -14    7.50    5.40 
  -6  11 -14    5.10    6.50 
   6  11  14   -1.80    5.50 
  -7  11  14   10.10    6.50 
  -7 -11 -14   19.30    8.40 
   7  11  14    3.70    6.00 
  -7  11 -14    0.60    6.10 
   0  12  14   12.00    7.20 
   0  12 -14    0.10    5.70 
  -1  12  14   41.30    8.30 
   1  12 -14   44.30    8.40 
   1  12  14   51.99    8.70 
  -1  12 -14   44.50    8.40 
  -2 -12 -14   -2.00    5.20 
  -2  12  14    3.90    6.80 
   2  12 -14   20.40    7.50 
   2  12  14   17.90    6.80 
  -2  12 -14   14.80    6.90 
   3  12 -14   37.90    7.80 
  -3  12  14   56.49    8.80 
  -3 -12 -14   28.70    7.40 
   3  12  14   58.69    8.90 
  -3  12 -14   32.50    8.00 
  -4  12  14   22.80    7.80 
  -4 -12 -14   24.80    7.50 
   4  12 -14   35.30    7.90 
   4  12  14   20.00    6.90 
  -4  12 -14   28.30    8.00 
  -5 -12 -14   21.70    8.00 
   5  12 -14   26.00    7.30 
  -5  12  14   13.30    6.30 
   5  12  14   13.40    6.90 
  -5  12 -14   14.10    6.90 
  -6 -12 -14   11.20    6.90 
  -6  12  14    9.30    5.80 
  -6  12 -14    6.30    6.10 
   6  12  14    5.40    6.30 
   0  13  14    4.80    6.50 
   0  13 -14    8.50    6.50 
  -1  13  14    5.20    6.60 
  -1 -13 -14    8.60    5.80 
   1  13 -14   11.10    6.80 
   1  13  14    1.70    7.00 
  -1  13 -14   -2.70    6.80 
   2  13 -14   16.00    6.90 
  -2  13  14   12.80    7.10 
  -2 -13 -14   14.10    6.70 
   2  13  14    8.90    6.40 
  -2  13 -14   12.80    6.90 
  -3 -13 -14    5.40    6.20 
   3  13 -14   10.00    6.10 
  -3  13  14    9.00    6.50 
   3  13  14    4.90    6.20 
  -3  13 -14   -5.70    5.60 
  -4 -13 -14   10.40    6.70 
  -4  13  14   10.20    6.30 
   4  13 -14    3.00    6.20 
  -4  13 -14   -2.30    6.00 
   4  13  14    0.50    6.90 
  -5  13  14    7.30    6.30 
  -5 -13 -14    5.70    7.30 
   5  13 -14   12.30    7.00 
   5  13  14    8.40    6.30 
  -5  13 -14   10.00    7.60 
   0  14 -14   26.00    8.00 
   0  14  14    9.00    7.50 
  -1  14  14   19.90    7.90 
   1  14 -14   25.70    7.70 
  -1 -14 -14    8.40    6.10 
  -1  14 -14   17.10    7.20 
   1  14  14    7.20    6.90 
  -2  14  14    9.30    8.00 
   2  14 -14    7.60    7.00 
  -2 -14 -14    0.20    6.30 
   2  14  14    1.70    6.30 
  -3 -14 -14   -1.30    6.10 
   3  14 -14   16.70    7.00 
   3  14  14   -0.20    6.80 
   0   0  15   -0.70    3.00 
   0   0 -15    0.40    2.10 
   0   0 -15   -6.10    2.30 
  -1   0  15  911.11   33.90 
   1   0 -15  936.21   33.90 
  -1   0 -15  921.21   33.30 
  -1   0 -15  927.61   34.00 
   1   0  15  936.41   34.10 
  -2   0 -15  296.67   13.20 
  -2   0 -15  308.67   13.50 
   2   0 -15  299.77   13.50 
   2   0  15  306.37   14.30 
  -3   0 -15  527.05   20.40 
   3   0  15  515.45   20.80 
   3   0 -15  501.85   20.20 
  -3   0 -15  500.45   20.70 
  -4   0 -15   39.80    5.40 
  -4   0 -15   36.60    4.50 
   4   0 -15   27.60    3.90 
   4   0  15   31.30    4.70 
   5   0 -15    8.30    3.00 
  -5   0 -15   13.70    3.30 
  -5   0 -15   14.10    4.70 
   5   0  15    8.30    3.70 
  -6   0 -15    0.70    4.70 
   6   0 -15    5.80    3.30 
   6   0  15   -2.20    3.80 
  -6   0 -15   -4.20    2.50 
  -6   0 -15    4.00    3.00 
  -7   0 -15   29.30    3.50 
  -7   0 -15   45.70    7.90 
  -7   0 -15   25.40    3.60 
   7   0 -15   29.50    4.60 
  -8   0 -15   69.49    9.60 
  -9   0 -15   56.49    9.70 
 -10   0 -15    5.40    7.20 
   0   1 -15  526.75   20.90 
   0  -1 -15  507.65   19.70 
   0   1 -15  536.45   19.40 
   0   1  15  524.45   21.00 
   0  -1 -15  523.85   20.80 
  -1   1  15  298.77   13.70 
  -1  -1 -15  300.47   12.80 
   1   1 -15  316.27   13.50 
  -1  -1 -15  317.67   13.60 
   1   1 -15  296.67   11.70 
   1  -1 -15  299.97   13.50 
  -1   1 -15  300.77   12.60 
  -1   1 -15  270.47   13.00 
   1   1  15  309.57   13.90 
  -2  -1 -15  238.08   11.70 
  -2  -1 -15  254.67   11.80 
   2   1 -15  244.68   11.40 
  -2   1  15  242.48   11.90 
  -2   1 -15  242.98   11.60 
   2  -1 -15  265.87   12.00 
   2   1  15  266.47   12.30 
  -2   1 -15  260.07   11.60 
   3   1 -15   29.80    4.20 
  -3  -1 -15   30.00    4.80 
  -3   1  15   30.60    3.90 
  -3  -1 -15   29.60    4.40 
  -3   1 -15   30.50    4.50 
   3  -1 -15   24.90    4.20 
   3   1  15   22.90    4.60 
  -3   1 -15   26.20    4.30 
  -4  -1 -15  179.38    9.30 
   4   1 -15  177.68    9.50 
  -4  -1 -15  169.88   10.50 
  -4   1 -15  182.88    9.70 
   4   1  15  194.18   10.20 
   4  -1 -15  189.88    9.70 
  -4   1 -15  198.78   10.70 
  -5  -1 -15  102.99    6.80 
  -5  -1 -15  109.79    8.70 
   5   1 -15  114.49    7.10 
  -5   1 -15  125.79    7.40 
   5  -1 -15  105.29    7.20 
  -5   1 -15  109.39    8.50 
  -5   1 -15  111.49    7.40 
   5   1  15  112.89    7.70 
   6   1 -15   63.09    5.60 
  -6  -1 -15   56.59    7.70 
  -6  -1 -15   59.09    5.10 
  -6  -1 -15   50.39    4.60 
  -6   1 -15   57.69    5.60 
   6   1  15   49.90    6.20 
   6  -1 -15   45.00    5.40 
  -6   1 -15   42.30    7.00 
  -6   1 -15   58.39    5.30 
  -7  -1 -15  132.69    6.20 
  -7  -1 -15  133.49    6.30 
   7   1 -15  134.79    8.20 
  -7  -1 -15  124.39   11.50 
  -7   1 -15  128.29   11.70 
  -7   1 -15  117.49    7.30 
  -7   1 -15  130.89    7.80 
   7   1  15  107.39    9.10 
  -8  -1 -15  197.18   14.00 
   8   1  15  181.28   11.50 
  -8   1 -15  203.98   14.40 
  -9  -1 -15   42.70    8.80 
  -9   1 -15   35.40    8.40 
 -10  -1 -15   49.40    9.80 
 -10   1 -15   42.90    9.70 
   0   2  15 1183.38   42.60 
   0   2 -15 1195.58   42.50 
   0   2 -15 1219.08   41.10 
   0  -2 -15 1194.58   42.80 
   0  -2 -15 1144.89   41.80 
   1   2 -15   66.99    5.80 
  -1  -2 -15   69.79    6.10 
  -1  -2 -15   68.29    5.40 
  -1   2  15   71.29    6.20 
   1   2 -15   73.09    4.10 
   1   2  15   87.79    6.40 
  -1   2 -15   79.69    6.10 
   1  -2 -15   92.19    6.50 
  -1   2 -15   83.39    5.20 
  -2  -2 -15  441.86   17.80 
  -2   2  15  449.76   18.00 
   2   2 -15  438.16   17.40 
  -2  -2 -15  457.65   17.90 
  -2   2 -15  411.76   17.30 
   2  -2 -15  425.36   17.90 
   2   2  15  411.56   17.80 
  -2   2 -15  412.06   17.70 
  -3  -2 -15  315.97   14.70 
  -3  -2 -15  329.07   14.10 
   3   2 -15  325.77   13.90 
  -3   2  15  318.17   14.10 
   3   2  15  307.57   14.30 
   3  -2 -15  322.47   14.50 
  -3   2 -15  323.47   14.40 
  -3   2 -15  315.57   14.40 
  -4  -2 -15  267.97   12.70 
  -4  -2 -15  290.67   14.40 
  -4   2  15  284.27   12.60 
   4   2 -15  291.77   13.00 
   4   2  15  308.27   14.00 
  -4   2 -15  299.57   14.00 
  -4   2 -15  301.07   13.50 
   4  -2 -15  283.07   13.50 
   5   2 -15  123.19    7.10 
  -5  -2 -15  118.89    9.00 
  -5  -2 -15  121.19    7.00 
  -5   2 -15   96.39    7.40 
   5   2  15   99.49    7.50 
  -5   2 -15  117.29    9.20 
  -5   2 -15  116.29    7.40 
   5  -2 -15  109.09    7.20 
  -6  -2 -15  258.17   11.30 
   6   2 -15  259.27   11.90 
  -6  -2 -15  244.18   10.70 
  -6  -2 -15  259.77   14.50 
  -6   2 -15  235.28   11.60 
   6   2  15  228.18   12.40 
  -6   2 -15  242.38   14.30 
  -6   2 -15  235.48   12.10 
   7   2 -15  333.97   14.00 
  -7  -2 -15  287.77   16.90 
  -7  -2 -15  308.37   10.80 
  -7   2 -15  293.57   13.90 
  -7   2 -15  293.07   16.90 
   7   2  15  297.27   15.10 
  -7   2 -15  308.87   13.40 
  -8  -2 -15   88.69   10.60 
   8   2  15   97.19    8.80 
  -8   2 -15   91.79   10.90 
  -9  -2 -15   22.40    7.80 
   9   2  15   24.90    5.90 
  -9   2 -15   27.70    8.10 
 -10  -2 -15   18.70    8.20 
 -10   2 -15   24.30    8.20 
   0   3 -15  154.98    8.90 
   0   3 -15  172.58    7.40 
   0  -3 -15  178.58    9.70 
   0   3  15  156.78    9.20 
   1   3 -15  543.05   21.20 
  -1  -3 -15  520.05   21.10 
  -1   3  15  534.05   21.30 
  -1  -3 -15  520.95   20.80 
  -1   3 -15  524.45   19.80 
   1  -3 -15  537.45   21.40 
  -1   3 -15  521.15   21.00 
   1   3  15  526.65   21.20 
  -2  -3 -15  179.98    9.50 
  -2   3  15  177.48    9.80 
   2   3 -15  176.68    9.20 
  -2  -3 -15  177.38    9.20 
   2  -3 -15  170.28    9.60 
   2   3  15  157.28    9.30 
  -2   3 -15  169.78    8.70 
  -2   3 -15  159.38    9.10 
  -3  -3 -15   34.10    5.00 
  -3  -3 -15   34.30    4.30 
  -3   3  15   33.30    4.40 
   3   3 -15   32.40    4.30 
   3   3  15   38.10    4.90 
  -3   3 -15   29.80    4.50 
  -3   3 -15   33.80    4.80 
   3  -3 -15   33.00    4.70 
  -4  -3 -15  144.09    9.70 
  -4  -3 -15  157.98    8.50 
   4   3 -15  159.88    8.60 
  -4   3  15  153.08    8.80 
  -4   3 -15  158.78    9.00 
  -4   3 -15  166.08   10.00 
   4   3  15  170.28    9.80 
   4  -3 -15  163.78   10.80 
  -4   3 -15  153.38    9.30 
   5   3 -15  132.79    7.90 
  -5  -3 -15  130.59    7.40 
  -5   3  15  122.99    7.40 
  -5  -3 -15  125.69    9.50 
  -5   3 -15  143.29    8.30 
   5   3  15  118.89    8.20 
  -5   3 -15  119.89    8.10 
  -5   3 -15  125.59    9.10 
   6   3 -15  351.16   15.30 
  -6  -3 -15  349.37   17.90 
  -6  -3 -15  352.76   14.50 
  -6   3 -15  363.26   17.90 
   6   3  15  350.66   16.60 
  -6   3 -15  356.56   16.30 
  -6   3 -15  350.16   15.40 
   7   3 -15   33.20    4.50 
  -7  -3 -15   24.10    6.90 
  -7   3 -15   28.90    4.70 
  -7   3 -15   24.50    6.60 
   7   3  15   21.00    5.30 
  -7   3 -15   20.20    4.30 
  -8  -3 -15    7.00    6.60 
  -8   3 -15   14.20    3.30 
   8   3  15    9.10    4.80 
  -8   3 -15    8.60    6.40 
  -9  -3 -15   34.60    8.60 
   9   3  15   50.49    8.10 
  -9   3 -15   42.80    9.00 
 -10  -3 -15    2.90    7.20 
 -10   3 -15   26.80    8.90 
   0  -4 -15  552.44   21.70 
   0   4 -15  531.05   19.10 
   0   4  15  505.35   21.30 
  -1   4  15   30.10    4.90 
  -1  -4 -15   30.70    5.00 
  -1  -4 -15   35.50    4.60 
   1  -4 -15   32.50    4.80 
  -1   4 -15   28.00    4.50 
  -1   4 -15   30.50    3.50 
   1   4  15   27.10    4.70 
  -2   4  15   56.89    6.00 
  -2  -4 -15   65.89    6.10 
  -2  -4 -15   85.79    7.00 
   2   4  15   71.19    6.50 
  -2   4 -15   60.69    6.10 
   2  -4 -15   68.49    6.60 
  -2   4 -15   65.19    5.60 
  -3   4  15  104.79    7.30 
  -3  -4 -15  109.89    7.90 
  -3  -4 -15  107.29    7.00 
   3   4  15  100.99    7.60 
  -3   4 -15   97.69    6.90 
  -3   4 -15  104.49    7.80 
  -3   4 -15  117.49    7.70 
  -4  -4 -15  129.49    9.10 
  -4   4  15  135.39    8.50 
  -4  -4 -15  138.19    8.20 
   4   4  15  160.88    9.40 
  -4   4 -15  130.59    8.80 
  -4   4 -15  143.09    8.90 
  -4   4 -15  147.99    8.70 
  -5   4  15   20.80    4.00 
  -5  -4 -15   17.80    3.50 
  -5  -4 -15    6.60    4.60 
   5   4  15   15.80    4.30 
  -5   4 -15   17.10    4.30 
  -5   4 -15   16.10    4.20 
  -5   4 -15   14.80    5.20 
  -6   4  15  258.37   12.00 
  -6  -4 -15  268.67   11.20 
  -6  -4 -15  248.08   14.80 
  -6   4 -15  254.67   14.60 
  -6   4 -15  263.57   13.40 
  -6   4 -15  261.57   12.80 
   6   4  15  255.47   13.40 
  -7  -4 -15   46.80    8.10 
   7   4 -15   57.89    5.80 
  -7   4 -15   69.99    6.60 
  -7   4 -15   61.19    6.40 
   7   4  15   54.29    6.90 
  -7   4 -15   68.69    9.00 
  -8  -4 -15    5.30    6.40 
   8   4  15    5.50    4.50 
  -8   4 -15    5.50    3.60 
  -8   4 -15    3.30    6.10 
  -9  -4 -15   13.10    7.10 
  -9   4 -15    7.10    6.60 
 -10  -4 -15   12.40    7.40 
 -10   4 -15    8.60    7.60 
   0   5  15    7.20    3.80 
   0   5 -15    9.50    2.00 
   0  -5 -15    7.50    3.60 
  -1  -5 -15   62.39    6.00 
  -1   5  15   51.49    6.00 
  -1  -5 -15   60.39    6.10 
   1   5  15   51.99    6.00 
  -1   5 -15   54.59    4.20 
  -2   5  15  128.09    8.90 
  -2  -5 -15  113.79    7.70 
  -2  -5 -15  125.09    8.30 
  -2   5 -15  119.29    8.60 
  -2   5 -15  118.49    7.00 
   2   5  15  118.79    8.30 
  -3  -5 -15  102.89    7.90 
  -3  -5 -15  117.99    7.60 
  -3   5  15   97.69    7.60 
  -3   5 -15  102.89    8.60 
   3   5  15   98.59    7.70 
  -3   5 -15  117.49    7.60 
  -4  -5 -15   -1.80    3.60 
  -4  -5 -15    1.50    2.80 
  -4   5  15    1.30    3.60 
   4   5  15    2.50    3.90 
  -4   5 -15    2.30    3.50 
  -4   5 -15    3.50    3.70 
  -5   5  15   40.10    5.40 
  -5  -5 -15   33.90    4.30 
  -5  -5 -15   48.20    6.90 
  -5   5 -15   42.60    6.40 
  -5   5 -15   36.50    5.60 
   5   5  15   26.50    5.10 
  -6  -5 -15   30.20    3.60 
  -6  -5 -15   33.40    6.80 
  -6   5  15   28.30    4.70 
  -6   5 -15   39.20    5.90 
  -6   5 -15   32.20    6.50 
   6   5  15   32.20    5.80 
  -6   5 -15   36.30    5.60 
  -7  -5 -15   14.60    6.40 
  -7   5  15   15.60    3.70 
  -7   5 -15   10.10    5.90 
   7   5  15   12.70    5.00 
  -7   5 -15   12.00    4.60 
  -8  -5 -15   19.90    7.30 
  -8   5 -15   31.70    5.60 
  -8   5 -15   32.60    8.40 
   8   5  15   27.10    6.30 
  -9  -5 -15   26.60    8.10 
  -9   5 -15   37.30    8.70 
 -10  -5 -15   11.50    7.60 
 -10   5 -15    8.70    7.70 
   0   6  15  268.47   13.70 
  -1   6  15    4.90    4.10 
  -1  -6 -15    9.00    4.40 
  -1  -6 -15    7.80    3.60 
  -1   6 -15    8.60    2.50 
   1   6  15   15.60    4.80 
  -1   6 -15    9.40    4.50 
  -2  -6 -15   35.00    5.30 
  -2  -6 -15   42.90    5.70 
  -2   6  15   35.60    5.50 
  -2   6 -15   40.30    6.00 
  -2   6 -15   39.90    4.50 
   2   6  15   43.20    5.80 
  -3  -6 -15   37.10    5.00 
  -3  -6 -15   40.20    6.00 
  -3   6  15   40.50    5.90 
   3   6  15   33.90    5.50 
  -3   6 -15   30.50    5.60 
  -3   6 -15   49.10    5.40 
  -4  -6 -15   10.60    3.60 
  -4  -6 -15   13.60    4.80 
  -4   6  15    7.40    4.20 
  -4   6 -15   15.10    4.30 
  -4   6 -15   11.90    5.20 
   4   6  15   11.40    4.70 
  -5  -6 -15   78.29    6.50 
  -5  -6 -15   66.39    8.30 
  -5   6  15   71.89    6.80 
   5   6  15   70.59    7.30 
  -5   6 -15   83.89    8.20 
  -5   6 -15   84.59    8.30 
  -6   6  15  102.19    8.00 
  -6  -6 -15   89.69   10.00 
  -6   6 -15  115.19   10.50 
   6   6  15  131.79    9.50 
  -6   6 -15  134.29   10.10 
  -7   6  15    5.20    3.70 
  -7  -6 -15   -4.20    5.20 
  -7   6 -15   -5.70    5.30 
   7   6  15   -0.50    4.50 
  -7   6 -15    0.70    4.30 
  -8  -6 -15   23.60    7.70 
   8   6  15   17.90    5.70 
  -8   6 -15   20.30    5.30 
  -8   6 -15    9.50    6.60 
  -9  -6 -15   29.60    8.80 
  -9   6 -15   12.50    7.50 
   0   7 -15    0.40    3.90 
   0   7  15   -4.90    3.60 
  -1  -7 -15   15.20    4.40 
  -1   7  15    5.80    4.30 
  -1   7 -15    6.00    4.20 
   1   7  15   15.20    4.70 
  -2  -7 -15   75.39    7.60 
  -2   7  15   57.59    7.20 
  -2   7 -15   69.39    7.60 
  -2   7 -15   68.99    5.70 
   2   7  15   78.49    7.90 
  -3  -7 -15   22.60    5.30 
  -3   7  15   22.70    5.20 
  -3  -7 -15   15.50    4.10 
  -3   7 -15   13.60    3.90 
   3   7  15   18.90    4.80 
  -3   7 -15   23.40    5.40 
  -4   7  15   59.69    6.80 
  -4  -7 -15   59.19    7.60 
  -4  -7 -15   57.39    6.00 
  -4   7 -15   58.19    6.80 
  -4   7 -15   58.09    8.10 
   4   7  15   71.79    7.80 
  -5   7  15   38.40    6.10 
  -5  -7 -15   33.70    7.10 
  -5  -7 -15   40.90    4.90 
  -5   7 -15   33.50    6.40 
  -5   7 -15   37.00    6.40 
   5   7  15   43.50    6.60 
  -6  -7 -15   41.30    7.90 
  -6   7  15   38.50    6.10 
  -6   7 -15   38.80    7.00 
  -6   7 -15   54.79    8.00 
   6   7  15   32.10    6.50 
  -7   7  15   29.10    5.50 
  -7  -7 -15   24.40    7.80 
  -7   7 -15   19.70    5.80 
   7   7  15   27.00    6.00 
  -7   7 -15   23.80    7.00 
  -8  -7 -15    6.90    6.50 
  -8   7 -15    8.70    5.10 
  -8   7 -15    3.60    6.50 
   8   7  15    9.70    5.30 
  -9  -7 -15    0.70    7.30 
  -9   7 -15   18.50    7.90 
   0   8  15    3.70    4.70 
   0   8 -15    1.00    4.60 
   1   8 -15  201.08   12.70 
  -1   8  15  171.28   11.70 
  -1   8 -15  193.18   12.50 
   1   8  15  214.98   12.90 
  -2  -8 -15   39.20    6.30 
  -2   8  15   40.60    6.60 
   2   8 -15   50.79    7.20 
  -2   8 -15   37.80    6.70 
   2   8  15   46.70    7.10 
  -3  -8 -15  152.68   13.80 
  -3  -8 -15  148.09   10.80 
  -3   8  15  129.19   10.20 
   3   8  15  121.59    9.90 
  -3   8 -15  137.39    8.50 
  -3   8 -15  152.08   10.90 
  -4  -8 -15   85.49    9.60 
  -4   8  15   96.29    8.70 
  -4  -8 -15   72.59    6.70 
   4   8  15   71.09    7.80 
  -4   8 -15   61.69    7.10 
  -4   8 -15   60.89    7.90 
  -5  -8 -15   44.70    7.90 
  -5   8  15   47.30    7.00 
  -5   8 -15   42.30    7.10 
   5   8  15   62.59    7.20 
  -5   8 -15   46.60    7.30 
  -6   8  15   45.90    6.80 
  -6  -8 -15   31.00    7.50 
  -6   8 -15   44.80    7.90 
  -6   8 -15   43.20    7.70 
   6   8  15   37.50    6.60 
  -7   8  15   47.00    6.90 
  -7  -8 -15   50.49    8.90 
  -7   8 -15   47.00    8.80 
  -7   8 -15   36.40    7.50 
   7   8  15   55.29    7.90 
  -8  -8 -15   -0.70    6.00 
  -8   8 -15   -0.30    4.70 
  -8   8 -15    3.50    6.60 
  -9   8 -15   48.10    9.80 
   0   9  15   -7.50    4.70 
   0   9 -15   -1.80    5.00 
  -1   9  15   80.89    8.90 
   1   9 -15   68.09    8.40 
   1   9  15   88.19    9.20 
  -1   9 -15   92.99    9.50 
  -2  -9 -15   58.39    7.70 
   2   9 -15   55.19    8.00 
  -2   9  15   54.09    7.70 
   2   9  15   58.39    7.70 
  -2   9 -15   77.59    8.90 
  -3  -9 -15   44.30    7.80 
  -3   9  15   46.20    7.30 
   3   9 -15   42.30    7.30 
   3   9  15   39.20    7.20 
  -3   9 -15   43.30    7.50 
   4   9 -15   30.60    6.20 
  -4   9  15   40.60    6.90 
  -4  -9 -15   50.39    8.60 
  -4  -9 -15   37.00    5.70 
  -4   9 -15   38.40    7.30 
   4   9  15   35.70    6.50 
   5   9 -15   51.79    6.80 
  -5   9  15   48.80    7.50 
  -5  -9 -15   47.50    8.10 
   5   9  15   44.80    7.60 
  -5   9 -15   46.40    7.00 
  -5   9 -15   52.79    8.10 
  -6   9  15   25.40    6.30 
   6   9 -15   25.10    6.00 
  -6  -9 -15   21.50    7.20 
  -6   9 -15   17.00    6.70 
   6   9  15   16.10    5.70 
  -6   9 -15   28.40    6.70 
  -7  -9 -15    7.70    6.50 
  -7   9  15   12.70    5.50 
   7   9  15   12.60    6.10 
  -7   9 -15    6.90    6.10 
  -7   9 -15   12.60    6.50 
  -8  -9 -15    7.90    7.80 
  -8   9 -15   12.60    7.20 
  -8   9 -15   12.70    6.00 
   0  10  15  153.68   11.90 
   0  10 -15  130.59   11.80 
   1  10 -15   56.19    8.10 
  -1  10  15   61.79    8.50 
  -1  10 -15   64.29    8.80 
   1  10  15   55.79    8.00 
   2  10 -15   29.20    6.60 
  -2 -10 -15   33.20    6.90 
  -2  10  15   27.80    7.10 
  -2  10 -15   40.50    7.60 
   2  10  15   30.30    6.80 
  -3  10  15  135.29   11.80 
   3  10 -15  160.88   12.20 
  -3 -10 -15  135.89   12.30 
   3  10  15  157.48   11.90 
  -3  10 -15  174.88   12.70 
  -4 -10 -15   18.00    6.60 
   4  10 -15   16.90    5.80 
  -4  10  15   11.70    5.90 
  -4  10 -15   22.50    6.80 
   4  10  15    9.50    5.80 
  -5  10  15   67.89    9.00 
  -5 -10 -15   51.09    8.80 
   5  10 -15   77.59    9.00 
   5  10  15   59.09    8.70 
  -5  10 -15   53.39    8.50 
  -6 -10 -15    1.80    6.50 
  -6  10  15    2.80    5.30 
   6  10 -15   -1.70    5.00 
  -6  10 -15    0.90    5.60 
   6  10  15   -0.10    5.10 
  -7 -10 -15   30.00    8.40 
  -7  10  15   14.50    6.70 
   7  10  15   12.70    5.40 
  -7  10 -15    6.10    6.30 
   0  11 -15    8.50    6.80 
   0  11  15    7.00    5.90 
  -1  11  15   62.39    8.80 
   1  11 -15   64.09    8.80 
  -1  11 -15   60.79    8.90 
   1  11  15   52.89    8.50 
   2  11 -15    9.30    5.80 
  -2 -11 -15   10.40    5.70 
  -2  11  15    2.30    5.70 
  -2  11 -15   21.70    7.30 
   2  11  15  -11.80    5.00 
   3  11 -15   47.20    8.30 
  -3 -11 -15   60.59    8.90 
  -3  11  15   53.89    8.40 
  -3  11 -15   50.09    8.50 
   3  11  15   69.09    9.40 
  -4 -11 -15   12.20    6.40 
   4  11 -15   22.70    6.80 
  -4  11  15   24.70    6.70 
   4  11  15   20.00    6.90 
  -4  11 -15   10.50    6.30 
   5  11 -15   55.79    8.50 
  -5 -11 -15   49.60    9.00 
  -5  11  15   52.69    8.70 
   5  11  15   38.70    7.40 
  -5  11 -15   40.10    8.10 
   6  11 -15    9.80    6.00 
  -6  11  15    7.40    5.40 
  -6 -11 -15    0.80    6.00 
  -6  11 -15   15.70    6.50 
   6  11  15    4.90    5.90 
  -7 -11 -15   33.50    9.10 
  -7  11  15   27.00    7.30 
  -7  11 -15   25.80    8.30 
   7  11  15   29.80    7.60 
   0  12 -15    8.80    6.40 
   0  12  15    1.30    6.00
[truncated: 185,070 more chars]
