# Supplementary material for: Manganese(II) Complexes with Non-Steroidal Anti-Inflammatory Drugs: Structure and Biological Activity
Source: Int J Mol Sci. 2024 Dec 16;25(24):13457. doi: 10.3390/ijms252413457 (PMC11676910; doi:10.3390/ijms252413457)
Supplement: Supplementary file 1 [file ijms-25-13457-s001.zip › Supplementary File S1/Cif of complex 8.cif]

data_global 
_audit_creation_date        "2020-12-28"
_audit_creation_method CRYSTALS_ver_14.61_build_6236 

_oxford_structure_analysis_title  'ps_fd2554a_0m in P2(1)/c'
_chemical_name_systematic         ?
_chemical_melting_point           ?

#looking for refcif 
 
 
# Check this file using the IUCr facility at: 
# http://checkcif.iucr.org/ 
 
# The content below is held in the file 'script/refcif.dat'. This is a text 
# file which you may edit to reflect local conditions. 
# Items which need looking at are represented by a '?'. 
# Items for which there are choices are prefixed with 'choose from'. 
 
_publ_contact_letter 
; 
 Please consider this CIF submission for 
 publication as a Short Format Paper in Acta 
 Crystallographica E. 
; 
_publ_contact_author_name         'Anthony Other' 
_publ_contact_author_address 
; 
 Chemical Crystallography Laboratory, 
 Department of Chemistry, 
 University of Nowhere, 
 Nowhere, NO1 4T, UK. 
; 
 
_publ_contact_author_phone        '+44 1865 000000' 
_publ_contact_author_fax          '+44 1865 000000' 
_publ_contact_author_email        'a.n.other@chem.no.ac.uk' 
_publ_requested_journal           'Section E' 
_publ_requested_category          EO # choose from: FI FM FO CI CM CO AD 
_publ_requested_coeditor_name     'Prof William Clegg' 
 
_publ_section_title 
# Title of paper - generally just the systematic or trivial name 
; ? 
; 
 
# The loop structure below should contain the names and addresses of all 
# authors, in the required order of publication. Repeat as necessary. 
loop_ 
 _publ_author_name 
 _publ_author_address 
 _publ_author_footnote 
 'Other, Anthony N.' # Author 1 
; 
 ? # Address for author 1 
; 
; 
 ? # Footnote for author 1 
; 
 'Else, S. O.' # Author 2 
; 
 ? # Address 2 
; 
; 
 ? # Footnote 2 
; 
 
 
_publ_section_abstract 
# Text of the abstract 
# (a) The Abstract must be self-contained and comprehensible 
# without the rest of the paper. This means no references 
# to atom names or to compound numbers; compounds must be 
# identified as the title compound, or by name or by some other 
# means such as derivatives of each other (e.g. "the 
# corresponding ketone"). 
# (b) The chemical formula of "the title compound" must be given. 
# (c) Any crystallographic molecular symmetry should be 
# mentioned, and also the presence of more than one molecule 
# in the asymmetric unit (i.e. anything other than Z'=1). 
; 
? 
; 
 
_publ_section_related_literature  # Not in version 2.3.1 
############################################################### 
# Essential references (e.g. to the origin of the material studied, related 
# structural studies, and to information supporting the reported structure) 
# should be cited in this section, with appropriate very brief explanatory 
# text, for example `The synthesis of the complex is described by Jones 
# (2001). The anhydrous complex has essentially the same coordination 
# geometry (Smith, 2003).' In addition, all references included in the 
# supplementary materials, but not elsewhere in the published article, 
# should be given here. The simple text `For related literature, see:...' 
# may be used, but further details should be provided in the Comment 
# section, which forms part of the supplementary material. 
############################################################### 
; 
? 
; 
 
_publ_section_comment 
# Text of the paper 
# Note that atoms are referenced as N2, not N(2) or N~2~ 
# If text containing () occur within (), the outer ones should be [] 
# Figures should be referenced as Fig. 
; 
? 
; 
_publ_section_acknowledgements    # Acknowledgments 
; 
? 
; 
_publ_section_figure_captions 
# Captions to figures - Start each caption on a new line after a blank line 
; 
Fig. 1. 
The title compound with displacement ellipsoids drawn at the 50% 
probability level. H atoms are shown as spheres of 
arbitary radius. 
 
; 
 
 
_publ_section_exptl_refinement 
# Some potentially useful phrases are donated by Bill Clegg: 
; 
In the absence of significant anomalous scattering, Friedel pairs were 
merged. 
 
The absolute configuration was arbitrarily assigned. 
 
The relatively large ratio of minimum to maximum corrections applied 
in the multiscan process (1:nnn) reflect changes in the illuminated 
volume of the crystal. 
 
Changes in illuminated volume were kept to a minimum, and were 
taken into account (G\"orbitz, 1999) by the multi-scan inter-frame 
scaling (DENZO/SCALEPACK, Otwinowski & Minor, 1997). 
 
 
G\"orbitz, C. H. (1999). Acta Cryst. B55, 1090-1098. 
 
 
 
 
The H atoms were all located in a difference map, but those 
attached to carbon atoms were repositioned geometrically. 
The H atoms were initially refined with soft restraints on the 
bond lengths and angles to regularise their geometry 
(C---H in the range 0.93--0.98, 
N---H in the range 0.86--0.89 
N---H to 0.86 
O---H = 0.82 
\%A) 
and 
U~iso~(H) (in the range 1.2-1.5 times U~eq~ of the parent atom), 
after which the positions were refined with riding constraints 
(Cooper et al, 2010). 
 
Cooper, R. I., Thompson, A. L. & Watkin, D. J. (2010). J. Appl. Cryst. 
43, 1100-1107. 
 
; 
 
_publ_section_exptl_prep 
# Brief details or a reference. Include solvent if known 
; 
? 
; 
 
# Hand-made tables can be put in the cif. The number of columns 
# is set in the loop header. 
# The contants of each column can either be a piece of text 
# without any spaces (eg a number) or other text enclosed in " " 
# Remove the leading # in the following example 
 
#_geom_extra_table_head_A 
#; 
#Table 2. 
#Molecular parameters deviating most from MOGUL averages 
#; 
# 
#loop_ 
#_geom_extra_tableA_col_1 
#_geom_extra_tableA_col_2 
#_geom_extra_tableA_col_3 
#_geom_extra_tableA_col_4 
# 
#Parameter "Observed Value" "MOGUL Value" "MOGUL e.s.d" 
#N5-C6-C4 129 124 "7 (\%)" 
#C3-O10-C2 105 109 "2 (\%)" 
#C6-O7 1.25 1.22 ".02 (\%A)" 
# 
 
data_I 
 
_exptl_special_details 
; 
 The crystal was 
placed in the cold stream of an Oxford 
Cryosystems open-flow nitrogen cryostat (Cosier & 
Glazer, 1986) with a nominal stability of 0.1K. 
 
Cosier, J. & Glazer, A.M., 1986. J. Appl. Cryst. 105-107. 
; 
_refine_special_details 
; 
? 
; 
#--------------------------------------------------------------- 
# _oxford_ data items, April 2010: 
# There is some uncertainty about the correct way of forming local data 
# names, e.g. 
 
# _atom_site_special_shape_oxford 
# or 
# _oxford_atom_site_special_shape 
 
# see: 
# http://www.iucr.org/resources/cif/spec/version1.1/semantics#namespace 
 
# A reserved prefix, e.g. foo, must be used in the following way 
# " If the data file contains items defined in a DDL1 dictionary, the 
# local data names assigned under the reserved prefix must contain it as 
# their first component, e.g. _foo_atom_site_my_item. " 
 
# However, this seems to say the opposite: 
# http://www.iucr.org/__data/iucr/cif/standard/cifstd8.html 
 
# According to advice from the IUCr, CRYSTALS is correct 
#--------------------------------------------------------------- 
# End of 'script/refcif.dat' 
#end of refcif 
_cell_length_a                    11.324(3)
_cell_length_b                    21.360(6)
_cell_length_c                    14.989(3)
_cell_angle_alpha                 90
_cell_angle_beta                  93.057(8)
_cell_angle_gamma                 90
_cell_volume                      3620.6(15)
 
_symmetry_cell_setting            'monoclinic' 
_symmetry_space_group_name_H-M    'P 1 21/c 1 ' 
_symmetry_space_group_name_Hall   ? 
loop_
 _symmetry_equiv_pos_as_xyz
 'x,y,z'
 '-x,-y,-z'
 '-x,y+1/2,-z+1/2'
 'x,-y+1/2,z+1/2'

loop_
_atom_type_symbol
_atom_type_scat_dispersion_real
_atom_type_scat_dispersion_imag
_atom_type_scat_Cromer_Mann_a1
_atom_type_scat_Cromer_Mann_b1
_atom_type_scat_Cromer_Mann_a2
_atom_type_scat_Cromer_Mann_b2
_atom_type_scat_Cromer_Mann_a3
_atom_type_scat_Cromer_Mann_b3
_atom_type_scat_Cromer_Mann_a4
_atom_type_scat_Cromer_Mann_b4
_atom_type_scat_Cromer_Mann_c
_atom_type_scat_source  
 C       0.0033   0.0016   2.3100  20.8439   1.0200  10.2075   1.5886   0.5687
   0.8650  51.6512   0.2156 'International Tables Vol C 4.2.6.8 and 6.1.1.4'
 H       0.0000   0.0000   0.4930  10.5109   0.3229  26.1257   0.1402   3.1424
   0.0408  57.7998   0.0030 'International Tables Vol C 4.2.6.8 and 6.1.1.4'
 N       0.0061   0.0033  12.2126   0.0057   3.1322   9.8933   2.0125  28.9975
   1.1663   0.5826 -11.5290 'International Tables Vol C 4.2.6.8 and 6.1.1.4'
 O       0.0106   0.0060   3.0485  13.2771   2.2868   5.7011   1.5463   0.3239
   0.8670  32.9089   0.2508 'International Tables Vol C 4.2.6.8 and 6.1.1.4'
 Cl      0.1484   0.1585  11.4604   0.0104   7.1964   1.1662   6.2556  18.5194
   1.6455  47.7784  -9.5574 'International Tables Vol C 4.2.6.8 and 6.1.1.4'
 Mn      0.3368   0.7283  11.2819   5.3409   7.3573   0.3432   3.0193  17.8674
   2.2441  83.7543   1.0896 'International Tables Vol C 4.2.6.8 and 6.1.1.4'
 
 
_cell_formula_units_Z                    4

# Given Formula = C30 H30 Cl3 Mn3 N6 O6 
# Dc =      1.54 Fooo =   1704.00 Mu =     13.00 M =    841.75
# Found Formula = C42 H34 Cl2 Mn1 N4 O4 
# Dc =      1.44 FOOO =   1620.00 Mu =      5.62 M =    784.59

_chemical_formula_sum             'C42 H34 Cl2 Mn1 N4 O4'
_chemical_formula_moiety          'C42 H34 Cl2 Mn1 N4 O4'
_chemical_compound_source                ?
_chemical_formula_weight            784.59
 
 
_cell_measurement_reflns_used          514
_cell_measurement_theta_min             10
_cell_measurement_theta_max             20
_cell_measurement_temperature          295
 
_exptl_crystal_description        'prism' 
_exptl_crystal_colour             'yellow' 
_exptl_crystal_size_min           0.110 
_exptl_crystal_size_mid           0.220 
_exptl_crystal_size_max           0.250 
 
_exptl_crystal_density_diffrn     1.439 
_exptl_crystal_density_meas       ? 
_exptl_crystal_density_method     'not measured' 
# Non-dispersive F(000): 
_exptl_crystal_F_000              1620 
_exptl_absorpt_coefficient_mu     0.562 
 
# Sheldrick geometric approximatio 0.88 0.94 
_exptl_absorpt_correction_type    numerical 
_exptl_absorpt_process_details 
; 
 Analytical Absorption (De Meulenaer & Tompa, 1965) 
; 
_exptl_absorpt_correction_T_min   0.88 
_exptl_absorpt_correction_T_max   0.94 
_diffrn_measurement_device_type   'Bruker Kappa Apex2' 
_diffrn_measurement_device        'Area' 
_diffrn_radiation_monochromator   'graphite' 
_diffrn_radiation_type            'Mo K\a'
_diffrn_radiation_wavelength           0.71073
_diffrn_measurement_method        '\f & \w scans' 
 
# If a reference occurs more than once, delete the author 
# and date from subsequent references. 
_computing_data_collection        'Apex2 (Bruker AXS, 2006)' 
_computing_cell_refinement        'Apex2 (Bruker AXS, 2006)' 
_computing_data_reduction         'USER DEFINED DATA REDUCTION' 
_computing_structure_solution     'Superflip (Palatinus & Chapuis, 2007)' 
_computing_structure_refinement   'CRYSTALS (Betteridge et al., 2003)' 
_computing_publication_material   'CRYSTALS (Betteridge et al., 2003)' 
_computing_molecular_graphics     'CAMERON (Watkin et al., 1996)' 
 
_diffrn_standards_interval_time   . 
_diffrn_standards_interval_count  . 
_diffrn_standards_number          0 
_diffrn_standards_decay_%         ? 
 
_diffrn_ambient_temperature        295
_diffrn_reflns_number             42288 
_reflns_number_total              6935 
_diffrn_reflns_av_R_equivalents   0.039 
# Number of reflections without Friedels Law is 0 
# Number of reflections with Friedels Law is 6935 
# Theoretical number of reflections is about 13966 
 
 
_diffrn_reflns_theta_min          1.661 
_diffrn_reflns_theta_max          25.847 
_diffrn_measured_fraction_theta_max 0.992 
 
_diffrn_reflns_theta_full         25.330 
_diffrn_measured_fraction_theta_full 0.998 
 
 
_diffrn_reflns_limit_h_min        -13 
_diffrn_reflns_limit_h_max        13 
_diffrn_reflns_limit_k_min        -26 
_diffrn_reflns_limit_k_max        25 
_diffrn_reflns_limit_l_min        -13 
_diffrn_reflns_limit_l_max        18 
_reflns_limit_h_min               -13 
_reflns_limit_h_max               13 
_reflns_limit_k_min               0 
_reflns_limit_k_max               26 
_reflns_limit_l_min               0 
_reflns_limit_l_max               18 
 
_oxford_diffrn_Wilson_B_factor    3.29 
_oxford_diffrn_Wilson_scale       210.11 
 
_atom_sites_solution_primary      Other  #heavy,direct,difmap,geom,iterative
# _atom_sites_solution_secondary  difmap
_atom_sites_solution_hydrogens    difmap
 
_refine_diff_density_min          -0.35 
_refine_diff_density_max          0.30 
 
 
# The current dictionary definitions do not cover the 
# situation where the reflections used for refinement were 
# selected by a user-defined sigma threshold 
 
 
# The values actually used during refinement 
_oxford_reflns_threshold_expression_ref     I>2.0\s(I)
_refine_ls_number_reflns          4939 
_refine_ls_number_restraints      0 
_refine_ls_number_parameters      478 
_oxford_refine_ls_R_factor_ref    0.0381 
_refine_ls_wR_factor_ref          0.0529 
_refine_ls_goodness_of_fit_ref    1.0000 
_refine_ls_shift/su_max           0.0004586 
_refine_ls_shift/su_mean          0.0000317 
 
 
# The values computed with all filters except I/sigma 
_oxford_reflns_number_all         6912 
_refine_ls_R_factor_all           0.0671 
_refine_ls_wR_factor_all          0.0574 
 
# The values computed with a 2 sigma cutoff - a la SHELX 
_reflns_threshold_expression      I>2.0\s(I)
_reflns_number_gt                 4939 
_refine_ls_R_factor_gt            0.0381 
_refine_ls_wR_factor_gt           0.0529 
 
# choose from: rm (reference molecule of known chirality), 
# ad (anomolous dispersion - Flack), rmad (rm and ad), 
# syn (from synthesis), unk (unknown) or . (not applicable). 
_chemical_absolute_configuration  '.' 
 
 
_refine_ls_structure_factor_coef  Fsqd 
_refine_ls_matrix_type            full
_refine_ls_hydrogen_treatment     constr         #undef, noref, refall,
                                                 # refxyz, refU, constr or mixed
 
# WARNING. The IUCr will not accept pure Unit Weights for F-squared refinements 
_refine_ls_weighting_scheme       calc 
_refine_ls_weighting_details 
;
 Method= Quasi-Unit weights 
 W = 1.0 or 1./4Fsq 
;
# Insert your own references if required - in alphabetical order 
_publ_section_references 
; 
User defined data reduction 
 
Betteridge, P.W., Carruthers, J.R., Cooper, R.I., 
Prout, K. & Watkin, D.J. (2003). J. Appl. Cryst. 36, 1487. 
 
Bruker Analytical X-ray Systems, Inc., 2006. <i>Apex2</i>, 
Version 2 User Manual, M86-E01078, Madison, WI. 
 
De Meulenaer, J. & Tompa, H. (1965). Acta Cryst. 19, 1014. 
 
Palatinus, L. & Chapuis, G. (2007). J. Appl. Cryst. 40, 786-790. 
 
Watkin, D.J., Prout, C.K. & Pearce, L.J. (1996). CAMERON, Chemical 
Crystallography Laboratory, Oxford, UK. 
; 

# Uequiv = arithmetic mean of Ui i.e. Ueqiv = (U1+U2+U3)/3

# Replace last . with number of unfound hydrogen atoms attached to an atom.

# ..._refinement_flags_... 
# . no refinement constraints           S special position constraint on site
# G rigid group refinement of site      R riding atom
# D distance or angle restraint on site T thermal displacement constraints
# U Uiso or Uij restraint (rigid bond)  P partial occupancy constraint


loop_
_atom_site_label
_atom_site_type_symbol
_atom_site_fract_x
_atom_site_fract_y
_atom_site_fract_z
_atom_site_U_iso_or_equiv
_atom_site_occupancy
_atom_site_adp_type
_atom_site_refinement_flags_posn
_atom_site_refinement_flags_adp
_atom_site_refinement_flags_occupancy
_atom_site_disorder_assembly
_atom_site_disorder_group
_atom_site_attached_hydrogens
Mn1 Mn 0.49003(3) 0.379737(18) 0.27132(2) 0.0357 1.0000 Uani . . . . . . 
O1 O 0.46444(17) 0.42195(9) 0.13893(11) 0.0578 1.0000 Uani . . . . . . 
O2 O 0.35893(14) 0.33919(8) 0.16645(10) 0.0429 1.0000 Uani . . . . . . 
O3 O 0.66343(14) 0.42614(8) 0.29328(10) 0.0430 1.0000 Uani . . . . . . 
O4 O 0.65462(14) 0.33771(8) 0.21920(10) 0.0430 1.0000 Uani . . . . . . 
N1 N 0.48206(16) 0.32435(9) 0.39714(11) 0.0321 1.0000 Uani . . . . . . 
N2 N 0.40214(16) 0.44379(9) 0.36654(11) 0.0338 1.0000 Uani . . . . . . 
N3 N 0.22771(17) 0.29048(10) 0.02814(12) 0.0430 1.0000 Uani . . . . . . 
N4 N 0.81475(19) 0.31863(10) 0.09996(13) 0.0478 1.0000 Uani . . . . . . 
Cl1 Cl 0.04749(8) 0.07700(4) 0.08950(6) 0.0811 1.0000 Uani . . . . . . 
Cl2 Cl 0.87215(9) 0.34785(5) -0.23687(5) 0.0937 1.0000 Uani . . . . . . 
C1 C 0.3879(2) 0.38232(13) 0.11347(15) 0.0398 1.0000 Uani . . . . . . 
C2 C 0.3306(2) 0.38885(12) 0.02224(14) 0.0371 1.0000 Uani . . . . . . 
C3 C 0.3552(3) 0.44334(13) -0.02449(18) 0.0555 1.0000 Uani . . . . . . 
C4 C 0.3027(3) 0.45543(15) -0.1078(2) 0.0749 1.0000 Uani . . . . . . 
C5 C 0.2210(3) 0.41345(15) -0.14324(19) 0.0698 1.0000 Uani . . . . . . 
C6 C 0.1951(2) 0.35969(13) -0.09911(17) 0.0514 1.0000 Uani . . . . . . 
C7 C 0.2520(2) 0.34500(12) -0.01661(15) 0.0380 1.0000 Uani . . . . . . 
C8 C 0.1893(2) 0.23295(12) -0.00671(15) 0.0381 1.0000 Uani . . . . . . 
C9 C 0.1439(2) 0.18978(12) 0.05352(16) 0.0416 1.0000 Uani . . . . . . 
C10 C 0.1079(2) 0.13242(13) 0.01936(18) 0.0490 1.0000 Uani . . . . . . 
C11 C 0.1150(2) 0.11630(14) -0.06915(19) 0.0556 1.0000 Uani . . . . . . 
C12 C 0.1606(2) 0.15895(14) -0.12642(18) 0.0543 1.0000 Uani . . . . . . 
C13 C 0.1988(2) 0.21648(13) -0.09594(16) 0.0452 1.0000 Uani . . . . . . 
C14 C 0.1370(3) 0.20675(14) 0.15056(17) 0.0597 1.0000 Uani . . . . . . 
C15 C 0.71150(19) 0.38641(12) 0.24423(13) 0.0338 1.0000 Uani . . . . . . 
C16 C 0.83219(19) 0.39830(11) 0.21368(13) 0.0314 1.0000 Uani . . . . . . 
C17 C 0.8984(2) 0.44613(12) 0.25439(16) 0.0413 1.0000 Uani . . . . . . 
C18 C 1.0083(2) 0.46179(12) 0.22659(18) 0.0511 1.0000 Uani . . . . . . 
C19 C 1.0542(2) 0.42881(14) 0.15703(18) 0.0526 1.0000 Uani . . . . . . 
C20 C 0.9913(2) 0.38146(14) 0.11562(16) 0.0460 1.0000 Uani . . . . . . 
C21 C 0.8789(2) 0.36539(11) 0.14215(15) 0.0363 1.0000 Uani . . . . . . 
C22 C 0.8364(2) 0.29365(13) 0.01460(16) 0.0416 1.0000 Uani . . . . . . 
C23 C 0.8408(2) 0.33233(13) -0.05983(16) 0.0464 1.0000 Uani . . . . . . 
C24 C 0.8613(2) 0.30263(15) -0.14052(17) 0.0529 1.0000 Uani . . . . . . 
C25 C 0.8710(2) 0.23922(16) -0.1493(2) 0.0602 1.0000 Uani . . . . . . 
C26 C 0.8603(2) 0.20242(15) -0.0757(2) 0.0607 1.0000 Uani . . . . . . 
C27 C 0.8447(2) 0.22948(13) 0.00669(18) 0.0510 1.0000 Uani . . . . . . 
C28 C 0.8191(3) 0.40131(14) -0.05566(19) 0.0756 1.0000 Uani . . . . . . 
C29 C 0.5375(3) 0.22609(12) 0.33214(17) 0.0545 1.0000 Uani . . . . . . 
C30 C 0.5168(2) 0.26583(12) 0.41117(15) 0.0369 1.0000 Uani . . . . . . 
C31 C 0.5303(2) 0.24089(12) 0.49770(16) 0.0445 1.0000 Uani . . . . . . 
C32 C 0.5045(2) 0.27636(13) 0.56899(16) 0.0499 1.0000 Uani . . . . . . 
C33 C 0.4617(2) 0.33720(12) 0.55641(15) 0.0400 1.0000 Uani . . . . . . 
C34 C 0.4243(2) 0.37566(14) 0.62776(16) 0.0513 1.0000 Uani . . . . . . 
C35 C 0.3794(2) 0.43264(14) 0.61258(16) 0.0484 1.0000 Uani . . . . . . 
C36 C 0.3685(2) 0.45727(12) 0.52407(15) 0.0381 1.0000 Uani . . . . . . 
C37 C 0.3192(2) 0.51577(13) 0.50474(18) 0.0483 1.0000 Uani . . . . . . 
C38 C 0.3126(2) 0.53659(13) 0.41933(18) 0.0510 1.0000 Uani . . . . . . 
C39 C 0.3567(2) 0.49995(13) 0.35076(16) 0.0436 1.0000 Uani . . . . . . 
C40 C 0.3542(3) 0.52396(14) 0.25696(17) 0.0639 1.0000 Uani . . . . . . 
C41 C 0.45292(19) 0.36008(11) 0.46845(14) 0.0315 1.0000 Uani . . . . . . 
C42 C 0.40777(19) 0.42155(11) 0.45226(14) 0.0320 1.0000 Uani . . . . . . 
H31 H 0.2547 0.2899 0.0822 0.0519 1.0000 Uiso R . . . . . 
H41 H 0.7509 0.3065 0.1242 0.0570 1.0000 Uiso R . . . . . 
H404 H 0.4082 0.4732 0.0019 0.0671 1.0000 Uiso R . . . . . 
H405 H 0.3231 0.4916 -0.1382 0.0887 1.0000 Uiso R . . . . . 
H51 H 0.1816 0.4219 -0.1987 0.0839 1.0000 Uiso R . . . . . 
H61 H 0.1372 0.3325 -0.1232 0.0622 1.0000 Uiso R . . . . . 
H142 H 0.1035 0.1740 0.1826 0.0903 1.0000 Uiso R . . . . . 
H143 H 0.2141 0.2163 0.1767 0.0903 1.0000 Uiso R . . . . . 
H141 H 0.0873 0.2425 0.1566 0.0903 1.0000 Uiso R . . . . . 
H111 H 0.0902 0.0769 -0.0893 0.0667 1.0000 Uiso R . . . . . 
H121 H 0.1668 0.1481 -0.1863 0.0658 1.0000 Uiso R . . . . . 
H131 H 0.2327 0.2447 -0.1356 0.0540 1.0000 Uiso R . . . . . 
H171 H 0.8650 0.4686 0.3013 0.0497 1.0000 Uiso R . . . . . 
H181 H 1.0510 0.4945 0.2547 0.0620 1.0000 Uiso R . . . . . 
H191 H 1.1298 0.4393 0.1374 0.0625 1.0000 Uiso R . . . . . 
H201 H 1.0236 0.3590 0.0687 0.0551 1.0000 Uiso R . . . . . 
H281 H 0.7722 0.4146 -0.1071 0.1140 1.0000 Uiso R . . . . . 
H283 H 0.8929 0.4234 -0.0537 0.1145 1.0000 Uiso R . . . . . 
H282 H 0.7779 0.4124 -0.0031 0.1138 1.0000 Uiso R . . . . . 
H251 H 0.8845 0.2217 -0.2063 0.0721 1.0000 Uiso R . . . . . 
H261 H 0.8645 0.1588 -0.0808 0.0733 1.0000 Uiso R . . . . . 
H271 H 0.8391 0.2051 0.0584 0.0617 1.0000 Uiso R . . . . . 
H341 H 0.4302 0.3599 0.6865 0.0624 1.0000 Uiso R . . . . . 
H351 H 0.3544 0.4577 0.6605 0.0591 1.0000 Uiso R . . . . . 
H401 H 0.3379 0.5674 0.2548 0.0955 1.0000 Uiso R . . . . . 
H403 H 0.4289 0.5167 0.2292 0.0949 1.0000 Uiso R . . . . . 
H402 H 0.2934 0.5027 0.2223 0.0954 1.0000 Uiso R . . . . . 
H381 H 0.2791 0.5752 0.4056 0.0614 1.0000 Uiso R . . . . . 
H371 H 0.2913 0.5410 0.5509 0.0583 1.0000 Uiso R . . . . . 
H321 H 0.5146 0.2598 0.6275 0.0601 1.0000 Uiso R . . . . . 
H311 H 0.5580 0.2001 0.5053 0.0541 1.0000 Uiso R . . . . . 
H292 H 0.4763 0.2319 0.2880 0.0816 1.0000 Uiso R . . . . . 
H291 H 0.6099 0.2371 0.3059 0.0823 1.0000 Uiso R . . . . . 
H293 H 0.5418 0.1833 0.3481 0.0817 1.0000 Uiso R . . . . . 
loop_
_atom_site_aniso_label
_atom_site_aniso_U_11
_atom_site_aniso_U_22
_atom_site_aniso_U_33
_atom_site_aniso_U_23
_atom_site_aniso_U_13
_atom_site_aniso_U_12
Mn1 0.03738(19) 0.0435(2) 0.02627(18) -0.00209(18) 0.00180(14) -0.0010(2) 
O1 0.0712(14) 0.0568(12) 0.0430(10) 0.0030(9) -0.0187(9) -0.0180(11) 
O2 0.0472(10) 0.0533(11) 0.0277(8) 0.0033(8) -0.0034(7) -0.0062(9) 
O3 0.0398(10) 0.0515(11) 0.0386(9) -0.0162(8) 0.0086(8) 0.0010(9) 
O4 0.0423(10) 0.0421(10) 0.0456(10) -0.0075(8) 0.0125(8) -0.0059(9) 
N1 0.0307(11) 0.0375(12) 0.0281(10) -0.0030(9) 0.0022(8) -0.0035(9) 
N2 0.0296(11) 0.0414(12) 0.0300(10) -0.0024(9) -0.0023(8) 0.0012(9) 
N3 0.0458(13) 0.0522(14) 0.0301(11) 0.0043(10) -0.0077(9) -0.0102(11) 
N4 0.0501(14) 0.0550(15) 0.0394(12) -0.0169(11) 0.0145(10) -0.0103(11) 
Cl1 0.0922(7) 0.0544(5) 0.0973(6) 0.0141(5) 0.0114(5) -0.0169(5) 
Cl2 0.1192(8) 0.1217(8) 0.0410(4) 0.0018(5) 0.0127(5) 0.0340(7) 
C1 0.0422(14) 0.0431(15) 0.0338(12) -0.0030(13) -0.0017(11) 0.0086(13) 
C2 0.0376(13) 0.0435(15) 0.0295(12) 0.0013(12) -0.0036(10) 0.0041(12) 
C3 0.066(2) 0.0486(17) 0.0504(16) 0.0076(14) -0.0098(14) -0.0089(15) 
C4 0.112(3) 0.057(2) 0.0531(18) 0.0230(16) -0.0196(18) -0.008(2) 
C5 0.095(3) 0.062(2) 0.0494(17) 0.0115(16) -0.0295(17) 0.0037(19) 
C6 0.0533(17) 0.0542(19) 0.0444(15) 0.0039(13) -0.0187(13) 0.0010(14) 
C7 0.0352(14) 0.0454(15) 0.0331(12) 0.0035(12) -0.0002(10) 0.0045(12) 
C8 0.0293(13) 0.0457(16) 0.0386(13) 0.0008(12) -0.0052(11) 0.0016(12) 
C9 0.0356(14) 0.0483(16) 0.0407(14) 0.0023(12) -0.0013(11) -0.0002(13) 
C10 0.0444(15) 0.0436(17) 0.0580(17) 0.0064(13) -0.0059(13) 0.0007(13) 
C11 0.0512(17) 0.0452(17) 0.0684(19) -0.0100(16) -0.0143(14) 0.0055(15) 
C12 0.0536(18) 0.061(2) 0.0469(16) -0.0126(15) -0.0112(14) 0.0158(16) 
C13 0.0382(15) 0.0586(18) 0.0383(14) 0.0030(13) -0.0013(11) 0.0061(13) 
C14 0.070(2) 0.062(2) 0.0471(16) 0.0062(15) 0.0078(14) -0.0129(16) 
C15 0.0365(13) 0.0404(15) 0.0245(11) 0.0021(11) 0.0008(9) 0.0040(12) 
C16 0.0329(13) 0.0346(14) 0.0267(11) 0.0027(10) 0.0013(9) 0.0023(10) 
C17 0.0406(15) 0.0435(15) 0.0395(14) -0.0055(12) 0.0014(11) 0.0034(13) 
C18 0.0446(15) 0.0503(16) 0.0582(16) -0.0087(15) 0.0000(13) -0.0077(15) 
C19 0.0362(15) 0.0630(19) 0.0593(17) 0.0005(15) 0.0088(13) -0.0032(14) 
C20 0.0383(14) 0.0581(17) 0.0425(14) -0.0066(14) 0.0100(11) 0.0070(14) 
C21 0.0394(14) 0.0405(15) 0.0290(12) 0.0010(10) 0.0022(10) 0.0047(11) 
C22 0.0360(14) 0.0516(17) 0.0372(14) -0.0135(13) 0.0023(11) 0.0071(12) 
C23 0.0457(16) 0.0537(17) 0.0395(14) -0.0126(13) 0.0006(12) 0.0163(14) 
C24 0.0471(17) 0.073(2) 0.0387(15) -0.0132(14) 0.0005(12) 0.0138(15) 
C25 0.0468(17) 0.081(2) 0.0518(18) -0.0328(18) -0.0036(14) 0.0148(16) 
C26 0.0512(18) 0.0534(19) 0.076(2) -0.0306(17) -0.0088(16) 0.0110(15) 
C27 0.0494(17) 0.0499(18) 0.0532(17) -0.0112(14) -0.0016(13) 0.0018(14) 
C28 0.112(3) 0.063(2) 0.0506(18) -0.0015(15) -0.0018(18) 0.031(2) 
C29 0.073(2) 0.0429(16) 0.0481(16) -0.0065(13) 0.0090(14) 0.0039(15) 
C30 0.0327(13) 0.0390(15) 0.0393(13) -0.0020(12) 0.0035(10) -0.0063(11) 
C31 0.0499(17) 0.0382(15) 0.0455(15) 0.0081(13) 0.0033(12) -0.0035(13) 
C32 0.0645(19) 0.0537(18) 0.0313(14) 0.0114(13) 0.0014(12) -0.0116(15) 
C33 0.0442(15) 0.0455(16) 0.0303(12) 0.0021(11) 0.0035(11) -0.0114(13) 
C34 0.0693(18) 0.0598(19) 0.0253(12) -0.0020(13) 0.0077(12) -0.0147(17) 
C35 0.0541(17) 0.0597(19) 0.0323(14) -0.0129(13) 0.0105(12) -0.0106(15) 
C36 0.0333(13) 0.0467(16) 0.0348(13) -0.0091(12) 0.0050(10) -0.0044(12) 
C37 0.0408(15) 0.0535(18) 0.0511(16) -0.0178(14) 0.0077(12) 0.0009(14) 
C38 0.0477(17) 0.0482(17) 0.0565(17) -0.0077(14) -0.0027(13) 0.0133(14) 
C39 0.0383(15) 0.0487(16) 0.0429(14) -0.0021(13) -0.0065(11) 0.0064(13) 
C40 0.084(2) 0.0575(19) 0.0484(16) 0.0070(14) -0.0104(15) 0.0228(17) 
C41 0.0276(12) 0.0390(14) 0.0280(12) -0.0034(10) 0.0033(9) -0.0081(10) 
C42 0.0251(12) 0.0417(14) 0.0292(12) -0.0050(11) 0.0006(9) -0.0063(11) 

_refine_ls_extinction_method 
    'None'
_oxford_refine_ls_scale 0.085667(10) 
loop_
 _geom_bond_atom_site_label_1
 _geom_bond_site_symmetry_1
 _geom_bond_atom_site_label_2
 _geom_bond_site_symmetry_2
 _geom_bond_distance
 _geom_bond_publ_flag
Mn1 . O1 . 2.1850(18)    yes
Mn1 . O2 . 2.2752(16)    yes
Mn1 . O3 . 2.2085(17)    yes
Mn1 . O4 . 2.2463(16)    yes
Mn1 . N1 . 2.2322(19)    yes
Mn1 . N2 . 2.2474(19)    yes
O1 . C1 . 1.257(3)    yes
O2 . C1 . 1.271(3)    yes
O3 . C15 . 1.265(3)    yes
O4 . C15 . 1.270(3)    yes
N1 . C30 . 1.324(3)    yes
N1 . C41 . 1.368(3)    yes
N2 . C39 . 1.322(3)    yes
N2 . C42 . 1.368(3)    yes
N3 . C7 . 1.379(3)    yes
N3 . C8 . 1.396(3)    yes
N3 . H31 . 0.850    no
N4 . C21 . 1.370(3)    yes
N4 . C22 . 1.420(3)    yes
N4 . H41 . 0.866    no
Cl1 . C10 . 1.747(3)    yes
Cl2 . C24 . 1.747(3)    yes
C1 . C2 . 1.488(3)    yes
C2 . C3 . 1.394(3)    yes
C2 . C7 . 1.398(3)    yes
C3 . C4 . 1.378(4)    yes
C3 . H404 . 0.948    no
C4 . C5 . 1.374(4)    yes
C4 . H405 . 0.932    no
C5 . C6 . 1.365(4)    yes
C5 . H51 . 0.940    no
C6 . C7 . 1.399(3)    yes
C6 . H61 . 0.933    no
C8 . C9 . 1.407(3)    yes
C8 . C13 . 1.393(3)    yes
C9 . C10 . 1.381(4)    yes
C9 . C14 . 1.505(3)    yes
C10 . C11 . 1.377(4)    yes
C11 . C12 . 1.372(4)    yes
C11 . H111 . 0.933    no
C12 . C13 . 1.373(4)    yes
C12 . H121 . 0.934    no
C13 . H131 . 0.943    no
C14 . H142 . 0.940    no
C14 . H143 . 0.960    no
C14 . H141 . 0.957    no
C15 . C16 . 1.486(3)    yes
C16 . C17 . 1.389(3)    yes
C16 . C21 . 1.409(3)    yes
C17 . C18 . 1.375(3)    yes
C17 . H171 . 0.947    no
C18 . C19 . 1.382(4)    yes
C18 . H181 . 0.937    no
C19 . C20 . 1.367(4)    yes
C19 . H191 . 0.948    no
C20 . C21 . 1.396(3)    yes
C20 . H201 . 0.942    no
C22 . C23 . 1.391(3)    yes
C22 . C27 . 1.379(4)    yes
C23 . C24 . 1.396(3)    yes
C23 . C28 . 1.495(4)    yes
C24 . C25 . 1.366(4)    yes
C25 . C26 . 1.365(4)    yes
C25 . H251 . 0.952    no
C26 . C27 . 1.384(4)    yes
C26 . H261 . 0.936    no
C27 . H271 . 0.939    no
C28 . H281 . 0.956    no
C28 . H283 . 0.959    no
C28 . H282 . 0.966    no
C29 . C30 . 1.486(3)    yes
C29 . H292 . 0.940    no
C29 . H291 . 0.959    no
C29 . H293 . 0.946    no
C30 . C31 . 1.403(3)    yes
C31 . C32 . 1.354(3)    yes
C31 . H311 . 0.932    no
C32 . C33 . 1.396(4)    yes
C32 . H321 . 0.946    no
C33 . C34 . 1.431(3)    yes
C33 . C41 . 1.405(3)    yes
C34 . C35 . 1.334(4)    yes
C34 . H341 . 0.942    no
C35 . C36 . 1.427(3)    yes
C35 . H351 . 0.950    no
C36 . C37 . 1.392(4)    yes
C36 . C42 . 1.411(3)    yes
C37 . C38 . 1.354(4)    yes
C37 . H371 . 0.944    no
C38 . C39 . 1.405(3)    yes
C38 . H381 . 0.927    no
C39 . C40 . 1.495(3)    yes
C40 . H401 . 0.946    no
C40 . H403 . 0.975    no
C40 . H402 . 0.955    no
C41 . C42 . 1.425(3)    yes
loop_
 _geom_angle_atom_site_label_1
 _geom_angle_site_symmetry_1
 _geom_angle_atom_site_label_2
 _geom_angle_site_symmetry_2
 _geom_angle_atom_site_label_3
 _geom_angle_site_symmetry_3
 _geom_angle
 _geom_angle_publ_flag
O1 . Mn1 . O2 . 58.63(6)    yes
O1 . Mn1 . O3 . 91.37(7)    yes
O2 . Mn1 . O3 . 144.69(6)    yes
O1 . Mn1 . O4 . 85.49(7)    yes
O2 . Mn1 . O4 . 97.50(6)    yes
O3 . Mn1 . O4 . 58.90(6)    yes
O1 . Mn1 . N1 . 167.61(7)    yes
O2 . Mn1 . N1 . 109.13(7)    yes
O3 . Mn1 . N1 . 100.81(7)    yes
O4 . Mn1 . N1 . 98.84(7)    yes
O1 . Mn1 . N2 . 106.49(7)    yes
O2 . Mn1 . N2 . 112.07(7)    yes
O3 . Mn1 . N2 . 93.01(6)    yes
O4 . Mn1 . N2 . 150.22(6)    yes
N1 . Mn1 . N2 . 75.34(7)    yes
Mn1 . O1 . C1 . 93.08(15)    yes
Mn1 . O2 . C1 . 88.59(14)    yes
Mn1 . O3 . C15 . 91.10(14)    yes
Mn1 . O4 . C15 . 89.26(13)    yes
Mn1 . N1 . C30 . 127.55(15)    yes
Mn1 . N1 . C41 . 112.75(15)    yes
C30 . N1 . C41 . 118.99(19)    yes
Mn1 . N2 . C39 . 128.34(16)    yes
Mn1 . N2 . C42 . 112.64(15)    yes
C39 . N2 . C42 . 118.8(2)    yes
C7 . N3 . C8 . 128.9(2)    yes
C7 . N3 . H31 . 113.8    no
C8 . N3 . H31 . 115.7    no
C21 . N4 . C22 . 125.3(2)    yes
C21 . N4 . H41 . 117.3    no
C22 . N4 . H41 . 117.0    no
O2 . C1 . O1 . 119.7(2)    yes
O2 . C1 . C2 . 121.9(2)    yes
O1 . C1 . C2 . 118.4(2)    yes
C1 . C2 . C3 . 116.8(2)    yes
C1 . C2 . C7 . 123.8(2)    yes
C3 . C2 . C7 . 119.3(2)    yes
C2 . C3 . C4 . 121.6(3)    yes
C2 . C3 . H404 . 119.4    no
C4 . C3 . H404 . 119.0    no
C3 . C4 . C5 . 118.5(3)    yes
C3 . C4 . H405 . 119.5    no
C5 . C4 . H405 . 122.1    no
C4 . C5 . C6 . 121.3(3)    yes
C4 . C5 . H51 . 119.7    no
C6 . C5 . H51 . 119.0    no
C5 . C6 . C7 . 121.1(3)    yes
C5 . C6 . H61 . 120.1    no
C7 . C6 . H61 . 118.9    no
C6 . C7 . C2 . 118.1(2)    yes
C6 . C7 . N3 . 121.7(2)    yes
C2 . C7 . N3 . 120.2(2)    yes
N3 . C8 . C9 . 117.0(2)    yes
N3 . C8 . C13 . 122.9(2)    yes
C9 . C8 . C13 . 120.0(2)    yes
C8 . C9 . C10 . 117.0(2)    yes
C8 . C9 . C14 . 120.1(2)    yes
C10 . C9 . C14 . 122.8(2)    yes
Cl1 . C10 . C9 . 119.7(2)    yes
Cl1 . C10 . C11 . 117.1(2)    yes
C9 . C10 . C11 . 123.2(3)    yes
C10 . C11 . C12 . 118.7(3)    yes
C10 . C11 . H111 . 120.4    no
C12 . C11 . H111 . 120.9    no
C11 . C12 . C13 . 120.6(3)    yes
C11 . C12 . H121 . 119.2    no
C13 . C12 . H121 . 120.2    no
C8 . C13 . C12 . 120.4(3)    yes
C8 . C13 . H131 . 120.0    no
C12 . C13 . H131 . 119.6    no
C9 . C14 . H142 . 111.0    no
C9 . C14 . H143 . 110.7    no
H142 . C14 . H143 . 109.5    no
C9 . C14 . H141 . 110.1    no
H142 . C14 . H141 . 106.8    no
H143 . C14 . H141 . 108.6    no
O4 . C15 . O3 . 119.6(2)    yes
O4 . C15 . C16 . 120.6(2)    yes
O3 . C15 . C16 . 119.7(2)    yes
C15 . C16 . C17 . 118.3(2)    yes
C15 . C16 . C21 . 122.6(2)    yes
C17 . C16 . C21 . 119.0(2)    yes
C16 . C17 . C18 . 121.5(2)    yes
C16 . C17 . H171 . 118.1    no
C18 . C17 . H171 . 120.4    no
C17 . C18 . C19 . 119.2(2)    yes
C17 . C18 . H181 . 119.9    no
C19 . C18 . H181 . 120.9    no
C18 . C19 . C20 . 120.8(2)    yes
C18 . C19 . H191 . 119.7    no
C20 . C19 . H191 . 119.5    no
C19 . C20 . C21 . 120.9(2)    yes
C19 . C20 . H201 . 120.2    no
C21 . C20 . H201 . 118.9    no
C16 . C21 . C20 . 118.6(2)    yes
C16 . C21 . N4 . 120.3(2)    yes
C20 . C21 . N4 . 121.1(2)    yes
N4 . C22 . C23 . 121.0(2)    yes
N4 . C22 . C27 . 117.8(2)    yes
C23 . C22 . C27 . 121.0(2)    yes
C22 . C23 . C24 . 116.1(3)    yes
C22 . C23 . C28 . 122.6(2)    yes
C24 . C23 . C28 . 121.3(3)    yes
Cl2 . C24 . C23 . 119.1(2)    yes
Cl2 . C24 . C25 . 117.3(2)    yes
C23 . C24 . C25 . 123.5(3)    yes
C24 . C25 . C26 . 118.8(3)    yes
C24 . C25 . H251 . 119.5    no
C26 . C25 . H251 . 121.7    no
C25 . C26 . C27 . 120.1(3)    yes
C25 . C26 . H261 . 120.0    no
C27 . C26 . H261 . 119.8    no
C26 . C27 . C22 . 120.3(3)    yes
C26 . C27 . H271 . 121.5    no
C22 . C27 . H271 . 118.2    no
C23 . C28 . H281 . 110.1    no
C23 . C28 . H283 . 110.0    no
H281 . C28 . H283 . 108.9    no
C23 . C28 . H282 . 111.2    no
H281 . C28 . H282 . 108.3    no
H283 . C28 . H282 . 108.2    no
C30 . C29 . H292 . 110.2    no
C30 . C29 . H291 . 111.2    no
H292 . C29 . H291 . 107.1    no
C30 . C29 . H293 . 111.0    no
H292 . C29 . H293 . 109.3    no
H291 . C29 . H293 . 108.0    no
C29 . C30 . N1 . 118.1(2)    yes
C29 . C30 . C31 . 120.4(2)    yes
N1 . C30 . C31 . 121.5(2)    yes
C30 . C31 . C32 . 120.0(2)    yes
C30 . C31 . H311 . 119.2    no
C32 . C31 . H311 . 120.8    no
C31 . C32 . C33 . 120.1(2)    yes
C31 . C32 . H321 . 120.1    no
C33 . C32 . H321 . 119.8    no
C32 . C33 . C34 . 123.2(2)    yes
C32 . C33 . C41 . 117.2(2)    yes
C34 . C33 . C41 . 119.5(2)    yes
C33 . C34 . C35 . 121.5(2)    yes
C33 . C34 . H341 . 119.0    no
C35 . C34 . H341 . 119.5    no
C34 . C35 . C36 . 120.6(2)    yes
C34 . C35 . H351 . 120.7    no
C36 . C35 . H351 . 118.7    no
C35 . C36 . C37 . 122.6(2)    yes
C35 . C36 . C42 . 119.7(2)    yes
C37 . C36 . C42 . 117.8(2)    yes
C36 . C37 . C38 . 119.5(2)    yes
C36 . C37 . H371 . 120.3    no
C38 . C37 . H371 . 120.1    no
C37 . C38 . C39 . 120.3(3)    yes
C37 . C38 . H381 . 120.2    no
C39 . C38 . H381 . 119.4    no
C38 . C39 . N2 . 121.7(2)    yes
C38 . C39 . C40 . 120.5(2)    yes
N2 . C39 . C40 . 117.9(2)    yes
C39 . C40 . H401 . 111.2    no
C39 . C40 . H403 . 111.9    no
H401 . C40 . H403 . 108.2    no
C39 . C40 . H402 . 109.0    no
H401 . C40 . H402 . 108.3    no
H403 . C40 . H402 . 108.1    no
C33 . C41 . N1 . 122.1(2)    yes
C33 . C41 . C42 . 119.2(2)    yes
N1 . C41 . C42 . 118.70(19)    yes
C41 . C42 . C36 . 119.6(2)    yes
C41 . C42 . N2 . 118.6(2)    yes
C36 . C42 . N2 . 121.9(2)    yes
loop_
 _geom_hbond_atom_site_label_D
 _geom_hbond_site_symmetry_D
 _geom_hbond_atom_site_label_H
 _geom_hbond_site_symmetry_H
 _geom_hbond_atom_site_label_A
 _geom_hbond_site_symmetry_A
 _geom_hbond_angle_DHA
 _geom_hbond_distance_DH
 _geom_hbond_distance_HA
 _geom_hbond_distance_DA
 _geom_hbond_publ_flag
N3 . H31 . O2 . 140 0.85 1.98 2.694(4)    yes
N4 . H41 . O4 . 136 0.87 1.96 2.645(4)    yes
C35 . H351 . O3 2_666 141 0.95 2.59 3.376(4)    yes
C40 . H403 . O1 . 122 0.97 2.48 3.110(4)    yes
C37 . H371 . O3 2_666 143 0.94 2.47 3.268(4)    yes
C29 . H291 . O4 . 127 0.96 2.57 3.248(4)    yes


_iucr_refine_instructions_details
;
#
# Punched on 28/12/20 at 10:56:13
#
#LIST     12                                                                    
BLOCK SCALE X'S  U'S 
RIDE N   (   3,X'S) H   (  31,X'S) 
RIDE N   (   4,X'S) H   (  41,X'S) 
RIDE C   (   3,X'S) H   ( 404,X'S) 
RIDE C   (   4,X'S) H   ( 405,X'S) 
RIDE C   (   5,X'S) H   (  51,X'S) 
RIDE C   (   6,X'S) H   (  61,X'S) 
RIDE C   (  11,X'S) H   ( 111,X'S) 
RIDE C   (  12,X'S) H   ( 121,X'S) 
RIDE C   (  13,X'S) H   ( 131,X'S) 
RIDE C   (  14,X'S) H   ( 142,X'S) H   ( 143,X'S) H   ( 141,X'S) 
RIDE C   (  17,X'S) H   ( 171,X'S) 
RIDE C   (  18,X'S) H   ( 181,X'S) 
RIDE C   (  19,X'S) H   ( 191,X'S) 
RIDE C   (  20,X'S) H   ( 201,X'S) 
RIDE C   (  25,X'S) H   ( 251,X'S) 
RIDE C   (  26,X'S) H   ( 261,X'S) 
RIDE C   (  27,X'S) H   ( 271,X'S) 
RIDE C   (  28,X'S) H   ( 281,X'S) H   ( 283,X'S) H   ( 282,X'S) 
RIDE C   (  29,X'S) H   ( 292,X'S) H   ( 291,X'S) H   ( 293,X'S) 
RIDE C   (  31,X'S) H   ( 311,X'S) 
RIDE C   (  32,X'S) H   ( 321,X'S) 
RIDE C   (  34,X'S) H   ( 341,X'S) 
RIDE C   (  35,X'S) H   ( 351,X'S) 
RIDE C   (  37,X'S) H   ( 371,X'S) 
RIDE C   (  38,X'S) H   ( 381,X'S) 
RIDE C   (  40,X'S) H   ( 401,X'S) H   ( 403,X'S) H   ( 402,X'S) 
END                                                                             
#
# Punched on 28/12/20 at 10:56:13
#
#LIST     16                                                                    
NO 
REM   HREST   START (DO NOT REMOVE THIS LINE) 
REM   HREST   END (DO NOT REMOVE THIS LINE) 
END                                                                             
;
# looking for ARCHIVE-HKL.CIF 
 
_iucr_refine_reflections_details 
; 
# An asterisk in column 34 indicates a format overflow 
# Data was input as F-squared 
  -1   0   0    0.00    0.00 
  -1   0   0    0.01    0.02 
  -1   0   0    0.01    0.02 
   1   0   0    0.00    0.01 
   1   0   0   -0.01    0.01 
  -2   0   0   37.64    1.02 
  -2   0   0   38.44    1.05 
   2   0   0   38.65    1.02 
  -3   0   0  413.31   10.43 
  -3   0   0  401.71   10.51 
  -3   0   0  413.15   10.61 
   3   0   0  414.53   10.44 
   3   0   0  406.54   10.48 
   3   0   0  405.78   10.43 
  -4   0   0   87.89    2.34 
  -4   0   0   91.33    2.31 
  -4   0   0   87.84    2.35 
  -4   0   0   87.23    2.40 
   4   0   0   88.21    2.34 
   4   0   0   88.90    2.35 
   4   0   0   88.81    2.40 
  -5   0   0   43.48    1.15 
  -5   0   0   41.91    1.20 
  -5   0   0   41.17    1.26 
  -5   0   0   42.74    1.20 
   5   0   0   42.16    1.27 
   5   0   0   42.35    1.20 
   5   0   0   40.87    1.19 
  -6   0   0  269.81    6.99 
  -6   0   0  276.31    6.98 
  -6   0   0  277.05    6.92 
  -6   0   0  265.88    7.06 
   6   0   0  270.83    7.06 
   6   0   0  263.52    6.98 
   6   0   0  263.12    6.97 
  -7   0   0   13.96    0.63 
  -7   0   0   14.28    0.48 
  -7   0   0   14.92    0.56 
   7   0   0   14.01    0.64 
   7   0   0   13.86    0.54 
  -8   0   0   30.46    1.11 
  -8   0   0   31.17    1.03 
  -8   0   0   32.52    0.94 
   8   0   0   31.75    1.12 
   8   0   0   31.93    1.01 
  -9   0   0    3.48    0.27 
   9   0   0    3.18    0.39 
   9   0   0    3.45    0.33 
 -10   0   0   -0.12    0.14 
  10   0   0    0.08    0.27 
  10   0   0   -0.36    0.23 
 -11   0   0    3.08    0.25 
  11   0   0    3.89    0.40 
  11   0   0    2.90    0.44 
  12   0   0    0.27    0.25 
  12   0   0    0.47    0.37 
  13   0   0    1.07    0.32 
  13   0   0    0.92    0.43 
  13  -1   0   -0.06    0.25 
  13  -1   0   -0.04    0.36 
  12  -1   0    0.83    0.28 
  12  -1   0    0.29    0.34 
  11  -1   0    1.51    0.37 
  11  -1   0    1.92    0.33 
 -11   1   0    2.09    0.22 
  10  -1   0    1.20    0.27 
  10  -1   0    1.13    0.32 
 -10   1   0    0.92    0.17 
   9  -1   0    0.00    0.20 
   9  -1   0    0.02    0.24 
  -9   1   0   -0.28    0.22 
  -9   1   0   -0.07    0.13 
   8  -1   0    8.07    0.42 
   8  -1   0    7.78    0.52 
  -8   1   0    7.47    0.43 
  -8   1   0    7.15    0.34 
   7  -1   0   -0.02    0.19 
   7  -1   0    0.06    0.15 
  -7   1   0    0.19    0.17 
  -7   1   0    0.31    0.16 
  -7   1   0    0.16    0.11 
   6  -1   0   42.38    1.22 
   6  -1   0   42.61    1.22 
   6  -1   0   41.93    1.30 
  -6   1   0   42.66    1.23 
  -6   1   0   41.65    1.22 
  -6   1   0   40.04    1.29 
   5  -1   0  103.24    2.81 
   5  -1   0  106.54    2.75 
   5  -1   0   99.87    2.74 
  -5   1   0  103.80    2.75 
  -5   1   0  102.51    2.80 
  -5   1   0  103.61    2.74 
   4  -1   0    3.53    0.21 
   4  -1   0    3.19    0.25 
   4  -1   0    3.51    0.21 
  -4   1   0    3.43    0.22 
  -4   1   0    3.72    0.25 
  -4   1   0    3.36    0.22 
   3  -1   0    0.15    0.11 
   3  -1   0    0.10    0.13 
   3  -1   0    0.55    0.12 
  -3   1   0    0.31    0.12 
  -3   1   0    0.44    0.11 
  -3   1   0   -0.05    0.11 
   2  -1   0   95.38    2.67 
   2  -1   0  105.68    2.66 
  -2   1   0  107.64    2.66 
   1  -1   0    0.00    0.01 
  -1   1   0    0.01    0.01 
  -1   1   0   -0.02    0.02 
   0  -1   0    0.00    0.00 
   0  -1   0    0.00    0.00 
   0  -1   0    0.00    0.00 
   0  -1   0    0.00    0.00 
   0  -1   0    0.00    0.01 
   0   1   0    0.00    0.00 
   0   1   0    0.00    0.00 
   0   1   0    0.00    0.00 
   0   1   0    0.00    0.00 
   0   1   0    0.00    0.00 
  -1  -1   0    0.00    0.01 
  -1  -1   0    0.06    0.03 
   1   1   0    0.01    0.01 
   1   1   0   -0.02    0.02 
   1   1   0    0.00    0.01 
  -2  -1   0  109.55    2.86 
  -2  -1   0  112.52    2.82 
   2   1   0  106.32    2.80 
   2   1   0  108.91    2.82 
  -3  -1   0    0.48    0.16 
  -3  -1   0    0.47    0.11 
  -3  -1   0    0.18    0.12 
  -3  -1   0    0.20    0.08 
   3   1   0    0.44    0.11 
   3   1   0    0.42    0.14 
   3   1   0    0.13    0.11 
  -4  -1   0    3.31    0.21 
  -4  -1   0    3.49    0.27 
  -4  -1   0    3.82    0.23 
  -4  -1   0    3.75    0.18 
   4   1   0    3.89    0.22 
   4   1   0    3.73    0.28 
   4   1   0    3.44    0.21 
  -5  -1   0  107.28    2.72 
  -5  -1   0  102.85    2.84 
  -5  -1   0  104.85    2.77 
  -5  -1   0  105.46    2.76 
   5   1   0  102.13    2.83 
   5   1   0  103.76    2.76 
   5   1   0  101.22    2.75 
  -6  -1   0   42.20    1.32 
  -6  -1   0   43.69    1.23 
  -6  -1   0   42.27    1.24 
  -6  -1   0   41.13    1.17 
   6   1   0   41.41    1.22 
   6   1   0   42.11    1.23 
   6   1   0   41.87    1.32 
  -7  -1   0   -0.01    0.18 
  -7  -1   0    0.39    0.17 
  -7  -1   0    0.19    0.11 
   7   1   0    0.04    0.20 
   7   1   0    0.07    0.16 
  -8  -1   0    7.85    0.35 
  -8  -1   0    7.69    0.51 
   8   1   0    8.70    0.45 
   8   1   0    7.96    0.53 
  -9  -1   0    0.04    0.13 
   9   1   0   -0.11    0.20 
   9   1   0    0.03    0.25 
 -10  -1   0    0.91    0.17 
  10   1   0    1.01    0.26 
  10   1   0    0.74    0.32 
 -11  -1   0    1.86    0.21 
  11   1   0    2.16    0.32 
  11   1   0    2.22    0.43 
  12   1   0    0.66    0.30 
  12   1   0    0.52    0.37 
  13   1   0    0.11    0.30 
  13   1   0   -0.49    0.37 
  13  -2   0    0.09    0.27 
  13  -2   0   -0.43    0.33 
  12  -2   0    0.00    0.31 
  12  -2   0   -0.03    0.25 
  11  -2   0   -0.46    0.26 
  11  -2   0    0.06    0.26 
 -11   2   0   -0.05    0.15 
  10  -2   0    0.91    0.27 
  10  -2   0    0.94    0.33 
 -10   2   0    1.14    0.18 
 -10   2   0    1.28    0.31 
   9  -2   0    0.45    0.26 
   9  -2   0    0.05    0.20 
  -9   2   0   -0.34    0.22 
  -9   2   0    0.13    0.14 
   8  -2   0    3.56    0.30 
   8  -2   0    3.05    0.35 
  -8   2   0    3.93    0.32 
  -8   2   0    3.50    0.26 
   7  -2   0    4.87    0.32 
   7  -2   0    4.06    0.38 
  -7   2   0    4.74    0.33 
   6  -2   0   15.60    0.57 
   6  -2   0   14.89    0.56 
   6  -2   0   15.81    0.64 
  -6   2   0   15.38    0.57 
  -6   2   0   15.89    0.58 
   5  -2   0    1.86    0.22 
   5  -2   0    1.38    0.17 
   5  -2   0    1.29    0.17 
  -5   2   0    1.59    0.18 
  -5   2   0    1.61    0.19 
   4  -2   0    6.66    0.29 
   4  -2   0    6.72    0.33 
   4  -2   0    6.17    0.28 
  -4   2   0    6.85    0.29 
  -4   2   0    6.73    0.29 
   3  -2   0  982.36   25.26 
   3  -2   0  957.32   25.28 
   3  -2   0  990.68   25.42 
  -3   2   0  991.49   25.37 
  -3   2   0  988.72   25.02 
   2  -2   0    2.60    0.16 
   2  -2   0    2.59    0.15 
  -2   2   0    2.89    0.16 
   0  -2   0    0.00    0.01 
   0  -2   0   -0.01    0.01 
   0  -2   0    0.01    0.01 
   0  -2   0    0.02    0.02 
   0  -2   0    0.00    0.03 
   0   2   0    0.01    0.01 
   0   2   0    0.00    0.00 
   0   2   0    0.01    0.02 
   0   2   0    0.00    0.01 
   0   2   0    0.00    0.02 
   1   2   0   12.28    0.35 
  -2  -2   0    2.79    0.15 
  -2  -2   0    2.73    0.14 
  -2  -2   0    2.77    0.21 
   2   2   0    2.54    0.14 
   2   2   0    2.41    0.20 
   2   2   0    2.53    0.15 
   2   2   0    2.45    0.14 
  -3  -2   0  997.26   25.32 
  -3  -2   0  983.72   25.75 
  -3  -2   0 1000.00   25.31 
   3   2   0  995.97   25.33 
   3   2   0  994.47   25.35 
   3   2   0  966.80   25.28 
   3   2   0  972.46   25.53 
  -4  -2   0    6.90    0.26 
  -4  -2   0    6.86    0.28 
  -4  -2   0    6.66    0.35 
   4   2   0    6.76    0.28 
   4   2   0    6.39    0.35 
   4   2   0    6.48    0.25 
   4   2   0    6.84    0.29 
  -5  -2   0    1.76    0.15 
  -5  -2   0    1.83    0.23 
  -5  -2   0    2.14    0.19 
   5   2   0    1.94    0.24 
   5   2   0    1.73    0.18 
   5   2   0    2.04    0.19 
  -6  -2   0   15.33    0.67 
  -6  -2   0   15.54    0.53 
  -6  -2   0   17.06    0.58 
   6   2   0   16.63    0.59 
   6   2   0   15.78    0.58 
   6   2   0   15.83    0.67 
  -7  -2   0    4.79    0.40 
  -7  -2   0    5.14    0.27 
   7   2   0    4.62    0.43 
   7   2   0    4.73    0.32 
  -8  -2   0    3.35    0.26 
   8   2   0    3.40    0.39 
   8   2   0    3.31    0.29 
  -9  -2   0    0.24    0.15 
   9   2   0    0.19    0.21 
   9   2   0    0.19    0.27 
 -10  -2   0    1.22    0.19 
  10   2   0    1.07    0.26 
  10   2   0    0.99    0.34 
 -11  -2   0   -0.06    0.16 
  11   2   0   -0.46    0.31 
  11   2   0   -0.05    0.23 
  12   2   0   -0.35    0.34 
  12   2   0    0.20    0.28 
  13   2   0   -0.29    0.39 
  13   2   0   -0.04    0.26 
  13  -3   0    0.02    0.34 
  13  -3   0    0.56    0.32 
  12  -3   0    6.08    0.64 
  12  -3   0    6.30    0.52 
  11  -3   0    1.67    0.37 
  11  -3   0    1.43    0.30 
 -11   3   0    1.56    0.21 
 -11   3   0    2.01    0.34 
  10  -3   0    4.01    0.44 
  10  -3   0    4.15    0.38 
 -10   3   0    4.49    0.40 
 -10   3   0    4.49    0.32 
   9  -3   0   15.97    0.68 
   9  -3   0   15.65    0.77 
  -9   3   0   17.12    0.58 
  -9   3   0   15.26    0.69 
   8  -3   0    0.20    0.18 
   8  -3   0    0.00    0.19 
  -8   3   0    0.29    0.19 
   7  -3   0    4.32    0.31 
   7  -3   0    3.67    0.37 
  -7   3   0    4.05    0.32 
   6  -3   0   -0.02    0.15 
   6  -3   0   -0.04    0.17 
   6  -3   0   -0.54    0.14 
  -6   3   0   -0.12    0.16 
  -6   3   0    0.18    0.17 
   5  -3   0   46.20    1.31 
   5  -3   0   46.20    1.36 
   5  -3   0   44.86    1.30 
  -5   3   0   47.34    1.30 
  -5   3   0   45.61    1.31 
   4  -3   0   20.86    0.63 
   4  -3   0   20.53    0.67 
   4  -3   0   19.80    0.63 
  -4   3   0   20.02    0.62 
  -4   3   0   19.99    0.64 
   3  -3   0  353.25    9.12 
   3  -3   0  351.49    9.12 
  -3   3   0  354.30    9.12 
  -3   3   0  368.92    9.19 
   2  -3   0   54.28    1.44 
   2  -3   0   53.93    1.45 
  -2   3   0   54.28    1.44 
  -2   3   0   52.78    1.44 
  -2   3   0   57.27    1.46 
   0  -3   0   -0.02    0.03 
   0  -3   0    0.22    0.05 
   0  -3   0    0.01    0.03 
   0  -3   0    0.01    0.07 
   0  -3   0    0.00    0.02 
   0   3   0    0.02    0.03 
   0   3   0    0.03    0.02 
   0   3   0    0.08    0.05 
   0   3   0   -0.01    0.04 
   0   3   0   -0.01    0.02 
  -2  -3   0   53.29    1.50 
  -2  -3   0   55.46    1.44 
  -2  -3   0   53.05    1.44 
   2   3   0   55.46    1.51 
   2   3   0   52.82    1.44 
   2   3   0   55.80    1.44 
  -3  -3   0  355.33    9.13 
  -3  -3   0  364.24    9.06 
  -3  -3   0  347.10    9.12 
   3   3   0  355.08    9.05 
   3   3   0  357.13    9.05 
   3   3   0  351.28    9.13 
   3   3   0  350.54    9.11 
  -4  -3   0   20.29    0.60 
  -4  -3   0   21.45    0.63 
  -4  -3   0   19.94    0.70 
   4   3   0   20.12    0.59 
   4   3   0   20.30    0.62 
   4   3   0   19.61    0.71 
   4   3   0   20.13    0.62 
  -5  -3   0   47.50    1.31 
  -5  -3   0   46.12    1.41 
  -5  -3   0   47.95    1.28 
   5   3   0   46.59    1.31 
   5   3   0   46.90    1.27 
   5   3   0   44.57    1.40 
   5   3   0   45.97    1.31 
  -6  -3   0   -0.02    0.12 
  -6  -3   0    0.16    0.15 
  -6  -3   0   -0.12    0.20 
   6   3   0    0.09    0.15 
   6   3   0   -0.14    0.13 
   6   3   0   -0.24    0.20 
  -7  -3   0    3.63    0.39 
  -7  -3   0    4.42    0.26 
   7   3   0    3.78    0.29 
   7   3   0    3.97    0.41 
  -8  -3   0   -0.20    0.13 
   8   3   0    0.00    0.22 
   8   3   0   -0.11    0.16 
  -9  -3   0   15.38    0.57 
   9   3   0   15.58    0.65 
   9   3   0   16.13    0.82 
 -10  -3   0    4.04    0.31 
  10   3   0    4.08    0.49 
  10   3   0    3.86    0.36 
 -11  -3   0    1.74    0.22 
  11   3   0    1.06    0.28 
  11   3   0    1.67    0.43 
  12   3   0    5.34    0.62 
  12   3   0    5.47    0.46 
  13   3   0    0.36    0.47 
  13   3   0    0.34    0.28 
  13  -4   0    1.72    0.35 
  13  -4   0    1.43    0.42 
  12  -4   0    0.75    0.29 
  12  -4   0    1.18    0.37 
  11  -4   0    0.89    0.33 
  11  -4   0    0.65    0.27 
 -11   4   0    0.83    0.19 
 -11   4   0    0.81    0.30 
  10  -4   0    2.35    0.38 
  10  -4   0    2.08    0.31 
 -10   4   0    2.43    0.23 
 -10   4   0    1.99    0.33 
   9  -4   0    1.45    0.26 
   9  -4   0    1.50    0.30 
  -9   4   0    1.72    0.28 
   8  -4   0    9.92    0.56 
   8  -4   0    9.17    0.47 
  -8   4   0    9.91    0.50 
   7  -4   0    1.77    0.22 
   7  -4   0    1.24    0.24 
  -7   4   0    1.26    0.21 
   6  -4   0    1.76    0.22 
   6  -4   0    2.25    0.23 
   6  -4   0    1.79    0.25 
  -6   4   0    2.06    0.24 
  -6   4   0    1.69    0.23 
   5  -4   0   13.40    0.54 
   5  -4   0   12.20    0.47 
   5  -4   0   12.46    0.47 
  -5   4   0   12.64    0.48 
  -5   4   0   12.11    0.48 
   4  -4   0    1.33    0.15 
   4  -4   0    1.15    0.15 
  -4   4   0    1.21    0.15 
  -4   4   0    1.23    0.15 
   3  -4   0   35.13    0.99 
   3  -4   0   35.20    0.99 
  -3   4   0   34.17    0.99 
  -3   4   0   36.33    0.99 
  -3   4   0   35.09    0.99 
   2  -4   0   54.70    1.51 
   2  -4   0   56.86    1.52 
  -2   4   0   57.55    1.52 
  -2   4   0   58.51    1.52 
  -2   4   0   58.37    1.55 
   1  -4   0    0.25    0.11 
   1  -4   0    0.15    0.09 
   1  -4   0    0.16    0.07 
  -1   4   0    0.20    0.08 
  -1   4   0    0.12    0.08 
  -1   4   0    0.27    0.12 
   0  -4   0  300.21    7.59 
   0  -4   0  266.47    7.34 
   0  -4   0  290.69    7.34 
   0  -4   0  287.95    7.36 
   0   4   0  290.12    7.38 
   0   4   0  293.25    7.44 
  -1  -4   0    0.01    0.08 
  -1  -4   0    0.04    0.09 
  -1  -4   0    0.12    0.10 
  -1  -4   0    0.19    0.15 
   1   4   0    0.11    0.09 
   1   4   0    0.45    0.15 
   1   4   0    0.05    0.08 
  -2  -4   0   57.53    1.54 
  -2  -4   0   57.03    1.53 
  -2  -4   0   58.00    1.61 
   2   4   0   57.54    1.53 
   2   4   0   59.20    1.63 
   2   4   0   56.71    1.54 
  -3  -4   0   34.28    0.98 
  -3  -4   0   34.89    0.98 
  -3  -4   0   34.62    1.06 
   3   4   0   35.52    0.98 
   3   4   0   34.57    0.97 
   3   4   0   35.69    1.08 
  -4  -4   0    1.45    0.21 
  -4  -4   0    1.62    0.14 
  -4  -4   0    1.68    0.16 
   4   4   0    1.53    0.15 
   4   4   0    1.23    0.12 
   4   4   0    1.43    0.15 
   4   4   0    1.28    0.21 
  -5  -4   0   11.18    0.57 
  -5  -4   0   13.02    0.44 
  -5  -4   0   12.94    0.47 
   5   4   0   11.86    0.58 
   5   4   0   12.19    0.46 
   5   4   0   12.89    0.47 
   5   4   0   13.10    0.44 
  -6  -4   0    1.68    0.28 
  -6  -4   0    2.34    0.19 
  -6  -4   0    1.70    0.21 
   6   4   0    1.66    0.16 
   6   4   0    1.96    0.30 
   6   4   0    2.05    0.22 
   6   4   0    1.90    0.21 
  -7  -4   0    1.23    0.25 
  -7  -4   0    1.51    0.17 
   7   4   0    1.89    0.22 
   7   4   0    1.57    0.29 
  -8  -4   0    9.71    0.42 
   8   4   0    8.69    0.60 
   8   4   0    9.71    0.46 
  -9  -4   0    1.76    0.21 
   9   4   0    1.63    0.26 
   9   4   0    2.07    0.39 
 -10  -4   0    2.06    0.23 
  10   4   0    2.79    0.33 
  10   4   0    2.13    0.41 
 -11  -4   0    0.55    0.19 
  11   4   0    0.48    0.26 
  11   4   0    1.19    0.43 
  12   4   0    0.91    0.46 
  12   4   0    1.27    0.30 
  13   4   0    1.68    0.55 
  13   4   0    1.25    0.35 
  13  -5   0    2.12    0.37 
  13  -5   0    1.86    0.63 
  12  -5   0    1.02    0.33 
  12  -5   0    0.52    0.33 
 -12   5   0    0.84    0.31 
  11  -5   0   -0.16    0.27 
  11  -5   0    0.07    0.25 
 -11   5   0    0.37    0.27 
 -11   5   0    0.24    0.17 
  10  -5   0    1.90    0.36 
  10  -5   0    2.32    0.32 
 -10   5   0    1.94    0.35 
 -10   5   0    2.17    0.36 
   9  -5   0    4.06    0.36 
   9  -5   0    4.00    0.41 
  -9   5   0    4.26    0.39 
  -9   5   0    4.02    0.33 
   8  -5   0   20.29    0.81 
   8  -5   0   19.29    0.73 
  -8   5   0   20.09    0.68 
  -8   5   0   19.51    0.75 
   7  -5   0    8.09    0.48 
   7  -5   0    7.57    0.41 
  -7   5   0    8.25    0.43 
   6  -5   0   62.91    1.83 
   6  -5   0   62.76    1.77 
   6  -5   0   62.18    1.77 
  -6   5   0   64.66    1.74 
  -6   5   0   62.61    1.78 
  -6   5   0   63.19    1.76 
   5  -5   0    3.04    0.30 
   5  -5   0    3.40    0.26 
   5  -5   0    3.11    0.24 
  -5   5   0    3.35    0.25 
  -5   5   0    3.58    0.28 
  -5   5   0    2.83    0.24 
   4  -5   0   14.53    0.50 
   4  -5   0   14.33    0.50 
  -4   5   0   14.26    0.51 
  -4   5   0   15.34    0.50 
  -4   5   0   15.26    0.51 
   3  -5   0    0.07    0.11 
   3  -5   0    0.22    0.10 
  -3   5   0    0.15    0.10 
  -3   5   0   -0.02    0.10 
  -3   5   0    0.12    0.10 
   2  -5   0   17.18    0.54 
   2  -5   0   18.51    0.56 
   2  -5   0   16.71    0.52 
  -2   5   0   17.13    0.53 
  -2   5   0   16.96    0.53 
  -2   5   0   17.39    0.57 
   1  -5   0    1.53    0.13 
   1  -5   0    1.39    0.11 
   1  -5   0    1.60    0.14 
   1  -5   0    1.38    0.17 
  -1   5   0    1.53    0.14 
  -1   5   0    1.32    0.16 
  -1   5   0    1.39    0.12 
   0  -5   0   -0.19    0.17 
   0  -5   0   -0.06    0.10 
   0  -5   0   -0.04    0.09 
   0  -5   0   -0.30    0.12 
   0   5   0   -0.08    0.09 
   0   5   0    0.02    0.09 
   0   5   0    0.14    0.12 
   0   5   0    0.12    0.07 
   0   5   0    0.15    0.15 
  -1  -5   0    1.35    0.13 
  -1  -5   0    1.25    0.21 
  -1  -5   0    1.41    0.16 
  -1  -5   0    1.24    0.13 
   1   5   0    1.27    0.12 
   1   5   0    1.33    0.12 
   1   5   0    1.31    0.15 
   1   5   0    1.72    0.24 
  -2  -5   0   18.02    0.63 
  -2  -5   0   17.19    0.54 
  -2  -5   0   16.50    0.56 
   2   5   0   17.65    0.56 
   2   5   0   17.10    0.53 
   2   5   0   18.37    0.67 
  -3  -5   0    0.13    0.10 
  -3  -5   0    0.03    0.15 
  -3  -5   0    0.11    0.09 
   3   5   0    0.11    0.09 
   3   5   0    0.23    0.15 
   3   5   0    0.19    0.10 
  -4  -5   0   15.21    0.50 
  -4  -5   0   14.48    0.49 
  -4  -5   0   14.53    0.58 
   4   5   0   14.30    0.49 
   4   5   0   14.46    0.48 
   4   5   0   14.87    0.62 
   4   5   0   14.47    0.48 
  -5  -5   0    2.88    0.31 
  -5  -5   0    3.29    0.25 
  -5  -5   0    3.12    0.23 
   5   5   0    3.12    0.22 
   5   5   0    2.93    0.23 
   5   5   0    3.76    0.39 
   5   5   0    2.99    0.23 
  -6  -5   0   63.63    1.74 
  -6  -5   0   62.69    1.90 
  -6  -5   0   65.75    1.77 
   6   5   0   63.52    1.73 
   6   5   0   62.97    1.76 
   6   5   0   61.68    1.91 
   6   5   0   63.16    1.77 
  -7  -5   0    8.99    0.39 
   7   5   0    8.26    0.54 
   7   5   0    8.53    0.41 
   7   5   0    8.19    0.36 
  -8  -5   0   19.91    0.68 
   8   5   0   20.14    0.73 
   8   5   0   19.96    0.90 
  -9  -5   0    4.79    0.35 
   9   5   0    4.68    0.39 
   9   5   0    4.25    0.49 
 -10  -5   0    2.18    0.25 
  10   5   0    2.26    0.44 
  10   5   0    2.38    0.32 
 -11  -5   0    0.12    0.18 
  11   5   0   -0.06    0.23 
  11   5   0    0.22    0.38 
  12   5   0    0.58    0.28 
  12   5   0    0.68    0.45 
  13   5   0    1.99    0.35 
  13   5   0    1.99    0.57 
  13  -6   0    0.14    0.32 
  12  -6   0    0.03    0.27 
  12  -6   0   -0.31    0.28 
 -12   6   0   -0.20    0.27 
  11  -6   0    2.56    0.36 
  11  -6   0    1.70    0.37 
 -11   6   0    1.63    0.34 
  10  -6   0    3.55    0.43 
  10  -6   0    3.32    0.37 
 -10   6   0    2.90    0.39 
   9  -6   0    4.25    0.37 
   9  -6   0    4.66    0.49 
  -9   6   0    4.81    0.35 
  -9   6   0    4.38    0.39 
   8  -6   0    2.78    0.33 
   8  -6   0    2.88    0.30 
  -8   6   0    2.86    0.25 
  -8   6   0    2.98    0.32 
   7  -6   0    5.77    0.36 
   7  -6   0    4.84    0.41 
  -7   6   0    4.95    0.35 
  -7   6   0    5.57    0.33 
   6  -6   0    6.32    0.42 
   6  -6   0    6.60    0.41 
   6  -6   0    7.05    0.37 
  -6   6   0    6.69    0.36 
  -6   6   0    7.34    0.40 
  -6   6   0    6.54    0.36 
   5  -6   0    1.25    0.19 
   5  -6   0    1.32    0.19 
  -5   6   0    1.38    0.18 
  -5   6   0    1.15    0.19 
  -5   6   0    1.36    0.19 
   4  -6   0   40.99    1.18 
   4  -6   0   41.85    1.17 
  -4   6   0   40.73    1.19 
  -4   6   0   40.52    1.17 
  -4   6   0   41.41    1.18 
   3  -6   0    0.20    0.10 
   3  -6   0    0.26    0.11 
  -3   6   0    0.11    0.10 
  -3   6   0    0.42    0.12 
  -3   6   0    0.34    0.11 
   2  -6   0   77.38    2.11 
   2  -6   0   80.70    2.13 
   2  -6   0   81.85    2.17 
  -2   6   0   77.75    2.17 
  -2   6   0   81.67    2.12 
  -2   6   0   82.16    2.13 
   1  -6   0    1.45    0.13 
   1  -6   0    1.06    0.18 
   1  -6   0    1.03    0.18 
   1  -6   0    1.37    0.12 
   1  -6   0    1.51    0.16 
  -1   6   0    1.42    0.14 
  -1   6   0    1.55    0.13 
  -1   6   0    1.57    0.18 
   0  -6   0   34.41    0.95 
   0  -6   0   33.66    1.02 
   0  -6   0   34.79    0.96 
   0  -6   0   35.38    1.09 
   0   6   0   33.60    0.95 
   0   6   0   34.96    0.93 
   0   6   0   34.39    1.06 
   0   6   0   33.72    1.00 
   0   6   0   34.15    0.96 
  -1  -6   0    1.46    0.19 
  -1  -6   0    1.40    0.13 
  -1  -6   0    1.64    0.25 
  -1  -6   0    1.42    0.15 
   1   6   0    1.26    0.24 
   1   6   0    1.06    0.15 
   1   6   0    1.31    0.14 
   1   6   0    1.81    0.15 
  -2  -6   0   78.49    2.08 
  -2  -6   0   81.93    2.20 
  -2  -6   0   79.31    2.09 
  -2  -6   0   76.62    2.11 
   2   6   0   75.31    2.22 
   2   6   0   79.78    2.11 
   2   6   0   78.53    2.08 
  -3  -6   0    0.36    0.13 
  -3  -6   0    0.36    0.16 
  -3  -6   0    0.28    0.10 
   3   6   0    0.25    0.10 
   3   6   0    0.05    0.10 
   3   6   0    0.48    0.19 
  -4  -6   0   40.68    1.18 
  -4  -6   0   41.22    1.29 
  -4  -6   0   41.85    1.17 
   4   6   0   40.87    1.17 
   4   6   0   41.22    1.17 
   4   6   0   41.49    1.31 
   4   6   0   41.93    1.16 
  -5  -6   0    1.11    0.24 
  -5  -6   0    1.31    0.18 
  -5  -6   0    1.15    0.17 
   5   6   0    1.29    0.17 
   5   6   0    1.21    0.15 
   5   6   0    1.52    0.19 
   5   6   0    0.91    0.24 
  -6  -6   0    6.88    0.48 
  -6  -6   0    6.95    0.38 
  -6  -6   0    6.26    0.34 
   6   6   0    6.37    0.33 
   6   6   0    6.97    0.36 
   6   6   0    6.70    0.32 
   6   6   0    6.15    0.52 
  -7  -6   0    4.76    0.32 
   7   6   0    5.00    0.48 
   7   6   0    5.02    0.28 
   7   6   0    5.46    0.34 
  -8  -6   0    2.49    0.24 
   8   6   0    2.67    0.41 
   8   6   0    2.77    0.28 
  -9  -6   0    4.42    0.35 
   9   6   0    4.33    0.37 
   9   6   0    5.17    0.54 
 -10  -6   0    3.53    0.31 
  10   6   0    4.19    0.57 
  10   6   0    3.65    0.37 
 -11  -6   0    1.62    0.25 
  11   6   0    2.05    0.49 
  11   6   0    1.67    0.33 
  12   6   0   -0.40    0.23 
  12   6   0    0.12    0.44 
  13   6   0    0.06    0.27 
  13   6   0   -0.31    0.47 
  13  -7   0    0.29    0.29 
 -13   7   0    1.00    0.36 
  12  -7   0   -0.20    0.30 
  12  -7   0   -0.08    0.26 
 -12   7   0   -0.35    0.27 
  11  -7   0    0.21    0.25 
  11  -7   0   -0.13    0.27 
 -11   7   0    0.03    0.27 
  10  -7   0    1.32    0.29 
  10  -7   0    1.40    0.33 
 -10   7   0    0.78    0.32 
   9  -7   0    2.99    0.38 
   9  -7   0    2.92    0.33 
  -9   7   0    2.80    0.34 
  -9   7   0    2.35    0.27 
   8  -7   0    1.88    0.27 
   8  -7   0    2.00    0.31 
  -8   7   0    1.75    0.24 
  -8   7   0    2.05    0.29 
   7  -7   0    0.47    0.20 
   7  -7   0    0.50    0.19 
  -7   7   0    0.53    0.17 
  -7   7   0    0.35    0.19 
   6  -7   0   -0.06    0.15 
  -6   7   0    0.11    0.14 
  -6   7   0    0.14    0.17 
   5  -7   0    1.77    0.22 
   5  -7   0    2.58    0.24 
  -5   7   0    1.87    0.22 
  -5   7   0    2.47    0.24 
  -5   7   0    2.19    0.22 
   4  -7   0    1.55    0.19 
   4  -7   0    1.50    0.18 
  -4   7   0    1.33    0.23 
  -4   7   0    1.95    0.20 
  -4   7   0    1.39    0.20 
   3  -7   0    0.89    0.13 
   3  -7   0    0.84    0.15 
  -3   7   0    0.91    0.13 
  -3   7   0    0.88    0.14 
  -3   7   0    0.72    0.15 
   2  -7   0    4.14    0.22 
   2  -7   0    4.60    0.24 
   2  -7   0    4.87    0.28 
  -2   7   0    4.17    0.22 
  -2   7   0    4.89    0.24 
  -2   7   0    5.22    0.30 
   1  -7   0    4.74    0.21 
   1  -7   0    4.69    0.30 
   1  -7   0    4.80    0.25 
   1  -7   0    4.85    0.24 
   1  -7   0    4.68    0.32 
  -1   7   0    4.69    0.22 
  -1   7   0    4.91    0.29 
  -1   7   0    4.53    0.23 
   0  -7   0   -0.08    0.14 
   0  -7   0   -0.09    0.11 
   0  -7   0    0.02    0.16 
   0  -7   0    0.09    0.09 
   0   7   0    0.00    0.10 
   0   7   0    0.12    0.08 
   0   7   0   -0.13    0.17 
   0   7   0   -0.02    0.12 
   0   7   0    0.12    0.10 
  -1  -7   0    4.76    0.26 
  -1  -7   0    4.55    0.34 
  -1  -7   0    4.42    0.30 
  -1  -7   0    4.64    0.22 
   1   7   0    4.37    0.22 
   1   7   0    4.64    0.23 
   1   7   0    4.80    0.27 
   1   7   0    4.06    0.36 
  -2  -7   0    5.13    0.24 
  -2  -7   0    4.79    0.25 
  -2  -7   0    4.68    0.36 
  -2  -7   0    4.98    0.30 
   2   7   0    4.34    0.23 
   2   7   0    4.45    0.40 
   2   7   0    4.60    0.26 
  -3  -7   0    0.94    0.14 
  -3  -7   0    0.91    0.21 
  -3  -7   0    0.83    0.17 
   3   7   0    0.87    0.24 
   3   7   0    0.96    0.15 
   3   7   0    1.01    0.14 
  -4  -7   0    0.67    0.28 
  -4  -7   0    1.71    0.20 
  -4  -7   0    1.37    0.18 
   4   7   0    1.47    0.17 
   4   7   0    1.48    0.28 
   4   7   0    1.67    0.18 
  -5  -7   0    2.15    0.22 
  -5  -7   0    1.75    0.31 
  -5  -7   0    2.07    0.21 
   5   7   0    2.02    0.19 
   5   7   0    1.98    0.33 
   5   7   0    1.95    0.20 
   5   7   0    2.24    0.20 
  -6  -7   0    0.23    0.15 
   6   7   0    0.18    0.24 
   6   7   0   -0.03    0.12 
  -7  -7   0    0.49    0.17 
   7   7   0    0.46    0.18 
   7   7   0    0.44    0.14 
   7   7   0    0.57    0.29 
  -8  -7   0    1.73    0.24 
   8   7   0    2.20    0.41 
   8   7   0    2.06    0.21 
   8   7   0    1.79    0.25 
  -9  -7   0    2.64    0.27 
   9   7   0    2.69    0.31 
   9   7   0    3.77    0.52 
 -10  -7   0    1.25    0.25 
  10   7   0    1.62    0.31 
  10   7   0    2.45    0.52 
 -11  -7   0    0.12    0.21 
  11   7   0   -0.13    0.23 
  11   7   0   -0.16    0.38 
  12   7   0   -0.37    0.24 
  12   7   0   -0.61    0.43 
  13   7   0    0.75    0.31 
  13   7   0    0.75    0.54 
  13  -8   0    1.74    0.36 
 -13   8   0    1.91    0.43 
  12  -8   0   -0.10    0.26 
  12  -8   0    0.13    0.32 
 -12   8   0    0.40    0.31 
  11  -8   0    0.21    0.26 
  11  -8   0   -0.28    0.27 
 -11   8   0   -0.08    0.29 
  10  -8   0   12.06    0.71 
  10  -8   0   10.86    0.60 
 -10   8   0   10.94    0.68 
   9  -8   0    0.24    0.23 
   9  -8   0    0.09    0.26 
  -9   8   0    0.39    0.25 
  -9   8   0    0.25    0.20 
   8  -8   0    9.01    0.50 
   8  -8   0    8.79    0.55 
  -8   8   0    9.22    0.51 
  -8   8   0    8.10    0.54 
   7  -8   0    1.92    0.26 
   7  -8   0    2.01    0.28 
  -7   8   0    2.05    0.24 
  -7   8   0    1.89    0.25 
   6  -8   0    7.77    0.41 
  -6   8   0    8.62    0.43 
  -6   8   0    8.06    0.41 
   5  -8   0   41.80    1.24 
   5  -8   0   42.32    1.22 
  -5   8   0   40.81    1.25 
  -5   8   0   40.32    1.22 
  -5   8   0   43.08    1.24 
   4  -8   0   43.92    1.25 
   4  -8   0   43.07    1.23 
  -4   8   0   42.11    1.28 
  -4   8   0   44.43    1.25 
  -4   8   0   42.86    1.24 
   3  -8   0   36.92    1.09 
   3  -8   0   37.21    1.08 
  -3   8   0   37.72    1.08 
  -3   8   0   38.81    1.15 
  -3   8   0   38.34    1.09 
   2  -8   0   31.76    0.92 
   2  -8   0   33.68    1.01 
   2  -8   0   31.92    0.94 
   2  -8   0   32.47    0.93 
  -2   8   0   32.36    0.92 
  -2   8   0   31.95    0.99 
  -2   8   0   32.06    0.94 
   1  -8   0   59.51    1.58 
   1  -8   0   60.14    1.71 
   1  -8   0   56.49    1.58 
   1  -8   0   56.87    1.55 
   1  -8   0   58.19    1.66 
  -1   8   0   58.32    1.64 
  -1   8   0   58.40    1.56 
  -1   8   0   57.61    1.58 
   0  -8   0    0.03    0.14 
   0  -8   0    0.13    0.10 
   0  -8   0    0.21    0.11 
   0  -8   0    0.14    0.17 
   0   8   0    0.13    0.10 
   0   8   0    0.02    0.10 
   0   8   0    0.02    0.12 
   0   8   0    0.18    0.08 
   0   8   0    0.28    0.18 
  -1  -8   0   57.99    1.58 
  -1  -8   0   56.57    1.57 
  -1  -8   0   56.48    1.65 
  -1  -8   0   58.20    1.73 
   1   8   0   59.27    1.63 
   1   8   0   57.22    1.74 
   1   8   0   59.20    1.58 
   1   8   0   58.62    1.58 
  -2  -8   0   34.07    1.08 
  -2  -8   0   32.78    0.94 
  -2  -8   0   31.65    0.94 
  -2  -8   0   32.28    1.01 
   2   8   0   31.20    1.12 
   2   8   0   32.26    0.97 
   2   8   0   32.57    0.94 
  -3  -8   0   38.88    1.10 
  -3  -8   0   39.06    1.11 
  -3  -8   0   39.39    1.25 
  -3  -8   0   38.35    1.15 
   3   8   0   38.04    1.13 
   3   8   0   35.61    1.27 
   3   8   0   39.53    1.11 
  -4  -8   0   45.64    1.25 
  -4  -8   0   42.36    1.28 
  -4  -8   0   43.21    1.39 
   4   8   0   43.29    1.24 
   4   8   0   43.22    1.26 
   4   8   0   43.13    1.46 
  -5  -8   0   41.14    1.36 
  -5  -8   0   41.58    1.22 
  -5  -8   0   42.55    1.25 
   5   8   0   40.25    1.42 
   5   8   0   41.53    1.22 
   5   8   0   41.59    1.22 
   5   8   0   42.75    1.20 
  -6  -8   0    8.52    0.43 
   6   8   0    7.93    0.39 
   6   8   0    8.51    0.40 
   6   8   0    8.88    0.40 
   6   8   0    8.77    0.62 
  -7  -8   0    1.78    0.23 
   7   8   0    1.88    0.25 
   7   8   0    1.79    0.20 
   7   8   0    1.74    0.35 
  -8  -8   0    7.85    0.47 
   8   8   0    8.86    0.43 
   8   8   0    9.19    0.48 
  -9  -8   0    0.41    0.22 
   9   8   0    0.22    0.16 
   9   8   0    0.17    0.24 
   9   8   0    0.49    0.39 
 -10  -8   0   11.07    0.56 
  10   8   0   13.14    0.94 
  10   8   0   10.30    0.58 
 -11  -8   0    0.03    0.22 
  11   8   0    0.15    0.45 
  11   8   0   -0.31    0.23 
  12   8   0    0.40    0.51 
  12   8   0   -0.01    0.26 
  13   8   0    1.27    0.36 
  13   8   0    2.33    0.63 
  12  -9   0    2.53    0.40 
 -12   9   0    1.65    0.37 
  11  -9   0    0.61    0.27 
  11  -9   0    0.60    0.32 
 -11   9   0    0.62    0.33 
  10  -9   0    2.22    0.37 
  10  -9   0    2.44    0.34 
 -10   9   0    2.07    0.38 
   9  -9   0    0.35    0.25 
   9  -9   0    0.60    0.27 
  -9   9   0    0.40    0.26 
  -9   9   0    0.67    0.23 
   8  -9   0    0.24    0.22 
   8  -9   0    0.13    0.22 
  -8   9   0    0.35    0.20 
  -8   9   0    0.02    0.21 
   7  -9   0    0.28    0.20 
  -7   9   0    0.65    0.21 
  -7   9   0    0.49    0.19 
   6  -9   0   -0.16    0.16 
  -6   9   0   -0.02    0.17 
  -6   9   0    0.13    0.17 
   5  -9   0    8.47    0.44 
   5  -9   0    9.61    0.42 
  -5   9   0    8.75    0.41 
  -5   9   0    9.13    0.47 
  -5   9   0    8.78    0.45 
   4  -9   0   17.81    0.62 
   4  -9   0   17.77    0.60 
  -4   9   0   18.23    0.62 
  -4   9   0   17.01    0.61 
  -4   9   0   17.36    0.66 
   3  -9   0   18.01    0.59 
   3  -9   0   18.30    0.67 
   3  -9   0   17.56    0.61 
  -3   9   0   17.47    0.60 
  -3   9   0   18.17    0.69 
  -3   9   0   18.15    0.61 
   2  -9   0    1.30    0.22 
   2  -9   0    1.15    0.17 
   2  -9   0    1.32    0.20 
   2  -9   0    1.42    0.16 
   2  -9   0    1.23    0.14 
  -2   9   0    1.42    0.16 
  -2   9   0    1.26    0.20 
  -2   9   0    1.35    0.17 
   1  -9   0    0.01    0.16 
   1  -9   0    0.13    0.09 
   1  -9   0    0.03    0.15 
   1  -9   0   -0.07    0.12 
   1  -9   0    0.07    0.11 
  -1   9   0    0.03    0.09 
  -1   9   0    0.13    0.11 
  -1   9   0   -0.02    0.13 
   0  -9   0    0.00    0.15 
   0  -9   0    0.03    0.12 
   0  -9   0   -0.23    0.16 
   0  -9   0   -0.02    0.10 
   0   9   0   -0.08    0.08 
   0   9   0   -0.03    0.12 
   0   9   0   -0.16    0.10 
   0   9   0    0.06    0.10 
   0   9   0    0.08    0.19 
  -1  -9   0   -0.13    0.16 
  -1  -9   0    0.13    0.10 
  -1  -9   0   -0.06    0.20 
  -1  -9   0    0.13    0.12 
   1   9   0    0.12    0.13 
   1   9   0    0.11    0.08 
   1   9   0    0.14    0.21 
   1   9   0   -0.01    0.10 
   1   9   0   -0.07    0.10 
  -2  -9   0    1.18    0.21 
  -2  -9   0    1.48    0.16 
  -2  -9   0    1.70    0.18 
  -2  -9   0    1.09    0.26 
   2   9   0    1.44    0.17 
   2   9   0    1.18    0.18 
   2   9   0    1.58    0.31 
  -3  -9   0   18.10    0.62 
  -3  -9   0   17.87    0.60 
  -3  -9   0   19.56    0.79 
  -3  -9   0   17.58    0.68 
   3   9   0   17.28    0.60 
   3   9   0   18.49    0.89 
   3   9   0   17.50    0.63 
  -4  -9   0   17.89    0.61 
  -4  -9   0   17.47    0.67 
  -4  -9   0   18.53    0.81 
   4   9   0   17.50    0.63 
   4   9   0   17.63    0.82 
   4   9   0   17.12    0.61 
  -5  -9   0   10.74    0.48 
  -5  -9   0    9.16    0.46 
   5   9   0    9.01    0.41 
   5   9   0    9.55    0.65 
   5   9   0    8.93    0.38 
   5   9   0    8.72    0.40 
  -6  -9   0   -0.07    0.17 
   6   9   0   -0.08    0.16 
   6   9   0   -0.02    0.12 
   6   9   0    0.12    0.28 
   6   9   0   -0.31    0.12 
  -7  -9   0    0.31    0.20 
   7   9   0    0.64    0.16 
   7   9   0    0.87    0.32 
   7   9   0    0.84    0.22 
  -8  -9   0    0.20    0.21 
   8   9   0    0.75    0.38 
   8   9   0   -0.07    0.14 
   8   9   0    0.49    0.20 
  -9  -9   0    0.55    0.23 
   9   9   0    0.51    0.24 
   9   9   0    0.57    0.38 
 -10  -9   0    2.04    0.30 
  10   9   0    2.77    0.56 
  10   9   0    2.23    0.32 
 -11  -9   0    0.54    0.26 
  11   9   0    0.73    0.28 
  11   9   0    1.39    0.52 
  12   9   0    2.71    0.62 
  12   9   0    1.25    0.32 
  13   9   0    0.44    0.30 
  12 -10   0    0.93    0.31 
 -12  10   0    1.57    0.37 
  11 -10   0    2.09    0.37 
  11 -10   0    2.10    0.40 
 -11  10   0    2.29    0.38 
  10 -10   0    0.22    0.27 
  10 -10   0    0.05    0.25 
 -10  10   0    0.22    0.30 
   9 -10   0    2.94    0.39 
   9 -10   0    3.03    0.38 
  -9  10   0    2.86    0.37 
   8 -10   0    0.69    0.24 
   8 -10   0    0.55    0.25 
  -8  10   0    0.40    0.24 
  -8  10   0    0.55    0.24 
   7 -10   0   -0.12    0.18 
  -7  10   0    0.20    0.20 
  -7  10   0   -0.03    0.19 
   6 -10   0    4.06    0.32 
  -6  10   0    4.44    0.36 
  -6  10   0    3.93    0.32 
   5 -10   0    1.28    0.21 
   5 -10   0    1.00    0.19 
  -5  10   0    1.36    0.23 
  -5  10   0    1.22    0.21 
   4 -10   0   12.70    0.51 
   4 -10   0   12.33    0.48 
  -4  10   0   12.05    0.54 
  -4  10   0   12.46    0.48 
  -4  10   0   12.68    0.49 
   3 -10   0   11.79    0.51 
   3 -10   0   10.83    0.45 
   3 -10   0   10.60    0.42 
  -3  10   0   10.61    0.42 
  -3  10   0   10.78    0.50 
  -3  10   0   10.50    0.43 
   2 -10   0    6.25    0.45 
   2 -10   0    6.53    0.36 
   2 -10   0    6.59    0.32 
   2 -10   0    6.41    0.30 
   2 -10   0    5.94    0.41 
  -2  10   0    6.55    0.39 
  -2  10   0    6.60    0.31 
  -2  10   0    6.40    0.32 
   1 -10   0    6.31    0.27 
   1 -10   0    5.20    0.46 
   1 -10   0    6.37    0.41 
   1 -10   0    5.79    0.32 
   1 -10   0    5.98    0.31 
  -1  10   0    5.41    0.39 
  -1  10   0    6.73    0.30 
  -1  10   0    5.93    0.31 
   0 -10   0   15.60    0.53 
   0 -10   0   15.01    0.64 
   0 -10   0   13.77    0.69 
   0 -10   0   15.74    0.55 
   0  10   0   15.87    0.54 
   0  10   0   15.89    0.50 
   0  10   0   14.81    0.60 
   0  10   0   15.64    0.54 
   0  10   0   17.72    0.73 
  -1 -10   0    6.67    0.31 
  -1 -10   0    5.76    0.41 
  -1 -10   0    5.36    0.48 
  -1 -10   0    6.09    0.34 
   1  10   0    8.09    0.57 
   1  10   0    6.55    0.32 
   1  10   0    6.75    0.32 
   1  10   0    6.72    0.28 
   1  10   0    5.94    0.38 
  -2 -10   0    5.92    0.53 
  -2 -10   0    5.12    0.40 
  -2 -10   0    6.15    0.33 
  -2 -10   0    6.66    0.32 
   2  10   0    6.54    0.57 
   2  10   0    6.21    0.31 
   2  10   0    6.16    0.36 
  -3 -10   0   11.05    0.60 
  -3 -10   0   10.42    0.45 
  -3 -10   0   10.68    0.51 
  -3 -10   0   10.41    0.43 
   3  10   0   10.91    0.43 
   3  10   0   10.39    0.46 
   3  10   0   10.45    0.68 
  -4 -10   0   12.36    0.48 
  -4 -10   0   13.26    0.51 
  -4 -10   0   12.62    0.55 
   4  10   0   12.72    0.50 
   4  10   0   12.24    0.51 
   4  10   0   11.23    0.71 
  -5 -10   0    1.26    0.23 
   5  10   0    1.13    0.19 
   5  10   0    1.67    0.38 
   5  10   0    1.44    0.20 
  -6 -10   0    4.59    0.39 
   6  10   0    4.14    0.32 
   6  10   0    5.29    0.36 
   6  10   0    4.75    0.29 
   6  10   0    4.32    0.51 
  -7 -10   0   -0.10    0.21 
   7  10   0    0.07    0.17 
   7  10   0    0.26    0.36 
   7  10   0   -0.31    0.14 
  -8 -10   0    0.64    0.26 
   8  10   0    0.35    0.21 
   8  10   0    0.53    0.42 
  -9 -10   0    3.06    0.36 
   9  10   0    3.22    0.35 
   9  10   0    3.87    0.62 
 -10 -10   0    0.24    0.25 
  10  10   0    0.55    0.48 
  10  10   0    0.43    0.25 
 -11 -10   0    2.42    0.38 
  11  10   0    2.67    0.61 
  11  10   0    1.88    0.33 
  12  10   0    1.32    0.60 
  12  10   0    0.97    0.30 
  12 -11   0    0.20    0.29 
 -12  11   0    0.26    0.31 
  11 -11   0    1.39    0.36 
  11 -11   0    0.96    0.32 
 -11  11   0    1.41    0.35 
  10 -11   0    1.45    0.34 
  10 -11   0    1.30    0.31 
 -10  11   0    1.46    0.35 
   9 -11   0    1.14    0.28 
   9 -11   0    0.67    0.28 
  -9  11   0    0.25    0.26 
   8 -11   0   12.60    0.68 
   8 -11   0   13.06    0.62 
  -8  11   0   11.24    0.60 
   7 -11   0    1.20    0.27 
  -7  11   0    0.87    0.24 
   6 -11   0    9.53    0.48 
  -6  11   0    9.65    0.54 
  -6  11   0    9.67    0.47 
   5 -11   0    5.18    0.35 
  -5  11   0    5.28    0.40 
  -5  11   0    4.69    0.35 
   4 -11   0    0.62    0.18 
   4 -11   0    0.59    0.16 
  -4  11   0    0.76    0.21 
  -4  11   0    0.83    0.17 
   3 -11   0    0.29    0.20 
   3 -11   0    0.17    0.20 
   3 -11   0    0.33    0.13 
   3 -11   0    0.54    0.16 
   3 -11   0    0.31    0.17 
  -3  11   0    0.23    0.13 
  -3  11   0    0.16    0.14 
  -3  11   0    0.40    0.19 
   2 -11   0    1.08    0.17 
   2 -11   0    0.79    0.22 
   2 -11   0    1.11    0.19 
   2 -11   0    1.16    0.27 
   2 -11   0    1.06    0.15 
  -2  11   0    1.02    0.15 
  -2  11   0    1.14    0.18 
  -2  11   0    0.91    0.21 
   1 -11   0    4.10    0.28 
   1 -11   0    3.63    0.33 
   1 -11   0    3.97    0.26 
   1 -11   0    3.90    0.23 
   1 -11   0    3.40    0.39 
  -1  11   0    4.00    0.25 
  -1  11   0    4.16    0.33 
  -1  11   0    3.97    0.27 
   0 -11   0   -0.01    0.12 
   0 -11   0   -0.11    0.14 
   0 -11   0   -0.45    0.18 
   0 -11   0   -0.41    0.23 
   0  11   0   -0.14    0.12 
   0  11   0   -0.19    0.21 
   0  11   0   -0.05    0.15 
   0  11   0   -0.10    0.13 
   0  11   0   -0.11    0.10 
  -1 -11   0    3.68    0.25 
  -1 -11   0    3.42    0.33 
  -1 -11   0    3.94    0.28 
  -1 -11   0    2.80    0.37 
   1  11   0    3.65    0.26 
   1  11   0    3.92    0.42 
   1  11   0    4.09    0.28 
   1  11   0    3.48    0.22 
   1  11   0    3.42    0.31 
  -2 -11   0    1.03    0.24 
  -2 -11   0    0.91    0.19 
  -2 -11   0    0.65    0.31 
  -2 -11   0    1.26    0.18 
   2  11   0    1.36    0.18 
   2  11   0    0.97    0.20 
   2  11   0    1.31    0.34 
  -3 -11   0    0.18    0.14 
  -3 -11   0    0.40    0.22 
  -3 -11   0    0.43    0.29 
  -3 -11   0    0.53    0.17 
   3  11   0    0.16    0.29 
   3  11   0    0.27    0.15 
   3  11   0    0.16    0.14 
  -4 -11   0    0.87    0.20 
  -4 -11   0    0.56    0.23 
   4  11   0    0.55    0.16 
   4  11   0    0.91    0.35 
   4  11   0    0.50    0.16 
  -5 -11   0    5.17    0.36 
  -5 -11   0    5.34    0.43 
   5  11   0    5.71    0.64 
   5  11   0    5.22    0.33 
   5  11   0    5.49    0.34 
  -6 -11   0    9.74    0.52 
   6  11   0   10.52    0.49 
   6  11   0    8.79    0.71 
   6  11   0    9.39    0.46 
  -7 -11   0    0.50    0.29 
   7  11   0    1.10    0.24 
  -8 -11   0   13.36    0.67 
   8  11   0   12.88    0.62 
   8  11   0   12.13    0.99 
  -9 -11   0    0.92    0.30 
   9  11   0    1.74    0.59 
   9  11   0    0.95    0.26 
 -10 -11   0    1.23    0.31 
  10  11   0    1.86    0.58 
  10  11   0    1.18    0.31 
 -11 -11   0    0.74    0.36 
  11  11   0    1.27    0.31 
  11  11   0    1.71    0.62 
  12  11   0    1.46    0.63 
  12  11   0    0.02    0.30 
  12 -12   0    0.39    0.31 
 -12  12   0   -0.02    0.33 
  11 -12   0    0.79    0.35 
  11 -12   0    1.02    0.31 
 -11  12   0    0.54    0.32 
  10 -12   0   13.94    0.80 
  10 -12   0   12.56    0.69 
 -10  12   0   14.15    0.72 
   9 -12   0   -0.17    0.24 
   9 -12   0   -0.07    0.25 
  -9  12   0   -0.01    0.25 
   8 -12   0   10.08    0.56 
  -8  12   0    8.81    0.54 
   7 -12   0    0.49    0.24 
  -7  12   0   -0.01    0.21 
   6 -12   0    0.52    0.21 
  -6  12   0    0.61    0.21 
   5 -12   0    7.21    0.41 
  -5  12   0    6.78    0.41 
   4 -12   0    2.58    0.23 
   4 -12   0    2.75    0.27 
  -4  12   0    2.77    0.25 
   3 -12   0   11.11    0.45 
   3 -12   0   12.63    0.57 
   3 -12   0   11.07    0.47 
   3 -12   0   11.99    0.61 
   3 -12   0   11.63    0.49 
  -3  12   0   11.16    0.46 
  -3  12   0   11.63    0.56 
   2 -12   0    1.37    0.25 
   2 -12   0    1.38    0.21 
   2 -12   0    1.17    0.27 
   2 -12   0    1.81    0.20 
   2 -12   0    1.56    0.17 
  -2  12   0    1.57    0.18 
  -2  12   0    1.79    0.21 
  -2  12   0    1.87    0.25 
   1 -12   0    1.43    0.16 
   1 -12   0    1.53    0.29 
   1 -12   0    1.36    0.33 
   1 -12   0    1.80    0.19 
   1 -12   0    1.87    0.22 
  -1  12   0    1.78    0.20 
  -1  12   0    1.65    0.24 
  -1  12   0    1.73    0.17 
   0 -12   0    3.09    0.24 
   0 -12   0    2.05    0.41 
   0 -12   0    3.07    0.26 
   0 -12   0    2.78    0.34 
   0  12   0    2.95    0.30 
   0  12   0    3.15    0.25 
   0  12   0    3.47    0.26 
   0  12   0    3.42    0.23 
  -1 -12   0    1.35    0.28 
  -1 -12   0    1.86    0.23 
  -1 -12   0    1.13    0.36 
  -1 -12   0    1.87    0.21 
   1  12   0    2.00    0.17 
   1  12   0    2.08    0.21 
   1  12   0    2.20    0.21 
   1  12   0    1.88    0.24 
   1  12   0    2.04    0.37 
  -2 -12   0    1.53    0.19 
  -2 -12   0    1.18    0.37 
  -2 -12   0    1.36    0.27 
  -2 -12   0    1.54    0.21 
   2  12   0    1.40    0.22 
   2  12   0    1.72    0.20 
   2  12   0    1.19    0.35 
  -3 -12   0   11.06    0.59 
  -3 -12   0   10.54    0.48 
   3  12   0   11.64    0.48 
   3  12   0   11.65    0.76 
   3  12   0   11.98    0.58 
  -4 -12   0    2.89    0.32 
  -4 -12   0    2.55    0.27 
   4  12   0    2.59    0.43 
   4  12   0    3.09    0.26 
  -5 -12   0    7.61    0.42 
  -5 -12   0    6.40    0.46 
   5  12   0    6.92    0.39 
   5  12   0    7.28    0.66 
  -6 -12   0    0.61    0.23 
  -6 -12   0    0.90    0.28 
   6  12   0    0.73    0.20 
   6  12   0    1.45    0.46 
  -7 -12   0    0.61    0.27 
   7  12   0    0.51    0.25 
   7  12   0    0.83    0.43 
  -8 -12   0    9.10    0.60 
   8  12   0   10.07    0.54 
   8  12   0    9.67    0.97 
  -9 -12   0   -0.03    0.27 
   9  12   0   -0.12    0.22 
   9  12   0    0.87    0.57 
 -10 -12   0   13.55    0.73 
  10  12   0   14.27    1.17 
  10  12   0   13.75    0.71 
  11  12   0    0.04    0.26 
  11  12   0    0.97    0.63 
  12  12   0   -0.13    0.25 
  12  12   0    0.85    0.63 
  11 -13   0    0.21    0.29 
 -11  13   0    0.22    0.32 
  10 -13   0    0.85    0.33 
  10 -13   0    0.46    0.31 
 -10  13   0    0.22    0.27 
   9 -13   0    0.01    0.25 
   9 -13   0    0.13    0.26 
  -9  13   0    0.14    0.28 
   8 -13   0    0.10    0.25 
  -8  13   0    0.02    0.29 
   7 -13   0    0.89    0.29 
  -7  13   0    1.15    0.25 
   6 -13   0    2.70    0.32 
  -6  13   0    1.98    0.29 
   5 -13   0    0.10    0.19 
  -5  13   0    0.03    0.16 
   4 -13   0    3.85    0.41 
   4 -13   0    3.36    0.30 
   4 -13   0    2.91    0.25 
  -4  13   0    3.08    0.27 
   3 -13   0    0.08    0.20 
   3 -13   0    0.09    0.19 
   3 -13   0    0.09    0.19 
   3 -13   0    0.30    0.14 
  -3  13   0    0.09    0.14 
   2 -13   0    4.59    0.40 
   2 -13   0    4.54    0.47 
   2 -13   0    4.97    0.28 
   2 -13   0    5.07    0.34 
  -2  13   0    4.91    0.29 
   1 -13   0   24.74    0.81 
   1 -13   0   26.03    0.95 
   1 -13   0   26.30    0.85 
   1 -13   0   22.98    0.99 
  -1  13   0   24.85    0.77 
  -1  13   0   26.31    0.84 
   0 -13   0   -0.35    0.23 
   0 -13   0    0.11    0.21 
   0 -13   0   -0.02    0.15 
   0 -13   0   -0.21    0.14 
   0  13   0   -0.07    0.15 
   0  13   0    0.08    0.11 
   0  13   0    0.07    0.14 
  -1 -13   0   25.25    0.95 
  -1 -13   0   25.03    0.81 
  -1 -13   0   25.12    0.83 
   1  13   0   25.40    0.82 
   1  13   0   24.44    0.81 
   1  13   0   25.48    1.03 
   1  13   0   24.98    0.76 
  -2 -13   0    4.76    0.34 
  -2 -13   0    4.62    0.43 
   2  13   0    5.60    0.33 
   2  13   0    5.29    0.27 
   2  13   0    5.22    0.58 
  -3 -13   0   -0.07    0.24 
  -3 -13   0    0.17    0.18 
   3  13   0   -0.07    0.14 
   3  13   0    0.05    0.31 
  -4 -13   0    3.30    0.30 
  -4 -13   0    3.85    0.36 
   4  13   0    3.21    0.51 
   4  13   0    2.73    0.27 
  -5 -13   0    0.25    0.22 
  -5 -13   0    0.10    0.23 
   5  13   0    0.46    0.39 
   5  13   0    0.39    0.18 
  -6 -13   0    1.96    0.30 
  -6 -13   0    1.49    0.34 
   6  13   0    2.04    0.28 
  -7 -13   0    1.48    0.30 
  -7 -13   0    1.41    0.33 
   7  13   0    1.26    0.26 
   7  13   0    1.58    0.54 
  -8 -13   0    0.22    0.33 
   8  13   0    0.18    0.23 
   8  13   0    2.51    0.67 
  -9 -13   0    0.47    0.31 
   9  13   0   -0.06    0.23 
   9  13   0    0.57    0.57 
 -10 -13   0    0.15    0.30 
  10  13   0    0.47    0.29 
  10  13   0    0.23    0.56 
  11  13   0    0.01    0.29 
  11  13   0    0.18    0.62 
  12  13   0   -0.12    0.27 
  11 -14   0    0.65    0.31 
 -11  14   0    0.04    0.29 
  10 -14   0    3.31    0.46 
  10 -14   0    3.37    0.42 
 -10  14   0    2.90    0.41 
   9 -14   0    0.91    0.31 
   9 -14   0    0.77    0.29 
  -9  14   0    0.73    0.28 
   8 -14   0    1.17    0.29 
  -8  14   0    0.84    0.28 
   7 -14   0   -0.04    0.24 
  -7  14   0    0.24    0.24 
   6 -14   0   11.14    0.58 
  -6  14   0   11.16    0.54 
   5 -14   0    1.44    0.27 
  -5  14   0    1.61    0.28 
   4 -14   0    5.72    0.41 
   4 -14   0    5.96    0.40 
  -4  14   0    5.16    0.36 
   3 -14   0    0.08    0.21 
   3 -14   0    0.11    0.19 
   3 -14   0    0.09    0.26 
   3 -14   0    0.10    0.14 
  -3  14   0    0.09    0.15 
   2 -14   0   -0.24    0.24 
   2 -14   0    0.14    0.19 
   2 -14   0    0.00    0.13 
   2 -14   0   -0.20    0.20 
  -2  14   0   -0.02    0.13 
   1 -14   0   10.13    0.58 
   1 -14   0   10.70    0.48 
  -1  14   0   10.04    0.41 
   0 -14   0    5.80    0.36 
   0 -14   0    5.81    0.51 
   0  14   0    6.21    0.31 
   0  14   0    6.11    0.35 
  -1 -14   0   10.24    0.62 
  -1 -14   0   10.13    0.47 
   1  14   0   10.05    0.69 
   1  14   0   10.22    0.40 
   1  14   0    9.67    0.45 
  -2 -14   0   -0.07    0.23 
  -2 -14   0    0.00    0.17 
   2  14   0    0.07    0.30 
   2  14   0   -0.02    0.11 
   2  14   0    0.06    0.15 
  -3 -14   0    0.34    0.25 
  -3 -14   0    0.10    0.19 
   3  14   0    0.18    0.16 
   3  14   0    0.08    0.31 
  -4 -14   0    5.40    0.40 
  -4 -14   0    5.98    0.49 
   4  14   0    6.36    0.38 
   4  14   0    5.14    0.60 
  -5 -14   0    1.19    0.37 
  -5 -14   0    2.00    0.30 
   5  14   0    1.86    0.26 
  -6 -14   0   11.00    0.59 
  -6 -14   0   10.47    0.65 
   6  14   0   12.04    1.01 
   6  14   0   12.10    0.56 
  -7 -14   0   -0.36    0.29 
  -7 -14   0    0.20    0.26 
   7  14   0    0.35    0.22 
   7  14   0    0.74    0.53 
  -8 -14   0    1.15    0.31 
  -8 -14   0    1.16    0.36 
   8  14   0    1.77    0.64 
   8  14   0    0.63    0.25 
  -9 -14   0    0.49    0.33 
   9  14   0    1.16    0.29 
   9  14   0    1.39    0.64 
 -10 -14   0    3.29    0.46 
  10  14   0    3.49    0.42 
  10  14   0    4.75    0.85 
  11  14   0   -0.27    0.30 
  11  14   0    0.51    0.73 
  11 -15   0   -0.36    0.27 
 -11  15   0   -0.13    0.29 
  10 -15   0    0.17    0.31 
  10 -15   0    0.28    0.32 
 -10  15   0    0.36    0.30 
   9 -15   0    1.18    0.32 
  -9  15   0    1.14    0.33 
   8 -15   0    0.39    0.28 
  -8  15   0    1.03    0.30 
   7 -15   0    0.14    0.24 
  -7  15   0   -0.06    0.26 
   6 -15   0    4.14    0.41 
  -6  15   0    4.09    0.37 
   5 -15   0   15.46    0.67 
  -5  15   0   14.72    0.63 
   4 -15   0    0.37    0.23 
  -4  15   0    0.26    0.22 
   3 -15   0    4.16    0.35 
   3 -15   0    4.33    0.40 
   3 -15   0    4.40    0.32 
  -3  15   0    3.98    0.31 
   2 -15   0   11.26    0.61 
   2 -15   0   10.25    0.44 
   2 -15   0   11.05    0.54 
  -2  15   0   10.36    0.44 
   1 -15   0    0.06    0.23 
   1 -15   0    0.05    0.18 
  -1  15   0    0.20    0.14 
   0 -15   0    0.00    0.20 
   0 -15   0   -0.17    0.25 
   0  15   0    0.09    0.17 
   0  15   0    0.02    0.13 
  -1 -15   0    0.08    0.25 
  -1 -15   0    0.21    0.19 
   1  15   0    0.10    0.12 
   1  15   0   -0.05    0.27 
   1  15   0   -0.06    0.15 
  -2 -15   0   10.94    0.52 
  -2 -15   0   10.79    0.64 
   2  15   0   10.76    0.43 
   2  15   0   10.72    0.49 
   2  15   0   12.33    0.80 
  -3 -15   0    4.69    0.36 
  -3 -15   0    3.67    0.42 
   3  15   0    4.07    0.53 
   3  15   0    4.67    0.34 
  -4 -15   0   -0.20    0.29 
  -4 -15   0    0.56    0.25 
   4  15   0    0.67    0.21 
  -5 -15   0   14.40    0.80 
  -5 -15   0   15.34    0.67 
   5  15   0   14.36    0.63 
   5  15   0   15.50    1.03 
  -6 -15   0    3.68    0.39 
  -6 -15   0    3.74    0.44 
   6  15   0    4.65    0.70 
   6  15   0    3.34    0.35 
  -7 -15   0    0.15    0.31 
  -7 -15   0    0.45    0.38 
   7  15   0   -0.02    0.22 
   7  15   0    2.12    0.69 
  -8 -15   0    0.69    0.31 
  -8 -15   0    0.61    0.36 
   8  15   0    1.15    0.66 
   8  15   0    0.71    0.26 
  -9 -15   0    2.08    0.40 
  -9 -15   0    1.59    0.38 
   9  15   0    1.90    0.66 
   9  15   0    1.21    0.30 
 -10 -15   0    0.33    0.35 
 -10 -15   0    0.57    0.33 
  10  15   0    0.94    0.70 
  10  15   0    0.10    0.26 
  11  15   0    0.58    0.29 
  11  15   0    0.59    0.75 
  10 -16   0    2.86    0.42 
 -10  16   0    2.24    0.37 
   9 -16   0    1.16    0.33 
  -9  16   0    1.19    0.33 
   8 -16   0    1.84    0.34 
  -8  16   0    1.90    0.33 
   7 -16   0    1.89    0.35 
  -7  16   0    1.84    0.31 
   6 -16   0   -0.71    0.25 
  -6  16   0    0.06    0.25 
   5 -16   0    6.14    0.47 
  -5  16   0    6.50    0.43 
   4 -16   0    0.03    0.23 
  -4  16   0    0.32    0.20 
   3 -16   0    1.00    0.20 
   3 -16   0    0.80    0.25 
  -3  16   0    0.87    0.23 
   2 -16   0   23.36    0.84 
   2 -16   0   23.13    0.95 
   2 -16   0   22.64    0.75 
  -2  16   0   22.57    0.76 
   1 -16   0    6.52    0.42 
   1 -16   0    6.45    0.57 
  -1  16   0    6.53    0.34 
   0 -16   0    3.57    0.41 
   0 -16   0    3.70    0.34 
   0  16   0    3.79    0.32 
   0  16   0    3.25    0.27 
  -1 -16   0    5.93    0.41 
  -1 -16   0    6.30    0.54 
   1  16   0    6.78    0.34 
   1  16   0    6.37    0.40 
   1  16   0    7.81    0.68 
  -2 -16   0   22.68    0.84 
  -2 -16   0   21.56    0.96 
   2  16   0   23.06    0.81 
   2  16   0   24.80    1.14 
   2  16   0   22.23    0.74 
  -3 -16   0    0.65    0.37 
  -3 -16   0    0.46    0.24 
   3  16   0    1.07    0.23 
   3  16   0    0.85    0.18 
  -4 -16   0    0.25    0.31 
  -4 -16   0   -0.14    0.23 
   4  16   0   -0.11    0.18 
   4  16   0    0.59    0.46 
  -5 -16   0    5.75    0.54 
  -5 -16   0    6.05    0.48 
   5  16   0    7.60    0.81 
   5  16   0    6.00    0.46 
  -6 -16   0    0.17    0.32 
  -6 -16   0    0.05    0.27 
   6  16   0   -0.06    0.21 
   6  16   0    1.28    0.55 
  -7 -16   0    1.53    0.35 
  -7 -16   0    2.14    0.44 
   7  16   0    2.35    0.68 
   7  16   0    2.09    0.32 
  -8 -16   0    1.93    0.44 
  -8 -16   0    1.57    0.39 
   8  16   0    2.38    0.34 
   8  16   0    2.24    0.69 
  -9 -16   0    1.35    0.36 
  -9 -16   0    1.34    0.40 
   9  16   0    1.09    0.30 
   9  16   0    1.90    0.68 
 -10 -16   0    3.05    0.43 
 -10 -16   0    3.28    0.48 
  10  16   0    2.95    0.39 
  10  16   0    3.43    0.89 
  10 -17   0    0.33    0.32 
 -10  17   0    0.40    0.29 
   9 -17   0   -0.06    0.28 
  -9  17   0    0.14    0.26 
   8 -17   0    1.11    0.33 
  -8  17   0    1.19    0.31 
   7 -17   0    0.89    0.33 
  -7  17   0    0.69    0.26 
   6 -17   0   -0.32    0.26 
  -6  17   0    0.20    0.24 
   5 -17   0    2.50    0.34 
  -5  17   0    2.57    0.30 
   4 -17   0    0.03    0.24 
  -4  17   0    0.27    0.20 
   3 -17   0    5.20    0.48 
   3 -17   0    4.91    0.41 
  -3  17   0    4.56    0.34 
   2 -17   0    7.77    0.65 
   2 -17   0    5.60    0.44 
  -2  17   0    4.77    0.36 
   1 -17   0   -0.05    0.22 
  -1  17   0    0.12    0.17 
   0 -17   0   -0.48    0.20 
   0 -17   0    1.19    0.38 
   0  17   0    0.15    0.18 
   0  17   0   -0.04    0.18 
  -1 -17   0    1.15    0.44 
  -1 -17   0    0.14    0.23 
   1  17   0    0.11    0.19 
   1  17   0   -0.03    0.16 
  -2 -17   0    4.52    0.51 
  -2 -17   0    4.91    0.39 
   2  17   0    4.95    0.38 
   2  17   0    4.73    0.32 
   2  17   0    4.65    0.58 
  -3 -17   0    5.59    0.43 
  -3 -17   0    4.69    0.51 
   3  17   0    5.03    0.39 
   3  17   0    5.26    0.63 
   3  17   0    4.89    0.32 
  -4 -17   0    0.53    0.36 
  -4 -17   0    0.36    0.27 
   4  17   0    0.25    0.21 
   4  17   0    0.00    0.46 
  -5 -17   0    2.39    0.43 
  -5 -17   0    3.21    0.37 
   5  17   0    2.57    0.32 
   5  17   0    3.55    0.70 
  -6 -17   0   -0.34    0.30 
  -6 -17   0    0.11    0.34 
   6  17   0   -0.05    0.54 
   6  17   0   -0.09    0.22 
  -7 -17   0    1.17    0.34 
  -7 -17   0    0.95    0.41 
   7  17   0    0.88    0.27 
   7  17   0    1.65    0.64 
  -8 -17   0    1.22    0.42 
  -8 -17   0    1.42    0.36 
   8  17   0    1.64    0.68 
   8  17   0    0.97    0.28 
  -9 -17   0   -0.25    0.36 
  -9 -17   0    0.39    0.34 
   9  17   0    0.61    0.64 
   9  17   0   -0.39    0.26 
 -10 -17   0    0.61    0.39 
 -10 -17   0    0.40    0.35 
  10  17   0    1.00    0.76 
  10  17   0    0.27    0.28 
  10 -18   0    0.65    0.34 
 -10  18   0    0.08    0.33 
   9 -18   0    1.38    0.35 
  -9  18   0    1.24    0.31 
   8 -18   0    1.13    0.34 
  -8  18   0    1.20    0.31 
   7 -18   0    3.87    0.42 
  -7  18   0    2.97    0.35 
   6 -18   0    3.38    0.40 
  -6  18   0    3.20    0.35 
   5 -18   0    0.34    0.26 
  -5  18   0    0.44    0.24 
   4 -18   0    0.34    0.28 
  -4  18   0    0.13    0.21 
   3 -18   0   -0.04    0.28 
   3 -18   0   -0.02    0.24 
  -3  18   0    0.22    0.20 
   2 -18   0    0.21    0.30 
   2 -18   0   -0.05    0.23 
  -2  18   0    0.07    0.18 
   1 -18   0   14.88    0.79 
   1 -18   0   13.85    0.65 
  -1  18   0   13.90    0.55 
   0 -18   0    5.69    0.55 
   0 -18   0    6.07    0.45 
   0  18   0    5.31    0.35 
  -1 -18   0   13.71    0.80 
  -1 -18   0   14.73    0.66 
   1  18   0   14.80    0.55 
   1  18   0   13.31    0.62 
  -2 -18   0    0.12    0.32 
  -2 -18   0    0.19    0.25 
   2  18   0   -0.05    0.35 
   2  18   0   -0.13    0.15 
   2  18   0   -0.28    0.19 
  -3 -18   0    0.26    0.28 
  -3 -18   0   -0.73    0.30 
   3  18   0    0.09    0.15 
   3  18   0    0.47    0.44 
   3  18   0    0.23    0.21 
  -4 -18   0    0.09    0.34 
  -4 -18   0    0.02    0.26 
   4  18   0    0.06    0.16 
   4  18   0    0.15    0.22 
   4  18   0    1.06    0.54 
  -5 -18   0    0.43    0.37 
  -5 -18   0    0.42    0.30 
   5  18   0    0.18    0.59 
   5  18   0    0.26    0.25 
  -6 -18   0    3.33    0.41 
  -6 -18   0    3.64    0.50 
   6  18   0    3.13    0.36 
   6  18   0    3.00    0.70 
  -7 -18   0    3.51    0.42 
  -7 -18   0    2.74    0.50 
   7  18   0    3.29    0.38 
   7  18   0    3.39    0.78 
  -8 -18   0    1.70    0.45 
  -8 -18   0    1.29    0.36 
   8  18   0    1.81    0.69 
   8  18   0    1.56    0.33 
  -9 -18   0    1.05    0.43 
  -9 -18   0    1.00    0.38 
   9  18   0    1.78    0.74 
   9  18   0    1.27    0.32 
 -10 -18   0    2.13    0.52 
 -10 -18   0    0.66    0.39 
  10  18   0    1.00    0.35 
  10  18   0    4.97    1.10 
   9 -19   0    0.37    0.35 
  -9  19   0    0.52    0.30 
   8 -19   0   -0.10    0.28 
  -8  19   0   -0.10    0.27 
   7 -19   0    0.23    0.29 
  -7  19   0   -0.27    0.23 
   6 -19   0    0.06    0.26 
  -6  19   0   -0.25    0.23 
   5 -19   0    0.01    0.29 
  -5  19   0   -0.07    0.22 
   4 -19   0    1.09    0.29 
  -4  19   0    0.67    0.24 
   3 -19   0    5.44    0.45 
   3 -19   0    5.61    0.55 
  -3  19   0    5.82    0.45 
   2 -19   0    0.32    0.28 
   2 -19   0   -0.12    0.30 
  -2  19   0    0.09    0.19 
   1 -19   0    0.35    0.26 
   1 -19   0    0.28    0.33 
  -1  19   0    0.05    0.17 
   0 -19   0    0.19    0.33 
   0 -19   0    0.25    0.25 
   0  19   0   -0.12    0.17 
  -1 -19   0    0.74    0.27 
  -1 -19   0    0.19    0.33 
   1  19   0    0.22    0.17 
   1  19   0    0.08    0.20 
  -2 -19   0    0.26    0.26 
  -2 -19   0   -0.07    0.36 
   2  19   0    0.17    0.17 
   2  19   0    0.18    0.22 
   2  19   0    0.46    0.45 
  -3 -19   0    5.19    0.48 
  -3 -19   0    6.00    0.65 
   3  19   0    5.66    0.37 
   3  19   0    5.53    0.44 
   3  19   0    7.19    0.84 
  -4 -19   0    1.00    0.39 
  -4 -19   0    0.73    0.30 
   4  19   0    0.46    0.24 
   4  19   0    0.41    0.18 
   4  19   0    0.51    0.50 
  -5 -19   0   -0.17    0.39 
  -5 -19   0    0.41    0.30 
   5  19   0    0.05    0.56 
   5  19   0   -0.21    0.22 
  -6 -19   0   -0.07    0.39 
  -6 -19   0    0.57    0.35 
   6  19   0    0.64    0.57 
   6  19   0   -0.20    0.22 
  -7 -19   0    0.43    0.33 
  -7 -19   0    0.20    0.36 
   7  19   0    0.00    0.24 
   7  19   0    0.23    0.65 
  -8 -19   0    0.67    0.39 
  -8 -19   0   -0.03    0.35 
   8  19   0    0.51    0.28 
   8  19   0   -0.12    0.64 
  -9 -19   0    0.16    0.42 
  -9 -19   0    0.31    0.34 
   9  19   0    0.76    0.71 
   9  19   0    0.64    0.30 
   8 -20   0   -0.29    0.32 
  -8  20   0   -0.07    0.28 
   7 -20   0    3.89    0.44 
  -7  20   0    3.11    0.39 
   6 -20   0    0.62    0.32 
  -6  20   0    1.13    0.27 
   5 -20   0    2.12    0.35 
  -5  20   0    1.48    0.29 
   4 -20   0    8.59    0.57 
  -4  20   0    8.03    0.49 
   3 -20   0    1.32    0.31 
  -3  20   0    0.86    0.24 
   2 -20   0   16.46    0.75 
   2 -20   0   17.55    0.91 
  -2  20   0   16.69    0.66 
   1 -20   0    4.90    0.44 
   1 -20   0    5.07    0.56 
  -1  20   0    4.70    0.37 
   0 -20   0    8.70    0.56 
   0 -20   0   10.28    0.78 
   0  20   0    9.09    0.47 
  -1 -20   0    6.07    0.61 
  -1 -20   0    4.54    0.42 
   1  20   0    5.00    0.36 
   1  20   0    4.33    0.40 
  -2 -20   0   16.26    0.93 
  -2 -20   0   15.62    0.73 
   2  20   0   15.58    0.73 
   2  20   0   15.55    0.61 
  -3 -20   0    0.38    0.39 
  -3 -20   0    0.23    0.32 
   3  20   0    0.68    0.53 
   3  20   0    0.62    0.20 
   3  20   0    0.43    0.25 
  -4 -20   0    8.52    0.72 
  -4 -20   0    8.06    0.58 
   4  20   0    8.07    0.55 
   4  20   0    8.34    0.92 
   4  20   0    7.95    0.43 
  -5 -20   0    1.76    0.45 
  -5 -20   0    1.99    0.40 
   5  20   0    2.05    0.25 
   5  20   0    2.13    0.65 
   5  20   0    1.61    0.30 
  -6 -20   0    0.92    0.43 
  -6 -20   0    0.49    0.33 
   6  20   0    0.63    0.29 
   6  20   0    1.53    0.64 
  -7 -20   0    3.39    0.45 
  -7 -20   0    3.15    0.52 
   7  20   0    2.79    0.37 
   7  20   0    3.90    0.86 
  -8 -20   0    0.27    0.35 
  -8 -20   0   -0.30    0.39 
   8  20   0    0.69    0.71 
   8  20   0   -0.50    0.27 
   8 -21   0    0.40    0.33 
  -8  21   0    0.05    0.30 
   7 -21   0    0.38    0.32 
  -7  21   0    0.43    0.28 
   6 -21   0    0.20    0.31 
  -6  21   0    0.14    0.26 
   5 -21   0    0.42    0.30 
  -5  21   0    0.59    0.25 
   4 -21   0    0.02    0.27 
  -4  21   0    0.12    0.22 
   3 -21   0    0.43    0.32 
  -3  21   0    0.15    0.21 
   2 -21   0    1.69    0.33 
   2 -21   0    1.52    0.42 
  -2  21   0    1.40    0.24 
   1 -21   0    0.44    0.35 
   1 -21   0    0.14    0.26 
  -1  21   0    0.29    0.19 
   0 -21   0   -0.22    0.34 
   0 -21   0    0.37    0.28 
   0  21   0   -0.16    0.18 
  -1 -21   0   -0.25    0.36 
  -1 -21   0    0.33    0.31 
   1  21   0   -0.06    0.18 
   1  21   0    0.14    0.25 
  -2 -21   0    1.56    0.33 
  -2 -21   0    0.88    0.39 
   2  21   0    1.66    0.31 
   2  21   0    1.35    0.22 
  -3 -21   0   -0.02    0.28 
  -3 -21   0    0.25    0.41 
   3  21   0    0.07    0.23 
   3  21   0    0.49    0.46 
   3  21   0    0.56    0.19 
  -4 -21   0   -0.37    0.36 
  -4 -21   0    0.25    0.30 
   4  21   0   -0.13    0.22 
   4  21   0    0.21    0.18 
   4  21   0    0.40    0.51 
  -5 -21   0    0.86    0.33 
  -5 -21   0    0.35    0.39 
   5  21   0    0.42    0.29 
   5  21   0    0.49    0.20 
   5  21   0    0.53    0.54 
  -6 -21   0   -0.30    0.30 
  -6 -21   0    0.03    0.38 
   6  21   0    0.15    0.60 
   6  21   0    0.20    0.25 
  -7 -21   0    0.27    0.36 
  -7 -21   0    0.16    0.43 
   7  21   0    0.22    0.27 
   7  21   0    0.96    0.67 
  -8 -21   0    0.33    0.46 
  -8 -21   0   -0.07    0.38 
   8  21   0    2.44    0.89 
   8  21   0    0.02    0.27 
   7 -22   0    0.21    0.35 
  -7  22   0    0.41    0.29 
   6 -22   0    0.22    0.29 
  -6  22   0   -0.32    0.24 
   5 -22   0    0.14    0.30 
  -5  22   0    0.00    0.24 
   4 -22   0   -0.04    0.31 
  -4  22   0    0.14    0.22 
   3 -22   0    0.45    0.30 
  -3  22   0    0.37    0.23 
   2 -22   0   -0.28    0.31 
   2 -22   0    0.67    0.30 
  -2  22   0   -0.17    0.20 
   1 -22   0    0.23    0.36 
   1 -22   0    0.32    0.28 
  -1  22   0    0.24    0.20 
   0 -22   0    3.14    0.49 
   0 -22   0    3.00    0.39 
   0  22   0    3.45    0.29 
  -1 -22   0    0.58    0.39 
  -1 -22   0    0.44    0.30 
   1  22   0    0.75    0.27 
   1  22   0    0.34    0.19 
  -2 -22   0    0.32    0.37 
  -2 -22   0    0.12    0.29 
   2  22   0   -0.10    0.23 
   2  22   0    0.11    0.18 
  -3 -22   0    1.19    0.34 
  -3 -22   0    0.34    0.40 
   3  22   0    0.71    0.22 
   3  22   0    0.57    0.27 
  -4 -22   0   -0.77    0.27 
  -4 -22   0    0.04    0.44 
   4  22   0    0.17    0.24 
   4  22   0    0.56    0.57 
  -5 -22   0    0.21    0.40 
  -5 -22   0    0.55    0.33 
   5  22   0    0.36    0.55 
   5  22   0    0.47    0.26 
  -6 -22   0   -0.03    0.36 
  -6 -22   0    0.08    0.44 
   6  22   0    0.32    0.64 
   6  22   0    0.11    0.26 
  -7 -22   0    0.39    0.42 
  -7 -22   0   -0.12    0.37 
   7  22   0    0.15    0.27 
   7  22   0    0.22    0.65 
   6 -23   0    0.26    0.32 
  -6  23   0   -0.27    0.25 
   5 -23   0    1.75    0.38 
  -5  23   0    2.00    0.31 
   4 -23   0    0.25    0.30 
  -4  23   0    0.15    0.24 
   3 -23   0    2.69    0.39 
  -3  23   0    2.04    0.29 
   2 -23   0    0.69    0.39 
   2 -23   0    1.14    0.33 
  -2  23   0    0.68    0.23 
   1 -23   0    0.17    0.32 
   1 -23   0   -0.12    0.35 
  -1  23   0    0.31    0.22 
   0 -23   0   -0.37    0.38 
   0 -23   0    0.38    0.29 
  -1 -23   0    0.45    0.29 
  -1 -23   0   -0.17    0.37 
  -2 -23   0    0.42    0.41 
  -2 -23   0    0.96    0.36 
   2  23   0    0.82    0.27 
  -3 -23   0    2.66    0.41 
  -3 -23   0    2.37    0.50 
   3  23   0    2.24    0.36 
  -4 -23   0   -0.15    0.40 
  -4 -23   0    0.49    0.33 
   4  23   0    0.46    0.57 
   4  23   0    0.19    0.28 
  -5 -23   0    1.98    0.41 
  -5 -23   0    1.80    0.50 
   5  23   0    2.94    0.74 
   5  23   0    2.45    0.37 
  -6 -23   0   -0.31    0.36 
  -6 -23   0    0.59    0.43 
   6  23   0   -0.24    0.66 
   6  23   0    0.42    0.27 
   5 -24   0    0.06    0.32 
   4 -24   0    1.37    0.36 
   3 -24   0    0.35    0.31 
   2 -24   0    1.18    0.37 
   2 -24   0    1.20    0.42 
   1 -24   0    0.14    0.38 
   1 -24   0    0.38    0.34 
   0 -24   0    2.38    0.52 
   0 -24   0    1.91    0.40 
  -1 -24   0    0.68    0.42 
  -1 -24   0    0.54    0.34 
  -2 -24   0    1.41    0.36 
  -2 -24   0    0.68    0.43 
   2  24   0    1.60    0.32 
  -3 -24   0    0.17    0.40 
  -3 -24   0    0.21    0.32 
   3  24   0   -0.03    0.28 
  -4 -24   0    0.81    0.35 
  -4 -24   0    0.05    0.44 
   4  24   0    0.97    0.33 
  -5 -24   0    0.37    0.48 
  -5 -24   0    0.18    0.35 
   5  24   0   -0.07    0.64 
   5  24   0    0.25    0.27 
   4 -25   0    0.46    0.37 
   3 -25   0   -0.01    0.34 
   2 -25   0    0.40    0.31 
   1 -25   0    0.25    0.39 
   1 -25   0    0.03    0.33 
   0 -25   0    0.14    0.38 
   0 -25   0    0.12    0.34 
  -1 -25   0    0.30    0.31 
  -1 -25   0    0.15    0.43 
  -2 -25   0    0.38    0.41 
  -2 -25   0    0.01    0.34 
   2  25   0    0.62    0.31 
  -3 -25   0    0.19    0.38 
  -3 -25   0   -0.04    0.42 
   3  25   0    0.29    0.28 
   1 -26   0    0.45    0.43 
   1 -26   0    0.46    0.37 
   0 -26   0    4.20    0.48 
   0 -26   0    3.12    0.57 
  -1 -26   0    0.84    0.35 
  -1 -26   0   -0.06    0.45 
  -1 -26   1    0.95    0.37 
  -1 -26   1    0.26    0.52 
   0 -26   1    1.41    0.40 
   0 -26   1    0.16    0.44 
   1 -26   1    1.02    0.36 
   1 -26   1    0.62    0.53 
   3  25  -1    0.01    0.26 
  -3 -25   1   -0.09    0.33 
  -3 -25   1   -0.06    0.42 
   2  25  -1   -0.02    0.28 
  -2 -25   1   -0.61    0.42 
  -2 -25   1    0.60    0.34 
  -1 -25   1    0.32    0.46 
  -1 -25   1    0.34    0.35 
   0 -25   1    0.10    0.31 
   0 -25   1    0.22    0.39 
   1 -25   1    0.89    0.43 
   1 -25   1    1.02    0.35 
   2 -25   1    0.08    0.37 
   2 -25   1    0.80    0.34 
   3 -25   1   -0.01    0.32 
   5  24  -1    0.03    0.26 
  -5 -24   1    0.10    0.38 
  -5 -24   1   -0.21    0.44 
   4  24  -1    1.64    0.36 
  -4 -24   1    1.90    0.52 
  -4 -24   1    1.47    0.37 
   3  24  -1   -0.55    0.26 
  -3 -24   1    0.60    0.33 
  -3 -24   1    0.18    0.44 
   2  24  -1    0.70    0.28 
  -2 -24   1    0.41    0.44 
  -2 -24   1    0.84    0.33 
  -1 -24   1    2.06    0.49 
  -1 -24   1    2.42    0.39 
   0 -24   1    1.66    0.51 
   0 -24   1    1.59    0.36 
   1 -24   1    1.29    0.45 
   1 -24   1    1.21    0.34 
   2 -24   1   -0.31    0.27 
   2 -24   1    0.35    0.40 
   3 -24   1   -0.13    0.32 
   4 -24   1    0.52    0.33 
   5 -24   1   -0.03    0.32 
   6  23  -1    0.37    0.63 
   6  23  -1    0.33    0.26 
  -6 -23   1   -0.13    0.34 
  -6 -23   1   -0.37    0.46 
   5  23  -1    0.20    0.27 
   5  23  -1   -0.03    0.58 
  -5 -23   1   -0.24    0.43 
  -5 -23   1    0.83    0.37 
   4  23  -1    0.35    0.28 
  -4 -23   1    0.37    0.35 
  -4 -23   1    0.26    0.46 
   3  23  -1    0.74    0.28 
  -3 -23   1    0.97    0.45 
  -3 -23   1    0.82    0.36 
   2  23  -1    0.75    0.30 
  -2 -23   1    1.32    0.35 
  -2 -23   1    1.20    0.47 
  -1 -23   1    0.34    0.39 
  -1 -23   1    0.64    0.32 
   0 -23   1    0.05    0.38 
   0 -23   1    0.56    0.31 
   1 -23   1    0.60    0.30 
   1 -23   1    0.64    0.40 
   2 -23   1   -0.08    0.35 
   2 -23   1    0.17    0.32 
   3 -23   1   -0.15    0.36 
   3 -23   1    0.11    0.29 
   4 -23   1    0.16    0.33 
   5 -23   1    0.07    0.31 
   6 -23   1    0.15    0.32 
   7  22  -1    0.88    0.69 
   7  22  -1    0.22    0.28 
  -7 -22   1    0.09    0.45 
  -7 -22   1    0.88    0.38 
   6  22  -1    2.57    0.38 
   6  22  -1    3.26    0.78 
  -6 -22   1    2.39    0.52 
  -6 -22   1    2.36    0.42 
   5  22  -1    0.63    0.59 
   5  22  -1    0.51    0.26 
  -5 -22   1    0.14    0.35 
  -5 -22   1    0.31    0.45 
   4  22  -1    3.31    0.38 
  -4 -22   1    2.39    0.51 
  -4 -22   1    2.54    0.43 
   3  22  -1   -0.11    0.23 
  -3 -22   1   -0.58    0.26 
  -3 -22   1   -0.07    0.38 
   2  22  -1    1.73    0.31 
  -2 -22   1    1.37    0.45 
  -2 -22   1    1.69    0.38 
   1  22  -1    1.42    0.30 
  -1 -22   1    1.17    0.35 
  -1 -22   1    1.00    0.42 
   0  22  -1    1.12    0.23 
   0 -22   1    0.85    0.41 
   0 -22   1    1.40    0.33 
  -1  22  -1    3.36    0.28 
   1 -22   1    2.86    0.38 
   1 -22   1    3.37    0.51 
  -2  22  -1    0.57    0.20 
   2 -22   1    0.40    0.36 
   2 -22   1    0.40    0.30 
  -3  22  -1    1.97    0.26 
   3 -22   1    2.40    0.47 
   3 -22   1    2.39    0.40 
  -4  22  -1    0.08    0.21 
   4 -22   1    0.06    0.28 
  -5  22  -1    0.94    0.27 
   5 -22   1    1.10    0.34 
  -6  22  -1    0.90    0.28 
   6 -22   1    1.10    0.35 
  -7  22  -1    0.83    0.31 
   7 -22   1    1.18    0.40 
   8  21  -1    1.34    0.81 
   8  21  -1    0.19    0.28 
  -8 -21   1    0.09    0.36 
  -8 -21   1   -0.16    0.46 
   7  21  -1    0.35    0.59 
   7  21  -1    0.15    0.26 
  -7 -21   1    0.74    0.47 
  -7 -21   1    1.04    0.36 
   6  21  -1    0.64    0.61 
   6  21  -1    0.29    0.26 
  -6 -21   1    0.53    0.42 
  -6 -21   1   -0.23    0.30 
   5  21  -1    1.24    0.32 
   5  21  -1    0.45    0.50 
  -5 -21   1    1.01    0.34 
  -5 -21   1    0.79    0.42 
   4  21  -1    4.09    0.70 
   4  21  -1    3.49    0.38 
  -4 -21   1    3.86    0.46 
  -4 -21   1    2.73    0.51 
   3  21  -1    0.33    0.17 
   3  21  -1    0.60    0.25 
  -3 -21   1    0.48    0.30 
  -3 -21   1    0.29    0.38 
   2  21  -1   -0.26    0.21 
   2  21  -1   -0.31    0.15 
  -2 -21   1   -0.47    0.35 
  -2 -21   1    0.26    0.28 
   1  21  -1   -0.19    0.23 
   1  21  -1    0.18    0.16 
  -1 -21   1    0.27    0.28 
  -1 -21   1    0.51    0.39 
   0  21  -1    0.00    0.16 
   0 -21   1    0.07    0.40 
   0 -21   1    0.08    0.26 
  -1  21  -1    0.38    0.18 
   1 -21   1   -0.02    0.38 
   1 -21   1    0.61    0.28 
  -2  21  -1    1.22    0.22 
   2 -21   1    0.85    0.38 
   2 -21   1    1.16    0.31 
  -3  21  -1   -0.36    0.18 
   3 -21   1   -0.01    0.32 
   3 -21   1   -0.05    0.27 
  -4  21  -1    0.64    0.23 
   4 -21   1    0.72    0.31 
  -5  21  -1   -0.23    0.21 
   5 -21   1    0.16    0.29 
  -6  21  -1    0.56    0.26 
   6 -21   1    0.43    0.30 
  -7  21  -1   -0.39    0.24 
   7 -21   1    0.08    0.30 
  -8  21  -1    0.60    0.32 
   8 -21   1    1.10    0.37 
   8  20  -1    0.26    0.70 
   8  20  -1    0.47    0.30 
  -8 -20   1    0.22    0.38 
  -8 -20   1    0.69    0.46 
   7  20  -1    0.37    0.26 
   7  20  -1    0.83    0.62 
  -7 -20   1    0.21    0.39 
  -7 -20   1    0.25    0.34 
   6  20  -1   -0.36    0.50 
   6  20  -1   -0.01    0.26 
  -6 -20   1   -0.40    0.38 
  -6 -20   1    0.41    0.36 
   5  20  -1    0.59    0.26 
   5  20  -1    0.92    0.59 
   5  20  -1    0.69    0.18 
  -5 -20   1    0.58    0.41 
  -5 -20   1    0.89    0.34 
   4  20  -1    0.16    0.24 
   4  20  -1   -0.02    0.15 
   4  20  -1    0.87    0.48 
  -4 -20   1   -0.25    0.39 
  -4 -20   1   -0.10    0.27 
   3  20  -1    0.20    0.16 
   3  20  -1    0.53    0.23 
  -3 -20   1   -0.29    0.36 
  -3 -20   1    0.01    0.27 
   2  20  -1    0.43    0.26 
   2  20  -1    0.39    0.17 
  -2 -20   1   -0.13    0.37 
  -2 -20   1    0.81    0.29 
   1  20  -1    3.63    0.36 
   1  20  -1    3.44    0.26 
  -1 -20   1    3.65    0.39 
  -1 -20   1    2.45    0.53 
   0  20  -1    6.56    0.38 
   0 -20   1    7.22    0.55 
   0 -20   1    7.22    0.67 
  -1  20  -1    0.39    0.18 
   1 -20   1    0.09    0.28 
   1 -20   1    0.00    0.41 
  -2  20  -1    0.25    0.20 
   2 -20   1    0.45    0.28 
   2 -20   1    0.00    0.33 
  -3  20  -1    0.30    0.21 
   3 -20   1   -0.04    0.32 
   3 -20   1    0.39    0.28 
  -4  20  -1    0.48    0.22 
   4 -20   1    0.99    0.31 
  -5  20  -1    0.23    0.23 
   5 -20   1   -0.33    0.26 
  -6  20  -1    0.84    0.27 
   6 -20   1    1.06    0.32 
  -7  20  -1    1.73    0.32 
   7 -20   1    1.23    0.34 
  -8  20  -1   -0.08    0.25 
   8 -20   1   -0.42    0.31 
   9  19  -1   -0.16    0.26 
   9  19  -1    0.52    0.75 
  -9 -19   1   -0.61    0.31 
  -9 -19   1    0.49    0.43 
   8  19  -1    0.43    0.66 
   8  19  -1    0.25    0.27 
  -8 -19   1   -0.20    0.32 
  -8 -19   1    0.29    0.41 
   7  19  -1   -0.05    0.64 
   7  19  -1    0.23    0.24 
  -7 -19   1    0.13    0.32 
  -7 -19   1    0.01    0.36 
   6  19  -1    1.74    0.31 
   6  19  -1    2.07    0.66 
  -6 -19   1    1.68    0.37 
  -6 -19   1    2.13    0.49 
   5  19  -1    0.15    0.54 
   5  19  -1    0.36    0.24 
  -5 -19   1    0.47    0.30 
  -5 -19   1    0.17    0.36 
   4  19  -1   -0.23    0.23 
   4  19  -1   -0.05    0.15 
   4  19  -1    0.26    0.53 
  -4 -19   1   -0.29    0.27 
  -4 -19   1   -0.56    0.38 
   3  19  -1    1.34    0.28 
   3  19  -1    1.14    0.19 
   3  19  -1    1.47    0.56 
  -3 -19   1    1.08    0.43 
  -3 -19   1    1.11    0.31 
   2  19  -1   -0.40    0.20 
   2  19  -1    0.08    0.15 
  -2 -19   1    0.47    0.29 
  -2 -19   1    0.58    0.40 
   1  19  -1    1.12    0.25 
   1  19  -1    1.27    0.19 
  -1 -19   1    1.65    0.31 
  -1 -19   1    1.42    0.39 
   0  19  -1    7.50    0.38 
   0 -19   1    7.92    0.55 
   0 -19   1    7.48    0.67 
  -1  19  -1    0.17    0.17 
   1 -19   1   -0.32    0.30 
   1 -19   1    0.04    0.24 
  -2  19  -1    1.04    0.21 
   2 -19   1    0.93    0.28 
   2 -19   1    0.62    0.35 
  -3  19  -1    0.17    0.21 
   3 -19   1    0.30    0.26 
   3 -19   1    0.62    0.36 
  -4  19  -1    0.09    0.22 
   4 -19   1    0.18    0.27 
  -5  19  -1   -0.18    0.21 
   5 -19   1    0.10    0.27 
  -6  19  -1    0.61    0.25 
   6 -19   1    0.28    0.29 
  -7  19  -1    0.18    0.24 
   7 -19   1    0.05    0.28 
  -8  19  -1    0.46    0.27 
   8 -19   1    0.33    0.31 
  -9  19  -1   -0.24    0.28 
   9 -19   1   -0.28    0.28 
  10  18  -1    1.88    0.39 
  10  18  -1    4.38    1.13 
 -10 -18   1    2.25    0.51 
 -10 -18   1    1.98    0.47 
   9  18  -1    1.09    0.73 
   9  18  -1    0.57    0.28 
  -9 -18   1    0.97    0.37 
  -9 -18   1    0.66    0.41 
   8  18  -1    1.39    0.68 
   8  18  -1    0.98    0.31 
  -8 -18   1    1.00    0.40 
  -8 -18   1    1.22    0.40 
   7  18  -1    1.54    0.31 
   7  18  -1    2.35    0.76 
  -7 -18   1    1.73    0.43 
  -7 -18   1    0.81    0.34 
   6  18  -1    3.39    0.37 
   6  18  -1    3.26    0.75 
  -6 -18   1    3.39    0.52 
  -6 -18   1    2.81    0.42 
   5  18  -1    0.10    0.56 
   5  18  -1    1.07    0.27 
  -5 -18   1    1.35    0.44 
  -5 -18   1    0.90    0.35 
   4  18  -1    4.69    0.39 
   4  18  -1    4.05    0.31 
   4  18  -1    4.99    0.69 
  -4 -18   1    3.57    0.50 
  -4 -18   1    4.60    0.42 
   3  18  -1    5.81    0.33 
   3  18  -1    7.74    0.84 
   3  18  -1    5.43    0.42 
  -3 -18   1    6.62    0.62 
  -3 -18   1    5.47    0.44 
   2  18  -1    4.32    0.37 
   2  18  -1    4.52    0.30 
  -2 -18   1    4.45    0.51 
  -2 -18   1    4.50    0.40 
   1  18  -1    1.41    0.19 
   1  18  -1    1.36    0.26 
  -1 -18   1    1.13    0.28 
  -1 -18   1    1.41    0.40 
   0  18  -1    7.52    0.37 
   0 -18   1    8.16    0.50 
   0 -18   1    8.14    0.66 
  -1  18  -1   10.65    0.45 
   1 -18   1   10.68    0.57 
   1 -18   1   10.89    0.72 
  -2  18  -1    1.49    0.21 
   2 -18   1    1.11    0.28 
   2 -18   1    1.36    0.36 
  -3  18  -1    7.18    0.41 
   3 -18   1    7.04    0.53 
   3 -18   1    7.21    0.45 
   3 -18   1    7.27    0.64 
  -4  18  -1    1.41    0.25 
   4 -18   1    2.03    0.37 
   4 -18   1    1.43    0.30 
  -5  18  -1   17.28    0.72 
   5 -18   1   18.44    0.81 
  -6  18  -1    1.70    0.30 
   6 -18   1    1.15    0.31 
  -7  18  -1    0.16    0.24 
   7 -18   1   -0.09    0.30 
  -8  18  -1    2.25    0.35 
   8 -18   1    2.42    0.38 
  -9  18  -1    0.09    0.28 
   9 -18   1    0.09    0.30 
  10  17  -1    2.10    0.83 
  10  17  -1    0.78    0.30 
 -10 -17   1    1.56    0.40 
 -10 -17   1    1.14    0.44 
   9  17  -1    3.22    0.41 
   9  17  -1    3.44    0.85 
  -9 -17   1    2.75    0.44 
  -9 -17   1    2.50    0.47 
   8  17  -1    2.85    0.72 
   8  17  -1    2.43    0.34 
  -8 -17   1    1.68    0.38 
  -8 -17   1    2.40    0.46 
   7  17  -1    3.04    0.36 
   7  17  -1    3.58    0.80 
  -7 -17   1    2.31    0.41 
  -7 -17   1    2.17    0.43 
   6  17  -1    0.33    0.24 
   6  17  -1    0.04    0.60 
  -6 -17   1    0.11    0.38 
  -6 -17   1    0.10    0.29 
   5  17  -1    1.83    0.55 
   5  17  -1    1.55    0.28 
  -5 -17   1    1.71    0.42 
  -5 -17   1    1.90    0.33 
   4  17  -1    2.76    0.54 
   4  17  -1    2.65    0.31 
  -4 -17   1    3.71    0.40 
  -4 -17   1    2.52    0.43 
   3  17  -1   12.40    0.47 
   3  17  -1   12.19    0.57 
   3  17  -1   13.00    0.95 
  -3 -17   1   13.22    0.77 
  -3 -17   1   11.28    0.60 
   2  17  -1    0.06    0.14 
   2  17  -1   -0.24    0.35 
   2  17  -1    0.31    0.19 
  -2 -17   1   -0.26    0.22 
   1  17  -1   -0.03    0.19 
   1  17  -1    0.14    0.14 
  -1 -17   1   -0.02    0.23 
   0  17  -1    1.29    0.24 
   0  17  -1    1.24    0.18 
   0 -17   1    0.85    0.25 
  -1  17  -1    0.48    0.16 
   1 -17   1    0.65    0.24 
  -2  17  -1    1.58    0.21 
   2 -17   1    1.46    0.27 
   2 -17   1    1.84    0.36 
   2 -17   1    1.37    0.18 
  -3  17  -1    4.20    0.31 
   3 -17   1    4.68    0.46 
   3 -17   1    5.23    0.43 
   3 -17   1    5.09    0.34 
  -4  17  -1    0.10    0.19 
   4 -17   1    0.00    0.29 
   4 -17   1    0.15    0.27 
  -5  17  -1    0.29    0.22 
   5 -17   1    0.43    0.27 
  -6  17  -1   -0.06    0.23 
   6 -17   1    0.11    0.25 
  -7  17  -1   -0.28    0.22 
   7 -17   1   -0.78    0.23 
  -8  17  -1    0.01    0.25 
   8 -17   1   -0.05    0.28 
  -9  17  -1   -0.27    0.26 
   9 -17   1    0.18    0.30 
 -10  17  -1    0.25    0.30 
  10 -17   1    0.24    0.32 
  10  16  -1    1.54    0.77 
  10  16  -1    0.32    0.27 
 -10 -16   1    0.06    0.33 
 -10 -16   1   -0.17    0.35 
   9  16  -1    2.12    0.73 
   9  16  -1    1.65    0.32 
  -9 -16   1    1.58    0.40 
  -9 -16   1    0.98    0.35 
   8  16  -1    0.10    0.24 
   8  16  -1    0.74    0.62 
  -8 -16   1   -0.54    0.33 
  -8 -16   1   -0.01    0.30 
   7  16  -1    0.78    0.67 
   7  16  -1   -0.01    0.22 
  -7 -16   1    0.39    0.36 
  -7 -16   1    0.37    0.30 
   6  16  -1    3.51    0.74 
   6  16  -1    1.69    0.29 
  -6 -16   1    1.33    0.32 
  -6 -16   1    1.34    0.41 
   5  16  -1    0.59    0.46 
   5  16  -1    0.04    0.22 
  -5 -16   1    0.40    0.27 
  -5 -16   1   -0.39    0.31 
   4  16  -1    2.29    0.29 
   4  16  -1    2.01    0.50 
  -4 -16   1    1.84    0.39 
  -4 -16   1    2.85    0.34 
   3  16  -1    9.33    0.49 
   3  16  -1    8.92    0.41 
   3  16  -1   12.92    0.91 
  -3 -16   1   10.40    0.54 
   2  16  -1    1.44    0.23 
   2  16  -1    1.67    0.44 
   2  16  -1    1.47    0.17 
  -2 -16   1    1.75    0.37 
  -2 -16   1    1.20    0.25 
   1  16  -1    0.50    0.13 
   1  16  -1    0.37    0.20 
  -1 -16   1    0.31    0.28 
  -1 -16   1    0.62    0.22 
   0  16  -1   18.85    0.70 
   0  16  -1   18.62    0.61 
   0 -16   1   19.43    0.87 
   0 -16   1   18.34    0.72 
  -1  16  -1   -0.05    0.13 
   1 -16   1    0.04    0.26 
   1 -16   1    0.02    0.22 
  -2  16  -1    2.34    0.23 
   2 -16   1    2.45    0.21 
   2 -16   1    2.64    0.30 
   2 -16   1    2.46    0.36 
  -3  16  -1    0.94    0.21 
   3 -16   1    1.17    0.35 
   3 -16   1    1.00    0.25 
   3 -16   1    1.52    0.21 
  -4  16  -1    5.87    0.40 
   4 -16   1    6.70    0.47 
   4 -16   1    7.94    0.59 
  -5  16  -1    0.56    0.21 
   5 -16   1    0.60    0.26 
  -6  16  -1    0.63    0.27 
   6 -16   1    0.24    0.26 
  -7  16  -1    1.46    0.28 
   7 -16   1    0.81    0.29 
  -8  16  -1    6.76    0.52 
   8 -16   1    5.61    0.49 
  -9  16  -1    0.30    0.29 
   9 -16   1    0.62    0.30 
 -10  16  -1    2.68    0.39 
  10 -16   1    2.52    0.41 
  10 -16   1    2.94    0.46 
  11  15  -1    0.24    0.28 
  11  15  -1    0.54    0.76 
 -11 -15   1   -0.40    0.37 
  10  15  -1   -0.11    0.24 
  10  15  -1    1.07    0.72 
 -10 -15   1   -0.24    0.34 
   9  15  -1    0.05    0.25 
   9  15  -1    0.30    0.60 
  -9 -15   1   -0.20    0.33 
  -9 -15   1    0.11    0.31 
   8  15  -1   -0.22    0.21 
   8  15  -1    0.28    0.59 
  -8 -15   1   -0.16    0.34 
  -8 -15   1    0.13    0.29 
   7  15  -1    2.12    0.76 
   7  15  -1    0.42    0.24 
  -7 -15   1    0.23    0.29 
  -7 -15   1    0.19    0.39 
   6  15  -1    1.12    0.55 
   6  15  -1    0.79    0.25 
  -6 -15   1    0.60    0.28 
  -6 -15   1    0.68    0.32 
   5  15  -1    0.55    0.46 
   5  15  -1    0.42    0.21 
  -5 -15   1    0.46    0.29 
  -5 -15   1    0.00    0.28 
   4  15  -1    1.33    0.24 
  -4 -15   1    1.71    0.31 
   3  15  -1    5.20    0.58 
   3  15  -1    4.76    0.35 
  -3 -15   1    4.54    0.37 
  -3 -15   1    4.08    0.43 
   2  15  -1    1.52    0.16 
   2  15  -1    1.36    0.21 
   2  15  -1    1.76    0.39 
  -2 -15   1    1.40    0.24 
  -2 -15   1    1.76    0.33 
   1  15  -1    0.69    0.19 
   1  15  -1    0.54    0.13 
  -1 -15   1    0.76    0.21 
  -1 -15   1    0.95    0.28 
   0  15  -1    1.12    0.20 
   0  15  -1    0.68    0.13 
   0 -15   1    0.95    0.31 
   0 -15   1    0.56    0.21 
  -1  15  -1    0.13    0.12 
   1 -15   1    0.28    0.20 
   1 -15   1    0.36    0.25 
  -2  15  -1    0.02    0.14 
   2 -15   1   -0.06    0.18 
   2 -15   1    0.05    0.23 
   2 -15   1    0.11    0.13 
  -3  15  -1    1.22    0.19 
   3 -15   1    1.38    0.25 
   3 -15   1    1.21    0.30 
   3 -15   1    1.22    0.19 
  -4  15  -1    3.14    0.30 
   4 -15   1    2.80    0.27 
   4 -15   1    2.95    0.34 
   4 -15   1    3.25    0.37 
  -5  15  -1    0.72    0.21 
   5 -15   1    0.45    0.24 
  -6  15  -1    2.11    0.27 
   6 -15   1    1.78    0.31 
  -7  15  -1   -0.03    0.24 
   7 -15   1    0.03    0.27 
  -8  15  -1    0.19    0.23 
   8 -15   1    0.30    0.27 
  -9  15  -1    0.06    0.24 
   9 -15   1    0.08    0.30 
 -10  15  -1    0.95    0.32 
  10 -15   1    1.30    0.37 
  10 -15   1    0.84    0.35 
 -11  15  -1    0.18    0.33 
  11 -15   1    0.09    0.30 
  11  14  -1    2.18    0.81 
  11  14  -1    0.60    0.31 
 -11 -14   1    0.22    0.35 
  10  14  -1    5.50    0.89 
  10  14  -1    5.22    0.48 
 -10 -14   1    5.02    0.52 
   9  14  -1   -0.06    0.24 
   9  14  -1    1.21    0.62 
  -9 -14   1    0.23    0.33 
   8  14  -1    3.56    0.37 
   8  14  -1    3.56    0.71 
  -8 -14   1    3.17    0.43 
  -8 -14   1    3.62    0.40 
   7  14  -1    7.41    0.48 
   7  14  -1    8.08    0.87 
  -7 -14   1    7.96    0.52 
  -7 -14   1    6.95    0.62 
   6  14  -1    0.74    0.21 
   6  14  -1    1.74    0.55 
   6  14  -1    0.85    0.25 
  -6 -14   1    0.82    0.31 
  -6 -14   1    0.84    0.27 
   5  14  -1    8.48    0.48 
  -5 -14   1   10.32    0.58 
  -5 -14   1   12.36    0.69 
   4  14  -1   13.73    0.57 
   4  14  -1   13.72    0.93 
  -4 -14   1   13.73    0.60 
  -4 -14   1   14.01    0.72 
   3  14  -1    6.47    0.38 
   3  14  -1    6.73    0.68 
  -3 -14   1    6.62    0.50 
  -3 -14   1    6.87    0.41 
   2  14  -1   19.24    0.69 
   2  14  -1   20.42    0.98 
   2  14  -1   19.65    0.62 
  -2 -14   1   19.40    0.83 
  -2 -14   1   19.95    0.72 
   1  14  -1    0.03    0.10 
   1  14  -1    0.10    0.15 
  -1 -14   1   -0.22    0.21 
  -1 -14   1   -0.11    0.18 
   0  14  -1   18.49    0.60 
   0  14  -1   19.42    0.69 
   0 -14   1   18.41    0.69 
   0 -14   1   19.40    0.81 
  -1  14  -1    3.86    0.24 
   1 -14   1    3.70    0.40 
   1 -14   1    3.19    0.29 
  -2  14  -1   13.89    0.51 
   2 -14   1   13.77    0.70 
   2 -14   1   14.19    0.58 
   2 -14   1   14.44    0.50 
  -3  14  -1   17.75    0.62 
   3 -14   1   17.55    0.61 
   3 -14   1   16.95    0.67 
   3 -14   1   18.00    0.77 
  -4  14  -1   11.18    0.49 
   4 -14   1   11.60    0.53 
   4 -14   1   12.03    0.60 
   4 -14   1   10.36    0.46 
  -5  14  -1    1.34    0.26 
   5 -14   1    1.71    0.28 
  -6  14  -1    4.05    0.35 
   6 -14   1    4.61    0.41 
  -7  14  -1    0.32    0.24 
   7 -14   1    0.36    0.26 
  -8  14  -1    2.78    0.36 
   8 -14   1    3.30    0.40 
  -9  14  -1    3.84    0.41 
   9 -14   1    3.35    0.40 
 -10  14  -1    2.27    0.39 
  10 -14   1    1.95    0.41 
  10 -14   1    3.16    0.41 
 -11  14  -1    0.56    0.31 
  11 -14   1    0.61    0.34 
  12  13  -1    0.31    0.29 
  11  13  -1    0.48    0.30 
  11  13  -1    0.63    0.67 
 -11 -13   1    0.72    0.35 
  10  13  -1    1.04    0.63 
  10  13  -1    0.56    0.30 
 -10 -13   1    0.11    0.32 
   9  13  -1    0.16    0.24 
   9  13  -1   -0.09    0.53 
  -9 -13   1   -0.44    0.28 
   8  13  -1    9.05    0.54 
   8  13  -1   12.55    1.13 
  -8 -13   1    9.98    0.71 
   7  13  -1    0.54    0.22 
   7  13  -1    1.26    0.54 
  -7 -13   1    0.26    0.25 
  -7 -13   1    0.89    0.33 
   6  13  -1    5.24    0.38 
   6  13  -1    4.48    0.31 
  -6 -13   1    5.21    0.48 
  -6 -13   1    4.68    0.39 
   5  13  -1   10.78    0.43 
   5  13  -1    9.72    0.79 
   5  13  -1    9.64    0.48 
  -5 -13   1   10.44    0.62 
  -5 -13   1   10.43    0.53 
   4  13  -1    1.99    0.24 
   4  13  -1    2.64    0.47 
  -4 -13   1    2.45    0.28 
  -4 -13   1    2.08    0.30 
   3  13  -1    1.90    0.23 
   3  13  -1    1.77    0.41 
  -3 -13   1    1.59    0.28 
  -3 -13   1    1.61    0.24 
   2  13  -1    0.81    0.12 
   2  13  -1    1.04    0.32 
   2  13  -1    0.89    0.18 
  -2 -13   1    0.77    0.18 
  -2 -13   1    0.57    0.24 
  -2 -13   1    0.90    0.19 
   1  13  -1    0.15    0.14 
   1  13  -1    0.06    0.10 
   1  13  -1    0.16    0.24 
  -1 -13   1    0.11    0.21 
  -1 -13   1   -0.29    0.12 
  -1 -13   1   -0.01    0.16 
   0  13  -1   10.04    0.38 
   0  13  -1   10.50    0.46 
   0 -13   1    9.98    0.46 
   0 -13   1   10.73    0.60 
   0 -13   1   10.87    0.44 
  -1  13  -1    6.19    0.28 
   1 -13   1    5.69    0.52 
   1 -13   1    5.77    0.35 
   1 -13   1    5.59    0.32 
   1 -13   1    5.52    0.27 
   1 -13   1    6.37    0.47 
  -2  13  -1    8.78    0.37 
   2 -13   1    8.82    0.36 
   2 -13   1    9.14    0.44 
   2 -13   1    8.66    0.57 
   2 -13   1    8.35    0.52 
   2 -13   1    8.73    0.40 
  -3  13  -1    0.87    0.16 
   3 -13   1    0.98    0.26 
   3 -13   1    0.70    0.20 
   3 -13   1    0.72    0.15 
   3 -13   1    0.68    0.23 
  -4  13  -1    0.90    0.18 
   4 -13   1    0.77    0.23 
   4 -13   1    0.65    0.21 
   4 -13   1    0.66    0.16 
  -5  13  -1    0.68    0.20 
   5 -13   1    0.62    0.21 
  -6  13  -1   -0.33    0.17 
   6 -13   1   -0.31    0.20 
  -7  13  -1    1.07    0.26 
   7 -13   1    0.85    0.26 
  -8  13  -1   -0.35    0.25 
   8 -13   1    0.13    0.25 
  -9  13  -1    2.71    0.35 
   9 -13   1    2.29    0.37 
   9 -13   1    2.71    0.41 
 -10  13  -1    0.28    0.28 
  10 -13   1    0.43    0.31 
  10 -13   1    0.34    0.31 
 -11  13  -1    0.51    0.33 
  11 -13   1    0.53    0.30 
  11 -13   1    0.66    0.35 
  12  12  -1    0.00    0.26 
  12  12  -1    1.25    0.73 
  11  12  -1    0.55    0.28 
  11  12  -1    1.09    0.63 
 -11 -12   1   -0.08    0.32 
  10  12  -1    0.43    0.57 
  10  12  -1    0.39    0.25 
 -10 -12   1    0.15    0.30 
   9  12  -1    0.39    0.24 
   9  12  -1    0.95    0.57 
  -9 -12   1    0.03    0.29 
   8  12  -1    0.56    0.24 
   8  12  -1    1.53    0.55 
  -8 -12   1    0.74    0.28 
   7  12  -1    0.19    0.41 
   7  12  -1   -0.11    0.21 
  -7 -12   1    0.17    0.25 
   6  12  -1    0.75    0.17 
   6  12  -1    0.19    0.19 
  -6 -12   1    0.51    0.24 
  -6 -12   1    0.59    0.27 
   5  12  -1    5.60    0.29 
   5  12  -1    5.62    0.61 
   5  12  -1    5.03    0.34 
  -5 -12   1    5.18    0.43 
  -5 -12   1    4.64    0.37 
   4  12  -1    3.62    0.28 
   4  12  -1    3.52    0.47 
  -4 -12   1    3.81    0.32 
  -4 -12   1    3.69    0.35 
   3  12  -1   26.12    1.13 
   3  12  -1   27.31    0.87 
  -3 -12   1   26.75    0.86 
  -3 -12   1   27.68    0.88 
  -3 -12   1   27.08    0.96 
   2  12  -1   23.98    0.79 
   2  12  -1   25.72    0.92 
   2  12  -1   23.63    1.00 
  -2 -12   1   22.92    0.79 
  -2 -12   1   24.42    0.79 
  -2 -12   1   23.58    0.90 
   1  12  -1    0.01    0.09 
   1  12  -1   -0.03    0.26 
   1  12  -1    0.00    0.12 
   1  12  -1   -0.13    0.12 
   1  12  -1   -0.19    0.14 
  -1 -12   1   -0.17    0.21 
  -1 -12   1   -0.17    0.14 
  -1 -12   1   -0.31    0.26 
  -1 -12   1   -0.07    0.12 
   0  12  -1    2.94    0.24 
   0  12  -1    2.48    0.27 
   0  12  -1    3.31    0.25 
   0  12  -1    2.97    0.20 
   0 -12   1    3.14    0.24 
   0 -12   1    2.39    0.33 
   0 -12   1    2.55    0.42 
   0 -12   1    2.80    0.26 
  -1  12  -1    0.75    0.20 
  -1  12  -1    0.65    0.16 
  -1  12  -1    0.55    0.12 
   1 -12   1    0.67    0.12 
   1 -12   1    0.74    0.28 
   1 -12   1    0.85    0.16 
   1 -12   1    0.53    0.19 
   1 -12   1    0.07    0.23 
  -2  12  -1    1.89    0.17 
  -2  12  -1    1.86    0.25 
  -2  12  -1    1.60    0.21 
   2 -12   1    1.67    0.20 
   2 -12   1    1.60    0.28 
   2 -12   1    1.38    0.26 
   2 -12   1    1.78    0.24 
   2 -12   1    1.88    0.17 
  -3  12  -1    0.65    0.20 
  -3  12  -1    0.64    0.15 
   3 -12   1    0.29    0.16 
   3 -12   1    0.58    0.14 
   3 -12   1    0.35    0.22 
   3 -12   1    0.54    0.18 
  -4  12  -1   18.77    0.65 
  -4  12  -1   18.15    0.73 
   4 -12   1   20.66    0.77 
   4 -12   1   18.15    0.68 
   4 -12   1   17.60    0.63 
  -5  12  -1   -0.11    0.14 
   5 -12   1   -0.27    0.19 
  -6  12  -1    2.06    0.26 
   6 -12   1    2.50    0.29 
  -7  12  -1   -0.11    0.20 
   7 -12   1   -0.61    0.20 
  -8  12  -1    0.11    0.23 
   8 -12   1    0.01    0.24 
  -9  12  -1    7.31    0.56 
   9 -12   1    6.64    0.51 
   9 -12   1    6.90    0.62 
 -10  12  -1    2.41    0.36 
  10 -12   1    2.19    0.40 
  10 -12   1    1.75    0.34 
 -11  12  -1   -0.15    0.28 
  11 -12   1    0.45    0.35 
  11 -12   1    0.23    0.28 
 -12  12  -1   -0.46    0.29 
  12 -12   1   -0.15    0.29 
  12  11  -1   -0.03    0.29 
  12  11  -1    0.37    0.63 
  11  11  -1    0.30    0.27 
  11  11  -1    0.06    0.53 
 -11 -11   1    0.47    0.29 
  10  11  -1    1.93    0.61 
  10  11  -1    0.77    0.29 
 -10 -11   1    0.37    0.29 
   9  11  -1    2.01    0.61 
   9  11  -1    0.18    0.23 
  -9 -11   1    0.47    0.28 
   8  11  -1    0.53    0.24 
   8  11  -1    1.23    0.51 
  -8 -11   1    0.77    0.28 
   7  11  -1    2.91    0.30 
  -7 -11   1    2.17    0.35 
   6  11  -1    0.29    0.38 
   6  11  -1    0.01    0.13 
   6  11  -1   -0.06    0.15 
  -6 -11   1    0.02    0.21 
   5  11  -1   -0.01    0.33 
   5  11  -1    0.05    0.11 
   5  11  -1    0.16    0.15 
  -5 -11   1    0.50    0.21 
  -5 -11   1   -0.10    0.19 
   4  11  -1    0.45    0.15 
   4  11  -1    0.11    0.16 
   4  11  -1    0.13    0.28 
  -4 -11   1    0.08    0.15 
  -4 -11   1    0.26    0.18 
  -4 -11   1    0.30    0.20 
   3  11  -1   18.97    0.65 
   3  11  -1   18.50    0.92 
   3  11  -1   18.01    0.68 
  -3 -11   1   20.74    0.98 
  -3 -11   1   19.49    0.67 
  -3 -11   1   19.14    0.74 
  -3 -11   1   18.60    0.65 
   2  11  -1    2.06    0.21 
   2  11  -1    2.31    0.38 
   2  11  -1    2.10    0.24 
  -2 -11   1    1.54    0.37 
  -2 -11   1    1.77    0.26 
  -2 -11   1    1.98    0.20 
  -2 -11   1    1.88    0.22 
   1  11  -1    3.13    0.24 
   1  11  -1    3.28    0.40 
   1  11  -1    3.29    0.28 
   1  11  -1    3.18    0.24 
   1  11  -1    3.41    0.19 
  -1 -11   1    3.03    0.24 
  -1 -11   1    3.44    0.27 
  -1 -11   1    2.56    0.37 
  -1 -11   1    3.01    0.31 
   0  11  -1    9.51    0.45 
   0  11  -1    9.22    0.33 
   0  11  -1    8.78    0.38 
   0  11  -1    9.37    0.39 
   0 -11   1    8.51    0.39 
   0 -11   1    7.75    0.57 
   0 -11   1    8.52    0.49 
   0 -11   1    8.36    0.39 
  -1  11  -1   -0.02    0.13 
  -1  11  -1    0.20    0.10 
  -1  11  -1    0.12    0.17 
   1 -11   1    0.06    0.21 
   1 -11   1   -0.14    0.14 
   1 -11   1   -0.18    0.19 
   1 -11   1    0.18    0.10 
   1 -11   1   -0.15    0.13 
  -2  11  -1    1.21    0.16 
  -2  11  -1    1.14    0.18 
  -2  11  -1    1.05    0.22 
   2 -11   1    0.89    0.17 
   2 -11   1    1.07    0.14 
   2 -11   1    0.68    0.23 
   2 -11   1    0.97    0.25 
   2 -11   1    0.99    0.19 
  -3  11  -1   28.43    0.90 
  -3  11  -1   28.73    0.87 
  -3  11  -1   28.61    0.95 
   3 -11   1   30.19    0.90 
   3 -11   1   28.43    1.00 
   3 -11   1   28.99    0.91 
   3 -11   1   28.01    0.86 
  -4  11  -1    4.49    0.30 
  -4  11  -1    4.41    0.33 
   4 -11   1    4.03    0.31 
   4 -11   1    4.55    0.35 
   4 -11   1    3.50    0.27 
  -5  11  -1    1.57    0.20 
  -5  11  -1    1.61    0.24 
   5 -11   1    1.47    0.21 
   5 -11   1    1.20    0.22 
  -6  11  -1    2.84    0.27 
  -6  11  -1    3.00    0.29 
   6 -11   1    3.21    0.30 
  -7  11  -1    1.22    0.24 
  -7  11  -1    0.86    0.23 
   7 -11   1    0.62    0.26 
  -8  11  -1   -0.01    0.22 
   8 -11   1   -0.08    0.23 
  -9  11  -1    0.01    0.24 
   9 -11   1   -0.03    0.27 
   9 -11   1   -0.01    0.24 
 -10  11  -1    0.09    0.28 
  10 -11   1    0.66    0.31 
  10 -11   1   -0.08    0.25 
 -11  11  -1    0.37    0.32 
  11 -11   1    0.24    0.31 
  11 -11   1    0.53    0.34 
 -12  11  -1    0.46    0.34 
  12 -11   1   -0.01    0.28 
  12  10  -1    4.47    0.78 
  12  10  -1    3.38    0.41 
  11  10  -1    2.01    0.60 
  11  10  -1    0.98    0.29 
 -11 -10   1    1.27    0.32 
  10  10  -1    5.44    0.76 
  10  10  -1    5.01    0.44 
 -10 -10   1    4.65    0.42 
   9  10  -1    5.31    0.44 
   9  10  -1    6.39    0.75 
  -9 -10   1    5.84    0.52 
   8  10  -1    0.53    0.22 
   8  10  -1    0.88    0.44 
  -8 -10   1    1.48    0.28 
   7  10  -1    3.34    0.31 
  -7 -10   1    2.47    0.30 
   6  10  -1    0.44    0.34 
   6  10  -1    0.79    0.16 
   6  10  -1    0.31    0.15 
   6  10  -1    0.34    0.17 
  -6 -10   1    0.35    0.21 
   5  10  -1    1.88    0.38 
   5  10  -1    2.75    0.22 
   5  10  -1    2.43    0.24 
   5  10  -1    2.24    0.23 
  -5 -10   1    2.63    0.27 
   4  10  -1   14.24    0.83 
   4  10  -1   15.31    0.56 
   4  10  -1   15.43    0.59 
  -4 -10   1   15.94    0.59 
  -4 -10   1   18.78    0.92 
  -4 -10   1   15.69    0.57 
  -4 -10   1   16.27    0.64 
   3  10  -1   30.96    0.93 
   3  10  -1   28.27    1.16 
   3  10  -1   31.10    0.98 
  -3 -10   1   30.32    0.93 
  -3 -10   1   30.55    1.11 
  -3 -10   1   31.45    0.94 
  -3 -10   1   30.27    1.00 
   2  10  -1   16.92    0.84 
   2  10  -1   17.52    0.64 
   2  10  -1   18.03    0.59 
  -2 -10   1   17.56    0.70 
  -2 -10   1   17.22    0.60 
  -2 -10   1   17.07    0.81 
  -2 -10   1   18.35    0.60 
   1  10  -1    0.93    0.31 
   1  10  -1    0.11    0.14 
   1  10  -1    0.07    0.10 
   1  10  -1   -0.06    0.18 
   1  10  -1   -0.02    0.12 
  -1 -10   1   -0.39    0.18 
  -1 -10   1    0.02    0.13 
  -1 -10   1   -0.16    0.13 
   0  10  -1    8.63    0.31 
   0  10  -1    7.87    0.37 
   0  10  -1    8.60    0.36 
   0  10  -1    8.30    0.43 
   0 -10   1    6.92    0.51 
   0 -10   1    8.19    0.36 
   0 -10   1    7.72    0.36 
   0 -10   1    7.96    0.46 
  -1  10  -1   35.93    0.99 
  -1  10  -1   35.61    1.10 
  -1  10  -1   36.76    1.04 
   1 -10   1   34.31    0.98 
   1 -10   1   34.69    1.04 
   1 -10   1   33.81    1.02 
   1 -10   1   35.36    1.20 
   1 -10   1   34.68    1.14 
  -2  10  -1   15.09    0.50 
  -2  10  -1   15.38    0.53 
  -2  10  -1   15.08    0.59 
   2 -10   1   14.96    0.49 
   2 -10   1   13.90    0.63 
   2 -10   1   15.10    0.53 
   2 -10   1   14.58    0.54 
  -3  10  -1   20.03    0.67 
  -3  10  -1   19.67    0.72 
  -3  10  -1   20.93    0.65 
   3 -10   1   18.99    0.67 
   3 -10   1   21.24    0.76 
   3 -10   1   19.40    0.64 
  -4  10  -1   37.39    1.17 
  -4  10  -1   38.13    1.14 
  -4  10  -1   38.30    1.12 
   4 -10   1   38.30    1.15 
   4 -10   1   37.99    1.11 
  -5  10  -1    7.97    0.44 
  -5  10  -1    8.51    0.41 
   5 -10   1    8.18    0.41 
   5 -10   1    8.18    0.39 
  -6  10  -1    9.82    0.49 
  -6  10  -1    9.23    0.45 
   6 -10   1    9.24    0.47 
  -7  10  -1    1.43    0.25 
  -7  10  -1    0.65    0.22 
   7 -10   1    1.10    0.24 
  -8  10  -1   29.74    1.03 
  -8  10  -1   31.21    1.05 
   8 -10   1   29.42    1.15 
   8 -10   1   30.71    1.05 
  -9  10  -1    7.01    0.51 
  -9  10  -1    4.46    0.44 
   9 -10   1    5.73    0.45 
   9 -10   1    5.20    0.57 
 -10  10  -1    4.01    0.43 
  10 -10   1    4.10    0.49 
  10 -10   1    3.80    0.40 
 -11  10  -1    2.36    0.40 
  11 -10   1    2.31    0.42 
  11 -10   1    2.73    0.39 
 -12  10  -1    2.70    0.41 
  12 -10   1    2.02    0.37 
  12 -10   1    2.52    0.46 
  13   9  -1    3.31    0.43 
  12   9  -1    0.66    0.58 
  12   9  -1    0.05    0.26 
  11   9  -1    0.62    0.52 
  11   9  -1    0.23    0.26 
 -11  -9   1    0.27    0.27 
  10   9  -1    1.34    0.29 
  10   9  -1    2.09    0.57 
 -10  -9   1    1.28    0.29 
   9   9  -1    0.25    0.22 
   9   9  -1    0.62    0.43 
  -9  -9   1    0.13    0.23 
   8   9  -1   22.95    1.14 
   8   9  -1   20.64    0.81 
  -8  -9   1   21.34    0.82 
   7   9  -1    2.08    0.23 
   7   9  -1    2.80    0.28 
   7   9  -1    2.69    0.45 
  -7  -9   1    2.92    0.29 
   6   9  -1    0.40    0.16 
   6   9  -1    0.98    0.35 
   6   9  -1    0.64    0.15 
   6   9  -1    0.40    0.15 
  -6  -9   1    0.57    0.19 
   5   9  -1    8.88    0.40 
   5   9  -1    9.07    0.66 
   5   9  -1    8.74    0.42 
   5   9  -1    8.17    0.36 
  -5  -9   1    9.15    0.46 
  -5  -9   1    9.16    0.41 
   4   9  -1    6.92    0.31 
   4   9  -1    6.20    0.56 
   4   9  -1    6.95    0.37 
   4   9  -1    7.43    0.35 
  -4  -9   1    8.39    0.57 
  -4  -9   1    6.85    0.43 
  -4  -9   1    7.61    0.36 
   3   9  -1    9.66    0.65 
   3   9  -1    9.69    0.43 
   3   9  -1    9.55    0.40 
  -3  -9   1   10.12    0.43 
  -3  -9   1   10.30    0.40 
  -3  -9   1    9.32    0.48 
  -3  -9   1   10.27    0.58 
   2   9  -1    2.55    0.23 
   2   9  -1    2.93    0.22 
   2   9  -1    3.10    0.37 
  -2  -9   1    2.70    0.22 
  -2  -9   1    2.78    0.22 
  -2  -9   1    3.03    0.26 
  -2  -9   1    2.58    0.33 
   1   9  -1    4.52    0.29 
   1   9  -1    4.85    0.40 
   1   9  -1    4.69    0.25 
   1   9  -1    4.77    0.25 
   1   9  -1    4.95    0.20 
  -1  -9   1    4.70    0.33 
  -1  -9   1    4.60    0.25 
  -1  -9   1    4.61    0.26 
  -1  -9   1    3.96    0.39 
   0   9  -1    1.66    0.17 
   0   9  -1    1.56    0.19 
   0   9  -1    1.74    0.14 
   0   9  -1    1.21    0.15 
   0  -9   1    1.56    0.16 
   0  -9   1    1.63    0.22 
   0  -9   1    1.16    0.25 
   0  -9   1    1.27    0.16 
  -1   9  -1    5.36    0.32 
  -1   9  -1    5.23    0.23 
  -1   9  -1    4.86    0.26 
   1  -9   1    5.47    0.28 
   1  -9   1    5.36    0.23 
   1  -9   1    5.37    0.36 
   1  -9   1    5.22    0.28 
   1  -9   1    5.58    0.40 
  -2   9  -1   46.48    1.39 
  -2   9  -1   48.98    1.31 
  -2   9  -1   47.28    1.34 
   2  -9   1   46.99    1.30 
   2  -9   1   46.61    1.34 
   2  -9   1   48.08    1.33 
   2  -9   1   48.63    1.43 
  -3   9  -1    9.19    0.38 
  -3   9  -1    9.45    0.45 
  -3   9  -1    9.03    0.38 
   3  -9   1    9.36    0.46 
   3  -9   1    8.99    0.36 
   3  -9   1    9.02    0.40 
  -4   9  -1    0.47    0.17 
  -4   9  -1    0.32    0.17 
  -4   9  -1    0.17    0.15 
   4  -9   1    0.02    0.16 
   4  -9   1    0.33    0.16 
  -5   9  -1    0.99    0.18 
  -5   9  -1    0.89    0.18 
   5  -9   1    0.83    0.16 
   5  -9   1    0.48    0.18 
  -6   9  -1    7.13    0.41 
  -6   9  -1    6.71    0.39 
   6  -9   1    6.82    0.42 
  -7   9  -1    0.80    0.20 
  -7   9  -1    0.86    0.23 
   7  -9   1    0.76    0.22 
  -8   9  -1   13.14    0.61 
  -8   9  -1   13.66    0.59 
   8  -9   1   12.72    0.61 
   8  -9   1   12.81    0.70 
  -9   9  -1    0.87    0.23 
  -9   9  -1    0.71    0.27 
   9  -9   1    0.56    0.29 
   9  -9   1    1.06    0.27 
 -10   9  -1    0.59    0.30 
  10  -9   1    0.75    0.33 
  10  -9   1    0.77    0.28 
 -11   9  -1    0.85    0.31 
  11  -9   1    0.53    0.33 
  11  -9   1    0.43    0.29 
 -12   9  -1    0.32    0.32 
  12  -9   1    0.16    0.33 
  12  -9   1   -0.28    0.28 
  13   8  -1    0.17    0.32 
  13   8  -1    1.02    0.62 
  12   8  -1    0.39    0.28 
  12   8  -1    1.67    0.59 
  11   8  -1    0.61    0.48 
  11   8  -1   -0.22    0.24 
 -11  -8   1   -0.16    0.23 
  10   8  -1    1.88    0.48 
  10   8  -1    1.39    0.28 
 -10  -8   1    1.42    0.27 
   9   8  -1    6.16    0.48 
   9   8  -1    7.59    0.75 
  -9  -8   1    7.23    0.48 
   8   8  -1    2.90    0.30 
   8   8  -1    2.63    0.25 
  -8  -8   1    1.74    0.29 
   7   8  -1    2.00    0.22 
   7   8  -1    2.02    0.24 
   7   8  -1    2.01    0.37 
  -7  -8   1    1.70    0.23 
   6   8  -1    8.43    0.40 
   6   8  -1    7.93    0.37 
   6   8  -1    7.51    0.61 
   6   8  -1    8.43    0.40 
  -6  -8   1    8.21    0.43 
   5   8  -1    5.80    0.33 
   5   8  -1    5.41    0.28 
   5   8  -1    5.55    0.31 
   5   8  -1    5.06    0.51 
  -5  -8   1    5.60    0.36 
  -5  -8   1    5.39    0.31 
  -5  -8   1    4.43    0.45 
   4   8  -1    5.22    0.26 
   4   8  -1    4.88    0.29 
   4   8  -1    4.96    0.49 
   4   8  -1    4.95    0.30 
  -4  -8   1    5.60    0.32 
  -4  -8   1    5.17    0.33 
  -4  -8   1    5.50    0.43 
   3   8  -1   28.88    0.88 
   3   8  -1   27.93    1.08 
   3   8  -1   30.33    0.92 
  -3  -8   1   30.53    0.90 
  -3  -8   1   30.66    0.89 
  -3  -8   1   30.77    1.05 
  -3  -8   1   29.66    0.93 
   2   8  -1    2.19    0.31 
   2   8  -1    2.12    0.19 
   2   8  -1    1.92    0.17 
  -2  -8   1    1.79    0.17 
  -2  -8   1    1.91    0.21 
  -2  -8   1    1.77    0.17 
  -2  -8   1    1.94    0.29 
   1   8  -1    1.52    0.26 
   1   8  -1    1.73    0.15 
   1   8  -1    1.04    0.16 
   1   8  -1    1.56    0.15 
   1   8  -1    1.30    0.10 
  -1  -8   1    1.53    0.17 
  -1  -8   1    1.12    0.13 
  -1  -8   1    1.37    0.19 
  -1  -8   1    1.07    0.23 
   0   8  -1    5.42    0.21 
   0   8  -1    5.73    0.30 
   0   8  -1    5.31    0.25 
   0   8  -1    5.32    0.25 
   0  -8   1    5.25    0.26 
   0  -8   1    5.62    0.33 
   0  -8   1    5.17    0.39 
   0  -8   1    4.87    0.24 
  -1   8  -1   13.91    0.47 
  -1   8  -1   13.76    0.43 
  -1   8  -1   13.66    0.51 
   1  -8   1   13.92    0.43 
   1  -8   1   14.86    0.58 
   1  -8   1   13.57    0.47 
   1  -8   1   13.93    0.54 
   1  -8   1   14.04    0.46 
  -2   8  -1    6.77    0.30 
  -2   8  -1    7.12    0.28 
  -2   8  -1    7.08    0.36 
   2  -8   1    6.54    0.37 
   2  -8   1    6.83    0.30 
   2  -8   1    7.05    0.31 
   2  -8   1    6.88    0.27 
  -3   8  -1    2.75    0.25 
  -3   8  -1    3.12    0.23 
  -3   8  -1    2.84    0.22 
   3  -8   1    2.75    0.21 
   3  -8   1    2.69    0.25 
   3  -8   1    3.37    0.24 
  -4   8  -1    9.28    0.43 
  -4   8  -1    9.17    0.39 
  -4   8  -1    8.94    0.39 
   4  -8   1    8.69    0.41 
   4  -8   1    8.40    0.37 
  -5   8  -1    9.47    0.42 
  -5   8  -1    9.35    0.44 
  -5   8  -1    9.82    0.43 
   5  -8   1    9.13    0.43 
   5  -8   1    9.49    0.41 
  -6   8  -1    2.49    0.24 
  -6   8  -1    2.68    0.25 
   6  -8   1    2.88    0.28 
  -7   8  -1    0.09    0.15 
  -7   8  -1   -0.19    0.16 
   7  -8   1    0.07    0.20 
   7  -8   1   -0.02    0.17 
  -8   8  -1    3.02    0.28 
  -8   8  -1    2.85    0.32 
   8  -8   1    2.90    0.37 
   8  -8   1    3.10    0.35 
  -9   8  -1    1.94    0.34 
  -9   8  -1    1.56    0.24 
   9  -8   1    1.62    0.29 
   9  -8   1    1.05    0.33 
 -10   8  -1    0.42    0.31 
  10  -8   1    0.26    0.29 
  10  -8   1    0.65    0.26 
 -11   8  -1    0.21    0.28 
  11  -8   1    0.47    0.27 
  11  -8   1    0.42    0.32 
 -12   8  -1    0.22    0.30 
  12  -8   1    0.49    0.29 
  12  -8   1    0.33    0.33 
  13  -8   1    0.14    0.29 
  13   7  -1    0.03    0.27 
  13   7  -1    0.81    0.55 
  12   7  -1   -0.13    0.24 
  12   7  -1    0.25    0.45 
  11   7  -1    1.59    0.47 
  11   7  -1    0.94    0.28 
 -11  -7   1    0.76    0.24 
  10   7  -1    2.14    0.54 
  10   7  -1    0.07    0.22 
 -10  -7   1    0.22    0.22 
   9   7  -1    0.21    0.21 
   9   7  -1    0.64    0.35 
  -9  -7   1    0.14    0.20 
   8   7  -1    0.02    0.30 
   8   7  -1    0.36    0.14 
   8   7  -1   -0.15    0.18 
  -8  -7   1   -0.32    0.19 
   7   7  -1   -0.01    0.13 
   7   7  -1   -0.12    0.15 
   7   7  -1    0.23    0.26 
  -7  -7   1    0.07    0.16 
   6   7  -1   -0.03    0.25 
   6   7  -1   -0.15    0.10 
   6   7  -1    0.09    0.13 
   6   7  -1    0.04    0.14 
  -6  -7   1    0.06    0.15 
  -6  -7   1    0.00    0.15 
  -6  -7   1   -0.18    0.20 
   5   7  -1    2.43    0.36 
   5   7  -1    2.34    0.22 
   5   7  -1    2.32    0.21 
   5   7  -1    2.54    0.21 
  -5  -7   1    2.49    0.23 
  -5  -7   1    1.57    0.30 
  -5  -7   1    1.98    0.22 
   4   7  -1    0.32    0.14 
   4   7  -1    0.22    0.13 
   4   7  -1    1.25    0.30 
   4   7  -1    0.23    0.12 
  -4  -7   1    0.07    0.22 
  -4  -7   1    0.40    0.17 
  -4  -7   1    0.26    0.14 
   3   7  -1   30.04    0.91 
   3   7  -1   31.06    0.89 
   3   7  -1   28.91    1.07 
  -3  -7   1   31.09    0.90 
  -3  -7   1   31.44    1.03 
  -3  -7   1   30.36    0.92 
   2   7  -1    9.86    0.39 
   2   7  -1    8.74    0.49 
   2   7  -1    9.76    0.35 
  -2  -7   1    9.87    0.35 
  -2  -7   1   10.11    0.41 
  -2  -7   1    9.43    0.36 
  -2  -7   1    8.82    0.48 
   1   7  -1  117.14    2.98 
   1   7  -1  112.14    3.02 
   1   7  -1  113.09    2.98 
   1   7  -1  112.53    3.12 
  -1  -7   1  113.13    2.98 
  -1  -7   1  119.56    3.04 
  -1  -7   1  111.89    3.14 
  -1  -7   1  112.18    2.98 
   0   7  -1   15.19    0.48 
   0   7  -1   14.75    0.48 
   0   7  -1   15.43    0.53 
   0   7  -1   15.33    0.44 
   0  -7   1   14.54    0.54 
   0  -7   1   14.73    0.60 
   0  -7   1   15.06    0.48 
   0  -7   1   15.52    0.49 
  -1   7  -1    0.06    0.09 
  -1   7  -1    0.14    0.07 
  -1   7  -1    0.23    0.11 
   1  -7   1    0.04    0.09 
   1  -7   1    0.07    0.07 
   1  -7   1   -0.06    0.12 
   1  -7   1    0.07    0.11 
  -2   7  -1    8.86    0.34 
  -2   7  -1    9.04    0.32 
  -2   7  -1    9.22    0.38 
   2  -7   1    8.54    0.31 
   2  -7   1    8.74    0.39 
   2  -7   1    8.78    0.34 
  -3   7  -1   -0.02    0.10 
  -3   7  -1    0.11    0.12 
  -3   7  -1   -0.02    0.11 
   3  -7   1    0.11    0.12 
   3  -7   1   -0.05    0.10 
   3  -7   1   -0.01    0.11 
  -4   7  -1   33.07    1.00 
  -4   7  -1   34.29    1.04 
  -4   7  -1   33.12    0.99 
   4  -7   1   34.50    1.00 
   4  -7   1   34.26    1.00 
  -5   7  -1   53.05    1.49 
  -5   7  -1   52.06    1.50 
  -5   7  -1   51.63    1.49 
   5  -7   1   54.05    1.50 
   5  -7   1   52.46    1.50 
  -6   7  -1    0.66    0.16 
  -6   7  -1    0.58    0.17 
   6  -7   1    0.73    0.19 
  -7   7  -1   -0.13    0.18 
  -7   7  -1    0.28    0.15 
   7  -7   1   -0.07    0.17 
   7  -7   1   -0.04    0.20 
  -8   7  -1    5.50    0.40 
  -8   7  -1    5.50    0.43 
   8  -7   1    5.62    0.51 
   8  -7   1    5.92    0.41 
  -9   7  -1   20.22    0.74 
  -9   7  -1   20.45    0.82 
   9  -7   1   20.43    0.80 
   9  -7   1   20.12    0.91 
 -10   7  -1    2.10    0.34 
  10  -7   1    2.49    0.33 
  10  -7   1    2.89    0.42 
 -11   7  -1    1.09    0.34 
  11  -7   1    0.94    0.35 
  11  -7   1    1.29    0.30 
 -12   7  -1    0.54    0.31 
  12  -7   1    0.45    0.29 
  12  -7   1    0.07    0.33 
  13  -7   1    1.24    0.36 
  13  -7   1    1.06    0.66 
  13   6  -1   -0.12    0.27 
  13   6  -1    0.61    0.52 
  12   6  -1    0.13    0.26 
  12   6  -1   -0.02    0.44 
  11   6  -1    1.04    0.43 
  11   6  -1    0.39    0.28 
 -11  -6   1    0.62    0.23 
  10   6  -1    5.85    0.46 
  10   6  -1    9.87    0.83 
 -10  -6   1    7.22    0.48 
   9   6  -1    8.11    0.68 
   9   6  -1    7.04    0.45 
  -9  -6   1    7.39    0.44 
   8   6  -1    2.76    0.42 
   8   6  -1    2.76    0.29 
  -8  -6   1    2.62    0.25 
   7   6  -1    8.61    0.58 
   7   6  -1    8.24    0.38 
   7   6  -1    7.93    0.41 
  -7  -6   1    8.15    0.42 
   6   6  -1    0.62    0.14 
   6   6  -1    0.76    0.28 
   6   6  -1    0.69    0.17 
   6   6  -1    0.77    0.16 
  -6  -6   1    0.71    0.17 
  -6  -6   1    0.73    0.24 
  -6  -6   1    0.69    0.17 
   5   6  -1   21.36    0.68 
   5   6  -1   20.12    0.84 
   5   6  -1   21.01    0.68 
   5   6  -1   20.39    0.66 
  -5  -6   1   21.03    0.69 
  -5  -6   1   20.36    0.80 
  -5  -6   1   20.95    0.68 
   4   6  -1   45.75    1.30 
   4   6  -1   44.67    1.46 
   4   6  -1   46.92    1.31 
   4   6  -1   46.86    1.28 
  -4  -6   1   47.11    1.43 
  -4  -6   1   47.03    1.32 
  -4  -6   1   47.14    1.30 
   3   6  -1    5.27    0.22 
   3   6  -1    5.12    0.41 
   3   6  -1    5.53    0.27 
   3   6  -1    5.15    0.25 
  -3  -6   1    4.91    0.25 
  -3  -6   1    5.38    0.35 
  -3  -6   1    5.05    0.27 
   2   6  -1   27.98    1.00 
   2   6  -1   29.57    0.86 
   2   6  -1   29.88    0.84 
  -2  -6   1   29.45    0.96 
  -2  -6   1   29.40    0.87 
  -2  -6   1   29.17    0.84 
  -2  -6   1   29.89    0.84 
   1   6  -1   79.38    2.11 
   1   6  -1   77.50    2.07 
   1   6  -1   77.13    2.21 
   1   6  -1   79.58    2.08 
  -1  -6   1   81.21    2.12 
  -1  -6   1   77.74    2.07 
  -1  -6   1   82.88    2.09 
  -1  -6   1   74.22    2.21 
   0   6  -1   74.52    2.02 
   0   6  -1   76.00    2.05 
   0   6  -1   75.45    2.01 
   0   6  -1   77.18    1.97 
   0  -6   1   78.93    2.02 
   0  -6   1   79.81    2.15 
   0  -6   1   74.48    2.06 
   0  -6   1   74.98    2.01 
  -1   6  -1  114.53    2.94 
  -1   6  -1  110.13    2.90 
  -1   6  -1  112.28    2.87 
   1  -6   1  110.52    2.90 
   1  -6   1  111.19    2.96 
   1  -6   1  112.65    2.91 
   1  -6   1  107.61    2.87 
  -2   6  -1    8.23    0.31 
  -2   6  -1    8.99    0.32 
  -2   6  -1    8.84    0.36 
   2  -6   1    8.27    0.38 
   2  -6   1    8.34    0.34 
   2  -6   1    8.51    0.30 
  -3   6  -1    7.74    0.31 
  -3   6  -1    7.10    0.30 
  -3   6  -1    7.40    0.33 
   3  -6   1    7.44    0.31 
   3  -6   1    7.14    0.31 
   3  -6   1    7.71    0.33 
  -4   6  -1    0.47    0.14 
  -4   6  -1    0.54    0.14 
  -4   6  -1    0.48    0.14 
   4  -6   1    0.33    0.12 
   4  -6   1    0.39    0.14 
  -5   6  -1   61.00    1.75 
  -5   6  -1   64.04    1.75 
  -5   6  -1   62.76    1.76 
   5  -6   1   64.70    1.77 
   5  -6   1   64.43    1.76 
  -6   6  -1  114.54    3.13 
  -6   6  -1  115.15    3.16 
   6  -6   1  117.02    3.25 
   6  -6   1  121.09    3.17 
   6  -6   1  120.26    3.16 
  -7   6  -1    5.88    0.34 
  -7   6  -1    6.47    0.38 
   7  -6   1    6.64    0.48 
   7  -6   1    6.63    0.39 
  -8   6  -1   20.79    0.73 
  -8   6  -1   20.89    0.79 
   8  -6   1   21.49    0.78 
   8  -6   1   22.13    0.90 
  -9   6  -1   14.11    0.57 
  -9   6  -1   15.03    0.67 
   9  -6   1   14.72    0.64 
   9  -6   1   14.10    0.77 
 -10   6  -1    0.71    0.31 
  10  -6   1    1.27    0.35 
  10  -6   1    1.48    0.29 
 -11   6  -1    2.28    0.37 
  11  -6   1    2.18    0.41 
  11  -6   1    2.25    0.34 
  12  -6   1    0.35    0.34 
  12  -6   1   -0.09    0.26 
  13  -6   1    0.09    0.35 
  13  -6   1   -0.10    0.31 
  13   5  -1    0.91    0.30 
  13   5  -1    1.23    0.54 
  12   5  -1    2.48    0.35 
  12   5  -1    1.78    0.50 
  11   5  -1    1.61    0.45 
  11   5  -1    1.22    0.28 
 -11  -5   1    0.87    0.23 
  10   5  -1    0.29    0.23 
  10   5  -1    0.48    0.36 
 -10  -5   1    0.43    0.21 
   9   5  -1    1.63    0.28 
   9   5  -1    1.79    0.39 
  -9  -5   1    1.05    0.21 
   8   5  -1    0.63    0.19 
   8   5  -1    0.44    0.28 
  -8  -5   1    0.60    0.18 
   7   5  -1    0.75    0.27 
   7   5  -1    0.64    0.19 
  -7  -5   1    0.55    0.16 
  -7  -5   1    0.64    0.22 
   6   5  -1    4.72    0.27 
   6   5  -1    4.49    0.45 
   6   5  -1    4.59    0.30 
   6   5  -1    4.66    0.28 
  -6  -5   1    4.64    0.30 
  -6  -5   1    4.13    0.39 
  -6  -5   1    5.61    0.32 
   5   5  -1   -0.16    0.11 
   5   5  -1    0.11    0.13 
   5   5  -1   -0.02    0.10 
  -5  -5   1    0.05    0.13 
  -5  -5   1    0.07    0.14 
  -5  -5   1   -0.02    0.17 
   4   5  -1    9.56    0.36 
   4   5  -1    9.08    0.34 
   4   5  -1    9.13    0.48 
   4   5  -1    8.96    0.36 
  -4  -5   1    9.07    0.36 
  -4  -5   1    8.95    0.45 
  -4  -5   1    9.30    0.38 
   3   5  -1    0.27    0.18 
   3   5  -1    0.13    0.10 
   3   5  -1    0.24    0.10 
   3   5  -1    0.23    0.08 
  -3  -5   1    0.23    0.10 
  -3  -5   1    0.17    0.10 
  -3  -5   1    0.37    0.17 
   2   5  -1    1.21    0.14 
   2   5  -1    1.13    0.14 
   2   5  -1    1.52    0.29 
  -2  -5   1    1.19    0.14 
  -2  -5   1    1.12    0.16 
  -2  -5   1    1.14    0.22 
   1   5  -1   50.02    1.48 
   1   5  -1   51.79    1.36 
   1   5  -1   53.14    1.36 
   1   5  -1   49.49    1.38 
  -1  -5   1   50.63    1.39 
  -1  -5   1   49.84    1.36 
  -1  -5   1   48.56    1.49 
  -1  -5   1   53.04    1.36 
   0   5  -1   20.26    0.59 
   0   5  -1   21.57    0.63 
   0   5  -1   19.84    0.59 
   0  -5   1   20.80    0.64 
   0  -5   1   19.79    0.59 
   0  -5   1   19.55    0.55 
   0  -5   1   20.31    0.59 
   0  -5   1   21.85    0.71 
  -1   5  -1   11.05    0.34 
  -1   5  -1   11.05    0.40 
  -1   5  -1   10.63    0.36 
   1  -5   1   11.85    0.38 
   1  -5   1   11.32    0.42 
   1  -5   1   11.16    0.36 
   1  -5   1   11.06    0.34 
  -2   5  -1   20.10    0.59 
  -2   5  -1   20.70    0.64 
  -2   5  -1   20.48    0.60 
   2  -5   1   20.34    0.61 
   2  -5   1   19.98    0.64 
   2  -5   1   20.34    0.59 
  -3   5  -1   16.77    0.55 
  -3   5  -1   16.69    0.53 
  -3   5  -1   16.80    0.53 
   3  -5   1   18.26    0.55 
   3  -5   1   16.56    0.52 
   3  -5   1   17.02    0.54 
  -4   5  -1    3.49    0.22 
  -4   5  -1    3.56    0.23 
  -4   5  -1    3.48    0.24 
   4  -5   1    3.35    0.23 
   4  -5   1    3.41    0.22 
  -5   5  -1   11.10    0.42 
  -5   5  -1   10.89    0.44 
  -5   5  -1   10.82    0.44 
   5  -5   1   10.83    0.43 
   5  -5   1   10.62    0.44 
  -6   5  -1   63.96    1.83 
  -6   5  -1   64.49    1.80 
  -6   5  -1   65.79    1.85 
   6  -5   1   67.29    1.85 
   6  -5   1   64.70    1.93 
   6  -5   1   68.95    1.85 
  -7   5  -1   -0.01    0.12 
  -7   5  -1    0.06    0.16 
   7  -5   1   -0.07    0.17 
   7  -5   1    0.10    0.20 
  -8   5  -1    2.26    0.21 
  -8   5  -1    1.92    0.26 
   8  -5   1    2.29    0.32 
   8  -5   1    2.28    0.27 
  -9   5  -1    0.27    0.16 
  -9   5  -1    0.14    0.23 
   9  -5   1    0.04    0.21 
   9  -5   1    0.49    0.29 
 -10   5  -1    1.48    0.34 
  10  -5   1    1.33    0.36 
  10  -5   1    1.59    0.29 
 -11   5  -1    0.67    0.29 
  11  -5   1    0.71    0.34 
  11  -5   1    0.91    0.28 
  12  -5   1    1.38    0.40 
  12  -5   1    1.42    0.35 
  13  -5   1    0.86    0.32 
  13  -5   1   -0.07    0.36 
  13   4  -1   -0.47    0.43 
  13   4  -1    0.03    0.29 
  12   4  -1   -0.28    0.22 
  12   4  -1   -0.23    0.38 
  11   4  -1    0.57    0.38 
  11   4  -1    0.14    0.24 
 -11  -4   1    0.20    0.19 
  10   4  -1    1.51    0.40 
  10   4  -1    1.42    0.27 
 -10  -4   1    1.32    0.23 
   9   4  -1    1.27    0.36 
   9   4  -1    0.27    0.21 
  -9  -4   1    0.10    0.17 
   8   4  -1    7.84    0.56 
   8   4  -1    7.49    0.43 
  -8  -4   1    7.84    0.39 
   7   4  -1    2.69    0.34 
   7   4  -1    2.52    0.25 
  -7  -4   1    2.61    0.22 
  -7  -4   1    2.74    0.31 
   6   4  -1   25.90    0.96 
   6   4  -1   27.16    0.83 
   6   4  -1   26.79    0.84 
  -6  -4   1   26.37    0.82 
  -6  -4   1   27.01    0.95 
  -6  -4   1   26.93    0.84 
   5   4  -1    0.31    0.14 
   5   4  -1    0.38    0.11 
   5   4  -1   -0.12    0.14 
   5   4  -1    0.34    0.20 
  -5  -4   1    0.14    0.18 
  -5  -4   1    0.44    0.15 
  -5  -4   1    0.29    0.13 
   4   4  -1    3.74    0.21 
   4   4  -1    3.42    0.21 
   4   4  -1    3.63    0.32 
   4   4  -1    3.43    0.21 
  -4  -4   1    3.52    0.22 
  -4  -4   1    3.35    0.29 
  -4  -4   1    3.47    0.23 
   3   4  -1   19.66    0.57 
   3   4  -1   18.93    0.58 
   3   4  -1   18.79    0.70 
   3   4  -1   19.26    0.58 
  -3  -4   1   19.42    0.60 
  -3  -4   1   18.60    0.58 
  -3  -4   1   19.07    0.66 
   2   4  -1   26.96    0.75 
   2   4  -1   25.16    0.86 
   2   4  -1   26.71    0.73 
   2   4  -1   26.40    0.76 
  -2  -4   1   28.10    0.86 
  -2  -4   1   26.67    0.75 
  -2  -4   1   26.33    0.77 
   1   4  -1    4.45    0.23 
   1   4  -1    4.55    0.20 
   1   4  -1    4.50    0.34 
  -1  -4   1    3.50    0.32 
  -1  -4   1    4.88    0.23 
  -1  -4   1    4.70    0.20 
  -1  -4   1    4.17    0.21 
   0   4  -1   17.56    0.52 
   0   4  -1   15.86    0.48 
   0   4  -1   16.37    0.49 
   0  -4   1   17.12    0.49 
   0  -4   1   14.65    0.50 
   0  -4   1   17.26    0.45 
   0  -4   1   19.54    0.59 
   0  -4   1   16.90    0.49 
  -1   4  -1   65.48    1.68 
  -1   4  -1   63.81    1.70 
  -1   4  -1   66.35    1.72 
   1  -4   1   62.89    1.68 
   1  -4   1   64.56    1.73 
   1  -4   1   65.26    1.70 
  -2   4  -1   73.28    1.92 
  -2   4  -1   71.54    1.91 
  -2   4  -1   73.29    1.94 
   2  -4   1   72.74    1.94 
   2  -4   1   73.91    1.92 
   2  -4   1   72.07    1.91 
  -3   4  -1   62.72    1.69 
  -3   4  -1   63.26    1.69 
  -3   4  -1   61.82    1.69 
   3  -4   1   63.93    1.69 
   3  -4   1   63.80    1.69 
  -4   4  -1   20.59    0.64 
  -4   4  -1   20.47    0.64 
  -4   4  -1   20.32    0.62 
   4  -4   1   20.94    0.64 
   4  -4   1   20.87    0.65 
  -5   4  -1   39.48    1.11 
  -5   4  -1   37.37    1.13 
  -5   4  -1   40.19    1.15 
   5  -4   1   40.50    1.15 
   5  -4   1   39.18    1.14 
   5  -4   1   38.94    1.22 
  -6   4  -1   42.15    1.23 
  -6   4  -1   43.10    1.25 
  -6   4  -1   41.16    1.18 
   6  -4   1   41.66    1.33 
   6  -4   1   41.51    1.23 
   6  -4   1   42.01    1.24 
  -7   4  -1   81.10    2.16 
  -7   4  -1   79.74    2.24 
   7  -4   1   80.56    2.23 
   7  -4   1   80.22    2.34 
  -8   4  -1    0.52    0.13 
  -8   4  -1    0.59    0.21 
   8  -4   1    0.57    0.20 
   8  -4   1    0.41    0.23 
  -9   4  -1    0.35    0.15 
  -9   4  -1    0.38    0.25 
   9  -4   1    0.05    0.25 
   9  -4   1    0.43    0.23 
 -10   4  -1    0.08    0.25 
 -10   4  -1   -0.08    0.13 
  10  -4   1   -0.35    0.26 
  10  -4   1   -0.03    0.22 
  11  -4   1    0.55    0.26 
  11  -4   1    0.43    0.32 
  12  -4   1    0.15    0.34 
  12  -4   1    0.52    0.28 
  13  -4   1   -0.32    0.33 
  13  -4   1   -0.46    0.25 
  13   3  -1    0.45    0.45 
  13   3  -1    0.91    0.31 
  12   3  -1    0.94    0.28 
  12   3  -1    0.27    0.40 
  11   3  -1    2.07    0.46 
  11   3  -1    1.82    0.31 
 -11  -3   1    1.39    0.23 
  10   3  -1    2.09    0.40 
  10   3  -1    1.65    0.29 
 -10  -3   1    2.05    0.25 
   9   3  -1    1.43    0.26 
   9   3  -1    2.79    0.42 
  -9  -3   1    2.14    0.23 
   8   3  -1    2.93    0.36 
   8   3  -1    3.08    0.28 
  -8  -3   1    2.59    0.39 
  -8  -3   1    2.53    0.23 
   7   3  -1    3.24    0.27 
   7   3  -1    3.43    0.36 
  -7  -3   1    3.57    0.26 
  -7  -3   1    3.56    0.37 
   6   3  -1    6.50    0.34 
   6   3  -1    6.02    0.35 
   6   3  -1    6.13    0.44 
  -6  -3   1    6.48    0.45 
  -6  -3   1    6.94    0.37 
  -6  -3   1    6.56    0.34 
  -6  -3   1    7.60    0.34 
   5   3  -1   26.86    0.79 
   5   3  -1   25.74    0.89 
   5   3  -1   25.31    0.79 
  -5  -3   1   27.08    0.79 
  -5  -3   1   26.29    0.80 
  -5  -3   1   26.30    0.80 
  -5  -3   1   24.81    0.87 
   4   3  -1   16.31    0.52 
   4   3  -1   16.64    0.52 
   4   3  -1   16.32    0.61 
   4   3  -1   16.70    0.53 
  -4  -3   1   16.93    0.53 
  -4  -3   1   16.19    0.52 
  -4  -3   1   16.67    0.60 
  -4  -3   1   16.53    0.53 
   3   3  -1  146.89    3.94 
   3   3  -1  152.39    3.86 
   3   3  -1  148.62    3.87 
   3   3  -1  151.50    3.87 
  -3  -3   1  148.06    3.86 
  -3  -3   1  151.41    3.87 
  -3  -3   1  146.95    3.93 
  -3  -3   1  150.63    3.87 
   2   3  -1   38.57    1.07 
   2   3  -1   37.68    1.05 
   2   3  -1   40.12    1.04 
   2   3  -1   38.15    1.15 
  -2  -3   1   38.23    1.06 
  -2  -3   1   39.63    1.07 
  -2  -3   1   41.79    1.14 
   1   3  -1    0.50    0.08 
   1   3  -1   -0.11    0.08 
   1   3  -1    0.14    0.05 
  -1  -3   1    0.35    0.12 
  -1  -3   1    0.50    0.08 
  -1  -3   1    0.13    0.05 
  -1   3  -1    5.36    0.19 
  -1   3  -1    5.57    0.22 
   1  -3   1    5.04    0.18 
  -2   3  -1  235.65    6.20 
  -2   3  -1  242.63    6.15 
  -2   3  -1  236.20    6.15 
   2  -3   1  241.70    6.15 
   2  -3   1  243.22    6.20 
   2  -3   1  243.30    6.15 
  -3   3  -1   54.77    1.48 
  -3   3  -1   55.43    1.48 
  -3   3  -1   55.27    1.47 
   3  -3   1   54.77    1.48 
   3  -3   1   54.66    1.48 
  -4   3  -1    0.01    0.07 
  -4   3  -1    0.16    0.11 
  -4   3  -1    0.06    0.11 
   4  -3   1    0.18    0.10 
   4  -3   1   -0.03    0.10 
   4  -3   1   -0.02    0.12 
  -5   3  -1   22.60    0.72 
  -5   3  -1   23.21    0.68 
  -5   3  -1   24.14    0.75 
   5  -3   1   23.29    0.81 
   5  -3   1   21.77    0.72 
   5  -3   1   22.70    0.72 
  -6   3  -1   10.13    0.45 
  -6   3  -1    8.39    0.41 
   6  -3   1    8.89    0.42 
   6  -3   1    9.93    0.43 
   6  -3   1    9.16    0.51 
  -7   3  -1    1.60    0.22 
   7  -3   1    1.43    0.27 
   7  -3   1    1.97    0.23 
  -8   3  -1    1.13    0.23 
   8  -3   1    1.06    0.27 
   8  -3   1    1.52    0.23 
  -9   3  -1    2.62    0.23 
  -9   3  -1    2.93    0.34 
  -9   3  -1    2.56    0.21 
   9  -3   1    2.44    0.37 
   9  -3   1    1.59    0.31 
 -10   3  -1    0.75    0.15 
  10  -3   1    0.37    0.30 
  10  -3   1    0.85    0.26 
  11  -3   1    0.75    0.27 
  11  -3   1    1.33    0.38 
  12  -3   1    3.24    0.50 
  12  -3   1    2.85    0.37 
  13  -3   1    0.25    0.31 
  13  -3   1    0.22    0.37 
  13   2  -1    0.14    0.43 
  13   2  -1    0.72    0.29 
  12   2  -1    3.67    0.53 
  12   2  -1    4.41    0.44 
  11   2  -1    0.33    0.35 
  11   2  -1    0.15    0.24 
 -11  -2   1    0.21    0.19 
  10   2  -1    1.67    0.36 
  10   2  -1    2.76    0.32 
 -10  -2   1    2.30    0.25 
   9   2  -1    4.43    0.46 
   9   2  -1    3.33    0.33 
  -9  -2   1    3.96    0.33 
   8   2  -1   25.84    0.98 
   8   2  -1   25.66    0.86 
  -8  -2   1   25.96    0.82 
  -8  -2   1   25.62    0.97 
  -8  -2   1   25.79    0.88 
   7   2  -1   12.12    0.60 
   7   2  -1   13.73    0.52 
  -7  -2   1   13.17    0.53 
  -7  -2   1   13.46    0.58 
  -7  -2   1   13.08    0.48 
  -7  -2   1   12.22    0.59 
   6   2  -1   29.02    0.90 
   6   2  -1   27.79    0.98 
   6   2  -1   28.73    0.90 
  -6  -2   1   30.15    0.92 
  -6  -2   1   30.41    0.88 
  -6  -2   1   30.17    0.90 
  -6  -2   1   28.52    0.99 
   5   2  -1   17.79    0.58 
   5   2  -1   16.89    0.65 
   5   2  -1   17.96    0.59 
  -5  -2   1   17.77    0.59 
  -5  -2   1   17.79    0.57 
  -5  -2   1   17.33    0.66 
  -5  -2   1   17.56    0.59 
   4   2  -1    3.15    0.22 
   4   2  -1    3.08    0.26 
   4   2  -1    3.17    0.21 
  -4  -2   1    3.39    0.25 
  -4  -2   1    3.31    0.20 
  -4  -2   1    3.01    0.20 
  -4  -2   1    3.18    0.20 
   3   2  -1  142.88    3.76 
   3   2  -1  139.59    3.70 
   3   2  -1  144.76    3.70 
   3   2  -1  144.92    3.71 
  -3  -2   1  145.10    3.71 
  -3  -2   1  144.66    3.71 
  -3  -2   1  144.15    3.71 
  -3  -2   1  140.94    3.76 
   2   2  -1  323.55    8.50 
   2   2  -1  340.92    8.48 
   2   2  -1  329.35    8.53 
   2   2  -1  336.80    8.50 
  -2  -2   1  325.80    8.66 
  -2  -2   1  329.80    8.45 
  -2  -2   1  335.41    8.54 
   0   2  -1    0.00    0.00 
   0  -2   1   -0.01    0.01 
   0  -2   1   -0.03    0.01 
  -2   2  -1    5.30    0.23 
  -2   2  -1    6.25    0.22 
  -2   2  -1    6.06    0.23 
   2  -2   1    5.76    0.23 
   2  -2   1    6.34    0.23 
   2  -2   1    6.99    0.22 
  -3   2  -1  180.82    4.64 
  -3   2  -1  177.83    4.62 
  -3   2  -1  182.44    4.60 
   3  -2   1  176.36    4.69 
   3  -2   1  179.29    4.63 
   3  -2   1  181.30    4.63 
  -4   2  -1  144.05    3.77 
  -4   2  -1  142.10    3.78 
   4  -2   1  144.59    3.78 
   4  -2   1  146.73    3.85 
   4  -2   1  147.80    3.78 
  -5   2  -1   29.67    0.89 
  -5   2  -1   30.33    0.91 
   5  -2   1   29.89    0.90 
   5  -2   1   29.80    0.98 
   5  -2   1   29.91    0.89 
  -6   2  -1   96.35    2.61 
  -6   2  -1   96.02    2.59 
   6  -2   1   94.97    2.59 
   6  -2   1   96.13    2.70 
   6  -2   1   97.42    2.60 
  -7   2  -1   35.63    1.08 
   7  -2   1   33.68    1.05 
   7  -2   1   33.88    1.17 
  -8   2  -1    1.40    0.14 
  -8   2  -1    1.56    0.24 
   8  -2   1    1.38    0.22 
   8  -2   1    1.42    0.29 
  -9   2  -1    8.23    0.34 
   9  -2   1    7.55    0.58 
   9  -2   1    7.36    0.47 
 -10   2  -1    8.39    0.35 
  10  -2   1    7.20    0.62 
  10  -2   1    7.69    0.49 
  11  -2   1    2.11    0.42 
  11  -2   1    2.32    0.33 
  12  -2   1    3.78    0.40 
  12  -2   1    3.36    0.49 
  13  -2   1    1.59    0.34 
  13  -2   1    1.44    0.45 
  13   1  -1    0.76    0.32 
  13   1  -1   -0.22    0.40 
  12   1  -1    0.85    0.29 
  12   1  -1    0.41    0.38 
  11   1  -1    5.35    0.55 
  11   1  -1    6.26    0.47 
 -11  -1   1    6.07    0.39 
  10   1  -1    3.17    0.41 
  10   1  -1    2.76    0.32 
 -10  -1   1    2.96    0.27 
   9   1  -1    8.51    0.60 
   9   1  -1    7.81    0.46 
  -9  -1   1    8.69    0.42 
  -9  -1   1    8.11    0.51 
   8   1  -1    0.30    0.18 
   8   1  -1    0.30    0.22 
  -8  -1   1    0.33    0.20 
  -8  -1   1    0.21    0.15 
  -8  -1   1    0.64    0.20 
   7   1  -1   -0.18    0.17 
   7   1  -1   -0.14    0.14 
  -7  -1   1    0.06    0.16 
  -7  -1   1    0.14    0.16 
  -7  -1   1    0.11    0.17 
  -7  -1   1   -0.02    0.12 
   6   1  -1    0.47    0.15 
   6   1  -1   -0.35    0.16 
   6   1  -1    0.08    0.15 
  -6  -1   1   -0.33    0.16 
  -6  -1   1   -0.03    0.11 
  -6  -1   1    0.22    0.15 
  -6  -1   1   -0.07    0.16 
   5   1  -1   15.92    0.53 
   5   1  -1   14.57    0.58 
   5   1  -1   15.02    0.52 
  -5  -1   1   16.13    0.51 
  -5  -1   1   14.74    0.53 
  -5  -1   1   14.90    0.58 
  -5  -1   1   15.30    0.52 
   4   1  -1   -0.06    0.08 
   4   1  -1   -0.03    0.09 
   4   1  -1   -0.07    0.11 
  -4  -1   1   -0.06    0.11 
  -4  -1   1    0.15    0.09 
  -4  -1   1    0.02    0.10 
  -4  -1   1    0.05    0.10 
   3   1  -1    6.87    0.32 
   3   1  -1    7.02    0.27 
   3   1  -1    7.11    0.28 
  -3  -1   1    6.99    0.27 
  -3  -1   1    7.41    0.28 
  -3  -1   1    6.90    0.28 
  -3  -1   1    6.57    0.32 
   2   1  -1  144.60    3.53 
   2   1  -1  124.89    3.52 
   2   1  -1  130.93    3.55 
  -2  -1   1  144.43    3.53 
  -2  -1   1  141.70    3.55 
   0   1  -1    0.00    0.02 
   0   1  -1    0.01    0.01 
   0   1  -1    0.00    0.00 
   0  -1   1    0.00    0.01 
   0  -1   1    0.00    0.00 
   0  -1   1    0.00    0.00 
  -2   1  -1   22.55    0.57 
  -2   1  -1   21.70    0.59 
   2  -1   1   21.90    0.65 
   2  -1   1   17.93    0.58 
   2  -1   1   22.31    0.60 
  -3   1  -1   64.44    1.69 
  -3   1  -1   62.66    1.70 
   3  -1   1   63.76    1.69 
   3  -1   1   64.60    1.70 
   3  -1   1   63.03    1.76 
  -4   1  -1   56.24    1.55 
  -4   1  -1   56.21    1.56 
   4  -1   1   58.37    1.55 
   4  -1   1   57.41    1.63 
   4  -1   1   58.15    1.56 
  -5   1  -1    1.70    0.19 
  -5   1  -1    1.79    0.22 
  -5   1  -1    2.37    0.19 
   5  -1   1    2.65    0.21 
   5  -1   1    2.13    0.19 
   5  -1   1    1.94    0.23 
  -6   1  -1    7.40    0.37 
  -6   1  -1    7.17    0.29 
  -6   1  -1    8.59    0.40 
   6  -1   1    7.98    0.48 
   6  -1   1    7.50    0.39 
   6  -1   1    7.84    0.38 
  -7   1  -1   -0.05    0.09 
  -7   1  -1    0.12    0.16 
   7  -1   1   -0.10    0.15 
   7  -1   1   -0.13    0.19 
  -8   1  -1    1.15    0.13 
   8  -1   1    1.27    0.29 
   8  -1   1    1.06    0.21 
  -9   1  -1    1.50    0.16 
   9  -1   1    1.32    0.26 
   9  -1   1    1.78    0.34 
 -10   1  -1    0.47    0.13 
  10  -1   1    0.45    0.24 
  10  -1   1    0.33    0.31 
  11  -1   1    0.12    0.24 
  11  -1   1   -0.16    0.30 
  12  -1   1    3.52    0.51 
  12  -1   1    3.09    0.38 
  13  -1   1   -0.12    0.37 
  13  -1   1    0.64    0.31 
  13   0  -1   -0.67    0.35 
  13   0  -1    0.05    0.27 
  12   0  -1   -0.42    0.31 
  12   0  -1   -0.12    0.24 
  11   0  -1    0.31    0.24 
  11   0  -1    0.07    0.30 
 -11   0   1   -0.12    0.17 
  10   0  -1   -0.38    0.19 
  10   0  -1   -0.23    0.25 
 -10   0   1    0.02    0.24 
 -10   0   1   -0.32    0.16 
   9   0  -1    0.17    0.24 
   9   0  -1   -0.17    0.20 
  -9   0   1   -0.26    0.15 
  -9   0   1   -0.42    0.22 
   8   0  -1    0.23    0.17 
   8   0  -1   -0.10    0.18 
  -8   0   1    0.02    0.18 
  -8   0   1   -0.22    0.13 
  -8   0   1    0.04    0.18 
   7   0  -1   -0.01    0.14 
   7   0  -1   -0.11    0.16 
  -7   0   1   -0.09    0.15 
  -7   0   1   -0.04    0.15 
  -7   0   1   -0.06    0.12 
  -7   0   1    0.02    0.16 
   6   0  -1    0.03    0.13 
   6   0  -1    0.01    0.13 
   6   0  -1   -0.08    0.15 
  -6   0   1    0.00    0.15 
  -6   0   1   -0.08    0.11 
  -6   0   1   -0.04    0.15 
  -6   0   1    0.01    0.14 
   5   0  -1   -0.08    0.12 
   5   0  -1    0.12    0.14 
   5   0  -1   -0.04    0.11 
  -5   0   1   -0.11    0.13 
  -5   0   1    0.10    0.14 
  -5   0   1    0.03    0.13 
  -5   0   1    0.07    0.10 
   4   0  -1   -0.08    0.09 
   4   0  -1    0.15    0.10 
   4   0  -1   -0.02    0.10 
  -4   0   1   -0.04    0.09 
  -4   0   1    0.11    0.11 
  -4   0   1   -0.03    0.10 
   3   0  -1    0.32    0.11 
   3   0  -1    0.06    0.10 
   3   0  -1   -0.07    0.10 
  -3   0   1    0.06    0.11 
  -3   0   1   -0.03    0.10 
  -3   0   1    0.02    0.09 
   2   0  -1   -0.07    0.06 
   2   0  -1    0.17    0.06 
   2   0  -1    0.03    0.07 
  -2   0   1   -0.05    0.06 
  -2   0   1    0.04    0.04 
  -2   0   1   -0.12    0.07 
   1   0  -1    0.02    0.02 
   1   0  -1    0.00    0.01 
   1   0  -1    0.00    0.01 
  -1   0   1    0.00    0.02 
  -1   0   1   -0.01    0.01 
  -1   0  -1    0.03    0.04 
  -1   0  -1    0.01    0.02 
   1   0   1    0.02    0.02 
   1   0   1    0.01    0.01 
  -2   0  -1   -0.01    0.09 
  -2   0  -1   -0.02    0.07 
   2   0   1    0.02    0.06 
   2   0   1    0.01    0.09 
   2   0   1   -0.08    0.07 
  -3   0  -1   -0.20    0.12 
  -3   0  -1   -0.01    0.03 
  -3   0  -1   -0.22    0.14 
   3   0   1   -0.07    0.11 
   3   0   1   -0.12    0.09 
   3   0   1   -0.09    0.13 
  -4   0  -1    0.04    0.11 
  -4   0  -1   -0.05    0.10 
  -4   0  -1   -0.09    0.05 
  -4   0  -1   -0.02    0.12 
   4   0   1   -0.14    0.13 
   4   0   1    0.03    0.09 
   4   0   1   -0.22    0.09 
  -5   0  -1    0.00    0.07 
  -5   0  -1    0.06    0.12 
  -5   0  -1   -0.22    0.12 
  -5   0  -1    0.02    0.15 
   5   0   1   -0.31    0.11 
   5   0   1   -0.01    0.15 
   5   0   1    0.03    0.12 
  -6   0  -1   -0.02    0.09 
  -6   0  -1   -0.19    0.17 
  -6   0  -1   -0.17    0.15 
   6   0   1    0.12    0.20 
   6   0   1   -0.04    0.13 
   6   0   1    0.04    0.15 
  -7   0  -1    0.14    0.17 
  -7   0  -1   -0.11    0.09 
   7   0   1   -0.20    0.15 
   7   0   1   -0.34    0.19 
  -8   0  -1    0.04    0.10 
   8   0   1   -0.12    0.21 
   8   0   1    0.04    0.16 
  -9   0  -1   -0.13    0.11 
   9   0   1   -0.22    0.25 
   9   0   1   -0.24    0.22 
 -10   0  -1   -0.08    0.12 
  10   0   1   -0.22    0.24 
  10   0   1   -0.38    0.26 
  11   0   1   -0.30    0.30 
  11   0   1   -0.12    0.22 
  12   0   1    0.37    0.26 
  12   0   1    0.11    0.34 
  13   0   1   -0.02    0.26 
  13   0   1   -0.58    0.36 
  13  -1  -1    0.50    0.38 
  13  -1  -1    0.07    0.26 
  12  -1  -1    0.76    0.37 
  12  -1  -1    1.12    0.30 
  11  -1  -1    4.94    0.42 
  11  -1  -1    5.62    0.58 
 -11   1   1    5.03    0.45 
 -11   1   1    5.73    0.38 
  10  -1  -1    3.43    0.41 
  10  -1  -1    3.34    0.34 
 -10   1   1    2.69    0.34 
 -10   1   1    3.83    0.34 
   9  -1  -1    8.22    0.56 
   9  -1  -1    8.46    0.48 
  -9   1   1    8.93    0.42 
  -9   1   1    8.12    0.51 
   8  -1  -1    0.18    0.19 
   8  -1  -1    0.66    0.19 
  -8   1   1    0.48    0.20 
  -8   1   1    0.63    0.20 
  -8   1   1    0.33    0.15 
   7  -1  -1   -0.01    0.16 
   7  -1  -1   -0.11    0.14 
  -7   1   1   -0.01    0.12 
  -7   1   1    0.05    0.17 
  -7   1   1    0.06    0.15 
  -7   1   1    0.31    0.17 
   6  -1  -1   -0.14    0.13 
   6  -1  -1    0.11    0.15 
   6  -1  -1   -0.02    0.14 
  -6   1   1   -0.27    0.16 
  -6   1   1    0.08    0.14 
  -6   1   1    0.19    0.15 
   5  -1  -1   14.78    0.52 
   5  -1  -1   15.18    0.56 
   5  -1  -1   14.85    0.52 
  -5   1   1   15.16    0.55 
  -5   1   1   15.16    0.52 
  -5   1   1   15.58    0.54 
   4  -1  -1   -0.09    0.09 
   4  -1  -1   -0.02    0.10 
   4  -1  -1   -0.02    0.10 
  -4   1   1    0.06    0.10 
  -4   1   1   -0.03    0.10 
  -4   1   1    0.12    0.10 
   3  -1  -1    6.90    0.27 
   3  -1  -1    6.92    0.29 
   3  -1  -1    7.31    0.30 
  -3   1   1    6.82    0.29 
  -3   1   1    6.73    0.28 
  -3   1   1    6.89    0.28 
   2  -1  -1  150.48    3.63 
   2  -1  -1  129.06    3.62 
  -2   1   1  142.69    3.62 
  -2   1   1  141.96    3.62 
   0  -1  -1   -0.01    0.01 
   0  -1  -1    0.00    0.00 
   0  -1  -1    0.00    0.01 
   0   1   1    0.00    0.00 
   0   1   1    0.00    0.01 
   0   1   1    0.00    0.00 
  -2  -1  -1   22.61    0.61 
  -2  -1  -1   22.74    0.68 
   2   1   1   22.35    0.57 
   2   1   1   19.52    0.66 
  -3  -1  -1   64.25    1.71 
  -3  -1  -1   64.43    1.79 
   3   1   1   64.30    1.79 
   3   1   1   68.30    1.73 
   3   1   1   62.20    1.67 
   3   1   1   65.02    1.71 
  -4  -1  -1   58.61    1.67 
  -4  -1  -1   58.73    1.58 
  -4  -1  -1   59.55    1.53 
   4   1   1   57.40    1.59 
   4   1   1   57.99    1.58 
   4   1   1   59.09    1.68 
  -5  -1  -1    1.90    0.24 
  -5  -1  -1    2.33    0.19 
  -5  -1  -1    2.29    0.15 
   5   1   1    2.23    0.19 
   5   1   1    1.97    0.19 
   5   1   1    2.46    0.27 
  -6  -1  -1    6.89    0.44 
  -6  -1  -1    7.60    0.29 
  -6  -1  -1    7.75    0.36 
   6   1   1    6.64    0.36 
   6   1   1    6.98    0.39 
   6   1   1    8.02    0.48 
  -7  -1  -1   -0.19    0.18 
  -7  -1  -1    0.10    0.09 
   7   1   1    0.04    0.21 
   7   1   1   -0.19    0.15 
  -8  -1  -1    1.08    0.13 
   8   1   1    0.98    0.21 
   8   1   1    1.30    0.29 
  -9  -1  -1    1.61    0.16 
   9   1   1    1.96    0.36 
   9   1   1    1.44    0.26 
 -10  -1  -1    0.74    0.14 
  10   1   1    0.46    0.30 
  10   1   1    0.64    0.24 
  11   1   1   -0.23    0.31 
  11   1   1   -0.03    0.23 
  12   1   1    2.71    0.51 
  12   1   1    3.45    0.39 
  13   1   1    0.20    0.41 
  13   1   1    0.20    0.29 
  13  -2  -1    0.79    0.40 
  13  -2  -1    0.97    0.31 
  12  -2  -1    3.80    0.48 
  12  -2  -1    4.69    0.44 
 -12   2   1    4.26    0.44 
  11  -2  -1   -0.06    0.26 
  11  -2  -1   -0.12    0.23 
 -11   2   1    0.18    0.18 
 -11   2   1    0.26    0.30 
  10  -2  -1    2.49    0.36 
  10  -2  -1    1.82    0.30 
 -10   2   1    2.18    0.32 
 -10   2   1    2.22    0.24 
   9  -2  -1    3.67    0.38 
   9  -2  -1    3.48    0.33 
  -9   2   1    3.16    0.34 
  -9   2   1    3.58    0.31 
   8  -2  -1   26.14    0.94 
   8  -2  -1   25.56    0.87 
  -8   2   1   26.06    0.90 
   7  -2  -1   12.52    0.56 
   7  -2  -1   12.37    0.51 
  -7   2   1   14.27    0.60 
  -7   2   1   12.72    0.53 
   6  -2  -1   29.68    0.95 
   6  -2  -1   28.74    0.90 
   6  -2  -1   28.64    0.91 
  -6   2   1   29.54    0.90 
  -6   2   1   30.02    0.92 
   5  -2  -1   16.79    0.58 
   5  -2  -1   18.15    0.59 
   5  -2  -1   17.80    0.61 
  -5   2   1   17.51    0.59 
  -5   2   1   17.57    0.58 
   4  -2  -1    3.18    0.22 
   4  -2  -1    3.61    0.21 
   4  -2  -1    3.26    0.21 
  -4   2   1    3.18    0.20 
  -4   2   1    3.25    0.21 
   3  -2  -1  142.64    3.74 
   3  -2  -1  146.68    3.74 
   3  -2  -1  144.65    3.75 
  -3   2   1  144.67    3.75 
  -3   2   1  143.88    3.74 
   2  -2  -1  331.63    8.42 
   2  -2  -1  319.49    8.40 
  -2   2   1  337.30    8.40 
  -1   2   1   36.17    0.95 
  -1  -2  -1  292.11    7.14 
  -1  -2  -1  292.91    7.04 
   1   2   1  234.16    6.99 
  -2  -2  -1    6.08    0.31 
  -2  -2  -1    6.22    0.22 
  -2  -2  -1    6.08    0.22 
   2   2   1    5.92    0.22 
   2   2   1    6.01    0.20 
   2   2   1    5.86    0.29 
  -3  -2  -1  179.54    4.62 
  -3  -2  -1  182.41    4.74 
  -3  -2  -1  178.11    4.65 
   3   2   1  183.25    4.74 
   3   2   1  182.35    4.65 
   3   2   1  179.15    4.62 
  -4  -2  -1  144.39    3.87 
  -4  -2  -1  144.93    3.73 
  -4  -2  -1  145.20    3.78 
   4   2   1  146.94    3.79 
   4   2   1  148.02    3.88 
   4   2   1  143.52    3.73 
   4   2   1  143.83    3.78 
  -5  -2  -1   29.91    0.89 
  -5  -2  -1   30.61    0.84 
  -5  -2  -1   30.12    1.00 
   5   2   1   29.65    0.90 
   5   2   1   30.57    0.89 
   5   2   1   29.68    1.00 
  -6  -2  -1   97.55    2.56 
  -6  -2  -1   98.83    2.77 
  -6  -2  -1   97.37    2.64 
   6   2   1   98.41    2.64 
   6   2   1   99.43    2.65 
   6   2   1   97.39    2.77 
  -7  -2  -1   34.11    0.96 
  -7  -2  -1   35.15    1.19 
   7   2   1   33.12    1.04 
   7   2   1   33.89    1.18 
  -8  -2  -1    1.31    0.14 
   8   2   1    1.53    0.23 
   8   2   1    1.39    0.31 
  -9  -2  -1    8.27    0.35 
   9   2   1    7.40    0.46 
   9   2   1    8.19    0.61 
 -10  -2  -1    7.89    0.36 
  10   2   1    8.41    0.66 
  10   2   1    7.47    0.48 
  11   2   1    2.18    0.46 
  11   2   1    2.48    0.33 
  12   2   1    2.30    0.48 
  12   2   1    3.06    0.39 
  13   2   1    0.92    0.48 
  13   2   1    1.51    0.33 
  13  -3  -1    0.04    0.52 
  13  -3  -1    0.78    0.34 
  12  -3  -1    0.23    0.26 
  12  -3  -1    0.16    0.30 
 -12   3   1    0.31    0.29 
  11  -3  -1    1.01    0.29 
  11  -3  -1    1.88    0.36 
 -11   3   1    1.73    0.33 
 -11   3   1    1.73    0.24 
  10  -3  -1    2.61    0.32 
  10  -3  -1    2.19    0.35 
 -10   3   1    1.92    0.24 
 -10   3   1    2.11    0.33 
   9  -3  -1    2.52    0.32 
   9  -3  -1    1.62    0.27 
  -9   3   1    2.14    0.31 
   8  -3  -1    3.29    0.29 
   8  -3  -1    2.73    0.31 
  -8   3   1    3.41    0.31 
   7  -3  -1    3.85    0.30 
   7  -3  -1    3.65    0.33 
  -7   3   1    3.70    0.31 
   6  -3  -1    6.31    0.36 
   6  -3  -1    7.20    0.36 
   6  -3  -1    6.73    0.39 
  -6   3   1    6.91    0.37 
  -6   3   1    6.81    0.40 
   5  -3  -1   25.73    0.82 
   5  -3  -1   26.93    0.81 
   5  -3  -1   26.63    0.83 
  -5   3   1   26.64    0.81 
  -5   3   1   26.04    0.83 
   4  -3  -1   16.29    0.54 
   4  -3  -1   16.83    0.55 
   4  -3  -1   17.33    0.55 
  -4   3   1   16.90    0.55 
  -4   3   1   16.66    0.54 
   3  -3  -1  146.78    3.82 
   3  -3  -1  146.92    3.83 
  -3   3   1  147.04    3.83 
  -3   3   1  150.01    3.82 
   2  -3  -1   39.49    1.06 
   2  -3  -1   38.91    1.07 
  -2   3   1   40.14    1.07 
  -2   3   1   38.91    1.07 
   1  -3  -1    0.34    0.06 
   1  -3  -1    0.50    0.09 
   1  -3  -1    0.55    0.08 
  -1   3   1    0.44    0.07 
  -1  -3  -1    3.37    0.14 
  -1  -3  -1    2.91    0.16 
  -2  -3  -1  240.91    6.19 
  -2  -3  -1  241.10    6.20 
  -2  -3  -1  243.11    6.27 
   2   3   1  246.41    6.20 
   2   3   1  235.77    6.22 
   2   3   1  246.77    6.27 
  -3  -3  -1   56.26    1.50 
  -3  -3  -1   55.89    1.48 
  -3  -3  -1   54.93    1.58 
   3   3   1   54.43    1.47 
   3   3   1   57.34    1.60 
   3   3   1   55.74    1.50 
  -4  -3  -1    0.05    0.15 
  -4  -3  -1    0.01    0.10 
  -4  -3  -1    0.12    0.07 
   4   3   1   -0.03    0.15 
   4   3   1    0.13    0.11 
   4   3   1   -0.07    0.09 
   4   3   1    0.09    0.06 
  -5  -3  -1   23.08    0.87 
  -5  -3  -1   23.71    0.68 
  -5  -3  -1   23.09    0.72 
   5   3   1   23.31    0.85 
   5   3   1   22.80    0.67 
   5   3   1   24.03    0.74 
   5   3   1   22.83    0.72 
  -6  -3  -1    9.48    0.42 
  -6  -3  -1    8.80    0.35 
  -6  -3  -1    9.37    0.55 
   6   3   1    9.88    0.56 
   6   3   1    8.70    0.41 
   6   3   1    9.78    0.44 
  -7  -3  -1    1.68    0.15 
  -7  -3  -1    1.59    0.29 
   7   3   1    1.42    0.21 
   7   3   1    1.66    0.29 
  -8  -3  -1    1.26    0.15 
   8   3   1    1.01    0.21 
   8   3   1    1.31    0.31 
  -9  -3  -1    2.07    0.19 
   9   3   1    2.42    0.31 
   9   3   1    2.59    0.39 
 -10  -3  -1    0.78    0.16 
  10   3   1    0.83    0.26 
  10   3   1    0.91    0.34 
  11   3   1    0.83    0.27 
  11   3   1    0.70    0.39 
  12   3   1    3.81    0.42 
  12   3   1    3.40    0.57 
  13   3   1   -0.60    0.40 
  13   3   1    0.16    0.27 
  13  -4  -1   -0.23    0.27 
 -13   4   1    0.32    0.31 
  12  -4  -1    0.42    0.30 
  12  -4  -1   -0.05    0.25 
 -12   4   1    0.22    0.29 
  11  -4  -1    0.01    0.26 
  11  -4  -1   -0.14    0.24 
 -11   4   1    0.06    0.27 
 -11   4   1    0.30    0.19 
  10  -4  -1    1.01    0.27 
  10  -4  -1    1.05    0.30 
 -10   4   1    1.36    0.30 
   9  -4  -1   -0.04    0.20 
   9  -4  -1    0.24    0.22 
  -9   4   1    0.18    0.23 
   8  -4  -1    8.18    0.48 
   8  -4  -1    8.56    0.44 
  -8   4   1    8.00    0.45 
   7  -4  -1    3.07    0.31 
   7  -4  -1    2.98    0.28 
  -7   4   1    3.22    0.28 
   6  -4  -1   26.63    0.85 
   6  -4  -1   28.32    0.90 
   6  -4  -1   26.88    0.87 
  -6   4   1   25.74    0.87 
  -6   4   1   27.82    0.86 
   5  -4  -1    0.35    0.15 
   5  -4  -1    0.19    0.14 
   5  -4  -1    0.02    0.15 
  -5   4   1    0.31    0.15 
  -5   4   1    0.07    0.15 
   4  -4  -1    3.22    0.22 
   4  -4  -1    3.48    0.24 
   4  -4  -1    3.21    0.23 
  -4   4   1    3.48    0.23 
  -4   4   1    3.66    0.22 
   3  -4  -1   19.89    0.60 
   3  -4  -1   18.95    0.59 
  -3   4   1   19.59    0.60 
  -3   4   1   19.14    0.60 
   2  -4  -1   26.75    0.76 
   2  -4  -1   26.68    0.75 
  -2   4   1   26.09    0.75 
  -2   4   1   27.09    0.76 
   1  -4  -1    4.30    0.21 
   1  -4  -1    4.11    0.21 
   1  -4  -1    4.00    0.25 
  -1   4   1    4.45    0.21 
  -1   4   1    4.39    0.24 
  -1   4   1    4.29    0.19 
   0  -4  -1   17.34    0.49 
   0  -4  -1   17.25    0.49 
   0  -4  -1   16.45    0.53 
   0  -4  -1   17.91    0.56 
   0   4   1   15.96    0.49 
   0   4   1   16.87    0.49 
   0   4   1   16.98    0.53 
  -1  -4  -1   67.11    1.77 
  -1  -4  -1   61.37    1.73 
  -1  -4  -1   65.35    1.70 
  -1  -4  -1   64.40    1.69 
   1   4   1   64.24    1.73 
   1   4   1   64.94    1.69 
   1   4   1   64.79    1.77 
  -2  -4  -1   71.78    1.96 
  -2  -4  -1   73.78    2.02 
  -2  -4  -1   73.38    1.94 
   2   4   1   74.85    1.95 
   2   4   1   74.30    1.93 
   2   4   1   73.98    2.02 
  -3  -4  -1   63.15    1.79 
  -3  -4  -1   62.73    1.69 
  -3  -4  -1   64.50    1.69 
   3   4   1   62.46    1.69 
   3   4   1   63.22    1.79 
   3   4   1   63.65    1.68 
  -4  -4  -1   20.69    0.74 
  -4  -4  -1   20.72    0.62 
  -4  -4  -1   21.25    0.64 
   4   4   1   20.66    0.76 
   4   4   1   21.00    0.65 
   4   4   1   20.42    0.61 
  -5  -4  -1   40.63    1.11 
  -5  -4  -1   38.91    1.27 
  -5  -4  -1   38.39    1.13 
   5   4   1   40.82    1.15 
   5   4   1   39.61    1.29 
   5   4   1   38.95    1.13 
   5   4   1   39.18    1.09 
  -6  -4  -1   42.66    1.18 
  -6  -4  -1   40.97    1.37 
  -6  -4  -1   42.35    1.23 
   6   4   1   40.93    1.22 
   6   4   1   43.17    1.39 
   6   4   1   41.41    1.16 
   6   4   1   42.28    1.23 
  -7  -4  -1   80.86    2.15 
   7   4   1   79.77    2.38 
   7   4   1   80.63    2.22 
  -8  -4  -1    0.49    0.13 
   8   4   1    0.48    0.25 
   8   4   1    0.63    0.21 
  -9  -4  -1    0.09    0.14 
   9   4   1    0.20    0.21 
   9   4   1    0.43    0.32 
 -10  -4  -1    0.01    0.15 
  10   4   1   -0.14    0.30 
  10   4   1   -0.16    0.21 
  11   4   1    0.23    0.24 
  11   4   1    0.45    0.38 
  12   4   1   -0.59    0.37 
  12   4   1    0.68    0.30 
  13   4   1    0.43    0.28 
  13   4   1   -0.67    0.42 
  13  -5  -1    0.83    0.31 
 -13   5   1    1.11    0.35 
  12  -5  -1    2.30    0.40 
  12  -5  -1    3.07    0.38 
 -12   5   1    2.64    0.40 
  11  -5  -1    1.24    0.29 
  11  -5  -1    0.87    0.31 
 -11   5   1    1.07    0.30 
 -11   5   1    1.14    0.22 
  10  -5  -1    0.34    0.24 
  10  -5  -1    0.49    0.26 
 -10   5   1    0.83    0.31 
   9  -5  -1    0.90    0.26 
   9  -5  -1    0.92    0.25 
  -9   5   1    1.26    0.27 
   8  -5  -1    0.53    0.21 
   8  -5  -1    0.76    0.21 
  -8   5   1    0.77    0.23 
   7  -5  -1    0.54    0.18 
   7  -5  -1    0.51    0.18 
  -7   5   1    0.60    0.20 
   6  -5  -1    4.87    0.32 
   6  -5  -1    4.98    0.32 
   6  -5  -1    5.22    0.35 
  -6   5   1    5.09    0.31 
  -6   5   1    5.01    0.36 
   5  -5  -1    0.05    0.13 
   5  -5  -1   -0.18    0.13 
   5  -5  -1    0.06    0.14 
  -5   5   1   -0.12    0.15 
  -5   5   1    0.02    0.13 
   4  -5  -1    9.06    0.37 
   4  -5  -1    9.22    0.37 
  -4   5   1    9.27    0.38 
  -4   5   1    9.34    0.36 
   3  -5  -1    0.14    0.11 
   3  -5  -1    0.17    0.10 
  -3   5   1    0.05    0.10 
  -3   5   1    0.28    0.11 
   2  -5  -1    1.12    0.15 
   2  -5  -1    1.04    0.12 
  -2   5   1    0.90    0.14 
  -2   5   1    1.27    0.14 
  -2   5   1    1.12    0.14 
   1  -5  -1   51.01    1.37 
   1  -5  -1   53.31    1.41 
   1  -5  -1   51.54    1.37 
   1  -5  -1   51.34    1.37 
   1  -5  -1   50.86    1.43 
  -1   5   1   50.30    1.37 
  -1   5   1   50.56    1.37 
  -1   5   1   50.97    1.42 
   0  -5  -1   21.02    0.68 
   0  -5  -1   20.25    0.58 
   0  -5  -1   19.93    0.59 
   0  -5  -1   20.05    0.64 
   0   5   1   20.60    0.59 
   0   5   1   19.13    0.68 
   0   5   1   20.70    0.59 
   0   5   1   20.04    0.64 
   0   5   1   20.09    0.59 
  -1  -5  -1   11.51    0.37 
  -1  -5  -1   12.71    0.48 
  -1  -5  -1   11.29    0.38 
  -1  -5  -1   10.86    0.43 
   1   5   1   11.21    0.37 
   1   5   1   11.64    0.38 
   1   5   1   11.13    0.42 
   1   5   1   11.71    0.49 
  -2  -5  -1   20.56    0.60 
  -2  -5  -1   19.40    0.65 
  -2  -5  -1   20.45    0.69 
   2   5   1   19.74    0.62 
   2   5   1   20.38    0.60 
   2   5   1   21.02    0.72 
  -3  -5  -1   16.75    0.62 
  -3  -5  -1   16.38    0.52 
  -3  -5  -1   16.85    0.55 
   3   5   1   16.54    0.52 
   3   5   1   16.51    0.63 
   3   5   1   17.09    0.52 
  -4  -5  -1    3.43    0.30 
  -4  -5  -1    3.54    0.22 
  -4  -5  -1    3.77    0.23 
   4   5   1    3.41    0.32 
   4   5   1    3.30    0.22 
   4   5   1    3.34    0.20 
  -5  -5  -1   10.91    0.56 
  -5  -5  -1   11.14    0.44 
  -5  -5  -1   11.84    0.43 
   5   5   1   11.50    0.43 
   5   5   1   11.17    0.60 
   5   5   1   10.91    0.40 
   5   5   1   10.73    0.43 
  -6  -5  -1   66.08    1.85 
  -6  -5  -1   67.30    1.81 
  -6  -5  -1   65.06    1.99 
   6   5   1   65.37    2.01 
   6   5   1   67.81    1.85 
   6   5   1   67.53    1.85 
   6   5   1   65.04    1.79 
  -7  -5  -1    0.05    0.12 
   7   5   1    0.02    0.09 
   7   5   1    0.03    0.23 
   7   5   1    0.08    0.17 
  -8  -5  -1    1.96    0.20 
   8   5   1    2.00    0.25 
   8   5   1    2.07    0.38 
  -9  -5  -1    0.21    0.16 
   9   5   1    0.26    0.23 
   9   5   1    0.45    0.33 
 -10  -5  -1    1.43    0.21 
  10   5   1    1.20    0.39 
  10   5   1    1.13    0.27 
  11   5   1    1.43    0.32 
  11   5   1    0.55    0.42 
  12   5   1    0.95    0.48 
  12   5   1    0.98    0.29 
  13   5   1   -0.36    0.48 
  13   5   1    0.44    0.31 
  13  -6  -1    0.21    0.32 
 -13   6   1    0.37    0.32 
  12  -6  -1    0.12    0.26 
  12  -6  -1    0.38    0.30 
 -12   6   1   -0.01    0.31 
  11  -6  -1    0.20    0.25 
  11  -6  -1    0.46    0.29 
 -11   6   1    1.03    0.33 
  10  -6  -1    6.60    0.56 
  10  -6  -1    6.21    0.47 
 -10   6   1    6.93    0.54 
 -10   6   1    5.54    0.48 
   9  -6  -1    7.00    0.50 
   9  -6  -1    7.34    0.46 
  -9   6   1    6.02    0.50 
   8  -6  -1    2.91    0.30 
   8  -6  -1    2.95    0.31 
  -8   6   1    2.51    0.30 
   7  -6  -1    8.86    0.46 
   7  -6  -1    8.30    0.43 
  -7   6   1    7.82    0.43 
   6  -6  -1    0.52    0.17 
   6  -6  -1    0.89    0.18 
  -6   6   1    1.03    0.21 
  -6   6   1    0.69    0.17 
   5  -6  -1   20.13    0.67 
   5  -6  -1   19.28    0.66 
  -5   6   1   19.73    0.68 
  -5   6   1   20.90    0.67 
   4  -6  -1   46.44    1.34 
   4  -6  -1   48.53    1.35 
  -4   6   1   50.35    1.37 
  -4   6   1   47.30    1.35 
  -4   6   1   46.87    1.34 
   3  -6  -1    5.25    0.26 
   3  -6  -1    5.05    0.25 
  -3   6   1    5.54    0.30 
  -3   6   1    5.34    0.26 
  -3   6   1    5.09    0.26 
   2  -6  -1   29.35    0.84 
   2  -6  -1   28.88    0.85 
  -2   6   1   29.58    0.89 
  -2   6   1   29.82    0.85 
  -2   6   1   30.00    0.85 
   1  -6  -1   79.07    2.08 
   1  -6  -1   80.00    2.13 
   1  -6  -1   78.31    2.08 
   1  -6  -1   78.59    2.17 
   1  -6  -1   78.03    2.09 
  -1   6   1   78.82    2.08 
  -1   6   1   79.71    2.14 
  -1   6   1   78.87    2.08 
   0  -6  -1   74.13    1.98 
   0  -6  -1   75.80    2.05 
   0  -6  -1   76.02    2.09 
   0  -6  -1   73.20    1.98 
   0   6   1   75.27    2.04 
   0   6   1   77.27    1.99 
   0   6   1   76.18    1.98 
   0   6   1   73.49    2.09 
   0   6   1   74.63    1.98 
  -1  -6  -1  111.66    2.89 
  -1  -6  -1  118.53    2.99 
  -1  -6  -1  106.55    2.95 
  -1  -6  -1  112.26    2.89 
   1   6   1  110.00    2.89 
   1   6   1  110.17    2.93 
   1   6   1  106.52    3.00 
   1   6   1  110.47    2.89 
  -2  -6  -1    8.60    0.42 
  -2  -6  -1    8.22    0.32 
  -2  -6  -1    7.83    0.38 
  -2  -6  -1    8.11    0.31 
   2   6   1    8.16    0.33 
   2   6   1    8.44    0.42 
   2   6   1    8.25    0.32 
  -3  -6  -1    7.32    0.30 
  -3  -6  -1    7.20    0.33 
  -3  -6  -1    7.40    0.41 
   3   6   1    7.61    0.31 
   3   6   1    7.60    0.43 
   3   6   1    7.47    0.30 
  -4  -6  -1    0.25    0.13 
  -4  -6  -1    0.12    0.18 
  -4  -6  -1    0.41    0.13 
   4   6   1    0.45    0.14 
   4   6   1    0.40    0.20 
   4   6   1    0.56    0.12 
  -5  -6  -1   65.30    1.79 
  -5  -6  -1   61.96    1.92 
  -5  -6  -1   66.20    1.79 
   5   6   1   64.39    1.77 
   5   6   1   66.20    1.80 
   5   6   1   65.26    1.79 
   5   6   1   66.10    1.95 
  -6  -6  -1  125.73    3.51 
  -6  -6  -1  119.75    3.18 
   6   6   1  118.38    3.37 
   6   6   1  117.90    3.20 
   6   6   1  117.07    3.20 
   6   6   1  120.35    3.16 
  -7  -6  -1    6.25    0.34 
   7   6   1    6.14    0.54 
   7   6   1    6.30    0.31 
   7   6   1    6.52    0.37 
  -8  -6  -1   21.04    0.71 
   8   6   1   21.02    0.96 
   8   6   1   20.37    0.75 
  -9  -6  -1   14.50    0.57 
   9   6   1   13.69    0.62 
   9   6   1   14.22    0.85 
 -10  -6  -1    1.62    0.24 
  10   6   1    1.77    0.48 
  10   6   1    1.26    0.27 
  11   6   1    2.02    0.33 
  11   6   1    1.97    0.48 
  12   6   1    0.25    0.26 
  12   6   1   -0.75    0.40 
  13   6   1   -0.69    0.47 
  13   6   1   -0.08    0.26 
  13  -7  -1    0.26    0.31 
 -13   7   1    0.45    0.35 
  12  -7  -1    0.00    0.36 
  12  -7  -1   -0.22    0.26 
 -12   7   1   -0.31    0.31 
  11  -7  -1    0.82    0.27 
  11  -7  -1    0.88    0.31 
 -11   7   1    0.46    0.29 
  10  -7  -1    0.60    0.28 
  10  -7  -1    0.35    0.26 
 -10   7   1   -0.09    0.26 
   9  -7  -1    0.02    0.21 
   9  -7  -1    0.13    0.22 
  -9   7   1   -0.07    0.23 
  -9   7   1   -0.07    0.18 
   8  -7  -1   -0.04    0.19 
   8  -7  -1   -0.11    0.19 
  -8   7   1    0.29    0.22 
  -8   7   1   -0.05    0.18 
   7  -7  -1    0.31    0.20 
   7  -7  -1    0.24    0.17 
  -7   7   1    0.00    0.17 
  -7   7   1   -0.03    0.15 
   6  -7  -1    0.05    0.15 
   6  -7  -1   -0.09    0.14 
  -6   7   1    0.00    0.15 
  -6   7   1    0.01    0.14 
  -6   7   1    0.13    0.16 
   5  -7  -1    2.40    0.24 
   5  -7  -1    2.36    0.23 
  -5   7   1    2.08    0.23 
  -5   7   1    2.33    0.24 
  -5   7   1    2.39    0.24 
   4  -7  -1    0.50    0.15 
   4  -7  -1    0.44    0.14 
  -4   7   1    0.52    0.15 
  -4   7   1    0.10    0.18 
  -4   7   1    0.38    0.18 
   3  -7  -1   31.49    0.91 
   3  -7  -1   29.88    0.91 
  -3   7   1   32.53    0.96 
  -3   7   1   30.47    0.91 
  -3   7   1   30.72    0.91 
   2  -7  -1    9.38    0.35 
   2  -7  -1   10.14    0.37 
   2  -7  -1   10.15    0.43 
  -2   7   1    9.33    0.36 
  -2   7   1   10.10    0.36 
  -2   7   1   10.00    0.42 
   1  -7  -1  113.68    2.97 
   1  -7  -1  113.94    2.96 
   1  -7  -1  110.25    3.07 
   1  -7  -1  113.92    2.98 
   1  -7  -1  112.73    3.03 
  -1   7   1  115.53    2.97 
  -1   7   1  114.35    3.04 
  -1   7   1  114.91    2.98 
   0  -7  -1   14.88    0.48 
   0  -7  -1   15.80    0.50 
   0  -7  -1   14.81    0.59 
   0  -7  -1   15.12    0.56 
   0   7   1   15.25    0.62 
   0   7   1   15.01    0.49 
   0   7   1   15.46    0.48 
   0   7   1   15.76    0.49 
   0   7   1   14.97    0.55 
  -1  -7  -1   -0.01    0.15 
  -1  -7  -1   -0.13    0.10 
  -1  -7  -1    0.17    0.10 
  -1  -7  -1    0.10    0.14 
   1   7   1    0.14    0.12 
   1   7   1    0.00    0.10 
   1   7   1    0.59    0.20 
   1   7   1    0.08    0.09 
  -2  -7  -1    9.12    0.35 
  -2  -7  -1    9.15    0.46 
  -2  -7  -1    9.09    0.40 
  -2  -7  -1    8.88    0.34 
   2   7   1    9.37    0.38 
   2   7   1    9.09    0.34 
   2   7   1    9.32    0.47 
  -3  -7  -1    0.04    0.14 
  -3  -7  -1   -0.15    0.16 
  -3  -7  -1    0.09    0.11 
   3   7   1    0.18    0.11 
   3   7   1    0.06    0.11 
   3   7   1    0.01    0.17 
  -4  -7  -1   34.15    0.98 
  -4  -7  -1   31.79    1.11 
  -4  -7  -1   33.84    1.02 
   4   7   1   33.17    0.98 
   4   7   1   33.18    1.16 
   4   7   1   33.37    0.98 
  -5  -7  -1   53.44    1.51 
  -5  -7  -1   51.23    1.65 
  -5  -7  -1   54.97    1.54 
   5   7   1   54.80    1.50 
   5   7   1   53.56    1.51 
   5   7   1   54.06    1.69 
  -6  -7  -1    0.72    0.17 
   6   7   1    0.60    0.13 
   6   7   1    0.78    0.17 
   6   7   1    0.72    0.29 
   6   7   1    0.58    0.17 
  -7  -7  -1    0.18    0.16 
   7   7   1    0.31    0.16 
   7   7   1   -0.14    0.24 
   7   7   1    0.28    0.12 
  -8  -7  -1    5.33    0.37 
   8   7   1    5.17    0.38 
   8   7   1    5.06    0.55 
   8   7   1    5.42    0.32 
  -9  -7  -1   20.50    0.74 
   9   7   1   19.92    0.78 
   9   7   1   21.77    1.06 
 -10  -7  -1    1.95    0.26 
  10   7   1    3.27    0.56 
  10   7   1    1.96    0.31 
  11   7   1    0.89    0.48 
  11   7   1    1.44    0.30 
  12   7   1    0.50    0.28 
  12   7   1   -0.32    0.44 
  13   7   1    0.82    0.57 
  13   7   1    1.09    0.33 
  13  -8  -1    0.30    0.32 
 -13   8   1    0.70    0.38 
  12  -8  -1    0.39    0.29 
 -12   8   1    0.12    0.33 
  11  -8  -1   -0.12    0.26 
  11  -8  -1    0.11    0.25 
 -11   8   1   -0.21    0.27 
  10  -8  -1    1.18    0.29 
  10  -8  -1    1.37    0.30 
 -10   8   1    1.23    0.34 
   9  -8  -1    6.55    0.50 
   9  -8  -1    6.22    0.46 
  -9   8   1    5.41    0.46 
  -9   8   1    6.28    0.48 
   8  -8  -1    2.55    0.32 
   8  -8  -1    2.34    0.30 
  -8   8   1    3.24    0.32 
  -8   8   1    2.05    0.31 
   7  -8  -1    2.26    0.26 
   7  -8  -1    2.08    0.26 
  -7   8   1    1.65    0.25 
  -7   8   1    1.51    0.23 
   6  -8  -1    8.56    0.42 
  -6   8   1    8.56    0.42 
  -6   8   1    7.98    0.43 
   5  -8  -1    5.44    0.33 
   5  -8  -1    4.93    0.31 
  -5   8   1    5.65    0.32 
  -5   8   1    5.70    0.34 
  -5   8   1    5.47    0.36 
   4  -8  -1    4.98    0.29 
   4  -8  -1    4.94    0.30 
  -4   8   1    4.71    0.35 
  -4   8   1    5.21    0.30 
  -4   8   1    5.44    0.31 
   3  -8  -1   28.93    0.89 
   3  -8  -1   29.70    0.88 
  -3   8   1   29.32    0.94 
  -3   8   1   30.96    0.89 
  -3   8   1   29.86    0.89 
   2  -8  -1    1.56    0.17 
   2  -8  -1    1.65    0.16 
   2  -8  -1    1.84    0.22 
   2  -8  -1    1.65    0.16 
  -2   8   1    1.90    0.21 
  -2   8   1    1.94    0.17 
  -2   8   1    1.70    0.16 
   1  -8  -1    1.36    0.21 
   1  -8  -1    1.40    0.14 
   1  -8  -1    1.12    0.15 
   1  -8  -1    1.27    0.18 
   1  -8  -1    1.35    0.13 
  -1   8   1    1.00    0.14 
  -1   8   1    1.38    0.14 
  -1   8   1    1.23    0.18 
   0  -8  -1    5.12    0.26 
   0  -8  -1    5.14    0.33 
   0  -8  -1    5.63    0.38 
   0  -8  -1    5.43    0.25 
   0   8   1    5.86    0.25 
   0   8   1    5.47    0.38 
   0   8   1    5.00    0.25 
   0   8   1    5.42    0.33 
   0   8   1    5.30    0.26 
  -1  -8  -1   13.74    0.55 
  -1  -8  -1   14.06    0.60 
  -1  -8  -1   14.04    0.48 
  -1  -8  -1   14.53    0.47 
   1   8   1   14.68    0.53 
   1   8   1   14.04    0.47 
   1   8   1   14.21    0.47 
   1   8   1   13.18    0.61 
  -2  -8  -1    6.34    0.39 
  -2  -8  -1    7.81    0.45 
  -2  -8  -1    7.11    0.31 
  -2  -8  -1    6.92    0.31 
   2   8   1    6.94    0.45 
   2   8   1    6.79    0.34 
   2   8   1    6.64    0.30 
  -3  -8  -1    2.56    0.20 
  -3  -8  -1    2.92    0.31 
  -3  -8  -1    2.56    0.26 
  -3  -8  -1    2.63    0.22 
   3   8   1    3.07    0.24 
   3   8   1    2.59    0.20 
   3   8   1    2.98    0.34 
  -4  -8  -1    8.68    0.52 
  -4  -8  -1    9.25    0.45 
  -4  -8  -1    8.62    0.38 
   4   8   1    9.26    0.40 
   4   8   1    8.14    0.37 
   4   8   1   10.14    0.59 
  -5  -8  -1    9.58    0.46 
  -5  -8  -1    9.39    0.59 
  -5  -8  -1    9.92    0.42 
   5   8   1   10.02    0.63 
   5   8   1    9.59    0.43 
   5   8   1    9.58    0.41 
  -6  -8  -1    2.77    0.26 
   6   8   1    3.43    0.29 
   6   8   1    2.92    0.26 
   6   8   1    2.46    0.35 
   6   8   1    2.76    0.24 
  -7  -8  -1    0.08    0.17 
   7   8   1    0.17    0.17 
   7   8   1   -0.06    0.12 
   7   8   1   -0.15    0.27 
  -8  -8  -1    2.71    0.29 
   8   8   1    3.46    0.49 
   8   8   1    3.61    0.29 
   8   8   1    3.49    0.34 
  -9  -8  -1    1.71    0.26 
   9   8   1    2.01    0.29 
   9   8   1    1.65    0.20 
   9   8   1    1.69    0.45 
 -10  -8  -1    0.30    0.22 
  10   8   1    0.41    0.39 
  10   8   1    0.18    0.23 
  11   8   1    0.01    0.41 
  11   8   1    0.32    0.26 
  12   8   1    0.11    0.49 
  12   8   1    0.20    0.27 
  13   8   1    0.61    0.55 
  13   8   1    0.20    0.28 
  12  -9  -1    0.24    0.28 
 -12   9   1    0.18    0.34 
  11  -9  -1    0.30    0.27 
  11  -9  -1    0.04    0.26 
 -11   9   1    0.10    0.29 
  10  -9  -1    1.12    0.29 
  10  -9  -1    0.91    0.29 
 -10   9   1    0.56    0.33 
   9  -9  -1    0.30    0.24 
   9  -9  -1    0.56    0.25 
  -9   9   1    0.49    0.28 
   8  -9  -1   21.25    0.82 
   8  -9  -1   21.99    0.86 
  -8   9   1   21.52    0.89 
  -8   9   1   22.12    0.86 
   7  -9  -1    2.41    0.28 
   7  -9  -1    2.52    0.29 
  -7   9   1    2.55    0.29 
  -7   9   1    2.21    0.27 
   6  -9  -1    0.21    0.18 
  -6   9   1    0.43    0.19 
  -6   9   1    0.32    0.18 
   5  -9  -1    8.42    0.40 
   5  -9  -1    8.68    0.42 
  -5   9   1    8.72    0.43 
  -5   9   1    9.04    0.45 
  -5   9   1    8.90    0.40 
   4  -9  -1    6.63    0.35 
   4  -9  -1    6.95    0.36 
  -4   9   1    7.02    0.35 
  -4   9   1    7.91    0.45 
  -4   9   1    7.94    0.39 
   3  -9  -1   10.39    0.49 
   3  -9  -1   10.29    0.41 
   3  -9  -1   10.19    0.42 
  -3   9   1    9.61    0.40 
  -3   9   1   10.07    0.51 
  -3   9   1    9.81    0.43 
   2  -9  -1    3.34    0.22 
   2  -9  -1    2.33    0.21 
   2  -9  -1    2.72    0.28 
   2  -9  -1    2.80    0.26 
   2  -9  -1    2.95    0.21 
  -2   9   1    3.03    0.22 
  -2   9   1    2.78    0.27 
  -2   9   1    2.88    0.22 
   1  -9  -1    4.72    0.33 
   1  -9  -1    4.73    0.29 
   1  -9  -1    4.41    0.24 
   1  -9  -1    4.89    0.25 
   1  -9  -1    4.60    0.38 
  -1   9   1    4.86    0.26 
  -1   9   1    4.62    0.24 
  -1   9   1    4.52    0.32 
   0  -9  -1    1.54    0.22 
   0  -9  -1    1.54    0.16 
   0  -9  -1    1.38    0.25 
   0  -9  -1    1.50    0.17 
   0   9   1    1.31    0.14 
   0   9   1    1.56    0.24 
   0   9   1    1.51    0.20 
   0   9   1    1.49    0.16 
   0   9   1    1.45    0.16 
  -1  -9  -1    5.25    0.36 
  -1  -9  -1    5.37    0.41 
  -1  -9  -1    4.92    0.29 
  -1  -9  -1    4.95    0.26 
   1   9   1    5.30    0.27 
   1   9   1    5.12    0.25 
   1   9   1    5.61    0.27 
   1   9   1    5.83    0.35 
   1   9   1    5.33    0.42 
  -2  -9  -1   47.89    1.32 
  -2  -9  -1   48.08    1.48 
  -2  -9  -1   47.30    1.41 
  -2  -9  -1   46.42    1.32 
   2   9   1   45.37    1.51 
   2   9   1   46.95    1.37 
   2   9   1   45.84    1.31 
  -3  -9  -1    9.25    0.38 
  -3  -9  -1    8.94    0.42 
  -3  -9  -1   10.13    0.55 
  -3  -9  -1    9.18    0.49 
   3   9   1   10.29    0.63 
   3   9   1    8.84    0.42 
   3   9   1    8.87    0.38 
  -4  -9  -1    0.32    0.19 
  -4  -9  -1    0.45    0.16 
  -4  -9  -1    0.55    0.18 
  -4  -9  -1    0.95    0.31 
   4   9   1    0.62    0.27 
   4   9   1    0.22    0.16 
   4   9   1    0.32    0.14 
  -5  -9  -1    0.75    0.20 
   5   9   1    0.79    0.15 
   5   9   1    0.91    0.17 
   5   9   1    1.11    0.30 
  -6  -9  -1    6.78    0.42 
   6   9   1    6.85    0.36 
   6   9   1    7.41    0.61 
   6   9   1    6.68    0.37 
  -7  -9  -1    0.98    0.22 
   7   9   1    0.97    0.36 
   7   9   1    0.75    0.16 
   7   9   1    1.11    0.21 
  -8  -9  -1   13.85    0.62 
   8   9   1   14.18    0.63 
   8   9   1   14.43    0.86 
   8   9   1   12.48    0.54 
  -9  -9  -1    0.86    0.25 
   9   9   1    0.99    0.25 
   9   9   1    1.04    0.19 
   9   9   1    0.97    0.41 
 -10  -9  -1    0.46    0.24 
  10   9   1    1.30    0.53 
  10   9   1    0.61    0.25 
  11   9   1    0.18    0.48 
  11   9   1    0.02    0.25 
  12   9   1   -0.06    0.51 
  12   9   1    0.22    0.27 
  12 -10  -1    4.23    0.45 
 -12  10   1    4.20    0.50 
  11 -10  -1    0.94    0.31 
  11 -10  -1    1.41    0.32 
 -11  10   1    1.29    0.34 
  10 -10  -1    4.29    0.44 
  10 -10  -1    4.82    0.51 
 -10  10   1    5.04    0.47 
   9 -10  -1    4.79    0.49 
   9 -10  -1    5.21    0.44 
  -9  10   1    5.48    0.47 
   8 -10  -1    0.85    0.25 
   8 -10  -1    0.97    0.26 
  -8  10   1    0.71    0.28 
   7 -10  -1    2.57    0.30 
  -7  10   1    2.89    0.31 
   6 -10  -1    0.85    0.21 
  -6  10   1    0.36    0.20 
  -6  10   1    0.45    0.19 
   5 -10  -1    2.69    0.26 
  -5  10   1    2.85    0.29 
  -5  10   1    2.85    0.27 
   4 -10  -1   16.03    0.58 
   4 -10  -1   15.86    0.59 
  -4  10   1   16.28    0.60 
  -4  10   1   17.65    0.60 
  -4  10   1   15.23    0.64 
   3 -10  -1   30.82    0.96 
   3 -10  -1   30.43    0.94 
   3 -10  -1   32.95    1.05 
  -3  10   1   31.52    0.96 
  -3  10   1   30.95    0.95 
  -3  10   1   30.90    1.03 
   2 -10  -1   18.12    0.63 
   2 -10  -1   18.77    0.61 
   2 -10  -1   18.72    0.70 
   2 -10  -1   18.01    0.74 
   2 -10  -1   17.98    0.60 
  -2  10   1   19.15    0.72 
  -2  10   1   18.31    0.62 
  -2  10   1   18.21    0.61 
   1 -10  -1    0.05    0.12 
   1 -10  -1    0.00    0.14 
   1 -10  -1    0.00    0.11 
   1 -10  -1    0.03    0.17 
  -1  10   1    0.46    0.14 
  -1  10   1   -0.01    0.13 
  -1  10   1   -0.38    0.18 
   0 -10  -1    8.11    0.36 
   0 -10  -1    7.55    0.44 
   0 -10  -1    5.59    0.51 
   0 -10  -1    8.05    0.35 
   0  10   1    8.40    0.46 
   0  10   1    7.70    0.34 
   0  10   1    8.04    0.37 
   0  10   1    8.54    0.34 
   0  10   1    8.92    0.51 
  -1 -10  -1   34.06    1.20 
  -1 -10  -1   33.97    1.13 
  -1 -10  -1   34.48    1.03 
  -1 -10  -1   36.23    1.02 
   1  10   1   34.71    1.00 
   1  10   1   35.85    1.03 
   1  10   1   34.65    1.09 
   1  10   1   35.38    1.02 
   1  10   1   33.71    1.21 
  -2 -10  -1   15.52    0.53 
  -2 -10  -1   15.74    0.72 
  -2 -10  -1   15.20    0.55 
  -2 -10  -1   14.94    0.64 
   2  10   1   14.31    0.52 
   2  10   1   14.73    0.58 
   2  10   1   14.44    0.76 
  -3 -10  -1   20.21    0.67 
  -3 -10  -1   19.75    0.76 
  -3 -10  -1   20.01    0.69 
  -3 -10  -1   22.04    0.89 
   3  10   1   20.45    0.92 
   3  10   1   20.34    0.71 
   3  10   1   20.04    0.67 
  -4 -10  -1   37.73    1.15 
  -4 -10  -1   41.69    1.21 
  -4 -10  -1   37.76    1.22 
   4  10   1   38.34    1.17 
   4  10   1   38.78    1.39 
   4  10   1   38.06    1.14 
  -5 -10  -1    8.21    0.48 
   5  10   1    8.44    0.41 
   5  10   1    8.78    0.65 
   5  10   1    8.81    0.41 
  -6 -10  -1    9.24    0.50 
   6  10   1   10.09    0.71 
   6  10   1    9.30    0.44 
   6  10   1    9.05    0.44 
  -7 -10  -1    0.31    0.23 
   7  10   1    1.30    0.40 
   7  10   1    0.76    0.18 
   7  10   1    0.74    0.22 
  -8 -10  -1   31.28    1.08 
   8  10   1   29.96    1.04 
   8  10   1   31.16    1.01 
   8  10   1   32.90    1.37 
  -9 -10  -1    4.85    0.43 
   9  10   1    6.45    0.71 
   9  10   1    5.46    0.44 
 -10 -10  -1    3.17    0.35 
  10  10   1    3.48    0.59 
  10  10   1    3.85    0.40 
  11  10   1    3.26    0.65 
  11  10   1    2.63    0.36 
  12  10   1    2.40    0.37 
  12  10   1    3.18    0.69 
  12 -11  -1   -0.31    0.27 
 -12  11   1    0.51    0.33 
  11 -11  -1   -0.13    0.26 
 -11  11   1    0.34    0.33 
  10 -11  -1    0.94    0.31 
  10 -11  -1    0.76    0.29 
 -10  11   1    0.79    0.30 
   9 -11  -1    0.01    0.24 
   9 -11  -1    0.51    0.26 
  -9  11   1   -0.26    0.25 
   8 -11  -1    0.67    0.27 
   8 -11  -1    0.92    0.25 
  -8  11   1    0.40    0.27 
   7 -11  -1    2.41    0.31 
  -7  11   1    2.41    0.30 
   6 -11  -1    0.05    0.17 
  -6  11   1    0.03    0.19 
   5 -11  -1   -0.10    0.16 
  -5  11   1   -0.04    0.17 
  -5  11   1    0.02    0.18 
   4 -11  -1    0.08    0.14 
   4 -11  -1    0.49    0.17 
   4 -11  -1    0.37    0.19 
  -4  11   1   -0.14    0.14 
  -4  11   1    0.42    0.18 
  -4  11   1    0.41    0.19 
   3 -11  -1   19.28    0.64 
   3 -11  -1   18.82    0.67 
   3 -11  -1   18.33    0.64 
   3 -11  -1   18.45    0.76 
  -3  11   1   19.28    0.75 
  -3  11   1   18.81    0.65 
  -3  11   1   18.85    0.64 
   2 -11  -1    1.83    0.22 
   2 -11  -1    2.62    0.29 
   2 -11  -1    1.25    0.28 
   2 -11  -1    1.80    0.18 
   2 -11  -1    2.09    0.20 
  -2  11   1    2.44    0.22 
  -2  11   1    1.71    0.25 
  -2  11   1    2.21    0.21 
   1 -11  -1    3.02    0.23 
   1 -11  -1    2.35    0.33 
   1 -11  -1    2.75    0.24 
   1 -11  -1    3.12    0.23 
   1 -11  -1    3.15    0.30 
  -1  11   1    3.26    0.25 
  -1  11   1    3.17    0.30 
  -1  11   1    3.55    0.25 
   0 -11  -1    8.82    0.39 
   0 -11  -1    8.13    0.56 
   0 -11  -1    8.44    0.38 
   0 -11  -1    8.42    0.48 
   0  11   1    9.16    0.46 
   0  11   1    9.22    0.37 
   0  11   1    8.20    0.38 
   0  11   1    9.51    0.39 
   0  11   1    8.65    0.56 
  -1 -11  -1    0.09    0.21 
  -1 -11  -1   -0.05    0.14 
  -1 -11  -1   -0.19    0.21 
  -1 -11  -1   -0.07    0.13 
   1  11   1    0.01    0.26 
   1  11   1    0.15    0.14 
   1  11   1    0.04    0.13 
   1  11   1    0.05    0.11 
   1  11   1    0.06    0.16 
  -2 -11  -1    0.91    0.31 
  -2 -11  -1    0.96    0.19 
  -2 -11  -1    0.78    0.24 
  -2 -11  -1    1.45    0.18 
   2  11   1    1.10    0.21 
   2  11   1    1.14    0.17 
   2  11   1    1.12    0.32 
  -3 -11  -1   34.48    1.26 
  -3 -11  -1   28.41    1.01 
  -3 -11  -1   28.84    0.91 
  -3 -11  -1   30.50    0.93 
   3  11   1   27.23    1.17 
   3  11   1   28.79    0.95 
   3  11   1   28.20    0.91 
  -4 -11  -1    3.87    0.30 
  -4 -11  -1    3.76    0.34 
   4  11   1    3.85    0.32 
   4  11   1    3.97    0.31 
   4  11   1    4.89    0.52 
  -5 -11  -1    1.57    0.27 
  -5 -11  -1    1.37    0.23 
   5  11   1    1.59    0.21 
   5  11   1    1.79    0.41 
   5  11   1    1.66    0.22 
  -6 -11  -1    2.65    0.32 
   6  11   1    3.04    0.30 
   6  11   1    3.15    0.28 
   6  11   1    3.83    0.52 
  -7 -11  -1    0.92    0.28 
   7  11   1    1.40    0.26 
   7  11   1    1.98    0.50 
  -8 -11  -1   -0.21    0.23 
   8  11   1    0.28    0.21 
   8  11   1    0.44    0.44 
  -9 -11  -1    0.25    0.26 
   9  11   1    1.17    0.52 
   9  11   1    0.24    0.23 
 -10 -11  -1    0.34    0.27 
  10  11   1    0.29    0.24 
  10  11   1    0.78    0.51 
  11  11   1    0.53    0.28 
  11  11   1    0.86    0.50 
  12  11   1    0.35    0.28 
  12  11   1    0.76    0.58 
  12 -12  -1    0.12    0.29 
 -12  12   1    0.75    0.36 
  11 -12  -1   -0.28    0.27 
 -11  12   1    0.17    0.29 
  10 -12  -1    0.25    0.27 
  10 -12  -1    0.40    0.30 
 -10  12   1    0.42    0.29 
   9 -12  -1   -0.05    0.25 
   9 -12  -1   -0.30    0.22 
  -9  12   1   -0.10    0.26 
   8 -12  -1    0.48    0.28 
  -8  12   1    0.56    0.26 
   7 -12  -1   -0.19    0.21 
  -7  12   1   -0.25    0.20 
   6 -12  -1    0.48    0.24 
  -6  12   1    0.33    0.20 
   5 -12  -1    5.06    0.39 
  -5  12   1    4.99    0.35 
   4 -12  -1    3.99    0.31 
   4 -12  -1    3.91    0.31 
   4 -12  -1    4.08    0.40 
  -4  12   1    3.58    0.30 
   3 -12  -1   27.07    1.00 
   3 -12  -1   27.31    0.87 
   3 -12  -1   26.88    0.84 
  -3  12   1   25.77    0.85 
  -3  12   1   26.34    0.85 
   2 -12  -1   23.76    0.76 
   2 -12  -1   23.83    0.75 
   2 -12  -1   24.90    0.88 
   2 -12  -1   22.60    0.78 
   2 -12  -1   22.19    0.93 
  -2  12   1   23.77    0.77 
  -2  12   1   23.85    0.76 
  -2  12   1   23.92    0.88 
   1 -12  -1   -0.45    0.23 
   1 -12  -1   -0.16    0.15 
   1 -12  -1   -0.15    0.19 
   1 -12  -1   -0.10    0.12 
   1 -12  -1    0.17    0.14 
  -1  12   1   -0.01    0.12 
  -1  12   1   -0.09    0.14 
  -1  12   1   -0.11    0.16 
   0 -12  -1    2.63    0.25 
   0 -12  -1    3.02    0.34 
   0 -12  -1    1.57    0.37 
   0 -12  -1    2.91    0.23 
   0  12   1    3.03    0.24 
   0  12   1    2.52    0.21 
   0  12   1    2.79    0.38 
   0  12   1    3.31    0.25 
   0  12   1    2.87    0.30 
  -1 -12  -1    0.17    0.26 
  -1 -12  -1    0.73    0.15 
  -1 -12  -1    0.62    0.17 
  -1 -12  -1    0.70    0.25 
   1  12   1    0.67    0.16 
   1  12   1    0.56    0.19 
   1  12   1    0.86    0.31 
   1  12   1    0.69    0.16 
   1  12   1    0.60    0.14 
  -2 -12  -1    1.93    0.30 
  -2 -12  -1    1.84    0.21 
  -2 -12  -1    2.39    0.37 
  -2 -12  -1    1.99    0.23 
   2  12   1    1.82    0.39 
   2  12   1    1.61    0.23 
   2  12   1    1.76    0.20 
  -3 -12  -1    0.59    0.19 
  -3 -12  -1    0.85    0.24 
   3  12   1    0.40    0.32 
   3  12   1    0.75    0.17 
   3  12   1    0.59    0.18 
  -4 -12  -1   17.09    0.76 
  -4 -12  -1   19.13    0.68 
   4  12   1   17.98    0.65 
   4  12   1   17.70    0.95 
   4  12   1   19.18    0.76 
  -5 -12  -1   -0.18    0.18 
  -5 -12  -1    0.36    0.24 
   5  12   1    0.08    0.34 
   5  12   1   -0.03    0.17 
  -6 -12  -1    2.09    0.28 
  -6 -12  -1    2.15    0.33 
   6  12   1    2.31    0.27 
   6  12   1    2.78    0.51 
  -7 -12  -1    0.07    0.26 
   7  12   1   -0.11    0.18 
   7  12   1    0.14    0.38 
  -8 -12  -1   -0.18    0.26 
   8  12   1   -0.26    0.20 
   8  12   1    0.42    0.43 
  -9 -12  -1    7.38    0.59 
   9  12   1    6.79    0.49 
   9  12   1    7.10    0.83 
 -10 -12  -1    2.22    0.36 
  10  12   1    2.09    0.61 
  10  12   1    1.68    0.32 
  11  12   1    1.47    0.62 
  11  12   1    0.37    0.28 
  12  12   1   -0.34    0.29 
  12  12   1    0.39    0.59 
  11 -13  -1    0.52    0.32 
 -11  13   1    0.39    0.31 
  10 -13  -1    0.31    0.27 
  10 -13  -1    0.03    0.27 
 -10  13   1    0.39    0.31 
   9 -13  -1   -0.14    0.23 
   9 -13  -1    0.27    0.27 
  -9  13   1   -0.26    0.27 
   8 -13  -1    9.81    0.58 
  -8  13   1    9.49    0.59 
   7 -13  -1    0.43    0.24 
  -7  13   1    0.46    0.26 
   6 -13  -1    4.72    0.39 
  -6  13   1    5.16    0.40 
   5 -13  -1   10.53    0.59 
   5 -13  -1    9.32    0.49 
  -5  13   1   10.48    0.51 
   4 -13  -1    2.15    0.26 
   4 -13  -1    1.93    0.30 
  -4  13   1    2.06    0.25 
   3 -13  -1    1.79    0.21 
   3 -13  -1    1.50    0.30 
   3 -13  -1    1.39    0.22 
  -3  13   1    1.85    0.22 
   2 -13  -1    0.71    0.21 
   2 -13  -1    0.79    0.15 
   2 -13  -1    0.58    0.22 
   2 -13  -1    0.49    0.24 
  -2  13   1    1.13    0.19 
  -2  13   1    0.93    0.17 
   1 -13  -1   -0.07    0.19 
   1 -13  -1   -0.19    0.23 
   1 -13  -1   -0.04    0.15 
  -1  13   1    0.04    0.15 
  -1  13   1    0.02    0.13 
   0 -13  -1    9.96    0.45 
   0 -13  -1   10.42    0.57 
   0 -13  -1    9.31    0.62 
   0  13   1   10.32    0.44 
   0  13   1   10.95    0.64 
   0  13   1    9.96    0.44 
   0  13   1   10.62    0.42 
  -1 -13  -1    6.66    0.37 
  -1 -13  -1    5.92    0.46 
  -1 -13  -1    6.07    0.59 
   1  13   1    6.44    0.54 
   1  13   1    5.81    0.31 
   1  13   1    6.38    0.35 
   1  13   1    6.61    0.35 
  -2 -13  -1    8.53    0.53 
  -2 -13  -1    9.95    0.45 
   2  13   1    8.48    0.41 
   2  13   1    8.89    0.38 
   2  13   1    8.45    0.63 
  -3 -13  -1    0.76    0.25 
  -3 -13  -1    0.56    0.19 
   3  13   1    0.78    0.33 
   3  13   1    0.97    0.18 
  -4 -13  -1    1.34    0.29 
  -4 -13  -1    0.52    0.21 
   4  13   1    0.74    0.36 
   4  13   1    0.86    0.20 
  -5 -13  -1    0.89    0.24 
  -5 -13  -1    0.67    0.28 
   5  13   1    0.57    0.19 
   5  13   1    0.68    0.38 
  -6 -13  -1   -0.10    0.24 
  -6 -13  -1   -0.22    0.26 
   6  13   1    0.16    0.21 
   6  13   1    1.06    0.47 
  -7 -13  -1    1.62    0.35 
  -7 -13  -1    1.19    0.29 
   7  13   1    0.90    0.24 
   7  13   1    2.12    0.56 
  -8 -13  -1   -0.42    0.31 
   8  13   1    1.89    0.66 
   8  13   1    0.31    0.23 
  -9 -13  -1    2.03    0.37 
   9  13   1    2.89    0.35 
   9  13   1    2.65    0.61 
 -10 -13  -1    0.35    0.31 
  10  13   1    0.80    0.53 
  10  13   1    0.30    0.25 
  11  13   1    1.45    0.66 
  11  13   1    0.78    0.30 
  11 -14  -1    0.53    0.32 
 -11  14   1    0.69    0.32 
  10 -14  -1    5.25    0.48 
 -10  14   1    5.21    0.48 
   9 -14  -1    0.49    0.28 
   9 -14  -1    0.58    0.27 
  -9  14   1    0.39    0.28 
   8 -14  -1    3.42    0.38 
  -8  14   1    2.97    0.38 
   7 -14  -1    7.14    0.49 
  -7  14   1    6.77    0.47 
   6 -14  -1    0.85    0.28 
   6 -14  -1    0.73    0.25 
  -6  14   1    0.68    0.24 
   5 -14  -1   10.60    0.56 
   5 -14  -1    9.96    0.70 
  -5  14   1    9.82    0.51 
   4 -14  -1   13.54    0.70 
   4 -14  -1   13.46    0.59 
  -4  14   1   14.15    0.58 
   3 -14  -1    5.78    0.52 
   3 -14  -1    6.68    0.36 
   3 -14  -1    7.03    0.43 
  -3  14   1    6.25    0.37 
   2 -14  -1   20.21    0.81 
   2 -14  -1   18.99    0.65 
   2 -14  -1   17.76    0.86 
   2 -14  -1   19.28    0.70 
  -2  14   1   19.56    0.66 
   1 -14  -1    0.08    0.17 
   1 -14  -1   -0.26    0.24 
   1 -14  -1    0.06    0.21 
  -1  14   1    0.08    0.14 
   0 -14  -1   18.22    0.80 
   0 -14  -1   18.53    0.68 
   0  14   1   20.32    0.89 
   0  14   1   18.72    0.68 
   0  14   1   18.38    0.64 
  -1 -14  -1    3.21    0.36 
  -1 -14  -1    3.19    0.28 
   1  14   1    3.02    0.27 
   1  14   1    2.92    0.40 
   1  14   1    3.34    0.26 
  -2 -14  -1   14.92    0.59 
  -2 -14  -1   14.18    0.70 
   2  14   1   14.23    0.52 
   2  14   1   14.68    0.85 
   2  14   1   14.07    0.56 
  -3 -14  -1   17.96    0.68 
  -3 -14  -1   17.66    0.79 
   3  14   1   18.28    0.66 
   3  14   1   17.14    0.98 
  -4 -14  -1   11.34    0.53 
  -4 -14  -1   10.21    0.61 
   4  14   1   10.50    0.49 
   4  14   1   11.24    0.86 
  -5 -14  -1    0.70    0.34 
  -5 -14  -1    1.56    0.28 
   5  14   1    3.23    0.59 
   5  14   1    1.79    0.25 
  -6 -14  -1    4.34    0.45 
  -6 -14  -1    5.56    0.42 
   6  14   1    5.22    0.39 
   6  14   1    5.81    0.72 
  -7 -14  -1    0.39    0.27 
  -7 -14  -1    0.20    0.31 
   7  14   1    0.65    0.46 
   7  14   1    0.42    0.23 
  -8 -14  -1    2.58    0.41 
  -8 -14  -1    3.08    0.40 
   8  14   1    3.02    0.35 
   8  14   1    2.84    0.63 
  -9 -14  -1    2.96    0.43 
   9  14   1    4.17    0.75 
   9  14   1    3.26    0.37 
 -10 -14  -1    2.51    0.42 
  10  14   1    2.78    0.37 
  10  14   1    3.01    0.73 
  11  14   1    0.48    0.31 
  11  14   1    0.89    0.67 
  11 -15  -1   -0.25    0.32 
 -11  15   1    0.44    0.35 
  10 -15  -1   -0.17    0.27 
 -10  15   1    0.25    0.32 
   9 -15  -1    0.42    0.29 
  -9  15   1    0.09    0.29 
   8 -15  -1   -0.01    0.26 
  -8  15   1   -0.09    0.26 
   7 -15  -1   -0.43    0.23 
  -7  15   1   -0.09    0.26 
   6 -15  -1    0.52    0.26 
  -6  15   1    0.85    0.26 
   5 -15  -1    0.51    0.26 
  -5  15   1    0.23    0.21 
   4 -15  -1    1.25    0.27 
  -4  15   1    1.79    0.28 
   3 -15  -1    4.39    0.35 
  -3  15   1    4.21    0.33 
   2 -15  -1    1.42    0.19 
   2 -15  -1    1.15    0.28 
   2 -15  -1    0.78    0.22 
  -2  15   1    1.54    0.21 
   1 -15  -1    0.95    0.22 
   1 -15  -1    0.70    0.26 
  -1  15   1    0.58    0.17 
   0 -15  -1    0.76    0.27 
   0 -15  -1    0.74    0.20 
   0  15   1    0.70    0.17 
   0  15   1    0.96    0.20 
  -1 -15  -1   -0.16    0.20 
  -1 -15  -1    0.03    0.24 
   1  15   1    0.02    0.13 
   1  15   1    0.23    0.17 
   1  15   1    0.37    0.29 
  -2 -15  -1    0.29    0.25 
  -2 -15  -1   -0.08    0.19 
   2  15   1    0.02    0.13 
   2  15   1    0.36    0.19 
   2  15   1    0.29    0.35 
  -3 -15  -1    1.16    0.33 
  -3 -15  -1    1.27    0.25 
   3  15   1    1.45    0.23 
   3  15   1    1.41    0.42 
  -4 -15  -1    2.95    0.33 
  -4 -15  -1    1.99    0.42 
   4  15   1    4.45    0.63 
   4  15   1    2.72    0.29 
  -5 -15  -1    1.08    0.28 
  -5 -15  -1    0.68    0.31 
   5  15   1    0.96    0.23 
   5  15   1    1.44    0.52 
  -6 -15  -1    1.94    0.32 
  -6 -15  -1    1.87    0.39 
   6  15   1    2.76    0.59 
   6  15   1    2.25    0.29 
  -7 -15  -1    0.13    0.34 
  -7 -15  -1    0.03    0.28 
   7  15   1    2.48    0.73 
   7  15   1   -0.09    0.21 
  -8 -15  -1    0.18    0.31 
  -8 -15  -1    0.11    0.28 
   8  15   1   -0.18    0.21 
   8  15   1   -0.29    0.54 
  -9 -15  -1    0.15    0.33 
  -9 -15  -1   -0.04    0.30 
   9  15   1    0.20    0.25 
   9  15   1   -0.19    0.56 
 -10 -15  -1    0.78    0.37 
 -10 -15  -1    1.00    0.37 
  10  15   1    0.89    0.32 
  10  15   1    1.99    0.75 
  11  15   1    0.67    0.71 
  11  15   1    0.05    0.27 
  10 -16  -1    0.07    0.32 
 -10  16   1    0.10    0.31 
   9 -16  -1    2.03    0.37 
  -9  16   1    1.50    0.35 
   8 -16  -1    0.03    0.29 
  -8  16   1    0.19    0.25 
   7 -16  -1    0.24    0.26 
  -7  16   1   -0.09    0.26 
   6 -16  -1    1.08    0.30 
  -6  16   1    1.50    0.31 
   5 -16  -1    0.23    0.26 
  -5  16   1    0.17    0.21 
   4 -16  -1    2.16    0.32 
  -4  16   1    2.67    0.30 
   3 -16  -1    8.59    0.51 
  -3  16   1   10.41    0.51 
   2 -16  -1    1.46    0.20 
   2 -16  -1    1.52    0.30 
   2 -16  -1    1.34    0.25 
  -2  16   1    1.47    0.21 
   1 -16  -1    0.54    0.27 
   1 -16  -1    0.34    0.21 
  -1  16   1    0.60    0.17 
   0 -16  -1   18.59    0.87 
   0 -16  -1   18.43    0.72 
   0  16   1   19.61    0.67 
   0  16   1   19.23    0.71 
  -1 -16  -1   -0.04    0.25 
  -1 -16  -1    0.18    0.21 
   1  16   1    0.21    0.15 
   1  16   1    0.07    0.17 
   1  16   1   -0.11    0.31 
  -2 -16  -1    2.11    0.37 
  -2 -16  -1    2.45    0.30 
   2  16   1    2.51    0.23 
   2  16   1    2.65    0.29 
   2  16   1    2.89    0.50 
  -3 -16  -1    1.14    0.27 
  -3 -16  -1    0.25    0.35 
   3  16   1    1.29    0.20 
   3  16   1    1.40    0.25 
   3  16   1    2.66    0.58 
  -4 -16  -1    6.01    0.54 
  -4 -16  -1    6.34    0.47 
   4  16   1    6.23    0.45 
   4  16   1    8.40    0.91 
  -5 -16  -1    1.02    0.38 
  -5 -16  -1    1.30    0.32 
   5  16   1    0.89    0.24 
   5  16   1    1.12    0.55 
  -6 -16  -1    0.73    0.32 
  -6 -16  -1    0.20    0.37 
   6  16   1    1.22    0.59 
   6  16   1    0.16    0.24 
  -7 -16  -1    1.49    0.39 
  -7 -16  -1    0.88    0.32 
   7  16   1    2.45    0.71 
   7  16   1    1.26    0.28 
  -8 -16  -1    6.88    0.60 
  -8 -16  -1    6.51    0.52 
   8  16   1    7.53    0.51 
   8  16   1    7.42    0.92 
  -9 -16  -1    0.37    0.35 
  -9 -16  -1    0.34    0.32 
   9  16   1    0.80    0.59 
   9  16   1    0.43    0.27 
 -10 -16  -1    2.32    0.46 
 -10 -16  -1    3.26    0.44 
  10  16   1    2.43    0.37 
  10  16   1    4.37    0.87 
  10 -17  -1    1.17    0.39 
 -10  17   1    1.42    0.35 
   9 -17  -1    2.68    0.41 
  -9  17   1    2.45    0.39 
   8 -17  -1    2.16    0.36 
  -8  17   1    2.39    0.35 
   7 -17  -1    2.49    0.36 
  -7  17   1    2.72    0.36 
   6 -17  -1    0.15    0.26 
  -6  17   1    0.26    0.26 
   5 -17  -1    1.89    0.32 
  -5  17   1    1.10    0.25 
   4 -17  -1    3.11    0.35 
  -4  17   1    2.84    0.30 
   3 -17  -1   11.68    0.62 
  -3  17   1   11.62    0.53 
   2 -17  -1   -0.32    0.26 
   2 -17  -1   -0.10    0.24 
  -2  17   1   -0.02    0.18 
   1 -17  -1   -0.60    0.30 
   1 -17  -1   -0.11    0.21 
  -1  17   1    0.27    0.19 
   0 -17  -1    1.43    0.27 
   0 -17  -1    0.88    0.36 
   0  17   1    1.47    0.23 
   0  17   1    1.24    0.24 
  -1 -17  -1    0.52    0.26 
  -1 -17  -1   -0.04    0.34 
   1  17   1    0.75    0.43 
   1  17   1    0.66    0.19 
   1  17   1    0.53    0.21 
  -2 -17  -1    1.79    0.30 
  -2 -17  -1    1.27    0.40 
   2  17   1    1.66    0.26 
   2  17   1    1.85    0.49 
   2  17   1    1.42    0.21 
  -3 -17  -1    5.02    0.51 
  -3 -17  -1    4.63    0.41 
   3  17   1    5.13    0.67 
   3  17   1    5.41    0.36 
   3  17   1    5.17    0.40 
  -4 -17  -1    0.22    0.26 
  -4 -17  -1   -0.07    0.33 
   4  17   1    0.30    0.22 
   4  17   1    0.51    0.49 
  -5 -17  -1    0.25    0.33 
  -5 -17  -1    0.09    0.27 
   5  17   1    0.46    0.23 
   5  17   1    1.18    0.54 
  -6 -17  -1   -0.10    0.28 
  -6 -17  -1    0.10    0.33 
   6  17   1   -0.01    0.59 
   6  17   1    0.02    0.22 
  -7 -17  -1   -0.21    0.35 
  -7 -17  -1    0.24    0.30 
   7  17   1   -0.16    0.53 
   7  17   1   -0.29    0.21 
  -8 -17  -1   -0.23    0.31 
  -8 -17  -1    0.37    0.37 
   8  17   1   -0.12    0.23 
   8  17   1    0.11    0.62 
  -9 -17  -1    0.13    0.33 
  -9 -17  -1    1.03    0.40 
   9  17   1    0.39    0.27 
   9  17   1    0.55    0.65 
 -10 -17  -1    0.30    0.35 
 -10 -17  -1    0.73    0.38 
  10  17   1   -0.29    0.26 
  10  17   1    0.71    0.76 
  10 -18  -1    2.71    0.46 
 -10  18   1    1.70    0.39 
   9 -18  -1    1.31    0.37 
  -9  18   1    0.89    0.32 
   8 -18  -1    0.72    0.35 
  -8  18   1    0.95    0.29 
   7 -18  -1    1.63    0.34 
  -7  18   1    1.71    0.33 
   6 -18  -1    3.08    0.38 
  -6  18   1    3.57    0.38 
   5 -18  -1    0.57    0.28 
  -5  18   1    0.95    0.27 
   4 -18  -1    3.93    0.40 
  -4  18   1    4.81    0.38 
   3 -18  -1    6.60    0.51 
  -3  18   1    5.88    0.42 
   2 -18  -1    4.53    0.47 
   2 -18  -1    4.15    0.39 
  -2  18   1    4.63    0.38 
   1 -18  -1    1.21    0.29 
   1 -18  -1    1.24    0.37 
  -1  18   1    1.31    0.23 
   0 -18  -1    7.15    0.52 
   0 -18  -1    7.03    0.60 
   0  18   1    7.69    0.42 
  -1 -18  -1   10.36    0.56 
  -1 -18  -1    9.75    0.69 
   1  18   1   10.26    0.47 
   1  18   1   11.64    0.85 
   1  18   1   10.35    0.53 
  -2 -18  -1    1.67    0.31 
  -2 -18  -1    1.29    0.36 
   2  18   1    0.95    0.20 
   2  18   1    0.93    0.25 
   2  18   1    1.70    0.49 
  -3 -18  -1    6.55    0.50 
  -3 -18  -1    7.65    0.64 
   3  18   1    7.05    0.41 
   3  18   1    6.93    0.49 
   3  18   1    7.25    0.77 
  -4 -18  -1    1.77    0.33 
  -4 -18  -1    1.55    0.40 
   4  18   1    1.25    0.27 
   4  18   1    2.23    0.58 
  -5 -18  -1   17.34    0.97 
  -5 -18  -1   18.08    0.79 
   5  18   1   17.76    0.74 
   5  18   1   16.72    1.25 
  -6 -18  -1    0.89    0.41 
  -6 -18  -1    1.23    0.33 
   6  18   1    1.66    0.30 
   6  18   1    2.05    0.66 
  -7 -18  -1   -0.08    0.32 
  -7 -18  -1   -0.11    0.30 
   7  18   1    0.17    0.57 
   7  18   1    0.27    0.27 
  -8 -18  -1    2.15    0.41 
  -8 -18  -1    2.12    0.42 
   8  18   1    2.43    0.72 
   8  18   1    2.52    0.36 
  -9 -18  -1   -0.86    0.29 
  -9 -18  -1    0.56    0.40 
   9  18   1    0.16    0.29 
   9  18   1    0.47    0.67 
   9 -19  -1   -0.25    0.29 
  -9  19   1   -0.33    0.29 
   8 -19  -1   -0.04    0.31 
  -8  19   1    0.51    0.29 
   7 -19  -1    0.59    0.29 
  -7  19   1   -0.21    0.25 
   6 -19  -1    1.96    0.34 
  -6  19   1    1.56    0.30 
   5 -19  -1    0.05    0.27 
  -5  19   1    0.37    0.24 
   4 -19  -1    0.32    0.27 
  -4  19   1   -0.21    0.22 
   3 -19  -1    1.38    0.33 
  -3  19   1    1.27    0.28 
   2 -19  -1    0.09    0.30 
   2 -19  -1   -0.30    0.23 
  -2  19   1   -0.06    0.19 
   1 -19  -1    1.41    0.30 
   1 -19  -1    1.28    0.36 
  -1  19   1    1.23    0.24 
   0 -19  -1    8.50    0.56 
   0 -19  -1    7.99    0.65 
   0  19   1    7.42    0.44 
  -1 -19  -1    0.29    0.33 
  -1 -19  -1    0.35    0.28 
   1  19   1    0.00    0.21 
   1  19   1   -0.03    0.18 
  -2 -19  -1    1.06    0.38 
  -2 -19  -1    1.24    0.30 
   2  19   1    1.19    0.48 
   2  19   1    0.95    0.21 
   2  19   1    1.23    0.27 
  -3 -19  -1    0.36    0.28 
  -3 -19  -1    0.51    0.40 
   3  19   1    0.02    0.18 
   3  19   1    1.17    0.62 
   3  19   1    0.28    0.25 
  -4 -19  -1    0.43    0.28 
  -4 -19  -1   -0.09    0.34 
   4  19   1   -0.12    0.24 
   4  19   1    0.23    0.19 
   4  19   1    0.61    0.53 
  -5 -19  -1    0.39    0.36 
  -5 -19  -1    0.24    0.30 
   5  19   1    0.04    0.23 
   5  19   1    0.74    0.57 
  -6 -19  -1    0.40    0.36 
  -6 -19  -1    0.90    0.33 
   6  19   1    1.46    0.62 
   6  19   1    0.17    0.23 
  -7 -19  -1    0.14    0.38 
  -7 -19  -1    0.01    0.31 
   7  19   1   -0.27    0.23 
   7  19   1    0.50    0.66 
  -8 -19  -1    0.04    0.33 
  -8 -19  -1    0.30    0.41 
   8  19   1    0.01    0.26 
   8  19   1    0.98    0.69 
  -9 -19  -1    0.10    0.35 
  -9 -19  -1    0.73    0.41 
   9  19   1    0.92    0.77 
   9  19   1   -0.03    0.27 
   8 -20  -1   -0.25    0.29 
  -8  20   1   -0.15    0.28 
   7 -20  -1    0.27    0.29 
  -7  20   1    0.19    0.25 
   6 -20  -1    0.42    0.29 
  -6  20   1    0.08    0.25 
   5 -20  -1    0.81    0.30 
  -5  20   1    0.19    0.25 
   4 -20  -1   -0.20    0.26 
  -4  20   1   -0.25    0.22 
   3 -20  -1   -0.19    0.25 
  -3  20   1    0.14    0.23 
   2 -20  -1    0.21    0.26 
   2 -20  -1    0.22    0.33 
  -2  20   1    0.21    0.21 
   1 -20  -1    3.27    0.50 
   1 -20  -1    3.76    0.41 
  -1  20   1    3.09    0.30 
   0 -20  -1    7.53    0.56 
   0 -20  -1    6.15    0.61 
   0  20   1    7.62    0.46 
  -1 -20  -1    0.51    0.38 
  -1 -20  -1    0.59    0.28 
   1  20   1    0.69    0.21 
   1  20   1    0.27    0.23 
  -2 -20  -1    0.05    0.36 
  -2 -20  -1   -0.07    0.26 
   2  20   1    0.23    0.19 
   2  20   1    0.07    0.43 
   2  20   1    0.25    0.23 
  -3 -20  -1    0.51    0.30 
  -3 -20  -1    0.57    0.37 
   3  20   1   -0.08    0.50 
   3  20   1    0.30    0.27 
   3  20   1    0.35    0.19 
  -4 -20  -1    0.96    0.34 
  -4 -20  -1    1.15    0.44 
   4  20   1    0.99    0.22 
   4  20   1    1.07    0.28 
   4  20   1    1.13    0.54 
  -5 -20  -1    0.47    0.31 
  -5 -20  -1    0.06    0.38 
   5  20   1    0.52    0.28 
   5  20   1    0.43    0.20 
   5  20   1    0.71    0.62 
  -6 -20  -1    0.37    0.35 
  -6 -20  -1    0.62    0.42 
   6  20   1    1.01    0.29 
   6  20   1    1.69    0.67 
  -7 -20  -1    1.66    0.44 
  -7 -20  -1    1.55    0.38 
   7  20   1    2.29    0.82 
   7  20   1    1.77    0.35 
  -8 -20  -1   -0.28    0.37 
  -8 -20  -1   -0.05    0.36 
   8  20   1    0.24    0.26 
   8  20   1    0.02    0.64 
   8 -21  -1    0.12    0.34 
  -8  21   1    0.19    0.32 
   7 -21  -1    1.13    0.35 
  -7  21   1    0.41    0.29 
   6 -21  -1    0.06    0.29 
  -6  21   1   -0.17    0.25 
   5 -21  -1    0.39    0.33 
  -5  21   1    0.86    0.27 
   4 -21  -1    3.63    0.42 
  -4  21   1    3.46    0.36 
   3 -21  -1   -0.30    0.26 
  -3  21   1   -0.07    0.22 
   2 -21  -1   -0.02    0.26 
  -2  21   1   -0.11    0.20 
   1 -21  -1    0.62    0.28 
   1 -21  -1    0.19    0.34 
  -1  21   1   -0.26    0.20 
   0 -21  -1    0.03    0.34 
   0 -21  -1    0.17    0.26 
   0  21   1    0.19    0.21 
  -1 -21  -1    0.45    0.35 
  -1 -21  -1    0.39    0.28 
   1  21   1    0.27    0.21 
   1  21   1    0.74    0.26 
  -2 -21  -1    1.03    0.40 
  -2 -21  -1    1.11    0.31 
   2  21   1    0.79    0.22 
   2  21   1    1.45    0.53 
   2  21   1    1.01    0.28 
  -3 -21  -1    0.28    0.30 
  -3 -21  -1   -0.12    0.34 
   3  21   1   -0.07    0.43 
   3  21   1    0.07    0.19 
   3  21   1    0.05    0.22 
  -4 -21  -1    0.96    0.36 
  -4 -21  -1    1.16    0.42 
   4  21   1    0.63    0.52 
   4  21   1    1.30    0.30 
   4  21   1    1.20    0.24 
  -5 -21  -1    0.06    0.36 
  -5 -21  -1   -0.43    0.32 
   5  21   1    0.35    0.60 
   5  21   1    0.19    0.24 
   5  21   1    0.59    0.21 
  -6 -21  -1    0.51    0.40 
  -6 -21  -1    0.85    0.34 
   6  21   1    0.21    0.63 
   6  21   1    0.18    0.26 
  -7 -21  -1   -0.04    0.40 
  -7 -21  -1   -0.49    0.29 
   7  21   1    0.14    0.27 
   7  21   1   -0.02    0.74 
  -8 -21  -1    0.98    0.39 
  -8 -21  -1    1.53    0.50 
   8  21   1    2.63    0.89 
   8  21   1    0.65    0.31 
   7 -22  -1    0.01    0.31 
  -7  22   1    0.14    0.29 
   6 -22  -1    2.07    0.38 
  -6  22   1    2.66    0.37 
   5 -22  -1    0.31    0.32 
  -5  22   1    0.20    0.26 
   4 -22  -1    2.01    0.38 
  -4  22   1    3.08    0.35 
   3 -22  -1   -0.33    0.25 
  -3  22   1    0.22    0.23 
   2 -22  -1    1.52    0.34 
  -2  22   1    1.36    0.27 
   1 -22  -1    1.58    0.34 
   1 -22  -1    1.54    0.40 
  -1  22   1    1.25    0.25 
   0 -22  -1    1.07    0.39 
   0 -22  -1    1.05    0.32 
   0  22   1    1.14    0.24 
  -1 -22  -1    4.02    0.44 
  -1 -22  -1    3.54    0.53 
   1  22   1    3.37    0.32 
   1  22   1    4.08    0.40 
  -2 -22  -1    0.31    0.32 
  -2 -22  -1    0.78    0.42 
   2  22   1    0.27    0.21 
   2  22   1    0.44    0.26 
  -3 -22  -1    2.62    0.39 
  -3 -22  -1    2.44    0.51 
   3  22   1    2.23    0.59 
   3  22   1    2.02    0.28 
   3  22   1    2.07    0.34 
  -4 -22  -1   -0.07    0.36 
  -4 -22  -1    0.42    0.36 
   4  22   1    0.61    0.56 
   4  22   1    0.37    0.20 
   4  22   1    0.07    0.24 
  -5 -22  -1    0.60    0.42 
  -5 -22  -1    1.42    0.39 
   5  22   1    1.33    0.66 
   5  22   1    1.34    0.32 
   5  22   1    1.37    0.26 
  -6 -22  -1    1.06    0.37 
  -6 -22  -1    0.67    0.45 
   6  22   1    0.90    0.65 
   6  22   1    1.28    0.31 
  -7 -22  -1    0.60    0.42 
  -7 -22  -1    1.51    0.40 
   7  22   1    1.50    0.33 
   7  22   1    2.64    0.90 
   6 -23  -1    0.18    0.31 
  -6  23   1    0.00    0.27 
   5 -23  -1    0.26    0.34 
  -5  23   1    0.22    0.26 
   4 -23  -1    0.42    0.31 
  -4  23   1    0.08    0.25 
   3 -23  -1    0.71    0.32 
  -3  23   1    0.45    0.26 
   2 -23  -1    0.86    0.35 
  -2  23   1    1.01    0.26 
   1 -23  -1    0.79    0.41 
   1 -23  -1    0.58    0.31 
  -1  23   1    0.38    0.23 
   0 -23  -1    0.10    0.29 
   0 -23  -1    0.04    0.34 
   0  23   1    0.04    0.21 
  -1 -23  -1    0.28    0.30 
  -1 -23  -1    0.60    0.41 
   1  23   1    0.48    0.22 
  -2 -23  -1    0.29    0.30 
  -2 -23  -1    0.12    0.39 
   2  23   1   -0.39    0.26 
   2  23   1   -0.06    0.20 
  -3 -23  -1   -0.16    0.37 
  -3 -23  -1    0.65    0.35 
   3  23   1   -0.10    0.25 
   3  23   1   -0.05    0.52 
  -4 -23  -1   -0.23    0.42 
  -4 -23  -1    0.51    0.35 
   4  23   1    0.03    0.25 
   4  23   1   -0.11    0.56 
  -5 -23  -1    0.31    0.37 
  -5 -23  -1   -0.29    0.41 
   5  23   1    0.04    0.54 
   5  23   1   -0.31    0.24 
  -6 -23  -1    0.51    0.41 
  -6 -23  -1    0.41    0.35 
   6  23   1   -0.12    0.29 
   6  23   1    0.95    0.65 
   5 -24  -1    0.58    0.37 
  -5  24   1    0.23    0.30 
   4 -24  -1    2.02    0.41 
  -4  24   1    1.02    0.29 
   3 -24  -1    0.04    0.30 
  -3  24   1    0.00    0.25 
   2 -24  -1    1.11    0.34 
  -2  24   1    0.71    0.28 
   1 -24  -1    2.36    0.39 
   0 -24  -1    0.83    0.40 
   0 -24  -1    0.97    0.34 
  -1 -24  -1    0.98    0.42 
  -1 -24  -1    1.76    0.36 
  -2 -24  -1   -0.03    0.37 
  -2 -24  -1   -0.19    0.32 
   2  24   1    0.24    0.26 
  -3 -24  -1   -0.18    0.37 
  -3 -24  -1   -0.69    0.27 
   3  24   1   -0.25    0.24 
  -4 -24  -1    0.10    0.40 
  -4 -24  -1    0.26    0.33 
   4  24   1    0.00    0.30 
   4  24   1    0.34    0.60 
  -5 -24  -1    0.38    0.39 
  -5 -24  -1    0.68    0.45 
   5  24   1    0.73    0.30 
   5  24   1    1.84    0.69 
   4 -25  -1   -0.58    0.29 
   3 -25  -1    0.30    0.32 
   2 -25  -1   -0.26    0.30 
   1 -25  -1    0.49    0.33 
   0 -25  -1   -0.38    0.35 
   0 -25  -1    0.37    0.32 
  -1 -25  -1    0.36    0.41 
  -1 -25  -1    0.40    0.36 
  -2 -25  -1   -0.32    0.38 
  -2 -25  -1    0.25    0.32 
   2  25   1   -0.15    0.28 
  -3 -25  -1   -0.07    0.42 
  -3 -25  -1   -0.33    0.32 
   3  25   1   -0.33    0.27 
   1 -26  -1    1.02    0.38 
   0 -26  -1    0.67    0.49 
   0 -26  -1    1.16    0.38 
  -1 -26  -1    0.81    0.37 
  -1 -26  -1    1.18    0.53 
   0 -26   2    0.00    0.32 
   3  25  -2    0.16    0.30 
  -3 -25   2    0.44    0.47 
  -3 -25   2    0.08    0.33 
   2  25  -2    0.41    0.27 
  -2 -25   2    0.03    0.32 
  -2 -25   2   -0.26    0.44 
  -1 -25   2   -0.41    0.42 
  -1 -25   2    0.50    0.36 
   0 -25   2    0.05    0.31 
   0 -25   2   -0.06    0.41 
   1 -25   2    0.51    0.45 
   1 -25   2    0.45    0.32 
   2 -25   2    0.38    0.42 
   2 -25   2    0.18    0.31 
   3 -25   2    0.01    0.32 
   3 -25   2    0.18    0.43 
   5  24  -2    1.30    0.33 
  -5 -24   2    0.74    0.41 
  -5 -24   2    0.86    0.50 
   4  24  -2    1.70    0.34 
  -4 -24   2    1.50    0.39 
  -4 -24   2    1.54    0.52 
   3  24  -2    0.77    0.30 
  -3 -24   2    1.31    0.37 
  -3 -24   2    0.03    0.44 
   2  24  -2   -0.03    0.23 
  -2 -24   2    0.07    0.42 
  -2 -24   2    0.19    0.34 
  -1 -24   2    1.00    0.47 
  -1 -24   2    1.20    0.34 
   0 -24   2    0.31    0.31 
   0 -24   2    0.05    0.45 
   1 -24   2    0.57    0.43 
   1 -24   2    1.76    0.37 
   2 -24   2    1.02    0.42 
   2 -24   2    1.23    0.35 
   3 -24   2   -0.38    0.38 
   3 -24   2   -0.35    0.32 
   4 -24   2    0.40    0.32 
   5 -24   2    0.05    0.32 
   6  23  -2    2.36    0.68 
   6  23  -2    2.45    0.39 
  -6 -23   2    2.13    0.44 
  -6 -23   2    1.76    0.55 
   5  23  -2    0.28    0.27 
  -5 -23   2    0.19    0.44 
  -5 -23   2    0.43    0.38 
   4  23  -2    0.15    0.25 
  -4 -23   2    1.17    0.37 
  -4 -23   2    0.14    0.43 
   3  23  -2    2.77    0.37 
  -3 -23   2    2.96    0.59 
  -3 -23   2    4.51    0.49 
   2  23  -2    2.66    0.36 
  -2 -23   2    2.96    0.59 
  -2 -23   2    3.22    0.42 
  -1 -23   2    0.25    0.44 
  -1 -23   2    0.67    0.31 
   0 -23   2    2.23    0.49 
   0 -23   2    1.93    0.37 
   1 -23   2    0.31    0.29 
   1 -23   2   -0.47    0.35 
   2 -23   2    0.29    0.32 
   2 -23   2   -0.10    0.34 
   3 -23   2    0.37    0.40 
   3 -23   2   -0.27    0.28 
   4 -23   2    2.43    0.43 
   5 -23   2    0.25    0.31 
   6 -23   2    0.27    0.32 
   7  22  -2    0.06    0.27 
   7  22  -2    1.94    0.73 
  -7 -22   2    0.94    0.47 
  -7 -22   2    0.86    0.39 
   6  22  -2    1.14    0.30 
   6  22  -2    1.72    0.67 
  -6 -22   2    1.04    0.38 
  -6 -22   2    0.52    0.49 
   5  22  -2    0.12    0.26 
  -5 -22   2    0.52    0.33 
  -5 -22   2    0.25    0.42 
   4  22  -2    0.21    0.25 
  -4 -22   2   -0.14    0.43 
  -4 -22   2    0.33    0.31 
   3  22  -2    1.31    0.30 
  -3 -22   2    1.81    0.39 
  -3 -22   2    2.09    0.49 
   2  22  -2    0.54    0.25 
  -2 -22   2    0.28    0.29 
  -2 -22   2    0.00    0.38 
   1  22  -2    7.88    0.52 
  -1 -22   2    7.55    0.71 
  -1 -22   2    8.44    0.57 
   0 -22   2    1.66    0.50 
   0 -22   2    2.09    0.36 
   1 -22   2   -0.06    0.27 
   1 -22   2    0.42    0.41 
   2 -22   2   -0.02    0.27 
   2 -22   2    0.26    0.37 
   3 -22   2   -0.48    0.34 
   3 -22   2    0.33    0.32 
   4 -22   2   -0.18    0.28 
   4 -22   2    0.18    0.37 
   5 -22   2    0.79    0.33 
   6 -22   2    2.71    0.41 
   7 -22   2    0.14    0.35 
   8  21  -2    0.23    0.28 
   8  21  -2    0.90    0.81 
  -8 -21   2   -0.35    0.34 
  -8 -21   2   -0.38    0.42 
   7  21  -2    0.47    0.28 
   7  21  -2    0.49    0.58 
  -7 -21   2    0.69    0.44 
  -7 -21   2    0.59    0.40 
   6  21  -2    0.64    0.58 
   6  21  -2    0.10    0.25 
  -6 -21   2   -0.17    0.35 
  -6 -21   2   -0.18    0.44 
   5  21  -2   -0.42    0.46 
   5  21  -2    0.11    0.23 
  -5 -21   2   -0.10    0.43 
  -5 -21   2    0.00    0.31 
   4  21  -2    0.02    0.23 
  -4 -21   2    0.07    0.43 
  -4 -21   2    0.78    0.32 
   3  21  -2    0.19    0.26 
  -3 -21   2    0.33    0.29 
  -3 -21   2    0.28    0.39 
   2  21  -2    0.27    0.26 
  -2 -21   2    0.22    0.27 
  -2 -21   2    0.29    0.39 
   1  21  -2    3.98    0.39 
  -1 -21   2    3.96    0.42 
  -1 -21   2    4.87    0.60 
   0  21  -2    0.20    0.15 
   0 -21   2    0.20    0.30 
   0 -21   2   -0.19    0.37 
  -1  21  -2    0.25    0.17 
   1 -21   2    0.43    0.28 
   1 -21   2    0.50    0.38 
  -2  21  -2    0.05    0.17 
   2 -21   2    0.01    0.34 
   2 -21   2    0.29    0.28 
  -3  21  -2    0.77    0.20 
   3 -21   2    0.98    0.31 
   3 -21   2    0.58    0.38 
  -4  21  -2    0.40    0.21 
   4 -21   2    0.44    0.36 
   4 -21   2    0.61    0.30 
  -5  21  -2    0.07    0.21 
   5 -21   2    0.11    0.29 
  -6  21  -2    0.39    0.24 
   6 -21   2   -0.01    0.27 
  -7  21  -2    0.34    0.25 
   7 -21   2    0.34    0.32 
  -8  21  -2   -0.25    0.29 
   8 -21   2   -0.39    0.30 
   8  20  -2    0.64    0.66 
   8  20  -2    0.16    0.26 
  -8 -20   2    0.48    0.35 
  -8 -20   2    0.48    0.42 
   7  20  -2    4.07    0.82 
   7  20  -2    2.43    0.38 
  -7 -20   2    2.59    0.43 
  -7 -20   2    2.81    0.53 
   6  20  -2    0.14    0.55 
   6  20  -2   -0.22    0.23 
  -6 -20   2    0.50    0.34 
  -6 -20   2   -0.07    0.42 
   5  20  -2    4.29    0.42 
   5  20  -2    4.71    0.75 
  -5 -20   2    2.62    0.54 
  -5 -20   2    3.62    0.43 
   4  20  -2    1.07    0.22 
   4  20  -2    0.79    0.27 
  -4 -20   2    0.91    0.41 
  -4 -20   2    0.86    0.31 
   3  20  -2    2.55    0.22 
   3  20  -2    2.22    0.32 
  -3 -20   2    2.58    0.49 
  -3 -20   2    2.42    0.37 
   2  20  -2    2.98    0.23 
   2  20  -2    3.08    0.35 
  -2 -20   2    3.00    0.49 
  -2 -20   2    2.69    0.37 
   1  20  -2   11.49    0.46 
   1  20  -2   11.93    0.63 
  -1 -20   2   13.35    0.86 
  -1 -20   2   13.19    0.69 
   0  20  -2    0.59    0.16 
   0 -20   2    0.48    0.40 
   0 -20   2    0.55    0.27 
  -1  20  -2    5.80    0.35 
   1 -20   2    5.24    0.59 
   1 -20   2    6.19    0.48 
  -2  20  -2    0.41    0.19 
   2 -20   2    0.52    0.30 
   2 -20   2   -0.21    0.37 
  -3  20  -2    0.10    0.18 
   3 -20   2    0.00    0.37 
   3 -20   2    0.98    0.30 
  -4  20  -2    6.73    0.42 
   4 -20   2    5.98    0.56 
   4 -20   2    7.87    0.55 
  -5  20  -2   -0.21    0.20 
   5 -20   2    0.07    0.28 
  -6  20  -2    4.40    0.38 
   6 -20   2    4.01    0.44 
  -7  20  -2    0.56    0.27 
   7 -20   2    0.70    0.32 
  -8  20  -2    1.11    0.30 
   8 -20   2    1.22    0.38 
   9  19  -2    0.86    0.31 
   9  19  -2    0.90    0.69 
  -9 -19   2    0.29    0.39 
  -9 -19   2   -0.06    0.42 
   8  19  -2    0.40    0.60 
   8  19  -2    0.64    0.28 
  -8 -19   2    0.51    0.35 
  -8 -19   2    0.15    0.38 
   7  19  -2    0.30    0.59 
   7  19  -2   -0.10    0.24 
  -7 -19   2    0.19    0.36 
  -7 -19   2    0.19    0.38 
   6  19  -2    2.69    0.34 
   6  19  -2    3.08    0.70 
  -6 -19   2    2.68    0.51 
  -6 -19   2    2.71    0.40 
   5  19  -2    2.00    0.31 
   5  19  -2    1.97    0.57 
  -5 -19   2    2.59    0.40 
  -5 -19   2    2.60    0.50 
   4  19  -2    2.82    0.34 
   4  19  -2    4.03    0.66 
   4  19  -2    3.00    0.24 
  -4 -19   2    3.12    0.50 
  -4 -19   2    2.96    0.39 
   3  19  -2    2.53    0.32 
   3  19  -2    2.61    0.22 
  -3 -19   2    2.13    0.52 
  -3 -19   2    2.14    0.35 
   2  19  -2    0.00    0.13 
   2  19  -2   -0.16    0.20 
  -2 -19   2   -0.01    0.25 
  -2 -19   2    0.03    0.33 
   1  19  -2    0.29    0.14 
   1  19  -2    0.20    0.21 
  -1 -19   2   -0.01    0.25 
  -1 -19   2    0.46    0.37 
   0  19  -2    0.09    0.14 
   0 -19   2    0.35    0.25 
   0 -19   2   -0.39    0.33 
  -1  19  -2    1.02    0.18 
   1 -19   2    0.78    0.40 
   1 -19   2    1.33    0.31 
  -2  19  -2    1.30    0.22 
   2 -19   2    0.78    0.35 
   2 -19   2    1.08    0.29 
  -3  19  -2    0.15    0.18 
   3 -19   2    0.50    0.29 
   3 -19   2    0.50    0.40 
  -4  19  -2   -0.05    0.21 
   4 -19   2   -0.09    0.29 
   4 -19   2    0.00    0.26 
  -5  19  -2    0.34    0.22 
   5 -19   2    0.40    0.28 
  -6  19  -2    0.11    0.22 
   6 -19   2    0.01    0.27 
  -7  19  -2    0.13    0.24 
   7 -19   2   -0.18    0.27 
  -8  19  -2   -0.60    0.23 
   8 -19   2   -0.20    0.28 
  -9  19  -2    0.89    0.32 
   9 -19   2    0.35    0.36 
   9  18  -2    0.06    0.25 
   9  18  -2    0.11    0.69 
  -9 -18   2   -0.27    0.33 
  -9 -18   2   -0.47    0.35 
   8  18  -2    0.09    0.24 
   8  18  -2    0.73    0.68 
  -8 -18   2    0.09    0.36 
  -8 -18   2    0.47    0.33 
   7  18  -2    0.36    0.27 
   7  18  -2    0.43    0.55 
  -7 -18   2    0.91    0.34 
  -7 -18   2   -0.36    0.35 
   6  18  -2    0.30    0.24 
   6  18  -2    0.01    0.49 
  -6 -18   2    0.74    0.31 
  -6 -18   2    0.11    0.40 
   5  18  -2    0.96    0.59 
   5  18  -2    1.39    0.28 
  -5 -18   2    0.82    0.41 
  -5 -18   2    0.74    0.31 
   4  18  -2    3.85    0.69 
   4  18  -2    2.58    0.34 
   4  18  -2    2.44    0.22 
  -4 -18   2    2.12    0.45 
  -4 -18   2    2.42    0.35 
   3  18  -2   -0.17    0.19 
   3  18  -2   -0.01    0.12 
  -3 -18   2   -0.30    0.23 
  -3 -18   2   -0.34    0.34 
   2  18  -2    4.31    0.38 
   2  18  -2    5.13    0.28 
  -2 -18   2    4.21    0.41 
  -2 -18   2    4.53    0.52 
   1  18  -2    0.62    0.14 
   1  18  -2    0.02    0.19 
  -1 -18   2    0.10    0.24 
  -1 -18   2    0.43    0.37 
   0  18  -2    3.50    0.25 
   0 -18   2    3.22    0.46 
   0 -18   2    3.91    0.37 
  -1  18  -2    1.87    0.20 
   1 -18   2    1.94    0.31 
   1 -18   2    1.91    0.40 
  -2  18  -2    0.28    0.16 
   2 -18   2    0.24    0.24 
   2 -18   2    0.23    0.32 
  -3  18  -2    3.65    0.29 
   3 -18   2    3.73    0.40 
   3 -18   2    3.91    0.48 
   3 -18   2    3.92    0.31 
  -4  18  -2    0.10    0.23 
   4 -18   2    0.01    0.32 
   4 -18   2    0.25    0.26 
  -5  18  -2    1.82    0.28 
   5 -18   2    1.52    0.34 
  -6  18  -2   -0.27    0.20 
   6 -18   2    0.25    0.26 
  -7  18  -2   -0.16    0.22 
   7 -18   2   -0.04    0.30 
  -8  18  -2   -0.11    0.25 
   8 -18   2   -0.66    0.25 
  -9  18  -2    1.99    0.35 
   9 -18   2    1.63    0.37 
  10  17  -2    1.25    0.79 
  10  17  -2    1.10    0.32 
 -10 -17   2    0.82    0.44 
 -10 -17   2    0.76    0.36 
   9  17  -2    0.11    0.25 
   9  17  -2    0.73    0.74 
  -9 -17   2   -0.15    0.35 
  -9 -17   2   -0.11    0.31 
   8  17  -2    3.60    0.82 
   8  17  -2    2.52    0.35 
  -8 -17   2    2.45    0.43 
  -8 -17   2    2.14    0.47 
   7  17  -2    1.12    0.28 
   7  17  -2    1.25    0.60 
  -7 -17   2    0.48    0.30 
  -7 -17   2    0.61    0.40 
   6  17  -2    2.59    0.33 
   6  17  -2    2.21    0.63 
  -6 -17   2    2.14    0.36 
  -6 -17   2    1.42    0.40 
   5  17  -2    0.05    0.17 
   5  17  -2    1.25    0.56 
   5  17  -2    0.41    0.22 
  -5 -17   2    0.03    0.33 
  -5 -17   2    0.17    0.27 
   4  17  -2   -0.23    0.19 
   4  17  -2    0.07    0.40 
  -4 -17   2   -0.22    0.24 
  -4 -17   2   -0.48    0.29 
   3  17  -2    3.68    0.36 
   3  17  -2    3.71    0.26 
   3  17  -2    4.49    0.63 
  -3 -17   2    3.86    0.50 
  -3 -17   2    3.09    0.35 
   2  17  -2   -0.04    0.11 
   2  17  -2    0.11    0.19 
  -2 -17   2   -0.37    0.30 
  -2 -17   2    0.03    0.22 
   1  17  -2    8.69    0.48 
   1  17  -2    9.14    0.36 
  -1 -17   2    8.89    0.52 
  -1 -17   2    8.38    0.67 
   0  17  -2    3.08    0.24 
   0  17  -2    2.96    0.30 
   0 -17   2    2.20    0.44 
   0 -17   2    2.86    0.35 
  -1  17  -2    2.08    0.20 
   1 -17   2    2.13    0.32 
   1 -17   2    2.08    0.42 
  -2  17  -2    3.71    0.29 
   2 -17   2    3.69    0.26 
   2 -17   2    3.92    0.36 
   2 -17   2    3.33    0.43 
  -3  17  -2    0.04    0.16 
   3 -17   2    0.28    0.28 
   3 -17   2    0.19    0.26 
   3 -17   2   -0.16    0.15 
  -4  17  -2    0.23    0.19 
   4 -17   2    0.13    0.27 
   4 -17   2    0.53    0.25 
  -5  17  -2   -0.08    0.23 
   5 -17   2   -0.16    0.24 
  -6  17  -2    0.08    0.24 
   6 -17   2   -0.22    0.23 
  -7  17  -2   -0.20    0.22 
   7 -17   2   -0.14    0.25 
  -8  17  -2   -0.22    0.24 
   8 -17   2    0.01    0.27 
  -9  17  -2    1.61    0.33 
   9 -17   2    1.24    0.34 
 -10  17  -2    0.18    0.29 
  10 -17   2    0.53    0.35 
  10 -17   2    0.21    0.31 
  10  16  -2    0.68    0.28 
  10  16  -2    0.44    0.67 
 -10 -16   2    0.43    0.35 
 -10 -16   2    0.97    0.43 
   9  16  -2    0.80    0.69 
   9  16  -2    0.30    0.26 
  -9 -16   2   -0.66    0.35 
  -9 -16   2   -0.10    0.30 
   8  16  -2   -0.16    0.22 
   8  16  -2   -0.89    0.57 
  -8 -16   2   -0.12    0.29 
  -8 -16   2    0.03    0.37 
   7  16  -2    2.33    0.74 
   7  16  -2    1.93    0.30 
  -7 -16   2    2.17    0.39 
  -7 -16   2    1.54    0.42 
   6  16  -2    1.58    0.68 
   6  16  -2   -0.08    0.17 
   6  16  -2    0.21    0.24 
  -6 -16   2    0.42    0.29 
  -6 -16   2    0.07    0.35 
   5  16  -2    3.82    0.35 
   5  16  -2    3.28    0.25 
   5  16  -2    3.43    0.58 
  -5 -16   2    4.12    0.47 
  -5 -16   2    3.96    0.39 
   4  16  -2   11.66    0.57 
   4  16  -2   13.12    0.96 
  -4 -16   2   13.14    0.79 
  -4 -16   2   12.88    0.62 
   3  16  -2    3.99    0.25 
   3  16  -2    3.21    0.55 
   3  16  -2    4.23    0.34 
  -3 -16   2    3.66    0.35 
  -3 -16   2    4.53    0.52 
   2  16  -2    0.72    0.13 
   2  16  -2    0.46    0.19 
  -2 -16   2    0.59    0.23 
  -2 -16   2    0.78    0.32 
   1  16  -2   10.35    0.39 
   1  16  -2   10.79    0.50 
  -1 -16   2   10.99    0.67 
  -1 -16   2   11.29    0.55 
   0  16  -2    2.33    0.18 
   0  16  -2    2.14    0.25 
   0 -16   2    2.06    0.36 
   0 -16   2    2.50    0.29 
  -1  16  -2    5.82    0.30 
   1 -16   2    5.84    0.51 
   1 -16   2    5.65    0.40 
  -2  16  -2    3.52    0.29 
   2 -16   2    3.38    0.41 
   2 -16   2    3.54    0.26 
   2 -16   2    3.27    0.33 
  -3  16  -2    7.73    0.40 
   3 -16   2    8.05    0.39 
   3 -16   2    7.41    0.58 
   3 -16   2    8.62    0.52 
  -4  16  -2   17.56    0.66 
   4 -16   2   18.65    0.75 
   4 -16   2   17.81    0.82 
   4 -16   2   17.91    0.66 
  -5  16  -2    4.36    0.34 
   5 -16   2    4.03    0.39 
  -6  16  -2    0.23    0.25 
   6 -16   2    0.52    0.27 
  -7  16  -2    2.18    0.31 
   7 -16   2    2.01    0.33 
  -8  16  -2    1.50    0.30 
   8 -16   2    2.07    0.35 
  -9  16  -2    4.19    0.42 
   9 -16   2    4.39    0.46 
 -10  16  -2    1.38    0.33 
  10 -16   2    1.83    0.37 
  10 -16   2    1.73    0.43 
  11  15  -2    1.77    0.34 
  11  15  -2    1.93    0.78 
 -11 -15   2    1.58    0.44 
  10  15  -2    0.91    0.70 
  10  15  -2   -0.03    0.28 
 -10 -15   2   -0.30    0.34 
   9  15  -2    4.93    0.85 
   9  15  -2    4.01    0.40 
  -9 -15   2    4.14    0.51 
  -9 -15   2    3.45    0.43 
   8  15  -2    3.66    0.72 
   8  15  -2    3.84    0.40 
  -8 -15   2    3.36    0.40 
  -8 -15   2    2.46    0.42 
   7  15  -2    4.65    0.40 
   7  15  -2    5.36    0.89 
  -7 -15   2    4.74    0.43 
  -7 -15   2    4.29    0.50 
   6  15  -2    0.18    0.50 
   6  15  -2   -0.14    0.14 
   6  15  -2    0.41    0.21 
  -6 -15   2   -0.10    0.26 
  -6 -15   2   -0.06    0.33 
   5  15  -2   29.79    1.42 
   5  15  -2   28.99    0.89 
   5  15  -2   29.50    1.00 
  -5 -15   2   29.77    1.17 
  -5 -15   2   29.29    1.03 
   4  15  -2   14.30    1.03 
   4  15  -2   10.39    0.53 
  -4 -15   2   12.80    0.74 
  -4 -15   2   12.35    0.59 
   3  15  -2    0.41    0.19 
   3  15  -2    0.70    0.38 
   3  15  -2    0.59    0.12 
  -3 -15   2    0.68    0.24 
  -3 -15   2    0.24    0.27 
   2  15  -2   14.20    0.57 
   2  15  -2   14.17    0.47 
  -2 -15   2   13.89    0.71 
  -2 -15   2   14.49    0.60 
   1  15  -2    0.96    0.13 
   1  15  -2    1.13    0.21 
  -1 -15   2    0.85    0.29 
  -1 -15   2    1.19    0.23 
   0  15  -2    1.75    0.15 
   0  15  -2    1.74    0.22 
   0 -15   2    1.36    0.31 
   0 -15   2    1.37    0.24 
  -1  15  -2    1.11    0.15 
   1 -15   2    1.38    0.23 
   1 -15   2    1.08    0.30 
  -2  15  -2    8.56    0.37 
   2 -15   2    8.79    0.46 
   2 -15   2    8.45    0.36 
   2 -15   2    8.64    0.57 
  -3  15  -2    0.42    0.15 
   3 -15   2    0.01    0.24 
   3 -15   2    0.51    0.15 
   3 -15   2    0.47    0.21 
  -4  15  -2   -0.06    0.17 
   4 -15   2    0.16    0.27 
   4 -15   2    0.26    0.17 
   4 -15   2    0.11    0.21 
  -5  15  -2   -0.23    0.17 
   5 -15   2    0.04    0.24 
  -6  15  -2   -0.26    0.18 
   6 -15   2    0.00    0.23 
  -7  15  -2   -0.08    0.22 
   7 -15   2   -0.53    0.25 
  -8  15  -2   -0.23    0.24 
   8 -15   2   -0.05    0.26 
  -9  15  -2    0.24    0.28 
   9 -15   2    0.02    0.29 
 -10  15  -2    0.10    0.28 
  10 -15   2    0.45    0.33 
  10 -15   2    0.14    0.32 
 -11  15  -2    0.15    0.35 
  11 -15   2    0.11    0.34 
  11 -15   2    0.24    0.37 
  11  14  -2    0.45    0.30 
  11  14  -2   -0.01    0.66 
 -11 -14   2    0.03    0.35 
  10  14  -2    0.03    0.25 
  10  14  -2    1.27    0.69 
 -10 -14   2   -0.47    0.33 
   9  14  -2    0.53    0.27 
   9  14  -2    0.89    0.58 
  -9 -14   2    0.51    0.36 
   8  14  -2    0.08    0.24 
   8  14  -2    0.98    0.61 
  -8 -14   2   -0.03    0.34 
  -8 -14   2    0.24    0.29 
   7  14  -2    3.39    0.35 
   7  14  -2    5.40    0.79 
  -7 -14   2    3.14    0.44 
  -7 -14   2    3.84    0.39 
   6  14  -2    0.46    0.16 
   6  14  -2    0.21    0.21 
   6  14  -2    1.46    0.53 
  -6 -14   2    0.81    0.32 
  -6 -14   2    0.84    0.28 
   5  14  -2    8.18    0.37 
   5  14  -2    6.97    0.44 
  -5 -14   2    8.19    0.50 
   4  14  -2   26.18    0.87 
   4  14  -2   25.68    1.17 
  -4 -14   2   25.09    0.99 
  -4 -14   2   25.74    0.89 
   3  14  -2    0.05    0.29 
   3  14  -2    0.22    0.18 
  -3 -14   2    0.08    0.24 
  -3 -14   2    0.28    0.22 
   2  14  -2    5.15    0.55 
   2  14  -2    4.67    0.24 
   2  14  -2    4.87    0.33 
  -2 -14   2    5.10    0.36 
  -2 -14   2    5.11    0.43 
   1  14  -2    0.34    0.17 
   1  14  -2    0.53    0.11 
  -1 -14   2    0.29    0.24 
  -1 -14   2    0.30    0.19 
  -1 -14   2    0.73    0.18 
   0  14  -2    3.37    0.28 
   0  14  -2    3.49    0.21 
   0 -14   2    3.85    0.31 
   0 -14   2    3.76    0.29 
   0 -14   2    3.32    0.37 
  -1  14  -2    0.41    0.11 
   1 -14   2    0.41    0.17 
   1 -14   2    0.29    0.26 
   1 -14   2    0.30    0.18 
  -2  14  -2    0.61    0.13 
   2 -14   2    0.44    0.12 
   2 -14   2    0.19    0.26 
   2 -14   2    0.20    0.18 
   2 -14   2    0.65    0.21 
  -3  14  -2    7.99    0.37 
   3 -14   2    7.49    0.43 
   3 -14   2    7.34    0.35 
   3 -14   2    8.17    0.52 
  -4  14  -2    0.95    0.19 
   4 -14   2    0.66    0.17 
   4 -14   2    0.77    0.22 
   4 -14   2    0.69    0.26 
  -5  14  -2    1.23    0.23 
   5 -14   2    1.99    0.28 
  -6  14  -2   -0.33    0.19 
   6 -14   2    0.00    0.25 
  -7  14  -2    2.93    0.34 
   7 -14   2    1.77    0.31 
  -8  14  -2    0.86    0.29 
   8 -14   2    0.19    0.26 
  -9  14  -2    2.54    0.36 
   9 -14   2    3.27    0.39 
 -10  14  -2    0.24    0.29 
  10 -14   2    0.52    0.36 
  10 -14   2    0.28    0.29 
 -11  14  -2    0.02    0.30 
  11 -14   2   -0.05    0.33 
  11 -14   2    0.26    0.30 
  11  13  -2    0.86    0.71 
  11  13  -2    0.60    0.29 
 -11 -13   2    0.92    0.37 
  10  13  -2    1.29    0.69 
  10  13  -2    1.05    0.29 
 -10 -13   2    0.68    0.34 
   9  13  -2    0.66    0.26 
   9  13  -2    1.11    0.56 
  -9 -13   2    0.29    0.32 
   8  13  -2    5.50    0.83 
   8  13  -2    5.09    0.41 
  -8 -13   2    5.08    0.51 
   7  13  -2    2.83    0.63 
   7  13  -2    1.93    0.28 
  -7 -13   2    2.14    0.37 
   6  13  -2    0.68    0.22 
   6  13  -2    0.32    0.52 
   6  13  -2    0.67    0.16 
  -6 -13   2    0.74    0.27 
   5  13  -2    4.30    0.59 
   5  13  -2    2.70    0.28 
   5  13  -2    3.45    0.24 
  -5 -13   2    3.04    0.37 
  -5 -13   2    2.98    0.32 
   4  13  -2    0.70    0.12 
   4  13  -2    0.53    0.34 
   4  13  -2    0.92    0.19 
  -4 -13   2    0.60    0.25 
  -4 -13   2    0.90    0.22 
   3  13  -2    2.02    0.23 
   3  13  -2    2.85    0.44 
  -3 -13   2    2.18    0.30 
  -3 -13   2    2.46    0.27 
   2  13  -2    0.12    0.14 
   2  13  -2   -0.01    0.08 
   2  13  -2    0.04    0.25 
  -2 -13   2    0.07    0.17 
  -2 -13   2   -0.10    0.20 
  -2 -13   2   -0.16    0.15 
   1  13  -2    0.23    0.15 
   1  13  -2    0.14    0.09 
  -1 -13   2    0.10    0.21 
  -1 -13   2    0.03    0.16 
  -1 -13   2    0.12    0.15 
   0  13  -2    0.01    0.09 
   0  13  -2    0.04    0.14 
   0 -13   2    0.09    0.14 
   0 -13   2   -0.15    0.20 
   0 -13   2    0.14    0.16 
  -1  13  -2   10.21    0.36 
   1 -13   2    9.75    0.35 
   1 -13   2    9.60    0.43 
   1 -13   2    9.61    0.55 
   1 -13   2    9.60    0.45 
  -2  13  -2    1.70    0.17 
   2 -13   2    1.64    0.23 
   2 -13   2    1.91    0.22 
   2 -13   2    1.78    0.30 
   2 -13   2    2.02    0.17 
  -3  13  -2    0.57    0.15 
   3 -13   2    0.73    0.18 
   3 -13   2    0.66    0.20 
   3 -13   2    0.68    0.15 
   3 -13   2    0.72    0.25 
  -4  13  -2    0.24    0.15 
   4 -13   2    0.12    0.14 
   4 -13   2    0.66    0.20 
   4 -13   2    0.64    0.22 
  -5  13  -2    0.16    0.17 
   5 -13   2    0.18    0.20 
  -6  13  -2   -0.03    0.19 
   6 -13   2    0.27    0.22 
  -7  13  -2    0.76    0.23 
   7 -13   2    0.19    0.27 
  -8  13  -2    0.11    0.25 
   8 -13   2    0.20    0.25 
  -9  13  -2    0.41    0.28 
   9 -13   2    0.18    0.30 
   9 -13   2    0.83    0.28 
 -10  13  -2   -0.27    0.27 
  10 -13   2    0.00    0.30 
  10 -13   2    0.16    0.27 
 -11  13  -2    0.17    0.28 
  11 -13   2    0.61    0.37 
  11 -13   2   -0.65    0.25 
  12  12  -2    1.17    0.73 
  12  12  -2    0.20    0.31 
  11  12  -2    0.12    0.26 
  11  12  -2    0.27    0.68 
 -11 -12   2   -0.39    0.31 
  10  12  -2    5.46    0.86 
  10  12  -2    4.40    0.42 
 -10 -12   2    4.04    0.45 
   9  12  -2    6.69    0.84 
   9  12  -2    5.93    0.46 
  -9 -12   2    5.63    0.50 
   8  12  -2    1.42    0.27 
   8  12  -2    0.72    0.51 
  -8 -12   2    1.03    0.32 
   7  12  -2    2.43    0.59 
   7  12  -2    2.70    0.30 
  -7 -12   2    2.80    0.37 
   6  12  -2    0.44    0.16 
   6  12  -2    0.14    0.19 
  -6 -12   2    0.79    0.28 
   5  12  -2    0.46    0.17 
   5  12  -2    0.60    0.13 
   5  12  -2    0.80    0.39 
  -5 -12   2    0.42    0.21 
  -5 -12   2    0.78    0.26 
   4  12  -2   87.75    2.30 
   4  12  -2   85.82    2.37 
   4  12  -2   85.31    2.67 
  -4 -12   2   85.59    2.46 
  -4 -12   2   87.28    2.39 
   3  12  -2    6.97    0.58 
   3  12  -2    6.50    0.35 
  -3 -12   2    6.47    0.48 
  -3 -12   2    6.44    0.37 
  -3 -12   2    6.33    0.35 
   2  12  -2   61.70    1.64 
   2  12  -2   59.30    1.72 
   2  12  -2   65.26    1.99 
  -2 -12   2   60.20    1.73 
  -2 -12   2   61.83    1.83 
  -2 -12   2   61.27    1.73 
   1  12  -2    4.98    0.22 
   1  12  -2    4.79    0.29 
   1  12  -2    4.65    0.30 
   1  12  -2    4.80    0.40 
  -1 -12   2    5.18    0.58 
  -1 -12   2    4.81    0.39 
  -1 -12   2    5.09    0.30 
  -1 -12   2    5.10    0.34 
   0  12  -2    0.99    0.17 
   0  12  -2    1.14    0.18 
   0  12  -2    0.97    0.11 
   0  12  -2    0.83    0.21 
   0 -12   2    0.83    0.16 
   0 -12   2    0.52    0.25 
   0 -12   2    0.75    0.18 
   0 -12   2    0.96    0.30 
  -1  12  -2   11.55    0.38 
  -1  12  -2   10.70    0.45 
  -1  12  -2   10.93    0.50 
   1 -12   2   10.51    0.37 
   1 -12   2   10.86    0.44 
   1 -12   2   10.70    0.46 
   1 -12   2   10.37    0.56 
   1 -12   2   10.61    0.61 
  -2  12  -2   40.65    1.30 
  -2  12  -2   42.61    1.19 
   2 -12   2   45.47    1.45 
   2 -12   2   41.48    1.18 
   2 -12   2   42.41    1.26 
   2 -12   2   41.74    1.24 
   2 -12   2   43.24    1.37 
  -3  12  -2   38.43    1.11 
  -3  12  -2   39.56    1.22 
   3 -12   2   38.28    1.17 
   3 -12   2   39.38    1.16 
   3 -12   2   37.83    1.11 
   3 -12   2   38.70    1.26 
  -4  12  -2   19.00    0.65 
  -4  12  -2   18.15    0.70 
   4 -12   2   18.66    0.64 
   4 -12   2   19.21    0.75 
   4 -12   2   18.97    0.70 
  -5  12  -2   17.80    0.69 
  -5  12  -2   18.07    0.65 
   5 -12   2   17.30    0.69 
   5 -12   2   18.10    0.63 
  -6  12  -2    1.00    0.24 
  -6  12  -2    1.52    0.29 
   6 -12   2    1.33    0.25 
  -7  12  -2    8.24    0.48 
   7 -12   2    6.71    0.47 
  -8  12  -2    2.39    0.33 
   8 -12   2    2.12    0.32 
  -9  12  -2    6.98    0.52 
   9 -12   2    7.69    0.67 
   9 -12   2    7.81    0.57 
 -10  12  -2    4.44    0.44 
  10 -12   2    4.37    0.51 
  10 -12   2    4.85    0.45 
 -11  12  -2    2.44    0.40 
  11 -12   2    2.11    0.45 
  11 -12   2    2.33    0.38 
 -12  12  -2    0.53    0.37 
  12 -12   2    0.45    0.31 
  12 -12   2    0.28    0.41 
  12  11  -2    0.04    0.26 
  12  11  -2    0.21    0.66 
  11  11  -2    0.45    0.60 
  11  11  -2   -0.06    0.25 
 -11 -11   2   -0.01    0.30 
  10  11  -2    1.14    0.61 
  10  11  -2    0.86    0.27 
 -10 -11   2   -0.10    0.30 
   9  11  -2    2.73    0.64 
   9  11  -2    2.78    0.33 
  -9 -11   2    2.78    0.38 
   8  11  -2    0.48    0.22 
   8  11  -2    0.49    0.46 
  -8 -11   2    0.20    0.26 
   7  11  -2   20.98    1.22 
   7  11  -2   18.07    0.74 
  -7 -11   2   22.88    0.88 
   6  11  -2    1.35    0.41 
   6  11  -2    0.79    0.20 
   6  11  -2    1.16    0.18 
  -6 -11   2    0.90    0.24 
   5  11  -2    4.40    0.53 
   5  11  -2    4.35    0.25 
   5  11  -2    3.54    0.29 
  -5 -11   2    3.55    0.31 
  -5 -11   2    4.01    0.36 
   4  11  -2    1.65    0.15 
   4  11  -2    1.75    0.40 
   4  11  -2    1.32    0.19 
  -4 -11   2    1.56    0.25 
  -4 -11   2    1.89    0.23 
  -4 -11   2    1.47    0.22 
   3  11  -2    2.84    0.27 
   3  11  -2    3.04    0.25 
   3  11  -2    3.00    0.43 
  -3 -11   2    3.08    0.30 
  -3 -11   2    3.84    0.30 
  -3 -11   2    3.61    0.27 
   2  11  -2   12.50    0.71 
   2  11  -2    9.79    0.42 
   2  11  -2   10.26    0.49 
  -2 -11   2   10.69    0.45 
  -2 -11   2   11.11    0.43 
  -2 -11   2    9.93    0.53 
  -2 -11   2    9.08    0.64 
   1  11  -2    3.87    0.18 
   1  11  -2    3.26    0.25 
   1  11  -2    3.37    0.29 
   1  11  -2    3.28    0.25 
  -1 -11   2    2.78    0.38 
  -1 -11   2    4.22    0.30 
  -1 -11   2    3.15    0.31 
  -1 -11   2    3.87    0.26 
   0  11  -2    0.32    0.16 
   0  11  -2    0.31    0.08 
   0  11  -2    0.32    0.14 
   0  11  -2    0.35    0.14 
   0 -11   2    0.23    0.23 
   0 -11   2    0.10    0.20 
   0 -11   2    0.01    0.13 
   0 -11   2    0.05    0.14 
  -1  11  -2    5.28    0.24 
  -1  11  -2    5.17    0.31 
  -1  11  -2    4.80    0.36 
   1 -11   2    5.42    0.47 
   1 -11   2    5.25    0.23 
   1 -11   2    5.08    0.43 
   1 -11   2    5.22    0.31 
   1 -11   2    5.18    0.31 
  -2  11  -2   10.10    0.37 
  -2  11  -2    9.23    0.46 
  -2  11  -2    9.79    0.41 
   2 -11   2    9.71    0.36 
   2 -11   2   10.01    0.42 
   2 -11   2    9.50    0.53 
   2 -11   2    9.69    0.43 
  -3  11  -2   10.29    0.40 
  -3  11  -2    9.92    0.48 
   3 -11   2   10.34    0.52 
   3 -11   2   10.44    0.45 
   3 -11   2   10.02    0.39 
   3 -11   2    9.61    0.42 
  -4  11  -2    2.12    0.24 
  -4  11  -2    1.99    0.20 
   4 -11   2    1.93    0.23 
   4 -11   2    2.10    0.20 
   4 -11   2    2.00    0.25 
  -5  11  -2    3.41    0.30 
  -5  11  -2    3.49    0.28 
   5 -11   2    3.12    0.29 
   5 -11   2    3.41    0.28 
  -6  11  -2    1.47    0.23 
  -6  11  -2    1.80    0.25 
   6 -11   2    1.76    0.25 
  -7  11  -2    1.70    0.25 
  -7  11  -2    1.30    0.25 
   7 -11   2    1.09    0.26 
  -8  11  -2    2.30    0.28 
  -8  11  -2    2.13    0.30 
   8 -11   2    1.43    0.29 
  -9  11  -2    0.95    0.28 
   9 -11   2    0.76    0.33 
   9 -11   2    0.64    0.26 
 -10  11  -2    1.54    0.34 
  10 -11   2    1.63    0.39 
  10 -11   2    1.61    0.32 
 -11  11  -2    0.10    0.31 
  11 -11   2    0.21    0.35 
  11 -11   2    0.36    0.28 
 -12  11  -2    2.68    0.41 
  12 -11   2    2.44    0.49 
  12 -11   2    2.23    0.38 
  12  10  -2    0.29    0.27 
  12  10  -2    1.10    0.66 
  11  10  -2    0.99    0.29 
  11  10  -2    1.31    0.60 
 -11 -10   2    0.74    0.31 
  10  10  -2    1.59    0.30 
  10  10  -2    1.99    0.61 
 -10 -10   2    1.56    0.32 
   9  10  -2    2.07    0.31 
   9  10  -2    3.24    0.64 
  -9 -10   2    2.78    0.37 
   8  10  -2    3.84    0.34 
   8  10  -2    3.16    0.58 
  -8 -10   2    3.51    0.37 
   7  10  -2    1.43    0.24 
   6  10  -2    2.00    0.44 
   6  10  -2    1.52    0.22 
   6  10  -2    1.66    0.19 
  -6 -10   2    1.27    0.24 
   5  10  -2    0.11    0.11 
   5  10  -2    0.05    0.15 
   5  10  -2    0.01    0.31 
   5  10  -2   -0.09    0.15 
  -5 -10   2    0.29    0.19 
  -5 -10   2   -0.01    0.15 
   4  10  -2   26.30    0.87 
   4  10  -2   26.16    0.83 
   4  10  -2   24.72    1.09 
   4  10  -2   27.66    0.78 
  -4 -10   2   25.55    0.85 
  -4 -10   2   26.60    1.29 
  -4 -10   2   26.12    0.90 
  -4 -10   2   28.20    0.85 
   3  10  -2    0.63    0.32 
   3  10  -2    0.36    0.16 
   3  10  -2    0.05    0.16 
  -3 -10   2   -0.36    0.27 
  -3 -10   2    0.20    0.16 
  -3 -10   2    0.16    0.18 
  -3 -10   2    0.48    0.15 
   2  10  -2    0.90    0.17 
   2  10  -2    1.09    0.29 
   2  10  -2    0.75    0.18 
  -2 -10   2    0.64    0.29 
  -2 -10   2    0.77    0.21 
  -2 -10   2    0.94    0.16 
  -2 -10   2    0.96    0.17 
   1  10  -2   70.14    1.90 
   1  10  -2   72.46    1.82 
   1  10  -2   71.65    1.96 
   1  10  -2   69.07    1.90 
  -1 -10   2   68.79    1.98 
  -1 -10   2   69.04    2.14 
  -1 -10   2   67.20    1.89 
  -1 -10   2   68.39    1.91 
   0  10  -2    1.31    0.12 
   0  10  -2    1.09    0.17 
   0  10  -2    1.11    0.20 
   0  10  -2    1.31    0.17 
   0 -10   2    1.22    0.29 
   0 -10   2    1.03    0.16 
   0 -10   2    1.11    0.27 
   0 -10   2    1.00    0.17 
  -1  10  -2   16.54    0.62 
  -1  10  -2   16.84    0.57 
  -1  10  -2   16.70    0.51 
   1 -10   2   16.49    0.57 
   1 -10   2   16.49    0.50 
   1 -10   2   16.79    0.69 
   1 -10   2   16.60    0.58 
  -2  10  -2    8.37    0.37 
  -2  10  -2    8.38    0.43 
  -2  10  -2    8.59    0.33 
   2 -10   2    8.47    0.32 
   2 -10   2    8.06    0.46 
   2 -10   2    8.86    0.37 
   2 -10   2    8.74    0.39 
  -3  10  -2    1.86    0.20 
  -3  10  -2    1.94    0.19 
  -3  10  -2    1.60    0.22 
   3 -10   2    1.59    0.26 
   3 -10   2    2.04    0.18 
   3 -10   2    1.56    0.22 
  -4  10  -2   15.10    0.54 
  -4  10  -2   15.24    0.59 
   4 -10   2   14.12    0.56 
   4 -10   2   15.48    0.62 
   4 -10   2   14.66    0.52 
  -5  10  -2    1.35    0.20 
  -5  10  -2    1.48    0.21 
   5 -10   2    1.80    0.24 
   5 -10   2    1.49    0.19 
  -6  10  -2    0.85    0.20 
  -6  10  -2    1.03    0.21 
   6 -10   2    0.97    0.22 
  -7  10  -2    1.87    0.26 
  -7  10  -2    1.45    0.26 
   7 -10   2    1.86    0.29 
  -8  10  -2    1.52    0.28 
  -8  10  -2    1.83    0.25 
   8 -10   2    1.76    0.30 
   8 -10   2    1.98    0.37 
  -9  10  -2    4.43    0.42 
   9 -10   2    4.97    0.44 
   9 -10   2    4.13    0.48 
 -10  10  -2    0.78    0.31 
  10 -10   2    0.80    0.35 
  10 -10   2    0.53    0.28 
 -11  10  -2    0.51    0.30 
  11 -10   2    0.84    0.37 
  11 -10   2    0.02    0.26 
  12 -10   2    1.46    0.43 
  12 -10   2    1.27    0.34 
  12   9  -2    1.33    0.32 
  12   9  -2    2.26    0.66 
  11   9  -2    0.44    0.25 
  11   9  -2    1.01    0.54 
 -11  -9   2    0.09    0.26 
  10   9  -2    0.83    0.29 
  10   9  -2    1.88    0.60 
 -10  -9   2    0.75    0.28 
   9   9  -2    4.03    0.37 
   9   9  -2    4.57    0.63 
  -9  -9   2    3.67    0.37 
   8   9  -2    1.08    0.24 
   8   9  -2    1.41    0.47 
  -8  -9   2    0.89    0.25 
   7   9  -2   10.23    0.50 
   7   9  -2   10.43    0.75 
  -7  -9   2   11.95    0.57 
   6   9  -2    0.25    0.15 
   6   9  -2    0.07    0.16 
   6   9  -2   -0.02    0.12 
   6   9  -2    0.25    0.31 
  -6  -9   2    0.01    0.17 
   5   9  -2    6.46    0.62 
   5   9  -2    6.75    0.35 
   5   9  -2    7.14    0.39 
   5   9  -2    7.25    0.31 
  -5  -9   2    6.48    0.39 
  -5  -9   2    6.70    0.36 
   4   9  -2    1.69    0.21 
   4   9  -2    1.76    0.40 
   4   9  -2    1.38    0.19 
   4   9  -2    1.53    0.15 
  -4  -9   2    1.61    0.32 
  -4  -9   2    1.42    0.23 
  -4  -9   2    1.32    0.19 
   3   9  -2    3.30    0.18 
   3   9  -2    2.99    0.27 
   3   9  -2    3.40    0.24 
   3   9  -2    2.47    0.37 
  -3  -9   2    4.00    0.27 
  -3  -9   2    3.28    0.39 
  -3  -9   2    3.37    0.25 
  -3  -9   2    3.03    0.27 
   2   9  -2   45.92    1.45 
   2   9  -2   43.07    1.28 
   2   9  -2   44.37    1.22 
  -2  -9   2   43.72    1.22 
  -2  -9   2   41.28    1.28 
  -2  -9   2   40.30    1.43 
  -2  -9   2   42.70    1.23 
   1   9  -2   24.43    0.76 
   1   9  -2   25.97    0.69 
   1   9  -2   25.35    0.81 
   1   9  -2   25.57    0.77 
  -1  -9   2   24.81    0.83 
  -1  -9   2   24.75    0.96 
  -1  -9   2   25.86    0.77 
  -1  -9   2   25.25    0.77 
   0   9  -2   12.61    0.45 
   0   9  -2   12.74    0.38 
   0   9  -2   13.12    0.51 
   0   9  -2   12.91    0.45 
   0  -9   2   13.50    0.62 
   0  -9   2   12.80    0.53 
   0  -9   2   12.12    0.44 
   0  -9   2   12.14    0.45 
  -1   9  -2   -0.08    0.07 
  -1   9  -2    0.24    0.14 
  -1   9  -2    0.09    0.12 
   1  -9   2    0.06    0.07 
   1  -9   2   -0.01    0.11 
   1  -9   2   -0.06    0.12 
   1  -9   2   -0.18    0.14 
  -2   9  -2    2.75    0.20 
  -2   9  -2    2.59    0.21 
  -2   9  -2    2.82    0.26 
   2  -9   2    2.25    0.21 
   2  -9   2    2.22    0.19 
   2  -9   2    2.70    0.28 
   2  -9   2    2.95    0.19 
  -3   9  -2   16.67    0.54 
  -3   9  -2   15.76    0.56 
  -3   9  -2   16.76    0.60 
   3  -9   2   16.61    0.65 
   3  -9   2   16.35    0.53 
   3  -9   2   16.66    0.59 
  -4   9  -2   19.11    0.64 
  -4   9  -2   19.08    0.64 
  -4   9  -2   18.79    0.68 
   4  -9   2   18.62    0.67 
   4  -9   2   19.79    0.64 
   4  -9   2   20.05    0.71 
  -5   9  -2    1.11    0.18 
  -5   9  -2    1.14    0.18 
   5  -9   2    0.81    0.19 
   5  -9   2    1.06    0.18 
  -6   9  -2    1.49    0.21 
  -6   9  -2    1.66    0.21 
   6  -9   2    1.48    0.24 
  -7   9  -2    1.69    0.24 
  -7   9  -2    1.83    0.23 
   7  -9   2    1.52    0.25 
  -8   9  -2    1.38    0.27 
  -8   9  -2    1.06    0.21 
   8  -9   2    0.96    0.31 
   8  -9   2    0.97    0.25 
  -9   9  -2    1.83    0.32 
  -9   9  -2    2.23    0.35 
   9  -9   2    2.34    0.32 
   9  -9   2    1.71    0.36 
 -10   9  -2    0.71    0.30 
  10  -9   2    0.01    0.27 
  10  -9   2    0.17    0.32 
 -11   9  -2    0.05    0.27 
  11  -9   2   -0.06    0.25 
  11  -9   2   -0.14    0.30 
  12  -9   2    4.03    0.54 
  12  -9   2    3.75    0.43 
  13   8  -2    3.73    0.76 
  13   8  -2    2.25    0.38 
  12   8  -2    0.51    0.27 
  12   8  -2    0.89    0.58 
  11   8  -2    4.89    0.70 
  11   8  -2    3.77    0.39 
 -11  -8   2    3.07    0.36 
  10   8  -2    1.51    0.29 
  10   8  -2    1.43    0.52 
 -10  -8   2    1.33    0.29 
   9   8  -2    3.13    0.55 
   9   8  -2    1.83    0.28 
  -9  -8   2    1.63    0.28 
   8   8  -2   11.00    0.91 
  -8  -8   2    9.64    0.57 
   7   8  -2    0.43    0.15 
   7   8  -2    0.50    0.18 
   7   8  -2    0.28    0.33 
  -7  -8   2    0.13    0.19 
   6   8  -2    6.64    0.61 
   6   8  -2    6.25    0.36 
   6   8  -2    6.89    0.34 
   6   8  -2    6.83    0.37 
  -6  -8   2    6.63    0.39 
  -6  -8   2    7.04    0.42 
   5   8  -2    5.82    0.33 
   5   8  -2    6.20    0.29 
   5   8  -2    5.32    0.52 
   5   8  -2    5.62    0.32 
  -5  -8   2    6.11    0.36 
  -5  -8   2    5.54    0.32 
  -5  -8   2    5.62    0.47 
   4   8  -2   45.33    1.23 
   4   8  -2   45.31    1.31 
   4   8  -2   45.12    1.28 
   4   8  -2   41.54    1.49 
  -4  -8   2   43.90    1.32 
  -4  -8   2   46.01    1.44 
  -4  -8   2   45.38    1.28 
   3   8  -2    4.69    0.26 
   3   8  -2    3.82    0.21 
   3   8  -2    3.78    0.29 
  -3  -8   2    4.31    0.26 
  -3  -8   2    3.75    0.38 
  -3  -8   2    4.27    0.34 
  -3  -8   2    4.83    0.28 
   2   8  -2   85.82    2.43 
   2   8  -2   85.41    2.28 
   2   8  -2   83.89    2.24 
  -2  -8   2   81.27    2.24 
  -2  -8   2   79.87    2.42 
  -2  -8   2   85.90    2.24 
  -2  -8   2   84.52    2.29 
   1   8  -2    3.81    0.21 
   1   8  -2    3.73    0.15 
   1   8  -2    3.90    0.22 
   1   8  -2    3.50    0.25 
  -1  -8   2    4.20    0.30 
  -1  -8   2    3.84    0.35 
  -1  -8   2    3.36    0.21 
  -1  -8   2    3.78    0.23 
   0   8  -2   28.45    0.76 
   0   8  -2   26.98    0.82 
   0   8  -2   27.78    0.87 
   0   8  -2   28.67    0.83 
   0  -8   2   29.60    0.89 
   0  -8   2   28.05    0.84 
   0  -8   2   29.22    0.97 
   0  -8   2   28.01    0.82 
  -1   8  -2   43.90    1.23 
  -1   8  -2   43.73    1.28 
  -1   8  -2   44.23    1.18 
   1  -8   2   42.71    1.18 
   1  -8   2   46.92    1.32 
   1  -8   2   44.17    1.23 
   1  -8   2   45.16    1.25 
  -2   8  -2    3.79    0.24 
  -2   8  -2    3.70    0.26 
  -2   8  -2    3.58    0.20 
   2  -8   2    4.00    0.32 
   2  -8   2    3.91    0.24 
   2  -8   2    3.64    0.22 
   2  -8   2    3.75    0.19 
  -3   8  -2   59.97    1.66 
  -3   8  -2   59.08    1.60 
  -3   8  -2   57.12    1.61 
   3  -8   2   59.18    1.68 
   3  -8   2   58.34    1.59 
   3  -8   2   58.01    1.62 
  -4   8  -2    0.37    0.14 
  -4   8  -2    0.37    0.15 
  -4   8  -2    0.02    0.13 
   4  -8   2    0.32    0.15 
   4  -8   2    0.14    0.16 
   4  -8   2    0.29    0.14 
  -5   8  -2    2.00    0.21 
  -5   8  -2    1.79    0.20 
   5  -8   2    1.61    0.19 
   5  -8   2    1.61    0.21 
  -6   8  -2    6.33    0.36 
  -6   8  -2    6.30    0.38 
   6  -8   2    6.10    0.39 
  -7   8  -2   12.14    0.55 
  -7   8  -2   11.23    0.49 
   7  -8   2   12.01    0.53 
   7  -8   2   11.77    0.64 
  -8   8  -2   12.10    0.60 
  -8   8  -2   11.55    0.51 
   8  -8   2   11.86    0.70 
   8  -8   2   12.70    0.61 
  -9   8  -2   42.30    1.29 
  -9   8  -2   42.04    1.38 
   9  -8   2   43.38    1.53 
   9  -8   2   42.59    1.36 
 -10   8  -2    0.60    0.31 
  10  -8   2    0.38    0.31 
  10  -8   2    0.38    0.25 
 -11   8  -2    1.75    0.34 
  11  -8   2    1.58    0.32 
  11  -8   2    1.40    0.39 
  12  -8   2   -0.10    0.33 
  12  -8   2    0.41    0.29 
  13  -8   2    0.54    0.41 
  13   7  -2    1.36    0.62 
  13   7  -2    0.92    0.31 
  12   7  -2    0.27    0.26 
  12   7  -2    0.80    0.53 
  11   7  -2    0.27    0.45 
  11   7  -2    0.01    0.24 
 -11  -7   2   -0.09    0.23 
  10   7  -2    3.57    0.59 
  10   7  -2    3.02    0.34 
 -10  -7   2    2.57    0.32 
   9   7  -2    6.51    0.44 
   9   7  -2    6.83    0.73 
  -9  -7   2    7.55    0.47 
   8   7  -2   14.01    0.87 
   8   7  -2   10.15    0.53 
  -8  -7   2   13.46    0.61 
   7   7  -2    5.86    0.57 
   7   7  -2    5.93    0.36 
   7   7  -2    6.06    0.33 
  -7  -7   2    5.94    0.39 
   6   7  -2    4.62    0.28 
   6   7  -2    4.21    0.29 
   6   7  -2    4.56    0.51 
   6   7  -2    4.23    0.30 
  -6  -7   2    3.92    0.34 
  -6  -7   2    4.57    0.30 
  -6  -7   2    3.93    0.41 
   5   7  -2    7.70    0.62 
   5   7  -2    7.80    0.38 
   5   7  -2    7.30    0.34 
   5   7  -2    7.61    0.36 
  -5  -7   2    7.44    0.41 
  -5  -7   2    7.55    0.36 
  -5  -7   2    6.55    0.46 
   4   7  -2    7.38    0.62 
   4   7  -2    6.72    0.36 
   4   7  -2    7.01    0.30 
   4   7  -2    7.25    0.33 
  -4  -7   2    7.41    0.33 
  -4  -7   2    6.20    0.37 
   3   7  -2   17.43    0.77 
   3   7  -2   19.28    0.65 
   3   7  -2   19.78    0.57 
   3   7  -2   19.49    0.62 
  -3  -7   2   19.30    0.77 
  -3  -7   2   20.23    0.62 
  -3  -7   2   19.85    0.66 
   2   7  -2    0.64    0.13 
   2   7  -2    0.62    0.11 
   2   7  -2    0.51    0.07 
   2   7  -2    0.51    0.19 
  -2  -7   2    0.56    0.11 
  -2  -7   2    0.35    0.19 
  -2  -7   2    0.60    0.13 
  -2  -7   2    0.52    0.14 
   1   7  -2    0.55    0.11 
   1   7  -2    0.35    0.12 
   1   7  -2    0.37    0.10 
  -1  -7   2    0.39    0.13 
  -1  -7   2    0.38    0.19 
  -1  -7   2    0.66    0.12 
  -1  -7   2    0.49    0.10 
   0   7  -2    0.08    0.10 
   0   7  -2    0.18    0.04 
   0   7  -2    0.15    0.09 
   0   7  -2    0.11    0.09 
   0  -7   2    0.11    0.12 
   0  -7   2    0.08    0.14 
   0  -7   2    0.00    0.10 
   0  -7   2    0.05    0.09 
  -1   7  -2    1.09    0.14 
  -1   7  -2    1.02    0.09 
  -1   7  -2    1.23    0.13 
   1  -7   2    1.24    0.14 
   1  -7   2    1.15    0.12 
   1  -7   2    0.99    0.08 
   1  -7   2    1.11    0.16 
  -2   7  -2   28.76    0.81 
  -2   7  -2   29.57    0.87 
  -2   7  -2   29.61    0.84 
   2  -7   2   28.52    0.84 
   2  -7   2   28.56    0.89 
   2  -7   2   28.42    0.80 
  -3   7  -2    1.42    0.17 
  -3   7  -2    1.33    0.15 
  -3   7  -2    1.42    0.16 
   3  -7   2    1.20    0.16 
   3  -7   2    1.28    0.18 
   3  -7   2    1.43    0.15 
  -4   7  -2    4.96    0.30 
  -4   7  -2    5.66    0.31 
  -4   7  -2    4.31    0.29 
   4  -7   2    5.30    0.32 
   4  -7   2    5.39    0.30 
   4  -7   2    6.39    0.30 
  -5   7  -2    0.74    0.15 
  -5   7  -2    0.68    0.16 
  -5   7  -2    0.68    0.17 
   5  -7   2    0.76    0.18 
   5  -7   2    0.70    0.18 
  -6   7  -2    0.02    0.16 
  -6   7  -2    0.13    0.13 
   6  -7   2   -0.36    0.14 
  -7   7  -2    6.57    0.35 
  -7   7  -2    6.33    0.39 
   7  -7   2    6.53    0.40 
   7  -7   2    6.51    0.51 
  -8   7  -2   10.46    0.47 
  -8   7  -2    9.65    0.53 
   8  -7   2    9.83    0.51 
   8  -7   2    9.85    0.65 
  -9   7  -2   19.17    0.69 
  -9   7  -2   19.55    0.82 
   9  -7   2   20.25    0.95 
   9  -7   2   18.89    0.77 
 -10   7  -2    2.85    0.38 
  10  -7   2    2.58    0.42 
  10  -7   2    3.21    0.37 
  11  -7   2    1.21    0.31 
  11  -7   2    0.82    0.37 
  12  -7   2    2.71    0.48 
  12  -7   2    2.11    0.36 
  13  -7   2    0.01    0.31 
  13  -7   2   -0.35    0.35 
  13   6  -2    0.99    0.32 
  13   6  -2    0.67    0.56 
  12   6  -2    0.19    0.29 
  12   6  -2    0.35    0.47 
  11   6  -2    0.02    0.24 
  11   6  -2   -0.07    0.40 
 -11  -6   2   -0.31    0.22 
  10   6  -2    0.75    0.27 
 -10  -6   2    1.11    0.27 
   9   6  -2    2.97    0.46 
   9   6  -2    1.93    0.28 
  -9  -6   2    2.11    0.27 
   8   6  -2    0.12    0.18 
   8   6  -2    0.58    0.29 
  -8  -6   2    0.10    0.18 
   7   6  -2    6.72    0.55 
   7   6  -2    6.45    0.35 
   7   6  -2    6.01    0.38 
  -7  -6   2    6.33    0.39 
   6   6  -2    2.27    0.22 
   6   6  -2    2.83    0.24 
   6   6  -2    2.65    0.22 
   6   6  -2    2.21    0.35 
  -6  -6   2    2.51    0.31 
  -6  -6   2    2.40    0.23 
  -6  -6   2    2.49    0.24 
   5   6  -2   21.32    0.71 
   5   6  -2   22.27    0.69 
   5   6  -2   20.68    0.89 
   5   6  -2   22.08    0.71 
  -5  -6   2   22.23    0.73 
  -5  -6   2   21.50    0.70 
  -5  -6   2   22.17    0.83 
   4   6  -2    5.37    0.30 
   4   6  -2    5.03    0.26 
   4   6  -2    6.17    0.29 
   4   6  -2    5.65    0.49 
  -4  -6   2    6.50    0.35 
  -4  -6   2    5.85    0.29 
  -4  -6   2    6.69    0.44 
   3   6  -2   44.38    1.26 
   3   6  -2   41.53    1.38 
   3   6  -2   43.72    1.23 
   3   6  -2   45.13    1.19 
  -3  -6   2   44.92    1.27 
  -3  -6   2   44.87    1.36 
  -3  -6   2   44.94    1.23 
   2   6  -2    3.16    0.21 
   2   6  -2    2.77    0.29 
   2   6  -2    3.00    0.13 
   2   6  -2    2.69    0.18 
  -2  -6   2    2.93    0.23 
  -2  -6   2    2.80    0.19 
  -2  -6   2    2.83    0.18 
  -2  -6   2    2.39    0.27 
   1   6  -2   30.25    0.84 
   1   6  -2   29.56    0.84 
   1   6  -2   30.34    0.88 
  -1  -6   2   29.20    0.84 
  -1  -6   2   29.45    0.99 
  -1  -6   2   29.69    0.84 
  -1  -6   2   29.55    0.88 
   0   6  -2   13.70    0.44 
   0   6  -2   14.14    0.44 
   0   6  -2   14.01    0.47 
   0  -6   2   13.16    0.48 
   0  -6   2   13.26    0.44 
   0  -6   2   13.34    0.37 
   0  -6   2   14.08    0.44 
  -1   6  -2    3.74    0.16 
  -1   6  -2    3.87    0.20 
  -1   6  -2    3.82    0.22 
   1  -6   2    3.50    0.19 
   1  -6   2    3.61    0.15 
   1  -6   2    3.74    0.24 
   1  -6   2    3.53    0.21 
  -2   6  -2   -0.02    0.09 
  -2   6  -2   -0.03    0.07 
  -2   6  -2   -0.01    0.09 
   2  -6   2    0.10    0.12 
   2  -6   2    0.15    0.10 
   2  -6   2   -0.05    0.07 
  -3   6  -2    0.72    0.11 
  -3   6  -2    0.96    0.13 
  -3   6  -2    0.53    0.12 
   3  -6   2    0.83    0.11 
   3  -6   2    0.77    0.14 
   3  -6   2    0.65    0.12 
  -4   6  -2   45.52    1.29 
  -4   6  -2   45.32    1.30 
  -4   6  -2   46.02    1.30 
   4  -6   2   45.97    1.30 
   4  -6   2   46.46    1.29 
  -5   6  -2   -0.11    0.14 
  -5   6  -2   -0.14    0.15 
  -5   6  -2   -0.02    0.13 
   5  -6   2    0.04    0.15 
   5  -6   2   -0.06    0.13 
  -6   6  -2    0.16    0.12 
  -6   6  -2   -0.04    0.16 
   6  -6   2    0.14    0.15 
   6  -6   2   -0.06    0.15 
   6  -6   2   -0.02    0.20 
  -7   6  -2   23.96    0.76 
  -7   6  -2   23.71    0.82 
   7  -6   2   23.55    0.94 
   7  -6   2   24.49    0.83 
  -8   6  -2    2.59    0.31 
  -8   6  -2    2.74    0.24 
   8  -6   2    2.87    0.31 
   8  -6   2    2.97    0.39 
  -9   6  -2    1.38    0.19 
  -9   6  -2    1.43    0.28 
   9  -6   2    1.28    0.26 
   9  -6   2    0.90    0.33 
 -10   6  -2    0.54    0.28 
  10  -6   2    0.81    0.34 
  10  -6   2    0.51    0.26 
  11  -6   2    0.06    0.24 
  11  -6   2   -0.07    0.30 
  12  -6   2   -0.13    0.28 
  12  -6   2   -0.13    0.33 
  13  -6   2    0.43    0.39 
  13  -6   2    0.80    0.31 
  13   5  -2    0.01    0.47 
  13   5  -2   -0.20    0.28 
  12   5  -2    0.05    0.41 
  12   5  -2    0.09    0.27 
  11   5  -2    0.50    0.40 
  11   5  -2    0.36    0.24 
 -11  -5   2    0.36    0.23 
  10   5  -2    0.07    0.22 
  10   5  -2    0.62    0.37 
 -10  -5   2    0.35    0.23 
   9   5  -2    2.58    0.41 
   9   5  -2    1.69    0.27 
  -9  -5   2    1.79    0.25 
   8   5  -2    0.00    0.17 
   8   5  -2    0.35    0.27 
  -8  -5   2    0.24    0.18 
   7   5  -2    1.39    0.29 
   7   5  -2    1.24    0.21 
  -7  -5   2    1.37    0.20 
  -7  -5   2    1.54    0.28 
   6   5  -2   19.60    0.66 
   6   5  -2   19.78    0.82 
   6   5  -2   19.60    0.65 
   6   5  -2   18.36    0.66 
  -6  -5   2   19.91    0.67 
  -6  -5   2   19.60    0.67 
  -6  -5   2   19.90    0.77 
   5   5  -2    1.53    0.17 
   5   5  -2    1.54    0.29 
   5   5  -2    1.81    0.20 
   5   5  -2    1.50    0.17 
  -5  -5   2    1.59    0.19 
  -5  -5   2    1.83    0.26 
  -5  -5   2    1.70    0.20 
   4   5  -2   16.04    0.53 
   4   5  -2   15.64    0.68 
   4   5  -2   16.25    0.54 
   4   5  -2   15.95    0.51 
  -4  -5   2   16.72    0.54 
  -4  -5   2   16.03    0.56 
  -4  -5   2   15.69    0.62 
   3   5  -2   14.73    0.44 
   3   5  -2   13.77    0.46 
   3   5  -2   13.69    0.61 
   3   5  -2   14.27    0.49 
  -3  -5   2   14.61    0.50 
  -3  -5   2   14.82    0.47 
  -3  -5   2   14.99    0.59 
   2   5  -2   75.59    1.89 
   2   5  -2   73.70    1.93 
   2   5  -2   72.51    2.07 
   2   5  -2   73.88    1.96 
  -2  -5   2   74.13    1.93 
  -2  -5   2   68.07    2.05 
  -2  -5   2   72.33    1.96 
   1   5  -2   54.39    1.38 
   1   5  -2   54.12    1.43 
   1   5  -2   55.70    1.47 
  -1  -5   2   52.98    1.43 
  -1  -5   2   53.20    1.43 
  -1  -5   2   52.61    1.47 
  -1  -5   2   52.60    1.57 
   0   5  -2    1.58    0.13 
   0   5  -2    1.61    0.13 
   0   5  -2    1.34    0.14 
   0  -5   2    1.49    0.07 
   0  -5   2    1.51    0.13 
   0  -5   2    1.36    0.15 
   0  -5   2    1.39    0.12 
  -1   5  -2    8.49    0.27 
  -1   5  -2    8.95    0.34 
  -1   5  -2    8.95    0.31 
   1  -5   2    9.09    0.31 
   1  -5   2    9.14    0.34 
   1  -5   2    8.62    0.31 
   1  -5   2    8.38    0.28 
  -2   5  -2    3.15    0.18 
  -2   5  -2    3.01    0.20 
  -2   5  -2    2.96    0.17 
   2  -5   2    2.68    0.18 
   2  -5   2    2.84    0.16 
   2  -5   2    3.12    0.21 
  -3   5  -2   13.60    0.45 
  -3   5  -2   13.26    0.44 
  -3   5  -2   13.53    0.44 
   3  -5   2   13.46    0.45 
   3  -5   2   13.50    0.47 
   3  -5   2   13.71    0.44 
  -4   5  -2   22.97    0.69 
  -4   5  -2   22.63    0.71 
  -4   5  -2   22.40    0.69 
   4  -5   2   22.26    0.70 
   4  -5   2   23.04    0.70 
  -5   5  -2   13.18    0.45 
  -5   5  -2   12.23    0.48 
  -5   5  -2   12.18    0.46 
   5  -5   2   11.96    0.47 
   5  -5   2   12.85    0.48 
  -6   5  -2   48.08    1.34 
  -6   5  -2   46.84    1.39 
   6  -5   2   47.11    1.39 
   6  -5   2   49.79    1.39 
   6  -5   2   47.90    1.51 
  -7   5  -2    1.74    0.23 
  -7   5  -2    1.52    0.17 
   7  -5   2    1.55    0.22 
   7  -5   2    1.36    0.27 
  -8   5  -2    1.78    0.18 
  -8   5  -2    2.03    0.26 
   8  -5   2    1.46    0.31 
   8  -5   2    1.44    0.24 
  -9   5  -2    7.55    0.36 
  -9   5  -2    7.58    0.53 
   9  -5   2    7.05    0.60 
   9  -5   2    7.54    0.47 
 -10   5  -2    4.81    0.28 
  10  -5   2    4.36    0.40 
  10  -5   2    4.39    0.51 
  11  -5   2   -0.24    0.30 
  11  -5   2    0.25    0.27 
  12  -5   2   -0.03    0.25 
  12  -5   2   -0.35    0.32 
  13  -5   2   -0.04    0.37 
  13  -5   2    0.04    0.28 
  13   4  -2   -0.20    0.43 
  13   4  -2    0.38    0.28 
  12   4  -2    0.56    0.29 
  12   4  -2    0.37    0.42 
  11   4  -2    0.67    0.27 
  11   4  -2    1.16    0.41 
 -11  -4   2    0.67    0.24 
  10   4  -2    6.17    0.65 
  10   4  -2    4.65    0.40 
 -10  -4   2    5.08    0.40 
   9   4  -2    6.46    0.59 
   9   4  -2    5.37    0.40 
  -9  -4   2    4.81    0.40 
   8   4  -2    2.51    0.36 
   8   4  -2    2.03    0.25 
  -8  -4   2    2.50    0.25 
  -8  -4   2    2.70    0.41 
   7   4  -2   15.16    0.71 
   7   4  -2   14.71    0.56 
  -7  -4   2   14.52    0.62 
  -7  -4   2   14.71    0.66 
  -7  -4   2   14.70    0.57 
  -7  -4   2   15.20    0.58 
   6   4  -2   11.03    0.47 
   6   4  -2   11.88    0.60 
   6   4  -2   11.29    0.46 
  -6  -4   2   11.42    0.46 
  -6  -4   2   11.23    0.46 
  -6  -4   2   11.98    0.47 
  -6  -4   2   11.03    0.55 
   5   4  -2   35.79    1.06 
   5   4  -2   36.39    1.07 
   5   4  -2   38.04    1.22 
   5   4  -2   36.98    1.08 
  -5  -4   2   37.06    1.07 
  -5  -4   2   37.79    1.08 
  -5  -4   2   36.91    1.09 
  -5  -4   2   36.80    1.16 
   4   4  -2    0.22    0.11 
   4   4  -2    0.36    0.19 
   4   4  -2    0.30    0.11 
   4   4  -2    0.26    0.10 
  -4  -4   2    0.10    0.15 
  -4  -4   2    0.35    0.13 
  -4  -4   2    0.19    0.13 
  -4  -4   2    0.23    0.11 
   3   4  -2   97.77    2.49 
   3   4  -2   89.09    2.63 
   3   4  -2   95.79    2.53 
   3   4  -2   96.20    2.51 
  -3  -4   2   97.53    2.54 
  -3  -4   2   95.69    2.51 
  -3  -4   2   95.71    2.49 
  -3  -4   2   97.96    2.61 
   2   4  -2  111.56    2.85 
   2   4  -2  107.12    2.96 
   2   4  -2  108.46    2.87 
   2   4  -2  111.16    2.82 
  -2  -4   2  103.71    2.96 
  -2  -4   2  109.48    2.82 
  -2  -4   2  112.44    2.88 
  -2  -4   2  112.65    2.85 
   1   4  -2   65.20    1.66 
   1   4  -2   64.40    1.70 
   1   4  -2   65.36    1.73 
  -1  -4   2   63.97    1.73 
  -1  -4   2   65.10    1.81 
  -1  -4   2   64.51    1.70 
  -1  -4   2   64.78    1.70 
   0   4  -2  124.97    3.20 
   0   4  -2  128.03    3.17 
   0   4  -2  121.19    3.17 
   0  -4   2  121.11    3.17 
   0  -4   2  120.59    3.20 
   0  -4   2  122.32    3.17 
  -1   4  -2   72.28    1.89 
  -1   4  -2   71.21    1.85 
  -1   4  -2   74.03    1.87 
   1  -4   2   70.00    1.85 
   1  -4   2   70.78    1.87 
   1  -4   2   71.42    1.90 
  -2   4  -2   77.80    2.04 
  -2   4  -2   79.85    2.05 
  -2   4  -2   77.85    2.04 
   2  -4   2   76.06    2.04 
   2  -4   2   78.63    2.07 
   2  -4   2   77.30    2.04 
  -3   4  -2   62.45    1.74 
  -3   4  -2   66.18    1.74 
  -3   4  -2   65.42    1.73 
   3  -4   2   65.89    1.74 
   3  -4   2   63.90    1.74 
   3  -4   2   66.86    1.74 
  -4   4  -2   51.68    1.47 
  -4   4  -2   53.03    1.46 
  -4   4  -2   53.54    1.44 
   4  -4   2   54.24    1.47 
   4  -4   2   54.68    1.47 
  -5   4  -2   31.60    0.97 
  -5   4  -2   31.50    0.95 
  -5   4  -2   32.86    0.92 
   5  -4   2   33.33    0.97 
   5  -4   2   33.12    0.96 
   5  -4   2   30.73    1.07 
  -6   4  -2  123.91    3.36 
  -6   4  -2  123.30    3.28 
  -6   4  -2  132.99    3.42 
   6  -4   2  123.72    3.35 
   6  -4   2  124.83    3.47 
   6  -4   2  125.39    3.34 
  -7   4  -2   10.31    0.39 
  -7   4  -2   11.14    0.49 
   7  -4   2   10.17    0.59 
   7  -4   2   10.92    0.47 
  -8   4  -2    7.51    0.34 
  -8   4  -2    7.72    0.45 
   8  -4   2    7.81    0.57 
   8  -4   2    8.69    0.47 
  -9   4  -2   23.64    0.75 
  -9   4  -2   25.12    0.72 
   9  -4   2   24.66    1.04 
   9  -4   2   24.29    0.87 
 -10   4  -2    3.06    0.22 
  10  -4   2    2.32    0.42 
  10  -4   2    2.79    0.34 
  11  -4   2    7.31    0.51 
  11  -4   2    6.85    0.66 
  12  -4   2    1.75    0.44 
  12  -4   2    1.77    0.33 
  13  -4   2    1.25    0.35 
  13  -4   2    1.15    0.44 
  13   3  -2    0.55    0.29 
  13   3  -2    0.14    0.43 
  12   3  -2    5.58    0.62 
  12   3  -2    6.30    0.49 
  11   3  -2    2.93    0.35 
  11   3  -2    4.11    0.53 
 -11  -3   2    2.95    0.31 
  10   3  -2    3.70    0.46 
  10   3  -2    2.99    0.33 
 -10  -3   2    2.88    0.29 
   9   3  -2    0.11    0.20 
  -9  -3   2    0.55    0.23 
  -9  -3   2    0.02    0.19 
   8   3  -2    1.50    0.30 
   8   3  -2    1.79    0.23 
  -8  -3   2    1.45    0.21 
  -8  -3   2    1.83    0.29 
  -8  -3   2    1.43    0.23 
   7   3  -2    2.14    0.30 
   7   3  -2    1.79    0.21 
  -7  -3   2    1.43    0.25 
  -7  -3   2    1.77    0.23 
  -7  -3   2    1.33    0.19 
  -7  -3   2    2.09    0.23 
   6   3  -2    1.67    0.26 
   6   3  -2    1.56    0.20 
   6   3  -2    1.68    0.20 
  -6  -3   2    1.68    0.25 
  -6  -3   2    1.52    0.21 
  -6  -3   2    1.54    0.19 
  -6  -3   2    2.25    0.22 
   5   3  -2   27.87    0.86 
   5   3  -2   28.91    0.87 
   5   3  -2   29.99    0.97 
  -5  -3   2   28.29    0.87 
  -5  -3   2   28.45    0.86 
  -5  -3   2   29.24    0.87 
  -5  -3   2   28.14    0.93 
   4   3  -2   15.14    0.49 
   4   3  -2   15.24    0.49 
   4   3  -2   15.24    0.59 
   4   3  -2   14.57    0.50 
  -4  -3   2   15.16    0.49 
  -4  -3   2   15.44    0.50 
  -4  -3   2   15.34    0.56 
  -4  -3   2   15.32    0.52 
   3   3  -2   15.96    0.64 
   3   3  -2   16.71    0.52 
   3   3  -2   16.71    0.53 
   3   3  -2   17.14    0.51 
  -3  -3   2   17.32    0.55 
  -3  -3   2   17.35    0.59 
  -3  -3   2   17.54    0.52 
  -3  -3   2   16.81    0.51 
   2   3  -2  146.92    3.72 
   2   3  -2  146.85    3.70 
   2   3  -2  148.13    3.74 
   2   3  -2  136.18    3.80 
  -2  -3   2  144.08    3.71 
  -2  -3   2  138.88    3.80 
  -2  -3   2  147.47    3.70 
  -2  -3   2  145.53    3.74 
   1   3  -2   30.45    0.82 
   1   3  -2   30.71    0.85 
   1   3  -2   31.79    0.80 
  -1  -3   2   28.74    0.85 
  -1  -3   2   29.99    0.82 
  -1  -3   2   31.13    0.79 
  -1  -3   2   30.89    0.91 
   0  -3   2   42.92    1.12 
   0  -3   2   42.46    1.15 
  -1   3  -2  158.19    3.96 
  -1   3  -2  160.05    3.98 
   1  -3   2  149.04    3.97 
   1  -3   2  152.43    3.96 
   1  -3   2  153.93    3.95 
  -2   3  -2   71.99    1.84 
  -2   3  -2   67.52    1.85 
  -2   3  -2   72.91    1.85 
   2  -3   2   70.54    1.86 
   2  -3   2   70.65    1.85 
   2  -3   2   70.12    1.85 
  -3   3  -2  128.49    3.32 
  -3   3  -2  123.41    3.33 
  -3   3  -2  130.24    3.30 
   3  -3   2  122.75    3.32 
   3  -3   2  133.05    3.31 
   3  -3   2  130.89    3.33 
  -4   3  -2   23.15    0.69 
  -4   3  -2   21.69    0.70 
  -4   3  -2   23.35    0.66 
   4  -3   2   23.06    0.80 
   4  -3   2   23.70    0.70 
   4  -3   2   23.54    0.70 
  -5   3  -2   22.14    0.71 
  -5   3  -2   22.82    0.66 
  -5   3  -2   21.31    0.73 
   5  -3   2   25.13    0.75 
   5  -3   2   20.97    0.71 
   5  -3   2   22.69    0.85 
  -6   3  -2    0.80    0.11 
  -6   3  -2    0.74    0.17 
  -6   3  -2    0.41    0.18 
   6  -3   2    0.63    0.18 
   6  -3   2    0.64    0.24 
   6  -3   2    0.63    0.19 
  -7   3  -2    0.31    0.10 
  -7   3  -2   -0.13    0.18 
   7  -3   2    0.44    0.18 
   7  -3   2    0.07    0.21 
  -8   3  -2    0.40    0.11 
  -8   3  -2    0.24    0.09 
   8  -3   2    0.05    0.23 
   8  -3   2    0.38    0.19 
  -9   3  -2   -0.09    0.10 
  -9   3  -2    0.15    0.12 
   9  -3   2   -0.22    0.19 
   9  -3   2    0.09    0.27 
 -10   3  -2    0.81    0.12 
  10  -3   2    0.40    0.24 
  10  -3   2    0.43    0.32 
  11  -3   2    0.54    0.26 
  11  -3   2    0.07    0.32 
  12  -3   2    0.53    0.37 
  12  -3   2    0.43    0.27 
  13  -3   2   -0.07    0.28 
  13  -3   2   -0.17    0.36 
  13   2  -2   -0.13    0.40 
  13   2  -2   -0.63    0.25 
  12   2  -2   -0.10    0.23 
  12   2  -2   -0.07    0.36 
 -12  -2   2   -0.27    0.32 
  11   2  -2    0.51    0.25 
  11   2  -2    1.46    0.40 
 -11  -2   2    0.68    0.22 
  10   2  -2    1.56    0.36 
  10   2  -2    1.38    0.27 
 -10  -2   2    1.24    0.28 
 -10  -2   2    1.14    0.24 
   9   2  -2    0.21    0.22 
   9   2  -2    1.47    0.35 
  -9  -2   2    0.51    0.20 
   8   2  -2    0.38    0.23 
   8   2  -2    0.62    0.20 
  -8  -2   2    0.63    0.18 
  -8  -2   2    0.79    0.23 
  -8  -2   2    0.74    0.21 
   7   2  -2    8.22    0.50 
   7   2  -2    8.76    0.41 
  -7  -2   2    8.41    0.41 
  -7  -2   2    8.64    0.40 
  -7  -2   2    8.30    0.47 
  -7  -2   2    8.39    0.41 
   6   2  -2    2.84    0.24 
   6   2  -2    3.56    0.37 
   6   2  -2    3.56    0.27 
  -6  -2   2    3.49    0.27 
  -6  -2   2    3.21    0.25 
  -6  -2   2    3.39    0.25 
  -6  -2   2    3.28    0.33 
   5   2  -2    5.86    0.30 
   5   2  -2    5.92    0.31 
   5   2  -2    6.87    0.39 
  -5  -2   2    6.10    0.32 
  -5  -2   2    5.80    0.30 
  -5  -2   2    6.08    0.36 
  -5  -2   2    5.93    0.32 
   4   2  -2   18.64    0.63 
   4   2  -2   18.18    0.57 
   4   2  -2   17.88    0.56 
  -4  -2   2   18.02    0.56 
  -4  -2   2   17.78    0.61 
  -4  -2   2   17.93    0.58 
  -4  -2   2   17.32    0.57 
   3   2  -2   67.10    1.92 
   3   2  -2   69.25    1.84 
   3   2  -2   69.08    1.86 
   3   2  -2   72.03    1.85 
  -3  -2   2   70.32    1.90 
  -3  -2   2   70.09    1.87 
  -3  -2   2   70.20    1.85 
  -3  -2   2   71.43    1.85 
   2   2  -2    1.97    0.14 
   2   2  -2    1.66    0.13 
   2   2  -2    1.84    0.20 
   2   2  -2    1.85    0.16 
  -2  -2   2    1.93    0.13 
  -2  -2   2    1.71    0.15 
  -2  -2   2    1.88    0.13 
  -2  -2   2    1.57    0.18 
   1   2  -2   54.75    1.47 
   1   2  -2   56.41    1.43 
  -1  -2   2   54.33    1.44 
  -1  -2   2   56.79    1.51 
   0   2  -2  102.09    2.49 
   0   2  -2  102.68    2.46 
   0  -2   2   84.05    2.46 
  -1   2  -2    8.13    0.26 
  -1   2  -2    8.19    0.25 
  -2   2  -2    6.38    0.23 
  -2   2  -2    6.44    0.21 
   2  -2   2    6.37    0.24 
   2  -2   2    5.58    0.24 
   2  -2   2    6.17    0.22 
  -3   2  -2  149.81    3.87 
  -3   2  -2  152.06    3.83 
   3  -2   2  147.25    3.87 
   3  -2   2  150.53    3.88 
  -4   2  -2   24.97    0.75 
  -4   2  -2   25.25    0.68 
  -4   2  -2   25.08    0.74 
   4  -2   2   25.33    0.75 
   4  -2   2   25.31    0.74 
   4  -2   2   24.44    0.83 
  -5   2  -2   30.31    0.89 
  -5   2  -2   27.87    0.85 
  -5   2  -2   27.48    0.78 
   5  -2   2   28.73    0.88 
   5  -2   2   28.65    0.86 
   5  -2   2   28.34    0.98 
  -6   2  -2   45.57    1.34 
  -6   2  -2   46.98    1.26 
   6  -2   2   48.07    1.49 
   6  -2   2   46.71    1.36 
   6  -2   2   47.91    1.35 
  -7   2  -2    5.37    0.23 
  -7   2  -2    5.43    0.21 
   7  -2   2    4.91    0.33 
   7  -2   2    4.61    0.45 
  -8   2  -2    0.01    0.08 
  -8   2  -2    0.06    0.09 
   8  -2   2    0.06    0.22 
   8  -2   2   -0.05    0.17 
  -9   2  -2    2.75    0.21 
  -9   2  -2    2.69    0.17 
   9  -2   2    2.34    0.37 
   9  -2   2    2.64    0.30 
 -10   2  -2    1.35    0.12 
  10  -2   2    0.98    0.26 
  10  -2   2    1.01    0.35 
  11  -2   2    0.09    0.32 
  11  -2   2   -0.16    0.23 
  12  -2   2    2.35    0.48 
  12  -2   2    1.91    0.36 
  13  -2   2    0.44    0.29 
  13  -2   2    0.46    0.40 
  13   1  -2    0.91    0.44 
  13   1  -2    1.22    0.32 
  12   1  -2    3.54    0.52 
  12   1  -2    3.61    0.39 
 -12  -1   2    3.24    0.48 
  11   1  -2    1.03    0.27 
  11   1  -2    1.86    0.41 
 -11  -1   2    1.04    0.23 
 -11  -1   2    1.64    0.32 
  10   1  -2   12.99    0.59 
  10   1  -2   11.83    0.72 
 -10  -1   2   11.77    0.55 
 -10  -1   2   12.87    0.65 
   9   1  -2    2.05    0.35 
   9   1  -2    0.90    0.23 
  -9  -1   2    0.73    0.21 
  -9  -1   2    0.73    0.26 
   8   1  -2    0.38    0.22 
   8   1  -2    0.86    0.20 
  -8  -1   2    0.41    0.17 
  -8  -1   2    0.50    0.20 
  -8  -1   2    0.64    0.20 
   7   1  -2    6.63    0.36 
   7   1  -2    6.14    0.42 
  -7  -1   2    6.61    0.37 
  -7  -1   2    6.73    0.36 
  -7  -1   2    6.09    0.40 
  -7  -1   2    6.95    0.35 
   6   1  -2    3.07    0.24 
   6   1  -2    2.64    0.24 
   6   1  -2    3.17    0.32 
  -6  -1   2    3.10    0.24 
  -6  -1   2    2.89    0.24 
  -6  -1   2    3.18    0.29 
  -6  -1   2    2.75    0.22 
   5   1  -2   15.89    0.59 
   5   1  -2   15.98    0.54 
   5   1  -2   16.06    0.54 
  -5  -1   2   16.56    0.56 
  -5  -1   2   16.15    0.55 
  -5  -1   2   15.80    0.54 
  -5  -1   2   16.47    0.59 
   4   1  -2   24.84    0.74 
   4   1  -2   25.79    0.75 
   4   1  -2   25.50    0.78 
  -4  -1   2   25.12    0.75 
  -4  -1   2   25.32    0.77 
  -4  -1   2   25.70    0.76 
  -4  -1   2   25.10    0.75 
   3   1  -2   96.90    2.50 
   3   1  -2   97.82    2.50 
   3   1  -2   95.56    2.54 
  -3  -1   2   91.60    2.50 
  -3  -1   2   96.97    2.50 
  -3  -1   2   95.42    2.51 
  -3  -1   2   95.10    2.52 
   2   1  -2    7.30    0.25 
   2   1  -2    6.61    0.31 
   2   1  -2    7.11    0.25 
  -2  -1   2    6.95    0.27 
  -2  -1   2    6.68    0.25 
  -2  -1   2    7.46    0.29 
  -2  -1   2    7.29    0.26 
   1   1  -2   93.96    2.14 
  -1  -1   2   72.12    2.13 
  -1   1  -2  162.98    4.18 
  -1   1  -2  163.97    4.16 
  -2   1  -2    9.03    0.25 
  -2   1  -2    9.13    0.29 
   2  -1   2    8.79    0.25 
   2  -1   2    8.70    0.29 
  -3   1  -2  164.10    4.09 
  -3   1  -2  158.01    4.04 
   3  -1   2  157.12    4.11 
   3  -1   2  156.66    4.09 
   3  -1   2  158.15    4.19 
  -4   1  -2    6.11    0.26 
  -4   1  -2    6.29    0.19 
   4  -1   2    5.65    0.28 
   4  -1   2    6.16    0.27 
   4  -1   2    6.28    0.37 
  -5   1  -2    2.82    0.23 
  -5   1  -2    2.51    0.13 
  -5   1  -2    2.27    0.12 
   5  -1   2    3.16    0.32 
   5  -1   2    2.81    0.22 
   5  -1   2    2.69    0.21 
  -6   1  -2    1.48    0.20 
  -6   1  -2    1.46    0.12 
   6  -1   2    1.21    0.19 
   6  -1   2    1.67    0.29 
   6  -1   2    1.86    0.22 
  -7   1  -2   10.06    0.31 
   7  -1   2   10.07    0.44 
   7  -1   2    9.63    0.57 
  -8   1  -2    3.37    0.17 
   8  -1   2    3.06    0.37 
   8  -1   2    3.43    0.31 
  -9   1  -2    0.19    0.08 
  -9   1  -2    0.22    0.09 
   9  -1   2    0.31    0.29 
   9  -1   2    0.27    0.21 
 -10   1  -2    1.39    0.11 
  10  -1   2    1.20    0.29 
  10  -1   2    1.55    0.38 
  11  -1   2    0.04    0.24 
  11  -1   2    0.48    0.35 
  12  -1   2    1.78    0.44 
  12  -1   2    1.78    0.32 
  13  -1   2    0.72    0.29 
  13  -1   2    0.17    0.39 
  13   0  -2   -0.36    0.37 
  13   0  -2   -0.21    0.25 
  12   0  -2    4.73    0.44 
  12   0  -2    4.63    0.54 
 -12   0   2    4.41    0.51 
  11   0  -2    0.52    0.32 
  11   0  -2    0.08    0.23 
 -11   0   2   -0.09    0.26 
 -11   0   2   -0.03    0.19 
  10   0  -2    2.07    0.30 
  10   0  -2    2.62    0.37 
 -10   0   2    2.87    0.34 
 -10   0   2    2.06    0.27 
   9   0  -2   17.98    0.80 
   9   0  -2   18.25    0.71 
  -9   0   2   19.99    0.75 
  -9   0   2   17.57    0.68 
  -9   0   2   15.98    0.76 
   8   0  -2   13.26    0.62 
   8   0  -2   13.67    0.56 
  -8   0   2   14.04    0.54 
  -8   0   2   12.93    0.60 
  -8   0   2   13.84    0.58 
   7   0  -2    6.61    0.36 
   7   0  -2    6.64    0.41 
  -7   0   2    6.31    0.40 
  -7   0   2    6.47    0.39 
  -7   0   2    7.37    0.36 
  -7   0   2    8.25    0.38 
   6   0  -2   21.02    0.70 
   6   0  -2   21.15    0.74 
   6   0  -2   21.06    0.70 
  -6   0   2   21.83    0.70 
  -6   0   2   21.86    0.71 
  -6   0   2   20.98    0.73 
  -6   0   2   21.20    0.71 
   5   0  -2   87.74    2.34 
   5   0  -2   85.88    2.36 
   5   0  -2   86.58    2.34 
  -5   0   2   88.74    2.34 
  -5   0   2   87.09    2.35 
  -5   0   2   87.92    2.37 
   4   0  -2   13.55    0.46 
   4   0  -2   12.93    0.44 
   4   0  -2   13.12    0.46 
  -4   0   2   13.36    0.45 
  -4   0   2   13.33    0.46 
  -4   0   2   13.77    0.45 
   3   0  -2  105.65    2.73 
   3   0  -2  106.36    2.73 
   3   0  -2  102.38    2.72 
  -3   0   2  103.76    2.72 
  -3   0   2  104.82    2.73 
  -3   0   2  103.71    2.73 
   2   0  -2   47.81    1.27 
   2   0  -2   48.04    1.26 
  -2   0   2   47.38    1.26 
  -2   0   2   47.73    1.26 
  -1   0  -2    7.95    0.23 
  -2   0  -2  111.43    3.02 
  -2   0  -2  118.87    2.94 
   2   0   2  114.16    3.03 
   2   0   2  113.03    2.94 
  -3   0  -2  259.67    6.82 
  -3   0  -2  273.70    6.73 
   3   0   2  260.83    6.82 
   3   0   2  259.47    6.72 
   3   0   2  260.26    6.74 
  -4   0  -2   13.33    0.55 
  -4   0  -2   13.76    0.45 
   4   0   2   13.22    0.47 
   4   0   2   13.71    0.55 
   4   0   2   13.74    0.45 
  -5   0  -2   39.82    1.28 
  -5   0  -2   41.53    1.16 
   5   0   2   41.36    1.28 
   5   0   2   39.84    1.17 
   5   0   2   40.52    1.16 
  -6   0  -2    5.67    0.44 
  -6   0  -2    6.05    0.21 
  -6   0  -2    5.83    0.32 
   6   0   2    5.54    0.34 
   6   0   2    5.61    0.34 
   6   0   2    5.72    0.43 
  -7   0  -2    9.01    0.53 
  -7   0  -2    9.24    0.29 
   7   0   2    9.48    0.57 
   7   0   2    9.29    0.44 
  -8   0  -2   28.71    0.80 
   8   0   2   29.22    0.95 
   8   0   2   29.94    1.11 
  -9   0  -2    7.62    0.27 
   9   0   2    7.97    0.61 
   9   0   2    7.66    0.46 
 -10   0  -2    6.18    0.24 
  10   0   2    5.99    0.45 
  10   0   2    6.22    0.62 
  11   0   2    3.60    0.51 
  11   0   2    2.93    0.35 
  12   0   2   -0.23    0.33 
  12   0   2   -0.01    0.24 
  13   0   2   10.39    0.90 
  13   0   2   11.03    0.65 
  13  -1  -2    1.50    0.33 
  12  -1  -2    3.33    0.46 
  12  -1  -2    3.41    0.39 
 -12   1   2    3.48    0.42 
 -12   1   2    3.19    0.46 
  11  -1  -2    1.90    0.37 
  11  -1  -2    1.44    0.29 
 -11   1   2    1.11    0.31 
 -11   1   2    1.18    0.24 
  10  -1  -2   11.31    0.58 
  10  -1  -2   11.46    0.66 
 -10   1   2   11.85    0.55 
 -10   1   2   12.64    0.62 
   9  -1  -2    1.57    0.30 
   9  -1  -2    0.84    0.23 
  -9   1   2    1.03    0.22 
   8  -1  -2    0.50    0.20 
   8  -1  -2    0.48    0.19 
  -8   1   2    0.95    0.23 
  -8   1   2    0.47    0.17 
  -8   1   2    0.78    0.19 
   7  -1  -2    6.83    0.38 
   7  -1  -2    6.27    0.38 
  -7   1   2    6.46    0.37 
  -7   1   2    6.37    0.36 
  -7   1   2    6.30    0.38 
  -7   1   2    6.90    0.35 
   6  -1  -2    3.06    0.28 
   6  -1  -2    3.06    0.25 
   6  -1  -2    2.55    0.23 
  -6   1   2    2.76    0.27 
  -6   1   2    2.95    0.24 
  -6   1   2    2.58    0.24 
   5  -1  -2   15.54    0.53 
   5  -1  -2   15.62    0.54 
   5  -1  -2   15.75    0.54 
  -5   1   2   15.13    0.54 
  -5   1   2   15.35    0.54 
  -5   1   2   16.26    0.54 
   4  -1  -2   26.37    0.76 
   4  -1  -2   24.81    0.74 
   4  -1  -2   25.21    0.74 
  -4   1   2   24.85    0.74 
  -4   1   2   24.89    0.75 
  -4   1   2   25.08    0.74 
   3  -1  -2   96.78    2.50 
   3  -1  -2   95.75    2.49 
   3  -1  -2   95.63    2.47 
  -3   1   2   92.30    2.49 
  -3   1   2   95.61    2.49 
  -3   1   2   94.59    2.47 
   2  -1  -2    7.37    0.26 
   2  -1  -2    7.69    0.27 
  -2   1   2    6.34    0.27 
  -2   1   2    7.21    0.25 
  -2   1   2    7.08    0.22 
  -1  -1  -2  169.76    4.29 
  -1  -1  -2  167.01    4.36 
  -2  -1  -2    8.84    0.28 
  -2  -1  -2    8.45    0.37 
   2   1   2    8.71    0.39 
   2   1   2    8.48    0.26 
   2   1   2    8.48    0.28 
  -3  -1  -2  166.15    4.10 
  -3  -1  -2  156.50    4.19 
   3   1   2  155.93    4.10 
   3   1   2  160.83    4.20 
   3   1   2  155.54    4.04 
  -4  -1  -2    6.01    0.27 
  -4  -1  -2    6.21    0.37 
   4   1   2    6.29    0.38 
   4   1   2    6.39    0.27 
   4   1   2    6.18    0.28 
  -5  -1  -2    2.85    0.15 
  -5  -1  -2    2.56    0.30 
  -5  -1  -2    3.28    0.25 
   5   1   2    3.40    0.24 
   5   1   2    2.69    0.22 
   5   1   2    3.86    0.37 
  -6  -1  -2    1.46    0.20 
  -6  -1  -2    1.37    0.27 
  -6  -1  -2    1.92    0.13 
   6   1   2    1.37    0.27 
   6   1   2    1.62    0.20 
   6   1   2    1.75    0.22 
  -7  -1  -2    9.86    0.58 
  -7  -1  -2    9.98    0.32 
   7   1   2    9.89    0.56 
   7   1   2    9.95    0.46 
  -8  -1  -2    3.16    0.17 
   8   1   2    3.25    0.29 
   8   1   2    3.70    0.41 
  -9  -1  -2    0.17    0.09 
   9   1   2    0.54    0.30 
   9   1   2    0.03    0.22 
 -10  -1  -2    1.51    0.13 
  10   1   2    1.88    0.41 
  10   1   2    1.07    0.27 
  11   1   2    0.29    0.36 
  11   1   2    0.34    0.24 
  12   1   2    1.68    0.47 
  12   1   2    2.20    0.34 
  13   1   2    0.31    0.27 
  13   1   2   -0.08    0.40 
  13  -2  -2    0.05    0.26 
 -13   2   2   -0.09    0.29 
  12  -2  -2    0.25    0.25 
  12  -2  -2    0.21    0.31 
 -12   2   2    0.03    0.28 
  11  -2  -2    1.21    0.33 
  11  -2  -2    0.59    0.26 
 -11   2   2    0.23    0.27 
 -11   2   2    0.62    0.22 
  10  -2  -2    1.35    0.30 
  10  -2  -2    2.11    0.31 
 -10   2   2    0.84    0.23 
 -10   2   2    1.31    0.29 
   9  -2  -2    0.26    0.21 
   9  -2  -2    0.85    0.24 
  -9   2   2    0.20    0.19 
  -9   2   2    0.38    0.24 
   8  -2  -2    0.69    0.20 
   8  -2  -2    0.52    0.19 
  -8   2   2    0.83    0.21 
   7  -2  -2    8.47    0.40 
   7  -2  -2    8.06    0.42 
  -7   2   2    8.13    0.40 
  -7   2   2    7.94    0.41 
   6  -2  -2    3.51    0.27 
   6  -2  -2    3.63    0.26 
   6  -2  -2    3.14    0.27 
  -6   2   2    3.58    0.27 
  -6   2   2    3.12    0.26 
   5  -2  -2    6.01    0.30 
   5  -2  -2    5.48    0.33 
   5  -2  -2    5.88    0.30 
  -5   2   2    5.73    0.30 
  -5   2   2    6.75    0.33 
   4  -2  -2   17.86    0.57 
   4  -2  -2   17.88    0.55 
   4  -2  -2   17.26    0.56 
  -4   2   2   18.19    0.56 
  -4   2   2   17.22    0.57 
   3  -2  -2   70.46    1.82 
   3  -2  -2   69.21    1.85 
   3  -2  -2   70.33    1.86 
  -3   2   2   70.33    1.85 
  -3   2   2   69.01    1.86 
   2  -2  -2    1.88    0.14 
   2  -2  -2    2.14    0.17 
  -2   2   2    1.92    0.15 
  -2   2   2    1.88    0.14 
   1  -2  -2   57.53    1.48 
   1  -2  -2   56.63    1.44 
  -1   2   2   53.97    1.46 
   0  -2  -2  106.12    2.70 
   0  -2  -2  102.34    2.66 
  -1  -2  -2    8.20    0.33 
  -1  -2  -2    8.25    0.25 
  -2  -2  -2    6.09    0.32 
  -2  -2  -2    6.49    0.23 
   2   2   2    6.60    0.32 
   2   2   2    6.13    0.23 
   2   2   2    5.92    0.22 
  -3  -2  -2  144.54    3.81 
  -3  -2  -2  154.09    3.84 
  -3  -2  -2  150.12    3.95 
   3   2   2  147.00    3.80 
   3   2   2  150.00    3.95 
   3   2   2  147.37    3.84 
  -4  -2  -2   26.14    0.75 
  -4  -2  -2   24.63    0.85 
  -4  -2  -2   25.30    0.69 
   4   2   2   24.66    0.68 
   4   2   2   25.79    0.75 
   4   2   2   24.56    0.75 
   4   2   2   25.26    0.86 
  -5  -2  -2   28.53    0.78 
  -5  -2  -2   27.84    0.85 
  -5  -2  -2   27.28    0.99 
   5   2   2   27.92    0.98 
   5   2   2   29.67    0.89 
   5   2   2   27.87    0.85 
  -6  -2  -2   47.60    1.52 
  -6  -2  -2   47.59    1.36 
  -6  -2  -2   49.30    1.27 
   6   2   2   47.88    1.36 
   6   2   2   47.62    1.38 
   6   2   2   45.94    1.50 
  -7  -2  -2    5.47    0.23 
   7   2   2    5.33    0.35 
   7   2   2    5.51    0.48 
  -8  -2  -2   -0.12    0.08 
   8   2   2    0.04    0.17 
   8   2   2    0.28    0.26 
  -9  -2  -2    2.94    0.20 
   9   2   2    2.32    0.38 
   9   2   2    2.40    0.29 
 -10  -2  -2    1.37    0.15 
  10   2   2    1.04    0.26 
  10   2   2    1.43    0.39 
  11   2   2    0.11    0.34 
  11   2   2    0.39    0.25 
  12   2   2    1.92    0.33 
  12   2   2    2.19    0.48 
  13   2   2    0.55    0.31 
  13   2   2   -0.76    0.40 
  13  -3  -2    0.10    0.28 
 -13   3   2    0.79    0.35 
  12  -3  -2    5.25    0.58 
  12  -3  -2    5.74    0.48 
 -12   3   2    6.01    0.52 
  11  -3  -2    3.25    0.37 
  11  -3  -2    3.08    0.40 
 -11   3   2    3.30    0.42 
 -11   3   2    3.10    0.30 
  10  -3  -2    3.26    0.34 
  10  -3  -2    2.69    0.34 
 -10   3   2    3.03    0.30 
 -10   3   2    3.47    0.37 
   9  -3  -2    0.30    0.21 
   9  -3  -2    0.25    0.21 
  -9   3   2    0.27    0.23 
   8  -3  -2    1.33    0.22 
   8  -3  -2    1.58    0.23 
  -8   3   2    1.88    0.26 
   7  -3  -2    1.67    0.21 
   7  -3  -2    1.93    0.24 
  -7   3   2    2.01    0.23 
  -7   3   2    1.63    0.24 
   6  -3  -2    1.74    0.22 
   6  -3  -2    1.67    0.22 
   6  -3  -2    1.95    0.21 
  -6   3   2    1.91    0.24 
  -6   3   2    1.55    0.20 
   5  -3  -2   28.17    0.87 
   5  -3  -2   28.93    0.85 
   5  -3  -2   28.69    0.86 
  -5   3   2   28.10    0.86 
  -5   3   2   28.10    0.87 
   4  -3  -2   14.38    0.49 
   4  -3  -2   15.76    0.48 
   4  -3  -2   14.50    0.50 
  -4   3   2   15.36    0.50 
  -4   3   2   15.04    0.51 
   3  -3  -2   17.30    0.53 
   3  -3  -2   17.37    0.50 
   3  -3  -2   17.82    0.55 
  -3   3   2   16.78    0.55 
  -3   3   2   17.38    0.54 
   2  -3  -2  141.04    3.72 
   2  -3  -2  146.73    3.71 
  -2   3   2  145.25    3.71 
  -2   3   2  142.50    3.72 
   1  -3  -2   33.24    0.81 
   1  -3  -2   31.71    0.81 
   1  -3  -2   30.44    0.83 
  -1   3   2   30.48    0.81 
  -1   3   2   27.42    0.81 
  -1   3   2   25.41    0.82 
   0  -3  -2   77.44    2.02 
   0  -3  -2   79.69    1.98 
   0   3   2   73.12    1.98 
  -1  -3  -2  157.66    3.88 
  -1  -3  -2  160.18    3.95 
   1   3   2  155.44    3.91 
   1   3   2  143.37    3.87 
   1   3   2  140.19    3.94 
  -2  -3  -2   72.24    1.84 
  -2  -3  -2   69.71    1.93 
  -2  -3  -2   68.91    1.85 
   2   3   2   70.57    1.86 
   2   3   2   70.16    1.94 
   2   3   2   70.94    1.84 
  -3  -3  -2  128.66    3.43 
  -3  -3  -2  131.27    3.32 
  -3  -3  -2  125.98    3.31 
   3   3   2  129.53    3.44 
   3   3   2  127.91    3.30 
   3   3   2  125.40    3.32 
  -4  -3  -2   23.57    0.82 
  -4  -3  -2   23.33    0.70 
  -4  -3  -2   23.67    0.68 
   4   3   2   23.37    0.65 
   4   3   2   23.55    0.71 
   4   3   2   23.84    0.82 
  -5  -3  -2   23.96    0.89 
  -5  -3  -2   22.96    0.68 
  -5  -3  -2   22.59    0.72 
   5   3   2   23.16    0.73 
   5   3   2   24.35    0.75 
   5   3   2   23.65    0.90 
   5   3   2   21.97    0.65 
  -6  -3  -2    0.65    0.24 
  -6  -3  -2    0.61    0.16 
  -6  -3  -2    0.77    0.12 
   6   3   2    0.73    0.17 
   6   3   2    0.88    0.18 
   6   3   2    0.78    0.26 
  -7  -3  -2    0.25    0.10 
   7   3   2    0.20    0.24 
   7   3   2    0.42    0.16 
  -8  -3  -2    0.23    0.10 
   8   3   2    0.05    0.25 
   8   3   2   -0.09    0.18 
  -9  -3  -2    0.10    0.12 
   9   3   2    0.08    0.29 
   9   3   2   -0.29    0.18 
 -10  -3  -2    0.81    0.15 
  10   3   2    0.91    0.26 
  10   3   2    0.80    0.37 
  11   3   2    0.17    0.35 
  11   3   2    0.42    0.27 
  12   3   2   -0.26    0.38 
  12   3   2    0.33    0.25 
  13   3   2    0.29    0.27 
  13   3   2   -0.48    0.41 
  13  -4  -2    0.02    0.30 
 -13   4   2    0.03    0.30 
  12  -4  -2    0.43    0.30 
  12  -4  -2    1.17    0.33 
 -12   4   2    0.91    0.32 
  11  -4  -2    0.87    0.28 
  11  -4  -2    0.50    0.28 
 -11   4   2    1.23    0.32 
 -11   4   2    0.49    0.22 
  10  -4  -2    4.95    0.41 
  10  -4  -2    4.86    0.46 
 -10   4   2    4.84    0.44 
   9  -4  -2    4.48    0.37 
   9  -4  -2    4.82    0.41 
  -9   4   2    4.67    0.39 
   8  -4  -2    2.43    0.27 
   8  -4  -2    2.43    0.27 
  -8   4   2    2.25    0.28 
   7  -4  -2   14.98    0.58 
   7  -4  -2   14.08    0.57 
  -7   4   2   15.21    0.60 
  -7   4   2   15.19    0.64 
   6  -4  -2   10.99    0.45 
   6  -4  -2   11.40    0.46 
   6  -4  -2   10.87    0.47 
  -6   4   2   10.54    0.48 
  -6   4   2   10.95    0.45 
   5  -4  -2   36.14    1.09 
   5  -4  -2   36.92    1.08 
   5  -4  -2   37.77    1.07 
  -5   4   2   38.03    1.09 
  -5   4   2   36.00    1.10 
   4  -4  -2    0.20    0.12 
   4  -4  -2    0.25    0.09 
   4  -4  -2    0.32    0.12 
  -4   4   2    0.26    0.14 
  -4   4   2    0.47    0.13 
   3  -4  -2   96.05    2.50 
   3  -4  -2   94.73    2.51 
  -3   4   2   94.70    2.49 
  -3   4   2   93.97    2.51 
   2  -4  -2  107.68    2.89 
   2  -4  -2  109.80    2.88 
   2  -4  -2  114.26    2.88 
  -2   4   2  109.45    2.89 
  -2   4   2  112.42    2.88 
   1  -4  -2   64.74    1.71 
   1  -4  -2   69.91    1.73 
   1  -4  -2   64.01    1.72 
  -1   4   2   65.39    1.73 
  -1   4   2   61.62    1.74 
  -1   4   2   64.63    1.71 
   0  -4  -2  124.69    3.21 
   0  -4  -2  128.04    3.25 
   0  -4  -2  123.23    3.21 
   0   4   2  124.02    3.23 
   0   4   2  122.42    3.21 
   0   4   2  127.62    3.25 
   0   4   2  119.73    3.21 
   0   4   2  128.03    3.26 
  -1  -4  -2   71.94    1.88 
  -1  -4  -2   71.73    1.89 
  -1  -4  -2   73.62    1.96 
  -1  -4  -2   73.75    1.92 
   1   4   2   71.90    1.88 
   1   4   2   69.31    1.88 
   1   4   2   71.85    1.93 
   1   4   2   73.56    1.96 
  -2  -4  -2   79.97    2.15 
  -2  -4  -2   77.25    2.07 
  -2  -4  -2   79.14    2.05 
   2   4   2   76.40    2.14 
   2   4   2   77.09    2.07 
   2   4   2   79.23    2.05 
  -3  -4  -2   61.83    1.82 
  -3  -4  -2   65.53    1.72 
  -3  -4  -2   64.29    1.73 
   3   4   2   64.57    1.71 
   3   4   2   65.63    1.84 
   3   4   2   64.56    1.72 
  -4  -4  -2   55.79    1.49 
  -4  -4  -2   54.24    1.62 
  -4  -4  -2   55.18    1.48 
   4   4   2   53.35    1.45 
   4   4   2   54.83    1.62 
   4   4   2   54.17    1.49 
  -5  -4  -2   33.02    0.94 
  -5  -4  -2   31.73    0.96 
  -5  -4  -2   33.75    1.12 
   5   4   2   32.24    0.96 
   5   4   2   33.15    0.99 
   5   4   2   33.48    1.12 
   5   4   2   31.97    0.91 
  -6  -4  -2  127.61    3.32 
  -6  -4  -2  133.29    3.44 
  -6  -4  -2  125.48    3.53 
   6   4   2  125.78    3.37 
   6   4   2  125.50    3.29 
   6   4   2  125.19    3.38 
   6   4   2  125.74    3.54 
  -7  -4  -2   11.23    0.41 
   7   4   2   10.26    0.46 
   7   4   2   10.84    0.64 
  -8  -4  -2    7.58    0.34 
   8   4   2    7.77    0.42 
   8   4   2    7.71    0.56 
  -9  -4  -2   25.25    0.77 
   9   4   2   25.28    1.10 
   9   4   2   23.68    0.87 
 -10  -4  -2    3.71    0.30 
  10   4   2    2.95    0.50 
  10   4   2    2.94    0.34 
  11   4   2    6.52    0.74 
  11   4   2    6.81    0.48 
  12   4   2    1.66    0.32 
  12   4   2    0.72    0.45 
  13   4   2    1.42    0.33 
  13   4   2    0.74    0.48 
  13  -5  -2    0.16    0.28 
 -13   5   2    0.48    0.33 
  12  -5  -2   -0.31    0.24 
  12  -5  -2   -0.23    0.40 
 -12   5   2   -0.17    0.27 
  11  -5  -2    0.66    0.26 
  11  -5  -2    0.21    0.24 
 -11   5   2    0.45    0.31 
  10  -5  -2    0.20    0.23 
  10  -5  -2    0.57    0.25 
 -10   5   2    0.43    0.28 
   9  -5  -2    2.27    0.29 
   9  -5  -2    1.95    0.29 
  -9   5   2    1.97    0.30 
   8  -5  -2   -0.08    0.16 
   8  -5  -2   -0.13    0.17 
  -8   5   2   -0.16    0.18 
   7  -5  -2    1.54    0.21 
   7  -5  -2    1.42    0.22 
  -7   5   2    1.30    0.22 
   6  -5  -2   19.69    0.66 
   6  -5  -2   19.15    0.67 
  -6   5   2   19.52    0.66 
  -6   5   2   19.17    0.69 
   5  -5  -2    1.48    0.19 
   5  -5  -2    1.54    0.17 
   5  -5  -2    1.29    0.19 
  -5   5   2    1.77    0.21 
  -5   5   2    1.42    0.21 
   4  -5  -2   16.10    0.55 
   4  -5  -2   16.16    0.53 
  -4   5   2   15.30    0.54 
  -4   5   2   16.19    0.53 
   3  -5  -2   14.34    0.48 
   3  -5  -2   14.06    0.47 
  -3   5   2   13.86    0.46 
  -3   5   2   14.29    0.49 
   2  -5  -2   72.83    1.98 
   2  -5  -2   74.86    1.99 
   2  -5  -2   74.63    1.97 
  -2   5   2   74.98    1.97 
  -2   5   2   74.89    1.99 
   1  -5  -2   52.87    1.45 
   1  -5  -2   54.95    1.45 
   1  -5  -2   54.30    1.47 
   1  -5  -2   56.21    1.50 
  -1   5   2   56.91    1.50 
  -1   5   2   52.45    1.50 
  -1   5   2   53.17    1.46 
  -1   5   2   53.98    1.45 
   0  -5  -2    2.49    0.24 
   0  -5  -2    1.64    0.14 
   0  -5  -2    1.52    0.14 
   0   5   2    1.72    0.19 
   0   5   2    1.49    0.15 
   0   5   2    1.80    0.13 
   0   5   2    1.20    0.16 
   0   5   2    1.47    0.13 
  -1  -5  -2    9.32    0.31 
  -1  -5  -2    8.67    0.35 
  -1  -5  -2    8.92    0.39 
  -1  -5  -2    8.80    0.31 
   1   5   2    8.19    0.31 
   1   5   2    9.25    0.39 
   1   5   2    8.11    0.30 
   1   5   2    8.89    0.39 
  -2  -5  -2    2.98    0.18 
  -2  -5  -2    2.99    0.27 
  -2  -5  -2    2.78    0.24 
  -2  -5  -2    3.28    0.19 
   2   5   2    2.54    0.17 
   2   5   2    2.99    0.20 
   2   5   2    3.16    0.30 
  -3  -5  -2   13.06    0.47 
  -3  -5  -2   13.00    0.53 
  -3  -5  -2   13.36    0.43 
   3   5   2   13.64    0.57 
   3   5   2   12.96    0.44 
   3   5   2   13.39    0.44 
  -4  -5  -2   23.08    0.71 
  -4  -5  -2   22.31    0.82 
  -4  -5  -2   24.08    0.73 
   4   5   2   23.10    0.69 
   4   5   2   23.12    0.85 
   4   5   2   23.78    0.71 
  -5  -5  -2   12.19    0.61 
  -5  -5  -2   12.70    0.47 
  -5  -5  -2   13.10    0.47 
   5   5   2   12.10    0.42 
   5   5   2   12.80    0.47 
   5   5   2   12.62    0.61 
  -6  -5  -2   50.93    1.74 
  -6  -5  -2   49.90    1.39 
   6   5   2   48.24    1.59 
   6   5   2   50.08    1.43 
   6   5   2   51.11    1.50 
   6   5   2   48.66    1.36 
  -7  -5  -2    1.64    0.18 
   7   5   2    1.63    0.34 
   7   5   2    1.63    0.14 
   7   5   2    1.55    0.22 
  -8  -5  -2    1.53    0.18 
   8   5   2    1.48    0.36 
   8   5   2    1.44    0.23 
  -9  -5  -2    7.59    0.38 
   9   5   2    6.79    0.45 
   9   5   2    6.53    0.65 
 -10  -5  -2    5.25    0.35 
  10   5   2    4.01    0.58 
  10   5   2    4.70    0.40 
  11   5   2   -0.39    0.35 
  11   5   2    0.01    0.23 
  12   5   2   -0.79    0.37 
  12   5   2    0.32    0.26 
  13   5   2   -0.69    0.44 
  13   5   2    0.19    0.28 
  13  -6  -2    0.67    0.31 
 -13   6   2    0.56    0.34 
  12  -6  -2    0.16    0.26 
 -12   6   2    0.29    0.33 
  11  -6  -2   -0.09    0.24 
  11  -6  -2    0.06    0.23 
 -11   6   2   -0.08    0.26 
  10  -6  -2    1.06    0.30 
  10  -6  -2    1.17    0.28 
 -10   6   2    1.27    0.35 
   9  -6  -2    2.22    0.29 
   9  -6  -2    2.01    0.29 
  -9   6   2    2.20    0.33 
   8  -6  -2    0.20    0.17 
   8  -6  -2    0.14    0.19 
  -8   6   2    0.30    0.20 
   7  -6  -2    6.12    0.37 
   7  -6  -2    6.49    0.38 
  -7   6   2    6.45    0.42 
   6  -6  -2    2.77    0.26 
   6  -6  -2    2.36    0.24 
  -6   6   2    2.66    0.24 
  -6   6   2    2.25    0.24 
   5  -6  -2   21.73    0.72 
   5  -6  -2   21.43    0.73 
  -5   6   2   21.96    0.75 
  -5   6   2   23.65    0.73 
   4  -6  -2    5.65    0.30 
   4  -6  -2    5.93    0.31 
  -4   6   2    5.82    0.30 
  -4   6   2    6.18    0.34 
   3  -6  -2   45.34    1.26 
   3  -6  -2   44.72    1.25 
  -3   6   2   44.71    1.26 
  -3   6   2   44.21    1.24 
   2  -6  -2    2.81    0.23 
   2  -6  -2    2.73    0.19 
   2  -6  -2    2.92    0.21 
  -2   6   2    2.95    0.23 
  -2   6   2    2.76    0.18 
  -2   6   2    3.05    0.23 
   1  -6  -2   31.27    0.93 
   1  -6  -2   30.13    0.86 
   1  -6  -2   30.01    0.87 
   1  -6  -2   30.07    0.85 
  -1   6   2   31.93    0.92 
  -1   6   2   30.53    0.86 
  -1   6   2   29.48    0.92 
  -1   6   2   30.33    0.87 
   0  -6  -2   14.90    0.52 
   0  -6  -2   13.65    0.50 
   0  -6  -2   13.30    0.45 
   0  -6  -2   13.73    0.44 
   0   6   2   13.68    0.46 
   0   6   2   13.68    0.44 
   0   6   2   12.90    0.43 
   0   6   2   13.92    0.50 
   0   6   2   13.16    0.54 
  -1  -6  -2    3.73    0.28 
  -1  -6  -2    3.63    0.19 
  -1  -6  -2    3.88    0.23 
  -1  -6  -2    4.37    0.30 
   1   6   2    4.15    0.32 
   1   6   2    3.74    0.20 
   1   6   2    3.80    0.26 
   1   6   2    3.45    0.20 
  -2  -6  -2    0.08    0.12 
  -2  -6  -2   -0.07    0.09 
  -2  -6  -2    0.13    0.13 
  -2  -6  -2    0.10    0.11 
   2   6   2    0.02    0.11 
   2   6   2    0.10    0.10 
   2   6   2    0.01    0.16 
  -3  -6  -2    0.72    0.12 
  -3  -6  -2    0.94    0.19 
  -3  -6  -2    0.68    0.14 
   3   6   2    0.61    0.20 
   3   6   2    0.61    0.12 
   3   6   2    0.70    0.12 
  -4  -6  -2   48.80    1.35 
  -4  -6  -2   46.16    1.45 
  -4  -6  -2   45.59    1.30 
   4   6   2   45.22    1.30 
   4   6   2   46.61    1.45 
   4   6   2   46.61    1.30 
  -5  -6  -2    0.14    0.14 
  -5  -6  -2   -0.27    0.22 
  -5  -6  -2   -0.13    0.14 
   5   6   2    0.03    0.23 
   5   6   2    0.05    0.14 
   5   6   2   -0.09    0.10 
  -6  -6  -2   -0.08    0.14 
   6   6   2    0.01    0.10 
   6   6   2    0.21    0.14 
   6   6   2   -0.09    0.21 
  -7  -6  -2   24.40    0.78 
   7   6   2   23.39    1.01 
   7   6   2   24.45    0.74 
   7   6   2   25.06    0.83 
  -8  -6  -2    2.65    0.24 
   8   6   2    2.31    0.39 
   8   6   2    2.94    0.22 
   8   6   2    2.96    0.29 
  -9  -6  -2    1.55    0.22 
   9   6   2    1.66    0.27 
   9   6   2    1.01    0.36 
 -10  -6  -2    1.08    0.21 
  10   6   2    1.48    0.45 
  10   6   2    0.80    0.26 
  11   6   2   -0.53    0.37 
  11   6   2   -0.23    0.23 
  12   6   2   -0.86    0.41 
  12   6   2    0.01    0.25 
  13   6   2   -0.34    0.51 
  13   6   2    0.39    0.32 
  13  -7  -2    0.89    0.32 
 -13   7   2    0.89    0.35 
  12  -7  -2    0.38    0.27 
 -12   7   2    0.63    0.35 
  11  -7  -2    0.01    0.24 
  11  -7  -2    0.06    0.23 
 -11   7   2    0.01    0.28 
  10  -7  -2    2.45    0.33 
  10  -7  -2    2.34    0.33 
 -10   7   2    2.21    0.35 
   9  -7  -2    7.13    0.47 
   9  -7  -2    6.29    0.45 
  -9   7   2    7.40    0.50 
   8  -7  -2    9.89    0.54 
   8  -7  -2   11.81    0.57 
  -8   7   2   13.07    0.60 
   7  -7  -2    6.36    0.38 
   7  -7  -2    6.65    0.39 
  -7   7   2    5.84    0.40 
   6  -7  -2    4.46    0.32 
   6  -7  -2    4.38    0.30 
  -6   7   2    4.40    0.33 
  -6   7   2    4.32    0.30 
   5  -7  -2    7.31    0.39 
   5  -7  -2    7.23    0.37 
  -5   7   2    7.02    0.36 
  -5   7   2    7.80    0.39 
   4  -7  -2    6.96    0.34 
   4  -7  -2    7.21    0.35 
  -4   7   2    6.37    0.36 
  -4   7   2    7.36    0.34 
   3  -7  -2   19.60    0.63 
   3  -7  -2   21.13    0.66 
   3  -7  -2   19.21    0.63 
  -3   7   2   21.15    0.70 
  -3   7   2   20.13    0.63 
  -3   7   2   18.76    0.64 
   2  -7  -2    0.57    0.12 
   2  -7  -2    0.50    0.12 
   2  -7  -2    0.52    0.15 
  -2   7   2    0.52    0.14 
  -2   7   2    0.61    0.13 
  -2   7   2    0.39    0.11 
   1  -7  -2    0.50    0.10 
   1  -7  -2    0.55    0.12 
   1  -7  -2    0.43    0.12 
   1  -7  -2    0.33    0.15 
  -1   7   2    0.44    0.12 
  -1   7   2    0.55    0.15 
  -1   7   2    0.66    0.11 
  -1   7   2    0.49    0.14 
   0  -7  -2   -0.06    0.09 
   0  -7  -2    0.21    0.12 
   0  -7  -2    0.20    0.15 
   0  -7  -2    0.11    0.09 
   0   7   2    0.03    0.15 
   0   7   2    0.19    0.10 
   0   7   2    0.30    0.10 
   0   7   2    0.21    0.13 
   0   7   2    0.08    0.10 
  -1  -7  -2    1.09    0.13 
  -1  -7  -2    0.80    0.16 
  -1  -7  -2    1.18    0.14 
  -1  -7  -2    1.11    0.18 
   1   7   2    1.09    0.16 
   1   7   2    1.13    0.13 
   1   7   2    1.12    0.21 
   1   7   2    1.16    0.14 
  -2  -7  -2   29.42    0.96 
  -2  -7  -2   29.84    0.85 
  -2  -7  -2   28.29    0.84 
  -2  -7  -2   27.32    0.90 
   2   7   2   29.49    0.84 
   2   7   2   29.15    0.89 
   2   7   2   29.92    0.97 
  -3  -7  -2    1.79    0.21 
  -3  -7  -2    1.36    0.16 
  -3  -7  -2    0.87    0.20 
  -3  -7  -2    1.25    0.14 
   3   7   2    1.40    0.15 
   3   7   2    1.52    0.26 
   3   7   2    1.37    0.16 
  -4  -7  -2    4.93    0.28 
  -4  -7  -2    5.24    0.42 
  -4  -7  -2    5.95    0.38 
   4   7   2    7.55    0.53 
   4   7   2    5.28    0.29 
   4   7   2    5.55    0.30 
  -5  -7  -2    0.46    0.15 
  -5  -7  -2    0.42    0.18 
  -5  -7  -2    0.71    0.25 
   5   7   2    0.67    0.16 
   5   7   2    0.56    0.13 
   5   7   2    0.31    0.27 
  -6  -7  -2   -0.05    0.15 
   6   7   2    0.26    0.24 
   6   7   2    0.03    0.16 
   6   7   2   -0.10    0.10 
  -7  -7  -2    6.49    0.38 
   7   7   2    6.19    0.57 
   7   7   2    6.33    0.32 
   7   7   2    6.16    0.37 
  -8  -7  -2    9.75    0.49 
   8   7   2    9.91    0.41 
   8   7   2    9.88    0.49 
   8   7   2   10.09    0.73 
  -9  -7  -2   20.03    0.73 
   9   7   2   20.42    0.79 
   9   7   2   18.60    0.98 
 -10  -7  -2    2.55    0.28 
  10   7   2    2.56    0.48 
  10   7   2    2.94    0.34 
  11   7   2    0.65    0.47 
  11   7   2    0.99    0.28 
  12   7   2    1.48    0.54 
  12   7   2    2.57    0.39 
  13   7   2   -0.86    0.48 
  13   7   2   -0.20    0.26 
  13  -8  -2    3.25    0.41 
 -13   8   2    1.81    0.41 
  12  -8  -2    0.08    0.26 
 -12   8   2   -0.03    0.33 
  11  -8  -2    3.90    0.43 
  11  -8  -2    3.73    0.40 
 -11   8   2    3.26    0.40 
  10  -8  -2    1.25    0.27 
  10  -8  -2    1.24    0.31 
 -10   8   2    0.68    0.30 
   9  -8  -2    1.66    0.29 
   9  -8  -2    2.14    0.29 
  -9   8   2    2.46    0.34 
   8  -8  -2    6.51    0.45 
   8  -8  -2    5.96    0.43 
  -8   8   2    7.39    0.52 
   7  -8  -2    0.25    0.16 
   7  -8  -2    0.09    0.18 
  -7   8   2    0.16    0.18 
  -7   8   2    0.22    0.21 
   6  -8  -2    6.44    0.38 
  -6   8   2    6.53    0.39 
  -6   8   2    7.27    0.43 
  -6   8   2    7.46    0.43 
   5  -8  -2    6.27    0.35 
   5  -8  -2    5.94    0.34 
  -5   8   2    6.25    0.33 
  -5   8   2    5.66    0.39 
  -5   8   2    6.37    0.36 
   4  -8  -2   44.28    1.32 
   4  -8  -2   45.24    1.32 
  -4   8   2   48.13    1.38 
  -4   8   2   45.07    1.33 
  -4   8   2   47.67    1.33 
   3  -8  -2    4.60    0.28 
   3  -8  -2    4.05    0.29 
   3  -8  -2    3.82    0.32 
  -3   8   2    4.51    0.27 
  -3   8   2    5.17    0.29 
  -3   8   2    4.65    0.34 
   2  -8  -2   84.19    2.21 
   2  -8  -2   82.10    2.22 
   2  -8  -2   83.63    2.23 
   2  -8  -2   81.54    2.30 
  -2   8   2   82.17    2.22 
  -2   8   2   83.20    2.23 
  -2   8   2   84.31    2.29 
   1  -8  -2    3.55    0.30 
   1  -8  -2    3.76    0.23 
   1  -8  -2    3.84    0.23 
   1  -8  -2    3.76    0.23 
  -1   8   2    3.60    0.22 
  -1   8   2    4.00    0.32 
  -1   8   2    3.48    0.22 
  -1   8   2    3.92    0.31 
   0  -8  -2   26.60    0.81 
   0  -8  -2   29.82    0.93 
   0  -8  -2   28.84    0.84 
   0  -8  -2   29.38    0.90 
   0   8   2   28.77    0.84 
   0   8   2   26.23    0.94 
   0   8   2   28.40    0.83 
   0   8   2   28.57    0.91 
   0   8   2   28.13    0.83 
  -1  -8  -2   45.57    1.34 
  -1  -8  -2   43.51    1.22 
  -1  -8  -2   44.44    1.23 
  -1  -8  -2   42.29    1.30 
   1   8   2   44.79    1.23 
   1   8   2   45.29    1.31 
   1   8   2   43.29    1.37 
   1   8   2   43.76    1.23 
  -2  -8  -2    3.87    0.24 
  -2  -8  -2    3.76    0.24 
  -2  -8  -2    4.13    0.36 
  -2  -8  -2    3.31    0.29 
   2   8   2    3.69    0.23 
   2   8   2    4.05    0.28 
   2   8   2    4.13    0.36 
  -3  -8  -2   60.01    1.64 
  -3  -8  -2   59.28    1.65 
  -3  -8  -2   61.49    1.80 
  -3  -8  -2   59.29    1.72 
   3   8   2   59.92    1.81 
   3   8   2   58.05    1.64 
   3   8   2   61.26    1.69 
  -4  -8  -2    0.00    0.20 
  -4  -8  -2    0.25    0.17 
  -4  -8  -2    0.46    0.14 
   4   8   2    0.09    0.13 
   4   8   2    0.07    0.12 
   4   8   2    0.34    0.23 
  -5  -8  -2    1.54    0.22 
   5   8   2    1.88    0.33 
   5   8   2    1.72    0.18 
   5   8   2    1.77    0.20 
  -6  -8  -2    6.20    0.39 
   6   8   2    6.18    0.35 
   6   8   2    6.48    0.33 
   6   8   2    6.38    0.56 
  -7  -8  -2   11.34    0.53 
   7   8   2   11.40    0.51 
   7   8   2   11.82    0.46 
   7   8   2   12.10    0.74 
  -8  -8  -2   11.99    0.56 
   8   8   2   12.32    0.49 
   8   8   2   12.55    0.84 
   8   8   2   12.06    0.55 
  -9  -8  -2   42.77    1.33 
   9   8   2   43.72    1.36 
   9   8   2   44.03    1.44 
   9   8   2   42.32    1.64 
 -10  -8  -2    1.40    0.26 
  10   8   2    0.65    0.28 
  10   8   2    0.42    0.45 
  11   8   2    0.55    0.46 
  11   8   2    1.23    0.29 
  12   8   2    0.30    0.29 
  12   8   2    0.44    0.51 
  13   8   2    0.27    0.30 
  12  -9  -2    2.15    0.37 
 -12   9   2    1.57    0.40 
  11  -9  -2    0.25    0.25 
 -11   9   2    0.07    0.29 
  10  -9  -2    1.07    0.27 
  10  -9  -2    0.97    0.28 
 -10   9   2    0.93    0.32 
   9  -9  -2    4.25    0.39 
   9  -9  -2    4.27    0.42 
  -9   9   2    3.87    0.40 
   8  -9  -2    1.03    0.25 
   8  -9  -2    1.05    0.24 
  -8   9   2    1.13    0.27 
   7  -9  -2   10.86    0.51 
   7  -9  -2   10.93    0.52 
  -7   9   2   10.94    0.53 
   6  -9  -2    0.00    0.16 
  -6   9   2    0.22    0.19 
  -6   9   2    0.14    0.18 
   5  -9  -2    6.55    0.37 
  -5   9   2    7.43    0.43 
  -5   9   2    6.79    0.38 
  -5   9   2    7.54    0.37 
   4  -9  -2    1.53    0.23 
   4  -9  -2    1.42    0.21 
   4  -9  -2    1.41    0.20 
  -4   9   2    1.51    0.21 
  -4   9   2    1.81    0.23 
  -4   9   2    1.25    0.23 
   3  -9  -2    3.72    0.27 
   3  -9  -2    3.50    0.25 
   3  -9  -2    3.02    0.31 
  -3   9   2    3.52    0.25 
  -3   9   2    3.67    0.31 
  -3   9   2    3.05    0.24 
   2  -9  -2   41.22    1.34 
   2  -9  -2   43.37    1.24 
   2  -9  -2   43.73    1.23 
   2  -9  -2   44.38    1.23 
  -2   9   2   43.68    1.32 
  -2   9   2   43.94    1.24 
  -2   9   2   43.81    1.24 
   1  -9  -2   25.36    0.77 
   1  -9  -2   25.23    0.76 
   1  -9  -2   25.39    0.78 
   1  -9  -2   25.51    0.89 
  -1   9   2   25.38    0.78 
  -1   9   2   25.27    0.77 
  -1   9   2   26.42    0.89 
  -1   9   2   24.57    0.85 
   0  -9  -2   12.34    0.44 
   0  -9  -2   13.46    0.58 
   0  -9  -2   13.26    0.54 
   0  -9  -2   13.04    0.46 
   0   9   2   12.38    0.53 
   0   9   2   12.74    0.46 
   0   9   2   12.59    0.45 
   0   9   2   12.17    0.45 
   0   9   2   12.52    0.60 
  -1  -9  -2   -0.07    0.15 
  -1  -9  -2    0.13    0.20 
  -1  -9  -2    0.10    0.13 
  -1  -9  -2   -0.03    0.10 
   1   9   2    0.02    0.11 
   1   9   2    0.18    0.21 
   1   9   2    0.10    0.14 
   1   9   2   -0.10    0.10 
  -2  -9  -2    2.70    0.23 
  -2  -9  -2    2.62    0.22 
   2   9   2    4.04    0.35 
   2   9   2    2.70    0.21 
   2   9   2    2.32    0.32 
  -3  -9  -2   16.88    0.57 
  -3  -9  -2   16.14    0.64 
  -3  -9  -2   16.60    0.73 
  -3  -9  -2   16.32    0.58 
   3   9   2   16.04    0.56 
   3   9   2   17.88    0.76 
   3   9   2   16.25    0.60 
  -4  -9  -2   19.22    0.66 
  -4  -9  -2   18.69    0.64 
  -4  -9  -2   20.47    0.75 
  -4  -9  -2   17.82    0.78 
   4   9   2   18.65    0.67 
   4   9   2   20.24    0.87 
   4   9   2   18.60    0.64 
  -5  -9  -2    0.82    0.21 
   5   9   2    1.41    0.33 
   5   9   2    1.25    0.20 
   5   9   2    0.89    0.16 
  -6  -9  -2    1.34    0.24 
   6   9   2    1.38    0.33 
   6   9   2    1.65    0.21 
   6   9   2    1.49    0.18 
  -7  -9  -2    1.76    0.26 
   7   9   2    1.74    0.24 
   7   9   2    1.99    0.41 
   7   9   2    1.75    0.20 
  -8  -9  -2    0.64    0.24 
   8   9   2    0.83    0.17 
   8   9   2    0.89    0.24 
   8   9   2    1.02    0.41 
  -9  -9  -2    2.38    0.31 
   9   9   2    2.48    0.33 
   9   9   2    2.11    0.51 
 -10  -9  -2    0.51    0.24 
  10   9   2    0.85    0.48 
  10   9   2    0.23    0.23 
  11   9   2   -0.37    0.43 
  11   9   2    0.23    0.27 
  12   9   2    3.74    0.71 
  12   9   2    3.86    0.44 
  12 -10  -2    0.02    0.28 
 -12  10   2    0.87    0.37 
  11 -10  -2    0.87    0.29 
 -11  10   2    0.62    0.32 
  10 -10  -2    1.56    0.30 
  10 -10  -2    1.53    0.32 
 -10  10   2    1.22    0.33 
   9 -10  -2    2.72    0.34 
   9 -10  -2    2.08    0.33 
  -9  10   2    2.28    0.37 
   8 -10  -2    4.04    0.36 
   8 -10  -2    3.77    0.39 
  -8  10   2    3.45    0.36 
   7 -10  -2    1.51    0.27 
  -7  10   2    2.05    0.28 
   6 -10  -2    1.48    0.25 
  -6  10   2    1.58    0.25 
   5 -10  -2    0.16    0.18 
  -5  10   2    0.10    0.17 
  -5  10   2    0.18    0.19 
  -5  10   2   -0.08    0.15 
   4 -10  -2   28.37    0.89 
   4 -10  -2   27.87    0.93 
   4 -10  -2   27.58    0.88 
  -4  10   2   28.07    0.96 
  -4  10   2   28.13    0.88 
  -4  10   2   26.68    0.89 
   3 -10  -2    0.33    0.15 
   3 -10  -2    0.06    0.15 
   3 -10  -2   -0.52    0.18 
  -3  10   2    0.32    0.17 
  -3  10   2    0.55    0.21 
  -3  10   2    0.17    0.14 
   2 -10  -2    0.90    0.16 
   2 -10  -2    0.78    0.17 
   2 -10  -2    0.72    0.15 
   2 -10  -2    0.67    0.23 
  -2  10   2    0.80    0.16 
  -2  10   2    1.11    0.17 
  -2  10   2    1.02    0.21 
   1 -10  -2   69.03    1.94 
   1 -10  -2   70.79    1.93 
   1 -10  -2   75.63    2.03 
   1 -10  -2   67.65    2.07 
   1 -10  -2   68.64    1.92 
  -1  10   2   74.96    2.08 
  -1  10   2   70.78    1.94 
  -1  10   2   71.44    1.94 
  -1  10   2   70.18    2.04 
   0 -10  -2    0.93    0.17 
   0 -10  -2    1.05    0.16 
   0 -10  -2    0.52    0.26 
   0 -10  -2    2.01    0.27 
   0  10   2    1.00    0.16 
   0  10   2    1.72    0.33 
   0  10   2    1.13    0.17 
   0  10   2    1.83    0.29 
   0  10   2    1.00    0.17 
  -1 -10  -2   17.26    0.69 
  -1 -10  -2   16.22    0.56 
  -1 -10  -2   16.17    0.58 
   1  10   2   16.05    0.57 
   1  10   2   17.29    0.57 
   1  10   2   17.97    0.84 
   1  10   2   16.78    0.57 
   1  10   2   16.95    0.66 
  -2 -10  -2    8.42    0.37 
  -2 -10  -2    8.19    0.49 
  -2 -10  -2    8.51    0.39 
  -2 -10  -2    9.42    0.55 
   2  10   2    8.50    0.43 
   2  10   2    8.76    0.57 
   2  10   2    8.51    0.37 
  -3 -10  -2    1.85    0.30 
  -3 -10  -2    1.84    0.20 
  -3 -10  -2    3.10    0.39 
  -3 -10  -2    2.00    0.22 
   3  10   2    1.79    0.33 
   3  10   2    1.78    0.20 
   3  10   2    2.22    0.26 
  -4 -10  -2   15.03    0.65 
  -4 -10  -2   14.69    0.58 
   4  10   2   14.82    0.57 
   4  10   2   14.35    0.54 
   4  10   2   15.75    0.79 
  -5 -10  -2    1.63    0.25 
  -5 -10  -2    1.92    0.23 
   5  10   2    1.77    0.34 
   5  10   2    1.68    0.21 
   5  10   2    1.66    0.21 
  -6 -10  -2    0.81    0.23 
   6  10   2    1.04    0.35 
   6  10   2    0.71    0.19 
   6  10   2    0.77    0.17 
  -7 -10  -2    1.42    0.29 
   7  10   2    1.78    0.25 
   7  10   2    1.70    0.22 
   7  10   2    2.15    0.45 
  -8 -10  -2    1.93    0.31 
   8  10   2    1.49    0.26 
   8  10   2    2.28    0.48 
   8  10   2    1.82    0.23 
  -9 -10  -2    5.10    0.43 
   9  10   2    6.15    0.72 
   9  10   2    4.34    0.40 
 -10 -10  -2    0.92    0.28 
  10  10   2    0.77    0.26 
  10  10   2    0.46    0.46 
  11  10   2    0.73    0.30 
  11  10   2   -0.08    0.48 
  12  10   2    1.21    0.59 
  12  10   2    1.31    0.32 
  12 -11  -2    0.73    0.29 
 -12  11   2    0.68    0.34 
  11 -11  -2   -0.27    0.25 
 -11  11   2    0.04    0.29 
  10 -11  -2    0.35    0.24 
  10 -11  -2    0.38    0.27 
 -10  11   2    0.36    0.29 
   9 -11  -2    3.28    0.36 
   9 -11  -2    3.46    0.38 
  -9  11   2    3.25    0.39 
   8 -11  -2    0.08    0.23 
   8 -11  -2   -0.21    0.19 
  -8  11   2   -0.15    0.26 
   7 -11  -2   18.30    0.74 
  -7  11   2   17.58    0.76 
   6 -11  -2    1.01    0.22 
  -6  11   2    0.91    0.22 
   5 -11  -2    3.68    0.31 
   5 -11  -2    4.06    0.36 
  -5  11   2    3.59    0.31 
   4 -11  -2    1.34    0.24 
   4 -11  -2    1.53    0.21 
   4 -11  -2    1.70    0.22 
  -4  11   2    1.39    0.21 
  -4  11   2    1.52    0.21 
   3 -11  -2    3.03    0.27 
   3 -11  -2    2.53    0.23 
   3 -11  -2    3.19    0.27 
   3 -11  -2    3.04    0.32 
  -3  11   2    3.28    0.27 
  -3  11   2    3.12    0.32 
  -3  11   2    2.87    0.25 
   2 -11  -2   11.10    0.43 
   2 -11  -2   10.46    0.45 
   2 -11  -2    7.94    0.57 
   2 -11  -2   10.98    0.44 
  -2  11   2   11.12    0.44 
  -2  11   2   10.76    0.54 
  -2  11   2   10.53    0.43 
   1 -11  -2    3.79    0.28 
   1 -11  -2    2.93    0.36 
   1 -11  -2    3.79    0.26 
   1 -11  -2    3.59    0.32 
   1 -11  -2    3.27    0.25 
  -1  11   2    3.34    0.25 
  -1  11   2    3.27    0.31 
  -1  11   2    4.03    0.28 
  -1  11   2    4.23    0.42 
   0 -11  -2    0.28    0.15 
   0 -11  -2    0.27    0.20 
   0 -11  -2    0.15    0.13 
   0 -11  -2   -0.21    0.22 
   0  11   2    0.17    0.13 
   0  11   2    0.28    0.14 
   0  11   2    0.23    0.14 
   0  11   2    0.42    0.19 
   0  11   2    0.30    0.24 
  -1 -11  -2    5.47    0.51 
  -1 -11  -2    4.76    0.28 
  -1 -11  -2    5.25    0.31 
  -1 -11  -2    4.72    0.39 
   1  11   2    5.30    0.29 
   1  11   2    4.86    0.29 
   1  11   2    5.04    0.52 
   1  11   2    5.30    0.40 
   1  11   2    5.13    0.29 
  -2 -11  -2   10.01    0.41 
  -2 -11  -2    9.27    0.53 
  -2 -11  -2   10.06    0.45 
   2  11   2    9.86    0.68 
   2  11   2   10.48    0.50 
   2  11   2    9.85    0.41 
  -3 -11  -2    9.44    0.54 
  -3 -11  -2   10.62    0.45 
   3  11   2    9.97    0.68 
   3  11   2    9.98    0.47 
   3  11   2    9.39    0.42 
  -4 -11  -2    1.90    0.24 
  -4 -11  -2    1.87    0.28 
   4  11   2    2.21    0.23 
   4  11   2    2.34    0.25 
   4  11   2    2.36    0.38 
  -5 -11  -2    3.21    0.29 
  -5 -11  -2    2.83    0.33 
   5  11   2    3.30    0.45 
   5  11   2    3.55    0.29 
   5  11   2    3.59    0.29 
  -6 -11  -2    1.31    0.27 
   6  11   2    2.16    0.44 
   6  11   2    1.62    0.23 
   6  11   2    1.82    0.22 
  -7 -11  -2    1.17    0.29 
   7  11   2    1.74    0.47 
   7  11   2    1.33    0.22 
   7  11   2    1.38    0.24 
  -8 -11  -2    1.88    0.32 
   8  11   2    2.29    0.29 
   8  11   2    2.20    0.29 
   8  11   2    2.61    0.49 
  -9 -11  -2    0.67    0.28 
   9  11   2    1.06    0.47 
   9  11   2    0.80    0.25 
 -10 -11  -2    1.90    0.33 
  10  11   2    1.98    0.57 
  10  11   2    1.92    0.31 
  11  11   2    0.48    0.49 
  11  11   2    0.52    0.30 
  12  11   2    2.51    0.38 
  12  11   2    1.60    0.59 
  12 -12  -2    0.40    0.30 
 -12  12   2    0.28    0.33 
  11 -12  -2   -0.03    0.30 
 -11  12   2   -0.21    0.31 
  10 -12  -2    4.15    0.43 
 -10  12   2    4.22    0.47 
   9 -12  -2    6.19    0.50 
   9 -12  -2    5.88    0.47 
  -9  12   2    5.53    0.48 
   8 -12  -2    1.08    0.28 
   8 -12  -2    1.32    0.25 
  -8  12   2    1.31    0.30 
   7 -12  -2    2.54    0.34 
  -7  12   2    2.17    0.31 
   6 -12  -2   -0.03    0.21 
  -6  12   2    0.42    0.22 
   5 -12  -2    0.62    0.20 
   5 -12  -2    0.55    0.21 
  -5  12   2    0.25    0.19 
   4 -12  -2   87.02    2.39 
   4 -12  -2   84.76    2.47 
  -4  12   2   86.56    2.38 
   3 -12  -2    6.30    0.47 
   3 -12  -2    6.04    0.36 
   3 -12  -2    6.27    0.34 
  -3  12   2    6.72    0.36 
  -3  12   2    6.28    0.35 
   2 -12  -2   60.81    1.72 
   2 -12  -2   59.88    1.70 
   2 -12  -2   60.55    1.87 
  -2  12   2   62.29    1.71 
  -2  12   2   60.57    1.71 
   1 -12  -2    4.91    0.29 
   1 -12  -2    4.38    0.34 
   1 -12  -2    5.06    0.40 
   1 -12  -2    4.69    0.45 
  -1  12   2    4.68    0.46 
  -1  12   2    5.83    0.33 
  -1  12   2    5.24    0.47 
  -1  12   2    4.92    0.30 
   0 -12  -2    0.65    0.24 
   0 -12  -2    0.65    0.28 
   0 -12  -2    0.65    0.15 
   0 -12  -2    0.91    0.18 
   0  12   2    1.06    0.19 
   0  12   2    1.14    0.30 
   0  12   2    0.62    0.21 
   0  12   2    0.81    0.16 
   0  12   2    1.09    0.18 
  -1 -12  -2   11.31    0.64 
  -1 -12  -2   10.19    0.55 
  -1 -12  -2   11.45    0.49 
  -1 -12  -2   10.39    0.46 
   1  12   2   10.48    0.44 
   1  12   2   10.80    0.52 
   1  12   2   10.93    0.46 
   1  12   2   11.39    0.44 
   1  12   2   10.79    0.69 
  -2 -12  -2   42.75    1.28 
  -2 -12  -2   42.38    1.39 
  -2 -12  -2   48.26    1.59 
   2  12   2   40.04    1.51 
   2  12   2   42.74    1.27 
   2  12   2   44.76    1.35 
  -3 -12  -2   38.86    1.17 
  -3 -12  -2   38.48    1.28 
   3  12   2   37.83    1.15 
   3  12   2   39.58    1.22 
   3  12   2   38.24    1.43 
  -4 -12  -2   18.38    0.77 
  -4 -12  -2   18.01    0.68 
   4  12   2   19.36    0.72 
   4  12   2   18.86    0.68 
   4  12   2   18.79    0.93 
  -5 -12  -2   18.01    0.69 
  -5 -12  -2   17.01    0.77 
   5  12   2   17.80    0.66 
   5  12   2   19.52    0.99 
  -6 -12  -2    0.63    0.30 
  -6 -12  -2    1.34    0.25 
   6  12   2    1.34    0.45 
   6  12   2    1.09    0.24 
  -7 -12  -2    8.01    0.56 
   7  12   2    8.66    0.81 
   7  12   2    6.44    0.43 
  -8 -12  -2    3.11    0.40 
   8  12   2    2.88    0.34 
   8  12   2    2.71    0.57 
  -9 -12  -2    7.07    0.58 
   9  12   2    9.09    0.98 
   9  12   2    6.75    0.52 
 -10 -12  -2    4.60    0.44 
  10  12   2    5.56    0.46 
  10  12   2    5.98    0.77 
  11  12   2    3.06    0.69 
  11  12   2    2.64    0.37 
  12  12   2    0.69    0.31 
  12  12   2    0.30    0.59 
  11 -13  -2    1.00    0.33 
 -11  13   2    0.40    0.32 
  10 -13  -2    1.21    0.32 
 -10  13   2    0.73    0.31 
   9 -13  -2    0.48    0.30 
   9 -13  -2    0.95    0.27 
  -9  13   2    0.61    0.29 
   8 -13  -2    5.32    0.44 
  -8  13   2    4.68    0.44 
   7 -13  -2    2.08    0.30 
  -7  13   2    2.38    0.32 
   6 -13  -2    0.39    0.25 
   6 -13  -2    0.70    0.25 
  -6  13   2    0.86    0.26 
   5 -13  -2    3.09    0.35 
   5 -13  -2    3.56    0.33 
  -5  13   2    3.27    0.32 
   4 -13  -2    0.11    0.22 
   4 -13  -2    0.92    0.21 
  -4  13   2    0.28    0.19 
   3 -13  -2    1.56    0.30 
   3 -13  -2    2.22    0.26 
   3 -13  -2    2.22    0.22 
  -3  13   2    2.23    0.24 
  -3  13   2    2.56    0.29 
   2 -13  -2   -0.05    0.13 
   2 -13  -2   -0.03    0.22 
   2 -13  -2    0.01    0.16 
  -2  13   2    0.14    0.14 
  -2  13   2    0.20    0.15 
   1 -13  -2   -0.02    0.23 
   1 -13  -2    0.14    0.20 
   1 -13  -2   -0.01    0.16 
  -1  13   2    0.26    0.15 
  -1  13   2    0.17    0.15 
   0 -13  -2   -0.02    0.20 
   0 -13  -2   -0.23    0.23 
   0 -13  -2   -0.03    0.17 
   0  13   2    0.02    0.14 
   0  13   2    0.37    0.26 
   0  13   2    0.05    0.14 
   0  13   2   -0.06    0.14 
  -1 -13  -2    9.71    0.63 
  -1 -13  -2    9.83    0.45 
  -1 -13  -2    9.71    0.54 
   1  13   2    9.85    0.43 
   1  13   2   10.08    0.44 
   1  13   2   10.12    0.64 
   1  13   2    9.77    0.42 
  -2 -13  -2    1.98    0.30 
  -2 -13  -2    1.63    0.23 
   2  13   2    1.67    0.36 
   2  13   2    1.77    0.21 
   2  13   2    1.51    0.19 
  -3 -13  -2    0.70    0.21 
  -3 -13  -2    0.61    0.25 
   3  13   2    0.85    0.37 
   3  13   2    0.75    0.17 
  -4 -13  -2    0.40    0.23 
  -4 -13  -2    0.27    0.22 
   4  13   2    0.45    0.34 
   4  13   2    0.24    0.16 
  -5 -13  -2    0.15    0.23 
  -5 -13  -2    0.33    0.22 
   5  13   2    0.14    0.17 
   5  13   2    0.00    0.36 
  -6 -13  -2    0.29    0.26 
  -6 -13  -2    0.06    0.27 
   6  13   2    0.18    0.19 
   6  13   2    0.60    0.43 
  -7 -13  -2    0.98    0.31 
  -7 -13  -2    0.34    0.25 
   7  13   2    0.92    0.45 
   7  13   2    0.78    0.25 
  -8 -13  -2    0.43    0.30 
   8  13   2    2.93    0.65 
   8  13   2    0.19    0.22 
  -9 -13  -2    0.39    0.31 
   9  13   2    0.27    0.48 
   9  13   2    0.01    0.23 
 -10 -13  -2    0.48    0.31 
  10  13   2    0.06    0.24 
  10  13   2    0.65    0.54 
  11  13   2    0.84    0.63 
  11  13   2    0.01    0.26 
  11 -14  -2    0.23    0.28 
 -11  14   2    0.20    0.33 
  10 -14  -2   -0.07    0.27 
 -10  14   2   -0.24    0.30 
   9 -14  -2    0.48    0.29 
   9 -14  -2    0.67    0.26 
  -9  14   2    0.12    0.29 
   8 -14  -2   -0.16    0.25 
  -8  14   2    0.13    0.26 
   7 -14  -2    3.21    0.36 
   7 -14  -2    3.41    0.38 
  -7  14   2    2.81    0.35 
   6 -14  -2    0.82    0.26 
   6 -14  -2    0.72    0.26 
  -6  14   2    0.40    0.26 
   5 -14  -2    8.37    0.48 
  -5  14   2    8.69    0.53 
   4 -14  -2   24.18    0.86 
   4 -14  -2   23.44    0.98 
  -4  14   2   25.62    0.86 
   3 -14  -2   -0.12    0.23 
   3 -14  -2   -0.14    0.20 
  -3  14   2   -0.11    0.17 
   2 -14  -2    4.37    0.33 
   2 -14  -2    5.11    0.32 
   2 -14  -2    4.22    0.48 
  -2  14   2    5.00    0.34 
   1 -14  -2    0.27    0.19 
   1 -14  -2    0.50    0.28 
   1 -14  -2    0.61    0.23 
  -1  14   2    0.47    0.16 
  -1  14   2    0.59    0.18 
   0 -14  -2    3.93    0.32 
   0 -14  -2    4.02    0.38 
   0  14   2    3.91    0.30 
   0  14   2    3.46    0.28 
   0  14   2    4.65    0.51 
   0  14   2    3.90    0.30 
  -1 -14  -2   -0.04    0.21 
  -1 -14  -2    0.14    0.18 
   1  14   2    0.33    0.16 
   1  14   2    0.30    0.15 
   1  14   2    0.35    0.16 
   1  14   2    0.70    0.33 
  -2 -14  -2    0.48    0.21 
  -2 -14  -2    0.42    0.25 
   2  14   2    0.34    0.17 
   2  14   2    0.16    0.15 
   2  14   2    0.83    0.34 
  -3 -14  -2    7.58    0.43 
  -3 -14  -2    7.11    0.52 
   3  14   2    7.71    0.73 
   3  14   2    7.58    0.40 
  -4 -14  -2    0.74    0.23 
  -4 -14  -2    0.57    0.26 
   4  14   2    0.76    0.41 
   4  14   2    0.82    0.20 
  -5 -14  -2    0.91    0.25 
  -5 -14  -2    1.11    0.36 
   5  14   2    1.58    0.26 
   5  14   2    1.90    0.53 
  -6 -14  -2   -0.47    0.23 
  -6 -14  -2    0.04    0.28 
   6  14   2    0.09    0.19 
   6  14   2    0.07    0.39 
  -7 -14  -2    2.97    0.36 
  -7 -14  -2    2.83    0.41 
   7  14   2    3.48    0.63 
   7  14   2    2.75    0.33 
  -8 -14  -2    0.11    0.26 
  -8 -14  -2    0.44    0.32 
   8  14   2    1.09    0.54 
   8  14   2    0.55    0.25 
  -9 -14  -2    2.80    0.42 
  -9 -14  -2    3.07    0.39 
   9  14   2    2.35    0.34 
   9  14   2    3.29    0.70 
 -10 -14  -2    0.95    0.36 
  10  14   2    0.68    0.28 
  10  14   2    0.61    0.61 
  11  14   2   -0.02    0.26 
  11  14   2    0.86    0.65 
  11 -15  -2    1.37    0.36 
 -11  15   2    1.16    0.37 
  10 -15  -2   -0.11    0.27 
 -10  15   2   -0.01    0.29 
   9 -15  -2    4.00    0.45 
  -9  15   2    3.98    0.43 
   8 -15  -2    2.85    0.38 
  -8  15   2    3.47    0.41 
   7 -15  -2    4.13    0.40 
  -7  15   2    4.34    0.43 
   6 -15  -2   -0.48    0.21 
   6 -15  -2   -0.33    0.24 
  -6  15   2   -0.20    0.21 
   5 -15  -2   29.13    1.13 
   5 -15  -2   29.83    1.02 
  -5  15   2   28.64    1.01 
   4 -15  -2   12.83    0.81 
   4 -15  -2   11.33    0.57 
  -4  15   2   12.84    0.60 
   3 -15  -2    0.29    0.21 
   3 -15  -2    0.06    0.27 
  -3  15   2    0.35    0.18 
   2 -15  -2   14.17    0.60 
   2 -15  -2   15.26    0.91 
  -2  15   2   14.54    0.59 
   1 -15  -2    0.82    0.26 
   1 -15  -2    1.17    0.23 
  -1  15   2    1.25    0.21 
   0 -15  -2    1.70    0.26 
   0 -15  -2    1.37    0.29 
   0  15   2    2.07    0.37 
   0  15   2    1.62    0.22 
   0  15   2    1.98    0.23 
  -1 -15  -2    0.88    0.22 
  -1 -15  -2    0.83    0.27 
   1  15   2    0.97    0.20 
   1  15   2    1.45    0.38 
   1  15   2    0.98    0.18 
  -2 -15  -2    9.14    0.50 
  -2 -15  -2    8.55    0.58 
   2  15   2    9.00    0.45 
   2  15   2    9.45    0.43 
   2  15   2    8.42    0.74 
  -3 -15  -2    0.42    0.22 
  -3 -15  -2    0.54    0.27 
   3  15   2    0.37    0.18 
   3  15   2    0.41    0.36 
  -4 -15  -2    0.20    0.23 
  -4 -15  -2   -0.71    0.27 
   4  15   2    1.31    0.57 
   4  15   2    0.23    0.19 
  -5 -15  -2    0.33    0.25 
  -5 -15  -2   -0.19    0.29 
   5  15   2   -0.19    0.42 
   5  15   2    0.07    0.19 
  -6 -15  -2    0.20    0.24 
  -6 -15  -2   -0.12    0.30 
   6  15   2   -0.21    0.19 
   6  15   2    0.58    0.49 
  -7 -15  -2    0.20    0.28 
  -7 -15  -2    0.00    0.30 
   7  15   2   -0.12    0.23 
  -8 -15  -2    0.36    0.32 
  -8 -15  -2    0.26    0.29 
   8  15   2    0.06    0.22 
   8  15   2    0.21    0.53 
  -9 -15  -2   -0.21    0.31 
  -9 -15  -2    0.18    0.31 
   9  15   2   -0.02    0.55 
   9  15   2    0.41    0.28 
 -10 -15  -2    0.33    0.35 
 -10 -15  -2   -0.04    0.43 
  10  15   2    1.30    0.67 
  10  15   2    0.02    0.26 
 -11 -15  -2    0.38    0.35 
  11  15   2   -0.02    0.27 
  11  15   2    0.72    0.64 
  10 -16  -2    1.75    0.37 
 -10  16   2    0.40    0.31 
   9 -16  -2    0.24    0.29 
  -9  16   2    0.03    0.29 
   8 -16  -2    0.14    0.27 
  -8  16   2   -0.14    0.27 
   7 -16  -2    2.31    0.37 
  -7  16   2    1.64    0.34 
   6 -16  -2   -0.28    0.27 
  -6  16   2    0.20    0.26 
   5 -16  -2    3.69    0.37 
  -5  16   2    3.46    0.35 
   4 -16  -2   11.43    0.58 
  -4  16   2   12.05    0.57 
   3 -16  -2    3.77    0.37 
  -3  16   2    4.58    0.36 
   2 -16  -2    0.44    0.23 
  -2  16   2    0.69    0.22 
   1 -16  -2   10.30    0.62 
   1 -16  -2   10.11    0.52 
  -1  16   2   11.80    0.50 
   0 -16  -2    2.15    0.34 
   0 -16  -2    2.15    0.28 
   0  16   2    2.08    0.25 
   0  16   2    2.87    0.26 
   0  16   2    2.42    0.39 
  -1 -16  -2    6.45    0.42 
  -1 -16  -2    5.55    0.48 
   1  16   2    5.98    0.36 
   1  16   2    5.57    0.38 
   1  16   2    6.56    0.67 
  -2 -16  -2    3.57    0.34 
  -2 -16  -2    4.02    0.46 
   2  16   2    4.40    0.59 
   2  16   2    3.68    0.29 
   2  16   2    3.63    0.31 
  -3 -16  -2    6.67    0.60 
  -3 -16  -2    7.23    0.48 
   3  16   2   10.82    0.95 
   3  16   2    8.01    0.42 
   3  16   2    7.64    0.44 
  -4 -16  -2   19.18    0.77 
  -4 -16  -2   16.61    0.88 
   4  16   2   17.96    1.08 
   4  16   2   16.81    0.69 
  -5 -16  -2    4.01    0.46 
  -5 -16  -2    3.67    0.40 
   5  16   2    5.12    0.69 
   5  16   2    3.98    0.36 
  -6 -16  -2    0.31    0.30 
  -6 -16  -2    0.40    0.35 
   6  16   2    3.01    0.67 
   6  16   2    0.72    0.25 
  -7 -16  -2    1.54    0.34 
  -7 -16  -2    2.49    0.43 
   7  16   2    2.25    0.34 
   7  16   2    3.71    0.76 
  -8 -16  -2    2.20    0.38 
  -8 -16  -2    1.70    0.40 
   8  16   2    1.80    0.66 
   8  16   2    1.85    0.31 
  -9 -16  -2    4.45    0.50 
  -9 -16  -2    3.87    0.45 
   9  16   2    4.03    0.43 
   9  16   2    4.75    0.78 
 -10 -16  -2    1.55    0.38 
  10  16   2    1.02    0.31 
  10  16   2    2.05    0.70 
  10 -17  -2    0.99    0.35 
 -10  17   2    0.97    0.34 
   9 -17  -2    0.41    0.30 
  -9  17   2   -0.16    0.29 
   8 -17  -2    2.58    0.39 
  -8  17   2    2.33    0.36 
   7 -17  -2    1.84    0.35 
  -7  17   2    0.52    0.30 
   6 -17  -2    1.79    0.33 
  -6  17   2    1.81    0.33 
   5 -17  -2    0.16    0.28 
  -5  17   2    0.38    0.27 
   4 -17  -2   -0.26    0.23 
  -4  17   2    0.00    0.22 
   3 -17  -2    3.21    0.35 
  -3  17   2    3.86    0.34 
   2 -17  -2   -0.14    0.21 
  -2  17   2   -0.21    0.19 
   1 -17  -2    8.48    0.67 
   1 -17  -2    8.56    0.50 
  -1  17   2   10.01    0.48 
   0 -17  -2    2.26    0.41 
   0 -17  -2    3.29    0.33 
   0  17   2    3.27    0.32 
   0  17   2    3.20    0.50 
   0  17   2    3.24    0.29 
  -1 -17  -2    1.91    0.31 
  -1 -17  -2    1.43    0.37 
   1  17   2    2.18    0.46 
   1  17   2    2.26    0.31 
   1  17   2    2.36    0.26 
  -2 -17  -2    3.48    0.46 
  -2 -17  -2    3.42    0.36 
   2  17   2    4.02    0.33 
   2  17   2    3.90    0.34 
   2  17   2    4.49    0.58 
  -3 -17  -2    0.15    0.24 
  -3 -17  -2   -0.13    0.28 
   3  17   2    0.00    0.20 
   3  17   2    0.01    0.17 
   3  17   2    0.43    0.44 
  -4 -17  -2    0.20    0.26 
  -4 -17  -2    0.53    0.35 
   4  17   2    0.25    0.24 
   4  17   2    0.85    0.51 
  -5 -17  -2    0.32    0.29 
  -5 -17  -2   -0.15    0.33 
   5  17   2   -0.04    0.20 
  -6 -17  -2    0.06    0.34 
  -6 -17  -2   -0.08    0.28 
   6  17   2    0.02    0.22 
   6  17   2    0.98    0.63 
  -7 -17  -2   -0.20    0.32 
  -7 -17  -2   -0.28    0.27 
   7  17   2    0.32    0.54 
   7  17   2   -0.38    0.21 
  -8 -17  -2    0.28    0.31 
  -8 -17  -2    0.16    0.34 
   8  17   2    0.10    0.54 
   8  17   2   -0.22    0.25 
  -9 -17  -2    1.48    0.41 
  -9 -17  -2    0.74    0.38 
   9  17   2    0.95    0.30 
   9  17   2    1.25    0.71 
 -10 -17  -2    0.00    0.33 
  10  17   2    0.90    0.66 
  10  17   2    0.52    0.32 
 -10  18   2    0.29    0.36 
   9 -18  -2   -0.33    0.27 
  -9  18   2   -0.25    0.29 
   8 -18  -2   -0.22    0.27 
  -8  18   2   -0.09    0.28 
   7 -18  -2    0.32    0.32 
  -7  18   2    0.33    0.29 
   6 -18  -2   -0.27    0.25 
  -6  18   2   -0.11    0.26 
   5 -18  -2    0.75    0.29 
  -5  18   2    0.91    0.27 
   4 -18  -2    1.74    0.33 
  -4  18   2    2.64    0.33 
   3 -18  -2   -0.38    0.22 
  -3  18   2   -0.21    0.19 
   2 -18  -2    5.08    0.41 
  -2  18   2    4.38    0.36 
   1 -18  -2    0.09    0.30 
   1 -18  -2    0.60    0.26 
  -1  18   2    0.24    0.21 
   0 -18  -2    3.29    0.35 
   0 -18  -2    4.18    0.46 
   0  18   2    3.98    0.33 
  -1 -18  -2    1.86    0.30 
  -1 -18  -2    2.03    0.39 
   1  18   2    2.14    0.29 
   1  18   2    1.94    0.25 
   1  18   2    1.46    0.44 
  -2 -18  -2    0.03    0.31 
  -2 -18  -2    0.53    0.26 
   2  18   2    0.35    0.24 
   2  18   2    0.05    0.19 
   2  18   2    0.70    0.41 
  -3 -18  -2    3.40    0.46 
  -3 -18  -2    3.68    0.38 
   3  18   2    3.83    0.36 
   3  18   2    3.37    0.30 
   3  18   2    3.58    0.61 
  -4 -18  -2   -0.21    0.26 
  -4 -18  -2   -0.24    0.36 
   4  18   2   -0.23    0.21 
  -5 -18  -2    0.79    0.39 
  -5 -18  -2    1.73    0.36 
   5  18   2    1.83    0.61 
   5  18   2    1.52    0.29 
  -6 -18  -2    0.27    0.37 
  -6 -18  -2   -0.39    0.31 
   6  18   2   -0.05    0.23 
   6  18   2    0.17    0.52 
  -7 -18  -2    0.20    0.31 
  -7 -18  -2    0.44    0.33 
   7  18   2    0.30    0.26 
   7  18   2    1.41    0.68 
  -8 -18  -2    0.36    0.35 
  -8 -18  -2    0.21    0.36 
   8  18   2    1.45    0.69 
   8  18   2   -0.17    0.24 
  -9 -18  -2    1.45    0.43 
  -9 -18  -2    1.25    0.38 
   9  18   2    2.81    0.85 
   9  18   2    1.61    0.34 
   9 -19  -2    0.09    0.31 
  -9  19   2    0.10    0.30 
   8 -19  -2    0.48    0.31 
  -8  19   2    0.38    0.31 
   7 -19  -2    0.34    0.29 
  -7  19   2   -0.20    0.25 
   6 -19  -2    2.83    0.38 
  -6  19   2    2.15    0.34 
   5 -19  -2    1.51    0.35 
  -5  19   2    2.31    0.34 
   4 -19  -2    3.18    0.40 
  -4  19   2    2.49    0.34 
   3 -19  -2    2.41    0.34 
  -3  19   2    2.65    0.32 
   2 -19  -2    0.02    0.24 
  -2  19   2   -0.07    0.21 
   1 -19  -2    0.03    0.31 
   1 -19  -2    0.64    0.26 
  -1  19   2   -0.02    0.20 
   0 -19  -2    0.13    0.30 
   0 -19  -2    0.24    0.24 
   0  19   2   -0.05    0.19 
  -1 -19  -2    1.41    0.30 
  -1 -19  -2    1.55    0.37 
   1  19   2    1.02    0.26 
   1  19   2    1.48    0.48 
   1  19   2    0.91    0.23 
  -2 -19  -2    1.14    0.33 
  -2 -19  -2    1.37    0.37 
   2  19   2    1.15    0.46 
   2  19   2    1.03    0.23 
   2  19   2    0.65    0.25 
  -3 -19  -2    0.00    0.27 
  -3 -19  -2   -0.11    0.36 
   3  19   2    0.36    0.20 
   3  19   2    0.36    0.23 
   3  19   2    1.28    0.57 
  -4 -19  -2    0.44    0.35 
  -4 -19  -2    0.12    0.28 
   4  19   2   -0.08    0.23 
   4  19   2    0.02    0.19 
   4  19   2    0.77    0.58 
  -5 -19  -2    0.61    0.31 
  -5 -19  -2    0.37    0.38 
   5  19   2    0.48    0.27 
   5  19   2    0.34    0.57 
  -6 -19  -2    0.37    0.32 
  -6 -19  -2   -0.01    0.35 
   6  19   2    0.04    0.23 
   6  19   2    0.31    0.56 
  -7 -19  -2    0.01    0.30 
  -7 -19  -2   -0.27    0.36 
   7  19   2    0.21    0.27 
   7  19   2    0.16    0.67 
  -8 -19  -2   -0.29    0.31 
  -8 -19  -2    0.22    0.39 
   8  19   2   -0.30    0.26 
   8  19   2    0.35    0.69 
  -9 -19  -2   -0.09    0.34 
  -9 -19  -2    0.46    0.40 
   9  19   2    1.37    0.79 
   9  19   2    0.37    0.28 
   8 -20  -2   -0.06    0.33 
  -8  20   2   -0.06    0.29 
   7 -20  -2    2.78    0.41 
  -7  20   2    2.66    0.38 
   6 -20  -2   -0.40    0.25 
  -6  20   2   -0.07    0.26 
   5 -20  -2    2.93    0.40 
  -5  20   2    3.67    0.37 
   4 -20  -2    0.51    0.31 
  -4  20   2    0.63    0.26 
   3 -20  -2    2.45    0.38 
  -3  20   2    2.19    0.31 
   2 -20  -2    3.03    0.39 
  -2  20   2    3.00    0.32 
   1 -20  -2   11.86    0.62 
  -1  20   2   10.73    0.57 
   0 -20  -2    0.03    0.33 
   0 -20  -2    0.79    0.28 
   0  20   2    0.55    0.23 
  -1 -20  -2    5.28    0.45 
  -1 -20  -2    5.64    0.59 
   1  20   2    5.79    0.46 
   1  20   2    6.38    0.42 
   1  20   2    5.80    0.73 
  -2 -20  -2   -0.21    0.32 
  -2 -20  -2   -0.32    0.27 
   2  20   2   -0.11    0.42 
   2  20   2   -0.10    0.19 
   2  20   2   -0.32    0.22 
  -3 -20  -2    0.34    0.38 
  -3 -20  -2    0.59    0.30 
   3  20   2    0.56    0.53 
   3  20   2    0.31    0.25 
   3  20   2    0.51    0.21 
  -4 -20  -2    7.56    0.55 
  -4 -20  -2    6.66    0.62 
   4  20   2    6.96    0.50 
   4  20   2    6.91    0.82 
   4  20   2    6.99    0.45 
  -5 -20  -2    0.25    0.35 
  -5 -20  -2    0.14    0.30 
   5  20   2    0.21    0.61 
   5  20   2    0.23    0.25 
  -6 -20  -2    4.83    0.49 
  -6 -20  -2    3.56    0.51 
   6  20   2    5.21    0.90 
   6  20   2    4.53    0.43 
  -7 -20  -2    1.05    0.36 
  -7 -20  -2    0.70    0.41 
   7  20   2    0.72    0.28 
   7  20   2    1.08    0.74 
  -8 -20  -2    1.30    0.45 
  -8 -20  -2    0.80    0.40 
   8  20   2    1.14    0.32 
   8  20   2    2.26    0.86 
   8 -21  -2   -0.10    0.31 
  -8  21   2   -0.41    0.31 
   7 -21  -2    0.45    0.32 
  -7  21   2    0.01    0.29 
   6 -21  -2   -0.20    0.30 
  -6  21   2    0.36    0.27 
   5 -21  -2   -0.35    0.27 
  -5  21   2   -0.30    0.24 
   4 -21  -2   -0.31    0.30 
  -4  21   2   -0.02    0.24 
   3 -21  -2    0.14    0.27 
  -3  21   2   -0.14    0.22 
   2 -21  -2    0.22    0.28 
  -2  21   2    0.20    0.23 
   1 -21  -2    4.13    0.42 
  -1  21   2    4.49    0.38 
   0 -21  -2    0.34    0.30 
   0 -21  -2    0.38    0.34 
   0  21   2    0.21    0.22 
  -1 -21  -2    0.05    0.33 
  -1 -21  -2    0.86    0.30 
   1  21   2    0.47    0.24 
   1  21   2    0.11    0.21 
  -2 -21  -2   -0.06    0.27 
  -2 -21  -2   -0.16    0.33 
   2  21   2   -0.13    0.42 
   2  21   2   -0.12    0.20 
   2  21   2    0.00    0.23 
  -3 -21  -2    0.25    0.39 
  -3 -21  -2    0.84    0.32 
   3  21   2    0.82    0.27 
   3  21   2    0.95    0.24 
   3  21   2    1.14    0.54 
  -4 -21  -2    0.74    0.38 
  -4 -21  -2    0.46    0.31 
   4  21   2    0.48    0.26 
   4  21   2    0.71    0.22 
   4  21   2    0.82    0.54 
  -5 -21  -2   -0.26    0.33 
  -5 -21  -2    0.76    0.32 
   5  21   2    0.49    0.26 
   5  21   2   -0.53    0.60 
   5  21   2    0.31    0.22 
  -6 -21  -2    0.18    0.39 
  -6 -21  -2   -0.25    0.29 
   6  21   2   -0.14    0.27 
   6  21   2    1.15    0.74 
  -7 -21  -2    0.16    0.36 
  -7 -21  -2    0.53    0.38 
   7  21   2    0.49    0.27 
   7  21   2    0.63    0.71 
  -8 -21  -2    0.11    0.42 
   8  21   2   -0.15    0.29 
   8  21   2    3.57    1.12 
   7 -22  -2    0.81    0.38 
  -7  22   2    0.87    0.33 
   6 -22  -2    1.10    0.34 
  -6  22   2    0.52    0.31 
   5 -22  -2    0.06    0.30 
  -5  22   2    0.12    0.28 
   4 -22  -2   -0.28    0.30 
  -4  22   2   -0.26    0.25 
   3 -22  -2    1.46    0.34 
  -3  22   2    1.54    0.30 
   2 -22  -2    0.63    0.33 
  -2  22   2    0.35    0.24 
   1 -22  -2    8.70    0.59 
  -1  22   2    8.39    0.51 
   0 -22  -2    1.92    0.44 
   0 -22  -2    2.41    0.39 
   0  22   2    1.48    0.28 
  -1 -22  -2   -0.27    0.26 
  -1 -22  -2   -0.02    0.34 
   1  22   2    0.20    0.24 
   1  22   2   -0.01    0.21 
  -2 -22  -2    0.06    0.34 
  -2 -22  -2   -0.17    0.27 
   2  22   2    0.64    0.47 
   2  22   2    0.16    0.21 
   2  22   2    0.16    0.25 
  -3 -22  -2   -0.06    0.28 
  -3 -22  -2    0.20    0.38 
   3  22   2    0.06    0.26 
   3  22   2    0.21    0.49 
   3  22   2    0.00    0.21 
  -4 -22  -2    0.40    0.31 
  -4 -22  -2    0.50    0.38 
   4  22   2    0.39    0.51 
   4  22   2    0.07    0.24 
   4  22   2    0.27    0.22 
  -5 -22  -2    1.43    0.39 
  -5 -22  -2    0.98    0.42 
   5  22   2    0.96    0.29 
   5  22   2    1.86    0.73 
   5  22   2    0.92    0.26 
  -6 -22  -2    3.24    0.46 
  -6 -22  -2    3.84    0.57 
   6  22   2    3.60    0.36 
   6  22   2    3.47    0.88 
   6  22   2    3.65    0.41 
  -7 -22  -2   -0.08    0.34 
  -7 -22  -2    1.17    0.47 
   7  22   2    0.28    0.31 
   6 -23  -2    2.14    0.40 
  -6  23   2    1.77    0.37 
   5 -23  -2    0.51    0.32 
  -5  23   2    0.13    0.28 
   4 -23  -2    0.18    0.30 
  -4  23   2   -0.08    0.26 
   3 -23  -2    4.21    0.47 
  -3  23   2    3.61    0.38 
   2 -23  -2    2.76    0.39 
  -2  23   2    2.47    0.33 
   1 -23  -2    0.82    0.31 
  -1  23   2    0.30    0.24 
   0 -23  -2    2.33    0.40 
   0  23   2    2.47    0.32 
  -1 -23  -2   -0.09    0.30 
  -1 -23  -2    0.25    0.36 
   1  23   2   -0.08    0.21 
  -2 -23  -2   -0.51    0.33 
  -2 -23  -2   -0.07    0.29 
   2  23   2   -0.26    0.24 
   2  23   2    0.11    0.22 
  -3 -23  -2    0.78    0.42 
  -3 -23  -2   -0.02    0.33 
   3  23   2    0.14    0.50 
   3  23   2    0.03    0.25 
   3  23   2    0.59    0.25 
  -4 -23  -2    1.00    0.44 
  -4 -23  -2    1.89    0.38 
   4  23   2    1.10    0.31 
   4  23   2    1.92    0.63 
   4  23   2    1.47    0.28 
  -5 -23  -2    0.78    0.39 
  -5 -23  -2    0.58    0.43 
   5  23   2    0.74    0.66 
   5  23   2    0.42    0.27 
  -6 -23  -2    0.41    0.43 
  -6 -23  -2    0.85    0.38 
   6  23   2    1.82    0.83 
   6  23   2    0.59    0.30 
   5 -24  -2    1.06    0.37 
  -5  24   2    0.47    0.33 
   4 -24  -2    1.52    0.37 
  -4  24   2    0.90    0.30 
   3 -24  -2    0.81    0.33 
  -3  24   2    0.46    0.27 
   2 -24  -2   -0.08    0.29 
  -2  24   2   -0.22    0.24 
   1 -24  -2    1.63    0.37 
  -1  24   2    1.47    0.29 
   0 -24  -2    0.55    0.32 
   0  24   2    0.45    0.26 
  -1 -24  -2    1.25    0.42 
  -1 -24  -2    1.06    0.34 
   1  24   2    0.92    0.27 
  -2 -24  -2    1.21    0.42 
  -2 -24  -2    1.58    0.39 
   2  24   2    1.15    0.30 
  -3 -24  -2   -0.17    0.36 
  -3 -24  -2   -0.69    0.30 
   3  24   2   -0.25    0.25 
   3  24   2    0.38    0.48 
  -4 -24  -2    0.20    0.42 
  -4 -24  -2    0.04    0.33 
   4  24   2    0.57    0.56 
   4  24   2    0.95    0.31 
  -5 -24  -2    0.62    0.40 
  -5 -24  -2    1.10    0.49 
   5  24   2    2.57    0.83 
   5  24   2    0.69    0.29 
   3 -25  -2    0.19    0.35 
   2 -25  -2   -0.03    0.34 
   1 -25  -2    0.22    0.35 
   0 -25  -2    0.37    0.33 
  -1 -25  -2    0.93    0.34 
  -1 -25  -2    0.46    0.40 
  -2 -25  -2    0.05    0.32 
  -2 -25  -2    0.28    0.40 
   2  25   2    0.03    0.27 
  -3 -25  -2   -0.01    0.39 
  -3 -25  -2    0.28    0.33 
   3  25   2    0.20    0.28 
   0 -26  -2   -0.17    0.31 
   3  25  -3    1.74    0.35 
  -3 -25   3    2.32    0.43 
  -3 -25   3    2.66    0.60 
   2  25  -3    0.27    0.27 
  -2 -25   3   -0.01    0.32 
  -2 -25   3    0.13    0.45 
  -1 -25   3   -0.02    0.42 
  -1 -25   3    0.46    0.36 
   0 -25   3   -0.26    0.30 
   0 -25   3    0.42    0.44 
   1 -25   3   -0.42    0.37 
   1 -25   3    0.21    0.31 
   2 -25   3    0.35    0.41 
   2 -25   3    0.81    0.34 
   3 -25   3    0.79    0.35 
   3 -25   3    0.17    0.40 
   5  24  -3    0.42    0.31 
  -5 -24   3    0.33    0.50 
  -5 -24   3    0.79    0.41 
   4  24  -3    2.58    0.38 
  -4 -24   3    2.16    0.56 
  -4 -24   3    2.16    0.41 
   3  24  -3    0.19    0.26 
  -3 -24   3    0.26    0.45 
  -3 -24   3    0.10    0.32 
   2  24  -3    0.91    0.29 
  -2 -24   3    1.35    0.38 
  -2 -24   3    1.04    0.48 
  -1 -24   3    1.27    0.34 
  -1 -24   3    0.93    0.48 
   0 -24   3    1.23    0.50 
   0 -24   3    0.52    0.32 
   1 -24   3   -0.03    0.30 
   1 -24   3    0.51    0.41 
   2 -24   3   -0.20    0.28 
   2 -24   3   -0.33    0.40 
   3 -24   3    0.16    0.35 
   3 -24   3    0.33    0.38 
   4 -24   3    1.21    0.45 
   4 -24   3    0.51    0.34 
   6  23  -3   -0.10    0.26 
  -6 -23   3   -0.25    0.34 
  -6 -23   3    0.07    0.47 
   5  23  -3   -0.10    0.26 
  -5 -23   3   -0.69    0.41 
  -5 -23   3    0.15    0.33 
   4  23  -3    0.02    0.24 
  -4 -23   3    0.21    0.33 
  -4 -23   3    0.42    0.45 
   3  23  -3    0.00    0.27 
  -3 -23   3    0.14    0.48 
  -3 -23   3    0.41    0.35 
   2  23  -3    0.40    0.25 
  -2 -23   3   -0.72    0.27 
  -2 -23   3    0.05    0.41 
  -1 -23   3    0.11    0.29 
  -1 -23   3    0.67    0.48 
   0 -23   3   -0.23    0.39 
   0 -23   3    0.08    0.29 
   1 -23   3   -0.29    0.37 
   1 -23   3   -0.34    0.27 
   2 -23   3    0.23    0.32 
   2 -23   3   -0.34    0.36 
   3 -23   3    0.40    0.39 
   3 -23   3    0.08    0.30 
   4 -23   3    0.42    0.40 
   4 -23   3   -0.01    0.33 
   5 -23   3    0.48    0.33 
   6 -23   3    0.22    0.33 
   7  22  -3    0.51    0.72 
   7  22  -3   -0.02    0.30 
  -7 -22   3   -0.55    0.43 
  -7 -22   3   -0.34    0.33 
   6  22  -3    0.53    0.28 
  -6 -22   3    0.28    0.34 
  -6 -22   3   -0.08    0.43 
   5  22  -3    0.42    0.25 
  -5 -22   3    0.44    0.44 
  -5 -22   3    0.10    0.32 
   4  22  -3    0.83    0.27 
  -4 -22   3    0.56    0.44 
  -4 -22   3    1.02    0.35 
   3  22  -3    0.08    0.24 
  -3 -22   3    0.21    0.40 
  -3 -22   3   -0.11    0.32 
   2  22  -3    5.56    0.45 
  -2 -22   3    5.91    0.67 
  -2 -22   3    5.89    0.49 
  -1 -22   3    2.37    0.39 
  -1 -22   3    2.10    0.48 
   0 -22   3    2.21    0.52 
   0 -22   3    2.50    0.37 
   1 -22   3    0.39    0.29 
   1 -22   3   -0.15    0.40 
   2 -22   3    1.01    0.32 
   2 -22   3    1.43    0.42 
   3 -22   3    0.00    0.31 
   3 -22   3    0.29    0.38 
   4 -22   3    3.22    0.51 
   4 -22   3    3.09    0.42 
   5 -22   3    5.01    0.49 
   6 -22   3    2.17    0.39 
   7 -22   3    0.85    0.39 
   8  21  -3    0.80    0.79 
   8  21  -3   -0.30    0.29 
   7  21  -3   -0.12    0.24 
   7  21  -3    0.50    0.56 
  -7 -21   3    0.23    0.38 
  -7 -21   3    0.22    0.43 
   6  21  -3   -0.12    0.27 
   6  21  -3    0.05    0.51 
  -6 -21   3   -0.37    0.34 
  -6 -21   3    0.20    0.42 
   5  21  -3    2.53    0.37 
  -5 -21   3    2.24    0.40 
  -5 -21   3    3.65    0.55 
   4  21  -3    0.06    0.25 
  -4 -21   3   -0.20    0.28 
  -4 -21   3    0.34    0.41 
   3  21  -3    6.30    0.48 
  -3 -21   3    6.34    0.66 
  -3 -21   3    7.34    0.55 
   2  21  -3    0.15    0.24 
  -2 -21   3    0.35    0.29 
  -2 -21   3    0.27    0.39 
   1  21  -3    1.97    0.33 
  -1 -21   3    1.48    0.44 
  -1 -21   3    2.27    0.36 
   0 -21   3    1.20    0.33 
   0 -21   3    0.70    0.41 
   1 -21   3    0.99    0.30 
   1 -21   3    1.06    0.41 
   2 -21   3   -0.33    0.37 
   2 -21   3    0.64    0.28 
   3 -21   3    0.45    0.29 
   3 -21   3    0.42    0.38 
  -4  21  -3    0.36    0.32 
   4 -21   3   -0.07    0.35 
   4 -21   3    0.41    0.29 
  -5  21  -3    1.35    0.38 
   5 -21   3    1.05    0.34 
  -6  21  -3    0.85    0.37 
   6 -21   3    0.36    0.33 
   7 -21   3    0.76    0.34 
   8  20  -3    0.08    0.57 
   8  20  -3   -0.11    0.25 
  -8 -20   3   -0.24    0.44 
  -8 -20   3   -0.23    0.33 
   7  20  -3    0.61    0.59 
   7  20  -3    0.59    0.27 
  -7 -20   3    0.31    0.34 
  -7 -20   3   -0.17    0.43 
   6  20  -3    0.13    0.24 
   6  20  -3    0.18    0.55 
  -6 -20   3    0.31    0.33 
  -6 -20   3    0.33    0.40 
   5  20  -3    2.70    0.35 
  -5 -20   3    3.23    0.53 
  -5 -20   3    2.70    0.40 
   4  20  -3    0.13    0.22 
  -4 -20   3    0.39    0.39 
  -4 -20   3   -0.05    0.29 
   3  20  -3    2.78    0.34 
  -3 -20   3    2.14    0.47 
  -3 -20   3    2.16    0.36 
   2  20  -3    0.34    0.26 
  -2 -20   3    0.28    0.28 
  -2 -20   3   -0.25    0.37 
   1  20  -3    0.90    0.26 
  -1 -20   3    1.23    0.33 
  -1 -20   3    1.08    0.42 
   0  20  -3    0.40    0.14 
   0 -20   3    0.31    0.39 
   0 -20   3    0.05    0.25 
  -1  20  -3   15.64    0.56 
   1 -20   3   17.12    0.78 
   1 -20   3   16.62    0.99 
  -2  20  -3    3.87    0.32 
   2 -20   3    3.83    0.52 
   2 -20   3    4.54    0.43 
  -3  20  -3    1.23    0.21 
   3 -20   3    1.07    0.38 
   3 -20   3    1.65    0.33 
  -4  20  -3    1.37    0.23 
   4 -20   3    1.43    0.33 
   4 -20   3    1.38    0.40 
  -5  20  -3    3.50    0.32 
   5 -20   3    3.25    0.41 
   5 -20   3    4.06    0.51 
  -6  20  -3   -0.03    0.21 
   6 -20   3    0.09    0.28 
  -7  20  -3    2.60    0.34 
   7 -20   3    2.26    0.42 
  -8  20  -3    1.16    0.31 
   8 -20   3    0.85    0.34 
   9  19  -3    0.13    0.27 
   9  19  -3    0.87    0.69 
  -9 -19   3   -0.13    0.44 
  -9 -19   3   -0.33    0.37 
   8  19  -3    0.11    0.60 
   8  19  -3    0.16    0.25 
  -8 -19   3   -0.66    0.40 
  -8 -19   3   -0.11    0.32 
   7  19  -3    1.62    0.60 
   7  19  -3    1.24    0.32 
  -7 -19   3    0.86    0.46 
  -7 -19   3    0.74    0.38 
   6  19  -3    0.59    0.50 
   6  19  -3    0.40    0.24 
  -6 -19   3    0.59    0.40 
  -6 -19   3    0.38    0.32 
   5  19  -3    0.12    0.23 
   5  19  -3    0.64    0.54 
  -5 -19   3    0.35    0.33 
  -5 -19   3    0.25    0.37 
   4  19  -3    0.00    0.22 
   4  19  -3   -0.01    0.17 
  -4 -19   3   -0.55    0.26 
  -4 -19   3   -0.39    0.36 
   3  19  -3    0.03    0.11 
   3  19  -3   -0.07    0.20 
  -3 -19   3    0.60    0.40 
  -3 -19   3    0.30    0.27 
   2  19  -3    0.36    0.13 
   2  19  -3    0.11    0.22 
  -2 -19   3   -0.16    0.25 
  -2 -19   3   -0.02    0.38 
   1  19  -3    7.45    0.32 
   1  19  -3    7.16    0.46 
  -1 -19   3    6.52    0.50 
  -1 -19   3    6.70    0.66 
   0  19  -3    4.07    0.26 
   0 -19   3    3.48    0.37 
   0 -19   3    3.47    0.52 
  -1  19  -3    0.49    0.16 
   1 -19   3    0.41    0.37 
   1 -19   3    0.72    0.27 
  -2  19  -3    6.42    0.37 
   2 -19   3    5.87    0.59 
   2 -19   3    6.47    0.49 
  -3  19  -3    2.43    0.24 
   3 -19   3    1.87    0.41 
   3 -19   3    2.81    0.36 
  -4  19  -3    0.62    0.20 
   4 -19   3    0.78    0.29 
   4 -19   3    0.62    0.34 
  -5  19  -3    0.30    0.21 
   5 -19   3    0.21    0.26 
   5 -19   3    0.28    0.29 
  -6  19  -3    2.26    0.30 
   6 -19   3    2.37    0.37 
  -7  19  -3   -0.16    0.23 
   7 -19   3    0.21    0.28 
  -8  19  -3   -0.21    0.23 
   8 -19   3   -0.27    0.31 
  -9  19  -3   -0.30    0.30 
   9 -19   3   -0.27    0.31 
   9  18  -3    1.39    0.69 
   9  18  -3    1.33    0.33 
  -9 -18   3    0.51    0.44 
  -9 -18   3    0.85    0.38 
   8  18  -3    1.00    0.63 
   8  18  -3    0.21    0.26 
  -8 -18   3    0.27    0.38 
  -8 -18   3    0.23    0.34 
   7  18  -3    0.74    0.59 
   7  18  -3    0.24    0.25 
  -7 -18   3    0.64    0.39 
  -7 -18   3    0.56    0.33 
   6  18  -3    0.00    0.22 
   6  18  -3    0.02    0.52 
  -6 -18   3    0.27    0.37 
  -6 -18   3    0.20    0.30 
   5  18  -3    2.76    0.33 
   5  18  -3    2.96    0.63 
  -5 -18   3    2.86    0.38 
  -5 -18   3    3.03    0.48 
   4  18  -3    0.53    0.24 
   4  18  -3    0.98    0.15 
  -4 -18   3    1.08    0.43 
  -4 -18   3    0.73    0.29 
   3  18  -3    1.35    0.26 
   3  18  -3    1.41    0.15 
  -3 -18   3    1.32    0.39 
  -3 -18   3    1.36    0.30 
   2  18  -3    0.33    0.21 
   2  18  -3    0.01    0.10 
  -2 -18   3    0.16    0.33 
  -2 -18   3    0.31    0.27 
   1  18  -3    0.92    0.13 
   1  18  -3    0.86    0.23 
  -1 -18   3    1.23    0.28 
  -1 -18   3    0.79    0.36 
   0  18  -3    0.69    0.13 
   0 -18   3    0.51    0.36 
   0 -18   3    0.72    0.26 
  -1  18  -3    0.05    0.12 
   1 -18   3    0.20    0.24 
   1 -18   3   -0.04    0.34 
  -2  18  -3    8.27    0.37 
   2 -18   3    7.70    0.64 
   2 -18   3    8.63    0.52 
  -3  18  -3    3.45    0.27 
   3 -18   3    3.44    0.39 
   3 -18   3    2.76    0.42 
  -4  18  -3    0.06    0.19 
   4 -18   3    0.59    0.27 
   4 -18   3    0.05    0.32 
  -5  18  -3    1.67    0.26 
   5 -18   3    1.66    0.38 
   5 -18   3    1.89    0.32 
  -6  18  -3   -0.10    0.20 
   6 -18   3   -0.06    0.25 
  -7  18  -3    2.52    0.32 
   7 -18   3    2.42    0.37 
  -8  18  -3    0.53    0.27 
   8 -18   3   -0.02    0.27 
  -9  18  -3    0.69    0.31 
   9 -18   3    0.71    0.36 
  10  17  -3    1.23    0.31 
  10  17  -3    0.69    0.72 
 -10 -17   3    1.43    0.47 
 -10 -17   3    0.89    0.41 
   9  17  -3   -0.15    0.24 
   9  17  -3   -0.33    0.57 
  -9 -17   3    0.33    0.33 
  -9 -17   3   -0.62    0.35 
   8  17  -3    3.08    0.71 
   8  17  -3    2.90    0.38 
  -8 -17   3    2.77    0.49 
  -8 -17   3    3.41    0.46 
   7  17  -3    5.74    0.46 
   7  17  -3    5.74    0.78 
  -7 -17   3    5.73    0.58 
  -7 -17   3    5.16    0.48 
   6  17  -3    1.46    0.58 
   6  17  -3    0.85    0.26 
  -6 -17   3    0.78    0.31 
  -6 -17   3    0.43    0.41 
   5  17  -3    6.15    0.44 
   5  17  -3    7.77    0.87 
  -5 -17   3    4.82    0.54 
  -5 -17   3    4.49    0.43 
   4  17  -3    2.28    0.30 
   4  17  -3    1.93    0.18 
   4  17  -3    2.06    0.17 
   4  17  -3    2.52    0.54 
  -4 -17   3    2.53    0.34 
  -4 -17   3    1.94    0.41 
   3  17  -3    0.37    0.21 
   3  17  -3    0.68    0.12 
  -3 -17   3    0.91    0.26 
  -3 -17   3    0.48    0.32 
   2  17  -3   10.00    0.50 
   2  17  -3    9.53    0.34 
  -2 -17   3    9.59    0.68 
  -2 -17   3    9.73    0.53 
   1  17  -3    3.82    0.21 
   1  17  -3    3.91    0.34 
  -1 -17   3    3.80    0.45 
  -1 -17   3    3.14    0.34 
   0  17  -3    2.30    0.17 
   0 -17   3    2.28    0.30 
   0 -17   3    2.22    0.40 
  -1  17  -3   18.34    0.58 
   1 -17   3   17.50    0.88 
   1 -17   3   18.64    0.74 
  -2  17  -3    0.29    0.14 
   2 -17   3    0.21    0.31 
   2 -17   3    0.41    0.23 
   2 -17   3    0.29    0.13 
  -3  17  -3    0.40    0.17 
   3 -17   3    0.44    0.30 
   3 -17   3    0.62    0.16 
   3 -17   3    0.76    0.28 
  -4  17  -3    1.04    0.20 
   4 -17   3    1.38    0.32 
   4 -17   3    1.24    0.21 
   4 -17   3    1.45    0.34 
  -5  17  -3   -0.06    0.19 
   5 -17   3    0.36    0.26 
   5 -17   3   -0.06    0.31 
  -6  17  -3   -0.43    0.20 
   6 -17   3    0.36    0.29 
  -7  17  -3   -0.20    0.22 
   7 -17   3    0.45    0.30 
  -8  17  -3   -0.21    0.23 
   8 -17   3   -0.16    0.26 
  -9  17  -3    0.24    0.27 
   9 -17   3    0.21    0.32 
 -10  17  -3   -0.24    0.32 
  10 -17   3    0.24    0.33 
  10 -17   3    0.53    0.37 
  10  16  -3    0.47    0.73 
  10  16  -3   -0.17    0.23 
 -10 -16   3    0.02    0.40 
 -10 -16   3   -0.56    0.31 
   9  16  -3    0.03    0.27 
   9  16  -3   -0.11    0.63 
  -9 -16   3   -0.61    0.36 
  -9 -16   3   -0.08    0.34 
   8  16  -3    1.04    0.63 
   8  16  -3    0.06    0.24 
  -8 -16   3    0.64    0.32 
  -8 -16   3   -0.82    0.35 
   7  16  -3    2.52    0.69 
   7  16  -3    3.10    0.37 
  -7 -16   3    2.94    0.48 
  -7 -16   3    4.20    0.46 
   6  16  -3    1.40    0.65 
   6  16  -3    0.51    0.24 
  -6 -16   3   -0.15    0.28 
  -6 -16   3    0.48    0.38 
   5  16  -3    1.28    0.47 
   5  16  -3    1.19    0.17 
   5  16  -3    1.18    0.25 
  -5 -16   3    1.57    0.31 
  -5 -16   3    1.46    0.37 
   4  16  -3    0.65    0.44 
   4  16  -3    0.41    0.12 
   4  16  -3    0.61    0.22 
  -4 -16   3    0.67    0.26 
  -4 -16   3    0.33    0.31 
   3  16  -3    0.42    0.20 
   3  16  -3    0.62    0.11 
   3  16  -3    0.45    0.11 
  -3 -16   3    0.61    0.32 
  -3 -16   3    0.45    0.24 
   2  16  -3    3.29    0.31 
   2  16  -3    3.28    0.20 
  -2 -16   3    3.64    0.33 
  -2 -16   3    3.31    0.42 
   1  16  -3    5.38    0.37 
   1  16  -3    5.08    0.23 
  -1 -16   3    5.90    0.43 
  -1 -16   3    4.65    0.47 
   0  16  -3    1.80    0.25 
   0  16  -3    2.32    0.16 
   0 -16   3    1.74    0.27 
   0 -16   3    1.78    0.35 
  -1  16  -3    5.06    0.27 
   1 -16   3    4.92    0.48 
   1 -16   3    6.22    0.44 
  -2  16  -3    0.63    0.15 
   2 -16   3    0.04    0.29 
   2 -16   3    0.80    0.24 
   2 -16   3    0.43    0.13 
  -3  16  -3    3.72    0.28 
   3 -16   3    3.31    0.34 
   3 -16   3    3.40    0.27 
   3 -16   3    4.13    0.46 
  -4  16  -3   -0.03    0.16 
   4 -16   3    0.15    0.23 
   4 -16   3    0.08    0.27 
   4 -16   3    0.12    0.16 
  -5  16  -3    4.95    0.38 
   5 -16   3    5.16    0.42 
   5 -16   3    4.64    0.45 
  -6  16  -3    0.83    0.24 
   6 -16   3    0.83    0.30 
  -7  16  -3    0.46    0.24 
   7 -16   3    0.31    0.28 
  -8  16  -3    0.77    0.26 
   8 -16   3    0.67    0.29 
  -9  16  -3    0.01    0.26 
   9 -16   3   -0.25    0.29 
 -10  16  -3    0.38    0.30 
  10 -16   3    0.25    0.33 
  10 -16   3    0.59    0.39 
  11  15  -3    0.98    0.80 
  11  15  -3    0.43    0.28 
 -11 -15   3   -0.33    0.39 
  10  15  -3   -0.02    0.64 
  10  15  -3    0.11    0.26 
 -10 -15   3   -0.01    0.33 
   9  15  -3    0.69    0.29 
   9  15  -3    0.21    0.62 
  -9 -15   3    0.16    0.37 
  -9 -15   3    0.49    0.31 
   8  15  -3    0.37    0.24 
   8  15  -3   -0.55    0.54 
  -8 -15   3   -0.25    0.32 
  -8 -15   3    0.40    0.30 
   7  15  -3    6.18    0.86 
   7  15  -3    5.82    0.45 
  -7 -15   3    6.82    0.52 
  -7 -15   3    5.90    0.54 
   6  15  -3    3.01    0.25 
   6  15  -3    3.30    0.62 
   6  15  -3    2.64    0.31 
  -6 -15   3    2.80    0.36 
  -6 -15   3    2.32    0.43 
   5  15  -3    6.22    0.32 
   5  15  -3    7.88    0.77 
   5  15  -3    6.66    0.46 
  -5 -15   3    6.55    0.48 
  -5 -15   3    6.08    0.54 
   4  15  -3    0.53    0.43 
   4  15  -3    1.15    0.23 
   4  15  -3    1.13    0.14 
  -4 -15   3    0.68    0.36 
  -4 -15   3    1.45    0.28 
   3  15  -3    0.41    0.10 
   3  15  -3    0.39    0.10 
   3  15  -3    0.45    0.19 
  -3 -15   3    0.38    0.28 
  -3 -15   3    0.41    0.22 
   2  15  -3    7.98    0.45 
   2  15  -3    8.60    0.30 
  -2 -15   3    8.11    0.45 
  -2 -15   3    8.66    0.58 
   1  15  -3   16.71    0.51 
   1  15  -3   17.22    0.65 
  -1 -15   3   17.54    0.82 
  -1 -15   3   17.62    0.67 
   0  15  -3    2.87    0.27 
   0  15  -3    3.13    0.19 
   0 -15   3    2.81    0.37 
   0 -15   3    3.20    0.30 
  -1  15  -3   -0.05    0.09 
   1 -15   3   -0.32    0.25 
   1 -15   3    0.03    0.19 
  -2  15  -3    1.14    0.15 
   2 -15   3    1.06    0.14 
   2 -15   3    1.43    0.25 
   2 -15   3    0.71    0.28 
  -3  15  -3    2.87    0.24 
   3 -15   3    2.97    0.31 
   3 -15   3    3.50    0.42 
   3 -15   3    3.06    0.26 
  -4  15  -3   -0.17    0.15 
   4 -15   3    0.01    0.23 
   4 -15   3   -0.11    0.15 
   4 -15   3   -0.40    0.25 
  -5  15  -3    0.30    0.19 
   5 -15   3   -0.11    0.22 
   5 -15   3    0.11    0.24 
  -6  15  -3    2.84    0.31 
   6 -15   3    2.76    0.37 
  -7  15  -3   -0.23    0.23 
   7 -15   3    0.35    0.25 
  -8  15  -3    0.34    0.25 
   8 -15   3    0.39    0.29 
  -9  15  -3    0.20    0.26 
   9 -15   3    0.05    0.27 
 -10  15  -3    0.48    0.29 
  10 -15   3    0.38    0.37 
  10 -15   3    0.04    0.28 
  11  14  -3    0.33    0.67 
  11  14  -3   -0.04    0.26 
 -11 -14   3   -0.20    0.35 
  10  14  -3    2.28    0.76 
  10  14  -3    1.58    0.32 
 -10 -14   3    1.89    0.44 
   9  14  -3    0.92    0.62 
   9  14  -3    0.51    0.25 
  -9 -14   3    0.35    0.36 
   8  14  -3    0.88    0.26 
   8  14  -3    1.36    0.66 
  -8 -14   3    0.34    0.32 
  -8 -14   3    0.51    0.31 
   7  14  -3    2.40    0.32 
   7  14  -3    3.86    0.70 
  -7 -14   3    2.40    0.40 
  -7 -14   3    2.81    0.36 
   6  14  -3    3.50    0.29 
   6  14  -3    3.96    0.35 
   6  14  -3    4.33    0.62 
  -6 -14   3    3.91    0.45 
  -6 -14   3    4.06    0.39 
   5  14  -3   10.39    0.87 
   5  14  -3   11.86    0.43 
   5  14  -3   10.51    0.52 
  -5 -14   3   12.83    0.70 
  -5 -14   3   11.40    0.58 
   4  14  -3    0.03    0.10 
   4  14  -3    0.25    0.17 
   4  14  -3   -0.02    0.35 
  -4 -14   3    0.11    0.21 
  -4 -14   3    0.20    0.25 
   3  14  -3    6.54    0.62 
   3  14  -3    6.05    0.38 
   3  14  -3    6.95    0.26 
  -3 -14   3    7.16    0.51 
  -3 -14   3    6.05    0.43 
   2  14  -3    1.00    0.10 
   2  14  -3    1.00    0.19 
  -2 -14   3    1.09    0.20 
  -2 -14   3    1.15    0.28 
  -2 -14   3    1.04    0.23 
   1  14  -3    7.02    0.38 
   1  14  -3    7.16    0.26 
  -1 -14   3    6.91    0.40 
  -1 -14   3    7.25    0.40 
  -1 -14   3    7.66    0.51 
   0  14  -3    6.12    0.36 
   0  14  -3    6.43    0.25 
   0 -14   3    6.81    0.50 
   0 -14   3    6.54    0.39 
   0 -14   3    6.68    0.36 
  -1  14  -3   21.03    0.62 
   1 -14   3   19.83    0.71 
   1 -14   3   20.51    0.74 
   1 -14   3   21.70    0.87 
  -2  14  -3   11.36    0.42 
   2 -14   3   11.55    0.49 
   2 -14   3   11.86    0.53 
   2 -14   3   12.41    0.64 
   2 -14   3   11.79    0.42 
  -3  14  -3   20.49    0.68 
   3 -14   3   21.57    0.79 
   3 -14   3   22.00    0.82 
   3 -14   3   20.76    0.67 
   3 -14   3   21.87    0.90 
  -4  14  -3    9.09    0.42 
   4 -14   3    9.33    0.52 
   4 -14   3    8.80    0.40 
   4 -14   3    9.58    0.59 
  -5  14  -3   14.38    0.58 
   5 -14   3   14.22    0.70 
   5 -14   3   14.08    0.62 
  -6  14  -3    1.88    0.27 
   6 -14   3    1.21    0.27 
  -7  14  -3    2.46    0.33 
   7 -14   3    2.73    0.34 
  -8  14  -3    5.92    0.47 
   8 -14   3    5.06    0.44 
  -9  14  -3    1.20    0.32 
   9 -14   3    1.00    0.32 
 -10  14  -3    1.73    0.34 
  10 -14   3    1.46    0.37 
  10 -14   3    1.82    0.43 
 -11  14  -3    3.11    0.43 
  11 -14   3    2.13    0.38 
  11 -14   3    2.75    0.50 
  11  13  -3    0.18    0.64 
  11  13  -3   -0.05    0.25 
 -11 -13   3    0.04    0.34 
  10  13  -3    1.13    0.29 
  10  13  -3    1.65    0.69 
 -10 -13   3    1.24    0.39 
   9  13  -3    2.41    0.67 
   9  13  -3    1.36    0.29 
  -9 -13   3    1.65    0.38 
   8  13  -3   -0.13    0.22 
   8  13  -3    0.09    0.61 
  -8 -13   3   -0.12    0.33 
   7  13  -3    6.83    0.78 
   7  13  -3    6.36    0.44 
   7  13  -3    6.51    0.44 
  -7 -13   3    7.31    0.62 
   6  13  -3    1.85    0.27 
   6  13  -3    1.96    0.56 
   6  13  -3    1.60    0.20 
  -6 -13   3    1.51    0.29 
  -6 -13   3    1.92    0.34 
   5  13  -3    0.00    0.17 
   5  13  -3    0.21    0.12 
   5  13  -3    0.75    0.41 
  -5 -13   3    0.08    0.24 
  -5 -13   3    0.32    0.22 
   4  13  -3   17.10    0.64 
   4  13  -3   16.54    0.90 
   4  13  -3   17.44    0.54 
  -4 -13   3   17.79    0.67 
  -4 -13   3   16.50    0.74 
   3  13  -3    4.92    0.34 
   3  13  -3    5.44    0.60 
   3  13  -3    4.52    0.21 
  -3 -13   3    4.62    0.35 
  -3 -13   3    4.60    0.32 
  -3 -13   3    5.03    0.41 
   2  13  -3   24.07    0.67 
   2  13  -3   24.49    0.80 
  -2 -13   3   23.46    0.79 
  -2 -13   3   23.90    0.90 
  -2 -13   3   24.37    0.81 
   1  13  -3    8.20    0.28 
   1  13  -3    9.35    0.41 
  -1 -13   3    9.07    0.52 
  -1 -13   3    9.48    0.45 
  -1 -13   3    8.62    0.40 
   0  13  -3    5.10    0.31 
   0  13  -3    5.01    0.21 
   0 -13   3    4.81    0.42 
   0 -13   3    5.38    0.36 
   0 -13   3    5.01    0.31 
  -1  13  -3   16.79    0.51 
   1 -13   3   17.37    0.73 
   1 -13   3   16.28    0.62 
   1 -13   3   16.22    0.60 
   1 -13   3   16.20    0.50 
  -2  13  -3    0.00    0.10 
   2 -13   3    0.24    0.11 
   2 -13   3    0.02    0.17 
   2 -13   3    0.06    0.21 
   2 -13   3    0.19    0.15 
  -3  13  -3    9.64    0.39 
   3 -13   3    9.52    0.43 
   3 -13   3    9.19    0.46 
   3 -13   3    9.12    0.38 
   3 -13   3   10.04    0.59 
  -4  13  -3    1.14    0.18 
   4 -13   3    1.06    0.24 
   4 -13   3    0.90    0.24 
   4 -13   3    0.74    0.16 
   4 -13   3    1.13    0.21 
  -5  13  -3    2.89    0.28 
   5 -13   3    3.43    0.35 
   5 -13   3    3.09    0.31 
   5 -13   3    2.91    0.26 
  -6  13  -3    0.19    0.19 
   6 -13   3    0.20    0.21 
  -7  13  -3    0.05    0.21 
   7 -13   3    0.26    0.23 
  -8  13  -3    4.28    0.40 
   8 -13   3    4.10    0.42 
  -9  13  -3    0.18    0.24 
   9 -13   3    0.67    0.28 
   9 -13   3    0.66    0.34 
 -10  13  -3    0.21    0.29 
  10 -13   3   -0.01    0.27 
  10 -13   3    0.16    0.33 
 -11  13  -3    0.74    0.30 
  11 -13   3    0.61    0.37 
  11 -13   3    0.30    0.32 
  12  12  -3    1.53    0.75 
  12  12  -3   -0.02    0.26 
  11  12  -3    0.34    0.27 
  11  12  -3    0.69    0.67 
 -11 -12   3    0.36    0.35 
  10  12  -3    0.85    0.62 
  10  12  -3    0.50    0.26 
 -10 -12   3    0.31    0.31 
   9  12  -3    1.69    0.66 
   9  12  -3    1.83    0.30 
  -9 -12   3    1.56    0.34 
   8  12  -3    1.20    0.59 
   8  12  -3    0.29    0.23 
  -8 -12   3    0.22    0.32 
   7  12  -3   20.64    1.23 
   7  12  -3   21.77    0.80 
   7  12  -3   22.60    0.82 
  -7 -12   3   21.28    0.91 
   6  12  -3   -0.28    0.16 
   6  12  -3    1.39    0.56 
   6  12  -3    0.10    0.14 
  -6 -12   3    0.06    0.27 
   5  12  -3    0.62    0.13 
   5  12  -3    0.86    0.36 
   5  12  -3    0.52    0.17 
  -5 -12   3    0.57    0.24 
  -5 -12   3    0.29    0.20 
   4  12  -3    2.21    0.24 
   4  12  -3    2.49    0.42 
   4  12  -3    2.86    0.19 
  -4 -12   3    2.43    0.31 
  -4 -12   3    2.94    0.29 
  -4 -12   3    2.60    0.25 
   3  12  -3   15.82    0.59 
   3  12  -3   16.81    0.86 
   3  12  -3   16.05    0.49 
  -3 -12   3   15.97    0.59 
  -3 -12   3   16.61    0.71 
  -3 -12   3   15.56    0.60 
   2  12  -3    0.09    0.13 
   2  12  -3    0.09    0.07 
  -2 -12   3    0.03    0.14 
  -2 -12   3   -0.06    0.15 
  -2 -12   3    0.08    0.19 
   1  12  -3    0.18    0.06 
   1  12  -3    0.32    0.14 
  -1 -12   3    0.47    0.18 
  -1 -12   3   -0.02    0.13 
  -1 -12   3    0.20    0.20 
   0  12  -3    0.23    0.14 
   0  12  -3    0.24    0.07 
   0 -12   3    0.10    0.14 
   0 -12   3    0.05    0.22 
   0 -12   3    0.16    0.15 
  -1  12  -3    0.44    0.17 
  -1  12  -3    0.63    0.10 
   1 -12   3    0.72    0.18 
   1 -12   3    0.61    0.09 
   1 -12   3    0.55    0.15 
   1 -12   3    0.53    0.22 
  -2  12  -3    0.53    0.11 
  -2  12  -3    0.66    0.18 
   2 -12   3    0.69    0.24 
   2 -12   3    0.63    0.19 
   2 -12   3    0.38    0.11 
   2 -12   3    0.46    0.15 
  -3  12  -3   18.28    0.70 
  -3  12  -3   19.21    0.61 
   3 -12   3   18.91    0.68 
   3 -12   3   19.19    0.66 
   3 -12   3   19.18    0.78 
   3 -12   3   18.72    0.60 
  -4  12  -3   -0.11    0.13 
  -4  12  -3   -0.11    0.16 
   4 -12   3    0.09    0.21 
   4 -12   3    0.08    0.18 
   4 -12   3   -0.20    0.12 
  -5  12  -3    1.46    0.20 
  -5  12  -3    1.68    0.24 
   5 -12   3    1.63    0.26 
   5 -12   3    1.54    0.21 
   5 -12   3    1.05    0.22 
  -6  12  -3    1.02    0.23 
  -6  12  -3    1.11    0.22 
   6 -12   3    1.11    0.24 
  -7  12  -3   -0.07    0.18 
  -7  12  -3    0.10    0.21 
   7 -12   3   -0.42    0.22 
  -8  12  -3    2.59    0.35 
  -8  12  -3    2.68    0.35 
   8 -12   3    2.45    0.36 
  -9  12  -3    0.16    0.25 
   9 -12   3    0.28    0.25 
   9 -12   3    0.26    0.32 
 -10  12  -3    0.42    0.29 
  10 -12   3    0.72    0.29 
  10 -12   3    0.17    0.33 
  11 -12   3    0.96    0.41 
  11 -12   3    0.79    0.32 
  12  11  -3    1.23    0.69 
  12  11  -3    0.92    0.31 
 -12 -11   3   -0.42    0.37 
  11  11  -3    3.80    0.43 
  11  11  -3    4.94    0.83 
 -11 -11   3    4.24    0.46 
  10  11  -3    1.48    0.30 
  10  11  -3    1.21    0.60 
 -10 -11   3    0.76    0.31 
   9  11  -3    5.28    0.77 
   9  11  -3    4.41    0.41 
  -9 -11   3    3.99    0.42 
   8  11  -3    1.86    0.28 
   8  11  -3    2.22    0.57 
  -8 -11   3    1.92    0.34 
   7  11  -3    0.20    0.46 
   7  11  -3   -0.02    0.15 
   7  11  -3    0.06    0.19 
  -7 -11   3    0.25    0.25 
   6  11  -3    1.05    0.21 
   6  11  -3    1.03    0.38 
   6  11  -3    0.67    0.15 
  -6 -11   3    0.59    0.26 
   5  11  -3    1.60    0.16 
   5  11  -3    1.18    0.20 
   5  11  -3    1.60    0.40 
  -5 -11   3    0.96    0.22 
  -5 -11   3    1.42    0.27 
   4  11  -3    5.90    0.60 
   4  11  -3    5.49    0.25 
   4  11  -3    5.78    0.33 
  -4 -11   3    5.70    0.35 
  -4 -11   3    5.54    0.34 
  -4 -11   3    5.65    0.41 
   3  11  -3    3.66    0.18 
   3  11  -3    3.52    0.27 
   3  11  -3    3.74    0.45 
  -3 -11   3    4.12    0.28 
  -3 -11   3    3.60    0.32 
  -3 -11   3    3.56    0.29 
   2  11  -3    1.59    0.12 
   2  11  -3    1.07    0.20 
   2  11  -3    1.50    0.18 
  -2 -11   3    1.06    0.32 
  -2 -11   3    1.62    0.20 
  -2 -11   3    1.32    0.20 
  -2 -11   3    1.15    0.24 
   1  11  -3    8.94    0.39 
   1  11  -3    8.97    0.27 
   1  11  -3    9.52    0.46 
   1  11  -3    9.01    0.40 
  -1 -11   3    9.17    0.49 
  -1 -11   3    8.25    0.60 
  -1 -11   3    9.26    0.39 
  -1 -11   3    9.29    0.42 
   0  11  -3    0.10    0.13 
   0  11  -3    0.29    0.07 
   0  11  -3    0.12    0.17 
   0  11  -3    0.08    0.14 
   0 -11   3    0.10    0.13 
   0 -11   3    0.14    0.24 
   0 -11   3    0.19    0.20 
   0 -11   3    0.23    0.15 
  -1  11  -3    0.79    0.17 
  -1  11  -3    0.58    0.17 
  -1  11  -3    0.40    0.09 
   1 -11   3    0.49    0.09 
   1 -11   3    0.43    0.24 
   1 -11   3    0.59    0.16 
   1 -11   3    0.52    0.17 
   1 -11   3    0.51    0.26 
  -2  11  -3    2.53    0.25 
  -2  11  -3    2.13    0.23 
  -2  11  -3    2.53    0.19 
   2 -11   3    2.18    0.22 
   2 -11   3    2.33    0.18 
   2 -11   3    2.09    0.29 
   2 -11   3    2.32    0.23 
  -3  11  -3   -0.01    0.11 
  -3  11  -3   -0.10    0.13 
   3 -11   3    0.07    0.13 
   3 -11   3   -0.20    0.17 
   3 -11   3   -0.17    0.10 
   3 -11   3   -0.14    0.15 
  -4  11  -3    0.32    0.17 
  -4  11  -3    0.34    0.14 
   4 -11   3    0.04    0.18 
   4 -11   3    0.28    0.19 
   4 -11   3    0.46    0.14 
  -5  11  -3    0.96    0.19 
  -5  11  -3    0.65    0.18 
   5 -11   3    0.70    0.17 
   5 -11   3    0.81    0.20 
   5 -11   3    0.92    0.21 
  -6  11  -3    6.13    0.41 
  -6  11  -3    5.92    0.37 
   6 -11   3    5.30    0.39 
  -7  11  -3   -0.01    0.17 
  -7  11  -3   -0.12    0.20 
   7 -11   3   -0.14    0.23 
  -8  11  -3    0.59    0.23 
  -8  11  -3    0.61    0.21 
   8 -11   3    0.46    0.27 
  -9  11  -3   -0.18    0.26 
   9 -11   3    0.13    0.31 
   9 -11   3    0.49    0.26 
 -10  11  -3    0.09    0.26 
  10 -11   3    0.27    0.28 
  10 -11   3    0.11    0.31 
  11 -11   3    0.26    0.27 
  11 -11   3    0.48    0.36 
  12 -11   3    0.42    0.39 
  12 -11   3   -0.10    0.30 
  12  10  -3    0.30    0.27 
  12  10  -3    0.03    0.63 
 -12 -10   3    0.25    0.32 
  11  10  -3    1.69    0.34 
  11  10  -3    2.25    0.67 
 -11 -10   3    1.79    0.36 
  10  10  -3   13.17    0.67 
  10  10  -3   15.88    1.18 
 -10 -10   3   14.99    0.74 
   9  10  -3    6.75    0.88 
   9  10  -3    4.18    0.38 
  -9 -10   3    3.91    0.43 
   8  10  -3    0.09    0.21 
   8  10  -3    0.72    0.46 
  -8 -10   3    0.20    0.26 
   7  10  -3    3.18    0.63 
   7  10  -3    1.45    0.22 
   7  10  -3    1.39    0.24 
  -7 -10   3    1.62    0.32 
   6  10  -3    1.10    0.20 
   6  10  -3    1.31    0.39 
   6  10  -3    1.12    0.17 
  -6 -10   3    0.92    0.24 
   5  10  -3    5.33    0.56 
   5  10  -3    5.20    0.32 
   5  10  -3    4.78    0.26 
  -5 -10   3    5.09    0.39 
  -5 -10   3    4.67    0.32 
   4  10  -3   39.71    1.23 
   4  10  -3   35.96    1.01 
   4  10  -3   34.58    1.07 
   4  10  -3   35.39    1.34 
  -4 -10   3   35.59    1.08 
  -4 -10   3   36.56    1.09 
  -4 -10   3   35.04    1.14 
   3  10  -3   37.81    1.19 
   3  10  -3   39.14    1.06 
   3  10  -3   40.35    1.38 
   3  10  -3   39.83    1.15 
  -3 -10   3   38.53    1.40 
  -3 -10   3   39.43    1.15 
  -3 -10   3   38.33    1.22 
  -3 -10   3   39.62    1.16 
   2  10  -3    2.98    0.14 
   2  10  -3    3.22    0.24 
   2  10  -3    2.86    0.27 
  -2 -10   3    2.38    0.35 
  -2 -10   3    3.35    0.24 
  -2 -10   3    2.85    0.23 
  -2 -10   3    2.53    0.27 
   1  10  -3   26.97    0.81 
   1  10  -3   27.36    0.88 
   1  10  -3   26.93    0.80 
   1  10  -3   22.98    0.69 
  -1 -10   3   25.90    0.81 
  -1 -10   3   27.40    1.05 
  -1 -10   3   27.71    0.90 
  -1 -10   3   26.26    0.80 
   0  10  -3    0.16    0.06 
   0  10  -3   -0.12    0.11 
   0  10  -3    0.07    0.12 
   0  10  -3    0.03    0.14 
   0 -10   3    0.05    0.13 
   0 -10   3    0.21    0.22 
   0 -10   3    0.30    0.21 
   0 -10   3    0.22    0.14 
  -1  10  -3   99.69    2.70 
  -1  10  -3  100.75    2.57 
  -1  10  -3   99.54    2.65 
   1 -10   3   97.57    2.73 
   1 -10   3   99.29    2.65 
   1 -10   3   97.24    2.57 
   1 -10   3  100.19    2.66 
  -2  10  -3   26.33    0.82 
  -2  10  -3   27.11    0.88 
  -2  10  -3   27.45    0.77 
   2 -10   3   26.02    0.76 
   2 -10   3   26.03    0.83 
   2 -10   3   26.98    0.92 
   2 -10   3   27.44    0.82 
  -3  10  -3   60.50    1.67 
  -3  10  -3   60.75    1.70 
  -3  10  -3   58.64    1.62 
   3 -10   3   57.60    1.61 
   3 -10   3   60.12    1.66 
   3 -10   3   59.36    1.67 
   3 -10   3   59.59    1.75 
  -4  10  -3   31.61    0.96 
  -4  10  -3   32.92    1.02 
   4 -10   3   32.25    1.01 
   4 -10   3   32.00    0.96 
   4 -10   3   33.22    1.06 
  -5  10  -3   19.96    0.71 
  -5  10  -3   19.39    0.68 
   5 -10   3   19.18    0.67 
   5 -10   3   22.25    0.75 
   5 -10   3   19.06    0.70 
  -6  10  -3   15.14    0.59 
  -6  10  -3   13.54    0.57 
   6 -10   3   14.23    0.58 
  -7  10  -3    4.58    0.37 
  -7  10  -3    4.61    0.35 
   7 -10   3    4.24    0.35 
  -8  10  -3    3.18    0.29 
  -8  10  -3    3.11    0.34 
   8 -10   3    3.37    0.34 
   8 -10   3    2.75    0.43 
  -9  10  -3    8.93    0.59 
   9 -10   3    9.72    0.72 
   9 -10   3    9.74    0.56 
 -10  10  -3    4.32    0.43 
  10 -10   3    4.67    0.54 
  10 -10   3    4.45    0.42 
  11 -10   3    0.43    0.28 
  11 -10   3    0.36    0.36 
  12 -10   3    5.08    0.62 
  12 -10   3    4.80    0.48 
  12   9  -3    0.70    0.31 
  12   9  -3    0.97    0.64 
 -12  -9   3    0.13    0.30 
  11   9  -3    0.38    0.55 
  11   9  -3    0.53    0.29 
 -11  -9   3    0.77    0.30 
  10   9  -3    0.20    0.51 
  10   9  -3    0.22    0.24 
 -10  -9   3    0.29    0.28 
   9   9  -3    0.83    0.25 
   9   9  -3    1.14    0.52 
  -9  -9   3    0.57    0.27 
   8   9  -3    6.38    0.42 
   8   9  -3    5.87    0.68 
  -8  -9   3    7.25    0.51 
   7   9  -3   12.08    0.86 
   7   9  -3   11.84    0.53 
   7   9  -3   12.58    0.50 
  -7  -9   3   11.73    0.57 
   6   9  -3   13.36    0.49 
   6   9  -3   12.79    0.81 
   6   9  -3   13.72    0.54 
  -6  -9   3   13.34    0.59 
   5   9  -3    5.45    0.54 
   5   9  -3    5.02    0.32 
   5   9  -3    5.50    0.37 
   5   9  -3    5.34    0.28 
  -5  -9   3    5.59    0.33 
  -5  -9   3    5.60    0.39 
   4   9  -3    0.14    0.27 
   4   9  -3    0.36    0.10 
   4   9  -3    0.24    0.14 
   4   9  -3    0.38    0.16 
  -4  -9   3    0.14    0.25 
  -4  -9   3    0.10    0.20 
  -4  -9   3    0.45    0.16 
   3   9  -3    3.10    0.17 
   3   9  -3    3.59    0.26 
   3   9  -3    2.70    0.35 
   3   9  -3    2.76    0.25 
  -3  -9   3    2.94    0.27 
  -3  -9   3    3.52    0.25 
  -3  -9   3    2.56    0.36 
  -3  -9   3    2.93    0.23 
   2   9  -3   18.75    0.66 
   2   9  -3   18.39    0.50 
   2   9  -3   17.46    0.59 
  -2  -9   3   18.32    0.61 
  -2  -9   3   18.73    0.60 
  -2  -9   3   17.49    0.68 
  -2  -9   3   16.75    0.81 
   1   9  -3    1.29    0.22 
   1   9  -3    1.49    0.16 
   1   9  -3    1.38    0.16 
  -1  -9   3    1.18    0.16 
  -1  -9   3    0.94    0.28 
  -1  -9   3    1.31    0.21 
  -1  -9   3    1.24    0.17 
   0   9  -3    6.22    0.35 
   0   9  -3    5.59    0.27 
   0   9  -3    5.44    0.27 
   0   9  -3    5.31    0.18 
   0  -9   3    6.04    0.36 
   0  -9   3    5.21    0.28 
   0  -9   3    5.66    0.29 
   0  -9   3    5.08    0.41 
  -1   9  -3   40.95    1.08 
  -1   9  -3   40.76    1.16 
  -1   9  -3   40.60    1.21 
   1  -9   3   42.01    1.24 
   1  -9   3   39.40    1.08 
   1  -9   3   40.21    1.15 
   1  -9   3   40.47    1.16 
  -2   9  -3    1.69    0.17 
  -2   9  -3    1.50    0.19 
  -2   9  -3    1.22    0.13 
   2  -9   3    1.48    0.25 
   2  -9   3    1.57    0.14 
   2  -9   3    1.33    0.16 
   2  -9   3    1.06    0.17 
  -3   9  -3   11.51    0.45 
  -3   9  -3   10.92    0.46 
  -3   9  -3   11.46    0.41 
   3  -9   3   10.98    0.40 
   3  -9   3   10.93    0.50 
   3  -9   3   11.56    0.45 
  -4   9  -3   -0.10    0.12 
  -4   9  -3    0.06    0.14 
   4  -9   3    0.17    0.13 
   4  -9   3    0.19    0.16 
   4  -9   3    0.19    0.15 
  -5   9  -3    0.61    0.17 
  -5   9  -3    0.55    0.16 
   5  -9   3    0.54    0.19 
   5  -9   3    0.74    0.17 
   5  -9   3    0.84    0.17 
  -6   9  -3    0.84    0.19 
  -6   9  -3    0.90    0.17 
   6  -9   3    0.87    0.21 
  -7   9  -3    1.37    0.25 
  -7   9  -3    1.10    0.20 
   7  -9   3    1.31    0.25 
  -8   9  -3    0.49    0.24 
  -8   9  -3    0.75    0.18 
   8  -9   3    0.53    0.31 
   8  -9   3    0.65    0.24 
  -9   9  -3    2.53    0.38 
   9  -9   3    2.74    0.34 
   9  -9   3    2.74    0.44 
  10  -9   3    0.75    0.36 
  10  -9   3    0.94    0.28 
  11  -9   3   -0.13    0.33 
  11  -9   3   -0.14    0.24 
  12  -9   3    2.39    0.50 
  12  -9   3    2.40    0.38 
  13   8  -3    3.91    0.85 
  12   8  -3    1.20    0.63 
  12   8  -3   -0.08    0.25 
 -12  -8   3   -0.42    0.27 
  11   8  -3    0.07    0.27 
  11   8  -3    0.60    0.54 
 -11  -8   3    0.17    0.27 
  10   8  -3    0.63    0.26
[truncated: 926,700 more chars]
