# Supplementary material for: Manganese(II) Complexes with Non-Steroidal Anti-Inflammatory Drugs: Structure and Biological Activity
Source: Int J Mol Sci. 2024 Dec 16;25(24):13457. doi: 10.3390/ijms252413457 (PMC11676910; doi:10.3390/ijms252413457)
Supplement: Supplementary file 1 [file ijms-25-13457-s001.zip › Supplementary File S1/Cif of complex 9.cif]

data_global 
_audit_creation_date        "2020-12-28"
_audit_creation_method CRYSTALS_ver_14.61_build_6236 

_oxford_structure_analysis_title  'ps_fd2524_0m in P-1'
_chemical_name_systematic         ?
_chemical_melting_point           ?

#looking for refcif 
 
 
# Check this file using the IUCr facility at: 
# http://checkcif.iucr.org/ 
 
# The content below is held in the file 'script/refcif.dat'. This is a text 
# file which you may edit to reflect local conditions. 
# Items which need looking at are represented by a '?'. 
# Items for which there are choices are prefixed with 'choose from'. 
 
_publ_contact_letter 
; 
 Please consider this CIF submission for 
 publication as a Short Format Paper in Acta 
 Crystallographica E. 
; 
_publ_contact_author_name         'Anthony Other' 
_publ_contact_author_address 
; 
 Chemical Crystallography Laboratory, 
 Department of Chemistry, 
 University of Nowhere, 
 Nowhere, NO1 4T, UK. 
; 
 
_publ_contact_author_phone        '+44 1865 000000' 
_publ_contact_author_fax          '+44 1865 000000' 
_publ_contact_author_email        'a.n.other@chem.no.ac.uk' 
_publ_requested_journal           'Section E' 
_publ_requested_category          EO # choose from: FI FM FO CI CM CO AD 
_publ_requested_coeditor_name     'Prof William Clegg' 
 
_publ_section_title 
# Title of paper - generally just the systematic or trivial name 
; ? 
; 
 
# The loop structure below should contain the names and addresses of all 
# authors, in the required order of publication. Repeat as necessary. 
loop_ 
 _publ_author_name 
 _publ_author_address 
 _publ_author_footnote 
 'Other, Anthony N.' # Author 1 
; 
 ? # Address for author 1 
; 
; 
 ? # Footnote for author 1 
; 
 'Else, S. O.' # Author 2 
; 
 ? # Address 2 
; 
; 
 ? # Footnote 2 
; 
 
 
_publ_section_abstract 
# Text of the abstract 
# (a) The Abstract must be self-contained and comprehensible 
# without the rest of the paper. This means no references 
# to atom names or to compound numbers; compounds must be 
# identified as the title compound, or by name or by some other 
# means such as derivatives of each other (e.g. "the 
# corresponding ketone"). 
# (b) The chemical formula of "the title compound" must be given. 
# (c) Any crystallographic molecular symmetry should be 
# mentioned, and also the presence of more than one molecule 
# in the asymmetric unit (i.e. anything other than Z'=1). 
; 
? 
; 
 
_publ_section_related_literature  # Not in version 2.3.1 
############################################################### 
# Essential references (e.g. to the origin of the material studied, related 
# structural studies, and to information supporting the reported structure) 
# should be cited in this section, with appropriate very brief explanatory 
# text, for example `The synthesis of the complex is described by Jones 
# (2001). The anhydrous complex has essentially the same coordination 
# geometry (Smith, 2003).' In addition, all references included in the 
# supplementary materials, but not elsewhere in the published article, 
# should be given here. The simple text `For related literature, see:...' 
# may be used, but further details should be provided in the Comment 
# section, which forms part of the supplementary material. 
############################################################### 
; 
? 
; 
 
_publ_section_comment 
# Text of the paper 
# Note that atoms are referenced as N2, not N(2) or N~2~ 
# If text containing () occur within (), the outer ones should be [] 
# Figures should be referenced as Fig. 
; 
? 
; 
_publ_section_acknowledgements    # Acknowledgments 
; 
? 
; 
_publ_section_figure_captions 
# Captions to figures - Start each caption on a new line after a blank line 
; 
Fig. 1. 
The title compound with displacement ellipsoids drawn at the 50% 
probability level. H atoms are shown as spheres of 
arbitary radius. 
 
; 
 
 
_publ_section_exptl_refinement 
# Some potentially useful phrases are donated by Bill Clegg: 
; 
In the absence of significant anomalous scattering, Friedel pairs were 
merged. 
 
The absolute configuration was arbitrarily assigned. 
 
The relatively large ratio of minimum to maximum corrections applied 
in the multiscan process (1:nnn) reflect changes in the illuminated 
volume of the crystal. 
 
Changes in illuminated volume were kept to a minimum, and were 
taken into account (G\"orbitz, 1999) by the multi-scan inter-frame 
scaling (DENZO/SCALEPACK, Otwinowski & Minor, 1997). 
 
 
G\"orbitz, C. H. (1999). Acta Cryst. B55, 1090-1098. 
 
 
 
 
The H atoms were all located in a difference map, but those 
attached to carbon atoms were repositioned geometrically. 
The H atoms were initially refined with soft restraints on the 
bond lengths and angles to regularise their geometry 
(C---H in the range 0.93--0.98, 
N---H in the range 0.86--0.89 
N---H to 0.86 
O---H = 0.82 
\%A) 
and 
U~iso~(H) (in the range 1.2-1.5 times U~eq~ of the parent atom), 
after which the positions were refined with riding constraints 
(Cooper et al, 2010). 
 
Cooper, R. I., Thompson, A. L. & Watkin, D. J. (2010). J. Appl. Cryst. 
43, 1100-1107. 
 
; 
 
_publ_section_exptl_prep 
# Brief details or a reference. Include solvent if known 
; 
? 
; 
 
# Hand-made tables can be put in the cif. The number of columns 
# is set in the loop header. 
# The contants of each column can either be a piece of text 
# without any spaces (eg a number) or other text enclosed in " " 
# Remove the leading # in the following example 
 
#_geom_extra_table_head_A 
#; 
#Table 2. 
#Molecular parameters deviating most from MOGUL averages 
#; 
# 
#loop_ 
#_geom_extra_tableA_col_1 
#_geom_extra_tableA_col_2 
#_geom_extra_tableA_col_3 
#_geom_extra_tableA_col_4 
# 
#Parameter "Observed Value" "MOGUL Value" "MOGUL e.s.d" 
#N5-C6-C4 129 124 "7 (\%)" 
#C3-O10-C2 105 109 "2 (\%)" 
#C6-O7 1.25 1.22 ".02 (\%A)" 
# 
 
data_I 
 
_exptl_special_details 
; 
 The crystal was 
placed in the cold stream of an Oxford 
Cryosystems open-flow nitrogen cryostat (Cosier & 
Glazer, 1986) with a nominal stability of 0.1K. 
 
Cosier, J. & Glazer, A.M., 1986. J. Appl. Cryst. 105-107. 
; 
_refine_special_details 
; 
? 
; 
#--------------------------------------------------------------- 
# _oxford_ data items, April 2010: 
# There is some uncertainty about the correct way of forming local data 
# names, e.g. 
 
# _atom_site_special_shape_oxford 
# or 
# _oxford_atom_site_special_shape 
 
# see: 
# http://www.iucr.org/resources/cif/spec/version1.1/semantics#namespace 
 
# A reserved prefix, e.g. foo, must be used in the following way 
# " If the data file contains items defined in a DDL1 dictionary, the 
# local data names assigned under the reserved prefix must contain it as 
# their first component, e.g. _foo_atom_site_my_item. " 
 
# However, this seems to say the opposite: 
# http://www.iucr.org/__data/iucr/cif/standard/cifstd8.html 
 
# According to advice from the IUCr, CRYSTALS is correct 
#--------------------------------------------------------------- 
# End of 'script/refcif.dat' 
#end of refcif 
_cell_length_a                    11.8346(6)
_cell_length_b                    13.2879(6)
_cell_length_c                    13.3701(6)
_cell_angle_alpha                 112.102(2)
_cell_angle_beta                  94.981(2)
_cell_angle_gamma                 114.137(2)
_cell_volume                      1704.17(15)
 
_symmetry_cell_setting            'triclinic' 
_symmetry_space_group_name_H-M    'P -1 ' 
_symmetry_space_group_name_Hall   ? 
loop_
 _symmetry_equiv_pos_as_xyz
 'x,y,z'
 '-x,-y,-z'

loop_
_atom_type_symbol
_atom_type_scat_dispersion_real
_atom_type_scat_dispersion_imag
_atom_type_scat_Cromer_Mann_a1
_atom_type_scat_Cromer_Mann_b1
_atom_type_scat_Cromer_Mann_a2
_atom_type_scat_Cromer_Mann_b2
_atom_type_scat_Cromer_Mann_a3
_atom_type_scat_Cromer_Mann_b3
_atom_type_scat_Cromer_Mann_a4
_atom_type_scat_Cromer_Mann_b4
_atom_type_scat_Cromer_Mann_c
_atom_type_scat_source  
 C       0.0033   0.0016   2.3100  20.8439   1.0200  10.2075   1.5886   0.5687
   0.8650  51.6512   0.2156 'International Tables Vol C 4.2.6.8 and 6.1.1.4'
 H       0.0000   0.0000   0.4930  10.5109   0.3229  26.1257   0.1402   3.1424
   0.0408  57.7998   0.0030 'International Tables Vol C 4.2.6.8 and 6.1.1.4'
 N       0.0061   0.0033  12.2126   0.0057   3.1322   9.8933   2.0125  28.9975
   1.1663   0.5826 -11.5290 'International Tables Vol C 4.2.6.8 and 6.1.1.4'
 O       0.0106   0.0060   3.0485  13.2771   2.2868   5.7011   1.5463   0.3239
   0.8670  32.9089   0.2508 'International Tables Vol C 4.2.6.8 and 6.1.1.4'
 Mn      0.3368   0.7283  11.2819   5.3409   7.3573   0.3432   3.0193  17.8674
   2.2441  83.7543   1.0896 'International Tables Vol C 4.2.6.8 and 6.1.1.4'
 F       0.0171   0.0103   3.5392  10.2825   2.6412   4.2944   1.5170   0.2615
   1.0243  26.1476   0.2776 'International Tables Vol C 4.2.6.8 and 6.1.1.4'
 
 
_cell_formula_units_Z                    2

# Given Formula = C30 H30 F1 Mn3 N6 O6 
# Dc =      1.47 Fooo =    768.00 Mu =     11.49 M =    754.39
# Found Formula = C40.50 H26 F4 Mn1 N2 O6.50 
# Dc =      1.51 FOOO =    792.00 Mu =      4.65 M =    775.58

_chemical_formula_sum             'C40.50 H26 F4 Mn1 N2 O6.50'
_chemical_formula_moiety          'C40.50 H26 F4 Mn1 N2 O6.50'
_chemical_compound_source                ?
_chemical_formula_weight            775.58
 
 
_cell_measurement_reflns_used          195
_cell_measurement_theta_min             10
_cell_measurement_theta_max             20
_cell_measurement_temperature          295
 
_exptl_crystal_description        'prism' 
_exptl_crystal_colour             'brown' 
_exptl_crystal_size_min           0.140 
_exptl_crystal_size_mid           0.160 
_exptl_crystal_size_max           0.290 
 
_exptl_crystal_density_diffrn     1.511 
_exptl_crystal_density_meas       ? 
_exptl_crystal_density_method     'not measured' 
# Non-dispersive F(000): 
_exptl_crystal_F_000              792 
_exptl_absorpt_coefficient_mu     0.465 
 
# Sheldrick geometric approximatio 0.93 0.94 
_exptl_absorpt_correction_type    numerical 
_exptl_absorpt_process_details 
; 
 Analytical Absorption (De Meulenaer & Tompa, 1965) 
; 
_exptl_absorpt_correction_T_min   0.93 
_exptl_absorpt_correction_T_max   0.94 
_diffrn_measurement_device_type   'Bruker Kappa Apex2' 
_diffrn_measurement_device        'Area' 
_diffrn_radiation_monochromator   'graphite' 
_diffrn_radiation_type            'Mo K\a'
_diffrn_radiation_wavelength           0.71073
_diffrn_measurement_method        '\f & \w scans' 
 
# If a reference occurs more than once, delete the author 
# and date from subsequent references. 
_computing_data_collection        'Apex2 (Bruker AXS, 2006)' 
_computing_cell_refinement        'Apex2 (Bruker AXS, 2006)' 
_computing_data_reduction         'Apex2 (Bruker AXS, 2006)' 
_computing_structure_solution     'Superflip (Palatinus & Chapuis, 2007)' 
_computing_structure_refinement   'CRYSTALS (Betteridge et al., 2003)' 
_computing_publication_material   'CRYSTALS (Betteridge et al., 2003)' 
_computing_molecular_graphics     'CAMERON (Watkin et al., 1996)' 
 
_diffrn_standards_interval_time   . 
_diffrn_standards_interval_count  . 
_diffrn_standards_number          0 
_diffrn_standards_decay_%         ? 
 
_diffrn_ambient_temperature        295
_diffrn_reflns_number             31013 
_reflns_number_total              6542 
_diffrn_reflns_av_R_equivalents   0.032 
# Number of reflections without Friedels Law is 0 
# Number of reflections with Friedels Law is 6542 
# Theoretical number of reflections is about 13216 
 
 
_diffrn_reflns_theta_min          1.884 
_diffrn_reflns_theta_max          25.872 
_diffrn_measured_fraction_theta_max 0.988 
 
_diffrn_reflns_theta_full         25.354 
_diffrn_measured_fraction_theta_full 0.996 
 
 
_diffrn_reflns_limit_h_min        -14 
_diffrn_reflns_limit_h_max        14 
_diffrn_reflns_limit_k_min        -16 
_diffrn_reflns_limit_k_max        16 
_diffrn_reflns_limit_l_min        -16 
_diffrn_reflns_limit_l_max        16 
_reflns_limit_h_min               -14 
_reflns_limit_h_max               14 
_reflns_limit_k_min               -16 
_reflns_limit_k_max               15 
_reflns_limit_l_min               0 
_reflns_limit_l_max               16 
 
_oxford_diffrn_Wilson_B_factor    0.00 
_oxford_diffrn_Wilson_scale       0.00 
 
_atom_sites_solution_primary      Other  #heavy,direct,difmap,geom,iterative
# _atom_sites_solution_secondary  difmap
_atom_sites_solution_hydrogens    difmap
 
_refine_diff_density_min          -0.27 
_refine_diff_density_max          0.34 
 
 
# The current dictionary definitions do not cover the 
# situation where the reflections used for refinement were 
# selected by a user-defined sigma threshold 
 
 
# The values actually used during refinement 
_oxford_reflns_threshold_expression_ref     I>2.0\s(I)
_refine_ls_number_reflns          4994 
_refine_ls_number_restraints      309 
_refine_ls_number_parameters      494 
_oxford_refine_ls_R_factor_ref    0.0420 
_refine_ls_wR_factor_ref          0.0757 
_refine_ls_goodness_of_fit_ref    1.0000 
_refine_ls_shift/su_max           0.0002736 
_refine_ls_shift/su_mean          0.0000192 
 
 
# The values computed with all filters except I/sigma 
_oxford_reflns_number_all         6516 
_refine_ls_R_factor_all           0.0665 
_refine_ls_wR_factor_all          0.0846 
 
# The values computed with a 2 sigma cutoff - a la SHELX 
_reflns_threshold_expression      I>2.0\s(I)
_reflns_number_gt                 4994 
_refine_ls_R_factor_gt            0.0420 
_refine_ls_wR_factor_gt           0.0757 
 
# choose from: rm (reference molecule of known chirality), 
# ad (anomolous dispersion - Flack), rmad (rm and ad), 
# syn (from synthesis), unk (unknown) or . (not applicable). 
_chemical_absolute_configuration  '.' 
 
 
_refine_ls_structure_factor_coef  Fsqd 
_refine_ls_matrix_type            full
_refine_ls_hydrogen_treatment     constr         #undef, noref, refall,
                                                 # refxyz, refU, constr or mixed
_refine_ls_weighting_scheme       calc 
_refine_ls_weighting_details 
;
 Method, part 1, Chebychev polynomial, (Watkin, 1994, Prince, 1982) 
 [weight] = 1.0/[A~0~*T~0~(x)+A~1~*T~1~(x) ... +A~n-1~]*T~n-1~(x)] 
 where A~i~ are the Chebychev coefficients listed below and x= Fcalc/Fmax 
 Method = Robust Weighting (Prince, 1982) 
 W = [weight] * [1-(deltaF/6*sigmaF)^2^]^2^ 
 A~i~ are: 
 1.38 1.65 0.406 
;
# Insert your own references if required - in alphabetical order 
_publ_section_references 
; 
Betteridge, P.W., Carruthers, J.R., Cooper, R.I., 
Prout, K. & Watkin, D.J. (2003). J. Appl. Cryst. 36, 1487. 
 
Bruker Analytical X-ray Systems, Inc., 2006. <i>Apex2</i>, 
Version 2 User Manual, M86-E01078, Madison, WI. 
 
De Meulenaer, J. & Tompa, H. (1965). Acta Cryst. 19, 1014. 
 
Palatinus, L. & Chapuis, G. (2007). J. Appl. Cryst. 40, 786-790. 
 
Prince, E. 
Mathematical Techniques in Crystallography 
and Materials Science 
Springer-Verlag, New York, 1982. 
 
Watkin D.J. (1994). 
Acta Cryst, A50, 411-437. 
 
Watkin, D.J., Prout, C.K. & Pearce, L.J. (1996). CAMERON, Chemical 
Crystallography Laboratory, Oxford, UK. 
; 

# Uequiv = arithmetic mean of Ui i.e. Ueqiv = (U1+U2+U3)/3

# Replace last . with number of unfound hydrogen atoms attached to an atom.

# ..._refinement_flags_... 
# . no refinement constraints           S special position constraint on site
# G rigid group refinement of site      R riding atom
# D distance or angle restraint on site T thermal displacement constraints
# U Uiso or Uij restraint (rigid bond)  P partial occupancy constraint


loop_
_atom_site_label
_atom_site_type_symbol
_atom_site_fract_x
_atom_site_fract_y
_atom_site_fract_z
_atom_site_U_iso_or_equiv
_atom_site_occupancy
_atom_site_adp_type
_atom_site_refinement_flags_posn
_atom_site_refinement_flags_adp
_atom_site_refinement_flags_occupancy
_atom_site_disorder_assembly
_atom_site_disorder_group
_atom_site_attached_hydrogens
Mn1 Mn 0.25081(4) 0.41739(3) 0.20021(3) 0.0331 1.0000 Uani . . . . . . 
N1 N 0.17929(18) 0.29835(16) 0.01690(16) 0.0329 1.0000 Uani . . . . . . 
N2 N 0.37147(17) 0.32288(18) 0.16804(18) 0.0363 1.0000 Uani . . . . . . 
O1 O 0.24258(15) 0.57949(14) 0.20399(14) 0.0383 1.0000 Uani . . . . . . 
O2 O 0.42992(16) 0.61174(15) 0.28819(15) 0.0415 1.0000 Uani . . . . . . 
O3 O 0.61958(16) 0.83547(16) 0.40097(15) 0.0505 1.0000 Uani . . . . . . 
O4 O 0.19940(19) 0.40087(18) 0.33690(16) 0.0525 1.0000 Uani . . . . . . 
O5 O 0.0051(2) 0.3291(2) 0.23109(16) 0.0641 1.0000 Uani . . . . . . 
O6 O -0.18984(18) 0.27735(19) 0.31361(17) 0.0634 1.0000 Uani . . . . . . 
O7 O -0.0921(8) -0.0223(8) 0.4895(8) 0.123(3) 0.2500 Uiso . U . . 2 . 
O8 O -0.0535(8) -0.0408(8) 0.4959(8) 0.123(3) 0.2500 Uiso . U . . 1 . 
F1 F 0.28806(16) 0.88320(16) 0.05914(14) 0.0606 1.0000 Uani . . . . . . 
F2 F 0.06470(18) 1.10974(17) 0.12986(17) 0.0768 1.0000 Uani . . . . . . 
F3 F 0.26376(15) 0.32648(15) 0.63880(13) 0.0539 1.0000 Uani . . . . . . 
F4 F 0.41927(16) 0.57074(18) 1.02829(14) 0.0659 1.0000 Uani . . . . . . 
C1 C 0.3589(2) 0.6529(2) 0.26006(18) 0.0320 1.0000 Uani . . . . . . 
C2 C 0.4134(2) 0.7865(2) 0.29445(18) 0.0304 1.0000 Uani . . . . . . 
C3 C 0.5393(2) 0.8714(2) 0.36427(19) 0.0349 1.0000 Uani . . . . . . 
C4 C 0.5854(2) 0.9966(2) 0.3982(2) 0.0430 1.0000 Uani . . . . . . 
C5 C 0.5086(2) 1.0370(2) 0.3604(2) 0.0427 1.0000 Uani . . . . . . 
C6 C 0.3841(2) 0.9543(2) 0.2884(2) 0.0360 1.0000 Uani . . . . . . 
C7 C 0.3386(2) 0.8303(2) 0.25765(19) 0.0335 1.0000 Uani . . . . . . 
C8 C 0.3016(2) 0.9980(2) 0.2475(2) 0.0376 1.0000 Uani . . . . . . 
C9 C 0.2536(2) 0.9589(2) 0.1342(2) 0.0404 1.0000 Uani . . . . . . 
C10 C 0.1739(2) 0.9941(2) 0.0920(2) 0.0475 1.0000 Uani . . . . . . 
C11 C 0.1431(3) 1.0731(2) 0.1690(3) 0.0506 1.0000 Uani . . . . . . 
C12 C 0.1874(3) 1.1174(2) 0.2821(2) 0.0534 1.0000 Uani . . . . . . 
C13 C 0.2666(2) 1.0788(2) 0.3206(2) 0.0466 1.0000 Uani . . . . . . 
C14 C 0.0793(3) 0.3615(2) 0.3225(2) 0.0437 1.0000 Uani . . . . . . 
C15 C 0.0281(2) 0.3561(2) 0.41903(19) 0.0345 1.0000 Uani . . . . . . 
C16 C -0.1027(2) 0.3177(2) 0.4115(2) 0.0411 1.0000 Uani . . . . . . 
C17 C -0.1449(2) 0.3226(2) 0.5056(2) 0.0471 1.0000 Uani . . . . . . 
C18 C -0.0601(2) 0.3618(2) 0.6059(2) 0.0397 1.0000 Uani . . . . . . 
C19 C 0.0708(2) 0.3980(2) 0.6156(2) 0.0335 1.0000 Uani . . . . . . 
C20 C 0.1116(2) 0.3945(2) 0.52083(19) 0.0333 1.0000 Uani . . . . . . 
C21 C 0.1624(2) 0.4429(2) 0.7246(2) 0.0347 1.0000 Uani . . . . . . 
C22 C 0.2570(2) 0.4079(2) 0.7336(2) 0.0365 1.0000 Uani . . . . . . 
C23 C 0.3434(2) 0.4483(2) 0.8330(2) 0.0410 1.0000 Uani . . . . . . 
C24 C 0.3346(2) 0.5285(2) 0.9284(2) 0.0439 1.0000 Uani . . . . . . 
C25 C 0.2446(2) 0.5678(2) 0.9274(2) 0.0473 1.0000 Uani . . . . . . 
C26 C 0.1595(2) 0.5247(2) 0.8255(2) 0.0417 1.0000 Uani . . . . . . 
C27 C 0.0109(2) 0.3520(2) -0.0109(2) 0.0487 1.0000 Uani . . . . . . 
C28 C 0.0842(2) 0.2856(2) -0.0561(2) 0.0416 1.0000 Uani . . . . . . 
C29 C 0.0507(3) 0.2100(2) -0.1716(2) 0.0549 1.0000 Uani . . . . . . 
C30 C 0.1137(3) 0.1454(3) -0.2112(2) 0.0648 1.0000 Uani . . . . . . 
C31 C 0.2129(3) 0.1545(3) -0.1376(2) 0.0571 1.0000 Uani . . . . . . 
C32 C 0.2825(3) 0.0882(3) -0.1734(3) 0.0793 1.0000 Uani . . . . . . 
C33 C 0.3776(3) 0.1012(3) -0.1003(3) 0.0793 1.0000 Uani . . . . . . 
C34 C 0.4129(3) 0.1816(3) 0.0180(3) 0.0574 1.0000 Uani . . . . . . 
C35 C 0.5094(3) 0.1972(3) 0.0987(3) 0.0692 1.0000 Uani . . . . . . 
C36 C 0.5345(2) 0.2711(3) 0.2093(3) 0.0624 1.0000 Uani . . . . . . 
C37 C 0.4628(2) 0.3344(2) 0.2433(2) 0.0466 1.0000 Uani . . . . . . 
C38 C 0.4865(2) 0.4143(2) 0.3637(2) 0.0590 1.0000 Uani . . . . . . 
C39 C 0.3457(2) 0.2479(2) 0.0572(2) 0.0411 1.0000 Uani . . . . . . 
C40 C 0.2442(2) 0.2340(2) -0.0221(2) 0.0398 1.0000 Uani . . . . . . 
C41 C -0.0659(9) 0.0807(9) 0.5186(9) 0.122(3) 0.2500 Uiso . U . . 2 . 
C42 C 0.0266(9) -0.0836(9) 0.4971(9) 0.122(3) 0.2500 Uiso . U . . 1 . 
H31 H 0.5767 0.7592 0.3752 0.0761 1.0000 Uiso R . . . . . 
H41 H 0.6684 1.0550 0.4482 0.0519 1.0000 Uiso R . . . . . 
H51 H 0.5410 1.1218 0.3835 0.0507 1.0000 Uiso R . . . . . 
H71 H 0.2527 0.7710 0.2097 0.0389 1.0000 Uiso R . . . . . 
H101 H 0.1435 0.9641 0.0146 0.0573 1.0000 Uiso R . . . . . 
H121 H 0.1660 1.1724 0.3318 0.0644 1.0000 Uiso R . . . . . 
H131 H 0.2972 1.1066 0.3972 0.0562 1.0000 Uiso R . . . . . 
H201 H 0.1991 0.4201 0.5261 0.0394 1.0000 Uiso R . . . . . 
H231 H 0.4031 0.4206 0.8338 0.0491 1.0000 Uiso R . . . . . 
H251 H 0.2414 0.6236 0.9947 0.0565 1.0000 Uiso R . . . . . 
H261 H 0.0960 0.5497 0.8232 0.0501 1.0000 Uiso R . . . . . 
H181 H -0.0878 0.3662 0.6709 0.0471 1.0000 Uiso R . . . . . 
H171 H -0.2326 0.3004 0.5012 0.0559 1.0000 Uiso R . . . . . 
H61 H -0.1482 0.2799 0.2675 0.0945 1.0000 Uiso R . . . . . 
H291 H -0.0168 0.2030 -0.2218 0.0665 1.0000 Uiso R . . . . . 
H301 H 0.0903 0.0941 -0.2882 0.0779 1.0000 Uiso R . . . . . 
H321 H 0.2615 0.0355 -0.2506 0.0952 1.0000 Uiso R . . . . . 
H331 H 0.4255 0.0603 -0.1239 0.0950 1.0000 Uiso R . . . . . 
H351 H 0.5578 0.1564 0.0759 0.0830 1.0000 Uiso R . . . . . 
H361 H 0.5984 0.2829 0.2644 0.0742 1.0000 Uiso R . . . . . 
H382 H 0.5508 0.4142 0.4107 0.0894 1.0000 Uiso R . . . . . 
H381 H 0.5155 0.4972 0.3784 0.0894 1.0000 Uiso R . . . . . 
H383 H 0.4109 0.3883 0.3873 0.0892 1.0000 Uiso R . . . . . 
H272 H 0.0671 0.4345 0.0426 0.0735 1.0000 Uiso R . . . . . 
H271 H -0.0427 0.3522 -0.0682 0.0733 1.0000 Uiso R . . . . . 
H273 H -0.0433 0.3132 0.0264 0.0737 1.0000 Uiso R . . . . . 
loop_
_atom_site_aniso_label
_atom_site_aniso_U_11
_atom_site_aniso_U_22
_atom_site_aniso_U_33
_atom_site_aniso_U_23
_atom_site_aniso_U_13
_atom_site_aniso_U_12
Mn1 0.03463(19) 0.03321(19) 0.0364(2) 0.01679(16) 0.01315(15) 0.01898(16) 
N1 0.0330(10) 0.0283(10) 0.0362(11) 0.0164(9) 0.0153(9) 0.0109(8) 
N2 0.0276(10) 0.0372(11) 0.0556(13) 0.0289(10) 0.0195(9) 0.0170(9) 
O1 0.0333(9) 0.0281(8) 0.0472(10) 0.0152(8) 0.0051(8) 0.0121(7) 
O2 0.0406(9) 0.0365(9) 0.0526(11) 0.0211(8) 0.0084(8) 0.0230(8) 
O3 0.0413(10) 0.0424(10) 0.0579(12) 0.0143(9) -0.0055(9) 0.0227(9) 
O4 0.0663(13) 0.0671(13) 0.0546(12) 0.0399(11) 0.0377(10) 0.0433(11) 
O5 0.0996(17) 0.0778(15) 0.0388(11) 0.0294(11) 0.0189(11) 0.0608(14) 
O6 0.0474(11) 0.0785(15) 0.0568(13) 0.0269(12) -0.0026(10) 0.0306(11) 
F1 0.0678(11) 0.0768(12) 0.0525(10) 0.0291(9) 0.0233(9) 0.0469(10) 
F2 0.0799(13) 0.0768(13) 0.0991(15) 0.0487(12) 0.0095(11) 0.0545(11) 
F3 0.0567(9) 0.0666(10) 0.0515(9) 0.0211(8) 0.0147(8) 0.0461(9) 
F4 0.0571(10) 0.0981(14) 0.0470(10) 0.0340(10) 0.0059(8) 0.0419(10) 
C1 0.0357(13) 0.0334(12) 0.0296(12) 0.0139(10) 0.0118(10) 0.0189(11) 
C2 0.0310(11) 0.0295(11) 0.0314(12) 0.0135(10) 0.0092(10) 0.0153(10) 
C3 0.0324(12) 0.0369(13) 0.0341(13) 0.0129(11) 0.0055(10) 0.0192(11) 
C4 0.0317(13) 0.0324(13) 0.0456(15) 0.0080(11) -0.0025(11) 0.0101(11) 
C5 0.0388(13) 0.0266(12) 0.0516(16) 0.0128(11) 0.0057(12) 0.0120(11) 
C6 0.0340(12) 0.0316(12) 0.0407(14) 0.0158(11) 0.0075(10) 0.0153(10) 
C7 0.0271(11) 0.0328(12) 0.0357(13) 0.0139(10) 0.0038(10) 0.0125(10) 
C8 0.0345(13) 0.0287(12) 0.0488(15) 0.0212(11) 0.0079(11) 0.0120(10) 
C9 0.0385(13) 0.0389(14) 0.0480(15) 0.0234(12) 0.0140(12) 0.0184(12) 
C10 0.0430(15) 0.0494(16) 0.0524(16) 0.0314(14) 0.0072(13) 0.0178(13) 
C11 0.0469(15) 0.0456(15) 0.074(2) 0.0385(15) 0.0117(14) 0.0255(13) 
C12 0.0582(17) 0.0389(15) 0.067(2) 0.0213(14) 0.0129(15) 0.0295(14) 
C13 0.0544(16) 0.0354(13) 0.0486(16) 0.0173(12) 0.0068(13) 0.0233(13) 
C14 0.0664(18) 0.0406(14) 0.0443(16) 0.0246(12) 0.0235(14) 0.0370(14) 
C15 0.0406(13) 0.0360(13) 0.0388(13) 0.0206(11) 0.0140(11) 0.0248(11) 
C16 0.0367(13) 0.0402(14) 0.0455(15) 0.0193(12) 0.0027(11) 0.0195(12) 
C17 0.0279(12) 0.0543(16) 0.0633(18) 0.0303(14) 0.0136(12) 0.0200(12) 
C18 0.0347(13) 0.0500(15) 0.0501(15) 0.0307(13) 0.0217(12) 0.0247(12) 
C19 0.0304(12) 0.0388(13) 0.0432(14) 0.0249(11) 0.0148(10) 0.0203(10) 
C20 0.0281(11) 0.0383(13) 0.0447(14) 0.0236(11) 0.0159(10) 0.0201(10) 
C21 0.0326(12) 0.0460(14) 0.0430(14) 0.0304(12) 0.0184(11) 0.0233(11) 
C22 0.0350(12) 0.0425(14) 0.0418(14) 0.0234(12) 0.0168(11) 0.0220(11) 
C23 0.0335(13) 0.0542(16) 0.0533(16) 0.0343(13) 0.0152(12) 0.0270(12) 
C24 0.0392(14) 0.0603(17) 0.0419(15) 0.0320(14) 0.0127(12) 0.0240(13) 
C25 0.0519(16) 0.0624(18) 0.0407(15) 0.0266(14) 0.0205(13) 0.0344(14) 
C26 0.0424(14) 0.0605(17) 0.0447(15) 0.0317(13) 0.0216(12) 0.0352(13) 
C27 0.0371(14) 0.0575(17) 0.0461(16) 0.0227(14) 0.0029(12) 0.0205(13) 
C28 0.0331(13) 0.0384(14) 0.0436(15) 0.0224(12) 0.0093(11) 0.0056(11) 
C29 0.0471(16) 0.0558(18) 0.0373(15) 0.0172(14) 0.0088(13) 0.0073(14) 
C30 0.065(2) 0.061(2) 0.0402(17) 0.0143(15) 0.0196(15) 0.0121(17) 
C31 0.0656(19) 0.0470(16) 0.0562(19) 0.0216(15) 0.0392(16) 0.0223(15) 
C32 0.093(3) 0.070(2) 0.070(2) 0.0183(19) 0.051(2) 0.041(2) 
C33 0.098(3) 0.071(2) 0.101(3) 0.039(2) 0.072(3) 0.060(2) 
C34 0.0589(18) 0.0569(18) 0.086(2) 0.0426(17) 0.0495(18) 0.0389(16) 
C35 0.068(2) 0.072(2) 0.119(3) 0.063(2) 0.061(2) 0.0546(19) 
C36 0.0430(16) 0.075(2) 0.112(3) 0.067(2) 0.0356(18) 0.0399(16) 
C37 0.0306(13) 0.0500(16) 0.073(2) 0.0411(15) 0.0201(13) 0.0187(12) 
C38 0.0393(15) 0.069(2) 0.072(2) 0.0389(18) 0.0027(14) 0.0249(15) 
C39 0.0417(14) 0.0351(13) 0.0595(17) 0.0285(13) 0.0326(13) 0.0198(11) 
C40 0.0427(14) 0.0324(13) 0.0466(15) 0.0214(12) 0.0266(12) 0.0143(11) 

_refine_ls_extinction_method 
    'None'
_oxford_refine_ls_scale 0.11392(2) 
loop_
 _geom_bond_atom_site_label_1
 _geom_bond_site_symmetry_1
 _geom_bond_atom_site_label_2
 _geom_bond_site_symmetry_2
 _geom_bond_distance
 _geom_bond_publ_flag
Mn1 . N1 . 2.2029(19)    yes
Mn1 . N2 . 2.2289(19)    yes
Mn1 . O1 . 2.1777(16)    yes
Mn1 . O2 . 2.3130(17)    yes
Mn1 . O4 . 2.0357(17)    yes
N1 . C28 . 1.333(3)    yes
N1 . C40 . 1.366(3)    yes
N2 . C37 . 1.329(3)    yes
N2 . C39 . 1.358(3)    yes
O1 . C1 . 1.257(3)    yes
O2 . C1 . 1.274(3)    yes
O3 . C3 . 1.356(3)    yes
O3 . H31 . 0.831    no
O4 . C14 . 1.264(3)    yes
O5 . C14 . 1.248(3)    yes
O6 . C16 . 1.359(3)    yes
O6 . H61 . 0.824    no
O7 . C41 . 1.164(14)    yes
O8 . C42 2_556 1.514(16)    yes
O8 . O8 2_556 1.246(16)    yes
O8 . C42 . 1.290(16)    yes
F1 . C9 . 1.354(3)    yes
F2 . C11 . 1.359(3)    yes
F3 . C22 . 1.356(3)    yes
F4 . C24 . 1.359(3)    yes
C1 . C2 . 1.475(3)    yes
C2 . C3 . 1.398(3)    yes
C2 . C7 . 1.388(3)    yes
C3 . C4 . 1.385(3)    yes
C4 . C5 . 1.376(3)    yes
C4 . H41 . 0.941    no
C5 . C6 . 1.392(3)    yes
C5 . H51 . 0.936    no
C6 . C7 . 1.379(3)    yes
C6 . C8 . 1.482(3)    yes
C7 . H71 . 0.958    no
C8 . C9 . 1.380(3)    yes
C8 . C13 . 1.387(3)    yes
C9 . C10 . 1.376(3)    yes
C10 . C11 . 1.363(4)    yes
C10 . H101 . 0.931    no
C11 . C12 . 1.360(4)    yes
C12 . C13 . 1.384(4)    yes
C12 . H121 . 0.924    no
C13 . H131 . 0.927    no
C14 . C15 . 1.487(3)    yes
C15 . C16 . 1.398(3)    yes
C15 . C20 . 1.386(3)    yes
C16 . C17 . 1.383(4)    yes
C17 . C18 . 1.374(3)    yes
C17 . H171 . 0.946    no
C18 . C19 . 1.399(3)    yes
C18 . H181 . 0.945    no
C19 . C20 . 1.385(3)    yes
C19 . C21 . 1.483(3)    yes
C20 . H201 . 0.934    no
C21 . C22 . 1.389(3)    yes
C21 . C26 . 1.392(3)    yes
C22 . C23 . 1.370(3)    yes
C23 . C24 . 1.365(4)    yes
C23 . H231 . 0.922    no
C24 . C25 . 1.366(3)    yes
C25 . C26 . 1.379(3)    yes
C25 . H251 . 0.941    no
C26 . H261 . 0.939    no
C27 . C28 . 1.487(4)    yes
C27 . H272 . 0.942    no
C27 . H271 . 0.953    no
C27 . H273 . 0.951    no
C28 . C29 . 1.397(4)    yes
C29 . C30 . 1.350(4)    yes
C29 . H291 . 0.947    no
C30 . C31 . 1.398(4)    yes
C30 . H301 . 0.932    no
C31 . C32 . 1.423(4)    yes
C31 . C40 . 1.412(4)    yes
C32 . C33 . 1.333(5)    yes
C32 . H321 . 0.942    no
C33 . C34 . 1.438(4)    yes
C33 . H331 . 0.933    no
C34 . C35 . 1.390(4)    yes
C34 . C39 . 1.409(3)    yes
C35 . C36 . 1.354(4)    yes
C35 . H351 . 0.935    no
C36 . C37 . 1.413(4)    yes
C36 . H361 . 0.926    no
C37 . C38 . 1.479(4)    yes
C38 . H382 . 0.945    no
C38 . H381 . 0.942    no
C38 . H383 . 0.948    no
C39 . C40 . 1.431(4)    yes
loop_
 _geom_angle_atom_site_label_1
 _geom_angle_site_symmetry_1
 _geom_angle_atom_site_label_2
 _geom_angle_site_symmetry_2
 _geom_angle_atom_site_label_3
 _geom_angle_site_symmetry_3
 _geom_angle
 _geom_angle_publ_flag
N1 . Mn1 . N2 . 76.11(7)    yes
N1 . Mn1 . O1 . 99.19(7)    yes
N2 . Mn1 . O1 . 141.74(7)    yes
N1 . Mn1 . O2 . 124.39(7)    yes
N2 . Mn1 . O2 . 92.61(6)    yes
O1 . Mn1 . O2 . 58.26(6)    yes
N1 . Mn1 . O4 . 135.46(8)    yes
N2 . Mn1 . O4 . 102.53(7)    yes
O1 . Mn1 . O4 . 106.41(7)    yes
O2 . Mn1 . O4 . 100.11(7)    yes
Mn1 . N1 . C28 . 127.27(17)    yes
Mn1 . N1 . C40 . 113.64(16)    yes
C28 . N1 . C40 . 119.1(2)    yes
Mn1 . N2 . C37 . 127.47(18)    yes
Mn1 . N2 . C39 . 113.11(16)    yes
C37 . N2 . C39 . 119.4(2)    yes
Mn1 . O1 . C1 . 94.31(13)    yes
Mn1 . O2 . C1 . 87.68(13)    yes
C3 . O3 . H31 . 105.6    no
Mn1 . O4 . C14 . 111.13(17)    yes
C16 . O6 . H61 . 105.3    no
C42 2_556 O8 . O8 2_556 54.7(9)    yes
C42 2_556 O8 . C42 . 128.0(8)    yes
O8 2_556 O8 . C42 . 73.3(10)    yes
O2 . C1 . O1 . 119.7(2)    yes
O2 . C1 . C2 . 119.8(2)    yes
O1 . C1 . C2 . 120.5(2)    yes
C1 . C2 . C3 . 121.7(2)    yes
C1 . C2 . C7 . 119.76(19)    yes
C3 . C2 . C7 . 118.6(2)    yes
C2 . C3 . O3 . 122.1(2)    yes
C2 . C3 . C4 . 120.0(2)    yes
O3 . C3 . C4 . 117.9(2)    yes
C3 . C4 . C5 . 119.9(2)    yes
C3 . C4 . H41 . 120.9    no
C5 . C4 . H41 . 119.2    no
C4 . C5 . C6 . 121.4(2)    yes
C4 . C5 . H51 . 119.2    no
C6 . C5 . H51 . 119.5    no
C5 . C6 . C7 . 118.0(2)    yes
C5 . C6 . C8 . 121.3(2)    yes
C7 . C6 . C8 . 120.8(2)    yes
C2 . C7 . C6 . 122.2(2)    yes
C2 . C7 . H71 . 117.6    no
C6 . C7 . H71 . 120.3    no
C6 . C8 . C9 . 121.8(2)    yes
C6 . C8 . C13 . 122.0(2)    yes
C9 . C8 . C13 . 116.1(2)    yes
F1 . C9 . C8 . 118.7(2)    yes
F1 . C9 . C10 . 117.3(2)    yes
C8 . C9 . C10 . 124.0(2)    yes
C9 . C10 . C11 . 116.5(2)    yes
C9 . C10 . H101 . 120.3    no
C11 . C10 . H101 . 123.2    no
F2 . C11 . C10 . 117.9(3)    yes
F2 . C11 . C12 . 118.7(3)    yes
C10 . C11 . C12 . 123.4(2)    yes
C11 . C12 . C13 . 118.0(3)    yes
C11 . C12 . H121 . 121.0    no
C13 . C12 . H121 . 121.0    no
C8 . C13 . C12 . 121.9(2)    yes
C8 . C13 . H131 . 118.2    no
C12 . C13 . H131 . 119.8    no
O4 . C14 . O5 . 121.9(2)    yes
O4 . C14 . C15 . 117.8(2)    yes
O5 . C14 . C15 . 120.3(2)    yes
C14 . C15 . C16 . 121.5(2)    yes
C14 . C15 . C20 . 119.9(2)    yes
C16 . C15 . C20 . 118.6(2)    yes
C15 . C16 . O6 . 121.4(2)    yes
C15 . C16 . C17 . 119.7(2)    yes
O6 . C16 . C17 . 118.9(2)    yes
C16 . C17 . C18 . 120.7(2)    yes
C16 . C17 . H171 . 119.5    no
C18 . C17 . H171 . 119.8    no
C17 . C18 . C19 . 121.1(2)    yes
C17 . C18 . H181 . 121.3    no
C19 . C18 . H181 . 117.6    no
C18 . C19 . C20 . 117.4(2)    yes
C18 . C19 . C21 . 120.8(2)    yes
C20 . C19 . C21 . 121.74(19)    yes
C15 . C20 . C19 . 122.6(2)    yes
C15 . C20 . H201 . 118.7    no
C19 . C20 . H201 . 118.7    no
C19 . C21 . C22 . 122.9(2)    yes
C19 . C21 . C26 . 121.6(2)    yes
C22 . C21 . C26 . 115.5(2)    yes
F3 . C22 . C21 . 118.6(2)    yes
F3 . C22 . C23 . 117.2(2)    yes
C21 . C22 . C23 . 124.3(2)    yes
C22 . C23 . C24 . 116.9(2)    yes
C22 . C23 . H231 . 120.3    no
C24 . C23 . H231 . 122.8    no
F4 . C24 . C23 . 118.3(2)    yes
F4 . C24 . C25 . 118.9(2)    yes
C23 . C24 . C25 . 122.8(2)    yes
C24 . C25 . C26 . 118.3(2)    yes
C24 . C25 . H251 . 120.7    no
C26 . C25 . H251 . 121.0    no
C21 . C26 . C25 . 122.2(2)    yes
C21 . C26 . H261 . 118.1    no
C25 . C26 . H261 . 119.7    no
C28 . C27 . H272 . 111.1    no
C28 . C27 . H271 . 112.8    no
H272 . C27 . H271 . 108.4    no
C28 . C27 . H273 . 109.6    no
H272 . C27 . H273 . 107.0    no
H271 . C27 . H273 . 107.5    no
C27 . C28 . N1 . 118.0(2)    yes
C27 . C28 . C29 . 120.2(2)    yes
N1 . C28 . C29 . 121.8(3)    yes
C28 . C29 . C30 . 119.7(3)    yes
C28 . C29 . H291 . 120.2    no
C30 . C29 . H291 . 120.1    no
C29 . C30 . C31 . 120.5(3)    yes
C29 . C30 . H301 . 119.5    no
C31 . C30 . H301 . 120.0    no
C30 . C31 . C32 . 123.5(3)    yes
C30 . C31 . C40 . 117.4(3)    yes
C32 . C31 . C40 . 119.2(3)    yes
C31 . C32 . C33 . 121.3(3)    yes
C31 . C32 . H321 . 118.9    no
C33 . C32 . H321 . 119.8    no
C32 . C33 . C34 . 121.3(3)    yes
C32 . C33 . H331 . 121.5    no
C34 . C33 . H331 . 117.2    no
C33 . C34 . C35 . 124.0(3)    yes
C33 . C34 . C39 . 119.2(3)    yes
C35 . C34 . C39 . 116.7(3)    yes
C34 . C35 . C36 . 120.9(3)    yes
C34 . C35 . H351 . 119.4    no
C36 . C35 . H351 . 119.7    no
C35 . C36 . C37 . 119.6(3)    yes
C35 . C36 . H361 . 122.3    no
C37 . C36 . H361 . 118.1    no
C36 . C37 . N2 . 120.9(3)    yes
C36 . C37 . C38 . 120.9(3)    yes
N2 . C37 . C38 . 118.2(2)    yes
C37 . C38 . H382 . 112.0    no
C37 . C38 . H381 . 111.4    no
H382 . C38 . H381 . 106.5    no
C37 . C38 . H383 . 111.7    no
H382 . C38 . H383 . 107.2    no
H381 . C38 . H383 . 107.8    no
C34 . C39 . N2 . 122.4(3)    yes
C34 . C39 . C40 . 119.1(2)    yes
N2 . C39 . C40 . 118.5(2)    yes
C39 . C40 . C31 . 119.9(2)    yes
C39 . C40 . N1 . 118.6(2)    yes
C31 . C40 . N1 . 121.5(3)    yes
O8 2_556 C42 . O8 . 52.0(8)    yes
loop_
 _geom_hbond_atom_site_label_D
 _geom_hbond_site_symmetry_D
 _geom_hbond_atom_site_label_H
 _geom_hbond_site_symmetry_H
 _geom_hbond_atom_site_label_A
 _geom_hbond_site_symmetry_A
 _geom_hbond_angle_DHA
 _geom_hbond_distance_DH
 _geom_hbond_distance_HA
 _geom_hbond_distance_DA
 _geom_hbond_publ_flag
O3 . H31 . O2 . 152 0.83 1.83 2.595(5)    yes
O3 . H31 . C1 . 120 0.83 2.39 2.895(5)    yes
C13 . H131 . O3 2_676 175 0.93 2.49 3.414(5)    yes
O6 . H61 . O5 . 152 0.82 1.84 2.594(5)    yes
O6 . H61 . C14 . 121 0.82 2.37 2.887(5)    yes
C30 . H301 . O7 2_555 160 0.93 2.50 3.392(5)    yes
C30 . H301 . O8 2_555 156 0.93 2.54 3.416(5)    yes
C36 . H361 . O6 1_655 147 0.93 2.57 3.390(5)    yes
C27 . H272 . O1 . 150 0.94 2.35 3.198(5)    yes


_iucr_refine_instructions_details
;
#
# Punched on 28/12/20 at 10:35:21
#
#LIST     12                                                                    
BLOCK 
CONT SCALE 
CONT MN   (     1 ,X'S,U'S)  UNTIL O    (     6 ) 
CONT O    (     7 ,X'S,U[ISO])  UNTIL O    (     8 ) 
CONT F    (     1 ,X'S,U'S)  UNTIL C    (    40 ) 
CONT C    (    41 ,X'S,U[ISO])  UNTIL C    (    42 ) 
RIDE O   (   3,X'S) H   (  31,X'S) 
RIDE O   (   6,X'S) H   (  61,X'S) 
RIDE C   (   4,X'S) H   (  41,X'S) 
RIDE C   (   5,X'S) H   (  51,X'S) 
RIDE C   (   7,X'S) H   (  71,X'S) 
RIDE C   (  10,X'S) H   ( 101,X'S) 
RIDE C   (  12,X'S) H   ( 121,X'S) 
RIDE C   (  13,X'S) H   ( 131,X'S) 
RIDE C   (  17,X'S) H   ( 171,X'S) 
RIDE C   (  18,X'S) H   ( 181,X'S) 
RIDE C   (  20,X'S) H   ( 201,X'S) 
RIDE C   (  23,X'S) H   ( 231,X'S) 
RIDE C   (  25,X'S) H   ( 251,X'S) 
RIDE C   (  26,X'S) H   ( 261,X'S) 
RIDE C   (  27,X'S) H   ( 272,X'S) H   ( 271,X'S) H   ( 273,X'S) 
RIDE C   (  29,X'S) H   ( 291,X'S) 
RIDE C   (  30,X'S) H   ( 301,X'S) 
RIDE C   (  32,X'S) H   ( 321,X'S) 
RIDE C   (  33,X'S) H   ( 331,X'S) 
RIDE C   (  35,X'S) H   ( 351,X'S) 
RIDE C   (  36,X'S) H   ( 361,X'S) 
RIDE C   (  38,X'S) H   ( 382,X'S) H   ( 381,X'S) H   ( 383,X'S) 
END                                                                             
#
# Punched on 28/12/20 at 10:35:21
#
#LIST     16                                                                    
NO 
REM   HREST   START (DO NOT REMOVE THIS LINE) 
REM   HREST   END (DO NOT REMOVE THIS LINE) 
LIMIT      0.01000000 U[ISO] 
LIMIT      0.001000000 X 
LIMIT      0.001000000 Y 
LIMIT      0.001000000 Z 
REM   SHIFTLIMIT   END (DO NOT REMOVE THIS LINE) 
VIBRATION 0.0, 0.002000 = O(8) TO C(42) 
VIBRATION 0.0, 0.002000 = O(7) TO C(41) 
VIBRATION 0.0, 0.002000 = O(7) TO O(8) 
END                                                                             
;
# looking for ARCHIVE-HKL.CIF 
 
_iucr_refine_reflections_details 
; 
# An asterisk in column 34 indicates a format overflow 
# Data was input as F-squared 
  -1   0   0    0.01    0.00 
  -1   0   0    0.01    0.00 
  -1   0   0   -0.01    0.00 
  -1   0   0    0.00    0.00 
   1   0   0   -0.01    0.00 
   1   0   0    0.00    0.00 
   1   0   0    0.00    0.01 
  -2   0   0   30.07    1.00 
  -2   0   0   38.18    1.02 
  -2   0   0   40.40    0.99 
  -2   0   0   37.47    1.01 
   2   0   0   37.88    1.02 
   2   0   0   38.05    1.01 
  -3   0   0    0.73    0.07 
  -3   0   0    0.68    0.06 
  -3   0   0    0.49    0.07 
  -3   0   0    0.86    0.08 
   3   0   0    0.72    0.05 
   3   0   0    0.77    0.07 
   3   0   0    0.45    0.07 
   3   0   0    0.78    0.08 
   3   0   0    0.83    0.07 
  -4   0   0   19.28    0.59 
  -4   0   0   20.61    0.61 
  -4   0   0   20.75    0.59 
  -4   0   0   20.10    0.60 
   4   0   0   20.08    0.61 
   4   0   0   19.09    0.56 
   4   0   0   19.55    0.59 
   4   0   0   20.04    0.59 
   4   0   0   19.51    0.61 
  -5   0   0    3.21    0.18 
  -5   0   0    3.01    0.16 
  -5   0   0    3.22    0.19 
  -5   0   0    3.04    0.17 
   5   0   0    2.93    0.12 
   5   0   0    3.11    0.19 
   5   0   0    3.05    0.19 
   5   0   0    3.20    0.16 
   5   0   0    2.91    0.18 
  -6   0   0   28.86    0.88 
  -6   0   0   30.04    0.86 
  -6   0   0   28.19    0.85 
  -6   0   0   27.63    0.88 
   6   0   0   30.17    0.90 
   6   0   0   27.60    0.80 
   6   0   0   27.94    0.86 
   6   0   0   28.59    0.89 
   6   0   0   28.83    0.85 
  -7   0   0    0.37    0.11 
  -7   0   0    0.35    0.09 
   7   0   0    0.44    0.09 
   7   0   0    0.34    0.12 
   7   0   0    0.37    0.11 
  -8   0   0    6.66    0.35 
  -8   0   0    6.56    0.31 
   8   0   0    7.11    0.37 
   8   0   0    6.71    0.33 
  -9   0   0    1.94    0.24 
  -9   0   0    1.92    0.18 
   9   0   0    2.09    0.22 
   9   0   0    1.76    0.23 
 -10   0   0    5.75    0.38 
 -10   0   0    4.86    0.30 
  10   0   0    5.29    0.36 
  10   0   0    5.58    0.39 
 -11   0   0    0.53    0.18 
 -11   0   0    0.64    0.16 
  11   0   0    0.58    0.21 
  11   0   0    0.73    0.16 
 -12   0   0    5.10    0.41 
 -12   0   0    4.44    0.32 
  12   0   0    5.39    0.35 
  12   0   0    4.80    0.43 
 -13   1   0    0.52    0.20 
  12  -1   0    1.74    0.25 
  12  -1   0    1.53    0.27 
 -12   1   0    2.16    0.25 
 -12   1   0    1.81    0.25 
  11  -1   0    0.43    0.20 
  11  -1   0    0.17    0.18 
 -11   1   0    0.05    0.15 
 -11   1   0    0.12    0.13 
  10  -1   0    1.62    0.23 
  10  -1   0    1.58    0.19 
 -10   1   0    1.59    0.21 
 -10   1   0    1.36    0.18 
   9  -1   0    0.11    0.14 
   9  -1   0    0.00    0.10 
  -9   1   0   -0.04    0.11 
  -9   1   0   -0.05    0.13 
   8  -1   0    5.56    0.29 
   8  -1   0    5.22    0.29 
  -8   1   0    5.33    0.29 
  -8   1   0    5.29    0.28 
   7  -1   0    0.85    0.12 
   7  -1   0    0.93    0.10 
   7  -1   0    0.87    0.14 
   7  -1   0    0.98    0.11 
  -7   1   0    0.86    0.12 
  -7   1   0    0.90    0.12 
  -7   1   0    0.91    0.11 
  -7   1   0    0.88    0.11 
   6  -1   0   31.43    0.94 
   6  -1   0   32.76    0.94 
   6  -1   0   32.86    0.97 
   6  -1   0   31.98    0.96 
  -6   1   0   30.96    0.93 
  -6   1   0   32.48    0.95 
  -6   1   0   30.55    0.95 
  -6   1   0   32.66    0.94 
   5  -1   0    0.92    0.10 
   5  -1   0    0.76    0.10 
   5  -1   0    0.69    0.09 
   5  -1   0    0.66    0.09 
  -5   1   0    0.72    0.09 
  -5   1   0    0.68    0.08 
  -5   1   0    0.75    0.09 
  -5   1   0    0.90    0.05 
  -5   1   0    0.70    0.10 
   4  -1   0    2.35    0.11 
   4  -1   0    2.15    0.12 
   4  -1   0    2.26    0.12 
   4  -1   0    2.48    0.13 
  -4   1   0    2.18    0.13 
  -4   1   0    2.13    0.12 
  -4   1   0    2.14    0.13 
  -4   1   0    2.16    0.12 
  -4   1   0    2.27    0.08 
   3  -1   0    1.05    0.09 
   3  -1   0    0.99    0.08 
   3  -1   0    0.86    0.07 
   3  -1   0    1.04    0.08 
  -3   1   0    0.98    0.05 
  -3   1   0    1.11    0.09 
  -3   1   0    0.99    0.07 
  -3   1   0    1.00    0.07 
  -3   1   0    1.01    0.08 
   2  -1   0   39.46    1.07 
   2  -1   0   39.39    1.07 
  -2   1   0   39.32    1.07 
  -2   1   0   39.27    1.07 
   1  -1   0    0.00    0.01 
  -1   1   0    0.00    0.00 
   0  -1   0   -0.01    0.00 
   0   1   0    0.00    0.00 
   0   1   0    0.00    0.00 
   0   1   0    0.00    0.00 
   0   1   0   -0.02    0.01 
  -1  -1   0  171.50    4.85 
  -1  -1   0  176.27    4.80 
   1   1   0  182.06    4.92 
   1   1   0  177.73    4.81 
  -2  -1   0    0.52    0.07 
  -2  -1   0    0.76    0.06 
  -2  -1   0    0.67    0.07 
  -2  -1   0    0.70    0.06 
   2   1   0    0.79    0.06 
   2   1   0    0.75    0.06 
   2   1   0    0.62    0.07 
   2   1   0    1.05    0.10 
  -3  -1   0    3.79    0.17 
  -3  -1   0    3.58    0.16 
  -3  -1   0    3.88    0.16 
  -3  -1   0    3.76    0.18 
   3   1   0    3.74    0.17 
   3   1   0    3.71    0.18 
   3   1   0    3.77    0.16 
   3   1   0    4.28    0.15 
   3   1   0    4.10    0.19 
  -4  -1   0   34.18    0.99 
  -4  -1   0   36.21    0.99 
  -4  -1   0   35.58    1.01 
  -4  -1   0   33.43    1.02 
   4   1   0   34.39    0.97 
   4   1   0   35.95    1.03 
   4   1   0   35.08    0.99 
   4   1   0   34.59    1.02 
   4   1   0   34.85    1.00 
  -5  -1   0   21.15    0.63 
  -5  -1   0   21.81    0.67 
  -5  -1   0   20.44    0.65 
  -5  -1   0   19.78    0.63 
   5   1   0   20.44    0.64 
   5   1   0   21.75    0.68 
   5   1   0   20.20    0.66 
   5   1   0   19.35    0.59 
   5   1   0   20.21    0.63 
  -6  -1   0    0.05    0.08 
  -6  -1   0    0.08    0.09 
  -6  -1   0    0.08    0.10 
  -6  -1   0   -0.12    0.08 
   6   1   0    0.13    0.06 
   6   1   0    0.03    0.09 
   6   1   0    0.02    0.10 
   6   1   0    0.00    0.08 
   6   1   0   -0.24    0.10 
  -7  -1   0    3.65    0.26 
  -7  -1   0    3.68    0.21 
   7   1   0    3.31    0.26 
   7   1   0    3.74    0.17 
   7   1   0    3.71    0.22 
  -8  -1   0    2.12    0.20 
  -8  -1   0    2.54    0.25 
   8   1   0    2.22    0.21 
   8   1   0    2.45    0.14 
   8   1   0    2.22    0.23 
  -9  -1   0    6.26    0.33 
  -9  -1   0    7.06    0.39 
   9   1   0    6.32    0.37 
   9   1   0    6.28    0.37 
 -10  -1   0   11.31    0.55 
 -10  -1   0   10.91    0.47 
  10   1   0   10.95    0.48 
  10   1   0   10.74    0.52 
 -11  -1   0    0.11    0.17 
 -11  -1   0   -0.03    0.16 
  11   1   0    0.03    0.20 
  11   1   0    0.20    0.18 
 -12  -1   0    3.00    0.30 
 -12  -1   0    3.52    0.36 
  12   1   0    3.10    0.35 
  13  -2   0    2.52    0.26 
  13  -2   0    2.14    0.31 
 -13   2   0    2.49    0.28 
  12  -2   0    0.38    0.19 
  12  -2   0    0.54    0.21 
 -12   2   0    0.52    0.19 
 -12   2   0    0.40    0.17 
  11  -2   0    0.20    0.18 
  11  -2   0    0.53    0.19 
 -11   2   0    0.28    0.13 
 -11   2   0    0.24    0.15 
  10  -2   0   -0.50    0.14 
  10  -2   0    0.01    0.12 
 -10   2   0   -0.09    0.13 
   9  -2   0    8.47    0.37 
   9  -2   0    8.63    0.41 
  -9   2   0    8.93    0.37 
  -9   2   0    8.32    0.38 
   8  -2   0    1.80    0.16 
   8  -2   0    1.51    0.16 
   8  -2   0    1.25    0.17 
  -8   2   0    1.29    0.15 
  -8   2   0    1.25    0.13 
   7  -2   0    6.48    0.27 
   7  -2   0    5.95    0.28 
   7  -2   0    6.25    0.30 
   7  -2   0    6.05    0.28 
  -7   2   0    5.72    0.28 
  -7   2   0    5.72    0.25 
  -7   2   0    6.09    0.19 
  -7   2   0    5.69    0.26 
  -7   2   0    6.05    0.26 
   6  -2   0    1.72    0.16 
   6  -2   0    1.69    0.14 
   6  -2   0    1.54    0.12 
   6  -2   0    1.54    0.13 
  -6   2   0    1.52    0.13 
  -6   2   0    1.26    0.13 
  -6   2   0    1.55    0.14 
  -6   2   0    1.76    0.12 
  -6   2   0    1.63    0.08 
   5  -2   0   20.57    0.61 
   5  -2   0   19.73    0.62 
   5  -2   0   20.29    0.61 
   5  -2   0   21.20    0.61 
  -5   2   0   20.45    0.61 
  -5   2   0   21.32    0.61 
  -5   2   0   19.97    0.57 
  -5   2   0   19.25    0.61 
  -5   2   0   20.28    0.61 
   4  -2   0    4.07    0.18 
   4  -2   0    4.25    0.17 
   4  -2   0    4.34    0.18 
   4  -2   0    4.41    0.17 
  -4   2   0    4.12    0.18 
  -4   2   0    4.43    0.17 
  -4   2   0    4.31    0.17 
  -4   2   0    4.31    0.18 
   3  -2   0   61.93    1.65 
   3  -2   0   60.60    1.66 
   3  -2   0   60.23    1.65 
   3  -2   0   60.57    1.65 
  -3   2   0   62.07    1.65 
  -3   2   0   59.85    1.66 
  -3   2   0   60.61    1.65 
  -3   2   0   61.07    1.65 
   2  -2   0   56.26    1.68 
   2  -2   0   65.39    1.68 
  -2   2   0   65.26    1.68 
   1  -2   0   10.58    0.29 
  -1   2   0    9.21    0.30 
  -1   2   0   10.46    0.29 
   0  -2   0    9.66    0.29 
   0  -2   0    9.84    0.29 
   0  -2   0    8.99    0.30 
   0  -2   0   10.34    0.28 
   0  -2   0    9.46    0.29 
   0   2   0    9.87    0.29 
   0   2   0    9.33    0.30 
  -1  -2   0    1.02    0.06 
  -1  -2   0    0.95    0.08 
  -1  -2   0    1.09    0.07 
  -1  -2   0    1.14    0.08 
  -1  -2   0    1.12    0.09 
   1   2   0    0.95    0.08 
   1   2   0    1.24    0.08 
   1   2   0    1.13    0.07 
   1   2   0    0.99    0.06 
   1   2   0    1.36    0.11 
  -2  -2   0   34.07    0.99 
  -2  -2   0   35.82    0.97 
  -2  -2   0   35.32    1.00 
  -2  -2   0   36.03    0.99 
  -2  -2   0   37.15    1.02 
   2   2   0   36.04    0.99 
   2   2   0   35.21    1.02 
   2   2   0   34.57    1.00 
   2   2   0   35.61    0.99 
  -3  -2   0   50.49    1.43 
  -3  -2   0   51.09    1.40 
  -3  -2   0   50.86    1.42 
  -3  -2   0   49.92    1.40 
   3   2   0   51.83    1.44 
   3   2   0   50.44    1.40 
   3   2   0   49.19    1.40 
   3   2   0   49.67    1.42 
  -4  -2   0   23.35    0.71 
  -4  -2   0   22.73    0.73 
  -4  -2   0   23.57    0.68 
  -4  -2   0   23.01    0.69 
   4   2   0   22.03    0.70 
   4   2   0   21.66    0.69 
   4   2   0   22.57    0.72 
   4   2   0   23.38    0.67 
   4   2   0   23.05    0.69 
  -5  -2   0    0.60    0.09 
  -5  -2   0    0.58    0.10 
  -5  -2   0    0.46    0.11 
  -5  -2   0    0.23    0.11 
   5   2   0    0.60    0.09 
   5   2   0    0.55    0.10 
   5   2   0    0.64    0.08 
   5   2   0    0.61    0.09 
   5   2   0    0.43    0.11 
  -6  -2   0    2.94    0.24 
  -6  -2   0    2.84    0.18 
   6   2   0    2.53    0.23 
   6   2   0    2.54    0.15 
   6   2   0    2.44    0.17 
   6   2   0    2.44    0.18 
  -7  -2   0    0.28    0.14 
  -7  -2   0    0.19    0.10 
   7   2   0    0.36    0.08 
   7   2   0    0.08    0.14 
   7   2   0    0.37    0.13 
  -8  -2   0    0.25    0.15 
  -8  -2   0    0.54    0.16 
   8   2   0    0.42    0.14 
   8   2   0    0.60    0.10 
   8   2   0    0.12    0.15 
  -9  -2   0    0.66    0.15 
  -9  -2   0    0.48    0.18 
   9   2   0    0.39    0.14 
   9   2   0    0.42    0.20 
 -10  -2   0    1.58    0.25 
 -10  -2   0    1.34    0.22 
  10   2   0    1.60    0.27 
  10   2   0    1.85    0.24 
 -11  -2   0    0.75    0.17 
 -11  -2   0    0.72    0.21 
  11   2   0    0.82    0.18 
  11   2   0    0.71    0.24 
  13  -3   0    1.31    0.25 
  13  -3   0    1.51    0.21 
 -13   3   0    1.39    0.23 
  12  -3   0   -0.02    0.17 
  12  -3   0    0.02    0.17 
 -12   3   0   -0.19    0.15 
 -12   3   0   -0.06    0.16 
  11  -3   0    1.61    0.20 
  11  -3   0    1.46    0.19 
 -11   3   0    1.18    0.20 
 -11   3   0    1.79    0.22 
  10  -3   0    0.90    0.18 
  10  -3   0    0.86    0.15 
 -10   3   0    0.89    0.17 
 -10   3   0    0.78    0.17 
   9  -3   0    2.10    0.20 
   9  -3   0    2.33    0.19 
  -9   3   0    2.02    0.21 
  -9   3   0    2.10    0.19 
   8  -3   0    0.05    0.09 
   8  -3   0    0.04    0.09 
   8  -3   0   -0.02    0.10 
   8  -3   0   -0.14    0.10 
  -8   3   0    0.03    0.04 
  -8   3   0    0.01    0.10 
  -8   3   0   -0.02    0.08 
  -8   3   0    0.00    0.10 
   7  -3   0    0.31    0.08 
   7  -3   0    0.40    0.09 
   7  -3   0    0.40    0.09 
   7  -3   0    0.37    0.09 
  -7   3   0    0.34    0.08 
  -7   3   0    0.17    0.10 
  -7   3   0    0.37    0.05 
  -7   3   0    0.25    0.09 
  -7   3   0    0.41    0.10 
   6  -3   0    0.60    0.10 
   6  -3   0    0.66    0.09 
   6  -3   0    0.54    0.10 
   6  -3   0    0.59    0.08 
  -6   3   0    0.65    0.09 
  -6   3   0    0.58    0.08 
  -6   3   0    0.51    0.10 
  -6   3   0    0.59    0.10 
   5  -3   0    6.99    0.27 
   5  -3   0    7.47    0.27 
   5  -3   0    7.31    0.26 
   5  -3   0    7.15    0.27 
  -5   3   0    7.46    0.27 
  -5   3   0    7.11    0.26 
  -5   3   0    7.29    0.27 
  -5   3   0    7.33    0.26 
   4  -3   0    4.03    0.18 
   4  -3   0    3.98    0.17 
   4  -3   0    4.11    0.17 
  -4   3   0    4.36    0.17 
  -4   3   0    4.18    0.16 
  -4   3   0    3.83    0.16 
   3  -3   0    2.24    0.11 
   3  -3   0    2.33    0.13 
  -3   3   0    2.14    0.11 
  -3   3   0    2.44    0.11 
  -3   3   0    2.23    0.12 
   2  -3   0  106.46    2.94 
   2  -3   0  109.78    2.93 
   2  -3   0  109.63    2.93 
  -2   3   0  108.99    2.93 
  -2   3   0  111.20    2.93 
   1  -3   0  179.04    4.87 
   1  -3   0  174.40    4.74 
   1  -3   0  168.98    4.71 
  -1   3   0  177.38    4.86 
  -1   3   0  172.22    4.77 
  -1   3   0  174.90    4.77 
  -1   3   0  174.88    4.74 
   0  -3   0   55.83    1.58 
   0  -3   0   58.02    1.56 
   0  -3   0   56.76    1.56 
   0  -3   0   58.35    1.56 
   0   3   0   56.00    1.56 
   0   3   0   57.90    1.56 
   0   3   0   58.20    1.55 
   0   3   0   56.21    1.58 
   0   3   0   58.31    1.57 
  -1  -3   0    0.33    0.06 
  -1  -3   0    0.36    0.04 
  -1  -3   0    0.42    0.05 
  -1  -3   0    0.27    0.06 
  -1  -3   0    0.37    0.06 
   1   3   0    0.43    0.06 
   1   3   0    0.38    0.07 
   1   3   0    0.32    0.04 
   1   3   0    0.30    0.06 
   1   3   0    0.39    0.06 
  -2  -3   0    9.29    0.31 
  -2  -3   0    8.83    0.30 
  -2  -3   0    8.70    0.27 
  -2  -3   0    9.66    0.34 
  -2  -3   0    9.36    0.32 
   2   3   0    9.00    0.32 
   2   3   0    8.89    0.34 
   2   3   0    8.84    0.31 
   2   3   0    9.00    0.31 
  -3  -3   0    3.10    0.18 
  -3  -3   0    3.21    0.17 
  -3  -3   0    3.24    0.16 
  -3  -3   0    3.30    0.21 
  -3  -3   0    3.13    0.13 
   3   3   0    3.12    0.18 
   3   3   0    3.08    0.19 
   3   3   0    3.43    0.21 
   3   3   0    3.32    0.16 
  -4  -3   0    3.18    0.20 
  -4  -3   0    2.94    0.18 
  -4  -3   0    3.18    0.17 
  -4  -3   0    3.00    0.13 
  -4  -3   0    2.98    0.17 
   4   3   0    2.54    0.21 
   4   3   0    3.06    0.17 
   4   3   0    3.05    0.20 
   4   3   0    2.96    0.18 
   4   3   0    2.98    0.18 
  -5  -3   0    2.68    0.20 
  -5  -3   0    2.46    0.17 
  -5  -3   0    2.53    0.20 
   5   3   0    2.57    0.17 
   5   3   0    2.05    0.21 
   5   3   0    2.63    0.20 
   5   3   0    2.52    0.19 
  -6  -3   0    0.06    0.09 
  -6  -3   0    0.09    0.09 
   6   3   0    0.24    0.09 
   6   3   0    0.11    0.13 
   6   3   0    0.15    0.09 
  -7  -3   0    1.17    0.15 
  -7  -3   0    1.52    0.21 
   7   3   0    1.20    0.15 
   7   3   0    1.23    0.13 
   7   3   0    0.90    0.19 
  -8  -3   0    0.21    0.16 
  -8  -3   0   -0.14    0.10 
   8   3   0    0.12    0.12 
   8   3   0    0.10    0.09 
   8   3   0   -0.16    0.17 
  -9  -3   0    2.50    0.26 
  -9  -3   0    2.50    0.29 
   9   3   0    2.86    0.29 
   9   3   0    2.40    0.26 
 -10  -3   0    0.73    0.20 
 -10  -3   0    0.54    0.21 
  10   3   0    0.58    0.23 
  10   3   0    0.29    0.19 
 -11  -3   0    0.38    0.21 
 -11  -3   0    0.77    0.18 
 -14   4   0   -0.03    0.18 
  13  -4   0    0.22    0.14 
 -13   4   0    0.70    0.20 
  12  -4   0    0.77    0.17 
  12  -4   0    0.96    0.20 
 -12   4   0    0.64    0.17 
 -12   4   0    0.78    0.16 
  11  -4   0    1.10    0.20 
  11  -4   0    1.19    0.20 
 -11   4   0    0.70    0.16 
 -11   4   0    0.72    0.15 
  10  -4   0    3.37    0.28 
  10  -4   0    2.99    0.23 
 -10   4   0    2.97    0.10 
 -10   4   0    3.13    0.26 
 -10   4   0    2.75    0.22 
   9  -4   0    3.23    0.22 
   9  -4   0    3.00    0.24 
   9  -4   0    2.48    0.24 
  -9   4   0    2.93    0.21 
  -9   4   0    2.87    0.13 
  -9   4   0    2.80    0.23 
   8  -4   0   -0.06    0.10 
   8  -4   0    0.06    0.08 
   8  -4   0    0.17    0.09 
   8  -4   0    0.10    0.10 
  -8   4   0    0.09    0.08 
  -8   4   0    0.03    0.10 
  -8   4   0    0.08    0.10 
   7  -4   0    5.36    0.26 
   7  -4   0    5.54    0.25 
   7  -4   0    5.54    0.25 
  -7   4   0    5.61    0.24 
  -7   4   0    5.90    0.25 
  -7   4   0    5.28    0.24 
   6  -4   0   16.36    0.52 
   6  -4   0   15.94    0.51 
   6  -4   0   15.75    0.52 
  -6   4   0   15.53    0.51 
  -6   4   0   16.29    0.51 
  -6   4   0   15.91    0.51 
   5  -4   0    1.14    0.11 
   5  -4   0    1.30    0.10 
   5  -4   0    1.11    0.10 
  -5   4   0    1.41    0.11 
  -5   4   0    1.12    0.11 
  -5   4   0    0.94    0.10 
   4  -4   0   12.71    0.41 
   4  -4   0   12.72    0.40 
  -4   4   0   12.96    0.41 
  -4   4   0   12.67    0.39 
  -4   4   0   12.58    0.40 
   3  -4   0    0.59    0.07 
   3  -4   0    0.86    0.08 
   3  -4   0    0.75    0.07 
  -3   4   0    0.62    0.07 
  -3   4   0    0.91    0.08 
   2  -4   0   17.64    0.52 
   2  -4   0   16.91    0.51 
   2  -4   0   17.53    0.53 
  -2   4   0   17.94    0.52 
  -2   4   0   16.99    0.53 
  -2   4   0   17.32    0.51 
   1  -4   0   44.29    1.22 
   1  -4   0   43.43    1.23 
   1  -4   0   43.19    1.21 
  -1   4   0   43.55    1.20 
  -1   4   0   43.72    1.24 
  -1   4   0   43.21    1.21 
  -1   4   0   43.55    1.22 
  -1   4   0   45.13    1.21 
   0  -4   0  111.52    2.94 
   0  -4   0  107.66    2.94 
   0  -4   0  108.66    2.93 
   0  -4   0  106.79    2.96 
   0   4   0  107.65    2.93 
   0   4   0  106.67    2.93 
   0   4   0  111.01    2.94 
   0   4   0  109.72    2.93 
   0   4   0  107.83    2.96 
  -1  -4   0    0.15    0.06 
  -1  -4   0    0.13    0.06 
  -1  -4   0    0.22    0.04 
  -1  -4   0    0.16    0.07 
  -1  -4   0    0.05    0.07 
   1   4   0    0.22    0.06 
   1   4   0    0.11    0.05 
   1   4   0    0.31    0.08 
   1   4   0    0.11    0.04 
  -2  -4   0    2.90    0.15 
  -2  -4   0    2.83    0.12 
  -2  -4   0    2.71    0.17 
  -2  -4   0    2.99    0.20 
  -2  -4   0    2.87    0.17 
   2   4   0    2.57    0.15 
   2   4   0    2.93    0.20 
   2   4   0    3.10    0.17 
   2   4   0    2.52    0.17 
  -3  -4   0    8.81    0.32 
  -3  -4   0    8.35    0.37 
  -3  -4   0    8.44    0.33 
  -3  -4   0    8.59    0.27 
  -3  -4   0    8.56    0.33 
   3   4   0    8.47    0.34 
   3   4   0    8.28    0.32 
   3   4   0    8.36    0.37 
   3   4   0    8.82    0.33 
  -4  -4   0    4.95    0.18 
  -4  -4   0    5.05    0.23 
  -4  -4   0    4.64    0.25 
  -4  -4   0    4.69    0.25 
  -4  -4   0    4.83    0.27 
   4   4   0    4.81    0.24 
   4   4   0    4.45    0.24 
   4   4   0    4.55    0.25 
  -5  -4   0    0.91    0.14 
  -5  -4   0    0.94    0.09 
  -5  -4   0    0.59    0.14 
   5   4   0    0.64    0.11 
   5   4   0    0.83    0.12 
   5   4   0    0.86    0.13 
  -6  -4   0    7.23    0.35 
  -6  -4   0    6.89    0.40 
  -6  -4   0    7.03    0.26 
   6   4   0    7.17    0.39 
   6   4   0    7.42    0.32 
   6   4   0    7.17    0.36 
  -7  -4   0    1.42    0.17 
  -7  -4   0    2.16    0.26 
  -7  -4   0    1.66    0.18 
   7   4   0    1.66    0.16 
   7   4   0    1.22    0.19 
   7   4   0    1.45    0.20 
  -8  -4   0    1.89    0.26 
  -8  -4   0    1.53    0.19 
   8   4   0    1.33    0.21 
   8   4   0    1.72    0.25 
   8   4   0    1.56    0.16 
  -9  -4   0    0.37    0.18 
  -9  -4   0    0.38    0.21 
   9   4   0    0.54    0.19 
   9   4   0    0.54    0.18 
 -10  -4   0    0.11    0.20 
 -10  -4   0   -0.21    0.17 
  10   4   0   -0.43    0.20 
  10   4   0    0.22    0.19 
  14  -5   0    1.31    0.28 
 -14   5   0    1.15    0.23 
  13  -5   0    1.53    0.23 
 -13   5   0    1.68    0.23 
  12  -5   0    9.22    0.46 
 -12   5   0    8.47    0.44 
  11  -5   0   26.23    0.89 
 -11   5   0   26.57    0.88 
  10  -5   0    0.51    0.13 
  10  -5   0    0.28    0.13 
 -10   5   0    0.22    0.07 
 -10   5   0    0.43    0.15 
   9  -5   0    2.10    0.19 
   9  -5   0    2.03    0.18 
  -9   5   0    2.08    0.18 
   8  -5   0    3.09    0.19 
   8  -5   0    2.88    0.20 
   8  -5   0    2.93    0.19 
  -8   5   0    3.19    0.19 
  -8   5   0    2.78    0.21 
   7  -5   0    0.75    0.10 
   7  -5   0    0.87    0.11 
   7  -5   0    0.95    0.11 
  -7   5   0    0.90    0.10 
  -7   5   0    0.72    0.12 
  -7   5   0    0.71    0.12 
   6  -5   0   71.95    2.03 
   6  -5   0   73.65    2.02 
   6  -5   0   74.05    2.03 
  -6   5   0   73.58    2.02 
  -6   5   0   71.75    2.02 
  -6   5   0   72.59    2.01 
   5  -5   0    0.02    0.05 
   5  -5   0    0.14    0.08 
  -5   5   0    0.11    0.08 
  -5   5   0    0.03    0.05 
  -5   5   0   -0.02    0.05 
   4  -5   0   80.20    2.14 
   4  -5   0   74.51    2.15 
   4  -5   0   81.06    2.14 
  -4   5   0   77.55    2.14 
  -4   5   0   76.44    2.13 
   3  -5   0   21.50    0.61 
   3  -5   0   20.79    0.63 
   3  -5   0   20.37    0.61 
  -3   5   0   20.31    0.61 
  -3   5   0   19.37    0.62 
  -3   5   0   20.36    0.61 
   2  -5   0   -0.02    0.04 
   2  -5   0   -0.14    0.06 
   2  -5   0    0.09    0.06 
  -2   5   0   -0.03    0.05 
  -2   5   0    0.01    0.04 
  -2   5   0   -0.05    0.05 
  -2   5   0    0.00    0.04 
   1  -5   0   23.32    0.67 
   1  -5   0   23.21    0.69 
   1  -5   0   23.66    0.68 
   1  -5   0   23.21    0.71 
  -1   5   0   23.31    0.67 
  -1   5   0   23.27    0.69 
  -1   5   0   22.71    0.71 
  -1   5   0   23.37    0.67 
  -1   5   0   22.04    0.68 
   0  -5   0   19.19    0.59 
   0  -5   0   19.00    0.62 
   0  -5   0   19.86    0.59 
   0  -5   0   19.53    0.59 
   0   5   0   19.04    0.62 
   0   5   0   19.30    0.60 
   0   5   0   19.88    0.59 
   0   5   0   19.38    0.57 
   0   5   0   18.69    0.59 
  -1  -5   0    7.80    0.29 
  -1  -5   0    7.64    0.29 
  -1  -5   0    8.27    0.30 
  -1  -5   0    7.90    0.33 
   1   5   0    7.93    0.29 
   1   5   0    7.65    0.29 
   1   5   0    7.33    0.33 
   1   5   0    7.78    0.26 
  -2  -5   0    3.31    0.13 
  -2  -5   0    3.19    0.19 
  -2  -5   0    3.34    0.20 
  -2  -5   0    2.83    0.18 
  -2  -5   0    3.16    0.23 
   2   5   0    2.96    0.20 
   2   5   0    3.20    0.18 
   2   5   0    3.30    0.20 
   2   5   0    3.10    0.20 
  -3  -5   0    4.37    0.24 
  -3  -5   0    4.18    0.24 
  -3  -5   0    4.25    0.28 
  -3  -5   0    4.26    0.21 
  -3  -5   0    4.38    0.16 
   3   5   0    4.19    0.32 
   3   5   0    4.39    0.22 
   3   5   0    4.33    0.23 
   3   5   0    4.05    0.22 
  -4  -5   0    0.46    0.13 
  -4  -5   0    0.45    0.13 
  -4  -5   0    0.63    0.06 
   4   5   0    0.28    0.12 
   4   5   0    0.54    0.11 
  -5  -5   0    1.94    0.12 
  -5  -5   0    2.19    0.26 
  -5  -5   0    2.00    0.20 
   5   5   0    2.16    0.22 
   5   5   0    2.44    0.20 
   5   5   0    1.86    0.18 
  -6  -5   0    5.15    0.38 
  -6  -5   0    5.08    0.20 
  -6  -5   0    5.17    0.33 
   6   5   0    5.06    0.33 
   6   5   0    5.24    0.28 
   6   5   0    5.29    0.36 
  -7  -5   0    0.10    0.12 
  -7  -5   0    0.05    0.18 
   7   5   0   -0.07    0.11 
   7   5   0    0.19    0.13 
   7   5   0   -0.13    0.15 
  -8  -5   0    1.17    0.18 
  -8  -5   0    0.96    0.25 
   8   5   0    1.00    0.21 
   8   5   0    1.06    0.23 
  -9  -5   0    0.21    0.15 
  -9  -5   0   -0.15    0.19 
   9   5   0   -0.18    0.17 
   9   5   0    0.04    0.15 
  14  -6   0    1.01    0.23 
 -14   6   0    1.30    0.22 
  13  -6   0    0.73    0.20 
 -13   6   0    0.40    0.14 
  12  -6   0    3.57    0.28 
 -12   6   0    3.74    0.27 
  11  -6   0    2.19    0.22 
  11  -6   0    1.76    0.22 
 -11   6   0    2.21    0.22 
  10  -6   0   17.63    0.63 
  10  -6   0   17.49    0.60 
 -10   6   0   17.09    0.62 
   9  -6   0    0.03    0.09 
   9  -6   0   -0.23    0.12 
  -9   6   0   -0.01    0.11 
  -9   6   0    0.06    0.08 
   8  -6   0    0.58    0.11 
   8  -6   0    0.51    0.10 
   8  -6   0    0.45    0.10 
  -8   6   0    0.33    0.12 
  -8   6   0    0.55    0.09 
   7  -6   0    0.39    0.10 
   7  -6   0    0.42    0.10 
   7  -6   0    0.52    0.12 
  -7   6   0    0.47    0.09 
  -7   6   0    0.55    0.11 
  -7   6   0    0.42    0.09 
   6  -6   0   28.60    0.85 
   6  -6   0   27.75    0.85 
  -6   6   0   28.89    0.85 
  -6   6   0   28.53    0.83 
  -6   6   0   27.53    0.84 
   5  -6   0    4.37    0.20 
   5  -6   0    3.67    0.22 
   5  -6   0    4.00    0.22 
  -5   6   0    4.10    0.19 
  -5   6   0    4.11    0.21 
   4  -6   0   18.79    0.58 
   4  -6   0   18.23    0.59 
   4  -6   0   18.61    0.57 
  -4   6   0   18.56    0.58 
  -4   6   0   18.32    0.57 
   3  -6   0    0.25    0.09 
   3  -6   0    0.46    0.07 
   3  -6   0    0.42    0.09 
  -3   6   0    0.52    0.08 
  -3   6   0    0.32    0.08 
  -3   6   0    0.28    0.06 
  -3   6   0    0.29    0.08 
   2  -6   0   80.86    2.23 
   2  -6   0   82.89    2.23 
   2  -6   0   82.44    2.26 
  -2   6   0   80.09    2.26 
  -2   6   0   80.12    2.21 
  -2   6   0   80.65    2.23 
  -2   6   0   81.69    2.23 
  -2   6   0   80.80    2.22 
   1  -6   0    0.14    0.08 
   1  -6   0    0.17    0.09 
   1  -6   0    0.31    0.07 
  -1   6   0    0.29    0.07 
  -1   6   0    0.31    0.07 
  -1   6   0    0.22    0.07 
  -1   6   0    0.17    0.09 
  -1   6   0    0.24    0.09 
   0  -6   0    7.55    0.29 
   0  -6   0    7.60    0.29 
   0  -6   0    7.63    0.34 
   0  -6   0    7.95    0.30 
   0   6   0    7.52    0.29 
   0   6   0    7.47    0.32 
   0   6   0    7.60    0.29 
   0   6   0    7.39    0.30 
   0   6   0    7.63    0.27 
  -1  -6   0    0.44    0.12 
  -1  -6   0    0.45    0.09 
  -1  -6   0    0.63    0.11 
  -1  -6   0    0.49    0.08 
   1   6   0    0.45    0.10 
   1   6   0    0.55    0.07 
   1   6   0    0.43    0.09 
   1   6   0    0.35    0.10 
   1   6   0    0.32    0.10 
  -2  -6   0    9.89    0.39 
  -2  -6   0   10.99    0.44 
  -2  -6   0    9.28    0.37 
  -2  -6   0   10.11    0.44 
   2   6   0    9.95    0.39 
   2   6   0    9.58    0.38 
   2   6   0    9.67    0.47 
  -3  -6   0    5.61    0.28 
  -3  -6   0    5.56    0.34 
   3   6   0    5.83    0.30 
   3   6   0    5.99    0.30 
  -4  -6   0   21.03    0.60 
  -4  -6   0   20.65    0.70 
  -4  -6   0   21.78    0.78 
   4   6   0   21.00    0.73 
   4   6   0   21.05    0.72 
  -5  -6   0    0.05    0.05 
  -5  -6   0    0.11    0.15 
  -5  -6   0   -0.16    0.14 
   5   6   0    0.14    0.14 
   5   6   0    0.11    0.15 
   5   6   0    0.14    0.12 
  -6  -6   0    9.04    0.50 
  -6  -6   0    8.20    0.40 
   6   6   0    9.08    0.42 
   6   6   0    8.02    0.40 
   6   6   0   10.17    0.48 
  -7  -6   0    0.00    0.15 
  -7  -6   0   -0.17    0.15 
   7   6   0   -0.06    0.13 
   7   6   0    0.03    0.12 
   7   6   0    0.27    0.18 
  -8  -6   0    1.41    0.23 
  -8  -6   0    1.64    0.27 
   8   6   0    1.57    0.26 
   8   6   0    1.26    0.20 
  14  -7   0    1.26    0.23 
 -14   7   0    1.14    0.19 
  13  -7   0    1.20    0.19 
 -13   7   0    1.27    0.21 
  12  -7   0    4.21    0.34 
 -12   7   0    3.84    0.28 
  11  -7   0    3.57    0.35 
  11  -7   0    2.96    0.27 
 -11   7   0    3.55    0.30 
  10  -7   0    0.01    0.12 
  10  -7   0   -0.12    0.15 
 -10   7   0    0.19    0.15 
   9  -7   0    0.61    0.13 
   9  -7   0    0.83    0.13 
  -9   7   0    0.34    0.13 
  -9   7   0    0.66    0.12 
   8  -7   0    6.82    0.31 
   8  -7   0    6.79    0.32 
  -8   7   0    7.07    0.32 
  -8   7   0    7.20    0.29 
   7  -7   0    0.19    0.09 
   7  -7   0    0.14    0.08 
   7  -7   0    0.22    0.11 
  -7   7   0    0.22    0.07 
  -7   7   0    0.21    0.08 
   6  -7   0   10.54    0.42 
   6  -7   0   11.39    0.40 
   6  -7   0   11.14    0.40 
  -6   7   0   11.12    0.37 
  -6   7   0   11.13    0.40 
  -6   7   0   10.42    0.39 
   5  -7   0    0.82    0.11 
   5  -7   0    0.95    0.12 
   5  -7   0    1.03    0.12 
  -5   7   0    0.93    0.10 
  -5   7   0    1.13    0.13 
   4  -7   0   -0.11    0.07 
   4  -7   0   -0.08    0.06 
   4  -7   0   -0.09    0.07 
  -4   7   0   -0.13    0.08 
  -4   7   0   -0.01    0.08 
   3  -7   0    9.86    0.39 
   3  -7   0   10.06    0.36 
   3  -7   0    9.80    0.36 
  -3   7   0   10.13    0.36 
  -3   7   0    9.55    0.35 
  -3   7   0    9.57    0.35 
  -3   7   0    9.51    0.39 
  -3   7   0    9.49    0.33 
   2  -7   0   80.28    2.22 
   2  -7   0   77.35    2.19 
   2  -7   0   79.61    2.18 
  -2   7   0   76.55    2.18 
  -2   7   0   79.14    2.16 
  -2   7   0   78.57    2.17 
  -2   7   0   78.14    2.23 
  -2   7   0   80.68    2.19 
   1  -7   0   20.61    0.66 
   1  -7   0   21.55    0.71 
   1  -7   0   21.18    0.66 
   1  -7   0   21.36    0.68 
  -1   7   0   21.27    0.72 
  -1   7   0   21.69    0.68 
  -1   7   0   21.88    0.68 
  -1   7   0   21.78    0.65 
  -1   7   0   22.10    0.65 
   0  -7   0   18.55    0.64 
   0  -7   0   18.92    0.60 
   0  -7   0   18.11    0.60 
   0  -7   0   18.36    0.59 
   0   7   0   17.98    0.64 
   0   7   0   18.22    0.59 
   0   7   0   18.65    0.57 
   0   7   0   18.99    0.61 
   0   7   0   18.12    0.60 
  -1  -7   0    2.38    0.18 
  -1  -7   0    2.25    0.17 
  -1  -7   0    2.02    0.23 
   1   7   0    2.52    0.14 
   1   7   0    2.14    0.17 
   1   7   0    2.33    0.19 
  -2  -7   0    6.12    0.34 
  -2  -7   0    6.53    0.31 
  -2  -7   0    6.31    0.32 
   2   7   0    6.69    0.32 
   2   7   0    6.65    0.31 
  -3  -7   0    8.41    0.45 
  -3  -7   0    9.04    0.40 
   3   7   0    8.67    0.40 
   3   7   0    8.53    0.40 
  -4  -7   0    4.38    0.36 
  -4  -7   0    4.29    0.31 
   4   7   0    4.59    0.31 
   4   7   0    3.98    0.31 
  -5  -7   0   -0.06    0.11 
  -5  -7   0   -0.09    0.15 
   5   7   0   -0.09    0.11 
   5   7   0   -0.01    0.15 
   5   7   0   -0.12    0.12 
  -6  -7   0    1.26    0.21 
  -6  -7   0    1.42    0.24 
   6   7   0    1.44    0.21 
   6   7   0    1.51    0.23 
   6   7   0    1.27    0.21 
  -7  -7   0    0.45    0.20 
  -7  -7   0    0.48    0.19 
   7   7   0    0.57    0.21 
   7   7   0    0.29    0.16 
   7   7   0    0.45    0.19 
  -8  -7   0   -0.01    0.23 
  -8  -7   0   -0.11    0.13 
   8   7   0    0.00    0.20 
  14  -8   0    0.14    0.15 
 -14   8   0    0.17    0.18 
  13  -8   0    0.75    0.20 
 -13   8   0    0.80    0.16 
  12  -8   0    5.06    0.37 
 -12   8   0    4.98    0.35 
  11  -8   0   -0.12    0.17 
 -11   8   0   -0.08    0.15 
  10  -8   0    1.82    0.21 
  10  -8   0    1.61    0.21 
 -10   8   0    1.66    0.18 
   9  -8   0    0.12    0.11 
   9  -8   0   -0.10    0.14 
  -9   8   0    0.23    0.09 
  -9   8   0    0.12    0.13 
   8  -8   0   31.77    1.04 
   8  -8   0   33.66    1.03 
   8  -8   0   35.07    1.03 
  -8   8   0   33.16    0.98 
  -8   8   0   32.20    1.00 
   7  -8   0    9.57    0.40 
   7  -8   0    9.27    0.41 
  -7   8   0    9.79    0.35 
  -7   8   0   10.02    0.39 
   6  -8   0    1.76    0.16 
   6  -8   0    1.53    0.16 
   6  -8   0    1.78    0.20 
  -6   8   0    1.76    0.15 
   5  -8   0    2.04    0.15 
   5  -8   0    2.08    0.20 
   5  -8   0    1.62    0.16 
  -5   8   0    1.75    0.18 
  -5   8   0    1.58    0.15 
   4  -8   0    2.19    0.21 
   4  -8   0    2.05    0.15 
   4  -8   0    1.97    0.17 
  -4   8   0    1.99    0.15 
  -4   8   0    1.80    0.13 
  -4   8   0    1.80    0.16 
  -4   8   0    2.02    0.18 
   3  -8   0    0.44    0.11 
   3  -8   0    0.41    0.11 
   3  -8   0    0.39    0.10 
  -3   8   0    0.37    0.11 
  -3   8   0    0.37    0.10 
  -3   8   0    0.30    0.07 
  -3   8   0    0.49    0.11 
  -3   8   0    0.37    0.11 
   2  -8   0   14.11    0.49 
   2  -8   0   14.40    0.54 
  -2   8   0   15.53    0.55 
  -2   8   0   14.57    0.47 
  -2   8   0   14.13    0.49 
  -2   8   0   14.29    0.54 
  -2   8   0   14.76    0.50 
   1  -8   0    5.24    0.30 
   1  -8   0    5.11    0.25 
  -1   8   0    4.77    0.24 
  -1   8   0    4.97    0.24 
  -1   8   0    5.13    0.24 
  -1   8   0    5.04    0.30 
   0  -8   0    3.64    0.22 
   0  -8   0    3.62    0.22 
   0  -8   0    3.33    0.24 
   0   8   0    3.79    0.22 
   0   8   0    3.61    0.19 
   0   8   0    3.35    0.21 
  -1  -8   0    0.54    0.13 
  -1  -8   0    0.36    0.12 
  -1  -8   0    0.25    0.13 
   1   8   0    0.34    0.14 
   1   8   0    0.65    0.09 
   1   8   0    0.59    0.13 
  -2  -8   0    0.33    0.15 
  -2  -8   0    0.35    0.15 
   2   8   0    0.32    0.13 
   2   8   0    0.35    0.15 
  -3  -8   0    0.28    0.16 
  -3  -8   0   -0.03    0.14 
   3   8   0    0.09    0.15 
   3   8   0    0.35    0.14 
  -4  -8   0    0.13    0.12 
  -4  -8   0   -0.02    0.15 
   4   8   0    0.05    0.15 
   4   8   0   -0.15    0.15 
   4   8   0    0.24    0.15 
  -5  -8   0   -0.19    0.11 
  -5  -8   0    0.15    0.13 
   5   8   0    0.02    0.12 
   5   8   0   -0.17    0.14 
   5   8   0   -0.02    0.14 
  -6  -8   0    0.02    0.17 
  -6  -8   0   -0.13    0.16 
   6   8   0    0.00    0.16 
   6   8   0    0.03    0.17 
   6   8   0    0.04    0.17 
  -7  -8   0    1.49    0.25 
   7   8   0    1.47    0.25 
   7   8   0    1.06    0.24 
  14  -9   0    0.39    0.24 
 -14   9   0    0.75    0.21 
  13  -9   0   -0.01    0.13 
 -13   9   0    0.06    0.16 
  12  -9   0   -0.09    0.12 
 -12   9   0    0.03    0.16 
  11  -9   0    3.90    0.33 
 -11   9   0    4.00    0.32 
  10  -9   0    2.13    0.24 
  10  -9   0    1.48    0.21 
 -10   9   0    1.35    0.17 
   9  -9   0    7.57    0.37 
   9  -9   0    6.70    0.38 
   9  -9   0    6.96    0.38 
  -9   9   0    7.33    0.31 
  -9   9   0    6.86    0.33 
   8  -9   0    1.00    0.15 
   8  -9   0    0.82    0.16 
  -8   9   0    0.76    0.15 
  -8   9   0    0.98    0.11 
   7  -9   0   12.10    0.49 
   7  -9   0   12.43    0.46 
  -7   9   0   11.94    0.45 
  -7   9   0   12.14    0.41 
   6  -9   0   -0.02    0.09 
   6  -9   0    0.06    0.10 
  -6   9   0    0.09    0.08 
   5  -9   0    2.60    0.24 
   5  -9   0    2.01    0.19 
  -5   9   0    2.56    0.21 
  -5   9   0    2.37    0.16 
   4  -9   0    1.19    0.15 
   4  -9   0    1.45    0.14 
  -4   9   0    1.14    0.15 
  -4   9   0    1.32    0.16 
  -4   9   0    1.62    0.17 
  -4   9   0    1.52    0.14 
   3  -9   0   23.45    0.75 
   3  -9   0   24.23    0.79 
  -3   9   0   22.95    0.79 
  -3   9   0   23.25    0.74 
  -3   9   0   22.72    0.73 
  -3   9   0   23.19    0.70 
   2  -9   0    0.08    0.11 
  -2   9   0    0.02    0.08 
  -2   9   0    0.10    0.08 
  -2   9   0    0.11    0.13 
  -2   9   0   -0.05    0.10 
   1  -9   0    9.04    0.40 
   1  -9   0    9.35    0.44 
  -1   9   0    8.80    0.39 
  -1   9   0    8.88    0.35 
  -1   9   0    9.21    0.36 
   0  -9   0    1.61    0.16 
   0  -9   0    1.43    0.17 
   0  -9   0    1.79    0.21 
   0   9   0    1.79    0.18 
   0   9   0    1.66    0.17 
   0   9   0    1.91    0.16 
  -1  -9   0    6.22    0.32 
  -1  -9   0    6.54    0.40 
   1   9   0    6.16    0.32 
   1   9   0    7.00    0.33 
   1   9   0    6.37    0.27 
  -2  -9   0   -0.06    0.14 
  -2  -9   0    0.23    0.12 
   2   9   0    0.15    0.12 
   2   9   0   -0.06    0.10 
  -3  -9   0    0.63    0.15 
  -3  -9   0    0.58    0.19 
   3   9   0    0.75    0.17 
   3   9   0    0.63    0.15 
  -4  -9   0    0.26    0.18 
  -4  -9   0    0.09    0.18 
   4   9   0    0.09    0.15 
   4   9   0   -0.10    0.16 
   4   9   0   -0.11    0.16 
  -5  -9   0    0.45    0.16 
  -5  -9   0    0.67    0.20 
   5   9   0    0.50    0.16 
   5   9   0    0.21    0.19 
   5   9   0    0.68    0.20 
  -6  -9   0   -0.42    0.17 
   6   9   0   -0.13    0.18 
   6   9   0   -0.10    0.18 
   6   9   0   -0.20    0.15 
 -14  10   0    0.61    0.16 
  13 -10   0    0.30    0.19 
 -13  10   0   -0.03    0.12 
  12 -10   0    0.98    0.21 
 -12  10   0    1.02    0.17 
  11 -10   0    3.97    0.34 
  11 -10   0    3.49    0.28 
 -11  10   0    3.75    0.32 
  10 -10   0   -0.53    0.15 
  10 -10   0   -0.20    0.13 
 -10  10   0   -0.13    0.10 
 -10  10   0   -0.10    0.10 
   9 -10   0    0.92    0.16 
   9 -10   0    0.97    0.17 
   9 -10   0    0.55    0.17 
  -9  10   0    1.02    0.15 
  -9  10   0    0.97    0.12 
   8 -10   0    5.47    0.34 
   8 -10   0    5.55    0.31 
  -8  10   0    5.47    0.26 
  -8  10   0    5.78    0.33 
   7 -10   0    4.08    0.26 
   7 -10   0    3.78    0.28 
  -7  10   0    3.79    0.24 
   6 -10   0    3.52    0.27 
   6 -10   0    3.54    0.24 
  -6  10   0    3.50    0.20 
  -6  10   0    3.46    0.22 
  -6  10   0    3.55    0.23 
   5 -10   0    1.57    0.18 
   5 -10   0    1.55    0.17 
  -5  10   0    1.39    0.16 
  -5  10   0    1.61    0.15 
  -5  10   0    1.51    0.18 
   4 -10   0    0.45    0.15 
   4 -10   0    0.37    0.15 
  -4  10   0    0.39    0.14 
  -4  10   0    0.49    0.12 
  -4  10   0    0.57    0.16 
  -4  10   0    0.41    0.09 
   3 -10   0    9.50    0.44 
  -3  10   0    9.12    0.35 
  -3  10   0    9.49    0.38 
  -3  10   0    8.70    0.38 
   2 -10   0    2.53    0.27 
   2 -10   0    2.30    0.22 
  -2  10   0    2.22    0.19 
  -2  10   0    2.11    0.21 
  -2  10   0    2.12    0.19 
   1 -10   0    1.89    0.22 
   1 -10   0    1.91    0.21 
  -1  10   0    2.35    0.19 
  -1  10   0    2.06    0.21 
  -1  10   0    2.30    0.19 
   0 -10   0    0.96    0.19 
   0 -10   0    1.07    0.18 
   0  10   0    1.19    0.16 
   0  10   0    1.35    0.14 
   0  10   0    1.27    0.16 
  -1 -10   0    0.39    0.18 
  -1 -10   0    0.62    0.17 
   1  10   0    0.65    0.14 
   1  10   0    0.43    0.10 
   1  10   0    0.60    0.14 
  -2 -10   0   -0.08    0.15 
  -2 -10   0   -0.11    0.15 
   2  10   0   -0.11    0.15 
   2  10   0   -0.13    0.13 
  -3 -10   0   -0.08    0.12 
  -3 -10   0   -0.15    0.16 
   3  10   0   -0.40    0.15 
   3  10   0   -0.21    0.13 
  -4 -10   0   -0.05    0.17 
  -4 -10   0    0.04    0.16 
   4  10   0   -0.07    0.17 
   4  10   0    0.12    0.17 
   4  10   0    0.05    0.18 
  13 -11   0    0.18    0.15 
  13 -11   0    0.51    0.22 
 -13  11   0    0.51    0.19 
  12 -11   0    0.82    0.21 
  12 -11   0    0.78    0.17 
 -12  11   0    0.66    0.19 
  11 -11   0   -0.12    0.15 
  11 -11   0   -0.18    0.11 
 -11  11   0   -0.10    0.11 
  10 -11   0    1.48    0.22 
  10 -11   0    1.16    0.19 
 -10  11   0    1.45    0.18 
   9 -11   0    4.34    0.34 
   9 -11   0    3.91    0.31 
  -9  11   0    4.35    0.28 
   8 -11   0   24.19    0.83 
   8 -11   0   24.75    0.86 
  -8  11   0   25.09    0.83 
   7 -11   0    1.22    0.19 
   7 -11   0    0.69    0.16 
  -7  11   0    0.85    0.14 
  -7  11   0    0.75    0.12 
  -7  11   0    1.05    0.17 
   6 -11   0   17.07    0.64 
   6 -11   0   16.97    0.62 
  -6  11   0   16.75    0.60 
  -6  11   0   14.47    0.57 
  -6  11   0   15.87    0.53 
   5 -11   0    0.13    0.16 
   5 -11   0    0.13    0.14 
  -5  11   0    0.18    0.10 
  -5  11   0    0.19    0.14 
  -5  11   0    0.46    0.13 
   4 -11   0    4.68    0.34 
   4 -11   0    5.13    0.35 
  -4  11   0    4.88    0.29 
  -4  11   0    5.36    0.32 
  -4  11   0    4.54    0.25 
   3 -11   0    4.82    0.35 
  -3  11   0    4.88    0.28 
  -3  11   0    4.58    0.25 
  -3  11   0    4.87    0.29 
   2 -11   0    9.85    0.49 
   2 -11   0    9.80    0.45 
  -2  11   0    8.91    0.41 
  -2  11   0    9.56    0.40 
  -2  11   0    9.07    0.37 
   1 -11   0    0.70    0.14 
   1 -11   0    0.71    0.16 
  -1  11   0    0.69    0.13 
  -1  11   0    0.78    0.14 
  -1  11   0    0.66    0.14 
   0 -11   0    2.14    0.26 
   0 -11   0    1.86    0.23 
   0  11   0    2.07    0.21 
   0  11   0    2.07    0.20 
   0  11   0    2.56    0.29 
  -1 -11   0    1.06    0.21 
  -1 -11   0    1.40    0.24 
   1  11   0    1.44    0.21 
   1  11   0    1.08    0.18 
  -2 -11   0   -0.23    0.15 
  -2 -11   0   -0.15    0.17 
   2  11   0   -0.09    0.17 
   2  11   0   -0.23    0.12 
  -3 -11   0   -0.25    0.17 
  -3 -11   0   -0.03    0.17 
   3  11   0    0.02    0.15 
   3  11   0    0.05    0.18 
   3  11   0   -0.15    0.18 
 -13  12   0   -0.01    0.13 
  12 -12   0    1.00    0.18 
  12 -12   0    1.00    0.23 
 -12  12   0    1.16    0.21 
  11 -12   0    0.16    0.18 
  11 -12   0   -0.01    0.15 
 -11  12   0    0.15    0.16 
  10 -12   0    1.37    0.22 
  10 -12   0    1.13    0.18 
 -10  12   0    1.48    0.21 
   9 -12   0    0.53    0.18 
   9 -12   0    0.19    0.14 
  -9  12   0    0.23    0.16 
   8 -12   0   18.20    0.69 
   8 -12   0   18.96    0.69 
  -8  12   0   18.16    0.67 
  -8  12   0   16.99    0.64 
  -8  12   0   17.37    0.59 
   7 -12   0    1.20    0.20 
   7 -12   0    0.93    0.18 
  -7  12   0    1.27    0.19 
  -7  12   0    1.23    0.19 
  -7  12   0    0.89    0.12 
   6 -12   0    2.34    0.23 
   6 -12   0    2.12    0.24 
  -6  12   0    2.82    0.24 
  -6  12   0    2.24    0.19 
  -6  12   0    2.65    0.25 
   5 -12   0    0.21    0.17 
   5 -12   0   -0.19    0.15 
  -5  12   0   -0.08    0.09 
  -5  12   0    0.14    0.13 
  -5  12   0    0.14    0.11 
   4 -12   0    3.15    0.32 
  -4  12   0    3.32    0.28 
  -4  12   0    3.02    0.21 
  -4  12   0    2.73    0.25 
   3 -12   0    5.22    0.36 
   3 -12   0    4.86    0.38 
  -3  12   0    4.84    0.26 
  -3  12   0    5.27    0.35 
  -3  12   0    5.41    0.32 
   2 -12   0    7.51    0.47 
   2 -12   0    7.22    0.41 
  -2  12   0    6.83    0.40 
  -2  12   0    6.95    0.33 
  -2  12   0    6.82    0.35 
   1 -12   0    0.82    0.21 
   1 -12   0    0.88    0.17 
  -1  12   0    0.97    0.16 
  -1  12   0    0.92    0.16 
   0 -12   0    2.12    0.27 
   0 -12   0    2.50    0.26 
   0  12   0    2.81    0.26 
   0  12   0    2.17    0.23 
  -1 -12   0   -0.36    0.16 
  -1 -12   0   -0.04    0.18 
   1  12   0   -0.17    0.16 
   1  12   0   -0.07    0.14 
  -2 -12   0    3.28    0.40 
  -2 -12   0    2.10    0.24 
   2  12   0    2.66    0.27 
   2  12   0    2.72    0.27 
  12 -13   0    0.26    0.23 
 -12  13   0    0.78    0.20 
  11 -13   0   -0.10    0.13 
 -11  13   0    0.13    0.17 
 -11  13   0    0.00    0.13 
  10 -13   0    0.02    0.13 
  10 -13   0    0.00    0.15 
 -10  13   0    0.16    0.13 
 -10  13   0   -0.04    0.16 
   9 -13   0    1.76    0.23 
   9 -13   0    1.68    0.21 
  -9  13   0    1.71    0.20 
  -9  13   0    1.54    0.22 
   8 -13   0    1.50    0.23 
   8 -13   0    1.88    0.21 
  -8  13   0    2.00    0.23 
  -8  13   0    1.73    0.22 
   7 -13   0    1.22    0.22 
   7 -13   0    1.14    0.20 
  -7  13   0    1.18    0.20 
  -7  13   0    1.34    0.20 
   6 -13   0    2.95    0.31 
   6 -13   0    3.11    0.27 
  -6  13   0    3.08    0.30 
  -6  13   0    2.21    0.24 
   5 -13   0    1.56    0.22 
  -5  13   0    2.00    0.22 
  -5  13   0    1.96    0.23 
   4 -13   0    6.77    0.41 
   4 -13   0    5.87    0.41 
  -4  13   0    6.47    0.39 
  -4  13   0    6.06    0.36 
   3 -13   0    0.36    0.15 
   3 -13   0    0.26    0.17 
  -3  13   0    0.37    0.14 
  -3  13   0    0.53    0.15 
   2 -13   0    0.47    0.20 
   2 -13   0    0.48    0.19 
  -2  13   0    0.47    0.18 
   1 -13   0    0.58    0.21 
   1 -13   0    1.00    0.20 
  -1  13   0    0.72    0.20 
   0 -13   0    0.16    0.20 
   0 -13   0    0.40    0.19 
   0  13   0    0.67    0.17 
  10 -14   0    1.15    0.22 
 -10  14   0    0.61    0.20 
 -10  14   0    0.68    0.20 
   9 -14   0    0.28    0.19 
  -9  14   0    0.29    0.18 
  -9  14   0    0.05    0.16 
   8 -14   0    0.22    0.19 
   8 -14   0   -0.15    0.16 
  -8  14   0    0.01    0.16 
  -8  14   0    0.32    0.17 
   7 -14   0    0.69    0.19 
   7 -14   0    1.10    0.23 
  -7  14   0    0.57    0.18 
  -7  14   0    0.84    0.17 
   6 -14   0    0.18    0.15 
   6 -14   0   -0.23    0.17 
  -6  14   0   -0.01    0.15 
  -6  14   0   -0.09    0.16 
   5 -14   0    1.33    0.22 
  -5  14   0    1.77    0.23 
  -5  14   0    1.59    0.21 
   4 -14   0    0.68    0.20 
   4 -14   0    1.06    0.19 
  -4  14   0    0.87    0.17 
  -4  14   0    0.71    0.16 
   3 -14   0    0.11    0.19 
   3 -14   0   -0.17    0.19 
  -3  14   0    0.15    0.18 
   2 -14   0    0.63    0.17 
   2 -14   0    0.11    0.21 
  -2  14   0    0.45    0.16 
   7 -15   0    0.10    0.23 
  -7  15   0   -0.08    0.15 
  -7  15   0   -0.03    0.13 
  -6  15   0    0.03    0.15 
  -6  15   0   -0.03    0.13 
  -4  15  -1    0.99    0.22 
   4 -15   1    0.82    0.21 
   4 -15   1    1.53    0.25 
  -5  15  -1    0.31    0.20 
  -5  15  -1    0.54    0.19 
   5 -15   1    0.36    0.20 
   5 -15   1    0.56    0.17 
  -6  15  -1    0.00    0.15 
  -6  15  -1   -0.09    0.12 
  -7  15  -1   -0.01    0.15 
  -7  15  -1   -0.13    0.16 
   7 -15   1   -0.15    0.19 
  -8  15  -1    0.16    0.16 
  -8  15  -1    0.61    0.20 
   8 -15   1    0.51    0.21 
  -9  15  -1    0.08    0.18 
  -9  15  -1   -0.16    0.16 
   9 -15   1   -0.14    0.18 
  -1  14  -1    0.02    0.18 
   1 -14   1    0.11    0.18 
   1 -14   1   -0.17    0.16 
  -2  14  -1    0.29    0.14 
   2 -14   1    0.05    0.13 
   2 -14   1   -0.04    0.16 
  -3  14  -1   -0.04    0.17 
   3 -14   1   -0.23    0.16 
   3 -14   1    0.00    0.18 
  -4  14  -1    1.33    0.19 
  -4  14  -1    1.18    0.18 
   4 -14   1    1.05    0.22 
   4 -14   1    1.47    0.20 
  -5  14  -1    1.96    0.22 
  -5  14  -1    2.11    0.24 
   5 -14   1    1.85    0.22 
  -6  14  -1    0.12    0.13 
  -6  14  -1    0.10    0.15 
   6 -14   1   -0.22    0.15 
   6 -14   1   -0.06    0.13 
  -7  14  -1    3.90    0.31 
  -7  14  -1    4.45    0.35 
   7 -14   1    4.51    0.37 
   7 -14   1    3.57    0.32 
  -8  14  -1    0.36    0.14 
  -8  14  -1    0.15    0.15 
   8 -14   1   -0.14    0.12 
  -9  14  -1    0.37    0.18 
  -9  14  -1    0.41    0.14 
   9 -14   1    0.34    0.15 
 -10  14  -1    0.52    0.15 
  10 -14   1    0.44    0.16 
 -11  14  -1    1.09    0.22 
  11 -14   1    1.24    0.24 
   1  13  -1    1.24    0.24 
   1  13  -1    1.22    0.20 
  -1 -13   1    1.31    0.24 
  -1 -13   1    1.42    0.24 
   0  13  -1    0.12    0.14 
   0  13  -1    0.20    0.14 
   0 -13   1    0.28    0.14 
   0 -13   1   -0.02    0.16 
  -1  13  -1    1.53    0.22 
  -1  13  -1    1.23    0.18 
   1 -13   1    1.33    0.22 
   1 -13   1    1.78    0.23 
  -2  13  -1    0.00    0.16 
  -2  13  -1   -0.02    0.13 
   2 -13   1    0.30    0.18 
   2 -13   1   -0.12    0.15 
  -3  13  -1    3.03    0.24 
  -3  13  -1    2.68    0.23 
  -3  13  -1    2.94    0.26 
   3 -13   1    3.17    0.33 
   3 -13   1    3.18    0.27 
  -4  13  -1    0.24    0.14 
  -4  13  -1    0.07    0.12 
  -4  13  -1   -0.01    0.11 
   4 -13   1   -0.02    0.15 
  -5  13  -1    4.70    0.30 
  -5  13  -1    4.31    0.34 
  -5  13  -1    4.61    0.27 
   5 -13   1    4.54    0.37 
   5 -13   1    4.21    0.33 
  -6  13  -1    7.29    0.38 
  -6  13  -1    7.36    0.34 
  -6  13  -1    8.02    0.42 
   6 -13   1    7.13    0.40 
   6 -13   1    7.59    0.39 
  -7  13  -1    6.94    0.39 
  -7  13  -1    6.44    0.37 
  -7  13  -1    6.56    0.33 
   7 -13   1    6.41    0.38 
   7 -13   1    7.13    0.41 
  -8  13  -1    0.09    0.12 
  -8  13  -1    0.37    0.13 
   8 -13   1    0.25    0.14 
   8 -13   1    0.32    0.15 
  -9  13  -1    4.26    0.34 
   9 -13   1    4.29    0.32 
   9 -13   1    4.32    0.36 
 -10  13  -1   -0.03    0.16 
  10 -13   1    0.17    0.19 
 -11  13  -1    0.67    0.16 
  11 -13   1    0.93    0.22 
 -12  13  -1   -0.07    0.17 
  12 -13   1    0.08    0.19 
   2  12  -1    0.16    0.16 
   2  12  -1    0.20    0.14 
  -2 -12   1   -0.03    0.17 
  -2 -12   1   -0.09    0.17 
   1  12  -1    1.54    0.21 
   1  12  -1    1.34    0.22 
  -1 -12   1    1.23    0.23 
  -1 -12   1    1.35    0.22 
   0  12  -1    0.16    0.13 
   0  12  -1    0.21    0.15 
   0 -12   1    0.01    0.16 
   0 -12   1    0.24    0.13 
  -1  12  -1    4.61    0.28 
  -1  12  -1    4.30    0.29 
   1 -12   1    4.25    0.36 
   1 -12   1    4.30    0.29 
  -2  12  -1    0.43    0.13 
  -2  12  -1    0.16    0.12 
  -2  12  -1    0.11    0.11 
   2 -12   1    0.38    0.16 
   2 -12   1    0.00    0.14 
  -3  12  -1    3.41    0.29 
  -3  12  -1    2.99    0.25 
  -3  12  -1    2.40    0.22 
   3 -12   1    2.59    0.29 
   3 -12   1    2.56    0.24 
  -4  12  -1    2.67    0.21 
  -4  12  -1    3.61    0.29 
  -4  12  -1    2.85    0.24 
   4 -12   1    2.99    0.32 
  -5  12  -1    0.16    0.15 
  -5  12  -1    0.25    0.11 
  -5  12  -1    0.43    0.14 
   5 -12   1    0.44    0.17 
   5 -12   1    0.22    0.16 
  -6  12  -1    0.72    0.15 
  -6  12  -1    0.56    0.12 
  -6  12  -1    0.72    0.17 
   6 -12   1    0.60    0.16 
   6 -12   1    0.83    0.19 
  -7  12  -1    0.13    0.10 
  -7  12  -1    0.13    0.11 
   7 -12   1    0.03    0.13 
   7 -12   1    0.34    0.13 
  -8  12  -1    0.58    0.17 
   8 -12   1    0.45    0.15 
   8 -12   1    0.46    0.18 
  -9  12  -1    5.12    0.31 
   9 -12   1    5.03    0.33 
   9 -12   1    4.74    0.32 
 -10  12  -1    0.51    0.15 
  10 -12   1    0.42    0.15 
  10 -12   1    0.51    0.16 
 -11  12  -1    0.13    0.17 
  11 -12   1    0.27    0.15 
  11 -12   1    0.07    0.18 
 -12  12  -1    0.24    0.14 
  12 -12   1    0.69    0.21 
 -13  12  -1    1.65    0.24 
  13 -12   1    1.65    0.27 
   4  11  -1   -0.19    0.16 
   4  11  -1   -0.37    0.17 
   4  11  -1   -0.25    0.16 
  -4 -11   1    0.00    0.19 
  -4 -11   1    0.00    0.16 
   3  11  -1   -0.17    0.12 
   3  11  -1   -0.18    0.14 
  -3 -11   1   -0.32    0.16 
  -3 -11   1   -0.12    0.15 
   2  11  -1    1.01    0.21 
   2  11  -1    1.25    0.19 
  -2 -11   1    1.14    0.19 
  -2 -11   1    0.85    0.20 
   1  11  -1    0.34    0.17 
   1  11  -1    0.34    0.14 
  -1 -11   1    0.36    0.14 
  -1 -11   1    0.15    0.12 
   0  11  -1    0.08    0.10 
   0  11  -1    0.21    0.14 
   0  11  -1    0.09    0.11 
   0 -11   1    0.17    0.12 
   0 -11   1    0.19    0.16 
  -1  11  -1    0.91    0.17 
  -1  11  -1    0.71    0.13 
  -1  11  -1    0.89    0.13 
   1 -11   1    0.67    0.14 
   1 -11   1    0.69    0.18 
  -2  11  -1    0.07    0.11 
  -2  11  -1   -0.02    0.13 
  -2  11  -1    0.14    0.09 
   2 -11   1   -0.21    0.13 
   2 -11   1   -0.02    0.13 
  -3  11  -1    4.06    0.29 
  -3  11  -1    3.54    0.24 
  -3  11  -1    3.93    0.24 
   3 -11   1    3.69    0.32 
  -4  11  -1   22.61    0.86 
  -4  11  -1   22.05    0.74 
  -4  11  -1   21.40    0.72 
  -4  11  -1   20.83    0.69 
   4 -11   1   22.13    0.77 
   4 -11   1   22.13    0.76 
  -5  11  -1    0.08    0.11 
  -5  11  -1    0.80    0.14 
  -5  11  -1    0.47    0.12 
   5 -11   1    0.21    0.13 
   5 -11   1    0.37    0.13 
  -6  11  -1   25.69    0.82 
  -6  11  -1   24.54    0.78 
   6 -11   1   24.68    0.83 
   6 -11   1   25.79    0.84 
  -7  11  -1   12.58    0.51 
   7 -11   1   13.03    0.53 
   7 -11   1   13.19    0.52 
  -8  11  -1    0.20    0.10 
  -8  11  -1    0.17    0.15 
   8 -11   1    0.07    0.12 
   8 -11   1   -0.07    0.16 
  -9  11  -1    0.18    0.15 
  -9  11  -1    0.28    0.11 
   9 -11   1    0.25    0.16 
   9 -11   1    0.31    0.13 
 -10  11  -1    0.72    0.18 
  10 -11   1    0.71    0.20 
  10 -11   1    0.96    0.17 
 -11  11  -1   -0.04    0.16 
  11 -11   1   -0.24    0.16 
  11 -11   1    0.05    0.14 
 -12  11  -1    0.23    0.17 
  12 -11   1    0.03    0.14 
  12 -11   1    0.22    0.13 
 -13  11  -1    0.53    0.16 
  13 -11   1    0.63    0.17 
   5  10  -1   -0.08    0.18 
   5  10  -1   -0.07    0.17 
   5  10  -1   -0.18    0.16 
  -5 -10   1   -0.23    0.17 
  -5 -10   1    0.05    0.14 
   4  10  -1   -0.31    0.14 
   4  10  -1   -0.20    0.11 
  -4 -10   1   -0.05    0.15 
  -4 -10   1   -0.22    0.16 
   3  10  -1    0.13    0.16 
   3  10  -1    0.02    0.17 
  -3 -10   1    0.12    0.16 
  -3 -10   1    0.33    0.17 
   2  10  -1   -0.12    0.10 
   2  10  -1   -0.14    0.12 
  -2 -10   1   -0.17    0.10 
  -2 -10   1   -0.14    0.14 
   1  10  -1    0.31    0.14 
   1  10  -1    0.26    0.08 
   1  10  -1    0.09    0.11 
  -1 -10   1    0.15    0.11 
  -1 -10   1    0.10    0.15 
   0  10  -1    1.11    0.15 
   0  10  -1    0.81    0.16 
   0  10  -1    1.08    0.12 
   0 -10   1    0.85    0.14 
   0 -10   1    1.00    0.18 
  -1  10  -1    1.52    0.16 
  -1  10  -1    1.80    0.16 
  -1  10  -1    1.75    0.19 
   1 -10   1    1.35    0.18 
   1 -10   1    1.70    0.20 
  -2  10  -1    0.02    0.09 
  -2  10  -1    0.04    0.09 
  -2  10  -1   -0.01    0.09 
   2 -10   1   -0.05    0.09 
   2 -10   1   -0.01    0.11 
  -3  10  -1    7.45    0.35 
  -3  10  -1    7.26    0.31 
  -3  10  -1    7.34    0.37 
  -3  10  -1    6.88    0.31 
   3 -10   1    8.04    0.38 
   3 -10   1    7.63    0.37 
  -4  10  -1   12.90    0.47 
  -4  10  -1   13.08    0.45 
  -4  10  -1   12.88    0.47 
  -4  10  -1   12.67    0.50 
   4 -10   1   13.02    0.50 
   4 -10   1   12.57    0.48 
  -5  10  -1    1.66    0.16 
  -5  10  -1    1.56    0.17 
   5 -10   1    1.69    0.18 
   5 -10   1    1.51    0.17 
  -6  10  -1    0.56    0.14 
   6 -10   1    0.53    0.13 
   6 -10   1    0.59    0.15 
  -7  10  -1    6.56    0.34 
   7 -10   1    6.67    0.35 
   7 -10   1    6.13    0.32 
  -8  10  -1    0.06    0.09 
  -8  10  -1   -0.13    0.13 
   8 -10   1   -0.55    0.13 
  -9  10  -1   -0.03    0.10 
  -9  10  -1   -0.31    0.13 
   9 -10   1   -0.54    0.14 
   9 -10   1   -0.20    0.11 
   9 -10   1   -0.10    0.11 
 -10  10  -1    0.48    0.17 
  10 -10   1    0.39    0.15 
  10 -10   1    0.18    0.17 
 -11  10  -1    0.52    0.14 
  11 -10   1    0.28    0.18 
 -12  10  -1    0.06    0.16 
  12 -10   1    0.21    0.19 
 -13  10  -1   -0.29    0.15 
  13 -10   1    0.01    0.18 
 -14  10  -1    0.08    0.14 
   6   9  -1    0.66    0.21 
   6   9  -1    0.56    0.20 
   6   9  -1    0.44    0.18 
  -6  -9   1    0.39    0.16 
   5   9  -1   -0.04    0.16 
   5   9  -1   -0.03    0.16 
   5   9  -1   -0.29    0.14 
  -5  -9   1   -0.20    0.16 
  -5  -9   1   -0.05    0.16 
   4   9  -1    0.30    0.17 
   4   9  -1    0.23    0.13 
  -4  -9   1    0.34    0.17 
  -4  -9   1    0.37    0.14 
   3   9  -1    0.78    0.17 
   3   9  -1    0.57    0.14 
  -3  -9   1    0.62    0.17 
  -3  -9   1    0.57    0.17 
   2   9  -1    4.50    0.29 
   2   9  -1    3.79    0.30 
  -2  -9   1    4.12    0.34 
  -2  -9   1    4.18    0.30 
   1   9  -1    1.75    0.18 
   1   9  -1    1.40    0.16 
   1   9  -1    1.97    0.13 
  -1  -9   1    1.45    0.20 
  -1  -9   1    1.60    0.19 
   0   9  -1    0.63    0.09 
   0   9  -1    0.58    0.12 
   0   9  -1    0.57    0.14 
   0  -9   1    0.80    0.15 
   0  -9   1    0.25    0.10 
   0  -9   1    0.54    0.12 
  -1   9  -1    1.25    0.14 
  -1   9  -1    1.25    0.16 
  -1   9  -1    1.46    0.15 
  -1   9  -1    1.41    0.14 
   1  -9   1    1.26    0.14 
   1  -9   1    1.28    0.17 
  -2   9  -1    0.70    0.11 
  -2   9  -1    0.74    0.11 
  -2   9  -1    0.91    0.13 
  -2   9  -1    0.56    0.13 
   2  -9   1    0.72    0.13 
  -3   9  -1    0.66    0.10 
  -3   9  -1    0.72    0.13 
  -3   9  -1    0.87    0.12 
  -3   9  -1    0.69    0.12 
   3  -9   1    0.74    0.13 
   3  -9   1    0.65    0.13 
  -4   9  -1    4.12    0.22 
  -4   9  -1    4.75    0.25 
  -4   9  -1    4.19    0.24 
   4  -9   1    4.31    0.25 
   4  -9   1    4.30    0.26 
  -5   9  -1   -0.04    0.10 
   5  -9   1   -0.04    0.08 
   5  -9   1    0.02    0.08 
  -6   9  -1    1.07    0.14 
   6  -9   1    0.75    0.14 
   6  -9   1    0.84    0.12 
  -7   9  -1    4.17    0.23 
   7  -9   1    4.03    0.24 
   7  -9   1    3.73    0.23 
  -8   9  -1    9.03    0.36 
  -8   9  -1    8.58    0.39 
   8  -9   1    8.76    0.40 
   8  -9   1    8.45    0.39 
   8  -9   1    8.75    0.38 
  -9   9  -1    0.20    0.09 
  -9   9  -1    0.07    0.14 
   9  -9   1   -0.21    0.11 
   9  -9   1   -0.21    0.15 
   9  -9   1    0.02    0.11 
 -10   9  -1    8.53    0.42 
  10  -9   1    8.50    0.43 
  10  -9   1    8.72    0.38 
 -11   9  -1    0.73    0.15 
  11  -9   1    0.74    0.16 
 -12   9  -1    0.08    0.13 
  12  -9   1    0.18    0.14 
 -13   9  -1    0.09    0.13 
  13  -9   1    0.03    0.14 
 -14   9  -1    0.03    0.18 
  14  -9   1   -0.10    0.19 
   7   8  -1    0.43    0.16 
   7   8  -1    0.30    0.19 
  -7  -8   1    0.17    0.19 
  -7  -8   1    0.24    0.25 
   6   8  -1    0.30    0.17 
   6   8  -1    0.15    0.16 
   6   8  -1    0.25    0.19 
  -6  -8   1    0.14    0.13 
  -6  -8   1    0.18    0.13 
   5   8  -1    1.41    0.22 
   5   8  -1    1.07    0.20 
  -5  -8   1    1.14    0.21 
  -5  -8   1    1.11    0.21 
   4   8  -1    3.41    0.26 
   4   8  -1    3.66    0.30 
  -4  -8   1    3.52    0.34 
  -4  -8   1    3.37    0.25 
   3   8  -1    3.18    0.27 
   3   8  -1    3.28    0.24 
  -3  -8   1    3.00    0.27 
  -3  -8   1    3.34    0.31 
   2   8  -1    1.62    0.18 
   2   8  -1    1.38    0.16 
  -2  -8   1    1.43    0.16 
  -2  -8   1    1.42    0.19 
   1   8  -1    0.54    0.13 
   1   8  -1    0.68    0.13 
   1   8  -1    0.56    0.08 
  -1  -8   1    0.29    0.12 
  -1  -8   1    0.54    0.13 
  -1  -8   1    0.30    0.11 
   0   8  -1    0.96    0.14 
   0   8  -1    1.26    0.12 
   0   8  -1    1.13    0.16 
   0   8  -1    1.03    0.14 
   0   8  -1    1.03    0.13 
   0  -8   1    1.01    0.12 
   0  -8   1    1.08    0.15 
   0  -8   1    1.21    0.13 
  -1   8  -1    0.02    0.09 
  -1   8  -1   -0.11    0.06 
  -1   8  -1   -0.05    0.09 
  -1   8  -1   -0.13    0.06 
  -1   8  -1   -0.09    0.07 
   1  -8   1   -0.03    0.09 
   1  -8   1   -0.01    0.09 
   1  -8   1    0.01    0.09 
  -2   8  -1   22.47    0.73 
  -2   8  -1   23.68    0.77 
  -2   8  -1   24.08    0.72 
  -2   8  -1   22.87    0.71 
  -2   8  -1   23.94    0.74 
   2  -8   1   23.79    0.73 
   2  -8   1   23.70    0.76 
   2  -8   1   23.97    0.75 
  -3   8  -1   11.98    0.42 
  -3   8  -1   11.49    0.41 
  -3   8  -1   12.38    0.45 
  -3   8  -1   12.30    0.43 
   3  -8   1   12.42    0.44 
   3  -8   1   11.80    0.43 
   3  -8   1   12.13    0.42 
  -4   8  -1    0.05    0.07 
  -4   8  -1   -0.01    0.09 
  -4   8  -1    0.11    0.09 
   4  -8   1    0.19    0.10 
   4  -8   1    0.16    0.09 
   4  -8   1    0.24    0.09 
  -5   8  -1   -0.09    0.09 
  -5   8  -1   -0.04    0.09 
   5  -8   1    0.08    0.10 
   5  -8   1    0.15    0.09 
   5  -8   1    0.17    0.09 
  -6   8  -1    0.05    0.07 
  -6   8  -1   -0.08    0.06 
   6  -8   1    0.00    0.06 
   6  -8   1    0.02    0.08 
   6  -8   1   -0.04    0.07 
  -7   8  -1    3.31    0.19 
  -7   8  -1    2.98    0.22 
   7  -8   1    3.19    0.23 
   7  -8   1    3.23    0.22 
  -8   8  -1    2.46    0.19 
  -8   8  -1    2.84    0.19 
   8  -8   1    2.57    0.20 
   8  -8   1    2.65    0.20 
  -9   8  -1    2.21    0.19 
  -9   8  -1    1.41    0.16 
   9  -8   1    1.46    0.17 
   9  -8   1    1.70    0.18 
 -10   8  -1   -0.33    0.14 
  10  -8   1   -0.51    0.14 
  10  -8   1   -0.06    0.10 
 -11   8  -1   -0.04    0.11 
  11  -8   1   -0.09    0.12 
 -12   8  -1   -0.15    0.15 
  12  -8   1   -0.08    0.13 
 -13   8  -1    0.70    0.19 
  13  -8   1    0.35    0.19 
 -14   8  -1   -0.03    0.17 
  14  -8   1    0.07    0.14 
   8   7  -1    0.02    0.19 
   8   7  -1    0.11    0.20 
  -8  -7   1   -0.17    0.17 
  -8  -7   1   -0.11    0.16 
   7   7  -1    0.59    0.19 
   7   7  -1    0.49    0.20 
   7   7  -1    0.32    0.14 
  -7  -7   1    0.32    0.18 
  -7  -7   1    0.08    0.22 
   6   7  -1   -0.11    0.15 
   6   7  -1    0.04    0.13 
   6   7  -1   -0.03    0.11 
  -6  -7   1   -0.30    0.15 
  -6  -7   1    0.05    0.12 
   5   7  -1    1.10    0.17 
   5   7  -1    0.65    0.18 
  -5  -7   1    0.72    0.15 
  -5  -7   1    0.72    0.19 
   4   7  -1    1.81    0.20 
   4   7  -1    1.63    0.17 
  -4  -7   1    1.46    0.19 
  -4  -7   1    1.58    0.21 
   3   7  -1   24.85    0.82 
   3   7  -1   26.60    0.85 
  -3  -7   1   26.10    0.89 
  -3  -7   1   26.34    0.84 
   2   7  -1    0.19    0.11 
   2   7  -1    0.23    0.09 
   2   7  -1    0.25    0.09 
  -2  -7   1    0.40    0.10 
  -2  -7   1    0.33    0.10 
  -2  -7   1    0.18    0.09 
   1   7  -1    2.39    0.19 
   1   7  -1    2.40    0.19 
   1   7  -1    2.25    0.19 
   1   7  -1    2.49    0.19 
   1   7  -1    2.57    0.13 
  -1  -7   1    2.61    0.17 
  -1  -7   1    2.62    0.18 
  -1  -7   1    2.59    0.23 
   0   7  -1    0.13    0.06 
   0   7  -1   -0.07    0.08 
   0   7  -1   -0.04    0.08 
   0   7  -1    0.01    0.06 
   0   7  -1    0.07    0.09 
   0  -7   1    0.10    0.07 
   0  -7   1    0.02    0.07 
   0  -7   1    0.03    0.09 
   0  -7   1    0.18    0.07 
  -1   7  -1    0.03    0.08 
  -1   7  -1    0.13    0.07 
  -1   7  -1    0.12    0.06 
  -1   7  -1   -0.05    0.08 
  -1   7  -1   -0.04    0.08 
   1  -7   1    0.10    0.06 
   1  -7   1   -0.08    0.08 
  -2   7  -1   18.57    0.59 
  -2   7  -1   18.86    0.59 
  -2   7  -1   18.69    0.58 
  -2   7  -1   18.90    0.62 
   2  -7   1   19.17    0.61 
   2  -7   1   18.04    0.59 
   2  -7   1   19.89    0.60 
  -3   7  -1   60.30    1.69 
  -3   7  -1   60.24    1.70 
  -3   7  -1   60.98    1.71 
  -3   7  -1   59.63    1.72 
   3  -7   1   62.54    1.71 
   3  -7   1   59.40    1.71 
   3  -7   1   63.85    1.72 
  -4   7  -1    4.71    0.22 
  -4   7  -1    4.78    0.22 
   4  -7   1    4.84    0.23 
   4  -7   1    4.87    0.24 
   4  -7   1    4.62    0.22 
  -5   7  -1   18.10    0.57 
  -5   7  -1   17.44    0.57 
   5  -7   1   17.64    0.58 
   5  -7   1   17.52    0.57 
   5  -7   1   18.23    0.57 
  -6   7  -1    9.06    0.34 
  -6   7  -1    8.57    0.33 
   6  -7   1    8.90    0.34 
   6  -7   1    8.22    0.34 
   6  -7   1    8.91    0.35 
  -7   7  -1   21.43    0.69 
  -7   7  -1   21.41    0.66 
  -7   7  -1   20.53    0.67 
   7  -7   1   20.94    0.68 
   7  -7   1   20.81    0.66 
   7  -7   1   21.05    0.67 
  -8   7  -1    3.05    0.20 
  -8   7  -1    3.24    0.23 
   8  -7   1    3.23    0.20 
   8  -7   1    3.28    0.24 
  -9   7  -1    4.25    0.28 
   9  -7   1    4.30    0.23 
   9  -7   1    4.28    0.29 
 -10   7  -1    0.22    0.14 
  10  -7   1   -0.01    0.10 
  10  -7   1    0.14    0.12 
 -11   7  -1    6.40    0.37 
  11  -7   1    6.55    0.35 
 -12   7  -1    0.40    0.17 
  12  -7   1    0.27    0.18 
 -13   7  -1    1.18    0.21 
  13  -7   1    1.18    0.19 
 -14   7  -1    0.18    0.14 
  14  -7   1    0.19    0.15 
   9   6  -1    0.30    0.16 
   9   6  -1    0.43    0.23 
  -9  -6   1    0.12    0.18 
  -9  -6   1    0.51    0.20 
   8   6  -1    1.01    0.23 
   8   6  -1    0.86    0.17 
  -8  -6   1    0.81    0.20 
  -8  -6   1    0.86    0.26 
   7   6  -1    2.83    0.25 
   7   6  -1    3.08    0.25 
   7   6  -1    3.51    0.33 
  -7  -6   1    2.81    0.27 
  -7  -6   1    3.15    0.38 
   6   6  -1    8.07    0.41 
   6   6  -1    8.33    0.44 
   6   6  -1    7.73    0.37 
  -6  -6   1    7.47    0.37 
   5   6  -1   13.74    0.53 
   5   6  -1   14.97    0.58 
  -5  -6   1   14.66    0.55 
  -5  -6   1   14.44    0.61 
   4   6  -1    2.92    0.24 
   4   6  -1    2.90    0.25 
  -4  -6   1    2.95    0.11 
  -4  -6   1    3.16    0.24 
  -4  -6   1    2.31    0.27 
   3   6  -1    2.71    0.18 
   3   6  -1    2.75    0.19 
   3   6  -1    3.14    0.20 
  -3  -6   1    2.84    0.25 
  -3  -6   1    3.03    0.22 
  -3  -6   1    3.41    0.26 
   2   6  -1    8.28    0.37 
   2   6  -1    9.39    0.36 
   2   6  -1    8.98    0.35 
  -2  -6   1    9.09    0.34 
  -2  -6   1    8.99    0.34 
  -2  -6   1    8.67    0.35 
  -2  -6   1    8.94    0.38 
   1   6  -1    3.33    0.20 
   1   6  -1    3.69    0.15 
   1   6  -1    3.50    0.23 
   1   6  -1    3.77    0.21 
   1   6  -1    3.58    0.19 
  -1  -6   1    3.89    0.20 
  -1  -6   1    3.69    0.20 
  -1  -6   1    3.73    0.23 
  -1  -6   1    4.18    0.21 
   0   6  -1   35.66    1.04 
   0   6  -1   35.80    1.04 
   0   6  -1   34.84    1.07 
   0   6  -1   36.20    1.00 
   0   6  -1   36.29    1.04 
   0  -6   1   35.71    1.04 
   0  -6   1   35.79    1.06 
   0  -6   1   36.37    1.04 
   0  -6   1   35.68    1.04 
  -1   6  -1   18.33    0.56 
  -1   6  -1   18.09    0.59 
  -1   6  -1   18.46    0.57 
  -1   6  -1   18.16    0.56 
  -1   6  -1   17.90    0.54 
   1  -6   1   18.18    0.56 
   1  -6   1   17.86    0.58 
  -2   6  -1    1.47    0.12 
  -2   6  -1    1.41    0.14 
  -2   6  -1    1.48    0.12 
  -2   6  -1    1.65    0.12 
   2  -6   1    1.41    0.13 
   2  -6   1    1.80    0.13 
   2  -6   1    1.59    0.14 
  -3   6  -1   89.85    2.52 
  -3   6  -1   90.26    2.53 
  -3   6  -1   94.10    2.53 
   3  -6   1   93.97    2.53 
   3  -6   1   94.63    2.53 
   3  -6   1   92.24    2.53 
  -4   6  -1    3.89    0.18 
  -4   6  -1    3.79    0.18 
   4  -6   1    4.12    0.19 
   4  -6   1    3.71    0.20 
   4  -6   1    3.70    0.19 
  -5   6  -1   15.51    0.49 
  -5   6  -1   14.17    0.47 
   5  -6   1   15.12    0.48 
   5  -6   1   14.36    0.48 
   5  -6   1   13.86    0.48 
  -6   6  -1   16.97    0.55 
  -6   6  -1   16.87    0.54 
  -6   6  -1   16.42    0.55 
   6  -6   1   18.08    0.55 
   6  -6   1   16.79    0.54 
   6  -6   1   16.63    0.56 
  -7   6  -1   31.44    0.93 
  -7   6  -1   30.46    0.93 
  -7   6  -1   30.37    0.92 
   7  -6   1   30.01    0.90 
   7  -6   1   31.56    0.93 
   7  -6   1   30.37    0.93 
  -8   6  -1    3.09    0.20 
  -8   6  -1    3.14    0.22 
   8  -6   1    3.15    0.18 
   8  -6   1    2.90    0.23 
  -9   6  -1    8.60    0.37 
   9  -6   1    9.03    0.34 
   9  -6   1    8.70    0.37 
 -10   6  -1   13.93    0.47 
 -10   6  -1   14.04    0.53 
  10  -6   1   15.27    0.50 
  10  -6   1   13.07    0.53 
 -11   6  -1    1.81    0.22 
  11  -6   1    2.20    0.23 
 -12   6  -1    1.13    0.17 
  12  -6   1    1.38    0.19 
 -13   6  -1    1.16    0.18 
  13  -6   1    0.83    0.21 
 -14   6  -1    0.00    0.13 
  14  -6   1   -0.10    0.18 
 -10  -5   1    0.21    0.19 
   9   5  -1   -0.16    0.19 
   9   5  -1    0.23    0.18 
  -9  -5   1    0.13    0.21 
  -9  -5   1    0.29    0.14 
   8   5  -1    1.73    0.25 
   8   5  -1    1.84    0.23 
  -8  -5   1    1.47    0.19 
  -8  -5   1    1.84    0.28 
   7   5  -1    0.29    0.11 
   7   5  -1    0.24    0.16 
   7   5  -1    0.46    0.15 
  -7  -5   1    0.11    0.14 
  -7  -5   1    0.18    0.12 
   6   5  -1    1.71    0.19 
   6   5  -1    1.98    0.21 
   6   5  -1    1.84    0.18 
  -6  -5   1    1.77    0.08 
  -6  -5   1    1.88    0.20 
  -6  -5   1    2.05    0.26 
   5   5  -1    1.41    0.18 
   5   5  -1    1.19    0.14 
  -5  -5   1    1.16    0.16 
  -5  -5   1    1.32    0.06 
  -5  -5   1    1.18    0.16 
   4   5  -1    0.60    0.12 
   4   5  -1    0.76    0.11 
   4   5  -1    0.90    0.11 
  -4  -5   1    0.54    0.11 
  -4  -5   1    0.92    0.13 
   3   5  -1   12.75    0.47 
   3   5  -1   13.51    0.46 
   3   5  -1   13.01    0.50 
   3   5  -1   13.00    0.45 
  -3  -5   1   13.49    0.48 
  -3  -5   1   12.83    0.45 
  -3  -5   1   13.42    0.45 
  -3  -5   1   13.30    0.49 
   2   5  -1   15.26    0.55 
   2   5  -1   15.61    0.51 
   2   5  -1   15.71    0.53 
   2   5  -1   16.17    0.52 
  -2  -5   1   16.45    0.52 
  -2  -5   1   16.12    0.56 
  -2  -5   1   16.14    0.51 
  -2  -5   1   16.29    0.53 
   1   5  -1    4.95    0.22 
   1   5  -1    4.91    0.21 
   1   5  -1    4.80    0.24 
   1   5  -1    4.97    0.17 
  -1  -5   1    5.08    0.25 
  -1  -5   1    5.03    0.21 
  -1  -5   1    4.69    0.22 
  -1  -5   1    5.13    0.22 
   0   5  -1    0.12    0.05 
   0   5  -1    0.20    0.06 
   0   5  -1    0.17    0.07 
   0   5  -1    0.20    0.07 
   0   5  -1    0.30    0.05 
   0  -5   1    0.19    0.07 
   0  -5   1    0.22    0.07 
   0  -5   1    0.08    0.06 
   0  -5   1    0.22    0.06 
  -1   5  -1   77.91    2.11 
  -1   5  -1   76.58    2.13 
  -1   5  -1   76.06    2.11 
  -1   5  -1   79.15    2.11 
   1  -5   1   74.59    2.12 
   1  -5   1   78.17    2.11 
   1  -5   1   78.61    2.11 
  -2   5  -1   33.17    0.94 
  -2   5  -1   33.72    0.94 
  -2   5  -1   32.10    0.94 
   2  -5   1   32.97    0.93 
   2  -5   1   33.26    0.94 
   2  -5   1   32.35    0.93 
  -3   5  -1    2.21    0.13 
  -3   5  -1    2.22    0.14 
   3  -5   1    2.34    0.14 
   3  -5   1    2.25    0.13 
   3  -5   1    2.19    0.12 
  -4   5  -1  118.07    3.12 
  -4   5  -1  115.17    3.12 
   4  -5   1  119.60    3.12 
   4  -5   1  113.07    3.12 
   4  -5   1  110.20    3.12 
  -5   5  -1   20.76    0.63 
  -5   5  -1   20.17    0.63 
  -5   5  -1   20.79    0.64 
   5  -5   1   21.10    0.62 
   5  -5   1   20.35    0.63 
   5  -5   1   21.37    0.64 
  -6   5  -1    0.00    0.07 
  -6   5  -1   -0.17    0.08 
  -6   5  -1   -0.13    0.08 
   6  -5   1   -0.01    0.06 
   6  -5   1   -0.13    0.09 
   6  -5   1   -0.17    0.07 
  -7   5  -1    7.15    0.29 
  -7   5  -1    7.21    0.30 
  -7   5  -1    6.83    0.30 
   7  -5   1    6.87    0.27 
   7  -5   1    6.77    0.30 
   7  -5   1    6.56    0.28 
  -8   5  -1   11.10    0.43 
  -8   5  -1   11.05    0.42 
   8  -5   1   12.03    0.44 
   8  -5   1   11.69    0.39 
   8  -5   1   10.79    0.43 
  -9   5  -1    0.69    0.09 
  -9   5  -1    0.68    0.14 
   9  -5   1    0.78    0.12 
   9  -5   1    0.76    0.16 
 -10   5  -1   16.50    0.60 
 -10   5  -1   16.81    0.52 
  10  -5   1   16.86    0.60 
 -11   5  -1    2.15    0.23 
 -11   5  -1    2.28    0.23 
  11  -5   1    2.10    0.24 
 -12   5  -1    0.87    0.20 
 -12   5  -1    0.75    0.18 
  12  -5   1    0.89    0.20 
 -13   5  -1    4.22    0.35 
  13  -5   1    3.66    0.32 
 -14   5  -1    0.14    0.14 
  14  -5   1    0.28    0.23 
  10   4  -1    0.08    0.18 
  10   4  -1   -0.14    0.20 
 -10  -4   1   -0.07    0.18 
 -10  -4   1   -0.04    0.17 
   9   4  -1   -0.08    0.14 
   9   4  -1    0.02    0.17 
  -9  -4   1   -0.11    0.17 
  -9  -4   1   -0.11    0.11 
   8   4  -1    0.64    0.21 
   8   4  -1    0.71    0.18 
   8   4  -1    1.01    0.13 
  -8  -4   1    1.00    0.22 
  -8  -4   1    0.85    0.16 
   7   4  -1    3.93    0.22 
   7   4  -1    3.74    0.29 
   7   4  -1    3.64    0.28 
  -7  -4   1    4.18    0.17 
  -7  -4   1    3.59    0.25 
  -7  -4   1    4.37    0.34 
   6   4  -1    1.29    0.17 
   6   4  -1    1.66    0.18 
   6   4  -1    1.57    0.16 
  -6  -4   1    1.65    0.10 
  -6  -4   1    1.86    0.22 
  -6  -4   1    1.57    0.16 
   5   4  -1    0.01    0.09 
   5   4  -1   -0.04    0.07 
   5   4  -1   -0.07    0.08 
  -5  -4   1    0.01    0.10 
  -5  -4   1    0.00    0.10 
  -5  -4   1    0.05    0.04 
   4   4  -1    3.88    0.23 
   4   4  -1    3.69    0.20 
   4   4  -1    3.33    0.24 
   4   4  -1    4.57    0.22 
  -4  -4   1    3.72    0.23 
  -4  -4   1    3.74    0.13 
  -4  -4   1    3.65    0.23 
  -4  -4   1    3.89    0.22 
  -4  -4   1    4.10    0.19 
   3   4  -1   27.18    0.85 
   3   4  -1   26.33    0.82 
   3   4  -1   26.83    0.80 
   3   4  -1   26.43    0.80 
  -3  -4   1   27.07    0.74 
  -3  -4   1   27.86    0.80 
  -3  -4   1   26.87    0.73 
  -3  -4   1   27.39    0.83 
  -3  -4   1   26.04    0.80 
  -3  -4   1   27.48    0.85 
   2   4  -1    3.20    0.17 
   2   4  -1    3.45    0.19 
   2   4  -1    3.13    0.17 
   2   4  -1    3.15    0.20 
  -2  -4   1    3.65    0.20 
  -2  -4   1    3.42    0.17 
  -2  -4   1    3.54    0.19 
  -2  -4   1    3.14    0.16 
   1   4  -1   15.56    0.44 
   1   4  -1   15.84    0.49 
   1   4  -1   15.40    0.48 
   1   4  -1   15.48    0.51 
  -1  -4   1   15.58    0.49 
  -1  -4   1   16.35    0.51 
  -1  -4   1   16.32    0.50 
  -1  -4   1   16.01    0.48 
   0   4  -1   66.49    1.77 
   0   4  -1   64.78    1.77 
   0   4  -1   63.80    1.77 
   0   4  -1   62.06    1.78 
   0  -4   1   65.44    1.78 
   0  -4   1   65.84    1.77 
   0  -4   1   64.00    1.78 
   0  -4   1   65.70    1.77 
  -1   4  -1  145.09    3.99 
  -1   4  -1  149.12    3.93 
  -1   4  -1  145.41    4.07 
  -1   4  -1  149.57    3.94 
   1  -4   1  142.48    4.13 
   1  -4   1  150.32    3.93 
   1  -4   1  145.21    3.93 
  -2   4  -1  125.04    3.26 
  -2   4  -1  120.87    3.26 
  -2   4  -1  115.47    3.31 
   2  -4   1  121.99    3.26 
   2  -4   1  121.27    3.38 
   2  -4   1  123.14    3.26 
  -3   4  -1   29.89    0.83 
  -3   4  -1   28.85    0.83 
   3  -4   1   27.85    0.83 
   3  -4   1   29.82    0.84 
   3  -4   1   30.38    0.84 
  -4   4  -1  102.69    2.85 
  -4   4  -1  107.49    2.85 
   4  -4   1  104.70    2.85 
   4  -4   1  106.24    2.85 
  -5   4  -1    0.11    0.06 
  -5   4  -1    0.12    0.06 
  -5   4  -1   -0.03    0.07 
   5  -4   1    0.06    0.05 
   5  -4   1    0.22    0.05 
   5  -4   1   -0.03    0.08 
  -6   4  -1   54.05    1.54 
  -6   4  -1   53.42    1.54 
  -6   4  -1   57.30    1.54 
   6  -4   1   55.59    1.54 
   6  -4   1   54.43    1.51 
   6  -4   1   53.03    1.54 
  -7   4  -1    0.30    0.10 
  -7   4  -1    0.34    0.08 
  -7   4  -1    0.33    0.08 
  -7   4  -1    0.37    0.09 
   7  -4   1    0.30    0.09 
   7  -4   1    0.46    0.10 
   7  -4   1    0.32    0.07 
  -8   4  -1   16.14    0.56 
  -8   4  -1   16.96    0.51 
  -8   4  -1   15.74    0.55 
  -8   4  -1   16.53    0.62 
   8  -4   1   16.99    0.57 
   8  -4   1   17.54    0.58 
   8  -4   1   16.97    0.58 
  -9   4  -1    1.32    0.15 
  -9   4  -1    1.34    0.11 
  -9   4  -1    1.44    0.17 
   9  -4   1    1.17    0.15 
 -10   4  -1    0.72    0.15 
 -10   4  -1    0.91    0.15 
 -10   4  -1    0.94    0.08 
  10  -4   1    0.97    0.15 
 -11   4  -1    0.04    0.12 
 -11   4  -1   -0.15    0.12 
  11  -4   1   -0.09    0.11 
 -12   4  -1    0.86    0.17 
 -12   4  -1    0.93    0.18 
  12  -4   1    0.94    0.17 
 -13   4  -1   -0.07    0.18 
  13  -4   1    0.01    0.18 
  11   3  -1    0.38    0.22 
  11   3  -1    0.49    0.17 
 -11  -3   1    0.27    0.19 
 -11  -3   1    0.57    0.22 
  10   3  -1    0.95    0.21 
  10   3  -1    0.82    0.23 
 -10  -3   1    0.76    0.21 
 -10  -3   1    1.04    0.21 
   9   3  -1   -0.08    0.17 
   9   3  -1   -0.35    0.14 
  -9  -3   1    0.08    0.12 
  -9  -3   1    0.02    0.16 
   8   3  -1    0.70    0.10 
   8   3  -1    0.50    0.13 
   8   3  -1    0.22    0.18 
  -8  -3   1    0.69    0.17 
  -8  -3   1    0.81    0.19 
   7   3  -1    0.22    0.08 
   7   3  -1   -0.13    0.11 
   7   3  -1    0.15    0.11 
  -7  -3   1    0.18    0.11 
  -7  -3   1    0.22    0.13 
   6   3  -1    0.24    0.13 
   6   3  -1    0.22    0.09 
   6   3  -1    0.32    0.08 
   6   3  -1    0.24    0.10 
  -6  -3   1    0.31    0.14 
  -6  -3   1    0.25    0.11 
   5   3  -1    0.42    0.10 
   5   3  -1   -0.11    0.11 
   5   3  -1    0.34    0.08 
   5   3  -1    0.25    0.09 
  -5  -3   1    0.37    0.13 
  -5  -3   1    0.29    0.09 
  -5  -3   1    0.28    0.10 
  -5  -3   1    0.23    0.09 
   4   3  -1    4.32    0.23 
   4   3  -1    4.84    0.24 
   4   3  -1    4.43    0.21 
   4   3  -1    4.60    0.20 
  -4  -3   1    4.34    0.25 
  -4  -3   1    4.47    0.24 
  -4  -3   1    4.64    0.22 
  -4  -3   1    4.30    0.22 
   3   3  -1    3.61    0.21 
   3   3  -1    3.36    0.18 
   3   3  -1    3.52    0.17 
   3   3  -1    3.25    0.18 
  -3  -3   1    3.55    0.16 
  -3  -3   1    3.54    0.20 
  -3  -3   1    3.56    0.19 
  -3  -3   1    3.35    0.11 
  -3  -3   1    3.36    0.16 
  -3  -3   1    3.44    0.11 
   2   3  -1    4.05    0.19 
   2   3  -1    3.89    0.17 
   2   3  -1    3.61    0.18 
   2   3  -1    3.70    0.16 
  -2  -3   1    3.62    0.17 
  -2  -3   1    3.84    0.16 
  -2  -3   1    3.82    0.19 
  -2  -3   1    3.79    0.11 
  -2  -3   1    3.64    0.18 
   1   3  -1  180.46    4.92 
   1   3  -1  181.71    5.04 
   1   3  -1  180.95    5.02 
   1   3  -1  184.94    4.90 
   1   3  -1  176.70    4.91 
  -1  -3   1  180.67    4.99 
  -1  -3   1  190.31    5.11 
  -1  -3   1  182.69    4.92 
  -1  -3   1  186.78    4.97 
   0   3  -1   68.45    1.85 
   0   3  -1   65.19    1.85 
   0   3  -1   67.96    1.85 
   0   3  -1   69.73    1.85 
   0  -3   1   68.31    1.89 
   0  -3   1   68.70    1.85 
   0  -3   1   69.32    1.84 
  -1   3  -1   63.88    1.72 
  -1   3  -1   63.99    1.72 
  -1   3  -1   64.37    1.72 
   1  -3   1   63.58    1.71 
   1  -3   1   63.10    1.72 
   1  -3   1   61.86    1.78 
  -2   3  -1    9.07    0.28 
  -2   3  -1    9.11    0.28 
   2  -3   1    9.34    0.28 
   2  -3   1    7.96    0.27 
   2  -3   1    9.16    0.28 
  -3   3  -1   29.89    0.83 
  -3   3  -1   28.87    0.82 
   3  -3   1   29.52    0.83 
   3  -3   1   29.04    0.83 
  -4   3  -1   39.32    1.12 
  -4   3  -1   40.17    1.12 
  -4   3  -1   40.44    1.12 
   4  -3   1   39.57    1.10 
   4  -3   1   40.18    1.12 
   4  -3   1   40.18    1.12 
  -5   3  -1   12.38    0.40 
  -5   3  -1   12.10    0.40 
  -5   3  -1   11.92    0.39 
  -5   3  -1   11.90    0.38 
   5  -3   1   12.62    0.38 
   5  -3   1   11.66    0.39 
   5  -3   1   12.05    0.40 
  -6   3  -1    0.02    0.05 
  -6   3  -1    0.13    0.07 
  -6   3  -1   -0.03    0.06 
  -6   3  -1   -0.11    0.08 
  -6   3  -1   -0.01    0.06 
   6  -3   1    0.11    0.08 
   6  -3   1    0.14    0.07 
   6  -3   1   -0.03    0.06 
   6  -3   1   -0.08    0.08 
  -7   3  -1    3.25    0.15 
  -7   3  -1    3.39    0.20 
  -7   3  -1    3.24    0.19 
  -7   3  -1    3.43    0.19 
  -7   3  -1    2.86    0.20 
   7  -3   1    3.40    0.18 
   7  -3   1    3.03    0.21 
   7  -3   1    3.38    0.20 
   7  -3   1    3.22    0.20 
  -8   3  -1    6.49    0.29 
  -8   3  -1    6.47    0.30 
  -8   3  -1    6.53    0.23 
   8  -3   1    6.57    0.30 
   8  -3   1    7.43    0.32 
   8  -3   1    6.61    0.34 
  -9   3  -1    0.64    0.07 
  -9   3  -1    0.37    0.12 
  -9   3  -1    0.47    0.12 
   9  -3   1    0.62    0.12 
   9  -3   1    0.63    0.16 
 -10   3  -1   -0.11    0.11 
 -10   3  -1   -0.16    0.10 
  10  -3   1   -0.12    0.11 
  10  -3   1   -0.08    0.11 
 -11   3  -1    0.18    0.16 
 -11   3  -1   -0.08    0.13 
  11  -3   1   -0.02    0.16 
  11  -3   1    0.05    0.16 
 -12   3  -1    0.41    0.16 
 -12   3  -1    0.38    0.15 
  12  -3   1    0.19    0.18 
  12  -3   1    0.33    0.14 
 -13   3  -1    0.68    0.21 
  13  -3   1    0.58    0.21 
  11   2  -1   -0.06    0.16 
  11   2  -1   -0.22    0.20 
 -11  -2   1    0.26    0.19 
 -11  -2   1    0.08    0.17 
  10   2  -1    2.23    0.25 
  10   2  -1    2.38    0.26 
 -10  -2   1    2.10    0.27 
 -10  -2   1    2.50    0.23 
   9   2  -1    0.26    0.19 
   9   2  -1    0.27    0.16 
  -9  -2   1    0.15    0.16 
  -9  -2   1    0.53    0.18 
   8   2  -1    0.81    0.09 
   8   2  -1    0.89    0.16 
   8   2  -1    0.86    0.16 
  -8  -2   1    0.90    0.18 
  -8  -2   1    0.81    0.13 
   7   2  -1    0.13    0.09 
   7   2  -1    0.03    0.13 
   7   2  -1    0.14    0.12 
   7   2  -1    0.15    0.06 
  -7  -2   1    0.19    0.11 
  -7  -2   1    0.03    0.12 
   6   2  -1    0.77    0.08 
   6   2  -1    0.77    0.12 
   6   2  -1    0.92    0.11 
   6   2  -1    0.45    0.13 
  -6  -2   1    0.84    0.12 
  -6  -2   1    0.71    0.15 
   5   2  -1    4.17    0.17 
   5   2  -1    4.19    0.23 
   5   2  -1    4.01    0.21 
   5   2  -1    3.95    0.19 
   5   2  -1    3.36    0.21 
  -5  -2   1    3.74    0.21 
  -5  -2   1    3.94    0.25 
  -5  -2   1    3.98    0.19 
  -5  -2   1    3.94    0.21 
   4   2  -1    9.59    0.37 
   4   2  -1   10.26    0.38 
   4   2  -1    9.36    0.34 
   4   2  -1    9.83    0.34 
  -4  -2   1   10.31    0.38 
  -4  -2   1    9.24    0.34 
  -4  -2   1    9.53    0.36 
  -4  -2   1    9.78    0.34 
   3   2  -1   48.34    1.32 
   3   2  -1   49.68    1.35 
   3   2  -1   47.65    1.32 
   3   2  -1   46.59    1.34 
  -3  -2   1   48.19    1.34 
  -3  -2   1   46.57    1.31 
  -3  -2   1   47.91    1.32 
  -3  -2   1   45.24    1.34 
   2   2  -1    2.65    0.12 
   2   2  -1    2.09    0.15 
   2   2  -1    3.31    0.14 
   2   2  -1    2.87    0.15 
  -2  -2   1    2.71    0.13 
  -2  -2   1    2.99    0.13 
  -2  -2   1    2.51    0.13 
  -2  -2   1    2.08    0.15 
  -2  -2   1    2.68    0.09 
   1   2  -1   35.41    0.98 
   1   2  -1   34.89    0.99 
   1   2  -1   35.84    0.98 
   1   2  -1   36.90    0.99 
  -1  -2   1   35.54    0.98 
  -1  -2   1   35.24    0.98 
  -1  -2   1   36.27    0.99 
  -1  -2   1   35.61    0.99 
   0   2  -1   66.02    1.91 
   0   2  -1   66.81    1.82 
   0  -2   1   69.74    1.82 
   0  -2   1   69.07    1.83 
  -1   2  -1    1.71    0.07 
  -2   2  -1   52.34    1.38 
   2  -2   1   48.67    1.38 
   2  -2   1   51.73    1.38 
  -3   2  -1   46.32    1.30 
  -3   2  -1   45.73    1.28 
  -3   2  -1   47.46    1.30 
  -3   2  -1   47.85    1.31 
   3  -2   1   46.98    1.30 
   3  -2   1   48.10    1.30 
   3  -2   1   49.19    1.28 
  -4   2  -1   10.12    0.33 
  -4   2  -1   10.12    0.31 
  -4   2  -1    9.76    0.31 
  -4   2  -1   10.28    0.34 
  -4   2  -1   10.63    0.33 
   4  -2   1   10.06    0.33 
   4  -2   1    9.64    0.32 
   4  -2   1    9.89    0.34 
   4  -2   1    9.82    0.33 
  -5   2  -1   13.00    0.42 
  -5   2  -1   13.19    0.44 
  -5   2  -1   13.84    0.44 
  -5   2  -1   13.54    0.40 
  -5   2  -1   14.12    0.44 
   5  -2   1   13.83    0.44 
   5  -2   1   13.72    0.43 
   5  -2   1   13.35    0.45 
   5  -2   1   12.67    0.44 
  -6   2  -1    1.12    0.12 
  -6   2  -1    1.13    0.12 
  -6   2  -1    0.90    0.11 
  -6   2  -1    1.12    0.09 
  -6   2  -1    0.84    0.11 
   6  -2   1    0.85    0.12 
   6  -2   1    0.90    0.13 
   6  -2   1    1.05    0.10 
   6  -2   1    1.10    0.13 
  -7   2  -1   15.20    0.52 
  -7   2  -1   14.65    0.51 
  -7   2  -1   14.58    0.52 
  -7   2  -1   15.32    0.45 
  -7   2  -1   15.96    0.52 
   7  -2   1   14.71    0.52 
   7  -2   1   15.75    0.51 
   7  -2   1   14.68    0.54 
   7  -2   1   15.43    0.53 
  -8   2  -1    5.93    0.20 
  -8   2  -1    5.70    0.29 
  -8   2  -1    5.82    0.30 
   8  -2   1    5.41    0.32 
   8  -2   1    5.43    0.29 
  -9   2  -1    3.71    0.25 
  -9   2  -1    3.75    0.24 
   9  -2   1    3.97    0.27 
   9  -2   1    3.80    0.25 
 -10   2  -1   -0.18    0.14 
 -10   2  -1    0.09    0.13 
  10  -2   1    0.16    0.16 
  10  -2   1   -0.12    0.16 
 -11   2  -1    0.50    0.17 
 -11   2  -1    0.57    0.18 
  11  -2   1    0.69    0.16 
  11  -2   1    0.52    0.16 
 -12   2  -1   -0.01    0.12 
 -12   2  -1    0.22    0.16 
  12  -2   1   -0.06    0.13 
  12  -2   1   -0.15    0.18 
 -13   2  -1    0.25    0.19 
  13  -2   1    0.35    0.21 
  12   1  -1    0.50    0.19 
  12   1  -1    0.61    0.20 
 -12  -1   1    0.54    0.21 
 -12  -1   1    0.61    0.19 
  11   1  -1    2.02    0.25 
  11   1  -1    1.42    0.26 
 -11  -1   1    1.57    0.24 
 -11  -1   1    1.54    0.20 
  10   1  -1    0.09    0.18 
  10   1  -1   -0.05    0.16 
 -10  -1   1   -0.03    0.15 
 -10  -1   1    0.36    0.17 
   9   1  -1    3.73    0.28 
   9   1  -1    3.46    0.25 
  -9  -1   1    3.50    0.30 
  -9  -1   1    3.57    0.28 
   8   1  -1    1.52    0.16 
   8   1  -1    1.57    0.20 
   8   1  -1    1.76    0.09 
  -8  -1   1    1.93    0.23 
  -8  -1   1    1.65    0.18 
   7   1  -1    2.67    0.19 
   7   1  -1    2.61    0.20 
   7   1  -1    2.50    0.23 
   7   1  -1    2.60    0.12 
  -7  -1   1    2.60    0.20 
  -7  -1   1    2.49    0.17 
   6   1  -1    0.01    0.06 
   6   1  -1   -0.06    0.04 
   6   1  -1   -0.28    0.10 
   6   1  -1    0.00    0.06 
   6   1  -1    0.02    0.09 
  -6  -1   1   -0.12    0.09 
  -6  -1   1   -0.05    0.08 
  -6  -1   1    0.02    0.08 
  -6  -1   1    0.08    0.08 
   5   1  -1   39.65    1.12 
   5   1  -1   37.76    1.07 
   5   1  -1   37.70    1.08 
   5   1  -1   35.59    1.02 
   5   1  -1   37.40    1.10 
  -5  -1   1   35.65    1.07 
  -5  -1   1   37.65    1.12 
  -5  -1   1   38.54    1.07 
  -5  -1   1   37.20    1.10 
   4   1  -1   33.06    0.95 
   4   1  -1   34.64    0.92 
   4   1  -1   34.35    0.99 
   4   1  -1   32.93    0.97 
   4   1  -1   33.72    0.95 
  -4  -1   1   34.20    0.95 
  -4  -1   1   33.19    0.97 
  -4  -1   1   31.69    0.95 
  -4  -1   1   33.77    0.99 
   3   1  -1   96.68    2.63 
   3   1  -1   96.11    2.60 
   3   1  -1   95.29    2.62 
   3   1  -1   96.17    2.60 
  -3  -1   1   95.58    2.62 
  -3  -1   1   94.32    2.60 
  -3  -1   1   98.67    2.60 
  -3  -1   1   99.34    2.64 
   2   1  -1    1.54    0.08 
   2   1  -1    1.28    0.10 
   2   1  -1    1.48    0.08 
   2   1  -1    1.46    0.10 
  -2  -1   1    1.49    0.08 
  -2  -1   1    1.53    0.09 
  -2  -1   1    1.51    0.06 
  -2  -1   1    1.59    0.08 
  -2  -1   1    1.52    0.10 
   1   1  -1   12.81    0.36 
   0   1  -1    0.00    0.00 
   0   1  -1    0.00    0.00 
   0  -1   1    0.00    0.00 
   0  -1   1    0.00    0.00 
  -2   1  -1    1.85    0.08 
  -2   1  -1    1.82    0.08 
  -2   1  -1    1.87    0.10 
   2  -1   1    1.52    0.08 
   2  -1   1    1.91    0.08 
   2  -1   1    1.89    0.09 
  -3   1  -1   25.99    0.75 
  -3   1  -1   26.00    0.74 
  -3   1  -1   25.41    0.74 
  -3   1  -1   25.52    0.73 
  -3   1  -1   27.97    0.74 
   3  -1   1   26.35    0.74 
   3  -1   1   25.89    0.75 
   3  -1   1   25.33    0.74 
   3  -1   1   26.85    0.75 
  -4   1  -1    0.06    0.04 
  -4   1  -1   -0.05    0.05 
  -4   1  -1    0.01    0.05 
  -4   1  -1    0.06    0.05 
  -4   1  -1    0.03    0.03 
   4  -1   1    0.09    0.05 
   4  -1   1    0.02    0.06 
   4  -1   1   -0.02    0.04 
   4  -1   1    0.06    0.04 
  -5   1  -1    5.49    0.23 
  -5   1  -1    5.47    0.23 
  -5   1  -1    5.76    0.24 
  -5   1  -1    5.56    0.19 
  -5   1  -1    5.65    0.24 
   5  -1   1    5.64    0.25 
   5  -1   1    5.85    0.23 
   5  -1   1    5.54    0.23 
   5  -1   1    5.93    0.25 
  -6   1  -1   30.71    0.93 
  -6   1  -1   29.75    0.91 
  -6   1  -1   30.09    0.92 
  -6   1  -1   31.07    0.91 
  -6   1  -1   31.69    0.86 
   6  -1   1   31.44    0.94 
   6  -1   1   30.30    0.94 
   6  -1   1   31.44    0.91 
   6  -1   1   29.87    0.91 
  -7   1  -1   10.57    0.40 
  -7   1  -1   10.75    0.42 
  -7   1  -1   11.73    0.41 
   7  -1   1   10.74    0.40 
   7  -1   1   10.72    0.43 
   7  -1   1   11.02    0.41 
   7  -1   1   10.92    0.44 
  -8   1  -1    4.31    0.27 
  -8   1  -1    4.10    0.26 
   8  -1   1    4.54    0.27 
   8  -1   1    4.76    0.28 
  -9   1  -1   -0.03    0.14 
  -9   1  -1    0.12    0.13 
   9  -1   1    0.03    0.15 
   9  -1   1    0.04    0.15 
 -10   1  -1    1.27    0.20 
 -10   1  -1    1.53    0.20 
  10  -1   1    1.65    0.22 
  10  -1   1    1.40    0.23 
 -11   1  -1    0.00    0.17 
 -11   1  -1    0.18    0.17 
  11  -1   1    0.10    0.14 
  11  -1   1    0.05    0.17 
 -12   1  -1    0.79    0.19 
 -12   1  -1    0.62    0.20 
  12  -1   1    0.75    0.18 
  12  -1   1    0.58    0.19 
  12   0  -1    1.75    0.25 
  12   0  -1    1.52    0.27 
 -12   0   1    1.61    0.23 
 -12   0   1    1.46    0.24 
  11   0  -1    0.65    0.19 
  11   0  -1    1.02    0.22 
 -11   0   1    0.98    0.20 
 -11   0   1    0.85    0.20 
  10   0  -1    0.47    0.17 
  10   0  -1    0.42    0.15 
 -10   0   1    0.41    0.16 
 -10   0   1    0.26    0.17 
   9   0  -1    2.54    0.22 
   9   0  -1    2.86    0.24 
  -9   0   1    2.84    0.21 
  -9   0   1    2.57    0.28 
   8   0  -1    0.89    0.12 
   8   0  -1    0.76    0.15 
   8   0  -1    0.82    0.14 
  -8   0   1    0.84    0.12 
  -8   0   1    0.72    0.15 
   7   0  -1    3.76    0.23 
   7   0  -1    3.86    0.20 
   7   0  -1    3.89    0.25 
  -7   0   1    4.00    0.21 
  -7   0   1    3.90    0.25 
   6   0  -1    2.60    0.17 
   6   0  -1    2.32    0.18 
   6   0  -1    2.69    0.17 
   6   0  -1    2.73    0.18 
  -6   0   1    2.66    0.17 
  -6   0   1    2.50    0.18 
  -6   0   1    2.47    0.17 
  -6   0   1    2.55    0.19 
   5   0  -1   36.01    1.00 
   5   0  -1   34.28    1.02 
   5   0  -1   35.58    1.03 
   5   0  -1   35.51    1.00 
  -5   0   1   34.47    0.99 
  -5   0   1   33.71    1.00 
  -5   0   1   34.16    1.03 
  -5   0   1   34.98    1.01 
   4   0  -1   11.99    0.37 
   4   0  -1   10.16    0.29 
   4   0  -1   10.59    0.33 
   4   0  -1   10.34    0.36 
   4   0  -1   10.21    0.34 
  -4   0   1   10.81    0.34 
  -4   0   1   10.05    0.36 
  -4   0   1   10.49    0.34 
  -4   0   1   10.80    0.35 
   3   0  -1    0.33    0.07 
   3   0  -1    0.28    0.06 
   3   0  -1    0.36    0.05 
   3   0  -1    0.33    0.04 
  -3   0   1    0.38    0.06 
  -3   0   1    0.27    0.04 
  -3   0   1    0.25    0.06 
  -3   0   1    0.27    0.05 
   2   0  -1  146.13    3.82 
   2   0  -1  142.56    3.85 
  -2   0   1  141.41    3.85 
  -2   0   1  143.19    3.95 
   0   0  -1    0.00    0.00 
   0   0  -1    0.00    0.00 
   0   0   1    0.00    0.00 
   0   0   1    0.00    0.00 
   0   0   1    0.00    0.00 
  -1   0  -1   72.65    2.18 
  -1   0  -1   79.41    2.18 
   1   0   1   85.88    2.14 
   1   0   1   82.61    2.27 
  -2   0  -1    8.08    0.25 
  -2   0  -1    8.02    0.26 
  -2   0  -1    8.47    0.25 
  -2   0  -1    8.24    0.27 
  -2   0  -1    8.40    0.27 
   2   0   1    7.71    0.25 
   2   0   1    8.66    0.28 
   2   0   1    8.19    0.25 
   2   0   1    8.46    0.24 
   2   0   1    7.93    0.27 
   2   0   1    8.14    0.26 
  -3   0  -1   43.65    1.17 
  -3   0  -1   42.65    1.20 
  -3   0  -1   42.17    1.18 
  -3   0  -1   42.60    1.19 
  -3   0  -1   42.13    1.18 
   3   0   1   45.44    1.15 
   3   0   1   41.68    1.19 
   3   0   1   40.20    1.17 
   3   0   1   44.17    1.20 
   3   0   1   42.51    1.18 
   3   0   1   40.93    1.18 
  -4   0  -1    2.61    0.11 
  -4   0  -1    2.38    0.13 
  -4   0  -1    2.16    0.14 
  -4   0  -1    2.22    0.14 
  -4   0  -1    2.38    0.13 
   4   0   1    2.11    0.12 
   4   0   1    2.09    0.14 
   4   0   1    2.20    0.16 
   4   0   1    2.32    0.12 
   4   0   1    2.36    0.14 
  -5   0  -1    5.04    0.23 
  -5   0  -1    5.47    0.23 
  -5   0  -1    5.07    0.24 
  -5   0  -1    5.78    0.25 
   5   0   1    5.55    0.22 
   5   0   1    5.20    0.24 
   5   0   1    4.96    0.26 
   5   0   1    5.22    0.24 
   5   0   1    4.98    0.20 
  -6   0  -1    3.00    0.20 
  -6   0  -1    2.59    0.19 
  -6   0  -1    2.62    0.17 
  -6   0  -1    3.15    0.20 
   6   0   1    2.68    0.17 
   6   0   1    2.41    0.22 
   6   0   1    3.04    0.11 
   6   0   1    2.85    0.15 
   6   0   1    2.75    0.21 
   6   0   1    3.07    0.19 
  -7   0  -1    6.16    0.28 
  -7   0  -1    6.34    0.31 
   7   0   1    6.41    0.20 
   7   0   1    6.01    0.24 
   7   0   1    6.47    0.31 
   7   0   1    5.79    0.28 
  -8   0  -1    0.01    0.09 
  -8   0  -1    0.02    0.11 
   8   0   1    0.10    0.06 
   8   0   1   -0.08    0.09 
   8   0   1   -0.04    0.13 
  -9   0  -1    1.01    0.17 
  -9   0  -1    0.80    0.17 
   9   0   1    0.74    0.18 
   9   0   1    0.96    0.20 
 -10   0  -1    1.63    0.21 
 -10   0  -1    1.44    0.22 
  10   0   1    2.04    0.26 
  10   0   1    1.53    0.22 
 -11   0  -1    2.30    0.25 
 -11   0  -1    1.50    0.23 
  11   0   1    1.90    0.25 
  11   0   1    1.87    0.28 
 -12   0  -1    0.78    0.20 
 -12   0  -1    1.35    0.24 
  12   0   1    1.51    0.24 
  12   0   1    1.02    0.30 
  13  -1  -1    0.32    0.18 
  13  -1  -1    0.04    0.21 
 -13   1   1    0.50    0.19 
 -13   1   1    0.36    0.18 
  12  -1  -1    0.37    0.15 
  12  -1  -1    0.40    0.20 
 -12   1   1    0.58    0.19 
 -12   1   1    0.28    0.17 
  11  -1  -1    1.76    0.22 
  11  -1  -1    1.56    0.23 
 -11   1   1    1.10    0.21 
 -11   1   1    1.41    0.21 
  10  -1  -1   -0.38    0.14 
  10  -1  -1   -0.07    0.11 
 -10   1   1   -0.05    0.13 
 -10   1   1   -0.18    0.10 
   9  -1  -1    6.62    0.34 
   9  -1  -1    6.21    0.31 
  -9   1   1    6.74    0.37 
  -9   1   1    7.00    0.34 
   8  -1  -1    0.09    0.11 
   8  -1  -1    0.15    0.09 
   8  -1  -1   -0.03    0.09 
  -8   1   1    0.19    0.09 
  -8   1   1    0.09    0.10 
   7  -1  -1   11.09    0.40 
   7  -1  -1   10.66    0.39 
   7  -1  -1   11.02    0.41 
   7  -1  -1   11.68    0.44 
  -7   1   1   11.34    0.39 
  -7   1   1   10.89    0.41 
  -7   1   1   10.59    0.43 
  -7   1   1   11.34    0.40 
   6  -1  -1    1.63    0.13 
   6  -1  -1    1.83    0.16 
   6  -1  -1    1.80    0.14 
   6  -1  -1    1.77    0.15 
  -6   1   1    1.88    0.14 
  -6   1   1    1.53    0.16 
  -6   1   1    1.51    0.13 
  -6   1   1    1.44    0.13 
   5  -1  -1  144.09    3.72 
   5  -1  -1  139.39    3.69 
   5  -1  -1  136.29    3.71 
   5  -1  -1  131.80    3.69 
  -5   1   1  136.59    3.69 
  -5   1   1  137.31    3.71 
  -5   1   1  139.89    3.69 
  -5   1   1  130.70    3.72 
   4  -1  -1    2.35    0.13 
   4  -1  -1    2.47    0.13 
   4  -1  -1    2.48    0.11 
   4  -1  -1    2.54    0.14 
  -4   1   1    2.34    0.12 
  -4   1   1    2.38    0.11 
  -4   1   1    2.46    0.13 
  -4   1   1    2.37    0.14 
   3  -1  -1   22.20    0.64 
   3  -1  -1   22.33    0.66 
   3  -1  -1   23.20    0.64 
   3  -1  -1   22.12    0.64 
  -3   1   1   22.15    0.64 
  -3   1   1   22.08    0.66 
  -3   1   1   23.34    0.64 
  -3   1   1   23.27    0.64 
   2  -1  -1   15.92    0.48 
   2  -1  -1   16.51    0.46 
  -2   1   1   16.34    0.45 
  -2   1   1   16.23    0.46 
  -1   1   1   40.66    1.09 
   0  -1  -1    0.00    0.01 
   0  -1  -1    0.03    0.02 
   0  -1  -1    0.02    0.02 
   0  -1  -1    0.02    0.01 
   0  -1  -1   -0.01    0.01 
   0   1   1    0.00    0.01 
   0   1   1    0.02    0.02 
   0   1   1    0.02    0.02 
   0   1   1    0.00    0.01 
   0   1   1   -0.02    0.01 
   0   1   1   -0.01    0.01 
  -1  -1  -1    1.23    0.08 
  -1  -1  -1    1.18    0.08 
  -1  -1  -1    1.27    0.07 
  -1  -1  -1    1.20    0.08 
  -1  -1  -1    1.17    0.09 
   1   1   1    1.16    0.08 
   1   1   1    1.24    0.08 
   1   1   1    1.67    0.11 
   1   1   1    1.21    0.07 
   1   1   1    1.23    0.07 
  -2  -1  -1   56.12    1.55 
  -2  -1  -1   58.14    1.58 
  -2  -1  -1   56.92    1.56 
  -2  -1  -1   57.52    1.56 
   2   1   1   56.78    1.56 
   2   1   1   57.40    1.55 
   2   1   1   57.25    1.56 
   2   1   1   56.33    1.57 
   2   1   1   58.12    1.52 
   2   1   1   55.55    1.58 
  -3  -1  -1    0.18    0.05 
  -3  -1  -1    0.20    0.06 
  -3  -1  -1    0.12    0.06 
  -3  -1  -1    0.26    0.07 
   3   1   1    0.11    0.04 
   3   1   1    0.11    0.06 
   3   1   1    0.35    0.07 
   3   1   1    0.23    0.02 
   3   1   1    0.14    0.05 
   3   1   1    0.17    0.05 
  -4  -1  -1   30.06    0.90 
  -4  -1  -1   32.05    0.92 
  -4  -1  -1   31.16    0.94 
  -4  -1  -1   32.78    0.91 
   4   1   1   30.88    0.91 
   4   1   1   31.90    0.94 
   4   1   1   30.59    0.89 
   4   1   1   31.16    0.84 
   4   1   1   32.04    0.91 
   4   1   1   30.37    0.92 
  -5  -1  -1   12.90    0.45 
  -5  -1  -1   13.46    0.49 
  -5  -1  -1   13.84    0.48 
  -5  -1  -1   14.62    0.47 
   5   1   1   14.14    0.49 
   5   1   1   13.82    0.44 
   5   1   1   13.43    0.47 
   5   1   1   14.75    0.47 
   5   1   1   13.30    0.48 
  -6  -1  -1    4.23    0.23 
  -6  -1  -1    3.58    0.24 
  -6  -1  -1    4.30    0.22 
  -6  -1  -1    4.64    0.26 
   6   1   1    4.31    0.23 
   6   1   1    4.27    0.22 
   6   1   1    3.98    0.24 
   6   1   1    4.24    0.19 
  -7  -1  -1    2.46    0.23 
  -7  -1  -1    2.58    0.22 
   7   1   1    2.71    0.23 
   7   1   1    2.61    0.25 
   7   1   1    2.55    0.16 
  -8  -1  -1    3.73    0.29 
  -8  -1  -1    3.78    0.25 
   8   1   1    3.41    0.31 
   8   1   1    3.33    0.24 
   8   1   1    3.74    0.20 
  -9  -1  -1    0.64    0.18 
  -9  -1  -1    0.66    0.18 
   9   1   1    0.66    0.18 
   9   1   1    0.52    0.19 
   9   1   1    0.88    0.11 
 -10  -1  -1    0.37    0.17 
 -10  -1  -1    0.63    0.18 
  10   1   1    0.25    0.17 
  10   1   1    0.13    0.19 
 -11  -1  -1    0.05    0.18 
 -11  -1  -1    0.02    0.13 
  11   1   1   -0.33    0.18 
  11   1   1    0.11    0.14 
  13  -2  -1    0.72    0.21 
  13  -2  -1    0.40    0.17 
 -13   2   1    0.52    0.20 
 -13   2   1    0.92    0.21 
  12  -2  -1    0.29    0.18 
  12  -2  -1    0.14    0.14 
 -12   2   1    0.10    0.16 
 -12   2   1    0.22    0.18 
  11  -2  -1    0.53    0.19 
  11  -2  -1    0.83    0.19 
 -11   2   1    0.39    0.17 
 -11   2   1    0.48    0.14 
  10  -2  -1    0.21    0.16 
  10  -2  -1    0.16    0.12 
 -10   2   1    0.08    0.14 
 -10   2   1    0.28    0.15 
   9  -2  -1    0.20    0.14 
   9  -2  -1    0.43    0.11 
  -9   2   1    0.21    0.13 
  -9   2   1    0.26    0.12 
   8  -2  -1    8.38    0.34 
   8  -2  -1    7.81    0.35 
   8  -2  -1    7.79    0.31 
   8  -2  -1    7.53    0.32 
  -8   2   1    7.04    0.32 
  -8   2   1    7.13    0.35 
   7  -2  -1    1.40    0.12 
   7  -2  -1    1.45    0.15 
   7  -2  -1    1.14    0.13 
   7  -2  -1    1.10    0.13 
  -7   2   1    1.28    0.16 
  -7   2   1    1.13    0.12 
  -7   2   1    0.91    0.11 
  -7   2   1    1.13    0.12 
   6  -2  -1    0.09    0.08 
   6  -2  -1   -0.08    0.05 
   6  -2  -1   -0.06    0.06 
   6  -2  -1   -0.09    0.07 
  -6   2   1    0.08    0.06 
  -6   2   1    0.01    0.02 
  -6   2   1    0.01    0.06 
  -6   2   1   -0.05    0.07 
  -6   2   1   -0.04    0.05 
   5  -2  -1   86.94    2.38 
   5  -2  -1   87.21    2.36 
   5  -2  -1   89.48    2.35 
   5  -2  -1   84.07    2.35 
  -5   2   1   86.24    2.36 
  -5   2   1   86.32    2.35 
  -5   2   1   88.14    2.35 
  -5   2   1   82.79    2.38 
   4  -2  -1    0.03    0.04 
   4  -2  -1    0.05    0.05 
   4  -2  -1    0.06    0.05 
   4  -2  -1    0.06    0.04 
  -4   2   1    0.03    0.05 
  -4   2   1    0.04    0.04 
  -4   2   1   -0.02    0.04 
  -4   2   1    0.01    0.04 
   3  -2  -1    0.26    0.04 
   3  -2  -1    0.19    0.05 
   3  -2  -1    0.22    0.04 
   3  -2  -1    0.29    0.06 
  -3   2   1    0.22    0.04 
  -3   2   1    0.32    0.05 
  -3   2   1    0.26    0.04 
   2  -2  -1    2.95    0.11 
   2  -2  -1    2.86    0.11 
  -2   2   1    2.84    0.12 
  -2   2   1    3.07    0.11 
  -2   2   1    2.95    0.10 
   1  -2  -1   25.45    0.72 
   1  -2  -1   25.99    0.72 
   1  -2  -1   26.93    0.73 
   1  -2  -1   26.15    0.75 
   1  -2  -1   25.85    0.70 
  -1   2   1   26.42    0.75 
  -1   2   1   24.86    0.72 
  -1   2   1   26.54    0.72 
   0  -2  -1   45.79    1.25 
   0  -2  -1   45.97    1.26 
   0  -2  -1   46.69    1.26 
   0  -2  -1   46.87    1.26 
   0  -2  -1   46.48    1.29 
   0   2   1   46.52    1.25 
   0   2   1   46.02    1.26 
   0   2   1   46.21    1.29 
   0   2   1   45.00    1.26 
  -1  -2  -1   25.76    0.73 
  -1  -2  -1   26.40    0.72 
  -1  -2  -1   25.30    0.76 
  -1  -2  -1   25.16    0.73 
  -1  -2  -1   26.21    0.73 
   1   2   1   24.86    0.73 
   1   2   1   26.42    0.73 
   1   2   1   25.58    0.76 
   1   2   1   25.82    0.72 
   1   2   1   25.63    0.73 
  -2  -2  -1   78.68    2.14 
  -2  -2  -1   76.66    2.15 
  -2  -2  -1   79.72    2.16 
  -2  -2  -1   80.48    2.15 
  -2  -2  -1   78.75    2.19 
   2   2   1   83.58    2.16 
   2   2   1   79.56    2.15 
   2   2   1   75.56    2.19 
   2   2   1   79.42    2.16 
   2   2   1   79.52    2.16 
  -3  -2  -1    9.98    0.34 
  -3  -2  -1   10.47    0.36 
  -3  -2  -1   10.69    0.38 
  -3  -2  -1   10.47    0.34 
   3   2   1   10.53    0.34 
   3   2   1   10.17    0.35 
   3   2   1    9.86    0.36 
   3   2   1    9.85    0.38 
   3   2   1   10.56    0.35 
  -4  -2  -1    2.78    0.16 
  -4  -2  -1    2.65    0.17 
  -4  -2  -1    2.93    0.19 
  -4  -2  -1    2.71    0.16 
   4   2   1    2.44    0.19 
   4   2   1    2.70    0.18 
   4   2   1    2.80    0.16 
   4   2   1    2.86    0.17 
   4   2   1    2.96    0.19 
  -5  -2  -1   10.11    0.41 
  -5  -2  -1   10.00    0.37 
  -5  -2  -1    9.85    0.38 
  -5  -2  -1    9.62    0.35 
   5   2   1    9.87    0.36 
   5   2   1    9.37    0.40 
   5   2   1    9.69    0.37 
   5   2   1    9.45    0.41 
   5   2   1    9.35    0.35 
  -6  -2  -1    1.13    0.16 
  -6  -2  -1    1.26    0.15 
   6   2   1    1.55    0.14 
   6   2   1    1.15    0.14 
   6   2   1    1.14    0.15 
  -7  -2  -1    4.00    0.29 
  -7  -2  -1    3.44    0.27 
   7   2   1    3.67    0.21 
   7   2   1    3.74    0.28 
   7   2   1    3.88    0.27 
  -8  -2  -1    3.35    0.28 
  -8  -2  -1    3.59    0.31 
   8   2   1    3.49    0.21 
   8   2   1    2.77    0.27 
   8   2   1    3.32    0.29 
  -9  -2  -1    0.20    0.13 
  -9  -2  -1    0.00    0.15 
   9   2   1    0.10    0.12 
   9   2   1   -0.05    0.19 
 -10  -2  -1    0.87    0.20 
 -10  -2  -1    0.98    0.22 
  10   2   1    0.92    0.21 
  10   2   1    0.28    0.22 
 -11  -2  -1    0.07    0.18 
 -11  -2  -1   -0.02    0.18 
  11   2   1   -0.24    0.23 
  11   2   1    0.19    0.19 
  13  -3  -1   -0.19    0.16 
  13  -3  -1    0.21    0.18 
 -13   3   1   -0.03    0.17 
 -13   3   1    0.11    0.18 
  12  -3  -1    6.94    0.43 
  12  -3  -1    8.07    0.42 
 -12   3   1    5.82    0.39 
 -12   3   1    6.45    0.39 
  11  -3  -1    8.10    0.43 
  11  -3  -1    7.45    0.37 
 -11   3   1    7.25    0.39 
 -11   3   1    7.05    0.42 
  10  -3  -1   -0.12    0.09 
  10  -3  -1   -0.04    0.10 
 -10   3   1   -0.17    0.13 
 -10   3   1   -0.06    0.13 
   9  -3  -1   11.00    0.47 
   9  -3  -1   11.81    0.46 
   9  -3  -1   12.85    0.47 
   9  -3  -1   12.51    0.46 
  -9   3   1   11.99    0.46 
  -9   3   1   11.01    0.47 
   8  -3  -1    2.21    0.20 
   8  -3  -1    2.68    0.21 
   8  -3  -1    2.82    0.17 
   8  -3  -1    2.36    0.20 
  -8   3   1    2.58    0.08 
  -8   3   1    2.33    0.20 
  -8   3   1    2.62    0.18 
  -8   3   1    2.52    0.20 
   7  -3  -1    3.67    0.22 
   7  -3  -1    3.87    0.19 
   7  -3  -1    3.98    0.22 
   7  -3  -1    3.70    0.19 
  -7   3   1    3.55    0.22 
  -7   3   1    3.87    0.19 
  -7   3   1    3.40    0.21 
  -7   3   1    3.89    0.20 
   6  -3  -1   45.83    1.30 
   6  -3  -1   45.92    1.30 
   6  -3  -1   45.14    1.30 
   6  -3  -1   45.38    1.32 
  -6   3   1   47.49    1.30 
  -6   3   1   44.61    1.32 
  -6   3   1   45.87    1.30 
  -6   3   1   46.54    1.29 
   5  -3  -1    3.79    0.18 
   5  -3  -1    3.51    0.17 
   5  -3  -1    3.67    0.16 
   5  -3  -1    3.21    0.18 
  -5   3   1    3.61    0.16 
  -5   3   1    3.49    0.16 
  -5   3   1    3.47    0.17 
   4  -3  -1   14.77    0.46 
   4  -3  -1   14.92    0.48 
   4  -3  -1   15.38    0.46 
  -4   3   1   15.24    0.44 
  -4   3   1   14.49    0.45 
  -4   3   1   15.47    0.46 
   3  -3  -1   38.04    1.04 
   3  -3  -1   37.42    1.04 
  -3   3   1   36.89    1.01 
  -3   3   1   36.63    1.03 
  -3   3   1   37.82    1.04 
   2  -3  -1    0.24    0.07 
   2  -3  -1    0.29    0.05 
   2  -3  -1    0.30    0.05 
  -2   3   1    0.22    0.06 
  -2   3   1    0.32    0.04 
  -2   3   1    0.28    0.05 
  -2   3   1    0.31    0.06 
   1  -3  -1   48.69    1.27 
   1  -3  -1   46.66    1.30 
   1  -3  -1   47.31    1.27 
   1  -3  -1   44.74    1.24 
   1  -3  -1   44.75    1.26 
  -1   3   1   44.88    1.26 
  -1   3   1   45.71    1.30 
  -1   3   1   45.39    1.27 
  -1   3   1   46.57    1.27 
  -1   3   1   46.29    1.24 
   0  -3  -1   43.52    1.24 
   0  -3  -1   44.21    1.20 
   0  -3  -1   43.65    1.21 
   0  -3  -1   45.07    1.20 
   0  -3  -1   43.08    1.21 
   0   3   1   41.82    1.24 
   0   3   1   44.78    1.21 
   0   3   1   42.97    1.20 
   0   3   1   44.07    1.21 
   0   3   1   43.65    1.20 
  -1  -3  -1    2.36    0.13 
  -1  -3  -1    2.57    0.13 
  -1  -3  -1    2.32    0.12 
  -1  -3  -1    2.38    0.15 
  -1  -3  -1    2.23    0.11 
   1   3   1    2.16    0.11 
   1   3   1    2.25    0.12 
   1   3   1    2.43    0.12 
   1   3   1    2.04    0.13 
   1   3   1    2.47    0.16 
  -2  -3  -1   10.79    0.35 
  -2  -3  -1   11.01    0.36 
  -2  -3  -1   11.33    0.41 
  -2  -3  -1   10.63    0.36 
  -2  -3  -1   10.73    0.33 
   2   3   1   10.70    0.36 
   2   3   1   10.65    0.36 
   2   3   1   10.70    0.37 
   2   3   1   10.16    0.40 
  -3  -3  -1    2.71    0.21 
  -3  -3  -1    2.45    0.16 
  -3  -3  -1    2.61    0.13 
  -3  -3  -1    2.57    0.16 
  -3  -3  -1    2.50    0.15 
   3   3   1    2.34    0.17 
   3   3   1    2.72    0.15 
   3   3   1    2.61    0.20 
   3   3   1    2.27    0.15 
   3   3   1    2.43    0.17 
  -4  -3  -1   14.35    0.49 
  -4  -3  -1   13.66    0.44 
  -4  -3  -1   13.95    0.47 
  -4  -3  -1   14.56    0.48 
  -4  -3  -1   14.97    0.53 
   4   3   1   13.34    0.52 
   4   3   1   14.01    0.50 
   4   3   1   14.09    0.47 
   4   3   1   13.77    0.47 
   4   3   1   14.45    0.48 
  -5  -3  -1    9.22    0.41 
  -5  -3  -1    8.79    0.31 
  -5  -3  -1    8.79    0.36 
   5   3   1    8.68    0.35 
   5   3   1    8.64    0.37 
   5   3   1    8.78    0.34 
  -6  -3  -1    2.69    0.23 
  -6  -3  -1    2.77    0.20 
  -6  -3  -1    2.92    0.17 
   6   3   1    2.57    0.20 
   6   3   1    2.88    0.19 
   6   3   1    2.77    0.26 
  -7  -3  -1    0.06    0.11 
  -7  -3  -1    0.09    0.09 
  -7  -3  -1    0.12    0.11 
   7   3   1   -0.14    0.15 
   7   3   1    0.02    0.10 
   7   3   1    0.01    0.11 
  -8  -3  -1    1.13    0.22 
  -8  -3  -1    1.38    0.18 
   8   3   1    1.22    0.18 
   8   3   1    1.17    0.23 
   8   3   1    1.28    0.15 
  -9  -3  -1    0.47    0.20 
  -9  -3  -1    0.53    0.19 
   9   3   1    0.75    0.19 
   9   3   1    0.67    0.19 
 -10  -3  -1    0.89    0.21 
 -10  -3  -1    0.53    0.21 
  10   3   1    0.97    0.22 
  10   3   1    0.57    0.20 
 -14   4   1    0.19    0.19 
  13  -4  -1    0.78    0.21 
  13  -4  -1    0.64    0.16 
 -13   4   1    0.64    0.19 
 -13   4   1    0.70    0.19 
  12  -4  -1    0.53    0.18 
  11  -4  -1    8.11    0.42 
  11  -4  -1    7.73    0.40 
 -11   4   1    8.34    0.40 
 -11   4   1    6.93    0.41 
  10  -4  -1    5.24    0.29 
  10  -4  -1    5.36    0.32 
  10  -4  -1    5.52    0.30 
 -10   4   1    5.18    0.31 
 -10   4   1    5.24    0.31 
   9  -4  -1    3.54    0.24 
   9  -4  -1    3.36    0.25 
   9  -4  -1    3.88    0.21 
   9  -4  -1    3.56    0.25 
  -9   4   1    3.36    0.13 
  -9   4   1    3.28    0.24 
  -9   4   1    3.58    0.24 
   8  -4  -1    2.84    0.20 
   8  -4  -1    2.89    0.21 
   8  -4  -1    2.94    0.19 
   8  -4  -1    3.22    0.18 
  -8   4   1    2.66    0.20 
  -8   4   1    2.96    0.19 
   7  -4  -1    7.94    0.33 
   7  -4  -1    7.71    0.32 
   7  -4  -1    8.50    0.33 
   7  -4  -1    8.40    0.34 
  -7   4   1    8.21    0.33 
  -7   4   1    8.82    0.33 
  -7   4   1    8.34    0.31 
   6  -4  -1    8.14    0.31 
   6  -4  -1    7.79    0.32 
   6  -4  -1    7.64    0.30 
  -6   4   1    8.23    0.29 
  -6   4   1    7.64    0.29 
  -6   4   1    8.21    0.30 
   5  -4  -1   91.40    2.47 
   5  -4  -1   89.51    2.47 
   5  -4  -1   90.02    2.50 
  -5   4   1   90.80    2.47 
  -5   4   1   90.33    2.45 
  -5   4   1   90.63    2.47 
   4  -4  -1    4.54    0.19 
   4  -4  -1    4.82    0.19 
  -4   4   1    4.70    0.19 
  -4   4   1    4.37    0.16 
  -4   4   1    4.66    0.18 
   3  -4  -1    4.30    0.21 
   3  -4  -1    4.51    0.18 
   3  -4  -1    4.48    0.18 
  -3   4   1    4.49    0.18 
  -3   4   1    4.49    0.18 
   2  -4  -1   26.49    0.75 
   2  -4  -1   26.18    0.79 
   2  -4  -1   26.07    0.76 
  -2   4   1   25.85    0.79 
  -2   4   1   26.51    0.72 
  -2   4   1   27.38    0.76 
  -2   4   1   26.62    0.76 
  -2   4   1   25.74    0.75 
   1  -4  -1    1.42    0.10 
   1  -4  -1    1.58    0.08 
   1  -4  -1    1.44    0.14 
   1  -4  -1    1.56    0.10 
  -1   4   1    1.47    0.09 
  -1   4   1    1.36    0.11 
  -1   4   1    1.49    0.10 
  -1   4   1    1.57    0.08 
  -1   4   1    1.37    0.12 
   0  -4  -1    0.31    0.05 
   0  -4  -1    0.28    0.06 
   0  -4  -1    0.36    0.06 
   0  -4  -1    0.27    0.07 
   0  -4  -1    0.29    0.07 
   0   4   1    0.27    0.06 
   0   4   1    0.33    0.06 
   0   4   1    0.26    0.06 
   0   4   1    0.34    0.06 
   0   4   1    0.20    0.05 
  -1  -4  -1    3.05    0.15 
  -1  -4  -1    3.11    0.15 
  -1  -4  -1    3.15    0.19 
  -1  -4  -1    3.10    0.14 
  -1  -4  -1    3.18    0.17 
   1   4   1    3.00    0.14 
   1   4   1    3.06    0.17 
   1   4   1    3.10    0.19 
   1   4   1    2.98    0.16 
  -2  -4  -1   13.99    0.46 
  -2  -4  -1   14.55    0.46 
  -2  -4  -1   14.14    0.46 
  -2  -4  -1   13.93    0.43 
  -2  -4  -1   14.04    0.50 
   2   4   1   14.22    0.46 
   2   4   1   13.93    0.46 
   2   4   1   13.82    0.47 
   2   4   1   13.56    0.51 
  -3  -4  -1   12.06    0.43 
  -3  -4  -1   12.96    0.48 
  -3  -4  -1   11.88    0.38 
  -3  -4  -1   12.26    0.43 
  -3  -4  -1   12.09    0.43 
   3   4   1   12.04    0.42 
   3   4   1   11.81    0.43 
   3   4   1   11.93    0.48 
   3   4   1   12.50    0.44 
   3   4   1   12.42    0.44 
  -4  -4  -1    2.50    0.14 
  -4  -4  -1    2.73    0.21 
  -4  -4  -1    2.70    0.20 
  -4  -4  -1    2.00    0.18 
   4   4   1    2.35    0.21 
   4   4   1    2.33    0.19 
   4   4   1    2.31    0.18 
  -5  -4  -1    3.07    0.17 
  -5  -4  -1    3.29    0.28 
  -5  -4  -1    3.00    0.24 
   5   4   1    3.04    0.24 
   5   4   1    3.28    0.26 
   5   4   1    3.34    0.23 
  -6  -4  -1    0.22    0.08 
  -6  -4  -1    0.19    0.15 
  -6  -4  -1    0.06    0.14 
   6   4   1    0.08    0.14 
   6   4   1    0.02    0.11 
   6   4   1    0.23    0.13 
  -7  -4  -1    0.30    0.17 
  -7  -4  -1    0.58    0.14 
   7   4   1    0.31    0.13 
   7   4   1    0.50    0.14 
   7   4   1    0.36    0.18 
  -8  -4  -1    0.43    0.18 
  -8  -4  -1    0.38    0.20 
   8   4   1    0.76    0.15 
   8   4   1    0.48    0.15 
   8   4   1    0.47    0.20 
  -9  -4  -1   -0.17    0.19 
  -9  -4  -1    0.05    0.18 
   9   4   1    0.04    0.18 
   9   4   1    0.00    0.19 
 -10  -4  -1   -0.39    0.18 
 -10  -4  -1    0.05    0.19 
  14  -5  -1    0.42    0.22 
 -14   5   1    0.44    0.18 
  13  -5  -1    4.04    0.34 
 -13   5   1    3.94    0.33 
  12  -5  -1    2.48    0.25 
 -12   5   1    2.02    0.23 
  11  -5  -1    2.03    0.22 
  11  -5  -1    1.80    0.22 
 -11   5   1    2.23    0.22 
  10  -5  -1   -0.11    0.11 
  10  -5  -1    0.23    0.14 
 -10   5   1    0.01    0.10 
   9  -5  -1    6.03    0.30 
   9  -5  -1    5.86    0.30 
   9  -5  -1    5.51    0.30 
  -9   5   1    5.51    0.27 
  -9   5   1    5.89    0.28 
   8  -5  -1    0.08    0.09 
   8  -5  -1   -0.06    0.07 
   8  -5  -1    0.05    0.07 
  -8   5   1    0.08    0.10 
  -8   5   1    0.08    0.07 
   7  -5  -1    0.11    0.09 
   7  -5  -1    0.07    0.10 
   7  -5  -1    0.19    0.09 
  -7   5   1    0.13    0.07 
  -7   5   1    0.10    0.07 
  -7   5   1    0.13    0.07 
   6  -5  -1    4.96    0.22 
   6  -5  -1    4.89    0.24 
   6  -5  -1    4.63    0.24 
  -6   5   1    4.79    0.23 
  -6   5   1    4.94    0.20 
  -6   5   1    4.92    0.22 
   5  -5  -1   36.95    1.06 
   5  -5  -1   37.77    1.06 
  -5   5   1   36.56    1.03 
  -5   5   1   35.19    1.05 
  -5   5   1   37.79    1.06 
   4  -5  -1    2.95    0.17 
   4  -5  -1    3.09    0.15 
   4  -5  -1    2.86    0.19 
  -4   5   1    3.38    0.17 
  -4   5   1    2.99    0.15 
   3  -5  -1   21.38    0.68 
   3  -5  -1   22.28    0.65 
   3  -5  -1   21.58    0.65 
  -3   5   1   21.49    0.61 
  -3   5   1   21.60    0.64 
  -3   5   1   22.20    0.65 
  -3   5   1   22.13    0.66 
  -3   5   1   20.93    0.68 
   2  -5  -1    3.89    0.17 
   2  -5  -1    4.05    0.22 
   2  -5  -1    3.88    0.18 
  -2   5   1    3.92    0.18 
  -2   5   1    3.84    0.18 
  -2   5   1    3.88    0.14 
  -2   5   1    3.57    0.21 
  -2   5   1    3.83    0.18 
   1  -5  -1   49.15    1.36 
   1  -5  -1   49.79    1.38 
   1  -5  -1   49.40    1.43 
  -1   5   1   49.90    1.36 
  -1   5   1   48.88    1.43 
  -1   5   1   49.09    1.38 
  -1   5   1   50.53    1.39 
  -1   5   1   47.86    1.38 
   0  -5  -1   13.71    0.44 
   0  -5  -1   13.73    0.43 
   0  -5  -1   13.05    0.45 
   0  -5  -1   14.08    0.42 
   0  -5  -1   12.97    0.49 
   0   5   1   13.52    0.43 
   0   5   1   13.58    0.43 
   0   5   1   13.29    0.44 
   0   5   1   13.37    0.44 
   0   5   1   13.01    0.49 
  -1  -5  -1   18.44    0.64 
  -1  -5  -1   18.09    0.57 
  -1  -5  -1   18.03    0.58 
  -1  -5  -1   18.87    0.55 
  -1  -5  -1   18.64    0.57 
   1   5   1   18.79    0.59 
   1   5   1   18.38    0.64 
   1   5   1   18.21    0.56 
   1   5   1   18.14    0.58 
  -2  -5  -1    4.00    0.25 
  -2  -5  -1    4.19    0.21 
  -2  -5  -1    3.82    0.17 
  -2  -5  -1    3.92    0.21 
  -2  -5  -1    3.71    0.22 
   2   5   1    3.74    0.21 
   2   5   1    3.65    0.24 
   2   5   1    3.99    0.22 
   2   5   1    3.66    0.22 
  -3  -5  -1    9.37    0.41 
  -3  -5  -1    8.75    0.36 
  -3  -5  -1    9.21    0.42 
  -3  -5  -1    9.46    0.37 
  -3  -5  -1    8.98    0.31 
   3   5   1    9.32    0.38 
   3   5   1    8.58    0.36 
   3   5   1    9.41    0.38 
  -4  -5  -1    1.08    0.14 
  -4  -5  -1    1.25    0.18 
  -4  -5  -1    0.95    0.09 
   4   5   1    0.94    0.14 
   4   5   1    1.48    0.17 
   4   5   1    1.20    0.16 
  -5  -5  -1    0.15    0.15 
  -5  -5  -1    0.15    0.07 
  -5  -5  -1    0.17    0.12 
   5   5   1    0.03    0.14 
   5   5   1    0.16    0.14 
   5   5   1    0.28    0.12 
  -6  -5  -1   -0.18    0.10 
  -6  -5  -1   -0.06    0.11 
   6   5   1    0.00    0.11 
   6   5   1   -0.05    0.10 
   6   5   1   -0.16    0.12 
  -7  -5  -1    1.68    0.25 
  -7  -5  -1    1.91    0.21 
   7   5   1    2.04    0.21 
   7   5   1    2.25    0.27 
   7   5   1    2.07    0.22 
  -8  -5  -1    0.05    0.13 
  -8  -5  -1    0.01    0.20 
   8   5   1    0.19    0.14 
   8   5   1    0.14    0.19 
  -9  -5  -1    0.15    0.22 
  -9  -5  -1    0.30    0.15 
   9   5   1    0.12    0.16 
   9   5   1    0.16    0.15 
  14  -6  -1    0.55    0.20 
 -14   6   1    0.40    0.14 
  13  -6  -1    2.92    0.27 
 -13   6   1    2.54    0.24 
  12  -6  -1    0.62    0.15 
 -12   6   1    0.89    0.18 
  11  -6  -1    3.60    0.30 
  11  -6  -1    3.34    0.26 
 -11   6   1    3.19    0.28 
  10  -6  -1    1.67    0.20 
  10  -6  -1    1.67    0.19 
 -10   6   1    1.50    0.19 
   9  -6  -1    1.56    0.16 
   9  -6  -1    1.85    0.18 
  -9   6   1    1.78    0.16 
  -9   6   1    1.53    0.17 
   8  -6  -1    7.99    0.33 
   8  -6  -1    8.21    0.34 
   8  -6  -1    7.46    0.35 
  -8   6   1    7.59    0.30 
  -8   6   1    7.67    0.33 
   7  -6  -1   21.54    0.72 
   7  -6  -1   22.21    0.71 
   7  -6  -1   23.24    0.71 
  -7   6   1   22.22    0.67 
  -7   6   1   21.88    0.70 
   6  -6  -1    0.26    0.07 
   6  -6  -1    0.26    0.08 
   6  -6  -1    0.07    0.09 
  -6   6   1    0.19    0.09 
  -6   6   1    0.29    0.06 
  -6   6   1    0.20    0.09 
   5  -6  -1   -0.15    0.08 
   5  -6  -1   -0.05    0.06 
   5  -6  -1    0.07    0.06 
  -5   6   1    0.07    0.04 
  -5   6   1   -0.12    0.07 
  -5   6   1   -0.13    0.07 
   4  -6  -1    0.09    0.06 
   4  -6  -1    0.01    0.06 
   4  -6  -1    0.01    0.08 
  -4   6   1    0.03    0.07 
  -4   6   1   -0.07    0.07 
  -4   6   1    0.13    0.08 
   3  -6  -1    3.95    0.19 
   3  -6  -1    3.89    0.20 
   3  -6  -1    4.06    0.24 
  -3   6   1    3.71    0.20 
  -3   6   1    3.98    0.15 
  -3   6   1    4.04    0.20 
  -3   6   1    4.08    0.19 
  -3   6   1    3.79    0.23 
   2  -6  -1    9.34    0.35 
   2  -6  -1    9.53    0.34 
   2  -6  -1    9.74    0.39 
  -2   6   1    9.24    0.30 
  -2   6   1    9.20    0.33 
  -2   6   1    9.19    0.34 
  -2   6   1    9.53    0.34 
  -2   6   1    8.89    0.37 
   1  -6  -1    7.89    0.30 
   1  -6  -1    7.38    0.35 
   1  -6  -1    7.57    0.31 
   1  -6  -1    7.93    0.28 
  -1   6   1    7.51    0.29 
  -1   6   1    7.62    0.29 
  -1   6   1    7.40    0.33 
  -1   6   1    7.68    0.28 
  -1   6   1    7.38    0.29 
   0  -6  -1    0.36    0.08 
   0  -6  -1    0.24    0.11 
   0  -6  -1    0.28    0.07 
   0  -6  -1    0.22    0.08 
   0   6   1    0.27    0.08 
   0   6   1    0.32    0.08 
   0   6   1    0.17    0.11 
   0   6   1    0.23    0.10 
   0   6   1    0.25    0.08 
  -1  -6  -1   18.25    0.54 
  -1  -6  -1   17.73    0.64 
  -1  -6  -1   17.79    0.59 
  -1  -6  -1   17.79    0.58 
  -1  -6  -1   17.39    0.57 
   1   6   1   16.98    0.63 
   1   6   1   17.30    0.57 
   1   6   1   17.83    0.57 
   1   6   1   16.61    0.58 
   1   6   1   17.23    0.54 
  -2  -6  -1   18.45    0.60 
  -2  -6  -1   18.20    0.67 
  -2  -6  -1   17.70    0.54 
  -2  -6  -1   17.19    0.59 
   2   6   1   16.95    0.60 
   2   6   1   18.06    0.60 
  -3  -6  -1    4.88    0.29 
  -3  -6  -1    4.39    0.20 
  -3  -6  -1    5.08    0.35 
   3   6   1    5.31    0.29 
   3   6   1    4.83    0.29 
   3   6   1    5.30    0.30 
  -4  -6  -1    2.51    0.26 
  -4  -6  -1    2.28    0.22 
  -4  -6  -1    2.29    0.15 
   4   6   1    2.71    0.26 
   4   6   1    2.47    0.24 
   4   6   1    2.08    0.21 
  -5  -6  -1    7.68    0.43 
  -5  -6  -1    8.23    0.38 
   5   6   1    9.04    0.43 
   5   6   1    8.44    0.41 
   5   6   1    7.48    0.37 
  -6  -6  -1    0.09    0.16 
  -6  -6  -1    0.10    0.13 
   6   6   1    0.06    0.16 
   6   6   1    0.09    0.13 
   6   6   1    0.11    0.16 
  -7  -6  -1    4.50    0.37 
  -7  -6  -1    4.92    0.37 
   7   6   1    4.62    0.33 
   7   6   1    5.09    0.37 
   7   6   1    5.24    0.40 
  -8  -6  -1    0.19    0.24 
  -8  -6  -1    0.56    0.21 
   8   6   1    0.49    0.20 
   8   6   1    0.51    0.21 
  14  -7  -1    0.84    0.21 
 -14   7   1    0.71    0.19 
  13  -7  -1    0.29    0.14 
 -13   7   1    0.23    0.16 
  12  -7  -1    0.95    0.20 
 -12   7   1    0.75    0.18 
  11  -7  -1    0.71    0.15 
  11  -7  -1    0.86    0.19 
 -11   7   1    0.67    0.17 
  10  -7  -1    1.64    0.18 
  10  -7  -1    1.96    0.23 
 -10   7   1    1.34    0.19 
   9  -7  -1    1.46    0.18 
   9  -7  -1    1.21    0.17 
  -9   7   1    1.42    0.17 
  -9   7   1    1.20    0.13 
   8  -7  -1   -0.16    0.09 
   8  -7  -1   -0.16    0.09 
   8  -7  -1   -0.03    0.08 
  -8   7   1   -0.09    0.06 
  -8   7   1   -0.06    0.10 
   7  -7  -1    6.76    0.32 
   7  -7  -1    6.63    0.34 
   7  -7  -1    7.30    0.31 
  -7   7   1    6.87    0.31 
  -7   7   1    6.96    0.26 
   6  -7  -1   25.01    0.76 
   6  -7  -1   24.51    0.81 
   6  -7  -1   24.59    0.77 
  -6   7   1   24.98    0.76 
  -6   7   1   24.73    0.72 
   5  -7  -1    3.31    0.19 
   5  -7  -1    3.08    0.20 
   5  -7  -1    3.37    0.23 
  -5   7   1    2.79    0.19 
  -5   7   1    3.43    0.18 
   4  -7  -1    1.66    0.13 
   4  -7  -1    1.80    0.19 
   4  -7  -1    1.71    0.15 
  -4   7   1    1.80    0.11 
  -4   7   1    1.83    0.14 
  -4   7   1    1.72    0.14 
  -4   7   1    1.45    0.17 
  -4   7   1    1.77    0.15 
   3  -7  -1   18.01    0.62 
   3  -7  -1   17.50    0.57 
   3  -7  -1   18.10    0.57 
  -3   7   1   17.49    0.57 
  -3   7   1   17.39    0.57 
  -3   7   1   17.00    0.62 
  -3   7   1   17.43    0.52 
  -3   7   1   17.48    0.57 
   2  -7  -1   16.27    0.57 
   2  -7  -1   15.18    0.51 
  -2   7   1   15.62    0.48 
  -2   7   1   14.87    0.51 
  -2   7   1   15.19    0.57 
  -2   7   1   15.04    0.51 
  -2   7   1   15.94    0.52 
   1  -7  -1    4.70    0.21 
   1  -7  -1    4.70    0.22 
   1  -7  -1    5.07    0.30 
   1  -7  -1    4.60    0.23 
  -1   7   1    4.85    0.21 
  -1   7   1    4.80    0.25 
  -1   7   1    4.75    0.24 
  -1   7   1    5.01    0.25 
  -1   7   1    4.50    0.29 
   0  -7  -1    8.18    0.32 
   0  -7  -1    7.87    0.32 
   0  -7  -1    8.05    0.33 
   0  -7  -1    7.96    0.39 
   0   7   1    8.04    0.32 
   0   7   1    8.21    0.31 
   0   7   1    8.45    0.35 
  -1  -7  -1    0.54    0.16 
  -1  -7  -1    0.67    0.11 
  -1  -7  -1    0.70    0.12 
   1   7   1    0.62    0.11 
   1   7   1    0.66    0.10 
   1   7   1    0.69    0.12 
  -2  -7  -1   19.82    0.71 
  -2  -7  -1   20.02    0.74 
  -2  -7  -1   18.04    0.65 
   2   7   1   19.25    0.66 
   2   7   1   19.42    0.65 
  -3  -7  -1    7.08    0.39 
  -3  -7  -1    6.50    0.36 
   3   7   1    6.51    0.36 
   3   7   1    7.49    0.38 
   3   7   1    6.95    0.35 
  -4  -7  -1    0.00    0.11 
  -4  -7  -1   -0.17    0.14 
   4   7   1   -0.07    0.10 
   4   7   1   -0.31    0.13 
   4   7   1   -0.28    0.12 
  -5  -7  -1    0.09    0.17 
  -5  -7  -1   -0.19    0.15 
   5   7   1    0.10    0.15 
   5   7   1   -0.27    0.15 
   5   7   1   -0.06    0.14 
  -6  -7  -1   -0.16    0.16 
  -6  -7  -1   -0.11    0.12 
   6   7   1   -0.20    0.16 
   6   7   1   -0.16    0.11 
   6   7   1    0.18    0.14 
  -7  -7  -1   -0.07    0.13 
  -7  -7  -1    0.20    0.19 
   7   7   1    0.13    0.14 
   7   7   1    0.07    0.18 
   7   7   1    0.03    0.25 
  14  -8  -1    0.20    0.15 
 -14   8   1    0.58    0.19 
  13  -8  -1    1.15    0.22 
 -13   8   1    1.35    0.21 
  12  -8  -1   -0.14    0.16 
 -12   8   1   -0.09    0.11 
  11  -8  -1    0.64    0.22 
  11  -8  -1    0.36    0.18 
 -11   8   1    0.34    0.16 
  10  -8  -1   -0.02    0.13 
  10  -8  -1    0.04    0.15 
 -10   8   1   -0.01    0.14 
 -10   8   1    0.01    0.09 
   9  -8  -1    5.43    0.33 
   9  -8  -1    5.85    0.30 
  -9   8   1    5.48    0.31 
  -9   8   1    5.84    0.26 
   8  -8  -1    0.13    0.12 
   8  -8  -1    0.21    0.12 
   8  -8  -1    0.05    0.13 
  -8   8   1    0.10    0.09 
  -8   8   1    0.12    0.07 
   7  -8  -1   10.32    0.40 
   7  -8  -1   10.06    0.44 
   7  -8  -1   10.52    0.42 
  -7   8   1   10.88    0.36 
  -7   8   1   10.57    0.39 
   6  -8  -1    1.62    0.15 
   6  -8  -1    1.75    0.20 
   6  -8  -1    1.25    0.15 
  -6   8   1    1.64    0.12 
  -6   8   1    1.21    0.13 
   5  -8  -1    4.60    0.25 
   5  -8  -1    4.01    0.28 
   5  -8  -1    4.45    0.24 
  -5   8   1    4.21    0.18 
  -5   8   1    4.34    0.25 
  -5   8   1    4.03    0.22 
   4  -8  -1    1.87    0.16 
   4  -8  -1    1.83    0.21 
   4  -8  -1    1.52    0.16 
  -4   8   1    1.81    0.15 
  -4   8   1    1.77    0.16 
  -4   8   1    1.71    0.11 
  -4   8   1    1.59    0.18 
   3  -8  -1    0.13    0.11 
   3  -8  -1    0.42    0.12 
   3  -8  -1    0.12    0.09 
  -3   8   1    0.06    0.06 
  -3   8   1    0.07    0.09 
  -3   8   1    0.15    0.10 
  -3   8   1    0.17    0.10 
   2  -8  -1    3.23    0.19 
   2  -8  -1    3.61    0.27 
  -2   8   1    3.69    0.18 
  -2   8   1    3.71    0.23 
  -2   8   1    3.45    0.26 
  -2   8   1    3.40    0.22 
   1  -8  -1    0.60    0.09 
   1  -8  -1    0.49    0.14 
   1  -8  -1    0.45    0.13 
  -1   8   1    0.54    0.10 
  -1   8   1    0.70    0.12 
  -1   8   1    0.42    0.12 
   0  -8  -1    0.29    0.15 
   0  -8  -1    0.51    0.11 
   0  -8  -1    0.59    0.12 
   0   8   1    0.69    0.11 
   0   8   1    0.52    0.11 
   0   8   1    0.76    0.12 
  -1  -8  -1    2.02    0.23 
  -1  -8  -1    2.03    0.19 
  -1  -8  -1    1.81    0.20 
   1   8   1    1.81    0.20 
   1   8   1    2.46    0.22 
   1   8   1    2.20    0.17 
  -2  -8  -1    0.02    0.12 
  -2  -8  -1   -0.34    0.13 
   2   8   1   -0.38    0.12 
   2   8   1   -0.12    0.12 
  -3  -8  -1    0.25    0.16 
  -3  -8  -1    0.24    0.18 
   3   8   1    0.47    0.15 
   3   8   1    0.27    0.17 
   3   8   1    0.13    0.15 
  -4  -8  -1    3.16    0.26 
  -4  -8  -1    3.32    0.36 
   4   8   1    2.33    0.23 
   4   8   1    3.04    0.29 
   4   8   1    2.43    0.26 
  -5  -8  -1   -0.06    0.16 
  -5  -8  -1   -0.31    0.16 
   5   8   1   -0.12    0.16 
   5   8   1   -0.18    0.14 
   5   8   1   -0.27    0.16 
  -6  -8  -1    0.48    0.21 
  -6  -8  -1    0.73    0.21 
   6   8   1    0.39    0.19 
   6   8   1    0.58    0.20 
   6   8   1    0.41    0.18 
 -14   9   1    0.56    0.16 
  13  -9  -1    0.44    0.19 
 -13   9   1    0.55    0.18 
  12  -9  -1    0.41    0.19 
 -12   9   1    0.46    0.17 
  11  -9  -1    3.72    0.32 
 -11   9   1    3.51    0.26 
  10  -9  -1    2.26    0.24 
  10  -9  -1    1.81    0.22 
 -10   9   1    2.52    0.19 
 -10   9   1    2.16    0.20 
   9  -9  -1    0.78    0.18 
   9  -9  -1    0.61    0.17 
   9  -9  -1    0.96    0.21 
  -9   9   1    0.74    0.11 
  -9   9   1    0.67    0.13 
   8  -9  -1    1.17    0.17 
   8  -9  -1    1.29    0.16 
  -8   9   1    1.46    0.14 
  -8   9   1    1.48    0.17 
   7  -9  -1    0.49    0.14 
   7  -9  -1    0.49    0.14 
  -7   9   1    0.39    0.10 
  -7   9   1    0.27    0.11 
  -7   9   1    0.32    0.07 
   6  -9  -1    0.29    0.13 
   6  -9  -1    0.15    0.13 
  -6   9   1    0.27    0.12 
  -6   9   1    0.33    0.13 
  -6   9   1    0.35    0.07 
   5  -9  -1    0.49    0.13 
   5  -9  -1    0.58    0.14 
  -5   9   1    0.54    0.13 
  -5   9   1    0.55    0.07 
  -5   9   1    0.60    0.13 
   4  -9  -1    2.85    0.27 
   4  -9  -1    2.92    0.21 
  -4   9   1    3.11    0.22 
  -4   9   1    3.06    0.25 
  -4   9   1    3.02    0.15 
  -4   9   1    3.02    0.20 
   3  -9  -1    0.57    0.15 
  -3   9   1    0.50    0.12 
  -3   9   1    0.46    0.12 
  -3   9   1    0.50    0.08 
   2  -9  -1    3.83    0.31 
   2  -9  -1    3.83    0.24 
  -2   9   1    3.85    0.26 
  -2   9   1    4.08    0.20 
  -2   9   1    3.79    0.24 
   1  -9  -1    0.81    0.16 
   1  -9  -1    0.86    0.17 
  -1   9   1    0.80    0.13 
  -1   9   1    1.29    0.14 
  -1   9   1    0.92    0.12 
   0  -9  -1    7.57    0.44 
   0  -9  -1    7.37    0.34 
   0  -9  -1    7.38    0.35 
   0   9   1    7.96    0.34 
   0   9   1    7.43    0.32 
   0   9   1    6.85    0.34 
  -1  -9  -1   -0.05    0.10 
  -1  -9  -1   -0.05    0.16 
   1   9   1    0.06    0.12 
   1   9   1   -0.02    0.10 
   1   9   1   -0.01    0.09 
  -2  -9  -1    1.15    0.22 
  -2  -9  -1    1.08    0.17 
   2   9   1    1.36    0.18 
   2   9   1    1.26    0.17 
  -3  -9  -1    0.26    0.15 
  -3  -9  -1    0.19    0.17 
   3   9   1    0.40    0.15 
   3   9   1   -0.13    0.15 
   3   9   1    0.23    0.18 
  -4  -9  -1    0.23    0.18 
  -4  -9  -1    0.00    0.13 
   4   9   1    0.07    0.15 
   4   9   1   -0.06    0.16 
   4   9   1    0.07    0.16 
  -5  -9  -1    0.06    0.18 
  -5  -9  -1    0.22    0.19 
   5   9   1    0.21    0.17 
   5   9   1    0.01    0.16 
   5   9   1    0.03    0.18 
 -14  10   1    0.08    0.18 
  13 -10  -1    1.21    0.20 
 -13  10   1    0.99    0.21 
  12 -10  -1    0.96    0.20 
  12 -10  -1    1.00    0.18 
 -12  10   1    0.48    0.18 
  11 -10  -1    0.05    0.17 
  11 -10  -1    0.14    0.16 
 -11  10   1    0.04    0.11 
  10 -10  -1    0.07    0.17 
  10 -10  -1    0.46    0.16 
 -10  10   1    0.26    0.16 
   9 -10  -1    2.63    0.25 
   9 -10  -1    2.61    0.29 
  -9  10   1    3.11    0.23 
   8 -10  -1    3.21    0.25 
   8 -10  -1    3.24    0.30 
  -8  10   1    2.96    0.19 
  -8  10   1    4.02    0.28 
  -8  10   1    3.73    0.28 
   7 -10  -1   -0.04    0.13 
   7 -10  -1    0.15    0.15 
  -7  10   1    0.18    0.14 
  -7  10   1    0.09    0.10 
  -7  10   1    0.07    0.07 
   6 -10  -1    0.85    0.17 
   6 -10  -1    0.83    0.17 
  -6  10   1    0.81    0.16 
  -6  10   1    0.81    0.13 
  -6  10   1    0.89    0.09 
   5 -10  -1    0.03    0.13 
   5 -10  -1    0.27    0.14 
  -5  10   1    0.09    0.12 
  -5  10   1    0.23    0.10 
  -5  10   1    0.19    0.07 
   4 -10  -1    1.91    0.22 
   4 -10  -1    2.43    0.21 
  -4  10   1    2.25    0.15 
  -4  10   1    2.14    0.21 
  -4  10   1    2.04    0.20 
   3 -10  -1    4.68    0.35 
  -3  10   1    4.64    0.30 
  -3  10   1    4.71    0.22 
  -3  10   1    4.26    0.29 
   2 -10  -1    0.23    0.16 
   2 -10  -1    0.59    0.16 
  -2  10   1    0.30    0.11 
  -2  10   1    0.18    0.10 
  -2  10   1    0.50    0.14 
   1 -10  -1    2.66    0.32 
   1 -10  -1    2.27    0.23 
  -1  10   1    2.70    0.21 
  -1  10   1    2.64    0.20 
  -1  10   1    2.79    0.23 
   0 -10  -1    0.06    0.15 
   0 -10  -1    0.28    0.14 
   0  10   1    0.28    0.11 
   0  10   1    0.26    0.12 
   0  10   1    0.25    0.12 
  -1 -10  -1    0.09    0.18 
  -1 -10  -1    0.32    0.17 
   1  10   1    0.15    0.13 
   1  10   1    0.22    0.14 
  -2 -10  -1   -0.12    0.17 
  -2 -10  -1   -0.18    0.16 
   2  10   1   -0.18    0.15 
   2  10   1   -0.08    0.17 
   2  10   1   -0.14    0.12 
  -3 -10  -1    0.09    0.18 
  -3 -10  -1    0.24    0.14 
   3  10   1   -0.10    0.16 
   3  10   1    0.09    0.14 
   3  10   1    0.02    0.13 
  -4 -10  -1    0.11    0.19 
  -4 -10  -1    0.24    0.19 
   4  10   1   -0.01    0.19 
   4  10   1   -0.02    0.15 
   4  10   1    0.09    0.18 
  13 -11  -1    0.46    0.20 
  13 -11  -1    0.94    0.21 
 -13  11   1    0.31    0.14 
  12 -11  -1   -0.20    0.17 
  12 -11  -1    0.29    0.16 
 -12  11   1    0.10    0.16 
  11 -11  -1    0.03    0.17 
  11 -11  -1    0.20    0.17 
 -11  11   1   -0.02    0.15 
  10 -11  -1   -0.09    0.14 
  10 -11  -1   -0.13    0.11 
 -10  11   1   -0.13    0.14 
 -10  11   1   -0.05    0.10 
   9 -11  -1    1.35    0.21 
   9 -11  -1    1.18    0.21 
  -9  11   1    1.30    0.20 
  -9  11   1    1.41    0.20 
   8 -11  -1    1.25    0.20 
   8 -11  -1    1.50    0.21 
  -8  11   1    0.86    0.16 
  -8  11   1    1.12    0.15 
   7 -11  -1    7.49    0.40 
   7 -11  -1    7.70    0.42 
  -7  11   1    7.53    0.39 
  -7  11   1    7.67    0.39 
  -7  11   1    7.07    0.28 
   6 -11  -1    1.02    0.20 
   6 -11  -1    1.08    0.17 
  -6  11   1    1.23    0.17 
  -6  11   1    1.10    0.10 
  -6  11   1    0.94    0.18 
   5 -11  -1    1.02    0.20 
   5 -11  -1    0.62    0.15 
  -5  11   1    0.73    0.17 
  -5  11   1    1.08    0.17 
  -5  11   1    0.92    0.10 
   4 -11  -1    0.98    0.20 
  -4  11   1    1.21    0.12 
  -4  11   1    1.29    0.18 
  -4  11   1    1.25    0.18 
   3 -11  -1    2.15    0.21 
   3 -11  -1    1.80    0.24 
  -3  11   1    1.93    0.21 
  -3  11   1    2.03    0.21 
  -3  11   1    1.96    0.17 
   2 -11  -1    3.27    0.35 
   2 -11  -1    3.67    0.26 
  -2  11   1    3.38    0.26 
  -2  11   1    3.14    0.22 
  -2  11   1    3.47    0.29 
   1 -11  -1    3.01    0.35 
   1 -11  -1    3.75    0.27 
  -1  11   1    3.39    0.25 
  -1  11   1    3.34    0.26 
  -1  11   1    3.07    0.24 
   0 -11  -1    0.11    0.16 
   0 -11  -1   -0.08    0.18 
   0  11   1    0.30    0.14 
   0  11   1    0.11    0.12 
  -1 -11  -1    0.94    0.21 
  -1 -11  -1    0.80    0.22 
   1  11   1    0.79    0.16 
   1  11   1    0.74    0.20 
  -2 -11  -1   -0.23    0.18 
  -2 -11  -1   -0.02    0.13 
   2  11   1    0.04    0.13 
   2  11   1   -0.04    0.15 
   2  11   1   -0.25    0.18 
  -3 -11  -1    1.33    0.24 
  12 -12  -1    0.00    0.15 
  12 -12  -1    0.09    0.18 
 -12  12   1   -0.33    0.15 
 -12  12   1    0.00    0.16 
  11 -12  -1    1.66    0.21 
  11 -12  -1    1.58    0.22 
 -11  12   1    1.27    0.20 
 -11  12   1    1.52    0.22 
  10 -12  -1    1.08    0.21 
  10 -12  -1    1.13    0.21 
 -10  12   1    1.12    0.19 
 -10  12   1    0.94    0.20 
   9 -12  -1    7.14    0.42 
   9 -12  -1    7.12    0.38 
  -9  12   1    6.62    0.38 
  -9  12   1    6.45    0.39 
   8 -12  -1    0.10    0.16 
   8 -12  -1    0.17    0.13 
  -8  12   1    0.54    0.17 
  -8  12   1    0.35    0.16 
   7 -12  -1   -0.08    0.16 
   7 -12  -1   -0.16    0.15 
  -7  12   1   -0.10    0.10 
  -7  12   1   -0.11    0.10 
   6 -12  -1    0.46    0.18 
   6 -12  -1    0.26    0.17 
  -6  12   1    0.23    0.15 
  -6  12   1    0.40    0.16 
   5 -12  -1    1.07    0.18 
   5 -12  -1    1.14    0.21 
  -5  12   1    1.29    0.20 
  -5  12   1    1.13    0.19 
   4 -12  -1    0.04    0.17 
  -4  12   1    0.10    0.12 
  -4  12   1    0.21    0.15 
   3 -12  -1    0.56    0.18 
   3 -12  -1    0.55    0.19 
  -3  12   1    0.62    0.16 
  -3  12   1    0.44    0.14 
   2 -12  -1    0.48    0.16 
   2 -12  -1    0.34    0.18 
  -2  12   1    0.42    0.18 
  -2  12   1    0.52    0.15 
   1 -12  -1    0.26    0.20 
   1 -12  -1    0.47    0.15 
  -1  12   1    0.36    0.17 
   0 -12  -1   -0.28    0.18 
   0 -12  -1   -0.11    0.16 
   0  12   1   -0.19    0.11 
  -1 -12  -1    1.20    0.23 
  -1 -12  -1    0.84    0.24 
   1  12   1    1.31    0.24 
   1  12   1    1.01    0.25 
  11 -13  -1    1.29    0.24 
  11 -13  -1    1.15    0.23 
 -11  13   1    1.09    0.21 
 -11  13   1    1.04    0.22 
  10 -13  -1    0.73    0.19 
  10 -13  -1    0.52    0.19 
 -10  13   1    0.97    0.20 
 -10  13   1    0.64    0.16 
   9 -13  -1    0.33    0.19 
   9 -13  -1    0.51    0.19 
  -9  13   1    0.47    0.17 
  -9  13   1    0.19    0.13 
   8 -13  -1    0.54    0.18 
   8 -13  -1    0.74    0.20 
  -8  13   1    0.63    0.19 
  -8  13   1    0.60    0.15 
   7 -13  -1    0.61    0.16 
   7 -13  -1    0.40    0.18 
  -7  13   1    0.49    0.17 
  -7  13   1    0.54    0.18 
   6 -13  -1   -0.06    0.17 
   6 -13  -1   -0.24    0.18 
  -6  13   1   -0.23    0.14 
  -6  13   1   -0.09    0.14 
   5 -13  -1    0.81    0.21 
  -5  13   1    0.91    0.19 
  -5  13   1    1.21    0.21 
   4 -13  -1    0.25    0.20 
   4 -13  -1    0.23    0.18 
  -4  13   1    0.28    0.17 
  -4  13   1    0.39    0.17 
   3 -13  -1    0.06    0.18 
   3 -13  -1    0.14    0.14 
  -3  13   1    0.18    0.17 
  -3  13   1    0.27    0.16 
   2 -13  -1   -0.05    0.19 
   2 -13  -1    0.19    0.18 
  -2  13   1    0.10    0.13 
   1 -13  -1    0.66    0.24 
   1 -13  -1    0.73    0.21 
  -1  13   1    0.76    0.21 
 -10  14   1    0.41    0.15 
 -10  14   1    0.34    0.20 
   9 -14  -1    0.36    0.20 
   9 -14  -1    0.51    0.21 
  -9  14   1    0.51    0.16 
  -9  14   1    0.64    0.20 
   8 -14  -1    0.38    0.20 
   8 -14  -1   -0.01    0.17 
  -8  14   1    0.49    0.15 
  -8  14   1    0.40    0.17 
   7 -14  -1   -0.26    0.18 
   7 -14  -1    0.09    0.14 
  -7  14   1   -0.19    0.15 
  -7  14   1   -0.16    0.15 
   6 -14  -1   -0.10    0.17 
  -6  14   1    0.02    0.17 
  -6  14   1    0.16    0.16 
   5 -14  -1    0.47    0.21 
   5 -14  -1    0.19    0.19 
  -5  14   1    0.19    0.17 
  -5  14   1    0.38    0.14 
   4 -14  -1    0.91    0.23 
   4 -14  -1    1.50    0.21 
  -3  15  -2    0.07    0.14 
   3 -15   2   -0.18    0.16 
   3 -15   2   -0.09    0.13 
  -4  15  -2    0.39    0.19 
   4 -15   2    0.45    0.20 
  -5  15  -2    4.26    0.31 
  -5  15  -2    3.89    0.30 
  -6  15  -2    0.10    0.17 
  -6  15  -2   -0.06    0.16 
   6 -15   2    0.05    0.14 
  -7  15  -2    2.07    0.25 
  -7  15  -2    1.60    0.23 
   7 -15   2    2.03    0.27 
  -8  15  -2    0.29    0.14 
  -8  15  -2    0.28    0.17 
   8 -15   2    0.49    0.20 
  -9  15  -2   -0.31    0.15 
  -9  15  -2   -0.10    0.12 
   9 -15   2   -0.07    0.18 
 -10  15  -2    0.19    0.17 
  10 -15   2    0.44    0.21 
   0 -14   2    1.68    0.25 
  -1  14  -2    0.50    0.21 
  -1  14  -2    0.94    0.21 
   1 -14   2    0.85    0.17 
   1 -14   2    0.69    0.19 
  -2  14  -2    1.99    0.22 
  -2  14  -2    1.88    0.20 
   2 -14   2    1.79    0.23 
   2 -14   2    2.13    0.25 
  -3  14  -2    0.38    0.18 
  -3  14  -2    0.27    0.15 
   3 -14   2    0.14    0.15 
   3 -14   2    0.54    0.19 
  -4  14  -2    0.50    0.14 
  -4  14  -2    0.37    0.15 
  -4  14  -2    0.63    0.18 
   4 -14   2    0.55    0.15 
   4 -14   2    0.33    0.15 
  -5  14  -2   10.69    0.48 
  -5  14  -2   11.36    0.53 
  -5  14  -2   10.32    0.46 
   5 -14   2   10.77    0.50 
  -6  14  -2    2.97    0.27 
  -6  14  -2    2.62    0.26 
   6 -14   2    2.71    0.29 
   6 -14   2    3.46    0.29 
  -7  14  -2    0.53    0.15 
  -7  14  -2    0.69    0.17 
   7 -14   2    0.66    0.20 
  -8  14  -2    3.36    0.27 
   8 -14   2    3.39    0.29 
  -9  14  -2    0.19    0.17 
   9 -14   2    0.07    0.14 
 -10  14  -2    0.26    0.14 
  10 -14   2    0.20    0.15 
 -11  14  -2    0.00    0.13 
  11 -14   2    0.06    0.14 
   1  13  -2    0.02    0.17 
   1  13  -2    0.08    0.15 
  -1 -13   2   -0.22    0.14 
  -1 -13   2    0.09    0.14 
   0  13  -2    3.11    0.28 
   0  13  -2    4.14    0.30 
   0 -13   2    4.25    0.37 
   0 -13   2    3.87    0.34 
  -1  13  -2    0.51    0.16 
  -1  13  -2    0.70    0.19 
   1 -13   2    0.61    0.19 
   1 -13   2    0.50    0.17 
  -2  13  -2    3.53    0.28 
  -2  13  -2    2.92    0.27 
   2 -13   2    3.01    0.31 
   2 -13   2    3.73    0.32 
  -3  13  -2    0.37    0.14 
  -3  13  -2    0.43    0.14 
  -3  13  -2    0.56    0.17 
   3 -13   2    0.25    0.16 
   3 -13   2    0.52    0.14 
  -4  13  -2    1.68    0.19 
  -4  13  -2    1.52    0.18 
  -4  13  -2    1.48    0.18 
   4 -13   2    1.38    0.20 
  -5  13  -2    0.80    0.15 
  -5  13  -2    1.00    0.16 
  -5  13  -2    1.03    0.16 
   5 -13   2    1.05    0.20 
   5 -13   2    0.78    0.17 
  -6  13  -2    5.40    0.34 
  -6  13  -2    3.98    0.28 
  -6  13  -2    4.58    0.30 
   6 -13   2    4.68    0.35 
   6 -13   2    4.23    0.31 
  -7  13  -2    3.73    0.27 
  -7  13  -2    2.70    0.25 
   7 -13   2    3.35    0.28 
   7 -13   2    3.10    0.27 
  -8  13  -2    1.83    0.23 
   8 -13   2    2.11    0.26 
   8 -13   2    2.10    0.25 
  -9  13  -2   -0.03    0.16 
   9 -13   2    0.02    0.18 
 -10  13  -2    2.19    0.25 
  10 -13   2    2.05    0.26 
 -11  13  -2    0.13    0.17 
  11 -13   2    0.11    0.18 
 -12  13  -2    1.63    0.21 
  12 -13   2    1.79    0.23 
   3  12  -2   -0.01    0.16 
   3  12  -2    0.08    0.14 
  -3 -12   2    0.13    0.18 
  -3 -12   2    0.14    0.16 
   2  12  -2    1.14    0.20 
   2  12  -2    1.40    0.23 
  -2 -12   2    1.39    0.22 
  -2 -12   2    1.06    0.21 
   1  12  -2    1.09    0.21 
   1  12  -2    1.49    0.21 
  -1 -12   2    1.23    0.18 
  -1 -12   2    1.14    0.21 
   0  12  -2    4.25    0.30 
   0  12  -2    3.99    0.29 
   0 -12   2    4.29    0.33 
   0 -12   2    4.61    0.36 
  -1  12  -2    2.98    0.27 
  -1  12  -2    2.44    0.19 
  -1  12  -2    2.94    0.24 
   1 -12   2    2.50    0.30 
   1 -12   2    2.32    0.24 
  -2  12  -2    4.46    0.25 
  -2  12  -2    3.77    0.27 
  -2  12  -2    4.16    0.29 
   2 -12   2    4.18    0.34 
   2 -12   2    4.46    0.32 
  -3  12  -2    1.68    0.17 
  -3  12  -2    1.78    0.18 
  -3  12  -2    1.50    0.17 
   3 -12   2    1.32    0.18 
  -4  12  -2    2.41    0.21 
  -4  12  -2    2.68    0.22 
  -4  12  -2    2.79    0.23 
   4 -12   2    2.67    0.27 
   4 -12   2    2.24    0.24 
  -5  12  -2    0.02    0.11 
  -5  12  -2    0.24    0.11 
   5 -12   2    0.09    0.15 
   5 -12   2    0.19    0.12 
  -6  12  -2   -0.09    0.09 
  -6  12  -2   -0.13    0.11 
   6 -12   2   -0.26    0.14 
   6 -12   2    0.00    0.11 
  -7  12  -2    1.15    0.18 
   7 -12   2    1.35    0.20 
   7 -12   2    0.80    0.15 
  -8  12  -2    7.51    0.37 
   8 -12   2    7.84    0.39 
   8 -12   2    7.85    0.38 
  -9  12  -2   -0.41    0.14 
   9 -12   2   -0.05    0.12 
   9 -12   2   -0.09    0.11 
 -10  12  -2    1.59    0.22 
  10 -12   2    2.30    0.23 
  10 -12   2    2.10    0.25 
 -11  12  -2    0.65    0.16 
  11 -12   2    0.49    0.16 
 -12  12  -2    0.33    0.19 
  12 -12   2    0.81    0.22 
 -13  12  -2    0.92    0.22 
  13 -12   2    1.02    0.24 
   4  11  -2    0.25    0.15 
   4  11  -2    0.36    0.18 
  -4 -11   2    0.05    0.18 
  -4 -11   2    0.25    0.17 
   3  11  -2   -0.50    0.14 
   3  11  -2   -0.10    0.16 
  -3 -11   2   -0.26    0.15 
  -3 -11   2   -0.04    0.15 
   2  11  -2   -0.20    0.15 
   2  11  -2   -0.03    0.14 
  -2 -11   2   -0.03    0.11 
  -2 -11   2   -0.13    0.13 
   1  11  -2    5.22    0.32 
   1  11  -2    4.98    0.31 
  -1 -11   2    4.91    0.34 
  -1 -11   2    5.44    0.38 
   0  11  -2    0.55    0.10 
   0  11  -2    0.52    0.14 
   0  11  -2    0.60    0.15 
   0 -11   2    0.33    0.15 
   0 -11   2    0.33    0.15 
  -1  11  -2    5.90    0.34 
  -1  11  -2    6.26    0.31 
  -1  11  -2    5.85    0.27 
   1 -11   2    5.74    0.36 
   1 -11   2    5.71    0.31 
  -2  11  -2    1.93    0.20 
  -2  11  -2    2.33    0.22 
  -2  11  -2    2.36    0.18 
   2 -11   2    1.89    0.21 
   2 -11   2    2.17    0.21 
  -3  11  -2   -0.20    0.11 
  -3  11  -2    0.11    0.09 
  -3  11  -2   -0.03    0.12 
  -3  11  -2   -0.01    0.09 
   3 -11   2   -0.26    0.11 
  -4  11  -2    6.17    0.33 
  -4  11  -2    6.08    0.31 
  -4  11  -2    5.94    0.30 
   4 -11   2    5.76    0.31 
   4 -11   2    5.84    0.33 
  -5  11  -2   27.86    0.89 
  -5  11  -2   27.62    0.86 
   5 -11   2   26.66    0.88 
   5 -11   2   27.66    0.88 
  -6  11  -2   19.92    0.69 
   6 -11   2   19.54    0.67 
   6 -11   2   20.12    0.70 
  -7  11  -2    7.18    0.37 
   7 -11   2    7.53    0.36 
   7 -11   2    7.48    0.36 
  -8  11  -2    0.29    0.12 
   8 -11   2    0.29    0.11 
   8 -11   2    0.11    0.16 
  -9  11  -2    5.68    0.31 
   9 -11   2    5.37    0.32 
   9 -11   2    6.02    0.32 
 -10  11  -2    0.77    0.16 
  10 -11   2    0.84    0.15 
  10 -11   2    0.78    0.17 
 -11  11  -2    8.22    0.44 
  11 -11   2    8.20    0.41 
  11 -11   2    8.54    0.46 
 -12  11  -2    2.54    0.24 
  12 -11   2    2.44    0.25 
 -13  11  -2    0.96    0.18 
  13 -11   2    1.05    0.19 
   5  10  -2    0.43    0.15 
   5  10  -2    0.78    0.20 
  -5 -10   2    0.07    0.18 
   4  10  -2    0.50    0.18 
   4  10  -2    0.54    0.19 
  -4 -10   2    0.51    0.18 
  -4 -10   2    0.39    0.14 
   3  10  -2    0.20    0.16 
   3  10  -2    0.03    0.12 
  -3 -10   2   -0.20    0.15 
  -3 -10   2    0.06    0.14 
   2  10  -2    0.46    0.15 
   2  10  -2    0.25    0.12 
  -2 -10   2    0.24    0.14 
  -2 -10   2    0.15    0.15 
   1  10  -2    8.52    0.30 
   1  10  -2    9.12    0.40 
   1  10  -2    8.63    0.39 
  -1 -10   2    8.76    0.44 
  -1 -10   2    9.14    0.42 
   0  10  -2   -0.02    0.12 
   0  10  -2   -0.04    0.07 
   0  10  -2   -0.13    0.10 
   0 -10   2   -0.15    0.11 
   0 -10   2    0.06    0.10 
  -1  10  -2    7.42    0.30 
  -1  10  -2    7.48    0.34 
  -1  10  -2    7.18    0.35 
   1 -10   2    8.02    0.38 
   1 -10   2    6.46    0.35 
  -2  10  -2    1.75    0.18 
  -2  10  -2    2.01    0.21 
  -2  10  -2    1.43    0.15 
  -2  10  -2    1.63    0.16 
   2 -10   2    2.11    0.21 
  -3  10  -2    0.27    0.11 
  -3  10  -2    0.29    0.09 
  -3  10  -2    0.20    0.11 
   3 -10   2    0.27    0.10 
   3 -10   2    0.35    0.13 
  -4  10  -2    1.10    0.13 
  -4  10  -2    0.91    0.13 
  -4  10  -2    0.96    0.14 
   4 -10   2    0.87    0.12 
   4 -10   2    0.95    0.15 
  -5  10  -2    7.87    0.33 
   5 -10   2    7.91    0.34 
   5 -10   2    7.70    0.36 
  -6  10  -2    0.15    0.12 
   6 -10   2    0.25    0.10 
   6 -10   2    0.20    0.11 
  -7  10  -2   -0.17    0.11 
   7 -10   2    0.10    0.11 
   7 -10   2   -0.02    0.09 
  -8  10  -2   -0.27    0.09 
  -8  10  -2    0.01    0.08 
   8 -10   2   -0.25    0.09 
  -9  10  -2    1.08    0.16 
   9 -10   2    1.08    0.15 
   9 -10   2    1.28    0.16 
   9 -10   2    0.88    0.16 
 -10  10  -2    0.05    0.11 
  10 -10   2   -0.07    0.12 
  10 -10   2    0.06    0.11 
 -11  10  -2   12.60    0.54 
  11 -10   2   11.90    0.54 
 -12  10  -2    0.34    0.18 
  12 -10   2    0.57    0.20 
 -13  10  -2    0.49    0.19 
  13 -10   2    1.03    0.23 
 -14  10  -2    0.27    0.15 
   6   9  -2    0.05    0.17 
   6   9  -2   -0.21    0.16 
   6   9  -2   -0.26    0.16 
  -6  -9   2   -0.18    0.17 
  -6  -9   2   -0.16    0.12 
   5   9  -2    0.13    0.13 
   5   9  -2    0.34    0.15 
  -5  -9   2    0.11    0.17 
   4   9  -2    1.75    0.23 
   4   9  -2    2.12    0.23 
  -4  -9   2    1.72    0.23 
  -4  -9   2    1.76    0.20 
   3   9  -2    2.49    0.24 
   3   9  -2    2.99    0.27 
  -3  -9   2    2.16    0.21 
  -3  -9   2    2.52    0.29 
   2   9  -2    1.18    0.18 
   2   9  -2    1.51    0.19 
  -2  -9   2    1.35    0.19 
  -2  -9   2    1.38    0.17 
   1   9  -2    5.68    0.21 
   1   9  -2    5.80    0.31 
   1   9  -2    6.43    0.32 
  -1  -9   2    5.62    0.34 
  -1  -9   2    5.03    0.31 
   0   9  -2    1.94    0.13 
   0   9  -2    1.73    0.17 
   0   9  -2    1.76    0.18 
   0   9  -2    1.69    0.22 
   0  -9   2    1.79    0.21 
   0  -9   2    1.69    0.16 
  -1   9  -2    0.18    0.09 
  -1   9  -2   -0.02    0.10 
  -1   9  -2   -0.13    0.08 
  -1   9  -2   -0.04    0.07 
  -1   9  -2    0.22    0.10 
   1  -9   2    0.13    0.08 
   1  -9   2   -0.03    0.09 
  -2   9  -2    0.22    0.09 
  -2   9  -2    0.30    0.10 
  -2   9  -2    0.25    0.10 
  -2   9  -2    0.27    0.10 
   2  -9   2    0.08    0.08 
  -3   9  -2    5.90    0.28 
  -3   9  -2    6.13    0.28 
  -3   9  -2    5.76    0.27 
  -3   9  -2    5.74    0.27 
   3  -9   2    6.15    0.28 
   3  -9   2    5.85    0.27 
  -4   9  -2    0.76    0.10 
  -4   9  -2    1.07    0.12 
  -4   9  -2    0.94    0.12 
  -4   9  -2    0.87    0.13 
   4  -9   2    1.07    0.13 
   4  -9   2    1.00    0.11 
  -5   9  -2    0.60    0.12 
  -5   9  -2    0.60    0.10 
   5  -9   2    0.57    0.10 
   5  -9   2    0.52    0.10 
  -6   9  -2    3.00    0.22 
   6  -9   2    2.82    0.22 
   6  -9   2    2.81    0.19 
  -7   9  -2    3.01    0.23 
   7  -9   2    2.89    0.24 
   7  -9   2    3.07    0.20 
  -8   9  -2    2.83    0.21 
  -8   9  -2    3.48    0.22 
   8  -9   2    3.11    0.22 
   8  -9   2    3.18    0.21 
   8  -9   2    3.07    0.23 
  -9   9  -2   20.61    0.71 
   9  -9   2   20.21    0.70 
   9  -9   2   20.48    0.65 
 -10   9  -2    0.46    0.13 
  10  -9   2    0.31    0.13 
 -11   9  -2    1.67    0.22 
  11  -9   2    1.68    0.21 
 -12   9  -2    0.54    0.19 
  12  -9   2    0.70    0.17 
 -13   9  -2    0.79    0.17 
  13  -9   2    0.70    0.17 
 -14   9  -2   -0.01    0.18 
  14  -9   2    0.50    0.22 
   7   8  -2   -0.19    0.16 
   7   8  -2    0.13    0.15 
  -7  -8   2   -0.31    0.16 
  -7  -8   2   -0.16    0.22 
   6   8  -2    1.39    0.22 
   6   8  -2    1.76    0.25 
  -6  -8   2    1.53    0.26 
  -6  -8   2    1.45    0.20 
   5   8  -2    0.24    0.17 
   5   8  -2    0.44    0.14 
  -5  -8   2    0.17    0.16 
  -5  -8   2    0.49    0.14 
   4   8  -2    1.17    0.19 
   4   8  -2    1.32    0.17 
  -4  -8   2    1.16    0.20 
  -4  -8   2    1.11    0.16 
   3   8  -2    1.38    0.18 
   3   8  -2    1.23    0.18 
  -3  -8   2    1.05    0.18 
  -3  -8   2    1.10    0.15 
   2   8  -2    8.32    0.37 
   2   8  -2    7.94    0.34 
  -2  -8   2    8.08    0.40 
  -2  -8   2    7.71    0.36 
   1   8  -2    0.90    0.09 
   1   8  -2    0.69    0.14 
   1   8  -2    0.82    0.13 
   1   8  -2    0.90    0.14 
   1   8  -2    0.98    0.14 
  -1  -8   2    0.80    0.11 
  -1  -8   2    0.89    0.13 
  -1  -8   2    0.93    0.14 
   0   8  -2    1.60    0.18 
   0   8  -2    1.57    0.15 
   0   8  -2    1.72    0.12 
   0   8  -2    1.66    0.17 
   0   8  -2    1.41    0.15 
   0  -8   2    1.69    0.19 
   0  -8   2    1.59    0.16 
   0  -8   2    1.47    0.14 
  -1   8  -2    2.01    0.18 
  -1   8  -2    2.25    0.19 
  -1   8  -2    2.27    0.16 
  -1   8  -2    2.33    0.14 
  -1   8  -2    2.11    0.17 
   1  -8   2    2.48    0.19 
   1  -8   2    2.69    0.21 
  -2   8  -2    1.20    0.13 
  -2   8  -2    1.40    0.13 
  -2   8  -2    1.03    0.12 
  -2   8  -2    1.51    0.13 
   2  -8   2    1.51    0.17 
   2  -8   2    1.26    0.13 
   2  -8   2    1.23    0.12 
  -3   8  -2   65.28    1.88 
  -3   8  -2   66.54    1.88 
  -3   8  -2   66.23    1.87 
  -3   8  -2   65.55    1.87 
   3  -8   2   68.35    1.87 
   3  -8   2   67.99    1.88 
   3  -8   2   68.88    1.88 
  -4   8  -2    4.18    0.21 
  -4   8  -2    4.73    0.23 
   4  -8   2    3.96    0.21 
   4  -8   2    4.28    0.21 
   4  -8   2    4.18    0.21 
  -5   8  -2    2.54    0.19 
  -5   8  -2    2.57    0.19 
   5  -8   2    2.46    0.20 
   5  -8   2    2.91    0.19 
   5  -8   2    2.97    0.17 
  -6   8  -2    6.75    0.30 
  -6   8  -2    6.21    0.28 
   6  -8   2    6.44    0.29 
   6  -8   2    6.35    0.27 
  -7   8  -2    1.38    0.13 
   7  -8   2    1.44    0.15 
   7  -8   2    1.29    0.14 
  -8   8  -2   18.30    0.60 
  -8   8  -2   17.21    0.60 
   8  -8   2   17.81    0.62 
   8  -8   2   16.82    0.56 
  -9   8  -2    0.05    0.14 
   9  -8   2    0.01    0.08 
   9  -8   2   -0.04    0.15 
 -10   8  -2   10.23    0.43 
  10  -8   2   10.23    0.44 
  10  -8   2   10.23    0.37 
 -11   8  -2    2.91    0.25 
  11  -8   2    2.99    0.26 
 -12   8  -2    0.14    0.13 
  12  -8   2    0.12    0.14 
 -13   8  -2    0.00    0.17 
  13  -8   2   -0.16    0.17 
 -14   8  -2    1.03    0.22 
  14  -8   2    1.40    0.25 
   8   7  -2    0.31    0.19 
   8   7  -2    0.34    0.22 
  -8  -7   2    0.23    0.14 
  -8  -7   2    0.10    0.23 
   7   7  -2    0.00    0.13 
   7   7  -2   -0.06    0.16 
   7   7  -2    0.04    0.18 
  -7  -7   2    0.16    0.17 
  -7  -7   2    0.06    0.21 
   6   7  -2    0.79    0.16 
   6   7  -2    1.16    0.21 
  -6  -7   2    0.68    0.24 
  -6  -7   2    0.68    0.18 
   5   7  -2    6.89    0.39 
   5   7  -2    6.40    0.36 
  -5  -7   2    6.10    0.32 
   4   7  -2   14.36    0.55 
   4   7  -2   14.20    0.53 
  -4  -7   2   13.14    0.57 
  -4  -7   2   13.16    0.41 
  -4  -7   2   13.74    0.50 
   3   7  -2    3.98    0.25 
   3   7  -2    3.92    0.26 
  -3  -7   2    4.01    0.23 
  -3  -7   2    3.68    0.28 
  -3  -7   2    3.64    0.17 
   2   7  -2    1.69    0.15 
   2   7  -2    1.51    0.16 
   2   7  -2    1.44    0.14 
   2   7  -2    1.21    0.16 
  -2  -7   2    1.57    0.15 
  -2  -7   2    1.91    0.18 
  -2  -7   2    1.38    0.16 
   1   7  -2    0.02    0.09 
   1   7  -2    0.13    0.09 
   1   7  -2    0.01    0.06 
   1   7  -2    0.03    0.04 
   1   7  -2   -0.01    0.08 
  -1  -7   2    0.01    0.09 
  -1  -7   2    0.06    0.09 
  -1  -7   2    0.10    0.08 
  -1  -7   2    0.13    0.09 
   0   7  -2    1.25    0.09 
   0   7  -2    0.96    0.12 
   0   7  -2    0.98    0.12 
   0   7  -2    0.90    0.12 
   0   7  -2    0.92    0.12 
   0  -7   2    1.09    0.12 
   0  -7   2    1.08    0.11 
   0  -7   2    1.04    0.12 
   0  -7   2    1.01    0.11 
  -1   7  -2   31.13    0.91 
  -1   7  -2   30.02    0.91 
  -1   7  -2   30.02    0.91 
  -1   7  -2   29.80    0.92 
   1  -7   2   31.45    0.91 
   1  -7   2   31.84    0.92 
  -2   7  -2    1.20    0.14 
  -2   7  -2    1.77    0.15 
  -2   7  -2    1.57    0.12 
  -2   7  -2    1.61    0.14 
   2  -7   2    1.59    0.14 
   2  -7   2    1.47    0.13 
   2  -7   2    1.60    0.12 
  -3   7  -2    7.42    0.28 
  -3   7  -2    7.88    0.30 
  -3   7  -2    7.55    0.29 
   3  -7   2    7.54    0.29 
   3  -7   2    7.69    0.28 
   3  -7   2    7.17    0.29 
  -4   7  -2   25.72    0.79 
  -4   7  -2   25.52    0.79 
   4  -7   2   26.60    0.77 
   4  -7   2   27.91    0.80 
   4  -7   2   25.95    0.79 
  -5   7  -2    0.48    0.10 
  -5   7  -2    0.70    0.09 
   5  -7   2    0.57    0.08 
   5  -7   2    0.41    0.11 
   5  -7   2    0.71    0.10 
  -6   7  -2    6.26    0.28 
  -6   7  -2    6.18    0.28 
   6  -7   2    6.18    0.27 
   6  -7   2    6.21    0.27 
  -7   7  -2    3.03    0.21 
  -7   7  -2    3.09    0.20 
  -7   7  -2    2.95    0.19 
   7  -7   2    2.97    0.16 
   7  -7   2    3.01    0.19 
  -8   7  -2    2.10    0.18 
  -8   7  -2    1.85    0.18 
   8  -7   2    2.07    0.14 
   8  -7   2    2.00    0.18 
  -9   7  -2    8.57    0.38 
   9  -7   2    9.33    0.33 
   9  -7   2    9.31    0.39 
 -10   7  -2    6.42    0.33 
  10  -7   2    6.15    0.33 
  10  -7   2    6.54    0.33 
 -11   7  -2    1.74    0.19 
  11  -7   2    1.88    0.20 
 -12   7  -2    2.69    0.26 
  12  -7   2    2.84    0.28 
 -13   7  -2    0.05    0.16 
  13  -7   2    0.13    0.18 
 -14   7  -2    0.78    0.21 
  14  -7   2    1.06    0.23 
   9   6  -2    1.48    0.21 
   9   6  -2    0.95    0.25 
  -9  -6   2    1.20    0.22 
  -9  -6   2    1.49    0.30 
   8   6  -2    0.38    0.16 
   8   6  -2    0.37    0.14 
  -8  -6   2    0.55    0.23 
  -8  -6   2    0.38    0.18 
   7   6  -2    2.62    0.25 
   7   6  -2    2.83    0.23 
   7   6  -2    2.93    0.27 
  -7  -6   2    2.20    0.24 
  -7  -6   2    2.98    0.36 
   6   6  -2    5.05    0.32 
   6   6  -2    4.34    0.30 
  -6  -6   2    4.61    0.28 
  -6  -6   2    4.67    0.40 
   5   6  -2    0.19    0.10 
   5   6  -2    0.00    0.11 
  -5  -6   2    0.10    0.13 
  -5  -6   2   -0.10    0.12 
   4   6  -2    0.08    0.10 
   4   6  -2    0.06    0.12 
   4   6  -2   -0.01    0.08 
  -4  -6   2   -0.01    0.08 
  -4  -6   2    0.00    0.10 
  -4  -6   2    0.05    0.04 
   3   6  -2    2.20    0.21 
   3   6  -2    2.09    0.22 
   3   6  -2    2.40    0.16 
   3   6  -2    2.26    0.19 
  -3  -6   2    2.56    0.24 
  -3  -6   2    2.18    0.12 
  -3  -6   2    2.17    0.19 
  -3  -6   2    2.45    0.19 
   2   6  -2   13.30    0.45 
   2   6  -2   12.92    0.47 
   2   6  -2   12.27    0.47 
  -2  -6   2   12.98    0.48 
  -2  -6   2   13.04    0.45 
  -2  -6   2   14.02    0.45 
  -2  -6   2   12.91    0.47 
   1   6  -2    5.95    0.25 
   1   6  -2    7.02    0.26 
   1   6  -2    6.06    0.28 
   1   6  -2    5.97    0.20 
   1   6  -2    5.82    0.27 
  -1  -6   2    5.88    0.25 
  -1  -6   2    6.16    0.28 
  -1  -6   2    5.94    0.25 
  -1  -6   2    6.10    0.27 
   0   6  -2    6.15    0.28 
   0   6  -2    5.96    0.24 
   0   6  -2    6.08    0.24 
   0   6  -2    6.48    0.26 
   0  -6   2    6.43    0.26 
   0  -6   2    6.59    0.27 
   0  -6   2    5.97    0.25 
   0  -6   2    6.21    0.25 
  -1   6  -2    7.31    0.26 
  -1   6  -2    6.95    0.28 
  -1   6  -2    6.94    0.27 
  -1   6  -2    6.97    0.26 
   1  -6   2    6.84    0.27 
   1  -6   2    7.23    0.27 
   1  -6   2    7.03    0.26 
  -2   6  -2   15.85    0.49 
  -2   6  -2   15.72    0.49 
  -2   6  -2   16.06    0.49 
   2  -6   2   15.89    0.49 
   2  -6   2   14.88    0.49 
   2  -6   2   15.45    0.48 
  -3   6  -2    6.37    0.25 
  -3   6  -2    6.14    0.25 
   3  -6   2    6.45    0.23 
   3  -6   2    6.53    0.25 
   3  -6   2    6.59    0.24 
  -4   6  -2   10.33    0.36 
  -4   6  -2   10.99    0.37 
   4  -6   2   10.61    0.34 
   4  -6   2   10.21    0.37 
   4  -6   2   10.81    0.36 
  -5   6  -2   13.31    0.45 
  -5   6  -2   12.94    0.44 
   5  -6   2   13.34    0.44 
   5  -6   2   12.95    0.44 
  -6   6  -2   20.29    0.63 
  -6   6  -2   19.63    0.63 
  -6   6  -2   20.02    0.63 
   6  -6   2   19.81    0.64 
   6  -6   2   20.29    0.63 
   6  -6   2   19.53    0.59 
  -7   6  -2    0.64    0.12 
  -7   6  -2    0.62    0.10 
  -7   6  -2    0.72    0.11 
   7  -6   2    0.61    0.11 
   7  -6   2    0.59    0.10 
   7  -6   2    0.49    0.07 
  -8   6  -2    3.78    0.22 
  -8   6  -2    4.24    0.28 
   8  -6   2    4.39    0.19 
   8  -6   2    4.07    0.23 
  -9   6  -2    0.00    0.13 
   9  -6   2    0.01    0.13 
   9  -6   2   -0.07    0.09 
 -10   6  -2    4.66    0.24 
 -10   6  -2    4.79    0.32 
  10  -6   2    4.75    0.29 
 -11   6  -2    6.36    0.37 
  11  -6   2    6.55    0.38 
 -12   6  -2    1.42    0.19 
  12  -6   2    1.36    0.19 
 -13   6  -2    0.16    0.13 
  13  -6   2   -0.01    0.13 
 -14   6  -2    0.05    0.14 
  10   5  -2    1.12    0.35 
 -10  -5   2    0.76    0.25 
 -10  -5   2    1.17    0.19 
   9   5  -2    1.83    0.28 
   9   5  -2    1.73    0.24 
  -9  -5   2    1.99    0.24 
  -9  -5   2    2.00    0.27 
   8   5  -2    0.04    0.18 
   8   5  -2   -0.14    0.15 
  -8  -5   2    0.21    0.16 
  -8  -5   2    0.13    0.19 
   7   5  -2    0.75    0.12 
   7   5  -2    0.59    0.16 
   7   5  -2    0.33    0.19 
  -7  -5   2    0.80    0.18 
  -7  -5   2    0.55    0.16 
   6   5  -2    2.48    0.22 
   6   5  -2    2.79    0.26 
  -6  -5   2    3.28    0.32 
  -6  -5   2    3.02    0.21 
   5   5  -2    1.03    0.17 
   5   5  -2    1.19    0.15 
   5   5  -2    1.26    0.14 
  -5  -5   2    1.23    0.15 
  -5  -5   2    1.06    0.20 
   4   5  -2    3.66    0.23 
   4   5  -2    3.80    0.20 
   4   5  -2    3.43    0.20 
  -4  -5   2    3.72    0.13 
  -4  -5   2    3.28    0.25 
  -4  -5   2    3.57    0.22 
   3   5  -2   18.98    0.59 
   3   5  -2   18.90    0.59 
   3   5  -2   17.74    0.60 
   3   5  -2   18.32    0.62 
  -3  -5   2   18.34    0.53 
  -3  -5   2   17.87    0.62 
  -3  -5   2   18.34    0.62 
  -3  -5   2   18.22    0.58 
  -3  -5   2   18.86    0.58 
   2   5  -2    0.16    0.09 
   2   5  -2    0.12    0.08 
   2   5  -2    0.09    0.06 
   2   5  -2    0.05    0.06 
  -2  -5   2    0.18    0.08 
  -2  -5   2    0.18    0.08 
  -2  -5   2    0.03    0.06 
  -2  -5   2    0.03    0.07 
   1   5  -2   18.06    0.51 
   1   5  -2   18.25    0.58 
   1   5  -2   18.66    0.58 
   1   5  -2   17.73    0.56 
   1   5  -2   18.50    0.56 
  -1  -5   2   18.47    0.58 
  -1  -5   2   18.67    0.58 
  -1  -5   2   17.78    0.56 
  -1  -5   2   18.54    0.56 
   0   5  -2   28.50    0.86 
   0   5  -2   29.97    0.85 
   0   5  -2   29.34    0.86 
   0   5  -2   29.97    0.85 
   0  -5   2   29.26    0.86 
   0  -5   2   30.48    0.86 
   0  -5   2   29.56    0.85 
   0  -5   2   29.95    0.85 
  -1   5  -2    5.03    0.19 
  -1   5  -2    4.93    0.21 
  -1   5  -2    5.28    0.21 
  -1   5  -2    5.12    0.20 
   1  -5   2    5.24    0.20 
   1  -5   2    5.50    0.20 
   1  -5   2    5.32    0.20 
  -2   5  -2   82.41    2.24 
  -2   5  -2   80.76    2.22 
  -2   5  -2   81.58    2.24 
   2  -5   2   81.15    2.24 
   2  -5   2   82.23    2.29 
   2  -5   2   85.80    2.24 
  -3   5  -2    0.95    0.09 
  -3   5  -2    1.02    0.09 
   3  -5   2    1.22    0.09 
   3  -5   2    1.18    0.09 
   3  -5   2    1.21    0.08 
  -4   5  -2   22.18    0.66 
  -4   5  -2   21.55    0.65 
   4  -5   2   22.22    0.65 
   4  -5   2   21.50    0.65 
  -5   5  -2    8.85    0.32 
  -5   5  -2    8.34    0.30 
   5  -5   2    8.41    0.31 
   5  -5   2    8.13    0.27 
   5  -5   2    8.24    0.31 
  -6   5  -2    9.52    0.35 
  -6   5  -2    9.27    0.35 
  -6   5  -2    9.40    0.35 
   6  -5   2    9.21    0.29 
   6  -5   2    9.42    0.34 
   6  -5   2    8.79    0.34 
  -7   5  -2   19.91    0.65 
  -7   5  -2   19.48    0.63 
  -7   5  -2   19.65    0.65 
   7  -5   2   19.43    0.65 
   7  -5   2   19.59    0.62 
   7  -5   2   20.57    0.64 
   7  -5   2   21.12    0.59 
  -8   5  -2    7.34    0.31 
  -8   5  -2    7.17    0.28 
   8  -5   2    6.55    0.33 
   8  -5   2    7.72    0.31 
  -9   5  -2    0.20    0.09 
  -9   5  -2    0.21    0.13 
   9  -5   2    0.11    0.10 
   9  -5   2    0.16    0.14 
 -10   5  -2   -0.26    0.10 
 -10   5  -2   -0.11    0.14 
 -10   5  -2   -0.10    0.08 
  10  -5   2    0.16    0.12 
 -11   5  -2    7.63    0.36 
 -11   5  -2    8.47    0.42 
  11  -5   2    8.08    0.42 
 -12   5  -2    2.47    0.26 
  12  -5   2    2.56    0.27 
 -13   5  -2    1.74    0.25 
  13  -5   2    1.64    0.22 
  10   4  -2    0.19    0.18 
  10   4  -2    0.07    0.16 
 -10  -4   2    0.10    0.13 
 -10  -4   2    0.14    0.19 
   9   4  -2    0.22    0.20 
   9   4  -2    0.10    0.16 
  -9  -4   2    0.09    0.16 
  -9  -4   2    0.26    0.18 
   8   4  -2   -0.12    0.10 
   8   4  -2   -0.31    0.16 
   8   4  -2   -0.12    0.07 
  -8  -4   2    0.04    0.16 
  -8  -4   2   -0.25    0.14 
   7   4  -2   -0.13    0.09 
   7   4  -2   -0.33    0.14 
   7   4  -2    0.01    0.07 
  -7  -4   2   -0.11    0.11 
  -7  -4   2   -0.15    0.12 
   6   4  -2   -0.03    0.07 
   6   4  -2   -0.14    0.12 
   6   4  -2   -0.24    0.10 
  -6  -4   2   -0.32    0.13 
  -6  -4   2    0.01    0.03 
  -6  -4   2   -0.09    0.10 
   5   4  -2    0.76    0.10 
   5   4  -2    0.84    0.11 
   5   4  -2    0.74    0.15 
  -5  -4   2    0.87    0.15 
  -5  -4   2    0.89    0.04 
  -5  -4   2    0.84    0.11 
   4   4  -2    3.99    0.20 
   4   4  -2    3.04    0.24 
   4   4  -2    4.30    0.26 
   4   4  -2    4.24    0.20 
  -4  -4   2    3.45    0.24 
  -4  -4   2    5.06    0.29 
  -4  -4   2    4.04    0.14 
  -4  -4   2    4.19    0.20 
  -4  -4   2    4.04    0.19 
   3   4  -2    2.50    0.14 
   3   4  -2    2.83    0.20 
   3   4  -2    2.10    0.19 
   3   4  -2    2.78    0.17 
  -3  -4   2    2.59    0.14 
  -3  -4   2    2.96    0.17 
  -3  -4   2    2.62    0.19 
  -3  -4   2    2.57    0.11 
  -3  -4   2    2.49    0.19 
   2   4  -2    2.30    0.16 
   2   4  -2    2.40    0.16 
   2   4  -2    2.08    0.12 
   2   4  -2    2.09    0.14 
  -2  -4   2    2.12    0.14 
  -2  -4   2    2.31    0.11 
  -2  -4   2    2.05    0.14 
  -2  -4   2    2.31    0.16 
  -2  -4   2    2.20    0.12 
   1   4  -2    2.94    0.14 
   1   4  -2    2.65    0.14 
   1   4  -2    3.07    0.16 
  -1  -4   2    2.84    0.15 
  -1  -4   2    2.73    0.13 
  -1  -4   2    2.88    0.16 
  -1  -4   2    2.77    0.14 
   0   4  -2    0.21    0.06 
   0   4  -2    0.32    0.08 
   0   4  -2    0.33    0.06 
   0   4  -2    0.43    0.06 
   0  -4   2    0.27    0.07 
   0  -4   2    0.32    0.05 
   0  -4   2    0.29    0.05 
  -1   4  -2    5.11    0.18 
  -1   4  -2    5.19    0.19 
  -1   4  -2    4.97    0.19 
   1  -4   2    5.50    0.18 
   1  -4   2    5.31    0.19 
   1  -4   2    5.00    0.18 
  -2   4  -2    7.64    0.25 
  -2   4  -2    7.50    0.25 
   2  -4   2    7.78    0.25 
   2  -4   2    7.28    0.25 
   2  -4   2    6.62    0.22 
  -3   4  -2   10.76    0.33 
  -3   4  -2   10.17    0.33 
   3  -4   2   10.27    0.34 
   3  -4   2   10.51    0.33 
  -4   4  -2    3.32    0.17 
  -4   4  -2    3.51    0.17 
   4  -4   2    3.65    0.16 
   4  -4   2    3.46    0.12 
   4  -4   2    3.61    0.16 
  -5   4  -2   36.07    1.05 
  -5   4  -2   36.55    1.06 
  -5   4  -2   37.82    1.05 
   5  -4   2   37.44    1.00 
   5  -4   2   35.39    1.05 
   5  -4   2   36.32    1.05 
  -6   4  -2   -0.05    0.08 
  -6   4  -2    0.09    0.08 
  -6   4  -2   -0.05    0.08 
   6  -4   2   -0.04    0.05 
   6  -4   2    0.04    0.07 
   6  -4   2   -0.05    0.08 
  -7   4  -2   16.35    0.53 
  -7   4  -2   18.16    0.57 
  -7   4  -2   16.46    0.56 
  -7   4  -2   17.20    0.53 
  -7   4  -2   16.94    0.57 
   7  -4   2   16.85    0.57 
   7  -4   2   17.51    0.56 
   7  -4   2   17.59    0.56 
  -8   4  -2    0.47    0.09 
  -8   4  -2    0.34    0.09 
  -8   4  -2    0.54    0.13 
   8  -4   2    0.40    0.09 
   8  -4   2    0.47    0.13 
  -9   4  -2   10.12    0.41 
  -9   4  -2   10.32    0.35 
  -9   4  -2   10.08    0.39 
   9  -4   2    9.98    0.41 
 -10   4  -2   10.44    0.35 
 -10   4  -2   10.18    0.43 
 -10   4  -2   10.23    0.44 
  10  -4   2   10.42    0.44 
 -11   4  -2    1.62    0.18 
 -11   4  -2    1.39    0.19 
  11  -4   2    1.65    0.20 
 -12   4  -2    0.12    0.18 
  12  -4   2   -0.23    0.17 
  13  -4   2    0.29    0.15 
  11   3  -2    2.41    0.33 
  11   3  -2    2.83    0.29 
 -11  -3   2    3.09    0.29 
 -11  -3   2    2.58    0.32 
  10   3  -2    2.60    0.28 
  10   3  -2    2.28    0.25 
 -10  -3   2    2.44    0.30 
 -10  -3   2    2.44    0.25 
   9   3  -2    0.64    0.15 
   9   3  -2    0.79    0.21 
  -9  -3   2    0.74    0.18 
  -9  -3   2    0.91    0.21 
   8   3  -2   -0.19    0.15 
   8   3  -2   -0.09    0.13 
   8   3  -2    0.06    0.06 
  -8  -3   2   -0.07    0.09 
  -8  -3   2   -0.03    0.14 
   7   3  -2    1.22    0.12 
   7   3  -2    0.94    0.17 
   7   3  -2    1.32    0.16 
   7   3  -2    0.90    0.15 
  -7  -3   2    1.10    0.20 
  -7  -3   2    1.07    0.15 
   6   3  -2    4.27    0.28 
   6   3  -2    4.54    0.22 
   6   3  -2    4.41    0.25 
  -6  -3   2    4.77    0.25 
  -6  -3   2    4.55    0.28 
   5   3  -2    0.60    0.12 
   5   3  -2    0.69    0.11 
   5   3  -2    0.10    0.13 
   5   3  -2    0.51    0.09 
  -5  -3   2    0.70    0.10 
  -5  -3   2    0.59    0.09 
  -5  -3   2    0.33    0.12 
  -5  -3   2    0.61    0.14 
   4   3  -2   23.90    0.74 
   4   3  -2   24.65    0.78 
   4   3  -2   24.05    0.77 
   4   3  -2   25.32    0.74 
  -4  -3   2   24.37    0.74 
  -4  -3   2   25.38    0.74 
  -4  -3   2   26.26    0.81 
  -4  -3   2   24.66    0.68 
  -4  -3   2   25.02    0.77 
   3   3  -2  110.10    3.15 
   3   3  -2  114.81    3.12 
   3   3  -2  119.64    3.16 
   3   3  -2  113.92    3.12 
  -3  -3   2  113.30    3.12 
  -3  -3   2  116.32    3.10 
  -3  -3   2  121.27    3.18 
  -3  -3   2  114.42    3.12 
  -3  -3   2  115.98    3.15 
   2   3  -2    0.64    0.07 
   2   3  -2    0.59    0.09 
   2   3  -2    0.69    0.07 
   2   3  -2    0.94    0.11 
  -2  -3   2    0.77    0.07 
  -2  -3   2    0.68    0.07 
  -2  -3   2    0.54    0.06 
  -2  -3   2    0.77    0.10 
  -2  -3   2    0.73    0.08 
   1   3  -2  910.37   25.03 
   1   3  -2  917.67   24.87 
   1   3  -2  911.24   24.84 
   1   3  -2 1000.00   25.03 
  -1  -3   2  922.59   24.87 
  -1  -3   2  879.99   24.96 
  -1  -3   2  955.22   24.88 
  -1  -3   2  936.16   25.05 
   0   3  -2    3.49    0.13 
   0   3  -2    3.35    0.13 
   0   3  -2    3.60    0.13 
   0   3  -2    3.07    0.15 
   0  -3   2    3.74    0.13 
   0  -3   2    3.42    0.13 
   0  -3   2    3.04    0.13 
  -1   3  -2    0.15    0.04 
  -1   3  -2    0.21    0.04 
   1  -3   2    0.23    0.04 
   1  -3   2    0.21    0.04 
  -2   3  -2    0.98    0.07 
  -2   3  -2    0.89    0.08 
   2  -3   2    1.02    0.08 
   2  -3   2    1.01    0.08 
  -3   3  -2   23.62    0.67 
  -3   3  -2   23.52    0.67 
   3  -3   2   23.12    0.65 
   3  -3   2   23.20    0.67 
   3  -3   2   23.57    0.67 
  -4   3  -2    0.10    0.03 
  -4   3  -2    0.10    0.05 
  -4   3  -2    0.11    0.05 
  -4   3  -2   -0.03    0.06 
   4  -3   2    0.06    0.05 
   4  -3   2   -0.02    0.05 
   4  -3   2    0.10    0.04 
  -5   3  -2    4.81    0.18 
  -5   3  -2    5.11    0.21 
  -5   3  -2    4.98    0.23 
  -5   3  -2    4.70    0.21 
  -5   3  -2    5.15    0.20 
   5  -3   2    5.20    0.21 
   5  -3   2    4.94    0.21 
   5  -3   2    4.49    0.22 
  -6   3  -2    0.33    0.10 
  -6   3  -2    0.37    0.09 
  -6   3  -2    0.32    0.07 
  -6   3  -2    0.32    0.07 
  -6   3  -2    0.27    0.08 
   6  -3   2    0.42    0.08 
   6  -3   2    0.36    0.09 
   6  -3   2    0.40    0.08 
  -7   3  -2    1.31    0.13 
  -7   3  -2    1.32    0.14 
  -7   3  -2    1.13    0.12 
  -7   3  -2    0.93    0.12 
  -7   3  -2    1.37    0.14 
   7  -3   2    1.23    0.14 
   7  -3   2    1.21    0.14 
   7  -3   2    1.28    0.12 
  -8   3  -2    2.09    0.14 
  -8   3  -2    2.30    0.18 
  -8   3  -2    2.30    0.18 
   8  -3   2    2.09    0.18 
   8  -3   2    2.37    0.20 
  -9   3  -2    0.58    0.13 
  -9   3  -2    0.75    0.14 
  -9   3  -2    0.73    0.09 
   9  -3   2    0.72    0.14 
 -10   3  -2    1.55    0.18 
 -10   3  -2    1.85    0.21 
  10  -3   2    1.24    0.21 
 -11   3  -2    4.02    0.30 
 -11   3  -2    3.79    0.33 
  11  -3   2    3.88    0.29 
 -12   3  -2    0.30    0.18 
  12  -3   2    0.22    0.19 
 -13   3  -2    1.85    0.23 
  13  -3   2    2.21    0.25 
 -12  -2   2    1.04    0.25 
 -12  -2   2    1.02    0.22 
  11   2  -2    0.16    0.20 
  11   2  -2   -0.01    0.17 
 -11  -2   2    0.23    0.14 
 -11  -2   2    0.28    0.18 
  10   2  -2    5.20    0.35 
  10   2  -2    5.07    0.39 
 -10  -2   2    4.96    0.34 
 -10  -2   2    5.21    0.39 
   9   2  -2   -0.04    0.16 
   9   2  -2   -0.11    0.13 
  -9  -2   2    0.19    0.15 
  -9  -2   2   -0.16    0.13 
   8   2  -2    3.74    0.26 
   8   2  -2    3.62    0.14 
   8   2  -2    3.22    0.25 
  -8  -2   2    3.44    0.22 
  -8  -2   2    3.73    0.31 
   7   2  -2    0.11    0.10 
   7   2  -2    0.06    0.05 
   7   2  -2   -0.01    0.09 
   7   2  -2   -0.04    0.12 
  -7  -2   2    0.05    0.12 
  -7  -2   2    0.10    0.10 
   6   2  -2    3.85    0.15 
   6   2  -2    3.73    0.21 
   6   2  -2    3.61    0.22 
   6   2  -2    3.49    0.19 
  -6  -2   2    3.51    0.26 
  -6  -2   2    4.00    0.22 
   5   2  -2   17.26    0.56 
   5   2  -2   17.73    0.59 
   5   2  -2   18.70    0.60 
   5   2  -2   17.91    0.56 
  -5  -2   2   17.49    0.56 
  -5  -2   2   17.51    0.59 
  -5  -2   2   17.90    0.62 
  -5  -2   2   18.79    0.56 
   4   2  -2   21.72    0.63 
   4   2  -2   20.69    0.66 
   4   2  -2   22.09    0.67 
   4   2  -2   20.42    0.64 
  -4  -2   2   22.35    0.67 
  -4  -2   2   21.58    0.63 
  -4  -2   2   21.36    0.69 
  -4  -2   2   21.48    0.64 
   3   2  -2    0.72    0.08 
   3   2  -2    0.59    0.08 
   3   2  -2    0.66    0.07 
   3   2  -2    0.70    0.07 
  -3  -2   2    0.75    0.10 
  -3  -2   2    0.96    0.10 
  -3  -2   2    0.67    0.07 
  -3  -2   2    0.63    0.05 
  -3  -2   2    0.69    0.07 
  -3  -2   2    0.74    0.06 
   2   2  -2  525.48   14.41 
   2   2  -2  503.22   14.34 
   2   2  -2  552.46   14.60 
   2   2  -2  528.46   14.57 
  -2  -2   2  541.71   14.57 
  -2  -2   2  524.40   14.39 
  -2  -2   2  562.72   14.69 
  -2  -2   2  520.15   14.40 
  -2  -2   2  559.49   14.39 
   1   2  -2   25.95    0.81 
   1   2  -2   29.11    0.78 
   1   2  -2   29.92    0.79 
   1   2  -2   26.26    0.79 
  -1  -2   2   29.35    0.81 
  -1  -2   2   30.65    0.80 
  -1  -2   2   29.20    0.82 
  -1  -2   2   29.62    0.79 
   0   2  -2   73.90    1.98 
   0  -2   2   71.81    1.99 
   0  -2   2   74.90    1.98 
  -1   2  -2    2.33    0.09 
  -1   2  -2    2.35    0.09 
   1  -2   2    2.60    0.09 
  -2   2  -2   66.53    1.83 
  -2   2  -2   66.29    1.88 
  -2   2  -2   69.70    1.83 
   2  -2   2   68.54    1.83 
   2  -2   2   69.12    1.83 
   2  -2   2   67.23    1.85 
  -3   2  -2   14.79    0.45 
  -3   2  -2   16.21    0.43 
  -3   2  -2   15.30    0.46 
  -3   2  -2   14.96    0.47 
  -3   2  -2   14.92    0.46 
  -3   2  -2   15.33    0.46 
   3  -2   2   15.66    0.46 
   3  -2   2   15.09    0.46 
   3  -2   2   16.15    0.46 
  -4   2  -2   43.78    1.20 
  -4   2  -2   42.60    1.19 
  -4   2  -2   43.61    1.17 
  -4   2  -2   42.97    1.20 
  -4   2  -2   42.14    1.21 
   4  -2   2   43.04    1.20 
   4  -2   2   43.03    1.19 
   4  -2   2   41.29    1.20 
  -5   2  -2    0.02    0.05 
  -5   2  -2    0.04    0.06 
  -5   2  -2   -0.12    0.07 
  -5   2  -2    0.01    0.05 
  -5   2  -2    0.03    0.05 
   5  -2   2   -0.02    0.06 
   5  -2   2   -0.04    0.06 
   5  -2   2   -0.08    0.07 
   5  -2   2   -0.09    0.08 
  -6   2  -2   31.76    0.94 
  -6   2  -2   31.47    0.95 
  -6   2  -2   30.87    0.90 
  -6   2  -2   31.54    0.92 
  -6   2  -2   32.24    0.93 
   6  -2   2   30.96    0.94 
   6  -2   2   31.32    0.97 
   6  -2   2   32.87    0.93 
   6  -2   2   31.58    0.94 
  -7   2  -2   13.34    0.46 
  -7   2  -2   12.81    0.47 
  -7   2  -2   12.78    0.41 
  -7   2  -2   12.52    0.45 
   7  -2   2   13.08    0.47 
   7  -2   2   13.76    0.46 
   7  -2   2   12.97    0.50 
   7  -2   2   13.35    0.48 
  -8   2  -2   16.15    0.55 
  -8   2  -2   14.50    0.52 
  -8   2  -2   15.44    0.47 
   8  -2   2   14.34    0.53 
   8  -2   2   15.18    0.58 
  -9   2  -2    9.46    0.43 
  -9   2  -2    9.46    0.41 
   9  -2   2    9.89    0.47 
   9  -2   2    9.19    0.43 
 -10   2  -2    3.09    0.25 
 -10   2  -2    3.07    0.26 
  10  -2   2    2.86    0.27 
  10  -2   2    2.39    0.23 
 -11   2  -2    1.30    0.22 
 -11   2  -2    1.16    0.19 
  11  -2   2    0.97    0.21 
  11  -2   2    1.32    0.25 
 -12   2  -2    2.22    0.26 
  12  -2   2    2.42    0.28 
  12   1  -2    0.09    0.21 
  12   1  -2    0.31    0.19 
 -12  -1   2    0.28    0.19 
 -12  -1   2    0.06    0.13 
  11   1  -2    0.31    0.16 
  11   1  -2    0.67    0.16 
 -11  -1   2    0.25    0.18 
 -11  -1   2    0.38    0.17 
  10   1  -2   13.51    0.59 
  10   1  -2   12.08    0.51 
 -10  -1   2   12.73    0.59 
 -10  -1   2   13.65    0.54 
   9   1  -2    0.25    0.11 
   9   1  -2    0.21    0.16 
  -9  -1   2    0.36    0.14 
  -9  -1   2    0.45    0.16 
   8   1  -2    9.55    0.43 
   8   1  -2    9.38    0.38 
   8   1  -2    9.48    0.39 
  -8  -1   2    9.38    0.39 
  -8  -1   2    8.58    0.43 
   7   1  -2    4.45    0.24 
   7   1  -2    4.35    0.25 
   7   1  -2    4.49    0.22 
  -7  -1   2    4.26    0.26 
  -7  -1   2    4.56    0.24 
   6   1  -2   29.05    0.86 
   6   1  -2   29.29    0.85 
   6   1  -2   29.66    0.90 
   6   1  -2   27.94    0.88 
   6   1  -2   27.59    0.78 
  -6  -1   2   27.84    0.85 
  -6  -1   2   29.71    0.89 
  -6  -1   2   28.73    0.92 
  -6  -1   2   30.02    0.85 
   5   1  -2    1.77    0.14 
   5   1  -2    1.66    0.14 
   5   1  -2    1.87    0.15 
   5   1  -2    2.00    0.17 
  -5  -1   2    1.76    0.17 
  -5  -1   2    1.87    0.14 
  -5  -1   2    1.84    0.14 
  -5  -1   2    1.82    0.13 
   4   1  -2   18.56    0.56 
   4   1  -2   21.08    0.62 
   4   1  -2   18.56    0.59 
   4   1  -2   18.82    0.57 
  -4  -1   2   18.72    0.56 
  -4  -1   2   19.56    0.56 
  -4  -1   2   18.22    0.61 
  -4  -1   2   19.28    0.59 
   3   1  -2    3.87    0.15 
   3   1  -2    4.35    0.20 
   3   1  -2    4.01    0.15 
   3   1  -2    3.62    0.18 
  -3  -1   2    3.58    0.14 
  -3  -1   2    3.94    0.15 
  -3  -1   2    3.91    0.15 
  -3  -1   2    3.86    0.20 
  -3  -1   2    3.49    0.14 
  -3  -1   2    3.92    0.17 
   2   1  -2   17.40    0.49 
   2   1  -2   17.65    0.49 
   2   1  -2   18.09    0.54 
   2   1  -2   17.84    0.49 
   2   1  -2   16.97    0.52 
  -2  -1   2   17.90    0.50 
  -2  -1   2   17.87    0.52 
  -2  -1   2   17.17    0.49 
  -2  -1   2   17.04    0.54 
  -2  -1   2   18.08    0.49 
   1   1  -2   28.91    0.88 
   1   1  -2   32.96    0.90 
  -1  -1   2   33.91    0.89 
  -1  -1   2   32.75    0.87 
  -1  -1   2   32.92    0.89 
   0   1  -2   27.24    0.86 
   0   1  -2   30.40    0.87 
   0  -1   2   34.42    0.87 
   0  -1   2   33.90    0.85 
  -1   1  -2   63.29    1.73 
   1  -1   2   65.38    1.71 
   1  -1   2   65.90    1.72 
   1  -1   2   61.13    1.72 
  -2   1  -2   34.20    0.96 
  -2   1  -2   35.32    0.96 
  -2   1  -2   34.57    0.97 
  -2   1  -2   35.46    0.97 
  -2   1  -2   34.52    0.98 
   2  -1   2   35.26    0.96 
   2  -1   2   36.25    0.96 
   2  -1   2   34.24    0.97 
   2  -1   2   33.65    0.97 
   2  -1   2   36.81    0.96 
  -3   1  -2    0.32    0.05 
  -3   1  -2    0.36    0.05 
  -3   1  -2    0.39    0.06 
  -3   1  -2    0.36    0.05 
  -3   1  -2    0.29    0.06 
   3  -1   2    0.33    0.06 
   3  -1   2    0.17    0.07 
   3  -1   2    0.37    0.06 
   3  -1   2    0.38    0.05 
   3  -1   2    0.37    0.05 
   3  -1   2    0.47    0.05 
  -4   1  -2    3.63    0.16 
  -4   1  -2    3.61    0.15 
  -4   1  -2    3.37    0.17 
  -4   1  -2    3.24    0.15 
  -4   1  -2    3.64    0.18 
   4  -1   2    3.60    0.17 
   4  -1   2    3.53    0.16 
   4  -1   2    3.63    0.18 
   4  -1   2    3.34    0.19 
   4  -1   2    3.41    0.15 
  -5   1  -2    0.33    0.09 
  -5   1  -2    0.13    0.08 
  -5   1  -2    0.51    0.07 
  -5   1  -2    0.26    0.08 
  -5   1  -2    0.37    0.09 
   5  -1   2    0.30    0.08 
   5  -1   2    0.25    0.08 
   5  -1   2    0.36    0.09 
   5  -1   2    0.29    0.08 
   5  -1   2    0.37    0.07 
  -6   1  -2    1.30    0.11 
  -6   1  -2    1.20    0.13 
  -6   1  -2    1.17    0.13 
  -6   1  -2    1.54    0.14 
  -6   1  -2    1.10    0.13 
   6  -1   2    1.17    0.12 
   6  -1   2    1.21    0.12 
   6  -1   2    0.97    0.12 
   6  -1   2    1.29    0.10 
   6  -1   2    0.88    0.15 
   6  -1   2    1.27    0.12 
  -7   1  -2    6.05    0.24 
  -7   1  -2    6.33    0.32 
  -7   1  -2    6.09    0.28 
  -7   1  -2    5.62    0.27 
   7  -1   2    5.61    0.32 
   7  -1   2    5.98    0.22 
   7  -1   2    5.63    0.30 
   7  -1   2    5.78    0.30 
  -8   1  -2    4.43    0.26 
  -8   1  -2    4.79    0.26 
   8  -1   2    4.77    0.19 
   8  -1   2    4.41    0.28 
   8  -1   2    4.67    0.29 
  -9   1  -2    2.48    0.22 
  -9   1  -2    2.47    0.23 
   9  -1   2    2.65    0.22 
   9  -1   2    2.21    0.25 
 -10   1  -2    7.66    0.40 
 -10   1  -2    8.08    0.39 
  10  -1   2    7.92    0.39 
  10  -1   2    7.65    0.42 
 -11   1  -2    0.46    0.17 
 -11   1  -2    0.73    0.20 
  11  -1   2    0.48    0.21 
  11  -1   2    0.65    0.16 
 -12   1  -2    3.56    0.32 
  12  -1   2    3.08    0.35 
  12  -1   2    3.53    0.30 
 -13   0   2    0.19    0.20 
 -13   0   2    0.34    0.19 
  12   0  -2    0.16    0.13 
  12   0  -2    0.09    0.15 
 -12   0   2    0.10    0.17 
 -12   0   2    0.08    0.19 
  11   0  -2    2.62    0.28 
  11   0  -2    2.35    0.23 
 -11   0   2    2.08    0.24 
 -11   0   2    2.90    0.34 
  10   0  -2    1.24    0.17 
  10   0  -2    1.37    0.22 
 -10   0   2    1.31    0.19 
 -10   0   2    1.54    0.22 
   9   0  -2    2.47    0.23 
   9   0  -2    2.36    0.21 
  -9   0   2    2.70    0.20 
  -9   0   2    2.99    0.27 
   8   0  -2    0.70    0.13 
   8   0  -2    0.74    0.11 
   8   0  -2    0.57    0.14 
  -8   0   2    0.70    0.15 
  -8   0   2    0.67    0.12 
   7   0  -2    8.86    0.35 
   7   0  -2    9.63    0.35 
   7   0  -2    9.15    0.37 
  -7   0   2    9.46    0.37 
  -7   0   2    9.24    0.35 
  -7   0   2    9.06    0.40 
   6   0  -2    0.05    0.07 
   6   0  -2   -0.01    0.08 
   6   0  -2    0.05    0.08 
   6   0  -2    0.18    0.10 
  -6   0   2   -0.04    0.07 
  -6   0   2    0.00    0.09 
  -6   0   2    0.09    0.08 
  -6   0   2   -0.04    0.07 
   5   0  -2    1.89    0.13 
   5   0  -2    1.99    0.14 
   5   0  -2    1.89    0.13 
   5   0  -2    1.83    0.12 
  -5   0   2    1.99    0.12 
  -5   0   2    1.89    0.13 
  -5   0   2    1.88    0.11 
  -5   0   2    1.71    0.17 
   4   0  -2   33.75    0.94 
   4   0  -2   31.28    0.91 
   4   0  -2   31.86    0.89 
   4   0  -2   31.20    0.89 
  -4   0   2   31.72    0.91 
  -4   0   2   31.74    0.89 
  -4   0   2   30.68    0.94 
  -4   0   2   31.81    0.89 
   3   0  -2    1.84    0.11 
   3   0  -2    1.82    0.07 
   3   0  -2    1.72    0.09 
   3   0  -2    1.88    0.13 
   3   0  -2    1.86    0.09 
  -3   0   2    1.81    0.11 
  -3   0   2    1.63    0.12 
  -3   0   2    1.80    0.10 
  -3   0   2    1.91    0.09 
  -3   0   2    1.62    0.09 
   2   0  -2   41.37    1.08 
   2   0  -2   33.51    1.08 
   2   0  -2   40.55    1.12 
   2   0  -2   40.45    1.08 
   2   0  -2   40.93    1.10 
  -2   0   2   41.21    1.08 
  -2   0   2   41.32    1.10 
  -2   0   2   38.55    1.10 
  -2   0   2   42.72    1.10 
   1   0  -2   75.32    2.00 
   1   0  -2   73.29    1.98 
   1   0  -2   68.91    1.98 
  -1   0   2   74.41    1.98 
  -1   0   2   76.25    1.99 
   0   0  -2  104.79    2.86 
   0   0  -2  108.50    2.91 
   0   0   2  107.44    2.87 
   0   0   2  109.11    2.88 
   0   0   2  104.71    2.90 
  -1   0  -2    0.82    0.07 
  -1   0  -2    0.93    0.05 
  -1   0  -2    1.01    0.09 
  -1   0  -2    0.79    0.06 
  -1   0  -2    0.77    0.08 
   1   0   2    0.91    0.06 
   1   0   2    0.95    0.06 
   1   0   2    0.82    0.06 
   1   0   2    1.05    0.09 
  -2   0  -2   47.04    1.30 
  -2   0  -2   46.44    1.28 
  -2   0  -2   48.29    1.28 
  -2   0  -2   46.75    1.29 
  -2   0  -2   46.65    1.29 
   2   0   2   45.32    1.29 
   2   0   2   44.37    1.29 
   2   0   2   45.17    1.30 
   2   0   2   48.57    1.28 
   2   0   2   48.39    1.27 
   2   0   2   47.10    1.28 
  -3   0  -2    9.98    0.32 
  -3   0  -2   10.19    0.34 
  -3   0  -2    9.65    0.32 
  -3   0  -2    9.62    0.32 
  -3   0  -2    9.88    0.33 
   3   0   2    9.73    0.34 
   3   0   2    9.72    0.34 
   3   0   2    9.57    0.32 
   3   0   2   10.08    0.29 
   3   0   2    9.28    0.32 
   3   0   2    9.78    0.32 
  -4   0  -2   12.84    0.44 
  -4   0  -2   12.73    0.41 
  -4   0  -2   12.75    0.42 
  -4   0  -2   13.47    0.41 
  -4   0  -2   13.24    0.42 
   4   0   2   12.52    0.41 
   4   0   2   12.68    0.37 
   4   0   2   12.25    0.41 
   4   0   2   12.50    0.44 
   4   0   2   13.01    0.41 
   4   0   2   12.00    0.44 
  -5   0  -2    7.62    0.26 
  -5   0  -2    7.15    0.29 
  -5   0  -2    6.69    0.31 
  -5   0  -2    7.12    0.28 
  -5   0  -2    7.14    0.28 
   5   0   2    7.54    0.29 
   5   0   2    6.78    0.27 
   5   0   2    6.99    0.23 
   5   0   2    7.14    0.32 
   5   0   2    6.89    0.29 
   5   0   2    6.83    0.32 
  -6   0  -2    4.20    0.24 
  -6   0  -2    4.59    0.22 
  -6   0  -2    4.24    0.22 
   6   0   2    4.18    0.24 
   6   0   2    4.31    0.27 
   6   0   2    4.28    0.26 
   6   0   2    4.18    0.21 
   6   0   2    4.50    0.22 
   6   0   2    4.52    0.16 
  -7   0  -2   10.00    0.41 
  -7   0  -2   10.88    0.43 
   7   0   2    9.97    0.37 
   7   0   2   10.05    0.43 
   7   0   2   10.33    0.31 
   7   0   2   10.24    0.42 
  -8   0  -2    5.34    0.32 
  -8   0  -2    4.60    0.31 
   8   0   2    4.83    0.34 
   8   0   2    4.77    0.24 
   8   0   2    4.78    0.28 
  -9   0  -2    0.38    0.13 
  -9   0  -2    0.40    0.16 
   9   0   2    0.23    0.18 
   9   0   2    0.43    0.13 
 -10   0  -2    6.79    0.37 
 -10   0  -2    7.00    0.42 
  10   0   2    6.90    0.41 
  10   0   2    7.53    0.41 
 -11   0  -2    0.26    0.14 
 -11   0  -2    0.04    0.16 
  11   0   2    0.03    0.15 
  11   0   2    0.08    0.18 
 -12   0  -2    0.74    0.22 
  12   0   2    0.19    0.20 
  13  -1  -2    0.15    0.19 
  13  -1  -2    0.11    0.16 
 -13   1   2    0.16    0.18 
 -13   1   2    0.30    0.18 
  12  -1  -2    1.11    0.23 
  12  -1  -2    0.98    0.18 
 -12   1   2    0.87    0.21 
 -12   1   2    1.10    0.20 
  11  -1  -2    0.35    0.18 
  11  -1  -2    0.83    0.20 
 -11   1   2    0.45    0.17 
 -11   1   2    0.51    0.19 
  10  -1  -2    0.04    0.15 
  10  -1  -2   -0.27    0.13 
 -10   1   2   -0.14    0.12 
 -10   1   2    0.07    0.14 
   9  -1  -2    3.46    0.27 
   9  -1  -2    3.40    0.23 
   9  -1  -2    3.27    0.22 
  -9   1   2    3.28    0.27 
  -9   1   2    3.52    0.22 
   8  -1  -2    0.53    0.11 
   8  -1  -2    0.63    0.10 
   8  -1  -2    0.55    0.12 
   8  -1  -2    0.34    0.13 
  -8   1   2    0.49    0.13 
  -8   1   2    0.41    0.11 
   7  -1  -2   21.99    0.70 
   7  -1  -2   24.53    0.74 
   7  -1  -2   22.58    0.72 
   7  -1  -2   22.37    0.69 
  -7   1   2   22.50    0.69 
  -7   1   2   21.93    0.69 
  -7   1   2   21.04    0.74 
  -7   1   2   22.86    0.71 
   6  -1  -2    2.80    0.19 
   6  -1  -2    2.58    0.15 
   6  -1  -2    2.51    0.15 
   6  -1  -2    2.88    0.18 
  -6   1   2    2.55    0.20 
  -6   1   2    2.67    0.14 
  -6   1   2    2.56    0.16 
  -6   1   2    2.69    0.15 
   5  -1  -2    7.11    0.27 
   5  -1  -2    7.07    0.25 
   5  -1  -2    7.15    0.25 
   5  -1  -2    6.85    0.29 
  -5   1   2    7.39    0.26 
  -5   1   2    6.93    0.26 
  -5   1   2    6.77    0.30 
  -5   1   2    7.06    0.26 
   4  -1  -2    6.83    0.24 
   4  -1  -2    6.50    0.26 
   4  -1  -2    6.81    0.23 
   4  -1  -2    7.00    0.23 
  -4   1   2    6.85    0.23 
  -4   1   2    6.28    0.27 
  -4   1   2    6.89    0.23 
  -4   1   2    6.65    0.24 
   3  -1  -2   39.92    1.09 
   3  -1  -2   40.80    1.09 
   3  -1  -2   39.42    1.08 
   3  -1  -2   38.53    1.13 
  -3   1   2   39.47    1.10 
  -3   1   2   40.44    1.08 
  -3   1   2   38.75    1.08 
  -3   1   2   39.34    1.13 
  -3   1   2   40.31    1.09 
  -3   1   2   38.68    1.07 
   2  -1  -2   87.68    2.35 
   2  -1  -2   87.74    2.37 
   2  -1  -2   92.83    2.34 
   2  -1  -2   82.99    2.33 
   2  -1  -2   87.94    2.33 
   2  -1  -2   86.74    2.33 
  -2   1   2   86.47    2.40 
  -2   1   2   81.99    2.35 
  -2   1   2   89.62    2.33 
  -2   1   2   86.63    2.34 
   1  -1  -2   17.49    0.45 
   1  -1  -2   18.20    0.48 
   1  -1  -2   18.27    0.48 
   1  -1  -2   14.30    0.49 
   1  -1  -2   14.33    0.45 
  -1   1   2   17.44    0.46 
  -1   1   2   17.10    0.50 
  -1   1   2   13.52    0.47 
   0  -1  -2    2.51    0.10 
   0  -1  -2    2.70    0.12 
   0  -1  -2    2.55    0.12 
   0  -1  -2    2.68    0.10 
   0  -1  -2    2.65    0.14 
   0  -1  -2    2.58    0.10 
   0   1   2    2.39    0.12 
   0   1   2    2.40    0.11 
   0   1   2    2.60    0.13 
   0   1   2    2.71    0.11 
   0   1   2    2.69    0.10 
   0   1   2    2.45    0.10 
  -1  -1  -2   11.64    0.39 
  -1  -1  -2   12.25    0.36 
  -1  -1  -2   12.07    0.36 
  -1  -1  -2   12.39    0.37 
  -1  -1  -2   11.81    0.36 
  -1  -1  -2   11.68    0.36 
   1   1   2   11.55    0.39 
   1   1   2   11.94    0.35 
   1   1   2   11.21    0.36 
   1   1   2   11.92    0.35 
   1   1   2   12.03    0.36 
   1   1   2   11.90    0.37 
  -2  -1  -2    4.66    0.18 
  -2  -1  -2    4.54    0.20 
  -2  -1  -2    4.61    0.17 
  -2  -1  -2    4.95    0.18 
  -2  -1  -2    4.69    0.17 
   2   1   2    4.43    0.19 
   2   1   2    4.47    0.19 
   2   1   2    4.56    0.18 
   2   1   2    4.50    0.18 
   2   1   2    4.43    0.21 
   2   1   2    4.54    0.15 
  -3  -1  -2   90.48    2.47 
  -3  -1  -2   88.28    2.46 
  -3  -1  -2   93.37    2.50 
  -3  -1  -2   94.09    2.47 
   3   1   2   89.44    2.46 
   3   1   2   87.68    2.47 
   3   1   2   92.26    2.46 
   3   1   2   91.20    2.43 
   3   1   2   90.22    2.48 
   3   1   2   88.69    2.51 
  -4  -1  -2   33.59    0.98 
  -4  -1  -2   35.88    0.98 
  -4  -1  -2   34.49    0.99 
  -4  -1  -2   34.23    1.02 
   4   1   2   32.53    0.97 
   4   1   2   33.55    0.92 
   4   1   2   32.77    1.02 
   4   1   2   34.23    0.98 
   4   1   2   32.61    0.98 
   4   1   2   33.85    1.01 
  -5  -1  -2   13.86    0.50 
  -5  -1  -2   13.14    0.46 
  -5  -1  -2   13.75    0.46 
  -5  -1  -2   13.75    0.46 
   5   1   2   13.05    0.37 
   5   1   2   13.15    0.48 
   5   1   2   12.36    0.44 
   5   1   2   13.89    0.46 
   5   1   2   12.75    0.50 
   5   1   2   13.38    0.45 
  -6  -1  -2    5.65    0.31 
  -6  -1  -2    5.74    0.29 
  -6  -1  -2    6.10    0.34 
   6   1   2    4.95    0.26 
   6   1   2    5.14    0.25 
   6   1   2    5.42    0.31 
  -7  -1  -2   13.70    0.55 
  -7  -1  -2   12.99    0.49 
   7   1   2   13.22    0.47 
   7   1   2   13.36    0.53 
   7   1   2   13.67    0.51 
  -8  -1  -2    0.83    0.17 
  -8  -1  -2    0.65    0.17 
   8   1   2    0.60    0.18 
   8   1   2    0.46    0.13 
   8   1   2    0.89    0.13 
  -9  -1  -2    1.98    0.24 
  -9  -1  -2    2.19    0.21 
   9   1   2    1.78    0.26 
   9   1   2    2.36    0.20 
   9   1   2    1.86    0.23 
 -10  -1  -2    0.58    0.19 
 -10  -1  -2    0.76    0.20 
  10   1   2    0.73    0.23 
  10   1   2    0.86    0.21 
 -11  -1  -2   -0.01    0.16 
 -11  -1  -2    0.31    0.18 
  11   1   2   -0.19    0.20 
  11   1   2    0.18    0.15 
  13  -2  -2    0.90    0.22 
  13  -2  -2    0.75    0.19 
 -13   2   2    0.99    0.21 
 -13   2   2    0.90    0.22 
  12  -2  -2    4.60    0.37 
  12  -2  -2    3.89    0.29 
 -12   2   2    4.20    0.39 
 -12   2   2    4.13    0.33 
  11  -2  -2    3.41    0.31 
  11  -2  -2    4.31    0.33 
 -11   2   2    4.09    0.31 
 -11   2   2    3.74    0.33 
  10  -2  -2   -0.05    0.13 
  10  -2  -2    0.02    0.13 
 -10   2   2    0.18    0.11 
 -10   2   2    0.11    0.13 
   9  -2  -2    4.25    0.26 
   9  -2  -2    3.62    0.27 
   9  -2  -2    4.55    0.28 
   9  -2  -2    4.37    0.23 
  -9   2   2    4.20    0.23 
  -9   2   2    3.83    0.28 
   8  -2  -2   -0.11    0.09 
   8  -2  -2   -0.14    0.09 
   8  -2  -2    0.01    0.07 
   8  -2  -2   -0.08    0.09 
  -8   2   2   -0.03    0.08 
  -8   2   2    0.00    0.10 
  -8   2   2   -0.09    0.09 
   7  -2  -2    5.09    0.24 
   7  -2  -2    5.23    0.23 
   7  -2  -2    4.87    0.24 
   7  -2  -2    5.20    0.27 
  -7   2   2    4.99    0.24 
  -7   2   2    4.85    0.23 
  -7   2   2    4.98    0.23 
  -7   2   2    4.81    0.27 
   6  -2  -2    3.69    0.19 
   6  -2  -2    3.71    0.19 
   6  -2  -2    3.67    0.19 
   6  -2  -2    3.68    0.21 
  -6   2   2    3.84    0.18 
  -6   2   2    3.72    0.19 
  -6   2   2    3.37    0.22 
  -6   2   2    3.67    0.19 
   5  -2  -2   44.86    1.26 
   5  -2  -2   45.08    1.26 
   5  -2  -2   44.27    1.30 
   5  -2  -2   44.55    1.26 
  -5   2   2   44.97    1.26 
  -5   2   2   44.95    1.26 
  -5   2   2   43.77    1.30 
  -5   2   2   46.64    1.22 
  -5   2   2   46.34    1.26 
   4  -2  -2    0.16    0.04 
   4  -2  -2    0.19    0.07 
   4  -2  -2    0.18    0.05 
   4  -2  -2    0.23    0.05 
  -4   2   2    0.18    0.04 
  -4   2   2    0.21    0.05 
  -4   2   2    0.16    0.04 
  -4   2   2    0.21    0.05 
   3  -2  -2   14.30    0.40 
   3  -2  -2   14.20    0.42 
   3  -2  -2   13.78    0.46 
   3  -2  -2   14.32    0.42 
  -3   2   2   13.66    0.41 
  -3   2   2   14.05    0.44 
  -3   2   2   14.26    0.42 
  -3   2   2   14.07    0.40 
   2  -2  -2   10.22    0.32 
   2  -2  -2   10.22    0.31 
   2  -2  -2    9.37    0.35 
   2  -2  -2   10.39    0.30 
  -2   2   2   10.12    0.31 
  -2   2   2   10.56    0.32 
  -2   2   2    9.83    0.30 
  -2   2   2   10.15    0.33 
   1  -2  -2    0.19    0.04 
   1  -2  -2    0.23    0.06 
   1  -2  -2    0.29    0.04 
   1  -2  -2    0.19    0.07 
   1  -2  -2    0.30    0.03 
  -1   2   2    0.33    0.05 
  -1   2   2    0.31    0.05 
  -1   2   2    0.31    0.04 
  -1   2   2    0.28    0.06 
  -1   2   2    0.23    0.07 
   0  -2  -2    0.11    0.05 
   0  -2  -2    0.14    0.05 
   0  -2  -2    0.11    0.07 
   0  -2  -2    0.15    0.04 
   0  -2  -2    0.12    0.04 
   0   2   2    0.04    0.05 
   0   2   2    0.08    0.04 
   0   2   2    0.13    0.05 
   0   2   2    0.16    0.06 
   0   2   2    0.21    0.07 
  -1  -2  -2    4.29    0.17 
  -1  -2  -2    4.29    0.16 
  -1  -2  -2    4.41    0.17 
  -1  -2  -2    4.17    0.21 
  -1  -2  -2    4.18    0.17 
   1   2   2    4.09    0.17 
   1   2   2    4.30    0.16 
   1   2   2    4.27    0.17 
   1   2   2    4.39    0.21 
   1   2   2    4.48    0.19 
   1   2   2    4.08    0.17 
  -2  -2  -2    0.06    0.06 
  -2  -2  -2    0.09    0.06 
  -2  -2  -2    0.15    0.06 
  -2  -2  -2    0.09    0.06 
  -2  -2  -2    0.02    0.05 
   2   2   2    0.16    0.06 
   2   2   2    0.10    0.07 
   2   2   2    0.02    0.06 
   2   2   2    0.04    0.06 
   2   2   2    0.13    0.07 
  -3  -2  -2    8.61    0.30 
  -3  -2  -2    8.64    0.31 
  -3  -2  -2    8.78    0.31 
  -3  -2  -2    8.23    0.31 
  -3  -2  -2    8.60    0.35 
   3   2   2    8.27    0.30 
   3   2   2    8.08    0.35 
   3   2   2    8.22    0.32 
   3   2   2    8.18    0.31 
   3   2   2    8.68    0.31 
  -4  -2  -2    6.55    0.27 
  -4  -2  -2    6.62    0.27 
  -4  -2  -2    6.35    0.25 
  -4  -2  -2    6.22    0.26 
  -4  -2  -2    6.96    0.32 
   4   2   2    6.05    0.31 
   4   2   2    6.51    0.28 
   4   2   2    5.99    0.27 
   4   2   2    6.49    0.26 
   4   2   2    6.38    0.28 
  -5  -2  -2   18.25    0.58 
  -5  -2  -2   18.38    0.64 
  -5  -2  -2   17.98    0.59 
   5   2   2   17.19    0.58 
   5   2   2   18.30    0.62 
   5   2   2   16.63    0.57 
  -6  -2  -2    0.71    0.15 
  -6  -2  -2    0.73    0.14 
   6   2   2    0.66    0.12 
   6   2   2    0.91    0.12 
   6   2   2    0.83    0.16 
  -7  -2  -2    4.98    0.32 
  -7  -2  -2    5.61    0.36 
   7   2   2    5.16    0.27 
   7   2   2    4.81    0.32 
   7   2   2    5.40    0.36 
  -8  -2  -2    1.04    0.22 
  -8  -2  -2    0.70    0.15 
   8   2   2    0.90    0.18 
   8   2   2    0.99    0.14 
   8   2   2    0.79    0.21 
  -9  -2  -2    0.99    0.22 
  -9  -2  -2    1.09    0.21 
   9   2   2    0.60    0.22 
   9   2   2    1.25    0.18 
 -10  -2  -2    0.14    0.17 
 -10  -2  -2   -0.26    0.16 
  10   2   2    0.12    0.19 
  10   2   2   -0.08    0.15 
  14  -3  -2    0.12    0.16 
 -14   3   2    0.18    0.18 
  13  -3  -2    4.03    0.36 
  13  -3  -2    4.21    0.35 
 -13   3   2    4.25    0.34 
 -13   3   2    3.67    0.35 
  12  -3  -2    0.62    0.19 
  12  -3  -2    0.40    0.17 
 -12   3   2    0.37    0.20 
 -12   3   2    0.52    0.14 
  11  -3  -2    1.48    0.21 
  11  -3  -2    1.63    0.20 
 -11   3   2    1.34    0.17 
 -11   3   2    1.35    0.23 
  10  -3  -2    6.97    0.37 
  10  -3  -2    7.83    0.36 
 -10   3   2    7.39    0.40 
 -10   3   2    6.24    0.32 
   9  -3  -2   -0.11    0.11 
   9  -3  -2    0.11    0.11 
   9  -3  -2   -0.08    0.10 
   9  -3  -2   -0.10    0.10 
  -9   3   2    0.03    0.11 
  -9   3   2   -0.01    0.11 
   8  -3  -2    1.08    0.14 
   8  -3  -2    1.13    0.15 
   8  -3  -2    0.99    0.13 
   8  -3  -2    1.34    0.14 
  -8   3   2    1.18    0.13 
  -8   3   2    1.11    0.13 
  -8   3   2    1.13    0.15 
   7  -3  -2    0.20    0.08 
   7  -3  -2    0.28    0.08 
   7  -3  -2    0.36    0.09 
   7  -3  -2    0.35    0.10 
  -7   3   2    0.22    0.10 
  -7   3   2    0.18    0.07 
  -7   3   2    0.22    0.08 
  -7   3   2    0.31    0.08 
  -7   3   2    0.31    0.04 
   6  -3  -2   31.16    0.92 
   6  -3  -2   30.82    0.95 
   6  -3  -2   32.29    0.92 
   6  -3  -2   31.15    0.91 
  -6   3   2   32.45    0.92 
  -6   3   2   31.38    0.91 
  -6   3   2   31.17    0.91 
   5  -3  -2   28.09    0.83 
   5  -3  -2   29.18    0.82 
   5  -3  -2   28.83    0.88 
   5  -3  -2   29.06    0.83 
  -5   3   2   29.21    0.82 
  -5   3   2   28.93    0.83 
  -5   3   2   28.88    0.83 
   4  -3  -2    2.59    0.17 
   4  -3  -2    2.55    0.11 
   4  -3  -2    2.63    0.13 
   4  -3  -2    2.63    0.12 
  -4   3   2    2.51    0.13 
  -4   3   2    2.60    0.11 
  -4   3   2    2.65    0.15 
  -4   3   2    2.71    0.13 
   3  -3  -2    0.46    0.06 
   3  -3  -2    0.36    0.08 
   3  -3  -2    0.50    0.06 
  -3   3   2    0.52    0.05 
  -3   3   2    0.60    0.04 
  -3   3   2    0.53    0.05 
  -3   3   2    0.48    0.07 
   2  -3  -2    0.08    0.05 
   2  -3  -2    0.09    0.03 
   2  -3  -2    0.11    0.05 
   2  -3  -2    0.03    0.04 
  -2   3   2    0.02    0.04 
  -2   3   2    0.06    0.05 
  -2   3   2    0.01    0.04 
  -2   3   2    0.11    0.03 
   1  -3  -2   22.77    0.69 
   1  -3  -2   23.13    0.65 
   1  -3  -2   21.91    0.62 
   1  -3  -2   22.84    0.66 
  -1   3   2   22.22    0.65 
  -1   3   2   22.66    0.65 
  -1   3   2   22.25    0.69 
  -1   3   2   22.23    0.66 
  -1   3   2   22.53    0.62 
   0  -3  -2    0.20    0.05 
   0  -3  -2    0.33    0.06 
   0  -3  -2    0.24    0.04 
   0  -3  -2    0.22    0.06 
   0  -3  -2    0.22    0.05 
   0   3   2    0.22    0.06 
   0   3   2    0.26    0.06 
   0   3   2    0.33    0.06 
   0   3   2    0.24    0.04 
   0   3   2    0.32    0.05 
  -1  -3  -2   25.04    0.73 
  -1  -3  -2   25.96    0.74 
  -1  -3  -2   25.31    0.74 
  -1  -3  -2   25.24    0.73 
  -1  -3  -2   25.12    0.79 
   1   3   2   26.24    0.77 
   1   3   2   24.33    0.73 
   1   3   2   26.01    0.74 
   1   3   2   25.26    0.74 
   1   3   2   24.48    0.74 
   1   3   2   25.17    0.79 
  -2  -3  -2    0.53    0.08 
  -2  -3  -2    0.46    0.09 
  -2  -3  -2    0.52    0.11 
  -2  -3  -2    0.56    0.07 
  -2  -3  -2    0.55    0.09 
   2   3   2    0.55    0.08 
   2   3   2    0.60    0.09 
   2   3   2    0.56    0.10 
   2   3   2    0.53    0.10 
   2   3   2    0.51    0.10 
  -3  -3  -2   12.77    0.47 
  -3  -3  -2   13.04    0.43 
  -3  -3  -2   12.32    0.40 
  -3  -3  -2   12.70    0.43 
  -3  -3  -2   12.34    0.43 
   3   3   2   12.18    0.47 
   3   3   2   12.25    0.44 
   3   3   2   12.46    0.44 
   3   3   2   12.20    0.42 
   3   3   2   12.54    0.43 
  -4  -3  -2    0.42    0.11 
  -4  -3  -2    0.42    0.08 
  -4  -3  -2    0.40    0.08 
  -4  -3  -2    0.37    0.11 
  -4  -3  -2    0.37    0.09 
   4   3   2    0.29    0.11 
   4   3   2    0.36    0.10 
   4   3   2    0.40    0.11 
  -5  -3  -2    6.93    0.37 
  -5  -3  -2    7.01    0.28 
  -5  -3  -2    6.67    0.30 
   5   3   2    7.06    0.32 
   5   3   2    6.68    0.31 
   5   3   2    6.88    0.33 
  -6  -3  -2    5.16    0.32 
  -6  -3  -2    5.44    0.25 
  -6  -3  -2    5.53    0.29 
   6   3   2    5.27    0.28 
   6   3   2    5.53    0.31 
   6   3   2    4.97    0.31 
  -7  -3  -2    0.02    0.09 
  -7  -3  -2   -0.13    0.14 
  -7  -3  -2   -0.07    0.10 
   7   3   2   -0.15    0.11 
   7   3   2   -0.19    0.11 
   7   3   2    0.00    0.15 
  -8  -3  -2   -0.24    0.11 
  -8  -3  -2   -0.37    0.16 
   8   3   2   -0.03    0.12 
   8   3   2   -0.27    0.15 
   8   3   2    0.01    0.11 
  -9  -3  -2    0.39    0.19 
  -9  -3  -2    0.32    0.21 
   9   3   2    0.41    0.19 
   9   3   2    0.50    0.21 
 -10  -3  -2    0.14    0.18 
 -10  -3  -2   -0.36    0.18 
  10   3   2    0.03    0.19 
  10   3   2   -0.10    0.15 
  14  -4  -2    2.12    0.28 
 -14   4   2    2.49    0.27 
  13  -4  -2    0.18    0.18 
  13  -4  -2    0.33    0.14 
 -13   4   2    0.41    0.17 
 -13   4   2    0.21    0.17 
  12  -4  -2   18.01    0.69 
  12  -4  -2   16.84    0.65 
 -12   4   2   19.00    0.68 
 -12   4   2   17.57    0.71 
  11  -4  -2    0.75    0.17 
  11  -4  -2    0.39    0.13 
 -11   4   2    0.44    0.17 
 -11   4   2    0.62    0.16 
  10  -4  -2    5.14    0.39 
  10  -4  -2    4.51    0.29 
  10  -4  -2    4.26    0.29 
 -10   4   2    4.88    0.29 
 -10   4   2    4.35    0.31 
   9  -4  -2   -0.19    0.09 
   9  -4  -2    0.04    0.10 
   9  -4  -2   -0.08    0.10 
   9  -4  -2   -0.25    0.11 
  -9   4   2   -0.07    0.08 
  -9   4   2   -0.03    0.03 
  -9   4   2   -0.12    0.10 
   8  -4  -2    6.51    0.28 
   8  -4  -2    6.31    0.29 
   8  -4  -2    6.92    0.33 
   8  -4  -2    6.35    0.29 
  -8   4   2    6.47    0.29 
  -8   4   2    6.72    0.28 
   7  -4  -2    0.31    0.09 
   7  -4  -2    0.37    0.08 
   7  -4  -2    0.36    0.10 
   7  -4  -2    0.32    0.08 
  -7   4   2    0.43    0.09 
  -7   4   2    0.37    0.07 
  -7   4   2    0.32    0.07 
   6  -4  -2   -0.02    0.06 
   6  -4  -2   -0.03    0.08 
   6  -4  -2   -0.01    0.07 
   6  -4  -2    0.08    0.06 
  -6   4   2    0.06    0.06 
  -6   4   2   -0.08    0.07 
  -6   4   2    0.08    0.05 
   5  -4  -2    2.73    0.14 
   5  -4  -2    2.65    0.19 
   5  -4  -2    2.96    0.15 
  -5   4   2    2.83    0.12 
  -5   4   2    2.73    0.16 
  -5   4   2    2.72    0.14 
   4  -4  -2    2.89    0.18 
   4  -4  -2    3.31    0.16 
   4  -4  -2    3.02    0.16 
  -4   4   2    3.32    0.16 
  -4   4   2    3.31    0.11 
  -4   4   2    3.29    0.18 
  -4   4   2    3.10    0.15 
   3  -4  -2   18.89    0.55 
   3  -4  -2   18.33    0.60 
   3  -4  -2   18.62    0.55 
  -3   4   2   17.87    0.49 
  -3   4   2   18.53    0.55 
  -3   4   2   18.65    0.57 
  -3   4   2   18.11    0.55 
   2  -4  -2    9.70    0.32 
   2  -4  -2    9.60    0.32 
   2  -4  -2    9.59    0.36 
  -2   4   2    9.52    0.33 
  -2   4   2    9.37    0.36 
  -2   4   2    9.25    0.31 
  -2   4   2    9.45    0.32 
   1  -4  -2    0.85    0.11 
   1  -4  -2    1.07    0.09 
   1  -4  -2    1.20    0.07 
   1  -4  -2    0.89    0.09 
  -1   4   2    0.93    0.09 
  -1   4   2    1.04    0.11 
  -1   4   2    0.88    0.08 
  -1   4   2    1.12    0.07 
  -1   4   2    0.85    0.11 
   0  -4  -2   34.75    0.96 
   0  -4  -2   33.97    0.97 
   0  -4  -2   35.32    0.98 
   0  -4  -2   34.20    1.03 
   0  -4  -2   34.00    0.98 
   0   4   2   33.88    1.04 
   0   4   2   34.81    0.98 
   0   4   2   33.57    0.98 
   0   4   2   33.81    0.96 
   0   4   2   33.64    0.98 
  -1  -4  -2    6.93    0.31 
  -1  -4  -2    6.93    0.26 
  -1  -4  -2    7.12    0.27 
  -1  -4  -2    6.90    0.26 
  -1  -4  -2    7.17    0.28 
   1   4   2    7.13    0.31 
   1   4   2    7.00    0.27 
   1   4   2    6.77    0.26 
   1   4   2    6.82    0.31 
   1   4   2    7.11    0.27 
  -2  -4  -2   18.17    0.57 
  -2  -4  -2   18.57    0.59 
  -2  -4  -2   18.73    0.65 
  -2  -4  -2   17.72    0.57 
  -2  -4  -2   17.95    0.55 
   2   4   2   18.02    0.58 
   2   4   2   18.09    0.64 
   2   4   2   18.41    0.58 
   2   4   2   18.94    0.61 
   2   4   2   17.29    0.57 
  -3  -4  -2    0.41    0.09 
  -3  -4  -2    0.51    0.09 
  -3  -4  -2    0.61    0.12 
  -3  -4  -2    0.57    0.10 
  -3  -4  -2    0.49    0.09 
   3   4   2    0.61    0.12 
   3   4   2    0.53    0.11 
   3   4   2    0.50    0.11 
  -4  -4  -2   11.59    0.48 
  -4  -4  -2   11.23    0.39 
  -4  -4  -2   11.44    0.43 
   4   4   2   11.73    0.45 
   4   4   2   11.63    0.44 
   4   4   2   11.77    0.46 
  -5  -4  -2    0.73    0.17 
  -5  -4  -2    0.42    0.10 
  -5  -4  -2    0.31    0.15 
   5   4   2    0.35    0.12 
   5   4   2    0.39    0.12 
   5   4   2    0.21    0.14 
  -6  -4  -2   11.77    0.41 
  -6  -4  -2   11.56    0.52 
  -6  -4  -2   11.01    0.46 
   6   4   2   11.58    0.52 
   6   4   2   11.44    0.47 
   6   4   2   11.22    0.47 
  -7  -4  -2    0.64    0.15 
  -7  -4  -2    0.71    0.16 
   7   4   2    0.56    0.14 
   7   4   2    0.70    0.19 
   7   4   2    0.63    0.14 
  -8  -4  -2    0.19    0.14 
  -8  -4  -2    0.21    0.14 
   8   4   2    0.48    0.14 
   8   4   2    0.23    0.19 
   8   4   2    0.24    0.14 
  -9  -4  -2   -0.24    0.21 
  -9  -4  -2   -0.06    0.18 
   9   4   2    0.01    0.13 
   9   4   2   -0.12    0.18 
  14  -5  -2    1.75    0.28 
 -14   5   2    1.62    0.20 
  13  -5  -2    0.24    0.17 
 -13   5   2    0.21    0.12 
  12  -5  -2    7.33    0.41 
  12  -5  -2    7.35    0.41 
 -12   5   2    7.48    0.40 
  11  -5  -2    0.33    0.13 
  11  -5  -2    0.75    0.16 
 -11   5   2    0.60    0.13 
  10  -5  -2    0.05    0.12 
  10  -5  -2   -0.02    0.13 
  10  -5  -2    0.12    0.10 
 -10   5   2    0.11    0.13 
   9  -5  -2    0.44    0.14 
   9  -5  -2    0.42    0.10 
   9  -5  -2    0.40    0.13 
  -9   5   2    0.53    0.11 
  -9   5   2    0.47    0.10 
   8  -5  -2    1.03    0.13 
   8  -5  -2    0.95    0.14 
   8  -5  -2    0.91    0.12 
  -8   5   2    0.96    0.11 
  -8   5   2    0.78    0.11 
   7  -5  -2    9.01    0.35 
   7  -5  -2    9.51    0.36 
   7  -5  -2    8.54    0.38 
  -7   5   2    9.52    0.36 
  -7   5   2    8.97    0.32 
  -7   5   2    9.03    0.35 
   6  -5  -2    1.46    0.13 
   6  -5  -2    1.29    0.15 
   6  -5  -2    1.47    0.12 
  -6   5   2    1.45    0.12 
  -6   5   2    1.55    0.10 
  -6   5   2    1.47    0.12 
   5  -5  -2    0.29    0.10 
   5  -5  -2    0.48    0.09 
   5  -5  -2    0.31    0.09 
  -5   5   2    0.53    0.05 
  -5   5   2    0.57    0.09 
  -5   5   2    0.39    0.09 
  -5   5   2    0.50    0.10 
   4  -5  -2    4.94    0.23 
   4  -5  -2    5.11    0.27 
   4  -5  -2    5.20    0.22 
  -4   5   2    5.05    0.23 
  -4   5   2    5.35    0.16 
  -4   5   2    5.09    0.22 
  -4   5   2    5.22    0.22 
   3  -5  -2    2.36    0.15 
   3  -5  -2    2.43    0.20 
   3  -5  -2    2.48    0.16 
  -3   5   2    2.47    0.15 
  -3   5   2    2.22    0.16 
  -3   5   2    2.29    0.17 
  -3   5   2    2.59    0.15 
   2  -5  -2   45.44    1.27 
   2  -5  -2   45.24    1.27 
   2  -5  -2   44.84    1.32 
  -2   5   2   44.03    1.22 
  -2   5   2   45.66    1.27 
  -2   5   2   43.68    1.32 
  -2   5   2   45.23    1.26 
  -2   5   2   44.66    1.28 
   1  -5  -2    3.25    0.17 
   1  -5  -2    3.07    0.23 
   1  -5  -2    2.88    0.16 
   1  -5  -2    2.98    0.14 
   1  -5  -2    2.73    0.17 
  -1   5   2    2.87    0.17 
  -1   5   2    2.69    0.20 
  -1   5   2    2.71    0.17 
  -1   5   2    3.06    0.18 
  -1   5   2    3.01    0.14 
   0  -5  -2    4.21    0.25 
   0  -5  -2    4.24    0.18 
   0  -5  -2    4.11    0.21 
   0  -5  -2    4.25    0.20 
   0  -5  -2    4.35    0.19 
   0   5   2    4.09    0.24 
   0   5   2    4.14    0.19 
   0   5   2    4.45    0.20 
   0   5   2    4.20    0.22 
   0   5   2    4.35    0.20 
  -1  -5  -2    6.45    0.32 
  -1  -5  -2    6.82    0.27 
  -1  -5  -2    6.55    0.26 
  -1  -5  -2    6.74    0.29 
  -1  -5  -2    6.48    0.25 
   1   5   2    6.33    0.26 
   1   5   2    6.13    0.26 
   1   5   2    6.04    0.31 
   1   5   2    6.47    0.27 
  -2  -5  -2    9.26    0.37 
  -2  -5  -2    9.49    0.36 
  -2  -5  -2    9.33    0.36 
  -2  -5  -2    9.44    0.33 
  -2  -5  -2   10.08    0.45 
   2   5   2    9.66    0.38 
   2   5   2    9.75    0.40 
   2   5   2    9.60    0.37 
  -3  -5  -2   -0.05    0.08 
  -3  -5  -2   -0.10    0.12 
  -3  -5  -2   -0.05    0.07 
  -3  -5  -2   -0.17    0.10 
   3   5   2    0.00    0.11 
   3   5   2    0.08    0.10 
   3   5   2   -0.10    0.10 
  -4  -5  -2    0.57    0.14 
  -4  -5  -2    0.14    0.14 
  -4  -5  -2    0.49    0.10 
   4   5   2    0.25    0.14 
   4   5   2    0.58    0.14 
   4   5   2    0.50    0.15 
  -5  -5  -2   -0.19    0.13 
  -5  -5  -2   -0.19    0.07 
  -5  -5  -2   -0.15    0.15 
   5   5   2   -0.08    0.10 
   5   5   2   -0.10    0.13 
   5   5   2   -0.05    0.12 
  -6  -5  -2    1.85    0.20 
  -6  -5  -2    1.45    0.23 
   6   5   2    1.91    0.24 
   6   5   2    1.75    0.21 
   6   5   2    1.43    0.21 
  -7  -5  -2    0.10    0.17 
  -7  -5  -2   -0.02    0.12 
   7   5   2    0.15    0.17 
   7   5   2    0.04    0.18 
   7   5   2    0.10    0.13 
  -8  -5  -2    0.03    0.13 
  -8  -5  -2   -0.07    0.17 
   8   5   2   -0.05    0.18 
   8   5   2   -0.19    0.17 
  14  -6  -2    2.51    0.28 
 -14   6   2    2.87    0.27 
  13  -6  -2    0.00    0.16 
 -13   6   2    0.18    0.16 
  12  -6  -2    7.92    0.42 
 -12   6   2    7.49    0.37 
  11  -6  -2    2.92    0.25 
 -11   6   2    3.26    0.16 
 -11   6   2    3.28    0.24 
  10  -6  -2    8.47    0.42 
  10  -6  -2    7.39    0.38 
 -10   6   2    7.44    0.35 
 -10   6   2    8.14    0.35 
   9  -6  -2    5.34    0.28 
   9  -6  -2    4.63    0.26 
   9  -6  -2    4.81    0.29 
  -9   6   2    4.67    0.24 
  -9   6   2    4.85    0.27 
   8  -6  -2   15.48    0.53 
   8  -6  -2   15.07    0.57 
   8  -6  -2   15.21    0.52 
  -8   6   2   15.45    0.49 
  -8   6   2   14.23    0.51 
   7  -6  -2    1.53    0.18 
   7  -6  -2    1.59    0.14 
   7  -6  -2    1.29    0.13 
  -7   6   2    1.65    0.11 
  -7   6   2    1.14    0.12 
   6  -6  -2   11.09    0.40 
   6  -6  -2   10.29    0.45 
   6  -6  -2   10.64    0.40 
  -6   6   2   11.17    0.40 
  -6   6   2   11.03    0.39 
  -6   6   2   11.14    0.34 
  -6   6   2   11.32    0.42 
   5  -6  -2   -0.14    0.09 
   5  -6  -2   -0.15    0.08 
   5  -6  -2   -0.10    0.07 
  -5   6   2    0.04    0.03 
  -5   6   2   -0.08    0.07 
  -5   6   2   -0.04    0.06 
  -5   6   2   -0.08    0.07 
   4  -6  -2   16.23    0.58 
   4  -6  -2   16.87    0.53 
   4  -6  -2   17.23    0.54 
  -4   6   2   16.49    0.52 
  -4   6   2   16.25    0.55 
  -4   6   2   15.31    0.45 
  -4   6   2   16.13    0.52 
   3  -6  -2    0.23    0.09 
   3  -6  -2    0.09    0.11 
   3  -6  -2    0.30    0.07 
  -3   6   2    0.21    0.07 
  -3   6   2    0.35    0.09 
  -3   6   2    0.28    0.04 
  -3   6   2    0.19    0.10 
  -3   6   2    0.27    0.09 
   2  -6  -2   75.58    2.16 
   2  -6  -2   77.45    2.10 
  -2   6   2   76.17    2.05 
  -2   6   2   76.02    2.11 
  -2   6   2   75.24    2.11 
  -2   6   2   77.01    2.10 
  -2   6   2   73.82    2.17 
   1  -6  -2    8.56    0.29 
   1  -6  -2    8.64    0.33 
   1  -6  -2    8.69    0.40 
   1  -6  -2    8.13    0.31 
  -1   6   2    8.32    0.32 
  -1   6   2    8.22    0.29 
  -1   6   2    8.23    0.39 
  -1   6   2    7.71    0.32 
  -1   6   2    8.12    0.33 
   0  -6  -2    5.75    0.27 
   0  -6  -2    6.44    0.25 
   0  -6  -2    5.94    0.34 
   0  -6  -2    5.84    0.24 
   0  -6  -2    5.82    0.28 
   0   6   2    5.58    0.25 
   0   6   2    5.35    0.32 
   0   6   2    6.10    0.29 
   0   6   2    5.31    0.26 
   0   6   2    5.65    0.24 
  -1  -6  -2   -0.07    0.07 
  -1  -6  -2   -0.13    0.09 
  -1  -6  -2   -0.11    0.10 
  -1  -6  -2   -0.17    0.08 
  -1  -6  -2    0.04    0.07 
   1   6   2   -0.07    0.07 
   1   6   2   -0.06    0.08 
   1   6   2   -0.01    0.07 
  -2  -6  -2    2.01    0.22 
  -2  -6  -2    2.18    0.15 
  -2  -6  -2    1.95    0.17 
  -2  -6  -2    1.85    0.17 
   2   6   2    2.30    0.23 
   2   6   2    1.65    0.18 
   2   6   2    1.98    0.18 
  -3  -6  -2   12.16    0.52 
  -3  -6  -2   11.53    0.45 
  -3  -6  -2   11.58    0.40 
   3   6   2   11.15    0.47 
   3   6   2   11.60    0.48 
   3   6   2   11.12    0.46 
  -4  -6  -2   16.01    0.66 
  -4  -6  -2   14.27    0.48 
  -4  -6  -2   14.64    0.57 
   4   6   2   14.01    0.54 
   4   6   2   14.37    0.57 
   4   6   2   14.86    0.57 
  -5  -6  -2    1.85    0.25 
  -5  -6  -2    2.09    0.23 
   5   6   2    2.09    0.22 
   5   6   2    1.97    0.23 
   5   6   2    1.73    0.22 
  -6  -6  -2    0.12    0.17 
  -6  -6  -2   -0.09    0.12 
   6   6   2    0.29    0.17 
   6   6   2    0.04    0.14 
   6   6   2   -0.09    0.16 
  -7  -6  -2    0.60    0.18 
  -7  -6  -2    0.80    0.21 
   7   6   2    0.71    0.21 
   7   6   2    0.81    0.19 
   7   6   2    0.69    0.17 
  -8  -6  -2    0.58    0.22 
  14  -7  -2    0.40    0.16 
 -14   7   2    0.65    0.19 
  13  -7  -2    0.80    0.20 
 -13   7   2    0.80    0.15 
  12  -7  -2   -0.16    0.15 
 -12   7   2    0.02    0.11 
  11  -7  -2    1.92    0.23 
 -11   7   2    2.02    0.19 
  10  -7  -2    2.07    0.22 
 -10   7   2    2.28    0.21 
 -10   7   2    2.21    0.18 
   9  -7  -2    0.65    0.15 
   9  -7  -2    0.47    0.14 
  -9   7   2    0.38    0.13 
  -9   7   2    0.44    0.10 
   8  -7  -2   -0.16    0.11 
   8  -7  -2   -0.05    0.08 
   8  -7  -2   -0.03    0.08 
   8  -7  -2   -0.04    0.12 
  -8   7   2    0.04    0.06 
  -8   7   2   -0.01    0.10 
   7  -7  -2    4.03    0.22 
   7  -7  -2    3.91    0.22 
   7  -7  -2    3.99    0.29 
  -7   7   2    4.23    0.18 
  -7   7   2    4.05    0.23 
  -7   7   2    3.94    0.25 
   6  -7  -2    0.23    0.09 
   6  -7  -2    0.15    0.10 
   6  -7  -2    0.10    0.11 
  -6   7   2    0.12    0.11 
  -6   7   2    0.13    0.09 
  -6   7   2    0.25    0.05 
   5  -7  -2    5.92    0.32 
   5  -7  -2    5.85    0.28 
   5  -7  -2    6.04    0.27 
  -5   7   2    5.68    0.19 
  -5   7   2    5.82    0.19 
  -5   7   2    5.75    0.29 
  -5   7   2    5.85    0.25 
   4  -7  -2    5.83    0.27 
   4  -7  -2    6.08    0.31 
   4  -7  -2    5.97    0.28 
  -4   7   2    6.03    0.19 
  -4   7   2    5.48    0.31 
  -4   7   2    6.09    0.29 
  -4   7   2    6.52    0.28 
   3  -7  -2    6.87    0.29 
   3  -7  -2    6.46    0.28 
   3  -7  -2    6.91    0.35 
  -3   7   2    6.64    0.22 
  -3   7   2    6.95    0.30 
  -3   7   2    6.69    0.29 
  -3   7   2    5.79    0.34 
   2  -7  -2   13.50    0.53 
   2  -7  -2   13.27    0.46 
  -2   7   2   12.76    0.53 
  -2   7   2   12.81    0.45 
  -2   7   2   13.02    0.47 
  -2   7   2   13.20    0.41 
   1  -7  -2   17.43    0.55 
   1  -7  -2   17.77    0.59 
   1  -7  -2   17.92    0.66 
   1  -7  -2   18.70    0.60 
  -1   7   2   18.09    0.55 
  -1   7   2   17.29    0.58 
  -1   7   2   17.17    0.58 
   0  -7  -2    2.22    0.16 
   0  -7  -2    2.25    0.19 
   0  -7  -2    1.88    0.22 
   0  -7  -2    2.53    0.21 
   0   7   2    2.05    0.17 
   0   7   2    2.15    0.17 
   0   7   2    2.23    0.17 
  -1  -7  -2    7.75    0.32 
  -1  -7  -2    7.82    0.30 
  -1  -7  -2    7.07    0.42 
  -1  -7  -2    6.92    0.33 
   1   7   2    7.82    0.33 
   1   7   2    7.82    0.32 
   1   7   2    7.66    0.35 
  -2  -7  -2   13.09    0.50 
  -2  -7  -2   13.27    0.45 
  -2  -7  -2   13.44    0.57 
   2   7   2   12.23    0.51 
   2   7   2   13.33    0.51 
   2   7   2   13.70    0.55 
  -3  -7  -2    0.20    0.17 
  -3  -7  -2    0.03    0.11 
  -3  -7  -2    0.07    0.09 
   3   7   2    0.26    0.13 
   3   7   2    0.11    0.15 
   3   7   2   -0.03    0.14 
  -4  -7  -2    1.36    0.21 
  -4  -7  -2    1.91    0.23 
   4   7   2    1.82    0.22 
   4   7   2    1.56    0.19 
   4   7   2    1.64    0.23 
  -5  -7  -2    4.13    0.40 
  -5  -7  -2    4.27    0.30 
   5   7   2    4.19    0.34 
   5   7   2    3.69    0.32 
   5   7   2    3.83    0.33 
  -6  -7  -2    1.19    0.24 
  -6  -7  -2    1.13    0.22 
   6   7   2    0.66    0.19 
   6   7   2    0.52    0.18 
   6   7   2    1.35    0.22 
  -7  -7  -2    0.18    0.20 
   7   7   2    0.29    0.20 
   7   7   2    0.27    0.19 
 -14   8   2   -0.14    0.11 
  13  -8  -2    2.17    0.23 
 -13   8   2    2.10    0.24 
  12  -8  -2    0.07    0.13 
 -12   8   2   -0.15    0.14 
  11  -8  -2    2.07    0.23 
 -11   8   2    1.77    0.19 
  10  -8  -2    2.05    0.20 
 -10   8   2    1.94    0.18 
 -10   8   2    1.85    0.20 
   9  -8  -2    7.70    0.43 
   9  -8  -2    7.32    0.35 
  -9   8   2    8.12    0.37 
  -9   8   2    7.20    0.30 
   8  -8  -2    0.15    0.14 
   8  -8  -2    0.24    0.13 
  -8   8   2    0.27    0.07 
  -8   8   2    0.34    0.14 
  -8   8   2    0.15    0.11 
   7  -8  -2    9.84    0.39 
   7  -8  -2    9.60    0.40 
   7  -8  -2    9.72    0.45 
  -7   8   2    8.88    0.41 
  -7   8   2    9.71    0.31 
  -7   8   2    9.77    0.39 
   6  -8  -2    0.22    0.10 
   6  -8  -2    0.21    0.13 
   6  -8  -2    0.04    0.11 
  -6   8   2    0.22    0.05 
  -6   8   2    0.22    0.12 
  -6   8   2    0.11    0.10 
   5  -8  -2    5.88    0.33 
   5  -8  -2    5.31    0.28 
   5  -8  -2    5.34    0.27 
  -5   8   2    5.37    0.25 
  -5   8   2    5.28    0.18 
  -5   8   2    5.29    0.29 
   4  -8  -2    5.18    0.28 
   4  -8  -2    5.30    0.27 
   4  -8  -2    5.45    0.33 
  -4   8   2    5.28    0.25 
  -4   8   2    4.98    0.27 
  -4   8   2    5.60    0.37 
  -4   8   2    5.06    0.18 
   3  -8  -2    7.98    0.32 
   3  -8  -2    8.09    0.41 
  -3   8   2    7.74    0.26 
  -3   8   2    8.46    0.34 
  -3   8   2    7.46    0.34 
   2  -8  -2    2.14    0.27 
   2  -8  -2    2.85    0.24 
   2  -8  -2    2.30    0.18 
  -2   8   2    2.62    0.20 
  -2   8   2    2.61    0.15 
  -2   8   2    2.76    0.21 
   1  -8  -2    0.99    0.11 
   1  -8  -2    0.66    0.17 
   1  -8  -2    0.88    0.15 
  -1   8   2    0.86    0.10 
  -1   8   2    0.92    0.14 
  -1   8   2    0.74    0.12 
   0  -8  -2    0.92    0.19 
   0  -8  -2    0.77    0.13 
   0  -8  -2    0.87    0.12 
   0   8   2    1.17    0.14 
   0   8   2    0.89    0.13 
   0   8   2    0.86    0.16 
  -1  -8  -2    0.68    0.13 
  -1  -8  -2    0.35    0.16 
  -1  -8  -2    0.62    0.19 
   1   8   2    0.88    0.17 
   1   8   2    0.97    0.15 
   1   8   2    0.33    0.15 
   1   8   2    0.90    0.13 
  -2  -8  -2    0.04    0.13 
  -2  -8  -2   -0.24    0.14 
   2   8   2    0.06    0.11 
   2   8   2   -0.30    0.15 
   2   8   2   -0.26    0.13 
  -3  -8  -2    5.13    0.41 
  -3  -8  -2    4.30    0.29 
   3   8   2    3.75    0.34 
   3   8   2    4.26    0.30 
   3   8   2    4.34    0.33 
  -4  -8  -2    0.00    0.18 
  -4  -8  -2    0.12    0.17 
   4   8   2    0.21    0.16 
   4   8   2    0.23    0.13 
   4   8   2    0.10    0.16 
  -5  -8  -2    0.91    0.23 
  -5  -8  -2    0.43    0.15 
   5   8   2    0.60    0.19 
   5   8   2    0.88    0.20 
   5   8   2    0.77    0.17 
  -6  -8  -2    0.35    0.16 
   6   8   2    0.44    0.20 
   6   8   2    0.27    0.20 
   6   8   2    0.40    0.18 
 -14   9   2   -0.20    0.16 
  13  -9  -2   -0.20    0.17 
 -13   9   2    0.10    0.16 
  12  -9  -2    2.57    0.26 
 -12   9   2    3.03    0.27 
  11  -9  -2    3.51    0.35 
  11  -9  -2    3.88    0.32 
 -11   9   2    3.63    0.26 
  10  -9  -2    1.92    0.24 
  10  -9  -2    1.80    0.20 
 -10   9   2    2.40    0.23 
 -10   9   2    2.13    0.21 
   9  -9  -2    4.21    0.34 
   9  -9  -2    4.41    0.30 
  -9   9   2    3.87    0.25 
  -9   9   2    4.21    0.30 
  -9   9   2    3.73    0.20 
   8  -9  -2    6.84    0.41 
   8  -9  -2    7.03    0.36 
  -8   9   2    6.91    0.35 
  -8   9   2    6.76    0.26 
  -8   9   2    7.08    0.37 
   7  -9  -2    1.26    0.19 
   7  -9  -2    1.29    0.18 
  -7   9   2    1.47    0.10 
  -7   9   2    1.31    0.17 
  -7   9   2    1.45    0.17 
   6  -9  -2    6.74    0.34 
   6  -9  -2    6.77    0.38 
  -6   9   2    6.50    0.21 
  -6   9   2    6.36    0.32 
  -6   9   2    6.14    0.21 
  -6   9   2    6.00    0.33 
   5  -9  -2    7.84    0.35 
   5  -9  -2    8.45    0.43 
  -5   9   2    8.78    0.37 
  -5   9   2    8.28    0.38 
  -5   9   2    7.71    0.25 
   4  -9  -2    5.78    0.31 
   4  -9  -2    5.59    0.36 
  -4   9   2    5.24    0.19 
  -4   9   2    4.94    0.26 
  -4   9   2    5.31    0.30 
   3  -9  -2    6.69    0.40 
  -3   9   2    6.20    0.24 
  -3   9   2    6.25    0.32 
  -3   9   2    5.55    0.31 
   2  -9  -2    3.24    0.28 
   2  -9  -2    3.34    0.27 
  -2   9   2    3.15    0.22 
  -2   9   2    3.10    0.23 
  -2   9   2    3.43    0.18 
   1  -9  -2    4.53    0.31 
   1  -9  -2    4.67    0.33 
   1  -9  -2    4.82    0.25 
  -1   9   2    4.64    0.24 
  -1   9   2    4.50    0.30 
  -1   9   2    5.17    0.27 
   0  -9  -2    0.18    0.17 
   0  -9  -2    0.15    0.11 
   0  -9  -2    0.32    0.12 
   0   9   2    0.39    0.12 
   0   9   2    0.39    0.11 
   0   9   2    0.19    0.15 
  -1  -9  -2    3.03    0.25 
  -1  -9  -2    3.08    0.37 
   1   9   2    3.17    0.25 
   1   9   2    3.19    0.33 
   1   9   2    3.20    0.26 
  -2  -9  -2   -0.22    0.15 
  -2  -9  -2    0.00    0.18 
   2   9   2    0.00    0.13 
   2   9   2   -0.13    0.11 
   2   9   2    0.15    0.17 
  -3  -9  -2    0.28    0.16 
  -3  -9  -2    0.13    0.17 
   3   9   2    0.05    0.17 
   3   9   2    0.08    0.17 
   3   9   2    0.25    0.14 
  -4  -9  -2    0.88    0.23 
  -4  -9  -2    0.90    0.22 
   4   9   2    1.11    0.22 
   4   9   2    0.82    0.19 
   4   9   2    0.61    0.16 
  13 -10  -2    0.16    0.18 
  13 -10  -2    0.34    0.17 
 -13  10   2    0.01    0.17 
 -13  10   2   -0.04    0.12 
  12 -10  -2    2.46    0.27 
  12 -10  -2    3.09    0.34 
 -12  10   2    2.34    0.24 
 -12  10   2    2.14    0.27 
  11 -10  -2    0.17    0.17 
  11 -10  -2    0.27    0.14 
 -11  10   2    0.31    0.16 
 -11  10   2    0.19    0.15 
  10 -10  -2    4.96    0.31 
  10 -10  -2    4.79    0.38 
 -10  10   2    5.37    0.33 
 -10  10   2    4.90    0.34 
   9 -10  -2    1.41    0.22 
   9 -10  -2    1.50    0.18 
  -9  10   2    1.79    0.20 
  -9  10   2    1.61    0.20 
   8 -10  -2    2.66    0.24 
   8 -10  -2    3.33    0.35 
  -8  10   2    2.89    0.27 
  -8  10   2    2.14    0.21 
   7 -10  -2    0.64    0.17 
   7 -10  -2    0.70    0.17 
  -7  10   2    0.72    0.08 
  -7  10   2    0.70    0.17 
  -7  10   2    0.81    0.13 
  -7  10   2    0.61    0.06 
   6 -10  -2   15.53    0.58 
   6 -10  -2   16.43    0.64 
  -6  10   2   14.37    0.43 
  -6  10   2   15.22    0.55 
  -6  10   2   14.79    0.44 
  -6  10   2   14.92    0.58 
   5 -10  -2    0.08    0.16 
   5 -10  -2   -0.07    0.14 
  -5  10   2    0.13    0.05 
  -5  10   2    0.19    0.10 
  -5  10   2    0.25    0.14 
   4 -10  -2    4.14    0.35 
  -4  10   2    3.54    0.24 
  -4  10   2    3.77    0.17 
  -4  10   2    3.91    0.27 
   3 -10  -2    0.74    0.19 
   3 -10  -2    0.92    0.18 
  -3  10   2    1.13    0.17 
  -3  10   2    1.27    0.18 
  -3  10   2    1.17    0.11 
   2 -10  -2    7.10    0.35 
   2 -10  -2    7.25    0.45 
  -2  10   2    7.25    0.38 
  -2  10   2    7.34    0.30 
  -2  10   2    7.21    0.36 
   1 -10  -2    0.51    0.13 
   1 -10  -2    0.60    0.20 
  -1  10   2    0.54    0.12 
  -1  10   2    0.49    0.15 
  -1  10   2    0.48    0.16 
   0 -10  -2    0.04    0.15 
   0 -10  -2    0.15    0.18 
   0  10   2    0.14    0.12 
   0  10   2    0.15    0.15 
   0  10   2    0.12    0.12 
  -1 -10  -2    0.47    0.21 
  -1 -10  -2    0.43    0.19 
   1  10   2    0.29    0.14 
   1  10   2    0.44    0.17 
   1  10   2    0.53    0.15 
  -2 -10  -2    0.63    0.16 
  -2 -10  -2    0.36    0.21 
   2  10   2    0.33    0.20 
   2  10   2    0.45    0.19 
   2  10   2    0.42    0.16 
  -3 -10  -2    0.29    0.19 
  -3 -10  -2    0.65    0.19 
   3  10   2    0.65    0.17 
   3  10   2    0.55    0.16 
   3  10   2    0.75    0.21 
  13 -11  -2    0.34    0.19 
 -13  11   2   -0.03    0.16 
  12 -11  -2   -0.02    0.16 
  12 -11  -2    0.33    0.18 
 -12  11   2    0.01    0.15 
 -12  11   2   -0.12    0.16 
  11 -11  -2    0.31    0.19 
  11 -11  -2    0.30    0.18 
 -11  11   2    0.22    0.16 
 -11  11   2    0.48    0.15 
  10 -11  -2   -0.20    0.16 
  10 -11  -2   -0.02    0.15 
 -10  11   2    0.14    0.15 
 -10  11   2   -0.04    0.15 
   9 -11  -2    6.00    0.35 
   9 -11  -2    6.77    0.43 
  -9  11   2    6.49    0.39 
  -9  11   2    6.75    0.37 
   8 -11  -2   20.69    0.73 
   8 -11  -2   20.73    0.78 
  -8  11   2   18.95    0.69 
  -8  11   2   19.40    0.74 
   7 -11  -2   -0.16    0.15 
   7 -11  -2   -0.07    0.11 
  -7  11   2    0.07    0.14 
  -7  11   2   -0.03    0.14 
   6 -11  -2    4.60    0.34 
   6 -11  -2    5.07    0.39 
  -6  11   2    4.02    0.31 
  -6  11   2    4.81    0.32 
   5 -11  -2    0.07    0.17 
   5 -11  -2    0.16    0.17 
  -5  11   2    0.26    0.12 
  -5  11   2    0.28    0.15 
   4 -11  -2    0.40    0.19 
  -4  11   2    0.59    0.13 
  -4  11   2    0.52    0.16 
   3 -11  -2    1.56    0.24 
   3 -11  -2    1.94    0.22 
  -3  11   2    1.78    0.21 
  -3  11   2    1.59    0.18 
   2 -11  -2    0.13    0.12 
   2 -11  -2   -0.14    0.17 
  -2  11   2   -0.04    0.15 
  -2  11   2    0.14    0.15 
  -2  11   2    0.30    0.13 
   1 -11  -2    0.31    0.13 
   1 -11  -2    0.42    0.20 
  -1  11   2    0.64    0.15 
  -1  11   2    0.42    0.17 
  -1  11   2    0.28    0.21 
   0 -11  -2    1.08    0.25 
   0 -11  -2    1.27    0.22 
   0  11   2    1.62    0.26 
   0  11   2    1.34    0.19 
  -1 -11  -2   -0.22    0.17 
  -1 -11  -2   -0.16    0.19 
   1  11   2   -0.14    0.18 
   1  11   2   -0.17    0.17 
  -2 -11  -2    0.34    0.22 
  -2 -11  -2    0.50    0.20 
   2  11   2    0.77    0.22 
   2  11   2    0.50    0.16 
  12 -12  -2    0.15    0.17 
 -12  12   2   -0.08    0.16 
  11 -12  -2    0.59    0.18 
  11 -12  -2    0.57    0.20 
 -11  12   2    0.43    0.14 
 -11  12   2    0.48    0.19 
  10 -12  -2    0.96    0.20 
  10 -12  -2    1.07    0.21 
 -10  12   2    0.91    0.18 
 -10  12   2    1.20    0.17 
   9 -12  -2    0.52    0.18 
   9 -12  -2    0.62    0.20 
  -9  12   2    0.33    0.13 
  -9  12   2    0.44    0.15 
   8 -12  -2    1.55    0.22 
   8 -12  -2    1.39    0.23 
  -8  12   2    1.56    0.22 
  -8  12   2    1.39    0.20 
   7 -12  -2    0.90    0.21 
   7 -12  -2    0.56    0.19 
  -7  12   2    0.78    0.18 
  -7  12   2    0.88    0.19 
   6 -12  -2    4.25    0.41 
   6 -12  -2    4.31    0.35 
  -6  12   2    4.71    0.33 
  -6  12   2    4.35    0.33 
   5 -12  -2    1.28    0.23 
  -5  12   2    0.64    0.15 
  -5  12   2    0.83    0.18 
   4 -12  -2    3.81    0.38 
   4 -12  -2    2.44    0.24 
  -4  12   2    2.68    0.26 
  -4  12   2    3.01    0.28 
   3 -12  -2   -0.06    0.18 
   3 -12  -2    0.21    0.17 
  -3  12   2    0.23    0.15 
  -3  12   2    0.55    0.17 
   2 -12  -2    1.13    0.25 
   2 -12  -2    1.30    0.22 
  -2  12   2    1.34    0.18 
  -2  12   2    1.22    0.18 
   1 -12  -2    0.45    0.16 
   1 -12  -2    0.12    0.21 
  -1  12   2    0.47    0.19 
   0 -12  -2   -0.04    0.21 
   0 -12  -2    0.04    0.18 
   0  12   2    0.03    0.13 
   0  12   2    0.12    0.16 
  11 -13  -2    0.91    0.22 
 -11  13   2    0.80    0.20 
  10 -13  -2   -0.02    0.18 
  10 -13  -2    0.03    0.17 
 -10  13   2   -0.10    0.16 
 -10  13   2    0.06    0.16 
   9 -13  -2    0.63    0.21 
   9 -13  -2    0.90    0.21 
  -9  13   2    0.73    0.19 
  -9  13   2    1.10    0.22 
   8 -13  -2    0.14    0.18 
   8 -13  -2    0.59    0.16 
  -8  13   2    0.19    0.17 
  -8  13   2    0.03    0.17 
   7 -13  -2   -0.19    0.17 
   7 -13  -2   -0.28    0.18 
  -7  13   2   -0.11    0.15 
  -7  13   2   -0.25    0.14 
   6 -13  -2   -0.28    0.17 
  -6  13   2   -0.24    0.14 
  -6  13   2   -0.14    0.15 
   5 -13  -2    2.07    0.23 
   5 -13  -2    1.79    0.28 
  -5  13   2    2.25    0.25 
  -5  13   2    2.25    0.25 
   4 -13  -2    0.81    0.21 
   4 -13  -2    0.66    0.23 
  -4  13   2    0.75    0.18 
  -4  13   2    0.87    0.19 
   3 -13  -2    0.17    0.21 
   3 -13  -2    0.54    0.19 
  -3  13   2    0.60    0.25 
  -3  13   2    0.53    0.19 
   2 -13  -2    0.47    0.21 
   2 -13  -2   -0.13    0.20 
  -2  13   2    0.37    0.18 
   8 -14  -2   -0.47    0.16 
  -8  14   2   -0.14    0.15 
  -8  14   2   -0.15    0.16 
   7 -14  -2   -0.19    0.19 
  -7  14   2    0.23    0.17 
  -7  14   2    0.15    0.17 
   6 -14  -2   -0.50    0.17 
  -6  14   2    0.09    0.13 
  -6  14   2   -0.03    0.15 
  -5  14   2    0.54    0.20 
   2 -15   3    0.08    0.14 
  -3  15  -3    4.00    0.30 
   3 -15   3    3.01    0.30 
  -4  15  -3    1.24    0.22 
   4 -15   3    1.48    0.24 
  -5  15  -3    0.06    0.13 
  -5  15  -3    0.15    0.13 
  -6  15  -3   -0.01    0.16 
  -6  15  -3    0.16    0.17 
   6 -15   3    0.33    0.16 
  -7  15  -3    2.14    0.25 
  -7  15  -3    2.42    0.25 
   7 -15   3    2.94    0.29 
  -8  15  -3    0.47    0.15 
   8 -15   3    0.42    0.20 
  -9  15  -3    0.50    0.15 
   9 -15   3    0.46    0.21 
 -10  15  -3   -0.27    0.11 
  10 -15   3   -0.19    0.18 
   0  14  -3   -0.09    0.17 
   0  14  -3    0.01    0.15 
   0 -14   3    0.26    0.18 
   0 -14   3   -0.04    0.16 
  -1  14  -3    3.10    0.32 
  -1  14  -3    2.70    0.27 
   1 -14   3    3.01    0.31 
   1 -14   3    2.52    0.27 
  -2  14  -3    0.06    0.13 
  -2  14  -3   -0.05    0.12 
   2 -14   3    0.02    0.17 
   2 -14   3   -0.06    0.12 
  -3  14  -3    4.64    0.34 
  -3  14  -3    3.61    0.28 
   3 -14   3    3.99    0.34 
   3 -14   3    3.76    0.33 
  -4  14  -3    0.24    0.13 
  -4  14  -3    0.28    0.15 
  -4  14  -3    0.12    0.16 
   4 -14   3   -0.05    0.13 
  -5  14  -3    0.87    0.16 
  -5  14  -3    0.75    0.17 
  -5  14  -3    0.78    0.16 
   5 -14   3    0.86    0.16 
   5 -14   3    0.98    0.21 
  -6  14  -3    0.13    0.15 
  -6  14  -3   -0.01    0.13 
   6 -14   3    0.11    0.13 
  -7  14  -3    1.87    0.21 
  -7  14  -3    1.91    0.21 
   7 -14   3    1.94    0.24 
  -8  14  -3   -0.08    0.15 
  -8  14  -3    0.12    0.14 
   8 -14   3    0.02    0.13 
  -9  14  -3    0.78    0.19 
   9 -14   3    1.04    0.19 
 -10  14  -3   -0.12    0.17 
  10 -14   3   -0.03    0.13 
 -11  14  -3   -0.02    0.12 
  11 -14   3   -0.11    0.13 
   2  13  -3    0.42    0.18 
  -2 -13   3    0.55    0.16 
  -2 -13   3    0.29    0.17 
   1  13  -3    0.14    0.13 
   1  13  -3   -0.07    0.16 
  -1 -13   3    0.03    0.14 
  -1 -13   3   -0.07    0.16 
   0  13  -3    0.15    0.16 
   0  13  -3    0.31    0.16 
   0 -13   3    0.02    0.13 
   0 -13   3   -0.05    0.15 
  -1  13  -3    0.37    0.16 
  -1  13  -3    0.20    0.16 
   1 -13   3    0.15    0.14 
   1 -13   3    0.27    0.13 
  -2  13  -3    3.78    0.25 
  -2  13  -3    4.68    0.32 
  -2  13  -3    4.19    0.32 
   2 -13   3    4.21    0.29 
   2 -13   3    4.03    0.32 
  -3  13  -3    4.01    0.31 
  -3  13  -3    3.44    0.26 
  -3  13  -3    3.18    0.24 
   3 -13   3    3.45    0.27 
   3 -13   3    3.26    0.28 
  -4  13  -3    3.62    0.25 
  -4  13  -3    3.14    0.28 
  -4  13  -3    4.13    0.31 
   4 -13   3    3.62    0.29 
  -5  13  -3    1.85    0.19 
  -5  13  -3    1.62    0.18 
   5 -13   3    1.92    0.23 
   5 -13   3    1.68    0.18 
  -6  13  -3    6.22    0.34 
  -6  13  -3    5.78    0.36 
   6 -13   3    5.98    0.38 
   6 -13   3    5.90    0.32 
  -7  13  -3   -0.11    0.13 
  -7  13  -3   -0.07    0.14 
   7 -13   3   -0.10    0.10 
   7 -13   3   -0.01    0.12 
  -8  13  -3    0.80    0.18 
   8 -13   3    0.97    0.20 
  -9  13  -3    1.05    0.17 
   9 -13   3    0.87    0.20 
 -10  13  -3    0.41    0.14 
  10 -13   3    0.21    0.18 
 -11  13  -3    0.09    0.17 
  11 -13   3    0.08    0.18 
 -12  13  -3    0.79    0.17 
  12 -13   3    0.81    0.21 
   3  12  -3    0.85    0.21 
   3  12  -3    0.90    0.22 
  -3 -12   3    0.97    0.21 
  -3 -12   3    1.27    0.19 
   2  12  -3    0.60    0.18 
   2  12  -3    0.66    0.19 
  -2 -12   3    0.71    0.18 
  -2 -12   3    0.62    0.19 
   1  12  -3    0.47    0.14 
   1  12  -3    0.70    0.18 
  -1 -12   3    0.49    0.18 
  -1 -12   3    0.55    0.17 
   0  12  -3    3.31    0.26 
   0  12  -3    2.76    0.27 
   0 -12   3    3.23    0.31 
   0 -12   3    3.62    0.30 
  -1  12  -3    2.19    0.18 
  -1  12  -3    1.94    0.21 
  -1  12  -3    1.89    0.19 
   1 -12   3    2.24    0.23 
   1 -12   3    2.23    0.26 
  -2  12  -3    0.19    0.10 
  -2  12  -3    0.32    0.12 
  -2  12  -3    0.44    0.14 
   2 -12   3    0.09    0.12 
   2 -12   3    0.31    0.15 
  -3  12  -3    0.74    0.15 
  -3  12  -3    0.50    0.11 
  -3  12  -3    0.61    0.14 
  -3  12  -3    0.57    0.13 
   3 -12   3    0.53    0.14 
  -4  12  -3    0.08    0.12 
  -4  12  -3    0.16    0.10 
  -4  12  -3   -0.03    0.13 
   4 -12   3    0.01    0.11 
   4 -12   3   -0.21    0.14 
  -5  12  -3    0.07    0.14 
  -5  12  -3    0.36    0.14 
   5 -12   3    0.28    0.11 
   5 -12   3    0.20    0.12 
  -6  12  -3    0.27    0.13 
  -6  12  -3    0.39    0.14 
   6 -12   3   -0.07    0.15 
   6 -12   3    0.31    0.11 
  -7  12  -3    6.48    0.33 
   7 -12   3    7.87    0.40 
   7 -12   3    6.67    0.32 
  -8  12  -3    0.03    0.14 
   8 -12   3   -0.01    0.12 
   8 -12   3   -0.03    0.09 
  -9  12  -3    0.47    0.17 
   9 -12   3    0.57    0.12 
   9 -12   3    0.39    0.18 
 -10  12  -3    0.17    0.16 
  10 -12   3    0.17    0.18 
 -11  12  -3    0.26    0.14 
  11 -12   3    0.05    0.13 
 -12  12  -3    0.21    0.18 
  12 -12   3    0.00    0.19 
 -13  12  -3    0.02    0.18 
  13 -12   3   -0.04    0.19 
  -5 -11   3    0.91    0.22 
   4  11  -3    0.49    0.20 
   4  11  -3    0.41    0.19 
  -4 -11   3    0.60    0.16 
   3  11  -3    0.22    0.17 
   3  11  -3    0.34    0.14 
  -3 -11   3    0.16    0.15 
  -3 -11   3   -0.12    0.15 
   2  11  -3    0.13    0.16 
   2  11  -3    0.07    0.11 
  -2 -11   3    0.04    0.15 
  -2 -11   3    0.00    0.14 
   1  11  -3    0.16    0.14 
   1  11  -3    0.09    0.10 
  -1 -11   3   -0.08    0.13 
  -1 -11   3   -0.02    0.13 
   0  11  -3    1.68    0.18 
   0  11  -3    2.33    0.24 
   0  11  -3    2.04    0.15 
   0 -11   3    1.59    0.20 
   0 -11   3    1.81    0.20 
  -1  11  -3   -0.19    0.11 
  -1  11  -3   -0.19    0.12 
  -1  11  -3   -0.13    0.08 
   1 -11   3   -0.05    0.12 
  -2  11  -3    1.37    0.14 
  -2  11  -3    1.12    0.16 
  -2  11  -3    1.30    0.17 
  -2  11  -3    1.31    0.17 
   2 -11   3    1.15    0.15 
   2 -11   3    1.12    0.15 
  -3  11  -3    0.06    0.12 
  -3  11  -3    0.31    0.11 
  -3  11  -3    0.20    0.11 
   3 -11   3   -0.24    0.14 
   3 -11   3    0.05    0.11 
  -4  11  -3    1.01    0.13 
  -4  11  -3    0.96    0.15 
  -4  11  -3    0.87    0.15 
   4 -11   3    1.10    0.15 
   4 -11   3    0.96    0.13 
  -5  11  -3    3.66    0.23 
  -5  11  -3    4.48    0.27 
   5 -11   3    4.14    0.29 
   5 -11   3    3.39    0.23 
  -6  11  -3   10.27    0.41 
   6 -11   3    9.56    0.38 
   6 -11   3    9.92    0.44 
  -7  11  -3    1.62    0.19 
   7 -11   3    1.47    0.18 
   7 -11   3    1.45    0.20 
  -8  11  -3    2.06    0.21 
   8 -11   3    2.01    0.20 
   8 -11   3    1.92    0.20 
  -9  11  -3   -0.02    0.14 
   9 -11   3    0.09    0.10 
   9 -11   3    0.15    0.12 
 -10  11  -3    0.46    0.17 
  10 -11   3    0.31    0.14 
  10 -11   3    0.41    0.11 
 -11  11  -3    0.15    0.13 
  11 -11   3    0.77    0.20 
 -12  11  -3    1.20    0.19 
  12 -11   3    1.22    0.20 
 -13  11  -3   -0.13    0.12 
  13 -11   3    0.10    0.15 
   6  10  -3    0.30    0.21 
  -6 -10   3    0.38    0.20 
   5  10  -3   -0.19    0.17 
   5  10  -3   -0.26    0.15 
  -5 -10   3   -0.36    0.15 
  -5 -10   3   -0.15    0.17 
   4  10  -3    1.01    0.21 
   4  10  -3    1.00    0.20 
  -4 -10   3    0.89    0.19 
   3  10  -3    0.77    0.19 
   3  10  -3    0.88    0.19 
  -3 -10   3    0.99    0.16 
  -3 -10   3    1.13    0.20 
   2  10  -3    0.16    0.14 
   2  10  -3   -0.07    0.13 
  -2 -10   3   -0.05    0.10 
  -2 -10   3   -0.22    0.11 
   1  10  -3    0.03    0.12 
   1  10  -3    0.10    0.13 
   1  10  -3    0.16    0.05 
  -1 -10   3    0.14    0.10 
  -1 -10   3   -0.10    0.11 
   0  10  -3    1.79    0.19 
   0  10  -3    2.21    0.19 
   0  10  -3    2.04    0.14 
   0 -10   3    1.86    0.22 
   0 -10   3    1.79    0.19 
  -1  10  -3    0.03    0.11 
  -1  10  -3   -0.08    0.09 
  -1  10  -3   -0.05    0.07 
  -1  10  -3    0.05    0.12 
   1 -10   3    0.12    0.09 
   1 -10   3   -0.17    0.09 
  -2  10  -3    5.93    0.30 
  -2  10  -3    5.20    0.29 
  -2  10  -3    5.87    0.30 
   2 -10   3    5.84    0.29 
  -3  10  -3    4.18    0.25 
  -3  10  -3    3.84    0.24 
  -3  10  -3    4.26    0.25 
  -3  10  -3    4.59    0.29 
   3 -10   3    4.14    0.24 
   3 -10   3    4.50    0.27 
  -4  10  -3    9.74    0.38 
  -4  10  -3   10.47    0.41 
  -4  10  -3    9.37    0.38 
   4 -10   3    9.99    0.37 
   4 -10   3   10.32    0.41 
  -5  10  -3    0.01    0.11 
   5 -10   3   -0.08    0.07 
   5 -10   3   -0.03    0.08 
  -6  10  -3    0.68    0.12 
   6 -10   3    0.61    0.14 
   6 -10   3    0.65    0.09 
  -7  10  -3   -0.11    0.08 
   7 -10   3   -0.03    0.07 
   7 -10   3   -0.20    0.13 
  -8  10  -3    3.61    0.28 
   8 -10   3    3.86    0.23 
   8 -10   3    3.14    0.25 
  -9  10  -3    0.92    0.18 
   9 -10   3    0.71    0.13 
   9 -10   3    0.67    0.15 
   9 -10   3    0.79    0.12 
 -10  10  -3   11.70    0.49 
  10 -10   3   10.81    0.47 
 -11  10  -3    0.04    0.16 
  11 -10   3    0.11    0.18 
 -12  10  -3    0.38    0.18 
  12 -10   3    0.45    0.20 
 -13  10  -3    0.30    0.18 
  13 -10   3    0.20    0.19 
   7   9  -3    1.55    0.27 
  -7  -9   3    1.14    0.23 
   6   9  -3   -0.20    0.16 
   6   9  -3   -0.10    0.17 
  -6  -9   3   -0.34    0.21 
  -6  -9   3   -0.32    0.15 
   5   9  -3    2.69    0.26 
   5   9  -3    3.10    0.32 
  -5  -9   3    2.59    0.26 
  -5  -9   3    3.25    0.34 
   4   9  -3    0.45    0.17 
   4   9  -3    0.41    0.13 
  -4  -9   3    0.46    0.17 
   3   9  -3    4.35    0.27 
   3   9  -3    4.09    0.27 
  -3  -9   3    3.95    0.32 
  -3  -9   3    4.36    0.22 
  -3  -9   3    4.68    0.30 
   2   9  -3   -0.06    0.13 
   2   9  -3   -0.09    0.09 
  -2  -9   3   -0.06    0.10 
  -2  -9   3   -0.17    0.12 
   1   9  -3    2.08    0.11 
   1   9  -3    2.01    0.19 
   1   9  -3    1.92    0.19 
  -1  -9   3    2.17    0.23 
  -1  -9   3    2.33    0.18 
   0   9  -3    0.23    0.11 
   0   9  -3    0.26    0.07 
   0   9  -3    0.11    0.11 
   0   9  -3    0.16    0.10 
   0   9  -3    0.14    0.10 
   0  -9   3    0.18    0.11 
   0  -9   3    0.20    0.10 
  -1   9  -3    1.70    0.16 
  -1   9  -3    1.69    0.19 
  -1   9  -3    1.79    0.18 
  -1   9  -3    1.66    0.15 
   1  -9   3    1.49    0.18 
   1  -9   3    1.98    0.17 
  -2   9  -3    7.42    0.34 
  -2   9  -3    8.43    0.34 
  -2   9  -3    8.24    0.35 
  -2   9  -3    8.61    0.34 
   2  -9   3    8.53    0.34 
   2  -9   3    8.19    0.33 
  -3   9  -3    0.69    0.10 
  -3   9  -3    0.90    0.12 
  -3   9  -3    0.79    0.10 
  -3   9  -3    0.83    0.13 
   3  -9   3    0.93    0.11 
   3  -9   3    0.65    0.09 
  -4   9  -3   -0.10    0.06 
  -4   9  -3   -0.09    0.08 
   4  -9   3   -0.05    0.06 
   4  -9   3   -0.10    0.09 
  -5   9  -3    4.09    0.22 
  -5   9  -3    4.30    0.22 
   5  -9   3    4.33    0.20 
   5  -9   3    3.86    0.24 
  -6   9  -3    5.38    0.27 
  -6   9  -3    4.88    0.25 
   6  -9   3    4.99    0.22 
   6  -9   3    5.29    0.28 
  -7   9  -3   -0.13    0.10 
   7  -9   3   -0.24    0.11 
   7  -9   3    0.02    0.07 
  -8   9  -3    3.81    0.27 
   8  -9   3    4.18    0.23 
   8  -9   3    3.73    0.20 
   8  -9   3    4.18    0.29 
  -9   9  -3   16.07    0.59 
   9  -9   3   16.52    0.61 
   9  -9   3   14.99    0.48 
 -10   9  -3    0.39    0.13 
  10  -9   3    0.06    0.09 
  10  -9   3    0.06    0.12 
 -11   9  -3    0.47    0.18 
  11  -9   3    0.38    0.15 
 -12   9  -3    0.77    0.20 
  12  -9   3    0.73    0.17 
 -13   9  -3    0.52    0.16 
  13  -9   3    0.64    0.21 
   8   8  -3    0.08    0.18 
  -8  -8   3   -0.24    0.17 
   7   8  -3    1.23    0.21 
   7   8  -3    1.54    0.23 
  -7  -8   3    1.59    0.27 
  -7  -8   3    1.41    0.23 
   6   8  -3   -0.20    0.15 
   6   8  -3    0.03    0.13 
  -6  -8   3   -0.32    0.20 
  -6  -8   3   -0.17    0.10 
   5   8  -3    0.84    0.18 
   5   8  -3    0.73    0.16 
  -5  -8   3    0.90    0.22 
  -5  -8   3    0.43    0.17 
   4   8  -3    3.20    0.29 
   4   8  -3    3.24    0.23 
  -4  -8   3    2.50    0.21 
  -4  -8   3    3.49    0.27 
   3   8  -3    4.48    0.30 
   3   8  -3    4.43    0.25 
  -3  -8   3    3.74    0.27 
  -3  -8   3    4.37    0.28 
  -3  -8   3    4.22    0.20 
   2   8  -3    0.23    0.12 
   2   8  -3    0.13    0.11 
   2   8  -3    0.12    0.10 
  -2  -8   3    0.14    0.10 
  -2  -8   3    0.27    0.11 
   1   8  -3    5.34    0.24 
   1   8  -3    4.91    0.26 
   1   8  -3    4.62    0.27 
   1   8  -3    5.24    0.28 
   1   8  -3    4.80    0.17 
  -1  -8   3    5.27    0.32 
  -1  -8   3    5.12    0.28 
  -1  -8   3    5.15    0.26 
   0   8  -3    1.56    0.10 
   0   8  -3    1.23    0.13 
   0   8  -3    1.38    0.16 
   0   8  -3    1.30    0.12 
   0   8  -3    1.22    0.14 
   0  -8   3    1.16    0.13 
   0  -8   3    1.32    0.13 
  -1   8  -3   16.24    0.54 
  -1   8  -3   15.88    0.55 
  -1   8  -3   16.46    0.54 
  -1   8  -3   16.52    0.56 
   1  -8   3   16.39    0.54 
   1  -8   3   16.94    0.55 
  -2   8  -3    6.55    0.27 
  -2   8  -3    6.79    0.28 
  -2   8  -3    6.40    0.29 
  -2   8  -3    6.18    0.27 
   2  -8   3    6.70    0.27 
   2  -8   3    6.89    0.27 
   2  -8   3    6.61    0.26 
  -3   8  -3   18.64    0.59 
  -3   8  -3   18.62    0.59 
  -3   8  -3   18.19    0.58 
   3  -8   3   19.16    0.57 
   3  -8   3   19.28    0.60 
   3  -8   3   18.49    0.59 
  -4   8  -3    0.33    0.10 
  -4   8  -3    0.43    0.10 
   4  -8   3    0.42    0.10 
   4  -8   3    0.37    0.11 
   4  -8   3    0.56    0.07 
  -5   8  -3    7.95    0.32 
  -5   8  -3    7.97    0.33 
   5  -8   3    7.67    0.31 
   5  -8   3    7.97    0.32 
   5  -8   3    7.97    0.28 
  -6   8  -3    3.98    0.21 
  -6   8  -3    4.10    0.24 
   6  -8   3    3.95    0.19 
   6  -8   3    3.81    0.24 
  -7   8  -3   20.60    0.65 
  -7   8  -3   17.92    0.61 
   7  -8   3   18.22    0.56 
   7  -8   3   18.67    0.63 
  -8   8  -3    0.89    0.13 
   8  -8   3    1.06    0.10 
   8  -8   3    1.31    0.17 
  -9   8  -3    3.73    0.25 
   9  -8   3    3.84    0.23 
   9  -8   3    4.31    0.31 
 -10   8  -3    1.00    0.18 
  10  -8   3    0.41    0.11 
  10  -8   3    0.65    0.14 
 -11   8  -3    0.83    0.15 
  11  -8   3    0.80    0.16 
 -12   8  -3    1.00    0.17 
  12  -8   3    0.74    0.20 
 -13   8  -3    0.85    0.21 
  13  -8   3    0.77    0.18 
 -14   8  -3    0.40    0.20 
   8   7  -3    4.29    0.41 
   8   7  -3    3.96    0.35 
  -8  -7   3    4.76    0.45 
  -8  -7   3    4.26    0.30 
   7   7  -3    0.88    0.19 
   7   7  -3    1.35    0.24 
  -7  -7   3    1.19    0.18 
  -7  -7   3    0.89    0.25 
   6   7  -3    6.29    0.36 
   6   7  -3    6.72    0.41 
  -6  -7   3    6.59    0.37 
  -6  -7   3    6.56    0.42 
   5   7  -3    9.56    0.42 
   5   7  -3    9.37    0.45 
  -5  -7   3    8.67    0.39 
  -5  -7   3    9.60    0.53 
   4   7  -3   11.44    0.46 
   4   7  -3   12.13    0.50 
   4   7  -3   11.71    0.49 
  -4  -7   3   11.90    0.44 
  -4  -7   3   11.86    0.54 
  -4  -7   3   11.13    0.37 
   3   7  -3    0.23    0.13 
   3   7  -3    0.27    0.09 
  -3  -7   3    0.16    0.07 
  -3  -7   3    0.28    0.11 
  -3  -7   3    0.34    0.11 
   2   7  -3    0.00    0.09 
   2   7  -3    0.13    0.07 
   2   7  -3   -0.06    0.08 
   2   7  -3    0.07    0.11 
  -2  -7   3    0.09    0.08 
  -2  -7   3    0.15    0.07 
  -2  -7   3    0.04    0.10 
   1   7  -3    7.05    0.28 
   1   7  -3    7.22    0.32 
   1   7  -3    6.48    0.31 
   1   7  -3    6.83    0.22 
   1   7  -3    7.21    0.28 
  -1  -7   3    6.89    0.27 
  -1  -7   3    7.31    0.29 
  -1  -7   3    6.72    0.32 
  -1  -7   3    6.92    0.31 
   0   7  -3    0.05    0.06 
   0   7  -3    0.04    0.08 
   0   7  -3    0.02    0.08 
   0   7  -3   -0.14    0.07 
   0  -7   3   -0.07    0.06 
   0  -7   3    0.01    0.07 
   0  -7   3    0.05    0.06 
  -1   7  -3    7.53    0.30 
  -1   7  -3    7.47    0.30 
  -1   7  -3    7.70    0.30 
  -1   7  -3    7.87    0.31 
   1  -7   3    7.83    0.30 
   1  -7   3    8.06    0.30 
   1  -7   3    7.23    0.29 
  -2   7  -3   12.41    0.40 
  -2   7  -3   11.68    0.42 
  -2   7  -3   11.65    0.40 
  -2   7  -3   12.25    0.41 
   2  -7   3   11.66    0.40 
   2  -7   3   12.63    0.41 
   2  -7   3   12.45    0.39 
  -3   7  -3   41.57    1.20 
  -3   7  -3   43.20    1.23 
  -3   7  -3   43.91    1.23 
   3  -7   3   43.53    1.23 
   3  -7   3   44.12    1.23 
   3  -7   3   43.11    1.20 
  -4   7  -3    4.77    0.23 
  -4   7  -3    4.77    0.23 
   4  -7   3    5.23    0.24 
   4  -7   3    5.08    0.19 
   4  -7   3    4.91    0.22 
  -5   7  -3   15.33    0.51 
  -5   7  -3   15.88    0.52 
   5  -7   3   16.15    0.51 
   5  -7   3   15.26    0.47 
   5  -7   3   15.03    0.51 
  -6   7  -3   16.19    0.54 
  -6   7  -3   15.72    0.53 
   6  -7   3   15.79    0.48 
   6  -7   3   16.16    0.54 
   6  -7   3   16.76    0.54 
  -7   7  -3   19.62    0.62 
  -7   7  -3   18.18    0.62 
  -7   7  -3   18.04    0.60 
   7  -7   3   19.18    0.62 
   7  -7   3   17.96    0.53 
  -8   7  -3    0.25    0.09 
   8  -7   3    0.10    0.12 
   8  -7   3    0.14    0.07 
  -9   7  -3    0.32    0.14 
   9  -7   3    0.02    0.08 
   9  -7   3    0.18    0.11 
 -10   7  -3    8.68    0.41 
 -10   7  -3    8.00    0.36 
  10  -7   3    7.79    0.38 
  10  -7   3    8.92    0.38 
 -11   7  -3    4.78    0.30 
  11  -7   3    4.77    0.35 
 -12   7  -3    1.59    0.23 
  12  -7   3    1.31    0.19 
 -13   7  -3    0.16    0.17 
  13  -7   3    0.18    0.19 
   9   6  -3   -0.10    0.20 
   9   6  -3    0.15    0.14 
  -9  -6   3    0.02    0.19 
  -9  -6   3    0.08    0.17 
   8   6  -3    4.43    0.34 
   8   6  -3    4.01    0.29 
  -8  -6   3    4.47    0.42 
  -8  -6   3    4.29    0.33 
   7   6  -3   -0.20    0.10 
   7   6  -3   -0.06    0.13 
  -7  -6   3    0.05    0.14 
  -7  -6   3   -0.03    0.14 
   6   6  -3    2.49    0.25 
   6   6  -3    2.54    0.22 
  -6  -6   3    2.94    0.26 
  -6  -6   3    3.20    0.35 
   5   6  -3    2.17    0.19 
   5   6  -3    2.21    0.18 
   5   6  -3    2.05    0.22 
  -5  -6   3    2.33    0.27 
  -5  -6   3    2.09    0.19 
  -5  -6   3    2.10    0.10 
   4   6  -3    0.60    0.12 
   4   6  -3    0.52    0.14 
   4   6  -3    0.71    0.12 
  -4  -6   3    0.50    0.07 
  -4  -6   3    0.73    0.12 
  -4  -6   3    0.36    0.14 
   3   6  -3    0.63    0.11 
   3   6  -3    0.48    0.13 
   3   6  -3    0.79    0.11 
   3   6  -3    0.34    0.11 
  -3  -6   3    0.62    0.15 
  -3  -6   3    0.62    0.08 
  -3  -6   3    0.62    0.11 
   2   6  -3   12.18    0.46 
   2   6  -3   12.30    0.45 
   2   6  -3   12.73    0.43 
  -2  -6   3   12.88    0.47 
  -2  -6   3   11.96    0.41 
  -2  -6   3   13.16    0.44 
  -2  -6   3   12.20    0.46 
  -2  -6   3   13.07    0.43 
   1   6  -3   14.55    0.51 
   1   6  -3   14.72    0.48 
   1   6  -3   15.13    0.48 
   1   6  -3   14.33    0.50 
  -1  -6   3   14.73    0.47 
  -1  -6   3   15.14    0.48 
  -1  -6   3   15.31    0.51 
  -1  -6   3   14.78    0.50 
   0   6  -3   21.41    0.63 
   0   6  -3   19.90    0.64 
   0   6  -3   20.92    0.65 
   0   6  -3   20.14    0.63 
   0  -6   3   21.13    0.63 
   0  -6   3   21.29    0.64 
   0  -6   3   20.58    0.62 
  -1   6  -3    5.38    0.22 
  -1   6  -3    5.81    0.22 
  -1   6  -3    5.37    0.22 
  -1   6  -3    5.42    0.24 
   1  -6   3    5.50    0.23 
   1  -6   3    5.38    0.22 
   1  -6   3    5.86    0.21 
  -2   6  -3   40.89    1.17 
  -2   6  -3   41.21    1.15 
  -2   6  -3   41.11    1.17 
   2  -6   3   41.54    1.17 
   2  -6   3   43.46    1.15 
   2  -6   3   41.65    1.17 
  -3   6  -3   11.84    0.39 
  -3   6  -3   11.78    0.39 
   3  -6   3   12.49    0.39 
   3  -6   3   11.99    0.35 
   3  -6   3   12.14    0.39 
  -4   6  -3   72.81    1.97 
  -4   6  -3   69.37    1.96 
   4  -6   3   73.14    1.97 
   4  -6   3   70.24    1.92 
   4  -6   3   71.07    1.97 
  -5   6  -3    6.82    0.28 
  -5   6  -3    6.59    0.26 
   5  -6   3    6.52    0.26 
   5  -6   3    6.58    0.28 
  -6   6  -3    4.81    0.24 
  -6   6  -3    4.94    0.24 
   6  -6   3    5.10    0.22 
   6  -6   3    4.78    0.15 
   6  -6   3    3.95    0.22 
  -7   6  -3    9.36    0.36 
  -7   6  -3   10.03    0.39 
  -7   6  -3    9.72    0.36 
   7  -6   3    8.69    0.37 
   7  -6   3    9.15    0.33 
  -8   6  -3    1.53    0.17 
   8  -6   3    1.85    0.15 
   8  -6   3    1.79    0.16 
  -9   6  -3    1.84    0.19 
  -9   6  -3    2.17    0.21 
   9  -6   3    1.80    0.20 
   9  -6   3    2.33    0.21 
 -10   6  -3    1.04    0.14 
 -10   6  -3    1.33    0.19 
  10  -6   3    1.16    0.17 
 -11   6  -3    2.74    0.25 
  11  -6   3    2.18    0.24 
 -12   6  -3    0.65    0.16 
  12  -6   3    0.85    0.21 
 -13   6  -3    1.18    0.22 
  13  -6   3    0.50    0.21 
  10   5  -3    0.11    0.22 
  10   5  -3    0.01    0.17 
 -10  -5   3    0.13    0.18 
 -10  -5   3    0.11    0.16 
   9   5  -3    0.09    0.20 
   9   5  -3    0.33    0.14 
  -9  -5   3    0.36    0.21 
  -9  -5   3    0.28    0.17 
   8   5  -3    0.54    0.21 
   8   5  -3    0.90    0.16 
  -8  -5   3    0.46    0.17 
  -8  -5   3    0.58    0.22 
   7   5  -3    0.41    0.12 
   7   5  -3    0.24    0.19 
  -7  -5   3    0.43    0.15 
  -7  -5   3    0.51    0.16 
   6   5  -3    4.64    0.32 
   6   5  -3    4.72    0.26 
   6   5  -3    4.61    0.28 
  -6  -5   3    4.26    0.35 
  -6  -5   3    5.10    0.28 
   5   5  -3   -0.02    0.09 
   5   5  -3    0.06    0.10 
   5   5  -3    0.10    0.08 
  -5  -5   3    0.05    0.04 
  -5  -5   3    0.09    0.07 
  -5  -5   3   -0.15    0.13 
   4   5  -3   15.08    0.51 
   4   5  -3   16.06    0.58 
   4   5  -3   15.37    0.52 
   4   5  -3   15.41    0.56 
  -4  -5   3   15.06    0.51 
  -4  -5   3   14.99    0.46 
  -4  -5   3   16.59    0.59 
   3   5  -3    5.73    0.24 
   3   5  -3    6.09    0.31 
   3   5  -3    5.85    0.25 
   3   5  -3    6.62    0.31 
  -3  -5   3    6.42    0.27 
  -3  -5   3    6.41    0.35 
  -3  -5   3    6.23    0.26 
  -3  -5   3    5.89    0.30 
  -3  -5   3    5.82    0.22 
   2   5  -3   34.59    0.98 
   2   5  -3   32.07    0.98 
   2   5  -3   32.74    0.95 
  -2  -5   3   31.70    0.92 
  -2  -5   3   33.13    0.95 
  -2  -5   3   33.00    0.94 
  -2  -5   3   32.41    0.98 
   1   5  -3   29.99    0.86 
   1   5  -3   30.89    0.88 
   1   5  -3   29.81    0.89 
   1   5  -3   30.17    0.86 
  -1  -5   3   29.40    0.88 
  -1  -5   3   29.57    0.85 
  -1  -5   3   29.39    0.85 
  -1  -5   3   28.19    0.87 
   0   5  -3    9.00    0.31 
   0   5  -3    9.39    0.31 
   0   5  -3    9.04    0.30 
   0   5  -3    9.16    0.33 
   0  -5   3    9.24    0.30 
   0  -5   3    9.25    0.31 
  -1   5  -3    0.75    0.07 
  -1   5  -3    0.78    0.08 
  -1   5  -3    0.97    0.08 
   1  -5   3    1.06    0.09 
   1  -5   3    0.93    0.07 
   1  -5   3    0.94    0.08 
  -2   5  -3   37.23    1.02 
  -2   5  -3   36.28    1.03 
  -2   5  -3   35.88    0.99 
   2  -5   3   36.32    1.03 
   2  -5   3   37.03    1.02 
  -3   5  -3    2.18    0.13 
  -3   5  -3    2.13    0.13 
   3  -5   3    2.29    0.13 
   3  -5   3    2.34    0.13 
  -4   5  -3    6.66    0.24 
  -4   5  -3    6.27    0.24 
   4  -5   3    6.27    0.25 
   4  -5   3    6.35    0.24 
  -5   5  -3   29.80    0.88 
  -5   5  -3   30.26    0.88 
   5  -5   3   29.14    0.88 
   5  -5   3   30.22    0.84 
   5  -5   3   30.22    0.88 
  -6   5  -3    7.19    0.31 
  -6   5  -3    7.38    0.29 
  -6   5  -3    6.89    0.30 
   6  -5   3    7.30    0.26 
   6  -5   3    6.90    0.30 
   6  -5   3    6.88    0.29 
  -7   5  -3    0.99    0.12 
  -7   5  -3    1.41    0.13 
  -7   5  -3    1.53    0.14 
  -7   5  -3    1.28    0.13 
   7  -5   3    1.29    0.13 
   7  -5   3    1.26    0.15 
  -8   5  -3    3.64    0.22 
  -8   5  -3    3.27    0.20 
   8  -5   3    3.36    0.24 
   8  -5   3    3.64    0.21 
  -9   5  -3    2.07    0.17 
  -9   5  -3    2.80    0.22 
  -9   5  -3    2.36    0.18 
   9  -5   3    2.60    0.22 
   9  -5   3    2.40    0.22 
 -10   5  -3    1.96    0.20 
 -10   5  -3    1.52    0.18 
 -10   5  -3    1.94    0.18 
  10  -5   3    1.64    0.19 
 -11   5  -3    1.80    0.23 
  11  -5   3    2.16    0.22 
 -12   5  -3    2.35    0.24 
  12  -5   3    2.38    0.24 
 -13   5  -3    0.99    0.22 
  13  -5   3    0.97    0.23 
 -11  -4   3   -0.01    0.17 
 -11  -4   3    0.11    0.20 
  10   4  -3    0.49    0.15 
  10   4  -3    0.45    0.22 
 -10  -4   3    0.49    0.18 
 -10  -4   3    0.63    0.18 
   9   4  -3    0.03    0.15 
   9   4  -3   -0.07    0.19 
  -9  -4   3    0.21    0.12 
  -9  -4   3    0.16    0.18 
   8   4  -3    0.59    0.16 
   8   4  -3    0.62    0.09 
   8   4  -3    0.33    0.19 
  -8  -4   3    0.50    0.15 
  -8  -4   3    0.78    0.20 
   7   4  -3    0.10    0.13 
   7   4  -3   -0.03    0.15 
   7   4  -3   -0.07    0.12 
  -7  -4   3   -0.03    0.15 
  -7  -4   3    0.11    0.03 
  -7  -4   3   -0.12    0.11 
   6   4  -3    0.41    0.09 
   6   4  -3    0.29    0.09 
   6   4  -3    0.13    0.13 
  -6  -4   3    0.23    0.12 
  -6  -4   3    0.39    0.09 
   5   4  -3    7.43    0.35 
   5   4  -3    7.18    0.30 
   5   4  -3    7.24    0.30 
  -5  -4   3    7.37    0.30 
  -5  -4   3    6.92    0.35 
   4   4  -3   31.86    0.93 
   4   4  -3   33.40    0.98 
   4   4  -3   30.82    0.97 
   4   4  -3   31.17    0.92 
  -4  -4   3   31.33    0.92 
  -4  -4   3   32.19    0.93 
  -4  -4   3   30.48    0.97 
  -4  -4   3   31.78    0.89 
  -4  -4   3   32.36    1.00 
   3   4  -3    8.95    0.34 
   3   4  -3    7.89    0.32 
   3   4  -3    8.36    0.30 
   3   4  -3    7.88    0.30 
  -3  -4   3    7.95    0.29 
  -3  -4   3    8.19    0.35 
  -3  -4   3    8.23    0.27 
  -3  -4   3    8.09    0.34 
  -3  -4   3    8.18    0.29 
   2   4  -3   19.03    0.57 
   2   4  -3   20.27    0.60 
   2   4  -3   18.32    0.57 
   2   4  -3   18.84    0.60 
  -2  -4   3   18.88    0.61 
  -2  -4   3   19.65    0.62 
  -2  -4   3   19.06    0.57 
  -2  -4   3   18.90    0.56 
  -2  -4   3   19.21    0.57 
   1   4  -3    0.72    0.07 
   1   4  -3    0.92    0.09 
   1   4  -3    0.66    0.07 
   1   4  -3    0.54    0.09 
  -1  -4   3    0.73    0.07 
  -1  -4   3    0.84    0.10 
  -1  -4   3    0.60    0.09 
  -1  -4   3    0.74    0.07 
  -1  -4   3    0.73    0.08 
   0   4  -3   22.21    0.69 
   0   4  -3   24.27    0.66 
   0   4  -3   22.85    0.66 
   0   4  -3   22.89    0.66 
   0  -4   3   22.72    0.66 
   0  -4   3   24.28    0.69 
  -1   4  -3    7.12    0.21 
  -1   4  -3    6.61    0.22 
  -1   4  -3    6.73    0.23 
   1  -4   3    6.59    0.23 
   1  -4   3    7.47    0.24 
   1  -4   3    6.82    0.23 
  -2   4  -3   16.08    0.48 
  -2   4  -3   16.20    0.48 
   2  -4   3   16.94    0.47 
   2  -4   3   16.15    0.48 
   2  -4   3   16.01    0.48 
  -3   4  -3    3.90    0.16 
  -3   4  -3    3.75    0.16 
   3  -4   3    3.57    0.16 
   3  -4   3    3.64    0.16 
   3  -4   3    3.88    0.12 
  -4   4  -3    5.20    0.21 
  -4   4  -3    5.41    0.22 
   4  -4   3    5.07    0.22 
   4  -4   3    5.39    0.21 
   4  -4   3    5.51    0.19 
  -5   4  -3   44.32    1.28 
  -5   4  -3   45.25    1.26 
  -5   4  -3   43.49    1.26 
   5  -4   3   46.18    1.25 
   5  -4   3   44.80    1.26 
   5  -4   3   43.15    1.26 
  -6   4  -3   34.30    1.03 
  -6   4  -3   35.18    1.01 
  -6   4  -3   36.50    1.02 
  -6   4  -3   33.56    0.95 
  -6   4  -3   33.11    1.01 
   6  -4   3   35.90    1.00 
   6  -4   3   33.21    1.01 
   6  -4   3   35.20    1.01 
  -7   4  -3   15.35    0.53 
  -7   4  -3   15.99    0.52 
  -7   4  -3   16.78    0.54 
  -7   4  -3   15.18    0.48 
   7  -4   3   16.07    0.53 
   7  -4   3   15.51    0.54 
  -8   4  -3   21.72    0.68 
  -8   4  -3   22.67    0.69 
  -8   4  -3   23.15    0.74 
   8  -4   3   22.54    0.73 
   8  -4   3   22.18    0.73 
  -9   4  -3    0.71    0.12 
  -9   4  -3    0.84    0.14 
  -9   4  -3    0.76    0.11 
   9  -4   3    0.81    0.17 
 -10   4  -3    3.77    0.25 
 -10   4  -3    3.87    0.24 
 -10   4  -3    3.75    0.26 
  10  -4   3    4.12    0.31 
 -11   4  -3    2.44    0.26 
  11  -4   3    2.68    0.26 
 -12   4  -3   -0.04    0.17 
  12  -4   3   -0.07    0.13 
 -13   4  -3    0.33    0.20 
  13  -4   3    0.46    0.21 
  11   3  -3    1.05    0.21 
  11   3  -3    0.58    0.19 
 -11  -3   3    0.81    0.20 
 -11  -3   3    1.03    0.25 
  10   3  -3    1.07    0.20 
  10   3  -3    1.02    0.24 
 -10  -3   3    1.37    0.25 
 -10  -3   3    1.51    0.19 
   9   3  -3    2.54    0.24 
   9   3  -3    2.53    0.28 
  -9  -3   3    2.37    0.23 
  -9  -3   3    2.53    0.27 
  -9  -3   3    2.98    0.21 
   8   3  -3    1.06    0.20 
   8   3  -3    1.09    0.10 
   8   3  -3    1.21    0.15 
  -8  -3   3    1.35    0.15 
  -8  -3   3    1.24    0.19 
  -8  -3   3    1.16    0.11 
   7   3  -3    5.40    0.28 
   7   3  -3    5.76    0.21 
   7   3  -3    4.92    0.32 
   7   3  -3    6.04    0.28 
  -7  -3   3    4.56    0.31 
  -7  -3   3    5.66    0.28 
  -7  -3   3    5.21    0.20 
   6   3  -3    3.33    0.20 
   6   3  -3    3.50    0.21 
   6   3  -3    3.66    0.26 
  -6  -3   3    3.29    0.25 
  -6  -3   3    3.18    0.21 
  -6  -3   3    3.56    0.14 
   5   3  -3    0.13    0.06 
   5   3  -3    0.13    0.08 
   5   3  -3   -0.37    0.10 
   5   3  -3    0.00    0.08 
  -5  -3   3    0.08    0.04 
  -5  -3   3    0.07    0.09 
  -5  -3   3   -0.27    0.09 
  -5  -3   3   -0.07    0.07 
  -5  -3   3    0.08    0.06 
   4   3  -3    1.23    0.10 
   4   3  -3    1.12    0.13 
   4   3  -3    1.29    0.11 
   4   3  -3    1.03    0.13 
  -4  -3   3    1.23    0.09 
  -4  -3   3    1.52    0.18 
  -4  -3   3    1.11    0.13 
  -4  -3   3    1.09    0.06 
  -4  -3   3    1.11    0.10 
  -4  -3   3    1.14    0.10 
   3   3  -3   14.38    0.43 
   3   3  -3   14.01    0.43 
   3   3  -3   13.96    0.47 
   3   3  -3   14.37    0.47 
  -3  -3   3   13.85    0.43 
  -3  -3   3   13.84    0.43 
  -3  -3   3   13.94    0.42 
  -3  -3   3   13.82    0.47 
  -3  -3   3   14.00    0.49 
   2   3  -3    2.29    0.11 
   2   3  -3    2.38    0.14 
   2   3  -3    2.39    0.14 
   2   3  -3    2.48    0.12 
   2   3  -3    2.23    0.09 
  -2  -3   3    2.51    0.12 
  -2  -3   3    2.76    0.16 
  -2  -3   3    2.45    0.11 
  -2  -3   3    2.39    0.11 
  -2  -3   3    2.08    0.17 
   1   3  -3   93.58    2.60 
   1   3  -3   95.95    2.56 
  -1  -3   3   94.74    2.60 
  -1  -3   3   97.24    2.56 
  -1  -3   3   96.30    2.58 
  -1  -3   3   94.25    2.61 
  -1  -3   3   96.39    2.56 
   0   3  -3   10.59    0.32 
   0   3  -3   10.67    0.32 
   0   3  -3   11.49    0.35 
   0  -3   3   10.65    0.32 
   0  -3   3   10.62    0.35 
   0  -3   3   11.03    0.34 
  -1   3  -3    0.00    0.03 
  -1   3  -3    0.11    0.04 
  -1   3  -3   -0.01    0.03 
   1  -3   3    0.03    0.04 
   1  -3   3    0.00    0.03 
   1  -3   3    0.00    0.03 
  -2   3  -3   29.60    0.85 
  -2   3  -3   30.49    0.85 
  -2   3  -3   31.21    0.83 
   2  -3   3   30.44    0.83 
   2  -3   3   30.43    0.85 
   2  -3   3   31.39    0.85 
  -3   3  -3    2.18    0.10 
  -3   3  -3    2.28    0.12 
  -3   3  -3    2.21    0.11 
   3  -3   3    2.17    0.12 
   3  -3   3    2.24    0.10 
   3  -3   3    2.38    0.12 
  -4   3  -3    9.56    0.32 
  -4   3  -3    9.58    0.35 
  -4   3  -3    9.57    0.28 
  -4   3  -3    9.69    0.33 
  -4   3  -3    9.72    0.33 
   4  -3   3   10.19    0.33 
   4  -3   3    9.66    0.32 
   4  -3   3   10.12    0.32 
  -5   3  -3    0.36    0.05 
  -5   3  -3    0.29    0.07 
  -5   3  -3    0.24    0.08 
  -5   3  -3    0.30    0.09 
  -5   3  -3    0.48    0.08 
   5  -3   3    0.31    0.08 
   5  -3   3    0.63    0.08 
   5  -3   3    0.35    0.08 
  -6   3  -3    0.06    0.09 
  -6   3  -3   -0.06    0.09 
  -6   3  -3   -0.04    0.08 
  -6   3  -3   -0.07    0.07 
  -6   3  -3    0.07    0.05 
   6  -3   3    0.05    0.06 
   6  -3   3    0.01    0.07 
   6  -3   3    0.08    0.06 
  -7   3  -3    0.38    0.09 
  -7   3  -3    0.30    0.11 
  -7   3  -3    0.44    0.10 
  -7   3  -3    0.43    0.08 
   7  -3   3    0.45    0.12 
   7  -3   3    0.48    0.10 
  -8   3  -3    1.41    0.13 
  -8   3  -3    1.53    0.16 
  -8   3  -3    1.55    0.15 
   8  -3   3    1.38    0.17 
   8  -3   3    1.49    0.18 
  -9   3  -3    6.72    0.32 
  -9   3  -3    6.54    0.28 
  -9   3  -3    6.80    0.36 
   9  -3   3    6.08    0.36 
 -10   3  -3    0.20    0.16 
 -10   3  -3    0.20    0.12 
  10  -3   3    0.12    0.10 
  10  -3   3    0.16    0.12 
 -11   3  -3    3.15    0.30 
 -11   3  -3    2.22    0.23 
  11  -3   3    2.36    0.26 
 -12   3  -3    0.07    0.17 
  12  -3   3    0.05    0.14 
 -13   3  -3    0.52    0.21 
  12   2  -3    1.21    0.31 
 -12  -2   3    0.71    0.20 
 -12  -2   3    1.04    0.24 
  11   2  -3   -0.13    0.16 
  11   2  -3    0.15    0.20 
 -11  -2   3    0.04    0.17 
 -11  -2   3    0.04    0.12 
  10   2  -3   -0.09    0.11 
  10   2  -3    0.14    0.18 
 -10  -2   3    0.12    0.11 
 -10  -2   3   -0.01    0.14 
 -10  -2   3    0.42    0.18 
   9   2  -3    2.13    0.21 
   9   2  -3    2.02    0.22 
  -9  -2   3    1.94    0.25 
  -9  -2   3    2.27    0.21 
  -9  -2   3    2.19    0.16 
   8   2  -3   -0.05    0.10 
   8   2  -3   -0.06    0.10 
   8   2  -3   -0.02    0.08 
  -8  -2   3   -0.04    0.08 
  -8  -2   3   -0.13    0.06 
  -8  -2   3   -0.06    0.13 
   7   2  -3    1.47    0.08 
   7   2  -3    1.53    0.15 
   7   2  -3    1.65    0.14 
   7   2  -3    1.51    0.16 
  -7  -2   3    1.50    0.12 
  -7  -2   3    1.76    0.16 
  -7  -2   3    1.41    0.19 
   6   2  -3   -0.09    0.08 
   6   2  -3    0.07    0.09 
   6   2  -3    0.09    0.11 
   6   2  -3    0.00    0.06 
  -6  -2   3    0.02    0.06 
  -6  -2   3   -0.03    0.11 
  -6  -2   3    0.01    0.08 
  -6  -2   3   -0.05    0.05 
  -6  -2   3   -0.10    0.09 
   5   2  -3   19.87    0.65 
   5   2  -3   20.61    0.62 
   5   2  -3   20.30    0.62 
   5   2  -3   20.72    0.67 
  -5  -2   3   20.84    0.62 
  -5  -2   3   20.62    0.66 
  -5  -2   3   19.54    0.68 
  -5  -2   3   20.23    0.62 
  -5  -2   3   20.67    0.59 
   4   2  -3    1.09    0.12 
   4   2  -3    1.89    0.17 
   4   2  -3    1.54    0.11 
   4   2  -3    1.69    0.12 
  -4  -2   3    1.53    0.09 
  -4  -2   3    1.53    0.10 
  -4  -2   3    1.44    0.14 
  -4  -2   3    1.51    0.10 
  -4  -2   3    1.45    0.14 
  -4  -2   3    1.54    0.11 
   3   2  -3    2.52    0.17 
   3   2  -3    2.53    0.12 
   3   2  -3    2.49    0.14 
   3   2  -3    2.44    0.12 
  -3  -2   3    2.45    0.10 
  -3  -2   3    2.48    0.12 
  -3  -2   3    2.65    0.12 
  -3  -2   3    2.70    0.14 
  -3  -2   3    2.44    0.12 
  -3  -2   3    2.43    0.16 
   2   2  -3  461.11   12.71 
   2   2  -3  458.06   12.51 
   2   2  -3  453.89   12.51 
   2   2  -3  510.48   12.82 
   2   2  -3  461.69   12.51 
  -2  -2   3  468.92   12.52 
  -2  -2   3  465.45   12.71 
  -2  -2   3  461.58   12.83 
  -2  -2   3  452.83   12.52 
  -2  -2   3  461.90   12.53 
   1   2  -3    0.02    0.04 
   1   2  -3    0.15    0.06 
   1   2  -3    0.13    0.03 
   1   2  -3    0.07    0.04 
   1   2  -3    0.13    0.03 
  -1  -2   3    0.03    0.06 
  -1  -2   3    0.13    0.04 
  -1  -2   3    0.12    0.03 
   0   2  -3   30.82    0.91 
   0   2  -3   34.56    0.91 
   0   2  -3   34.30    0.95 
   0  -2   3   35.02    0.91 
   0  -2   3   35.08    0.95 
   0  -2   3   33.44    0.95 
  -1   2  -3    0.41    0.04 
  -1   2  -3    0.36    0.05 
  -1   2  -3    0.34    0.07 
  -1   2  -3    0.33    0.04 
  -1   2  -3    0.28    0.04 
   1  -2   3    0.34    0.04 
   1  -2   3    0.38    0.05 
   1  -2   3    0.25    0.04 
  -2   2  -3    3.02    0.12 
  -2   2  -3    2.93    0.14 
  -2   2  -3    2.85    0.12 
  -2   2  -3    2.95    0.13 
   2  -2   3    2.99    0.12 
   2  -2   3    3.15    0.14 
   2  -2   3    3.15    0.13 
   2  -2   3    3.18    0.13 
  -3   2  -3    1.54    0.10 
  -3   2  -3    1.55    0.11 
  -3   2  -3    1.70    0.10 
  -3   2  -3    1.90    0.11 
  -3   2  -3    1.65    0.11 
   3  -2   3    1.74    0.10 
   3  -2   3    1.82    0.10 
   3  -2   3    1.79    0.11 
   3  -2   3    1.81    0.10 
  -4   2  -3    0.73    0.09 
  -4   2  -3    0.82    0.10 
  -4   2  -3    0.59    0.08 
  -4   2  -3    0.70    0.09 
  -4   2  -3    0.82    0.08 
   4  -2   3    0.71    0.08 
   4  -2   3    0.82    0.08 
   4  -2   3    0.81    0.09 
   4  -2   3    0.72    0.07 
  -5   2  -3    0.78    0.10 
  -5   2  -3    0.53    0.09 
  -5   2  -3    0.71    0.09 
  -5   2  -3    0.71    0.09 
  -5   2  -3    0.81    0.11 
   5  -2   3    0.77    0.10 
   5  -2   3    0.98    0.10 
   5  -2   3    0.66    0.08 
   5  -2   3    0.67    0.08 
  -6   2  -3   -0.01    0.06 
  -6   2  -3   -0.03    0.06 
  -6   2  -3   -0.02    0.06 
  -6   2  -3   -0.12    0.08 
  -6   2  -3   -0.02    0.06 
   6  -2   3   -0.10    0.06 
   6  -2   3   -0.07    0.06 
   6  -2   3   -0.05    0.07 
   6  -2   3   -0.10    0.08 
  -7   2  -3    7.76    0.30 
  -7   2  -3    8.08    0.34 
  -7   2  -3    7.85    0.32 
  -7   2  -3    8.27    0.34 
   7  -2   3    7.57    0.35 
   7  -2   3    7.71    0.28 
   7  -2   3    7.50    0.32 
  -8   2  -3    1.12    0.14 
  -8   2  -3    1.58    0.18 
  -8   2  -3    1.25    0.12 
   8  -2   3    1.30    0.18 
   8  -2   3    1.21    0.12 
  -9   2  -3    0.66    0.11 
  -9   2  -3    0.69    0.17 
  -9   2  -3    1.00    0.15 
   9  -2   3    0.60    0.14 
   9  -2   3    0.94    0.11 
 -10   2  -3    2.07    0.24 
 -10   2  -3    2.18    0.24 
  10  -2   3    1.69    0.23 
 -11   2  -3    2.14    0.25 
 -11   2  -3    2.49    0.27 
  11  -2   3    2.44    0.27 
 -12   2  -3    0.02    0.13 
  12  -2   3    0.39    0.20 
  12   1  -3    2.11    0.29 
  12   1  -3    1.75    0.21 
 -12  -1   3    2.02    0.24 
 -12  -1   3    1.98    0.28 
  11   1  -3    3.20    0.26 
  11   1  -3    3.51    0.35 
 -11  -1   3    3.47    0.35 
 -11  -1   3    2.74    0.26 
  10   1  -3    0.07    0.12 
  10   1  -3   -0.22    0.13 
 -10  -1   3   -0.03    0.14 
 -10  -1   3    0.11    0.16 
   9   1  -3    2.78    0.24 
   9   1  -3    2.88    0.29 
  -9  -1   3    2.94    0.26 
  -9  -1   3    3.10    0.24 
   8   1  -3    4.03    0.21 
   8   1  -3    3.93    0.28 
   8   1  -3    3.56    0.24 
  -8  -1   3    3.70    0.23 
  -8  -1   3    3.47    0.29 
   7   1  -3   11.61    0.40 
   7   1  -3   11.81    0.42 
   7   1  -3   11.85    0.46 
  -7  -1   3   11.62    0.42 
  -7  -1   3   11.23    0.47 
   6   1  -3    1.20    0.11 
   6   1  -3    1.30    0.14 
   6   1  -3    1.11    0.05 
   6   1  -3    1.28    0.12 
   6   1  -3    1.80    0.19 
  -6  -1   3    1.47    0.12 
  -6  -1   3    1.31    0.11 
  -6  -1   3    1.17    0.14 
  -6  -1   3    1.26    0.11 
  -6  -1   3    1.18    0.16 
   5   1  -3    3.87    0.21 
   5   1  -3    3.98    0.13 
   5   1  -3    3.84    0.18 
   5   1  -3    3.98    0.18 
   5   1  -3    4.55    0.23 
  -5  -1   3    4.17    0.18 
  -5  -1   3    3.67    0.22 
  -5  -1   3    3.74    0.18 
  -5  -1   3    4.08    0.17 
  -5  -1   3    4.16    0.21 
   4   1  -3    6.15    0.24 
   4   1  -3    6.36    0.22 
   4   1  -3    6.79    0.28 
   4   1  -3    6.11    0.22 
   4   1  -3    6.11    0.20 
  -4  -1   3    6.38    0.22 
  -4  -1   3    5.58    0.28 
  -4  -1   3    5.81    0.22 
  -4  -1   3    6.27    0.25 
  -4  -1   3    6.25    0.22 
   3   1  -3    1.54    0.09 
   3   1  -3    1.62    0.09 
   3   1  -3    1.66    0.09 
   3   1  -3    1.75    0.13 
   3   1  -3    1.62    0.11 
  -3  -1   3    1.75    0.12 
  -3  -1   3    1.57    0.09 
  -3  -1   3    1.72    0.09 
  -3  -1   3    1.67    0.09 
  -3  -1   3    1.37    0.10 
  -3  -1   3    1.40    0.13 
   2   1  -3    3.75    0.16 
   2   1  -3    3.22    0.18 
   2   1  -3    3.59    0.15 
   2   1  -3    3.77    0.12 
   2   1  -3    3.80    0.12 
   2   1  -3    3.95    0.15 
  -2  -1   3    3.79    0.15 
  -2  -1   3    2.86    0.17 
  -2  -1   3    3.84    0.15 
  -2  -1   3    3.72    0.12 
  -2  -1   3    3.75    0.14 
   1   1  -3   12.95    0.34 
   1   1  -3   13.04    0.40 
   1   1  -3   11.63    0.38 
   1   1  -3   13.22    0.38 
   1   1  -3   12.70    0.38 
   1   1  -3   11.90    0.34 
  -1  -1   3   12.49    0.38 
  -1  -1   3   12.63    0.41 
  -1  -1   3   12.80    0.39 
  -1  -1   3   13.40    0.39 
   0   1  -3    9.32    0.30 
   0   1  -3    9.30    0.25 
   0   1  -3    7.58    0.29 
   0   1  -3    9.73    0.30 
   0   1  -3    8.11    0.25 
   0   1  -3    9.40    0.29 
   0  -1   3    8.51    0.29 
   0  -1   3    9.90    0.29 
   0  -1   3    9.45    0.25 
   0  -1   3    9.85    0.25 
  -1   1  -3  101.37    2.66 
  -1   1  -3   95.25    2.73 
  -1   1  -3  101.73    2.67 
  -1   1  -3  100.78    2.70 
   1  -1   3   98.36    2.70 
   1  -1   3  102.36    2.69 
   1  -1   3   96.87    2.72 
   1  -1   3  101.23    2.66 
  -2   1  -3   24.81    0.72 
  -2   1  -3   24.65    0.72 
  -2   1  -3   25.17    0.70 
  -2   1  -3   24.74    0.70 
  -2   1  -3   24.72    0.72 
   2  -1   3   24.51    0.72 
   2  -1   3   24.41    0.73 
   2  -1   3   25.34    0.70 
   2  -1   3   25.23    0.70 
   2  -1   3   25.63    0.71 
  -3   1  -3    7.69    0.26 
  -3   1  -3    7.75    0.28 
  -3   1  -3    7.61    0.27 
  -3   1  -3    7.75    0.26 
  -3   1  -3    7.93    0.28 
   3  -1   3    7.19    0.28 
   3  -1   3    7.36    0.26 
   3  -1   3    7.73    0.25 
   3  -1   3    7.43    0.27 
   3  -1   3    7.62    0.26 
  -4   1  -3   27.56    0.81 
  -4   1  -3   26.49    0.79 
  -4   1  -3   27.46    0.79 
  -4   1  -3   26.90    0.81 
  -4   1  -3   27.36    0.79 
   4  -1   3   26.99    0.79 
   4  -1   3   26.21    0.82 
   4  -1   3   27.50    0.78 
   4  -1   3   25.99    0.79 
   4  -1   3   27.42    0.77 
  -5   1  -3   14.18    0.46 
  -5   1  -3   14.11    0.46 
  -5   1  -3   14.11    0.48 
  -5   1  -3   14.41    0.47 
  -5   1  -3   14.27    0.49 
   5  -1   3   13.63    0.46 
   5  -1   3   14.21    0.50 
   5  -1   3   14.04    0.47 
   5  -1   3   14.03    0.43 
   5  -1   3   13.15    0.50 
   5  -1   3   14.51    0.46 
  -6   1  -3    0.57    0.11 
  -6   1  -3    0.58    0.10 
  -6   1  -3    0.89    0.12 
  -6   1  -3    0.46    0.11 
   6  -1   3    0.57    0.12 
   6  -1   3    0.64    0.10 
   6  -1   3    0.71    0.08 
   6  -1   3    0.69    0.12 
   6  -1   3    0.66    0.10 
   6  -1   3    0.56    0.11 
  -7   1  -3    5.12    0.24 
  -7   1  -3    5.23    0.28 
  -7   1  -3    5.41    0.28 
   7  -1   3    5.04    0.20 
   7  -1   3    5.16    0.25 
   7  -1   3    4.94    0.26 
   7  -1   3    5.11    0.31 
  -8   1  -3   11.95    0.49 
  -8   1  -3   12.88    0.48 
   8  -1   3   11.80    0.38 
   8  -1   3   11.57    0.47 
   8  -1   3   11.54    0.50 
  -9   1  -3   -0.19    0.14 
  -9   1  -3   -0.19    0.12 
   9  -1   3    0.00    0.13 
   9  -1   3   -0.16    0.10 
 -10   1  -3    2.26    0.25 
 -10   1  -3    2.10    0.24 
  10  -1   3    1.94    0.24 
  10  -1   3    2.47    0.29 
 -11   1  -3    0.42    0.19 
 -11   1  -3    0.43    0.16 
  11  -1   3    0.31    0.19 
 -12   1  -3   -0.18    0.18 
  12  -1   3   -0.08    0.18 
  13   0  -3    1.27    0.30 
 -13   0   3    0.97    0.25 
 -13   0   3    1.44    0.23 
  12   0  -3    0.35    0.20 
  12   0  -3    0.12    0.17 
 -12   0   3    0.30    0.19 
 -12   0   3    0.53    0.18 
  11   0  -3    1.25    0.22 
  11   0  -3    0.94    0.16 
 -11   0   3    0.90    0.21 
 -11   0   3    1.01    0.19 
  10   0  -3    6.72    0.38 
  10   0  -3    5.80    0.31 
 -10   0   3    6.09    0.31 
 -10   0   3    6.44    0.40 
   9   0  -3    3.35    0.28 
   9   0  -3    3.29    0.25 
   9   0  -3    3.95    0.24 
  -9   0   3    3.96    0.31 
  -9   0   3    3.49    0.25 
   8   0  -3    2.29    0.16 
   8   0  -3    1.73    0.19 
   8   0  -3    2.15    0.19 
  -8   0   3    2.47    0.24 
  -8   0   3    2.33    0.17 
   7   0  -3   19.68    0.65 
   7   0  -3   18.69    0.62 
   7   0  -3   20.11    0.62 
   7   0  -3   20.91    0.69 
  -7   0   3   20.23    0.62 
  -7   0   3   18.92    0.69 
  -7   0   3   19.53    0.65 
   6   0  -3    0.08    0.05 
   6   0  -3   -0.05    0.09 
   6   0  -3   -0.04    0.07 
   6   0  -3    0.17    0.09 
  -6   0   3   -0.02    0.07 
  -6   0   3   -0.03    0.07 
  -6   0   3    0.06    0.07 
  -6   0   3    0.01    0.10 
  -6   0   3    0.12    0.06 
   5   0  -3    0.62    0.07 
   5   0  -3    0.64    0.09 
   5   0  -3    0.44    0.11 
   5   0  -3    0.33    0.07 
  -5   0   3    0.57    0.07 
  -5   0   3    0.58    0.09 
  -5   0   3    0.53    0.07 
  -5   0   3    0.69    0.08 
  -5   0   3    0.44    0.11 
   4   0  -3    0.07    0.04 
   4   0  -3    0.06    0.05 
   4   0  -3    0.09    0.05 
   4   0  -3    0.08    0.03 
   4   0  -3    0.03    0.08 
  -4   0   3    0.07    0.05 
  -4   0   3    0.01    0.08 
  -4   0   3    0.08    0.04 
  -4   0   3    0.09    0.05 
  -4   0   3    0.09    0.04 
   3   0  -3    9.96    0.32 
   3   0  -3    9.84    0.30 
   3   0  -3    9.80    0.30 
   3   0  -3    9.96    0.35 
   3   0  -3    9.78    0.30 
   3   0  -3   10.40    0.32 
  -3   0   3    9.61    0.30 
  -3   0   3    9.49    0.36 
  -3   0   3   10.15    0.32 
  -3   0   3   10.16    0.30 
  -3   0   3    9.80    0.32 
   2   0  -3  144.76    3.76 
   2   0  -3  141.08    3.73 
   2   0  -3  139.08    3.82 
   2   0  -3  142.10    3.76 
   2   0  -3  139.03    3.70 
   2   0  -3  140.73    3.77 
  -2   0   3  137.69    3.76 
  -2   0   3  145.09    3.73 
  -2   0   3  137.05    3.80 
  -2   0   3  138.67    3.83 
  -2   0   3  119.93    3.74 
  -2   0   3  135.53    3.72 
  -2   0   3  145.35    3.75 
   1   0  -3  207.63    5.63 
   1   0  -3  209.62    5.55 
   1   0  -3  209.41    5.64 
   1   0  -3  199.45    5.63 
   1   0  -3  199.85    5.51 
   1   0  -3  204.01    5.50 
  -1   0   3  207.71    5.53 
  -1   0   3  203.33    5.49 
  -1   0   3  199.04    5.64 
  -1   0   3  212.77    5.49 
  -1   0   3  203.18    5.60 
   0   0  -3   10.03    0.32 
   0   0  -3   10.10    0.28 
   0   0  -3   10.09    0.29 
   0   0  -3    9.85    0.32 
   0   0  -3    9.69    0.33 
   0   0   3    9.87    0.32 
   0   0   3    9.70    0.33 
   0   0   3   10.12    0.32 
   0   0   3   10.32    0.29 
   0   0   3    9.58    0.32 
  -1   0  -3    0.61    0.07 
  -1   0  -3    0.52    0.05 
  -1   0  -3    0.57    0.07 
  -1   0  -3    0.64    0.06 
  -1   0  -3    0.59    0.07 
  -1   0  -3    0.87    0.08 
   1   0   3    0.61    0.07 
   1   0   3    0.55    0.05 
   1   0   3    0.71    0.07 
   1   0   3    0.60    0.07 
   1   0   3    0.61    0.05 
  -2   0  -3   10.41    0.35 
  -2   0  -3   10.08    0.34 
  -2   0  -3   10.50    0.34 
  -2   0  -3   10.46    0.32 
  -2   0  -3   10.17    0.32 
   2   0   3    9.90    0.34 
   2   0   3   10.58    0.32 
   2   0   3   10.23    0.32 
   2   0   3   10.37    0.32 
   2   0   3   10.08    0.36 
  -3   0  -3    2.05    0.13 
  -3   0  -3    1.97    0.13 
  -3   0  -3    2.04    0.12 
  -3   0  -3    2.23    0.14 
  -3   0  -3    2.24    0.16 
   3   0   3    2.21    0.16 
   3   0   3    2.05    0.12 
   3   0   3    2.17    0.11 
   3   0   3    1.83    0.15 
   3   0   3    1.87    0.14 
   3   0   3    2.12    0.13 
  -4   0  -3    0.74    0.09 
  -4   0  -3    0.50    0.09 
  -4   0  -3    0.57    0.11 
  -4   0  -3    0.56    0.10 
  -4   0  -3    0.79    0.10 
   4   0   3    0.61    0.10 
   4   0   3    0.73    0.10 
   4   0   3    0.59    0.09 
   4   0   3    0.60    0.09 
   4   0   3    0.54    0.07 
   4   0   3    0.57    0.09 
  -5   0  -3   20.04    0.66 
  -5   0  -3   21.36    0.64 
  -5   0  -3   21.63    0.65 
  -5   0  -3   21.39    0.65 
  -5   0  -3   20.17    0.67 
   5   0   3   19.70    0.68 
   5   0   3   20.22    0.65 
   5   0   3   20.18    0.68 
   5   0   3   20.91    0.64 
   5   0   3   20.46    0.60 
   5   0   3   20.46    0.64 
  -6   0  -3    1.14    0.12 
  -6   0  -3    0.86    0.14 
  -6   0  -3    0.87    0.13 
   6   0   3    1.18    0.14 
   6   0   3    1.04    0.09 
   6   0   3    0.96    0.16 
   6   0   3    1.05    0.13 
  -7   0  -3    6.46    0.31 
  -7   0  -3    6.38    0.33 
   7   0   3    6.80    0.37 
   7   0   3    6.60    0.22 
   7   0   3    6.76    0.34 
   7   0   3    6.06    0.29 
  -8   0  -3   18.29    0.65 
  -8   0  -3   19.24    0.66 
   8   0   3   18.42    0.70 
   8   0   3   16.06    0.62 
   8   0   3   17.73    0.60 
  -9   0  -3   -0.03    0.15 
  -9   0  -3   -0.14    0.15 
   9   0   3    0.24    0.11 
   9   0   3   -0.09    0.17 
   9   0   3    0.02    0.12 
 -10   0  -3    6.28    0.39 
 -10   0  -3    5.25    0.36 
  10   0   3    5.86    0.43 
  10   0   3    6.08    0.35 
 -11   0  -3   -0.20    0.14 
 -11   0  -3    0.24    0.14 
  11   0   3   -0.21    0.20 
  11   0   3    0.00    0.18 
  13  -1  -3    5.09    0.38 
  13  -1  -3    5.00    0.41 
 -13   1   3    4.39    0.35 
 -13   1   3    4.32    0.40 
  12  -1  -3    0.02    0.16 
  12  -1  -3   -0.08    0.17 
 -12   1   3    0.21    0.19 
 -12   1   3    0.08    0.16 
  11  -1  -3    0.23    0.16 
  11  -1  -3    0.26    0.17 
 -11   1   3    0.49    0.18 
 -11   1   3    0.16    0.15 
  10  -1  -3    4.25    0.28 
  10  -1  -3    3.89    0.28 
 -10   1   3    3.87    0.27 
 -10   1   3    3.58    0.31 
   9  -1  -3    0.45    0.15 
   9  -1  -3    0.58    0.12 
   9  -1  -3    0.42    0.13 
  -9   1   3    0.50    0.15 
  -9   1   3    0.51    0.13 
   8  -1  -3    3.98    0.27 
   8  -1  -3    3.70    0.19 
   8  -1  -3    3.15    0.22 
   8  -1  -3    3.14    0.21 
  -8   1   3    3.46    0.27 
  -8   1   3    3.66    0.22 
   7  -1  -3    0.06    0.09 
   7  -1  -3    0.01    0.10 
   7  -1  -3   -0.09    0.07 
   7  -1  -3    0.00    0.08 
  -7   1   3   -0.04    0.08 
  -7   1   3   -0.02    0.07 
  -7   1   3    0.01    0.08 
  -7   1   3    0.01    0.11 
   6  -1  -3   27.41    0.80 
   6  -1  -3   26.62    0.81 
   6  -1  -3   26.43    0.80 
   6  -1  -3   27.65    0.86 
  -6   1   3   27.16    0.80 
  -6   1   3   27.67    0.79 
  -6   1   3   27.93    0.82 
  -6   1   3   26.37    0.87 
  -6   1   3   27.48    0.81 
   5  -1  -3   14.96    0.47 
   5  -1  -3   16.09    0.53 
   5  -1  -3   15.90    0.47 
   5  -1  -3   15.19    0.48 
  -5   1   3   15.45    0.47 
  -5   1   3   15.39    0.47 
  -5   1   3   14.99    0.53 
  -5   1   3   14.71    0.48 
  -5   1   3   14.78    0.43 
  -5   1   3   15.73    0.49 
   4  -1  -3   30.27    0.85 
   4  -1  -3   30.04    0.86 
   4  -1  -3   31.52    0.85 
   4  -1  -3   30.05    0.91 
  -4   1   3   29.14    0.92 
  -4   1   3   31.09    0.85 
  -4   1   3   31.13    0.85 
  -4   1   3   31.23    0.87 
  -4   1   3   29.75    0.84 
  -4   1   3   29.72    0.88 
   3  -1  -3   47.70    1.37 
   3  -1  -3   48.41    1.33 
   3  -1  -3   48.27    1.30 
   3  -1  -3   48.16    1.31 
   3  -1  -3   49.07    1.31 
   3  -1  -3   48.59    1.31 
  -3   1   3   47.25    1.30 
  -3   1   3   46.87    1.33 
  -3   1   3   48.55    1.31 
  -3   1   3   46.56    1.31 
   2  -1  -3    0.09    0.03 
   2  -1  -3    0.16    0.03 
   2  -1  -3    0.05    0.04 
   2  -1  -3    0.08    0.05 
   2  -1  -3    0.12    0.03 
  -2   1   3    0.07    0.03 
  -2   1   3    0.08    0.05 
  -2   1   3    0.06    0.05 
   1  -1  -3    0.10    0.04 
   1  -1  -3    0.10    0.03 
   1  -1  -3    0.11    0.05 
   1  -1  -3    0.03    0.06 
  -1   1   3    0.10    0.05 
  -1   1   3    0.10    0.03 
  -1   1   3    0.03    0.01 
  -1   1   3    0.08    0.04 
  -1   1   3    0.04    0.05 
  -1   1   3    0.04    0.04 
   0  -1  -3    1.29    0.08 
   0  -1  -3    1.33    0.08 
   0  -1  -3    1.09    0.08 
   0  -1  -3    1.52    0.09 
   0  -1  -3    1.35    0.11 
   0  -1  -3    1.43    0.11 
   0   1   3    1.58    0.08 
   0   1   3    1.17    0.11 
   0   1   3    1.43    0.12 
   0   1   3    1.41    0.09 
   0   1   3    1.37    0.11 
   0   1   3    1.28    0.08 
  -1  -1  -3   23.61    0.67 
  -1  -1  -3   22.64    0.66 
  -1  -1  -3   22.06    0.64 
  -1  -1  -3   22.33    0.65 
  -1  -1  -3   22.66    0.64 
  -1  -1  -3   22.51    0.69 
   1   1   3   22.48    0.64 
   1   1   3   21.95    0.69 
   1   1   3   22.34    0.67 
   1   1   3   22.50    0.64 
   1   1   3   22.61    0.64 
  -2  -1  -3   72.53    2.00 
  -2  -1  -3   77.38    2.02 
  -2  -1  -3   74.79    2.00 
  -2  -1  -3   74.61    2.01 
  -2  -1  -3   72.49    2.01 
  -2  -1  -3   71.49    2.05 
   2   1   3   72.47    2.00 
   2   1   3   72.18    2.02 
   2   1   3   74.19    1.99 
   2   1   3   71.12    2.01 
   2   1   3   71.04    2.05 
   2   1   3   74.65    2.00 
  -3  -1  -3   24.37    0.73 
  -3  -1  -3   24.09    0.72 
  -3  -1  -3   26.80    0.74 
  -3  -1  -3   25.13    0.73 
  -3  -1  -3   24.42    0.77 
   3   1   3   24.57    0.70 
   3   1   3   24.15    0.72 
   3   1   3   24.13    0.75 
   3   1   3   23.71    0.74 
   3   1   3   23.72    0.78 
   3   1   3   25.12    0.73 
  -4  -1  -3    5.03    0.24 
  -4  -1  -3    4.97    0.28 
  -4  -1  -3    5.05    0.24 
  -4  -1  -3    4.99    0.22 
   4   1   3    4.75    0.18 
   4   1   3    4.75    0.23 
   4   1   3    4.96    0.26 
   4   1   3    4.52    0.27 
   4   1   3    5.18    0.23 
   4   1   3    5.22    0.24 
  -5  -1  -3    3.99    0.23 
  -5  -1  -3    4.28    0.23 
  -5  -1  -3    4.26    0.25 
  -5  -1  -3    4.09    0.24 
   5   1   3    3.75    0.25 
   5   1   3    3.97    0.15 
   5   1   3    3.58    0.22 
   5   1   3    3.90    0.23 
   5   1   3    3.88    0.27 
  -6  -1  -3    0.00    0.11 
  -6  -1  -3    0.15    0.12 
   6   1   3    0.09    0.09 
   6   1   3    0.15    0.09 
   6   1   3    0.12    0.10 
  -7  -1  -3    0.77    0.14 
  -7  -1  -3    0.90    0.15 
   7   1   3    0.70    0.18 
   7   1   3    0.84    0.18 
   7   1   3    0.93    0.14 
  -8  -1  -3    8.37    0.44 
  -8  -1  -3    9.96    0.46 
  -8  -1  -3    9.38    0.44 
   8   1   3    9.25    0.39 
   8   1   3    8.98    0.41 
   8   1   3    8.65    0.44 
  -9  -1  -3    1.95    0.25 
  -9  -1  -3    2.04    0.21 
   9   1   3    2.01    0.24 
   9   1   3    1.86    0.19 
   9   1   3    1.68    0.26 
 -10  -1  -3    0.57    0.19 
 -10  -1  -3    0.02    0.18 
  10   1   3    0.16    0.20 
  10   1   3    0.24    0.18 
 -11  -1  -3    1.37    0.28 
 -11  -1  -3    1.55    0.25 
  11   1   3    1.71    0.23 
  13  -2  -3    0.98    0.21 
  13  -2  -3    1.06    0.23 
 -13   2   3    0.80    0.24 
 -13   2   3    0.87    0.20 
  12  -2  -3    1.71    0.24 
  12  -2  -3    1.69    0.20 
 -12   2   3    1.78    0.20 
 -12   2   3    1.32    0.24 
  11  -2  -3    0.60    0.18 
  11  -2  -3    0.55    0.17 
 -11   2   3    0.54    0.19 
 -11   2   3    0.45    0.16 
  10  -2  -3    2.76    0.26 
  10  -2  -3    3.21    0.28 
  10  -2  -3    2.91    0.25 
 -10   2   3    2.72    0.24 
 -10   2   3    2.78    0.28 
   9  -2  -3    0.32    0.09 
   9  -2  -3    0.30    0.10 
   9  -2  -3    0.24    0.13 
  -9   2   3    0.40    0.15 
  -9   2   3    0.17    0.09 
   8  -2  -3    0.44    0.09 
   8  -2  -3    0.24    0.11 
   8  -2  -3    0.40    0.10 
   8  -2  -3    0.37    0.12 
  -8   2   3    0.45    0.10 
  -8   2   3    0.22    0.10 
  -8   2   3    0.46    0.14 
   7  -2  -3    5.91    0.26 
   7  -2  -3    5.69    0.26 
   7  -2  -3    6.37    0.26 
   7  -2  -3    6.26    0.31 
  -7   2   3    5.58    0.31 
  -7   2   3    5.95    0.24 
  -7   2   3    6.13    0.25 
  -7   2   3    6.05    0.26 
   6  -2  -3    9.60    0.33 
   6  -2  -3    9.25    0.33 
   6  -2  -3    9.18    0.33 
   6  -2  -3    9.37    0.39 
  -6   2   3    9.42    0.33 
  -6   2   3    9.56    0.35 
  -6   2   3    9.47    0.33 
  -6   2   3    9.26    0.29 
  -6   2   3    8.62    0.39 
  -6   2   3    9.72    0.33 
   5  -2  -3    8.61    0.29 
   5  -2  -3    8.92    0.36 
   5  -2  -3    8.89    0.30 
   5  -2  -3    8.84    0.30 
  -5   2   3    9.01    0.30 
  -5   2   3    8.44    0.29 
  -5   2   3    8.75    0.28 
  -5   2   3    8.50    0.32 
  -5   2   3    8.67    0.35 
  -5   2   3    9.06    0.30 
   4  -2  -3   26.15    0.75 
   4  -2  -3   26.46    0.73 
   4  -2  -3   26.00    0.80 
   4  -2  -3   26.25    0.74 
  -4   2   3   26.27    0.75 
  -4   2   3   25.68    0.74 
  -4   2   3   26.68    0.74 
  -4   2   3   26.23    0.77 
  -4   2   3   25.92    0.74 
   3  -2  -3    0.66    0.06 
   3  -2  -3    0.64    0.06 
   3  -2  -3    0.72    0.08 
   3  -2  -3    0.78    0.05 
  -3   2   3    0.79    0.05 
  -3   2   3    0.74    0.06 
  -3   2   3    0.63    0.08 
  -3   2   3    0.79    0.07 
  -3   2   3    0.61    0.07 
   2  -2  -3    1.97    0.10 
   2  -2  -3    2.02    0.14 
   2  -2  -3    1.96    0.09 
   2  -2  -3    2.04    0.12 
   2  -2  -3    2.17    0.07 
  -2   2   3    1.93    0.13 
  -2   2   3    1.92    0.13 
  -2   2   3    2.13    0.10 
  -2   2   3    2.23    0.10 
   1  -2  -3   64.67    1.77 
   1  -2  -3   63.90    1.80 
   1  -2  -3   63.75    1.72 
   1  -2  -3   63.41    1.74 
  -1   2   3   65.13    1.74 
  -1   2   3   64.61    1.74 
  -1   2   3   63.96    1.77 
  -1   2   3   65.29    1.78 
  -1   2   3   63.81    1.80 
   0  -2  -3   21.74    0.62 
   0  -2  -3   21.34    0.63 
   0  -2  -3   22.06    0.63 
   0  -2  -3   22.26    0.65 
   0  -2  -3   22.45    0.69 
   0   2   3   21.21    0.65 
   0   2   3   21.72    0.69 
   0   2   3   22.13    0.66 
   0   2   3   22.03    0.63 
  -1  -2  -3   16.59    0.54 
  -1  -2  -3   16.21    0.48 
  -1  -2  -3   15.73    0.48 
  -1  -2  -3   15.88    0.49 
  -1  -2  -3   15.94    0.48 
   1   2   3   15.82    0.48 
   1   2   3   15.35    0.48 
   1   2   3   15.86    0.48 
   1   2   3   15.34    0.53 
   1   2   3   15.80    0.51 
  -2  -2  -3   26.00    0.83 
  -2  -2  -3   27.73    0.78 
  -2  -2  -3   26.80    0.78 
  -2  -2  -3   26.96    0.78 
  -2  -2  -3   27.33    0.78 
   2   2   3   26.07    0.79 
   2   2   3   25.86    0.84 
   2   2   3   26.63    0.81 
   2   2   3   26.41    0.78 
   2   2   3   25.89    0.78 
  -3  -2  -3    1.11    0.11 
  -3  -2  -3    0.96    0.12 
  -3  -2  -3    0.82    0.11 
  -3  -2  -3    1.14    0.12 
  -3  -2  -3    1.00    0.11 
   3   2   3    0.94    0.13 
   3   2   3    0.85    0.12 
   3   2   3    1.04    0.12 
   3   2   3    1.19    0.12 
   3   2   3    0.95    0.11 
  -4  -2  -3    0.10    0.08 
  -4  -2  -3   -0.10    0.09 
  -4  -2  -3    0.02    0.08 
  -4  -2  -3   -0.02    0.10 
  -4  -2  -3    0.04    0.08 
   4   2   3    0.01    0.08 
   4   2   3    0.01    0.09 
   4   2   3    0.02    0.08 
   4   2   3   -0.02    0.06 
   4   2   3    0.01    0.09 
  -5  -2  -3    0.05    0.07 
  -5  -2  -3   -0.03    0.11 
  -5  -2  -3   -0.19    0.10 
  -5  -2  -3    0.09    0.08 
   5   2   3   -0.14    0.10 
   5   2   3   -0.03    0.09 
   5   2   3    0.01    0.08 
  -6  -2  -3    4.32    0.23 
  -6  -2  -3    3.76    0.27 
  -6  -2  -3    4.11    0.28 
   6   2   3    3.95    0.24 
   6   2   3    3.85    0.24 
   6   2   3    4.11    0.27 
  -7  -2  -3    2.47    0.20 
  -7  -2  -3    1.86    0.23 
  -7  -2  -3    2.06    0.22 
   7   2   3    2.20    0.21 
   7   2   3    2.05    0.24 
   7   2   3    1.83    0.19 
  -8  -2  -3   -0.25    0.11 
  -8  -2  -3   -0.27    0.14 
   8   2   3   -0.08    0.12 
   8   2   3   -0.25    0.15 
   8   2   3   -0.18    0.15 
  -9  -2  -3    0.58    0.20 
  -9  -2  -3    0.32    0.18 
   9   2   3    0.36    0.16 
   9   2   3    0.67    0.16 
 -10  -2  -3    1.20    0.22 
 -10  -2  -3    0.71    0.24 
  10   2   3    0.97    0.22 
  10   2   3    0.82    0.22 
  14  -3  -3   -0.01    0.18 
 -14   3   3    0.13    0.18 
 -14   3   3   -0.37    0.15 
 -14   3   3    0.00    0.18 
  13  -3  -3    1.29    0.21 
  13  -3  -3    1.24    0.22 
 -13   3   3    1.40    0.21 
 -13   3   3    1.08    0.25 
  12  -3  -3    0.55    0.17 
  12  -3  -3    0.45    0.17 
 -12   3   3    0.19    0.15 
 -12   3   3    0.53    0.19 
  11  -3  -3    2.01    0.22 
  11  -3  -3    2.28    0.23 
 -11   3   3    2.48    0.29 
 -11   3   3    1.84    0.21 
  10  -3  -3   -0.07    0.12 
  10  -3  -3   -0.02    0.11 
  10  -3  -3    0.07    0.10 
 -10   3   3    0.03    0.15 
 -10   3   3    0.03    0.09 
   9  -3  -3    3.24    0.24 
   9  -3  -3    3.31    0.24 
   9  -3  -3    3.53    0.23 
   9  -3  -3    3.98    0.33 
  -9   3   3    3.88    0.27 
  -9   3   3    2.88    0.22 
  -9   3   3    3.14    0.27 
   8  -3  -3    1.33    0.15 
   8  -3  -3    1.70    0.15 
   8  -3  -3    1.68    0.19 
   8  -3  -3    1.61    0.16 
  -8   3   3    1.69    0.20 
  -8   3   3    1.55    0.08 
  -8   3   3    1.79    0.15 
  -8   3   3    1.26    0.12 
   7  -3  -3   12.23    0.42 
   7  -3  -3   12.14    0.42 
   7  -3  -3   12.35    0.47 
   7  -3  -3   12.15    0.41 
  -7   3   3   11.68    0.41 
  -7   3   3   12.15    0.37 
  -7   3   3   12.14    0.41 
  -7   3   3   11.91    0.41 
   6  -3  -3   19.47    0.66 
   6  -3  -3   19.63    0.61 
   6  -3  -3   20.46    0.62 
   6  -3  -3   20.18    0.60 
  -6   3   3   19.77    0.61 
  -6   3   3   20.52    0.59 
  -6   3   3   19.32    0.63 
  -6   3   3   20.41    0.61 
  -6   3   3   20.31    0.60 
   5  -3  -3   14.88    0.46 
   5  -3  -3   14.84    0.52 
   5  -3  -3   14.89    0.46 
   5  -3  -3   14.68    0.44 
  -5   3   3   14.73    0.46 
  -5   3   3   15.27    0.46 
  -5   3   3   14.52    0.46 
  -5   3   3   14.33    0.49 
  -5   3   3   14.77    0.44 
   4  -3  -3    1.67    0.08 
   4  -3  -3    1.61    0.11 
   4  -3  -3    1.59    0.11 
  -4   3   3    1.55    0.10 
  -4   3   3    1.54    0.14 
  -4   3   3    1.45    0.12 
  -4   3   3    1.50    0.10 
  -4   3   3    1.71    0.08 
   3  -3  -3    3.03    0.14 
   3  -3  -3    3.14    0.18 
   3  -3  -3    3.19    0.14 
   3  -3  -3    3.03    0.16 
  -3   3   3    3.17    0.16 
  -3   3   3    3.01    0.13 
  -3   3   3    3.10    0.16 
  -3   3   3    3.05    0.14 
   2  -3  -3    0.31    0.05 
   2  -3  -3    0.59    0.06 
   2  -3  -3    0.30    0.09 
   2  -3  -3    0.35    0.07 
  -2   3   3    0.33    0.07 
  -2   3   3    0.30    0.05 
  -2   3   3    0.35    0.05 
  -2   3   3    0.33    0.07 
  -2   3   3    0.26    0.06 
   1  -3  -3    0.86    0.08 
   1  -3  -3    1.11    0.12 
   1  -3  -3    1.10    0.11 
   1  -3  -3    1.21    0.06 
   1  -3  -3    1.00    0.09 
  -1   3   3    1.23    0.09 
  -1   3   3    0.92    0.11 
  -1   3   3    1.10    0.11 
  -1   3   3    0.97    0.11 
  -1   3   3    1.08    0.09 
   0  -3  -3   10.60    0.36 
   0  -3  -3   10.79    0.33 
   0  -3  -3   10.38    0.34 
   0  -3  -3   10.54    0.35 
   0  -3  -3   11.12    0.41 
   0   3   3   10.46    0.38 
   0   3   3   10.61    0.35 
   0   3   3   10.59    0.35 
   0   3   3   10.55    0.33 
   0   3   3   10.33    0.36 
   0   3   3   10.62    0.41 
  -1  -3  -3   35.60    1.01 
  -1  -3  -3   35.78    0.99 
  -1  -3  -3   34.57    1.06 
  -1  -3  -3   35.40    1.01 
  -1  -3  -3   35.14    1.00 
   1   3   3   34.24    1.01 
   1   3   3   33.27    1.06 
   1   3   3   34.77    1.00 
   1   3   3   35.42    1.00 
   1   3   3   34.75    1.03 
   1   3   3   35.43    1.01 
  -2  -3  -3    9.38    0.41 
  -2  -3  -3    9.46    0.33 
  -2  -3  -3    9.29    0.33 
  -2  -3  -3    9.28    0.33 
  -2  -3  -3    9.15    0.34 
   2   3   3    9.24    0.39 
   2   3   3    9.26    0.34 
   2   3   3    9.42    0.37 
   2   3   3    9.21    0.34 
   2   3   3    9.62    0.35 
  -3  -3  -3    1.52    0.14 
  -3  -3  -3    1.49    0.13 
  -3  -3  -3    1.38    0.13 
  -3  -3  -3    1.26    0.12 
  -3  -3  -3    1.27    0.16 
   3   3   3    1.46    0.14 
   3   3   3    1.22    0.14 
   3   3   3    1.13    0.13 
   3   3   3    1.40    0.17 
   3   3   3    1.45    0.14 
  -4  -3  -3    7.24    0.30 
  -4  -3  -3    7.18    0.29 
  -4  -3  -3    7.17    0.32 
  -4  -3  -3    7.06    0.32 
  -4  -3  -3    7.18    0.38 
   4   3   3    6.77    0.32 
   4   3   3    6.96    0.33 
   4   3   3    6.77    0.32 
  -5  -3  -3    1.18    0.14 
  -5  -3  -3    1.19    0.17 
  -5  -3  -3    1.40    0.14 
   5   3   3    1.32    0.17 
   5   3   3    1.59    0.17 
   5   3   3    1.34    0.18 
  -6  -3  -3    8.77    0.35 
  -6  -3  -3    7.58    0.40 
  -6  -3  -3    8.88    0.47 
   6   3   3    8.30    0.43 
   6   3   3    7.87    0.40 
   6   3   3    8.31    0.38 
  -7  -3  -3    6.22    0.39 
  -7  -3  -3    6.72    0.34 
   7   3   3    6.10    0.40 
   7   3   3    6.46    0.34 
   7   3   3    6.19    0.38 
  -8  -3  -3    0.00    0.12 
  -8  -3  -3    0.00    0.13 
   8   3   3    0.03    0.13 
   8   3   3   -0.13    0.16 
   8   3   3   -0.03    0.13 
  -9  -3  -3   -0.18    0.17 
  -9  -3  -3   -0.33    0.18 
   9   3   3   -0.23    0.18 
   9   3   3   -0.10    0.13 
  14  -4  -3    0.68    0.21 
 -14   4   3    0.86    0.17 
 -14   4   3    0.28    0.18 
  13  -4  -3    0.94    0.17 
  13  -4  -3    0.89    0.20 
 -13   4   3    1.16    0.17 
  12  -4  -3    8.78    0.43 
  12  -4  -3    8.73    0.44 
 -12   4   3    8.85    0.42 
  11  -4  -3   14.22    0.56 
  11  -4  -3   13.61    0.55 
 -11   4   3   14.48    0.55 
  10  -4  -3   -0.11    0.12 
  10  -4  -3   -0.26    0.10 
  10  -4  -3    0.00    0.11 
 -10   4   3   -0.07    0.12 
   9  -4  -3   14.01    0.48 
   9  -4  -3   12.95    0.48 
   9  -4  -3   12.60    0.48 
   9  -4  -3   13.95    0.56 
  -9   4   3   13.24    0.48 
  -9   4   3   13.31    0.39 
  -9   4   3   12.89    0.48 
   8  -4  -3   -0.22    0.09 
   8  -4  -3   -0.08    0.07 
   8  -4  -3    0.06    0.10 
   8  -4  -3    0.01    0.07 
  -8   4   3    0.02    0.05 
  -8   4   3   -0.10    0.09 
  -8   4   3    0.03    0.06 
   7  -4  -3    3.80    0.21 
   7  -4  -3    4.10    0.26 
   7  -4  -3    3.89    0.20 
   7  -4  -3    3.72    0.20 
  -7   4   3    4.09    0.19 
  -7   4   3    3.46    0.23 
  -7   4   3    3.81    0.19 
  -7   4   3    3.91    0.20 
  -7   4   3    4.31    0.18 
   6  -4  -3    0.27    0.10 
   6  -4  -3    0.40    0.08 
   6  -4  -3    0.12    0.06 
   6  -4  -3    0.21    0.08 
  -6   4   3    0.25    0.06 
  -6   4   3    0.33    0.08 
  -6   4   3    0.28    0.06 
  -6   4   3    0.27    0.08 
  -6   4   3    0.16    0.08 
   5  -4  -3    5.61    0.23 
   5  -4  -3    5.30    0.23 
   5  -4  -3    5.59    0.27 
  -5   4   3    5.57    0.23 
  -5   4   3    5.67    0.23 
  -5   4   3    5.64    0.25 
  -5   4   3    5.55    0.19 
   4  -4  -3    2.55    0.22 
   4  -4  -3    3.05    0.16 
   4  -4  -3    2.96    0.16 
  -4   4   3    3.06    0.09 
  -4   4   3    2.90    0.15 
  -4   4   3    2.97    0.19 
  -4   4   3    3.07    0.14 
   3  -4  -3   16.31    0.51 
   3  -4  -3   16.29    0.57 
   3  -4  -3   16.74    0.50 
  -3   4   3   16.68    0.50 
  -3   4   3   16.42    0.50 
  -3   4   3   16.36    0.54 
   2  -4  -3    5.44    0.23 
   2  -4  -3    5.49    0.22 
   2  -4  -3    5.34    0.21 
   2  -4  -3    4.95    0.28 
  -2   4   3    5.44    0.24 
  -2   4   3    5.10    0.21 
  -2   4   3    5.41    0.25 
  -2   4   3    4.91    0.20 
  -2   4   3    5.09    0.27 
   1  -4  -3   19.15    0.64 
   1  -4  -3   18.70    0.54 
   1  -4  -3   18.84    0.59 
   1  -4  -3   19.24    0.58 
   1  -4  -3   19.54    0.58 
  -1   4   3   18.08    0.59 
  -1   4   3   18.52    0.57 
  -1   4   3   19.23    0.58 
  -1   4   3   19.06    0.54 
  -1   4   3   18.77    0.61 
  -1   4   3   18.64    0.64 
   0  -4  -3    5.27    0.23 
   0  -4  -3    5.22    0.23 
   0  -4  -3    5.54    0.28 
   0  -4  -3    4.87    0.23 
   0  -4  -3    5.36    0.20 
   0   4   3    5.11    0.24 
   0   4   3    5.30    0.23 
   0   4   3    5.42    0.21 
   0   4   3    5.61    0.27 
   0   4   3    5.15    0.27 
   0   4   3    5.05    0.23 
  -1  -4  -3   12.55    0.42 
  -1  -4  -3   13.12    0.44 
  -1  -4  -3   12.62    0.41 
  -1  -4  -3   13.34    0.51 
  -1  -4  -3   12.79    0.43 
   1   4   3   12.84    0.43 
   1   4   3   12.35    0.43 
   1   4   3   12.22    0.50 
   1   4   3   12.21    0.43 
   1   4   3   13.52    0.47 
  -2  -4  -3    1.66    0.15 
  -2  -4  -3    1.69    0.14 
  -2  -4  -3    1.52    0.18 
  -2  -4  -3    1.54    0.14 
  -2  -4  -3    1.78    0.15 
   2   4   3    1.63    0.15 
   2   4   3    1.95    0.19 
   2   4   3    1.52    0.14 
  -3  -4  -3    2.08    0.18 
  -3  -4  -3    2.22    0.18 
  -3  -4  -3    1.84    0.21 
  -3  -4  -3    2.40    0.16 
  -3  -4  -3    2.08    0.18 
   3   4   3    2.29    0.20 
   3   4   3    2.02    0.19 
   3   4   3    2.39    0.21 
  -4  -4  -3    2.82    0.30 
  -4  -4  -3    2.64    0.18 
  -4  -4  -3    2.35    0.20 
   4   4   3    2.63    0.23 
   4   4   3    2.30    0.23 
   4   4   3    2.44    0.20 
  -5  -4  -3    2.31    0.21 
  -5  -4  -3    2.88    0.31 
  -5  -4  -3    2.36    0.19 
   5   4   3    2.45    0.24 
   5   4   3    2.32    0.23 
   5   4   3    2.20    0.22 
  -6  -4  -3   -0.05    0.16 
  -6  -4  -3    0.06    0.15 
   6   4   3   -0.02    0.14 
   6   4   3   -0.07    0.15 
   6   4   3   -0.10    0.14 
  -7  -4  -3    0.58    0.19 
  -7  -4  -3    0.63    0.20 
   7   4   3    0.77    0.16 
   7   4   3    0.59    0.16 
   7   4   3    0.53    0.19 
  -8  -4  -3    0.04    0.14 
  -8  -4  -3    0.11    0.18 
   8   4   3    0.25    0.16 
   8   4   3    0.12    0.18 
   8   4   3    0.22    0.18 
  -9  -4  -3    0.01    0.22 
  -9  -4  -3    0.13    0.15 
   9   4   3   -0.09    0.18 
   9   4   3    0.07    0.20 
 -14   5   3    4.22    0.33 
 -14   5   3    3.39    0.34 
  13  -5  -3    0.98    0.20 
  13  -5  -3    0.82    0.19 
 -13   5   3    1.10    0.19 
  12  -5  -3    0.26    0.13 
  12  -5  -3    0.67    0.18 
 -12   5   3    0.58    0.13 
  11  -5  -3   -0.02    0.14 
  11  -5  -3    0.28    0.13 
 -11   5   3    0.02    0.13 
  10  -5  -3    0.03    0.11 
  10  -5  -3   -0.05    0.08 
  10  -5  -3   -0.21    0.12 
 -10   5   3   -0.01    0.05 
 -10   5   3   -0.14    0.11 
 -10   5   3   -0.12    0.09 
   9  -5  -3    0.10    0.11 
   9  -5  -3    0.07    0.11 
   9  -5  -3    0.39    0.17 
   9  -5  -3    0.16    0.12 
  -9   5   3    0.09    0.11 
  -9   5   3    0.28    0.07 
  -9   5   3    0.14    0.09 
   8  -5  -3   13.67    0.47 
   8  -5  -3   13.23    0.53 
   8  -5  -3   12.88    0.48 
  -8   5   3   12.70    0.44 
  -8   5   3   13.17    0.47 
  -8   5   3   13.09    0.50 
  -8   5   3   14.06    0.44 
   7  -5  -3    6.86    0.30 
   7  -5  -3    7.08    0.35 
   7  -5  -3    6.84    0.28 
  -7   5   3    6.91    0.32 
  -7   5   3    7.20    0.29 
  -7   5   3    6.70    0.26 
   6  -5  -3    0.78    0.10 
   6  -5  -3    0.77    0.09 
   6  -5  -3    0.51    0.13 
   6  -5  -3    0.85    0.14 
  -6   5   3    0.77    0.07 
  -6   5   3    0.75    0.10 
  -6   5   3    0.81    0.11 
  -6   5   3    0.72    0.11 
   5  -5  -3    2.88    0.25 
   5  -5  -3    3.83    0.20 
   5  -5  -3    3.65    0.18 
  -5   5   3    3.70    0.19 
  -5   5   3    3.74    0.21 
  -5   5   3    3.68    0.19 
  -5   5   3    3.95    0.13 
   4  -5  -3   24.40    0.73 
   4  -5  -3   23.59    0.80 
   4  -5  -3   24.66    0.73 
  -4   5   3   25.18    0.73 
  -4   5   3   24.18    0.77 
  -4   5   3   24.77    0.73 
   3  -5  -3    0.03    0.07 
   3  -5  -3    0.09    0.08 
   3  -5  -3    0.00    0.09 
  -3   5   3    0.00    0.07 
  -3   5   3    0.11    0.07 
  -3   5   3    0.09    0.09 
  -3   5   3    0.14    0.08 
   2  -5  -3   48.50    1.33 
   2  -5  -3   51.07    1.39 
   2  -5  -3   49.35    1.46 
   2  -5  -3   51.13    1.40 
  -2   5   3   49.44    1.39 
  -2   5   3   48.72    1.39 
  -2   5   3   48.67    1.42 
  -2   5   3   48.82    1.33 
  -2   5   3   48.11    1.46 
   1  -5  -3   18.21    0.57 
   1  -5  -3   18.63    0.65 
   1  -5  -3   17.65    0.56 
   1  -5  -3   18.41    0.57 
   1  -5  -3   17.56    0.52 
  -1   5   3   16.84    0.58 
  -1   5   3   19.64    0.62 
  -1   5   3   17.38    0.56 
  -1   5   3   17.90    0.64 
  -1   5   3   17.00    0.56 
  -1   5   3   17.46    0.53 
   0  -5  -3    2.35    0.21 
   0  -5  -3    2.10    0.14 
   0  -5  -3    2.55    0.16 
   0  -5  -3    2.20    0.17 
   0  -5  -3    2.34    0.13 
   0   5   3    2.35    0.15 
   0   5   3    2.41    0.21 
   0   5   3    2.00    0.16 
   0   5   3    2.15    0.17 
   0   5   3    2.12    0.19 
   0   5   3    2.04    0.14 
  -1  -5  -3    4.72    0.31 
  -1  -5  -3    4.09    0.20 
  -1  -5  -3    4.48    0.21 
  -1  -5  -3    4.22    0.24 
  -1  -5  -3    4.52    0.21 
   1   5   3    4.16    0.22 
   1   5   3    4.48    0.27 
   1   5   3    4.28    0.22 
   1   5   3    4.40    0.24 
  -2  -5  -3    1.54    0.15 
  -2  -5  -3    1.68    0.15 
  -2  -5  -3    1.49    0.18 
  -2  -5  -3    1.68    0.15 
  -2  -5  -3    1.74    0.15 
   2   5   3    1.68    0.19 
   2   5   3    1.80    0.17 
   2   5   3    1.91    0.17 
  -3  -5  -3    0.17    0.15 
  -3  -5  -3    0.02    0.09 
  -3  -5  -3    0.18    0.10 
   3   5   3    0.16    0.12 
   3   5   3    0.28    0.13 
   3   5   3    0.10    0.11 
  -4  -5  -3    4.60    0.24 
  -4  -5  -3    5.12    0.34 
  -4  -5  -3    4.35    0.28 
   4   5   3    5.20    0.32 
   4   5   3    4.89    0.32 
   4   5   3    4.83    0.31 
  -5  -5  -3    1.65    0.25 
  -5  -5  -3    1.85    0.22 
  -5  -5  -3    2.02    0.23 
   5   5   3    1.64    0.21 
   5   5   3    1.39    0.21 
   5   5   3    1.57    0.21 
  -6  -5  -3    0.19    0.17 
  -6  -5  -3    0.13    0.18 
   6   5   3    0.22    0.13 
   6   5   3    0.05    0.15 
   6   5   3    0.10    0.12 
  -7  -5  -3    0.11    0.18 
  -7  -5  -3    0.34    0.19 
   7   5   3    0.45    0.15 
   7   5   3    0.31    0.15 
   7   5   3    0.11    0.17 
  -8  -5  -3    0.25    0.20 
  -8  -5  -3    0.01    0.22 
   8   5   3    0.14    0.19 
   8   5   3   -0.03    0.18 
  14  -6  -3    1.50    0.27 
 -14   6   3    1.86    0.23 
 -14   6   3    1.15    0.24 
  13  -6  -3    0.35    0.18 
 -13   6   3    0.33    0.18 
 -13   6   3    0.59    0.16 
  12  -6  -3    2.82    0.26 
 -12   6   3    3.44    0.29 
  11  -6  -3    1.90    0.21 
 -11   6   3    2.30    0.16 
 -11   6   3    2.10    0.21 
  10  -6  -3    4.23    0.29 
 -10   6   3    4.29    0.21 
 -10   6   3    4.70    0.28 
 -10   6   3    4.18    0.25 
 -10   6   3    3.95    0.27 
   9  -6  -3    0.58    0.13 
   9  -6  -3    0.48    0.11 
  -9   6   3    0.58    0.15 
  -9   6   3    0.44    0.10 
  -9   6   3    0.47    0.11 
  -9   6   3    0.54    0.13 
   8  -6  -3    4.17    0.29 
   8  -6  -3    3.94    0.25 
   8  -6  -3    3.82    0.24 
  -8   6   3    4.24    0.24 
  -8   6   3    4.17    0.19 
  -8   6   3    3.94    0.27 
   7  -6  -3   11.36    0.42 
   7  -6  -3   11.36    0.41 
   7  -6  -3   11.12    0.47 
   7  -6  -3    9.96    0.46 
  -7   6   3   10.53    0.44 
  -7   6   3   11.41    0.40 
  -7   6   3   10.77    0.35 
   6  -6  -3    2.40    0.24 
   6  -6  -3    2.16    0.18 
   6  -6  -3    2.48    0.16 
  -6   6   3    2.15    0.18 
  -6   6   3    2.34    0.17 
  -6   6   3    2.35    0.10 
   5  -6  -3   -0.09    0.07 
   5  -6  -3    0.03    0.08 
   5  -6  -3   -0.01    0.11 
  -5   6   3    0.04    0.08 
  -5   6   3   -0.07    0.07 
  -5   6   3   -0.06    0.07 
   4  -6  -3    8.96    0.32 
   4  -6  -3    8.29    0.32 
   4  -6  -3    7.95    0.37 
  -4   6   3    8.41    0.32 
  -4   6   3    8.76    0.33 
  -4   6   3    8.43    0.35 
   3  -6  -3    9.01    0.33 
   3  -6  -3    8.69    0.33 
   3  -6  -3    8.69    0.41 
  -3   6   3    8.44    0.32 
  -3   6   3    8.12    0.35 
  -3   6   3    8.78    0.33 
  -3   6   3    8.35    0.40 
   2  -6  -3    0.26    0.08 
   2  -6  -3    0.14    0.12 
  -2   6   3    0.15    0.04 
  -2   6   3    0.18    0.09 
  -2   6   3    0.22    0.09 
  -2   6   3    0.12    0.08 
  -2   6   3    0.05    0.09 
   1  -6  -3    9.99    0.36 
   1  -6  -3    9.93    0.37 
   1  -6  -3    9.85    0.33 
   1  -6  -3    9.80    0.43 
   1  -6  -3    9.43    0.36 
  -1   6   3    9.68    0.33 
  -1   6   3   10.49    0.41 
  -1   6   3    9.32    0.38 
  -1   6   3    9.99    0.36 
   0  -6  -3   -0.22    0.13 
   0  -6  -3   -0.13    0.08 
   0  -6  -3   -0.10    0.06 
   0  -6  -3   -0.10    0.07 
   0  -6  -3   -0.09    0.07 
   0   6   3   -0.05    0.09 
   0   6   3   -0.07    0.08 
   0   6   3   -0.08    0.07 
   0   6   3   -0.12    0.07 
  -1  -6  -3    3.51    0.24 
  -1  -6  -3    3.60    0.21 
  -1  -6  -3    3.76    0.28 
  -1  -6  -3    3.83    0.21 
  -1  -6  -3    3.83    0.21 
   1   6   3    3.39    0.21 
   1   6   3    4.02    0.28 
   1   6   3    3.46    0.22 
   1   6   3    3.73    0.24 
  -2  -6  -3   10.13    0.47 
  -2  -6  -3    9.76    0.40 
  -2  -6  -3    9.84    0.37 
  -2  -6  -3    9.97    0.39 
   2   6   3    9.44    0.40 
   2   6   3    9.32    0.42 
   2   6   3    9.29    0.41 
  -3  -6  -3    9.59    0.37 
  -3  -6  -3    9.94    0.44 
  -3  -6  -3   10.38    0.49 
   3   6   3    9.10    0.43 
   3   6   3    9.38    0.46 
   3   6   3    9.97    0.43 
  -4  -6  -3    0.13    0.16 
  -4  -6  -3    0.12    0.19 
   4   6   3    0.29    0.14 
   4   6   3    0.25    0.12 
   4   6   3    0.30    0.16 
  -5  -6  -3    4.37    0.34 
  -5  -6  -3    4.95    0.42 
   5   6   3    4.49    0.34 
   5   6   3    3.86    0.33 
   5   6   3    4.14    0.34 
  -6  -6  -3    1.93    0.22 
  -6  -6  -3    1.78    0.25 
   6   6   3    2.07    0.25 
   6   6   3    1.77    0.24 
   6   6   3    1.73    0.24 
  -7  -6  -3    1.22    0.24 
  -7  -6  -3    1.43    0.21 
   7   6   3    1.80    0.25 
   7   6   3    1.43    0.23 
   7   6   3    1.23    0.23 
 -14   7   3    0.44    0.17 
 -14   7   3    0.34    0.19 
  13  -7  -3    0.04    0.16 
 -13   7   3    0.11    0.15 
 -13   7   3   -0.11    0.16 
  12  -7  -3    0.52    0.18 
 -12   7   3    0.71    0.17 
 -12   7   3    0.60    0.19 
  11  -7  -3   -0.04    0.11 
 -11   7   3   -0.03    0.14 
 -11   7   3   -0.09    0.09 
 -11   7   3   -0.03    0.10 
  10  -7  -3    0.19    0.14 
 -10   7   3   -0.05    0.13 
 -10   7   3   -0.13    0.10 
 -10   7   3    0.13    0.12 
 -10   7   3   -0.01    0.09 
   9  -7  -3    0.96    0.16 
   9  -7  -3    1.17    0.16 
  -9   7   3    1.06    0.18 
  -9   7   3    0.91    0.11 
  -9   7   3    1.09    0.15 
   8  -7  -3   -0.11    0.09 
   8  -7  -3   -0.05    0.07 
   8  -7  -3   -0.02    0.11 
  -8   7   3   -0.01    0.06 
  -8   7   3   -0.19    0.09 
  -8   7   3   -0.17    0.11 
   7  -7  -3    2.66    0.18 
   7  -7  -3    2.74    0.27 
   7  -7  -3    2.61    0.21 
  -7   7   3    2.15    0.21 
  -7   7   3    2.80    0.20 
  -7   7   3    2.37    0.12 
   6  -7  -3   -0.05    0.10 
   6  -7  -3   -0.06    0.12 
   6  -7  -3    0.12    0.09 
  -6   7   3   -0.20    0.08 
  -6   7   3    0.01    0.02 
  -6   7   3    0.04    0.07 
   5  -7  -3    0.32    0.13 
   5  -7  -3    0.21    0.11 
   5  -7  -3    0.49    0.10 
  -5   7   3    0.35    0.10 
  -5   7   3    0.30    0.12 
   4  -7  -3    9.90    0.37 
   4  -7  -3    9.99    0.46 
   4  -7  -3   10.40    0.38 
  -4   7   3    9.37    0.50 
  -4   7   3   10.27    0.41 
  -4   7   3    9.68    0.36 
   3  -7  -3    0.22    0.09 
   3  -7  -3    0.11    0.14 
   3  -7  -3    0.29    0.09 
  -3   7   3    0.36    0.04 
  -3   7   3    0.31    0.11 
  -3   7   3    0.33    0.08 
   2  -7  -3   13.97    0.48 
   2  -7  -3   13.65    0.57 
   2  -7  -3   12.95    0.47 
  -2   7   3   13.76    0.42 
  -2   7   3   13.46    0.49 
  -2   7   3   13.46    0.47 
   1  -7  -3    0.00    0.08 
   1  -7  -3   -0.07    0.09 
   1  -7  -3   -0.25    0.13 
   1  -7  -3    0.03    0.06 
  -1   7   3   -0.07    0.09 
  -1   7   3   -0.07    0.07 
  -1   7   3   -0.07    0.06 
   0  -7  -3    4.53    0.23 
   0  -7  -3    4.70    0.36 
   0  -7  -3    5.19    0.24 
   0  -7  -3    4.61    0.28 
   0   7   3    4.39    0.26 
   0   7   3    4.48    0.29 
   0   7   3    5.20    0.28 
   0   7   3    4.53    0.23 
  -1  -7  -3    0.11    0.09 
  -1  -7  -3    0.08    0.10 
  -1  -7  -3    0.12    0.16 
  -1  -7  -3   -0.05    0.09 
   1   7   3    0.14    0.11 
   1   7   3    0.02    0.15 
   1   7   3   -0.06    0.12 
   1   7   3    0.02    0.10 
  -2  -7  -3    1.76    0.18 
  -2  -7  -3    1.50    0.21 
  -2  -7  -3    1.81    0.19 
   2   7   3    1.76    0.23 
   2   7   3    1.63    0.20 
   2   7   3    1.90    0.19 
  -3  -7  -3    0.67    0.18 
  -3  -7  -3    0.46    0.20 
   3   7   3    0.68    0.15 
   3   7   3    0.52    0.17 
   3   7   3    0.69    0.19 
  -4  -7  -3    0.13    0.17 
  -4  -7  -3   -0.03    0.14 
   4   7   3    0.03    0.14 
   4   7   3   -0.04    0.16 
   4   7   3   -0.11    0.15 
  -5  -7  -3    1.69    0.24 
  -5  -7  -3    1.94    0.28 
   5   7   3    1.75    0.21 
   5   7   3    2.18    0.25 
   5   7   3    1.97    0.25 
  -6  -7  -3    2.04    0.47 
  -6  -7  -3    2.41    0.28 
   6   7   3    2.32    0.28 
   6   7   3    2.16    0.26 
   6   7   3    2.13    0.24 
 -14   8   3    0.30    0.18 
 -14   8   3    0.15    0.19 
  13  -8  -3   -0.20    0.16 
 -13   8   3   -0.24    0.14 
 -13   8   3   -0.09    0.15 
  12  -8  -3   -0.10    0.16 
 -12   8   3    0.30    0.16 
 -12   8   3    0.01    0.15 
  11  -8  -3    0.81    0.15 
 -11   8   3    1.14    0.20 
 -11   8   3    0.86    0.15 
 -11   8   3    0.82    0.14 
  10  -8  -3    8.61    0.49 
  10  -8  -3    8.12    0.40 
 -10   8   3    8.92    0.40 
 -10   8   3    7.82    0.42 
   9  -8  -3    1.45    0.16 
   9  -8  -3    1.30    0.21 
  -9   8   3    1.12    0.12 
  -9   8   3    1.58    0.16 
  -9   8   3    1.51    0.20 
   8  -8  -3   -0.04    0.14 
   8  -8  -3    0.01    0.11 
   8  -8  -3    0.06    0.13 
  -8   8   3    0.02    0.13 
  -8   8   3    0.02    0.05 
  -8   8   3   -0.02    0.11 
   7  -8  -3    0.54    0.14 
   7  -8  -3    0.57    0.16 
   7  -8  -3    0.71    0.13 
  -7   8   3    0.42    0.04 
  -7   8   3    0.33    0.14 
  -7   8   3    0.58    0.13 
   6  -8  -3    0.05    0.10 
   6  -8  -3   -0.09    0.08 
   6  -8  -3   -0.08    0.13 
  -6   8   3   -0.27    0.11 
  -6   8   3    0.05    0.08 
   5  -8  -3   -0.05    0.13 
   5  -8  -3   -0.04    0.11 
   5  -8  -3   -0.11    0.06 
  -5   8   3    0.20    0.10 
  -5   8   3   -0.06    0.11 
   4  -8  -3    8.65    0.35 
   4  -8  -3    8.79    0.45 
   4  -8  -3    9.21    0.38 
  -4   8   3    8.70    0.39 
  -4   8   3    9.12    0.36 
   3  -8  -3    1.67    0.20 
   3  -8  -3    2.37    0.19 
  -3   8   3    1.96    0.11 
  -3   8   3    2.05    0.20 
  -3   8   3    2.31    0.20 
   2  -8  -3    2.11    0.25 
   2  -8  -3    2.65    0.23 
  -2   8   3    2.76    0.22 
  -2   8   3    2.67    0.15 
  -2   8   3    2.21    0.19 
   1  -8  -3   -0.01    0.09 
   1  -8  -3    0.09    0.08 
   1  -8  -3    0.03    0.16 
  -1   8   3    0.09    0.08 
  -1   8   3   -0.06    0.10 
  -1   8   3   -0.08    0.11 
  -1   8   3   -0.03    0.12 
   0  -8  -3    5.89    0.33 
   0  -8  -3    5.99    0.42 
   0  -8  -3    5.57    0.27 
   0   8   3    5.39    0.34 
   0   8   3    5.69    0.28 
   0   8   3    5.91    0.31 
   0   8   3    5.85    0.30 
  -1  -8  -3    0.01    0.18 
  -1  -8  -3   -0.11    0.14 
  -1  -8  -3    0.05    0.11 
   1   8   3    0.00    0.10 
   1   8   3    0.07    0.11 
   1   8   3   -0.10    0.16 
  -2  -8  -3    0.47    0.14 
  -2  -8  -3    0.40    0.17 
   2   8   3    0.27    0.14 
   2   8   3   -0.01    0.15 
   2   8   3    0.20    0.14 
  -3  -8  -3   -0.09    0.19 
  -3  -8  -3   -0.18    0.15 
   3   8   3    0.05    0.14 
   3   8   3    0.08    0.17 
   3   8   3   -0.16    0.15 
  -4  -8  -3   -0.15    0.17 
  -4  -8  -3    0.19    0.21 
   4   8   3    0.36    0.18 
   4   8   3   -0.05    0.17 
   4   8   3    0.26    0.17 
  -5  -8  -3    0.24    0.20 
  -5  -8  -3    0.06    0.25 
   5   8   3    0.16    0.15 
   5   8   3    0.29    0.18 
   5   8   3    0.26    0.19 
 -14   9   3    0.25    0.17 
  13  -9  -3   -0.34    0.16 
 -13   9   3    0.06    0.17 
 -13   9   3    0.01    0.11 
  12  -9  -3    0.18    0.18 
  12  -9  -3   -0.04    0.16 
 -12   9   3   -0.13    0.13 
 -12   9   3   -0.07    0.12 
  11  -9  -3    3.93    0.37 
  11  -9  -3    3.64    0.27 
 -11   9   3    3.54    0.31 
 -11   9   3    3.32    0.25 
  10  -9  -3    0.45    0.19 
  10  -9  -3    0.48    0.14 
 -10   9   3    0.66    0.18 
 -10   9   3    0.34    0.15 
   9  -9  -3    0.44    0.18 
   9  -9  -3    0.69    0.14 
  -9   9   3    0.51    0.12 
  -9   9   3    0.66    0.18 
   8  -9  -3   -0.03    0.13 
   8  -9  -3   -0.13    0.15 
  -8   9   3   -0.10    0.14 
  -8   9   3    0.04    0.05 
  -8   9   3   -0.06    0.12 
   7  -9  -3    0.33    0.14 
   7  -9  -3    0.23    0.16 
  -7   9   3    0.23    0.12 
  -7   9   3    0.13    0.11 
   6  -9  -3    0.37    0.14 
   6  -9  -3    0.37    0.17 
  -6   9   3    0.42    0.13 
  -6   9   3    0.26    0.15 
   5  -9  -3    0.13    0.15 
   5  -9  -3    0.02    0.10 
  -5   9   3   -0.07    0.12 
  -5   9   3    0.17    0.12 
   4  -9  -3    3.68    0.34 
  -4   9   3    3.60    0.27 
  -4   9   3    3.39    0.22 
   3  -9  -3    1.41    0.18 
   3  -9  -3    1.40    0.23 
  -3   9   3    1.72    0.12 
  -3   9   3    1.77    0.18 
  -3   9   3    1.81    0.20 
   2  -9  -3   -0.15    0.16 
   2  -9  -3   -0.15    0.09 
  -2   9   3   -0.12    0.07 
  -2   9   3   -0.21    0.13 
  -2   9   3   -0.10    0.12 
   1  -9  -3    0.89    0.15 
   1  -9  -3    0.64    0.21 
  -1   9   3    0.69    0.12 
  -1   9   3    0.74    0.21 
  -1   9   3    0.53    0.16 
  -1   9   3    0.66    0.15 
   0  -9  -3    0.87    0.15 
   0  -9  -3    0.74    0.18 
   0   9   3    0.73    0.15 
   0   9   3    0.79    0.13 
   0   9   3    0.73    0.21 
   0   9   3    0.80    0.18 
  -1  -9  -3    0.00    0.19 
  -1  -9  -3    0.07    0.12 
   1   9   3    0.03    0.12 
   1   9   3    0.19    0.18 
   1   9   3    0.23    0.16 
  -2  -9  -3   -0.07    0.16 
  -2  -9  -3    0.00    0.15 
   2   9   3   -0.10    0.16 
   2   9   3   -0.34    0.10 
   2   9   3    0.02    0.13 
  -3  -9  -3    0.59    0.23 
  -3  -9  -3    0.50    0.16 
   3   9   3    0.67    0.17 
   3   9   3    0.75    0.21 
   3   9   3    0.40    0.19 
  -4  -9  -3   -0.07    0.19 
   4   9   3    0.03    0.18 
   4   9   3    0.04    0.15 
   4   9   3    0.12    0.14 
  13 -10  -3    5.71    0.45 
  13 -10  -3    6.27    0.46 
 -13  10   3    5.07    0.41 
 -13  10   3    6.41    0.39 
  12 -10  -3    0.44    0.19 
  12 -10  -3    0.31    0.17 
 -12  10   3    0.45    0.13 
 -12  10   3    0.25    0.18 
  11 -10  -3    1.58    0.25 
  11 -10  -3    1.69    0.23 
 -11  10   3    1.26    0.22 
 -11  10   3    1.63    0.21 
  10 -10  -3   -0.09    0.16 
  10 -10  -3   -0.11    0.15 
 -10  10   3   -0.06    0.11 
 -10  10   3   -0.11    0.13 
   9 -10  -3    0.52    0.14 
   9 -10  -3    0.45    0.19 
  -9  10   3    0.76    0.18 
  -9  10   3    0.64    0.16 
   8 -10  -3    4.21    0.37 
   8 -10  -3    4.26    0.32 
  -8  10   3    3.86    0.28 
  -8  10   3    4.44    0.30 
   7 -10  -3    8.67    0.48 
   7 -10  -3    8.74    0.42 
  -7  10   3    8.65    0.38 
  -7  10   3    7.89    0.43 
   6 -10  -3    0.05    0.17 
   6 -10  -3    0.10    0.11 
  -6  10   3    0.10    0.10 
  -6  10   3    0.00    0.14 
   5 -10  -3    0.11    0.15 
   5 -10  -3    0.09    0.18 
  -5  10   3    0.14    0.15 
  -5  10   3    0.33    0.11 
   4 -10  -3   -0.19    0.17 
  -4  10   3   -0.03    0.09 
  -4  10   3    0.12    0.13 
   3 -10  -3    0.66    0.17 
   3 -10  -3    0.49    0.20 
  -3  10   3    0.58    0.12 
  -3  10   3    0.69    0.13 
  -3  10   3    0.70    0.17 
   2 -10  -3    0.54    0.21 
   2 -10  -3    0.40    0.16 
  -2  10   3    0.22    0.12 
  -2  10   3    0.37    0.14 
  -2  10   3    0.45    0.10 
   1 -10  -3    2.60    0.30 
   1 -10  -3    2.31    0.22 
  -1  10   3    2.22    0.20 
  -1  10   3    1.86    0.22 
  -1  10   3    2.50    0.23 
  -1  10   3    2.77    0.30 
   0 -10  -3   -0.09    0.11 
   0 -10  -3   -0.28    0.18 
   0  10   3   -0.04    0.12 
   0  10   3   -0.15    0.13 
   0  10   3   -0.29    0.14 
   0  10   3   -0.25    0.10 
  -1 -10  -3   -0.08    0.19 
  -1 -10  -3    0.02    0.18 
   1  10   3    0.11    0.13 
   1  10   3   -0.02    0.18 
   1  10   3   -0.01    0.14 
  -2 -10  -3    0.33    0.15 
  -2 -10  -3    0.16    0.21 
   2  10   3    0.29    0.22 
   2  10   3    0.14    0.18 
   2  10   3    0.45    0.21 
  12 -11  -3    0.41    0.21 
  12 -11  -3    0.19    0.18 
 -12  11   3    0.29    0.17 
 -12  11   3    0.26    0.18 
  11 -11  -3    0.34    0.19 
  11 -11  -3    0.40    0.18 
 -11  11   3    0.21    0.17 
 -11  11   3    0.23    0.16 
  10 -11  -3    1.57    0.25 
  10 -11  -3    1.66    0.23 
 -10  11   3    1.57    0.21 
 -10  11   3    1.59    0.21 
   9 -11  -3    1.62    0.24 
   9 -11  -3    1.91    0.23 
  -9  11   3    1.79    0.21 
  -9  11   3    1.61    0.21 
   8 -11  -3    0.46    0.18 
   8 -11  -3    0.34    0.13 
  -8  11   3    0.57    0.16 
  -8  11   3    0.31    0.17 
   7 -11  -3    0.27    0.19 
   7 -11  -3    0.06    0.16 
  -7  11   3    0.40    0.17 
  -7  11   3    0.16    0.15 
   6 -11  -3   -0.36    0.14 
   6 -11  -3   -0.08    0.17 
  -6  11   3    0.10    0.16 
  -6  11   3   -0.16    0.09 
   5 -11  -3    0.98    0.22 
  -5  11   3    0.98    0.19 
  -5  11   3    0.88    0.17 
   4 -11  -3    2.22    0.28 
   4 -11  -3    1.81    0.23 
  -4  11   3    2.21    0.24 
  -4  11   3    2.13    0.22 
   3 -11  -3    0.09    0.20 
   3 -11  -3    0.08    0.16 
  -3  11   3    0.30    0.15 
  -3  11   3    0.40    0.16 
   2 -11  -3   -0.26    0.17 
   2 -11  -3   -0.16    0.16 
  -2  11   3    0.11    0.19 
  -2  11   3   -0.11    0.11 
  -2  11   3   -0.09    0.14 
   1 -11  -3    3.87    0.30 
   1 -11  -3    4.06    0.44 
  -1  11   3    4.85    0.41 
  -1  11   3    4.51    0.35 
  -1  11   3    4.37    0.31 
   0 -11  -3    0.04    0.18 
   0 -11  -3   -0.05    0.20 
   0  11   3    0.55    0.22 
   0  11   3    0.19    0.18 
  -1 -11  -3   -0.39    0.20 
  -1 -11  -3   -0.42    0.19 
   1  11   3    0.11    0.20 
   1  11   3   -0.20    0.17 
  11 -12  -3    1.47    0.26 
  11 -12  -3    1.36    0.21 
 -11  12   3    1.56    0.25 
 -11  12   3    1.33    0.21 
  10 -12  -3    2.10    0.22 
  10 -12  -3    1.73    0.25 
 -10  12   3    1.67    0.22 
 -10  12   3    1.63    0.25 
   9 -12  -3    0.74    0.22 
   9 -12  -3    0.91    0.17 
  -9  12   3    0.97    0.19 
  -9  12   3    0.83    0.21 
   8 -12  -3    1.83    0.23 
   8 -12  -3    1.60    0.25 
  -8  12   3    1.68    0.19 
  -8  12   3    1.77    0.25 
   7 -12  -3    0.38    0.19 
   7 -12  -3    0.42    0.21 
  -7  12   3    0.47    0.17 
  -7  12   3    0.68    0.19 
   6 -12  -3   -0.08    0.18 
  -6  12   3   -0.05    0.10 
  -6  12   3    0.08    0.15 
   5 -12  -3    1.48    0.27 
  -5  12   3    1.90    0.24 
  -5  12   3    1.76    0.22 
   4 -12  -3    2.14    0.26 
   4 -12  -3    2.76    0.27 
  -4  12   3    2.26    0.24 
  -4  12   3    2.26    0.24 
   3 -12  -3    4.56    0.46 
   3 -12  -3    4.78    0.32 
  -3  12   3    4.87    0.35 
  -3  12   3    5.08    0.37 
  -3  12   3    4.96    0.36 
   2 -12  -3    0.06    0.21 
   2 -12  -3    0.62    0.20 
  -2  12   3    0.77    0.23 
  -2  12   3    0.47    0.18 
  -2  12   3    0.42    0.18 
   1 -12  -3    0.52    0.24 
   1 -12  -3    1.15    0.27 
  -1  12   3    0.80    0.21 
  -1  12   3    1.47    0.28 
  10 -13  -3    2.26    0.30 
 -10  13   3    2.12    0.23 
 -10  13   3    2.33    0.33 
   9 -13  -3   -0.07    0.19 
  -9  13   3   -0.07    0.11 
  -9  13   3    0.16    0.18 
   8 -13  -3    2.15    0.26 
   8 -13  -3    1.88    0.28 
  -8  13   3    1.73    0.25 
  -8  13   3    1.44    0.21 
   7 -13  -3   -0.19    0.21 
   7 -13  -3   -0.08    0.17 
  -7  13   3    0.02    0.15 
  -7  13   3    0.01    0.15 
   6 -13  -3    0.74    0.24 
  -6  13   3    1.26    0.21 
  -6  13   3    1.19    0.21 
   5 -13  -3   -0.22    0.20 
   5 -13  -3    0.04    0.18 
  -5  13   3    0.20    0.17 
  -5  13   3    0.33    0.17 
   4 -13  -3    0.46    0.23 
   4 -13  -3    0.90    0.22 
  -4  13   3    0.76    0.20 
  -4  13   3    0.47    0.19 
  -6  16  -4   -0.30    0.16 
   6 -16   4    0.14    0.15 
   7 -16   4    0.48    0.21 
  -2  15  -4    0.16    0.17 
  -2  15  -4    0.34    0.18 
   2 -15   4    0.32    0.19 
  -3  15  -4    0.30    0.17 
  -3  15  -4    0.20    0.17 
   3 -15   4    0.32    0.18 
  -4  15  -4   -0.03    0.16 
  -4  15  -4   -0.07    0.15 
   4 -15   4    0.15    0.14 
  -5  15  -4    0.44    0.17 
  -5  15  -4    0.36    0.15 
  -5  15  -4    0.67    0.15 
  -6  15  -4   -0.14    0.15 
  -6  15  -4   -0.23    0.14 
   6 -15   4    0.17    0.14 
  -7  15  -4    0.01    0.12 
  -7  15  -4   -0.23    0.14 
   7 -15   4   -0.03    0.18 
  -8  15  -4    0.30    0.14 
  -8  15  -4    0.40    0.15 
   8 -15   4   -0.07    0.18 
  -9  15  -4    0.02    0.13 
   9 -15   4   -0.20    0.18 
 -10  15  -4    0.21    0.14 
  10 -15   4    0.48    0.22 
  -1 -14   4    0.53    0.16 
   0  14  -4    1.55    0.23 
   0  14  -4    1.59    0.23 
   0 -14   4    1.24    0.21 
   0 -14   4    1.73    0.23 
  -1  14  -4    0.29    0.16 
  -1  14  -4    0.14    0.13 
   1 -14   4    0.03    0.12 
   1 -14   4    0.09    0.16 
  -2  14  -4    0.15    0.15 
  -2  14  -4   -0.04    0.15 
   2 -14   4    0.07    0.12 
   2 -14   4   -0.12    0.13 
  -3  14  -4    0.61    0.17 
  -3  14  -4    0.67    0.17 
  -3  14  -4    0.47    0.17 
   3 -14   4    0.65    0.15 
   3 -14   4    0.49    0.14 
  -4  14  -4    1.58    0.21 
  -4  14  -4    1.23    0.19 
  -4  14  -4    1.06    0.17 
   4 -14   4    1.25    0.21 
  -5  14  -4    0.19    0.12 
  -5  14  -4    0.01    0.14 
   5 -14   4    0.15    0.18 
  -6  14  -4    2.66    0.25 
  -6  14  -4    2.23    0.24 
   6 -14   4    2.08    0.22 
  -7  14  -4   -0.08    0.14 
  -7  14  -4   -0.05    0.11 
   7 -14   4   -0.06    0.16 
  -8  14  -4    2.13    0.24 
   8 -14   4    2.23    0.23 
  -9  14  -4    0.19    0.17 
   9 -14   4    0.32    0.15 
 -10  14  -4    1.04    0.22 
  10 -14   4    1.55    0.21 
 -11  14  -4    0.52    0.16 
  11 -14   4    0.56    0.20 
   2  13  -4    1.25    0.20 
   2  13  -4    0.91    0.21 
  -2 -13   4    1.20    0.22 
   1  13  -4    1.61    0.22 
   1  13  -4    1.66    0.23 
  -1 -13   4    1.59    0.23 
  -1 -13   4    1.61    0.20 
   0  13  -4    0.50    0.17 
   0  13  -4    0.40    0.17 
   0 -13   4    0.35    0.14 
   0 -13   4    0.48    0.17 
  -1  13  -4    5.56    0.37 
  -1  13  -4    5.04    0.35 
   1 -13   4    5.30    0.35 
   1 -13   4    5.41    0.37 
  -2  13  -4    0.39    0.17 
  -2  13  -4    0.18    0.11 
  -2  13  -4    0.32    0.16 
   2 -13   4    0.55    0.17 
   2 -13   4    0.20    0.13 
  -3  13  -4    1.38    0.19 
  -3  13  -4    1.26    0.19 
  -3  13  -4    1.02    0.15 
   3 -13   4    1.05    0.15 
  -4  13  -4    0.35    0.15 
  -4  13  -4    0.26    0.14 
   4 -13   4    0.14    0.11 
   4 -13   4   -0.07    0.16 
  -5  13  -4    6.53    0.36 
  -5  13  -4    6.75    0.34 
   5 -13   4    7.34    0.33 
   5 -13   4    6.78    0.39 
  -6  13  -4   -0.03    0.14 
  -6  13  -4   -0.03    0.10 
   6 -13   4   -0.11    0.08 
   6 -13   4   -0.32    0.15 
  -7  13  -4    1.60    0.21 
   7 -13   4    1.63    0.19 
  -8  13  -4    2.69    0.24 
   8 -13   4    3.14    0.28 
  -9  13  -4    0.94    0.16 
   9 -13   4    0.86    0.20 
 -10  13  -4    3.42    0.27 
  10 -13   4    4.19    0.35 
 -11  13  -4    0.20    0.18 
  11 -13   4    0.36    0.19 
 -12  13  -4    0.55    0.16 
  12 -13   4    1.13    0.23 
   4  12  -4    2.02    0.27 
  -4 -12   4    1.41    0.24 
   3  12  -4    0.98    0.22 
   3  12  -4    1.06    0.18 
  -3 -12   4    0.99    0.26 
  -3 -12   4    0.79    0.20 
   2  12  -4    0.24    0.17 
   2  12  -4    0.05    0.16 
  -2 -12   4   -0.04    0.13 
  -2 -12   4   -0.07    0.11 
   1  12  -4    4.05    0.32 
   1  12  -4    4.21    0.33 
  -1 -12   4    4.05    0.33 
  -1 -12   4    4.27    0.32 
   0  12  -4    1.45    0.20 
   0  12  -4    1.22    0.19 
   0 -12   4    1.09    0.16 
   0 -12   4    0.86    0.17 
  -1  12  -4    1.19    0.13 
  -1  12  -4    1.43    0.19 
  -1  12  -4    1.47    0.19 
   1 -12   4    1.00    0.16 
   1 -12   4    1.11    0.16 
  -2  12  -4   -0.09    0.10 
  -2  12  -4   -0.15    0.08 
  -2  12  -4   -0.12    0.08 
  -2  12  -4   -0.13    0.12 
   2 -12   4   -0.22    0.08 
   2 -12   4    0.12    0.14 
  -3  12  -4    1.65    0.19 
  -3  12  -4    1.74    0.20 
  -3  12  -4    1.59    0.20 
   3 -12   4    1.52    0.16 
  -4  12  -4   -0.11    0.11 
  -4  12  -4    0.01    0.09 
  -4  12  -4   -0.16    0.12 
   4 -12   4   -0.13    0.08 
  -5  12  -4    1.02    0.17 
  -5  12  -4    1.18    0.17 
   5 -12   4    0.88    0.11 
   5 -12   4    0.88    0.15 
  -6  12  -4    0.45    0.15 
   6 -12   4    0.43    0.09 
   6 -12   4    0.41    0.13 
  -7  12  -4    4.26    0.30 
   7 -12   4    3.48    0.21 
   7 -12   4    3.94    0.32 
  -8  12  -4    4.80    0.32 
   8 -12   4    4.70    0.30 
   8 -12   4    4.04    0.32 
  -9  12  -4    4.44    0.29 
   9 -12   4    4.91    0.35 
 -10  12  -4    2.58    0.25 
  10 -12   4    2.24    0.25 
 -11  12  -4    4.19    0.34 
  11 -12   4    3.24    0.30 
 -12  12  -4    0.32    0.19 
  12 -12   4    0.06    0.14 
 -13  12  -4    0.58    0.21 
  13 -12   4    0.37    0.17 
   5  11  -4    1.70    0.26 
  -5 -11   4    1.39    0.24 
   4  11  -4    0.12    0.17 
   4  11  -4    0.34    0.19 
  -4 -11   4    0.22    0.13 
  -4 -11   4    0.10    0.24 
   3  11  -4    2.30    0.25 
   3  11  -4    2.37    0.27 
  -3 -11   4    2.36    0.25 
  -3 -11   4    2.68    0.33 
   2  11  -4    0.20    0.17 
   2  11  -4   -0.02    0.14 
  -2 -11   4    0.07    0.15 
  -2 -11   4    0.05    0.13 
  -2 -11   4    0.22    0.12 
   1  11  -4    0.67    0.16 
   1  11  -4    0.75    0.17 
  -1 -11   4    0.57    0.15 
  -1 -11   4    0.88    0.17 
   0  11  -4   -0.05    0.07 
   0  11  -4   -0.06    0.12 
   0  11  -4   -0.09    0.13 
   0 -11   4    0.06    0.10 
   0 -11   4   -0.21    0.10 
  -1  11  -4    1.21    0.12 
  -1  11  -4    1.09    0.17 
  -1  11  -4    1.04    0.16 
  -1  11  -4    0.92    0.15 
   1 -11   4    0.83    0.15 
   1 -11   4    1.23    0.17 
  -2  11  -4    1.03    0.15 
  -2  11  -4    0.92    0.15 
  -2  11  -4    1.11    0.16 
   2 -11   4    0.99    0.14 
  -3  11  -4    1.33    0.14 
  -3  11  -4    1.25    0.16 
  -3  11  -4    1.39    0.18 
   3 -11   4    1.22    0.18 
   3 -11   4    1.16    0.13 
  -4  11  -4    0.43    0.14 
  -4  11  -4    0.40    0.13 
  -4  11  -4    0.28    0.09 
   4 -11   4    0.19    0.09 
   4 -11   4    0.29    0.11 
  -5  11  -4   24.85    0.84 
   5 -11   4   28.31    0.87 
   5 -11   4   26.87    0.80 
  -6  11  -4    6.03    0.32 
   6 -11   4    5.91    0.25 
   6 -11   4    6.08    0.34 
  -7  11  -4    1.33    0.16 
   7 -11   4    1.34    0.19 
   7 -11   4    1.24    0.14 
  -8  11  -4    0.23    0.15 
   8 -11   4    0.13    0.12 
   8 -11   4    0.01    0.08 
  -9  11  -4    3.53    0.29 
   9 -11   4    2.28    0.19 
   9 -11   4    2.24    0.22 
 -10  11  -4    0.67    0.18 
  10 -11   4    0.80    0.17 
 -11  11  -4    7.50    0.39 
  11 -11   4    8.60    0.45 
 -12  11  -4    0.24    0.14 
  12 -11   4    0.47    0.20 
 -13  11  -4    0.85    0.18 
  13 -11   4    1.32    0.24 
   6  10  -4    0.13    0.20 
   6  10  -4    0.50    0.17 
  -6 -10   4    0.09    0.17 
   5  10  -4    0.22    0.19 
   5  10  -4   -0.22    0.16 
  -5 -10   4   -0.27    0.22 
  -5 -10   4   -0.31    0.15 
   4  10  -4    0.43    0.14 
   4  10  -4    0.42    0.19 
  -4 -10   4    0.12    0.23 
  -4 -10   4    0.17    0.16 
   3  10  -4   -0.05    0.10 
   3  10  -4   -0.16    0.14 
  -3 -10   4    0.00    0.10 
  -3 -10   4   -0.07    0.15 
  -3 -10   4    0.09    0.09 
   2  10  -4    0.98    0.15 
   2  10  -4    1.06    0.19 
  -2 -10   4    0.98    0.17 
  -2 -10   4    1.20    0.18 
  -2 -10   4    0.92    0.14 
   1  10  -4    0.39    0.05 
   1  10  -4    0.23    0.14 
   1  10  -4    0.21    0.13 
  -1 -10   4    0.25    0.12 
  -1 -10   4    0.10    0.13 
   0  10  -4    5.11    0.26 
   0  10  -4    5.28    0.21 
   0  10  -4    4.76    0.29 
   0  10  -4    5.50    0.31 
   0 -10   4    4.98    0.29 
   0 -10   4    4.93    0.26 
  -1  10  -4    2.96    0.22 
  -1  10  -4    2.78    0.24 
  -1  10  -4    2.75    0.21 
  -1  10  -4    3.04    0.22 
   1 -10   4    2.74    0.22 
   1 -10   4    3.07    0.20 
  -2  10  -4    0.22    0.11 
  -2  10  -4    0.12    0.10 
  -2  10  -4    0.29    0.11 
  -2  10  -4    0.23    0.09 
   2 -10   4    0.04    0.08 
  -3  10  -4   13.56    0.48 
  -3  10  -4   14.16    0.52 
  -3  10  -4   14.36    0.50 
  -3  10  -4   13.76    0.50 
   3 -10   4   14.59    0.48 
   3 -10   4   14.46    0.51 
  -4  10  -4    0.62    0.10 
  -4  10  -4    0.67    0.12 
   4 -10   4    0.58    0.13 
   4 -10   4    0.55    0.08 
  -5  10  -4   -0.02    0.10 
  -5  10  -4    0.08    0.08 
   5 -10   4    0.05    0.05 
   5 -10   4    0.02    0.11 
  -6  10  -4    4.07    0.26 
   6 -10   4    4.13    0.18 
   6 -10   4    4.56    0.27 
  -7  10  -4    0.89    0.15 
   7 -10   4    0.84    0.09 
   7 -10   4    0.59    0.16 
  -8  10  -4   13.59    0.51 
   8 -10   4   12.68    0.43 
   8 -10   4   13.13    0.50 
   8 -10   4   12.21    0.42 
  -9  10  -4   12.06    0.49 
   9 -10   4   11.12    0.41 
   9 -10   4   10.89    0.47 
 -10  10  -4    0.46    0.17 
  10 -10   4    0.57    0.15 
 -11  10  -4    4.46    0.33 
  11 -10   4    3.34    0.29 
 -12  10  -4    0.41    0.19 
  12 -10   4    0.27    0.19 
 -13  10  -4    0.74    0.20 
  13 -10   4    0.57    0.17 
   7   9  -4    0.00    0.15 
   7   9  -4   -0.03    0.19 
  -7  -9   4   -0.10    0.26 
  -7  -9   4   -0.07    0.17 
   6   9  -4    0.65    0.21 
   6   9  -4    0.46    0.15 
  -6  -9   4    0.59    0.21 
  -6  -9   4    0.53    0.15 
   5   9  -4    0.20    0.18 
   5   9  -4   -0.08    0.15 
  -5  -9   4    0.27    0.16 
  -5  -9   4    0.10    0.22 
   4   9  -4    0.44    0.16 
   4   9  -4    0.48    0.18 
  -4  -9   4    0.42    0.15 
  -4  -9   4    0.05    0.21 
   3   9  -4   -0.18    0.14 
   3   9  -4   -0.24    0.12 
  -3  -9   4   -0.13    0.09 
  -3  -9   4   -0.17    0.12 
  -3  -9   4   -0.12    0.15 
   2   9  -4    1.80    0.21 
   2   9  -4    1.77    0.18 
   2   9  -4    2.04    0.22 
  -2  -9   4    1.70    0.17 
  -2  -9   4    1.61    0.18 
  -2  -9   4    1.76    0.18 
   1   9  -4   -0.23    0.11 
   1   9  -4   -0.16    0.09 
   1   9  -4   -0.05    0.09 
   1   9  -4   -0.04    0.04 
   1   9  -4   -0.02    0.09 
  -1  -9   4   -0.07    0.10 
  -1  -9   4   -0.12    0.08 
   0   9  -4    3.40    0.25 
   0   9  -4    3.47    0.22 
   0   9  -4    3.88    0.23 
   0   9  -4    3.32    0.22 
   0  -9   4    3.59    0.24 
   0  -9   4    3.82    0.23 
  -1   9  -4    0.58    0.13 
  -1   9  -4    0.50    0.10 
  -1   9  -4    0.58    0.11 
  -1   9  -4    0.55    0.11 
   1  -9   4    0.51    0.10 
  -2   9  -4    5.62    0.29 
  -2   9  -4    5.29    0.25 
  -2   9  -4    5.48    0.26 
  -2   9  -4    5.10    0.24 
   2  -9   4    5.77    0.27 
   2  -9   4    5.70    0.24 
  -3   9  -4    1.46    0.14 
  -3   9  -4    1.97    0.17 
  -3   9  -4    1.65    0.14 
  -3   9  -4    1.82    0.18 
   3  -9   4    1.67    0.15 
   3  -9   4    1.67    0.13 
  -4   9  -4    0.23    0.10 
  -4   9  -4    0.15    0.10 
   4  -9   4    0.29    0.11 
  -5   9  -4    0.76    0.12 
  -5   9  -4    0.65    0.12 
   5  -9   4    0.86    0.08 
   5  -9   4    0.92    0.13 
  -6   9  -4   -0.01    0.07 
  -6   9  -4   -0.06    0.09 
   6  -9   4   -0.09    0.07 
   6  -9   4    0.05    0.05 
  -7   9  -4    0.22    0.12 
   7  -9   4    0.26    0.06 
   7  -9   4    0.31    0.10 
  -8   9  -4    4.54    0.26 
   8  -9   4    4.38    0.30 
   8  -9   4    4.50    0.20 
   8  -9   4    4.00    0.14 
  -9   9  -4    4.24    0.27 
   9  -9   4    4.20    0.22 
   9  -9   4    5.07    0.32 
 -10   9  -4    0.72    0.18 
  10  -9   4    0.55    0.15 
 -11   9  -4    0.24    0.17 
  11  -9   4    0.17    0.13 
 -12   9  -4    0.03    0.12 
  12  -9   4   -0.25    0.17 
 -13   9  -4    0.42    0.18 
  13  -9   4    0.02    0.18 
   8   8  -4    0.07    0.21 
  -8  -8   4   -0.06    0.16 
  -8  -8   4    0.02    0.20 
   7   8  -4    0.04    0.16 
   7   8  -4   -0.01    0.19 
  -7  -8   4   -0.01    0.16 
  -7  -8   4    0.10    0.22 
   6   8  -4    1.39    0.21 
   6   8  -4    1.18    0.20 
  -6  -8   4    1.71    0.29 
  -6  -8   4    1.19    0.20 
   5   8  -4    0.31    0.18 
   5   8  -4    0.14    0.14 
  -5  -8   4    0.02    0.13 
  -5  -8   4    0.03    0.15 
   4   8  -4    5.10    0.27 
   4   8  -4    4.52    0.33 
  -4  -8   4    4.46    0.22 
  -4  -8   4    4.65    0.26 
  -4  -8   4    4.59    0.40 
   3   8  -4    0.70    0.17 
   3   8  -4    0.73    0.13 
   3   8  -4    0.64    0.13 
  -3  -8   4    0.65    0.14 
  -3  -8   4    0.73    0.21 
  -3  -8   4    0.77    0.11 
   2   8  -4   -0.11    0.10 
   2   8  -4   -0.01    0.06 
   2   8  -4   -0.03    0.07 
   2   8  -4   -0.05    0.11 
  -2  -8   4   -0.13    0.06 
  -2  -8   4   -0.24    0.07 
   1   8  -4    2.97    0.23 
   1   8  -4    2.85    0.18 
   1   8  -4    2.82    0.21 
   1   8  -4    3.14    0.18 
   1   8  -4    3.02    0.12 
  -1  -8   4    2.94    0.18 
  -1  -8   4    3.13    0.21 
   0   8  -4    2.68    0.19 
   0   8  -4    2.65    0.19 
   0   8  -4    2.91    0.22 
   0   8  -4    2.75    0.19 
   0  -8   4    2.90    0.19 
   0  -8   4    2.92    0.19 
  -1   8  -4    4.60    0.23 
  -1   8  -4    4.91    0.23 
  -1   8  -4    4.45    0.23 
  -1   8  -4    4.65    0.26 
   1  -8   4    4.75    0.22 
   1  -8   4    4.72    0.22 
  -2   8  -4    0.20    0.08 
  -2   8  -4    0.23    0.09 
  -2   8  -4    0.32    0.10 
  -2   8  -4    0.28    0.07 
   2  -8   4    0.26    0.06 
   2  -8   4    0.19    0.08 
   2  -8   4    0.32    0.09 
  -3   8  -4   -0.03    0.05 
  -3   8  -4   -0.13    0.07 
  -3   8  -4    0.03    0.04 
   3  -8   4    0.05    0.08 
   3  -8   4   -0.05    0.05 
   3  -8   4    0.05    0.04 
  -4   8  -4    2.08    0.15 
  -4   8  -4    2.15    0.15 
   4  -8   4    2.23    0.10 
   4  -8   4    2.17    0.14 
   4  -8   4    2.37    0.15 
  -5   8  -4    0.05    0.09 
  -5   8  -4   -0.01    0.08 
   5  -8   4    0.23    0.10 
   5  -8   4    0.15    0.04 
  -6   8  -4   13.41    0.47 
  -6   8  -4   14.24    0.48 
   6  -8   4   13.49    0.48 
   6  -8   4   12.63    0.40 
  -7   8  -4    0.97    0.14 
  -7   8  -4    1.14    0.14 
   7  -8   4    1.13    0.10 
   7  -8   4    0.79    0.14 
  -8   8  -4    4.47    0.28 
   8  -8   4    4.66    0.21 
   8  -8   4    4.24    0.25 
  -9   8  -4   -0.03    0.10 
   9  -8   4   -0.17    0.14 
   9  -8   4   -0.01    0.08 
 -10   8  -4   11.43    0.48 
 -10   8  -4   10.89    0.48 
  10  -8   4   10.89    0.49 
  10  -8   4   11.41    0.44 
 -11   8  -4    0.35    0.13 
  11  -8   4    0.35    0.18 
 -12   8  -4    0.53    0.19 
  12  -8   4    0.62    0.20 
 -13   8  -4    0.31    0.14 
  13  -8   4    0.42    0.20 
  -9  -7   4   -0.10    0.17 
  -9  -7   4   -0.25    0.22 
   8   7  -4    0.06    0.16 
   8   7  -4    0.01    0.20 
  -8  -7   4    0.09    0.22 
  -8  -7   4   -0.13    0.15 
   7   7  -4    1.95    0.27 
   7   7  -4    1.92    0.22 
  -7  -7   4    1.88    0.22 
  -7  -7   4    2.34    0.32 
   6   7  -4    0.91    0.14 
   6   7  -4    1.32    0.22 
  -6  -7   4    0.82    0.20 
  -6  -7   4    1.14    0.15 
   5   7  -4   26.15    0.84 
   5   7  -4   25.09    0.87 
  -5  -7   4   24.56    0.79 
  -5  -7   4   26.84    0.84 
  -5  -7   4   26.22    0.96 
   4   7  -4    6.86    0.32 
   4   7  -4    6.19    0.29 
   4   7  -4    6.96    0.37 
  -4  -7   4    6.72    0.26 
  -4  -7   4    6.64    0.42 
  -4  -7   4    6.50    0.32 
   3   7  -4    1.12    0.16 
   3   7  -4    0.99    0.13 
  -3  -7   4    1.18    0.20 
  -3  -7   4    0.92    0.11 
  -3  -7   4    0.81    0.10 
   2   7  -4   11.96    0.46 
   2   7  -4   10.95    0.41 
   2   7  -4   11.23    0.44 
   2   7  -4   11.38    0.41 
  -2  -7   4   11.29    0.40 
  -2  -7   4   11.35    0.41 
  -2  -7   4   12.73    0.51 
   1   7  -4    7.13    0.28 
   1   7  -4    6.99    0.31 
   1   7  -4    6.71    0.29 
   1   7  -4    6.63    0.32 
  -1  -7   4    6.75    0.29 
  -1  -7   4    6.59    0.28 
  -1  -7   4    6.89    0.31 
   0   7  -4    3.36    0.19 
   0   7  -4    3.30    0.20 
   0   7  -4    3.37    0.19 
   0   7  -4    3.27    0.17 
   0  -7   4    3.44    0.18 
   0  -7   4    3.08    0.19 
   0  -7   4    3.64    0.18 
  -1   7  -4    1.23    0.14 
  -1   7  -4    1.38    0.12 
  -1   7  -4    1.00    0.11 
  -1   7  -4    1.25    0.12 
   1  -7   4    1.31    0.11 
   1  -7   4    1.27    0.12 
   1  -7   4    1.16    0.11 
  -2   7  -4    0.30    0.06 
  -2   7  -4    0.29    0.08 
  -2   7  -4    0.42    0.07 
   2  -7   4    0.22    0.07 
   2  -7   4    0.26    0.05 
   2  -7   4    0.52    0.09 
  -3   7  -4    0.47    0.09 
  -3   7  -4    0.49    0.09 
   3  -7   4    0.51    0.04 
   3  -7   4    0.51    0.08 
   3  -7   4    0.42    0.07 
  -4   7  -4   10.01    0.36 
  -4   7  -4   10.61    0.36 
   4  -7   4   10.13    0.37 
   4  -7   4   10.21    0.36 
  -5   7  -4   13.71    0.47 
  -5   7  -4   14.13    0.47 
   5  -7   4   14.31    0.47 
   5  -7   4   13.36    0.40 
   5  -7   4   13.73    0.47 
   5  -7   4   13.82    0.39 
  -6   7  -4   13.05    0.45 
  -6   7  -4   12.72    0.45 
   6  -7   4   12.88    0.39 
   6  -7   4   12.39    0.44 
  -7   7  -4    0.60    0.12 
  -7   7  -4    0.64    0.12 
   7  -7   4    0.51    0.12 
   7  -7   4    0.59    0.07 
  -8   7  -4    0.54    0.11 
   8  -7   4    0.77    0.15 
   8  -7   4    0.49    0.08 
  -9   7  -4    0.95    0.16 
  -9   7  -4    1.01    0.17 
   9  -7   4    0.76    0.17 
   9  -7   4    0.75    0.12 
 -10   7  -4   10.69    0.43 
 -10   7  -4   10.38    0.47 
  10  -7   4   10.51    0.43 
  10  -7   4    9.71    0.47 
 -11   7  -4    8.44    0.41 
  11  -7   4    9.70    0.46 
 -12   7  -4    0.31    0.14 
  12  -7   4    0.23    0.18 
 -13   7  -4    0.71    0.21 
  13  -7   4    0.62    0.17 
   9   6  -4   -0.21    0.19 
   9   6  -4   -0.10    0.16 
  -9  -6   4   -0.17    0.15 
  -9  -6   4   -0.10    0.20 
   8   6  -4    0.02    0.19 
   8   6  -4   -0.19    0.14 
  -8  -6   4    0.11    0.15 
  -8  -6   4    0.14    0.19 
   7   6  -4    4.89    0.31 
   7   6  -4    4.81    0.33 
  -7  -6   4    4.32    0.35 
  -7  -6   4    5.26    0.31 
   6   6  -4    4.39    0.35 
   6   6  -4    4.97    0.29 
  -6  -6   4    5.01    0.29 
  -6  -6   4    4.61    0.39 
   5   6  -4    5.93    0.28 
   5   6  -4    6.44    0.36 
   5   6  -4    6.29    0.30 
  -5  -6   4    5.93    0.30 
  -5  -6   4    6.57    0.41 
  -5  -6   4    5.92    0.23 
   4   6  -4    5.12    0.30 
   4   6  -4    4.65    0.24 
   4   6  -4    4.53    0.23 
  -4  -6   4    4.76    0.20 
  -4  -6   4    4.61    0.25 
  -4  -6   4    4.82    0.34 
   3   6  -4    3.88    0.20 
   3   6  -4    4.13    0.22 
   3   6  -4    4.41    0.26 
   3   6  -4    4.23    0.24 
  -3  -6   4    4.33    0.31 
  -3  -6   4    4.26    0.22 
  -3  -6   4    3.96    0.19 
   2   6  -4   55.88    1.60 
   2   6  -4   60.46    1.64 
   2   6  -4   56.29    1.60 
   2   6  -4   54.98    1.64 
  -2  -6   4   56.99    1.65 
  -2  -6   4   55.84    1.59 
  -2  -6   4   59.94    1.69 
  -2  -6   4   56.76    1.60 
  -2  -6   4   57.43    1.60 
   1   6  -4   32.08    0.97 
   1   6  -4   31.84    0.93 
   1   6  -4   31.56    0.93 
   1   6  -4   33.86    0.95 
  -1  -6   4   32.76    0.94 
  -1  -6   4   33.55    1.00 
  -1  -6   4   32.24    0.93 
  -1  -6   4   31.20    0.92 
  -1  -6   4   30.65    0.97 
   0   6  -4    0.31    0.10 
   0   6  -4    0.42    0.07 
   0   6  -4    0.27    0.07 
   0   6  -4    0.30    0.07 
   0  -6   4    0.41    0.10 
   0  -6   4    0.42    0.07 
  -1   6  -4    0.72    0.08 
  -1   6  -4    0.42    0.07 
  -1   6  -4    0.52    0.07 
  -1   6  -4    0.36    0.10 
   1  -6   4    0.60    0.08 
   1  -6   4    0.60    0.07 
  -2   6  -4    0.04    0.06 
  -2   6  -4    0.04    0.06 
   2  -6   4    0.04    0.06 
   2  -6   4    0.06    0.06 
  -3   6  -4   29.42    0.84 
  -3   6  -4   28.23    0.83 
   3  -6   4   28.64    0.83 
   3  -6   4   29.04    0.84 
  -4   6  -4   10.57    0.36 
  -4   6  -4   10.02    0.36 
   4  -6   4   10.19    0.31 
   4  -6   4   10.79    0.36 
   4  -6   4   10.59    0.36 
  -5   6  -4   16.18    0.52 
  -5   6  -4   16.32    0.52 
   5  -6   4   15.98    0.52 
   5  -6   4   15.96    0.51 
   5  -6   4   16.14    0.47 
  -6   6  -4    3.51    0.19 
  -6   6  -4    3.23    0.20 
   6  -6   4    2.82    0.20 
   6  -6   4    3.23    0.15 
   6  -6   4    3.00    0.19 
  -7   6  -4    5.26    0.27 
  -7   6  -4    5.74    0.27 
   7  -6   4    5.27    0.28 
   7  -6   4    5.53    0.23 
  -8   6  -4    4.66    0.27 
  -8   6  -4    4.88    0.28 
   8  -6   4    5.11    0.26 
   8  -6   4    4.98    0.25 
  -9   6  -4    0.83    0.17 
  -9   6  -4    0.64    0.15 
   9  -6   4    0.64    0.14 
   9  -6   4    0.61    0.13 
 -10   6  -4    0.86    0.14 
 -10   6  -4    1.09    0.16 
  10  -6   4    0.75    0.18 
 -11   6  -4    4.54    0.34 
  11  -6   4    3.53    0.28 
 -12   6  -4    0.60    0.20 
  12  -6   4    0.33    0.15 
 -13   6  -4   -0.04    0.18 
  13  -6   4    0.13    0.15 
  10   5  -4   -0.20    0.15 
  10   5  -4   -0.25    0.19 
 -10  -5   4   -0.01    0.15 
 -10  -5   4    0.15    0.20 
   9   5  -4    1.30    0.22 
   9   5  -4    0.99    0.20 
  -9  -5   4    1.24    0.20 
  -9  -5   4    1.24    0.26 
   8   5  -4    0.50    0.16 
   8   5  -4    0.40    0.16 
  -8  -5   4    0.06    0.18 
  -8  -5   4    0.16    0.15 
   7   5  -4    5.37    0.37 
   7   5  -4    5.55    0.32 
  -7  -5   4    6.10    0.32 
  -7  -5   4    5.50    0.37 
   6   5  -4   -0.04    0.10 
   6   5  -4    0.09    0.14 
   6   5  -4   -0.02    0.08 
  -6  -5   4   -0.10    0.11 
  -6  -5   4   -0.02    0.11 
   5   5  -4   12.24    0.44 
   5   5  -4   12.31    0.49 
   5   5  -4   12.13    0.44 
  -5  -5   4   11.59    0.51 
  -5  -5   4   12.45    0.39 
  -5  -5   4   12.82    0.44 
   4   5  -4    0.15    0.13 
   4   5  -4    0.43    0.11 
   4   5  -4    0.43    0.09 
   4   5  -4    0.44    0.10 
  -4  -5   4    0.45    0.08 
  -4  -5   4    0.39    0.10 
  -4  -5   4    0.47    0.15 
   3   5  -4  242.02    6.66 
   3   5  -4  247.51    6.66 
   3   5  -4  244.43    6.71 
   3   5  -4  263.60    6.71 
  -3  -5   4  252.76    6.75 
  -3  -5   4  243.14    6.72 
  -3  -5   4  245.94    6.66 
  -3  -5   4  254.90    6.66 
  -3  -5   4  244.75    6.65 
   2   5  -4   15.02    0.52 
   2   5  -4   15.90    0.50 
   2   5  -4   14.63    0.46 
   2   5  -4   14.27    0.41 
  -2  -5   4   14.74    0.46 
  -2  -5   4   14.64    0.53 
  -2  -5   4   15.01    0.47 
  -2  -5   4   14.18    0.46 
  -2  -5   4   14.50    0.51 
   1   5  -4   63.89    1.76 
   1   5  -4   63.14    1.76 
   1   5  -4   63.43    1.80 
   1   5  -4   66.09    1.78 
  -1  -5   4   64.57    1.76 
  -1  -5   4   64.42    1.76 
  -1  -5   4   63.20    1.77 
  -1  -5   4   64.31    1.82 
   0   5  -4    5.19    0.20 
   0   5  -4    5.09    0.19 
   0   5  -4    5.43    0.20 
   0   5  -4    4.64    0.24 
   0  -5   4    5.17    0.19 
   0  -5   4    5.22    0.21 
   0  -5   4    5.33    0.23 
  -1   5  -4   13.57    0.39 
  -1   5  -4   13.63    0.41 
  -1   5  -4   12.88    0.40 
   1  -5   4   13.25    0.40 
   1  -5   4   13.16    0.43 
   1  -5   4   13.27    0.40 
  -2   5  -4    9.36    0.30 
  -2   5  -4    9.22    0.30 
   2  -5   4    9.16    0.30 
   2  -5   4    9.04    0.30 
   2  -5   4    9.17    0.30 
  -3   5  -4   33.71    0.92 
  -3   5  -4   32.18    0.92 
   3  -5   4   32.17    0.92 
   3  -5   4   31.57    0.89 
   3  -5   4   32.30    0.92 
  -4   5  -4   30.90    0.89 
  -4   5  -4   30.25    0.89 
   4  -5   4   30.97    0.89 
   4  -5   4   32.26    0.89 
   4  -5   4   29.09    0.84 
  -5   5  -4    1.27    0.12 
  -5   5  -4    1.38    0.12 
   5  -5   4    1.13    0.12 
   5  -5   4    1.53    0.10 
   5  -5   4    1.41    0.12 
  -6   5  -4   11.69    0.41 
  -6   5  -4   11.69    0.43 
  -6   5  -4   10.53    0.39 
  -6   5  -4   11.48    0.42 
   6  -5   4   11.45    0.39 
   6  -5   4   10.69    0.40 
   6  -5   4   11.29    0.38 
  -7   5  -4    6.61    0.29 
  -7   5  -4    7.16    0.31 
  -7   5  -4    6.69    0.31 
   7  -5   4    6.97    0.29 
   7  -5   4    6.70    0.31 
  -8   5  -4    0.07    0.09 
  -8   5  -4    0.39    0.13 
   8  -5   4    0.15    0.08 
   8  -5   4    0.33    0.13 
  -9   5  -4   44.68    1.29 
  -9   5  -4   40.03    1.19 
  -9   5  -4   42.55    1.24 
   9  -5   4   41.64    1.27 
   9  -5   4   43.07    1.28 
 -10   5  -4    4.88    0.26 
 -10   5  -4    5.18    0.30 
 -10   5  -4    4.74    0.25 
  10  -5   4    4.85    0.34 
 -11   5  -4    1.93    0.21 
  11  -5   4    2.07    0.24 
 -12   5  -4   -0.23    0.16 
  12  -5   4   -0.04    0.18 
 -13   5  -4   -0.05    0.18 
  13  -5   4    0.07    0.14 
 -11  -4   4    0.61    0.23 
 -11  -4   4    1.17    0.27 
  10   4  -4    0.18    0.20 
  10   4  -4    0.47    0.17 
 -10  -4   4    0.07    0.16 
 -10  -4   4    0.30    0.20 
   9   4  -4    1.66    0.23 
   9   4  -4    1.87    0.21 
  -9  -4   4    1.97    0.21 
  -9  -4   4    2.06    0.28 
   8   4  -4    0.24    0.17 
   8   4  -4    0.54    0.08 
   8   4  -4    0.53    0.12 
  -8  -4   4    0.49    0.07 
  -8  -4   4    0.31    0.11 
  -8  -4   4    0.46    0.20 
   7   4  -4    1.77    0.17 
   7   4  -4    1.37    0.21 
   7   4  -4    1.49    0.15 
  -7  -4   4    1.58    0.24 
  -7  -4   4    1.92    0.08 
  -7  -4   4    1.64    0.17 
   6   4  -4    5.01    0.25 
   6   4  -4    4.95    0.28 
   6   4  -4    4.66    0.25 
  -6  -4   4    4.67    0.34 
  -6  -4   4    4.80    0.25 
  -6  -4   4    4.86    0.15 
   5   4  -4   -0.13    0.11 
   5   4  -4   -0.07    0.08 
   5   4  -4   -0.06    0.08 
  -5  -4   4   -0.01    0.09 
  -5  -4   4   -0.02    0.05 
  -5  -4   4   -0.09    0.08 
   4   4  -4   13.25    0.49 
   4   4  -4   13.79    0.45 
   4   4  -4   13.86    0.45 
   4   4  -4   15.08    0.51 
  -4  -4   4   13.59    0.51 
  -4  -4   4   14.03    0.54 
  -4  -4   4   12.27    0.43 
  -4  -4   4   13.58    0.44 
  -4  -4   4   14.42    0.45 
   3   4  -4   10.84    0.36 
   3   4  -4   10.86    0.40 
   3   4  -4   11.51    0.40 
   3   4  -4   10.67    0.36 
  -3  -4   4   10.94    0.35 
  -3  -4   4   10.46    0.42 
  -3  -4   4   10.43    0.41 
  -3  -4   4   10.90    0.36 
  -3  -4   4   11.02    0.36 
   2   4  -4   20.07    0.61 
   2   4  -4   19.92    0.58 
   2   4  -4   19.83    0.62 
   2   4  -4   19.50    0.55 
   2   4  -4   19.07    0.57 
  -2  -4   4   19.20    0.64 
  -2  -4   4   20.15    0.58 
  -2  -4   4   19.19    0.59 
  -2  -4   4   19.75    0.63 
  -2  -4   4   19.58    0.57 
   1   4  -4    1.75    0.13 
   1   4  -4    1.56    0.11 
   1   4  -4    1.95    0.10 
   1   4  -4    1.56    0.09 
  -1  -4   4    1.64    0.10 
  -1  -4   4    1.83    0.15 
  -1  -4   4    1.74    0.12 
  -1  -4   4    1.91    0.10 
   0   4  -4    2.04    0.10 
   0   4  -4    1.87    0.13 
   0   4  -4    2.18    0.10 
   0  -4   4    2.12    0.10 
   0  -4   4    2.18    0.13 
   0  -4   4    2.31    0.10 
   0  -4   4    2.22    0.13 
  -1   4  -4    0.06    0.04 
  -1   4  -4   -0.03    0.04 
   1  -4   4    0.03    0.03 
   1  -4   4    0.04    0.04 
   1  -4   4    0.02    0.04 
   1  -4   4    0.08    0.06 
  -2   4  -4    8.95    0.29 
  -2   4  -4    8.76    0.25 
  -2   4  -4    9.07    0.29 
   2  -4   4    9.26    0.29 
   2  -4   4    9.20    0.29 
   2  -4   4    8.73    0.28 
  -3   4  -4    0.05    0.05 
  -3   4  -4    0.04    0.05 
   3  -4   4    0.03    0.05 
   3  -4   4    0.09    0.04 
   3  -4   4    0.11    0.03 
  -4   4  -4    7.61    0.27 
  -4   4  -4    7.25    0.29 
  -4   4  -4    7.21    0.27 
   4  -4   4    7.37    0.27 
   4  -4   4    6.88    0.25 
   4  -4   4    7.66    0.27 
  -5   4  -4    1.77    0.13 
  -5   4  -4    1.93    0.16 
  -5   4  -4    1.89    0.15 
  -5   4  -4    1.96    0.13 
   5  -4   4    1.94    0.13 
   5  -4   4    1.83    0.13 
   5  -4   4    1.85    0.13 
  -6   4  -4   11.17    0.40 
  -6   4  -4   10.93    0.39 
  -6   4  -4   10.53    0.32 
  -6   4  -4   10.72    0.40 
  -6   4  -4   11.09    0.42 
   6  -4   4   10.88    0.39 
   6  -4   4   10.63    0.40 
   6  -4   4   11.53    0.39 
  -7   4  -4    8.16    0.34 
  -7   4  -4    7.67    0.27 
  -7   4  -4    8.29    0.34 
  -7   4  -4    8.48    0.33 
   7  -4   4    8.27    0.35 
   7  -4   4    7.95    0.33 
  -8   4  -4   17.40    0.58 
  -8   4  -4   17.12    0.55 
  -8   4  -4   19.14    0.63 
   8  -4   4   17.66    0.62 
   8  -4   4   17.79    0.61 
  -9   4  -4   37.46    1.10 
  -9   4  -4   35.92    1.09 
  -9   4  -4   40.01    1.16 
   9  -4   4   35.84    1.14 
 -10   4  -4    0.32    0.11 
 -10   4  -4    0.29    0.17 
  10  -4   4    0.54    0.15 
  10  -4   4    0.36    0.12 
 -11   4  -4    1.37    0.19 
  11  -4   4    1.81    0.24 
 -12   4  -4    0.73    0.21 
  12  -4   4    0.90    0.22 
  11   3  -4    0.00    0.16 
  11   3  -4    0.03    0.20 
 -11  -3   4    0.39    0.19 
 -11  -3   4    0.01    0.15 
  10   3  -4    1.27    0.24 
  10   3  -4    1.06    0.17 
 -10  -3   4    1.23    0.19 
 -10  -3   4    1.45    0.23 
   9   3  -4   -0.08    0.14 
   9   3  -4   -0.01    0.13 
  -9  -3   4   -0.14    0.06 
  -9  -3   4    0.09    0.13 
  -9  -3   4   -0.21    0.12 
   8   3  -4    3.92    0.26 
   8   3  -4    4.71    0.26 
   8   3  -4    4.33    0.16 
   8   3  -4    4.07    0.28 
  -8  -3   4    4.45    0.35 
  -8  -3   4    4.00    0.24 
  -8  -3   4    4.40    0.19 
   7   3  -4    0.49    0.11 
   7   3  -4    0.43    0.12 
   7   3  -4    0.40    0.15 
  -7  -3   4    0.22    0.15 
  -7  -3   4    0.40    0.06 
  -7  -3   4    0.19    0.11 
   6   3  -4    7.63    0.31 
   6   3  -4    7.68    0.31 
   6   3  -4    7.70    0.34 
  -6  -3   4    7.64    0.25 
  -6  -3   4    7.33    0.31 
  -6  -3   4    7.57    0.37 
   5   3  -4    0.93    0.12 
   5   3  -4    0.86    0.13 
   5   3  -4    0.94    0.11 
   5   3  -4    1.07    0.11 
  -5  -3   4    0.85    0.10 
  -5  -3   4    1.10    0.08 
  -5  -3   4    0.94    0.10 
  -5  -3   4    0.96    0.16 
  -5  -3   4    0.66    0.09 
  -5  -3   4    0.78    0.13 
   4   3  -4    3.48    0.17 
   4   3  -4    3.69    0.17 
   4   3  -4    3.33    0.22 
  -4  -3   4    3.27    0.13 
  -4  -3   4    3.67    0.16 
  -4  -3   4    3.24    0.16 
  -4  -3   4    3.65    0.22 
  -4  -3   4    3.47    0.24 
  -4  -3   4    3.58    0.17 
   3   3  -4    7.48    0.30 
   3   3  -4    6.41    0.23 
   3   3  -4    6.82    0.22 
   3   3  -4    6.92    0.27 
   3   3  -4    6.50    0.23 
  -3  -3   4    6.83    0.22 
  -3  -3   4    6.86    0.24 
  -3  -3   4    6.77    0.29 
  -3  -3   4    6.05    0.30 
  -3  -3   4    6.73    0.23 
  -3  -3   4    6.76    0.24 
   2   3  -4    4.05    0.15 
   2   3  -4    4.13    0.15 
   2   3  -4    4.43    0.21 
   2   3  -4    3.88    0.15 
   2   3  -4    4.19    0.20 
  -2  -3   4    3.91    0.19 
  -2  -3   4    4.12    0.18 
  -2  -3   4    4.03    0.22 
  -2  -3   4    3.84    0.15 
  -2  -3   4    4.55    0.15 
   1   3  -4    0.07    0.03 
   1   3  -4    0.03    0.06 
   1   3  -4   -0.06    0.03 
   1   3  -4   -0.05    0.04 
   1   3  -4   -0.18    0.06 
  -1  -3   4   -0.01    0.05 
  -1  -3   4    0.04    0.03 
  -1  -3   4    0.09    0.04 
  -1  -3   4    0.00    0.01 
   0   3  -4    0.09    0.05 
   0   3  -4    0.09    0.03 
   0   3  -4    0.10    0.03 
   0  -3   4    0.09    0.06 
   0  -3   4    0.04    0.03 
   0  -3   4    0.02    0.05 
  -1   3  -4    6.75    0.21 
  -1   3  -4    6.77    0.21 
  -1   3  -4    6.59    0.23 
  -1   3  -4    6.50    0.21 
   1  -3   4    6.26    0.23 
   1  -3   4    6.80    0.24 
   1  -3   4    6.84    0.21 
  -2   3  -4   39.98    1.11 
  -2   3  -4   41.68    1.12 
  -2   3  -4   39.59    1.11 
  -2   3  -4   40.23    1.16 
  -2   3  -4   40.32    1.12 
   2  -3   4   41.09    1.12 
   2  -3   4   40.74    1.12 
   2  -3   4   41.68    1.14 
   2  -3   4   40.49    1.11 
  -3   3  -4   12.40    0.39 
  -3   3  -4   12.71    0.39 
  -3   3  -4   12.45    0.42 
  -3   3  -4   13.35    0.39 
   3  -3   4   12.43    0.39 
   3  -3   4   12.80    0.39 
   3  -3   4   13.05    0.41 
   3  -3   4   12.64    0.39 
  -4   3  -4    1.23    0.12 
  -4   3  -4    1.18    0.10 
  -4   3  -4    1.20    0.10 
  -4   3  -4    1.40    0.12 
  -4   3  -4    1.01    0.11 
   4  -3   4    1.20    0.10 
   4  -3   4    1.20    0.11 
   4  -3   4    1.09    0.10 
   4  -3   4    1.16    0.12 
  -5   3  -4    1.97    0.15 
  -5   3  -4    2.21    0.16 
  -5   3  -4    1.82    0.16 
  -5   3  -4    2.12    0.15 
  -5   3  -4    2.16    0.15 
   5  -3   4    2.26    0.15 
   5  -3   4    1.92    0.14 
   5  -3   4    2.09    0.15 
   5  -3   4    2.11    0.16 
  -6   3  -4    9.71    0.40 
  -6   3  -4    9.63    0.37 
  -6   3  -4   10.18    0.33 
  -6   3  -4   10.17    0.37 
  -6   3  -4    9.49    0.36 
   6  -3   4    9.45    0.37 
   6  -3   4    9.83    0.35 
   6  -3   4    9.63    0.38 
   6  -3   4   10.09    0.37 
  -7   3  -4    8.70    0.35 
  -7   3  -4    8.78    0.32 
  -7   3  -4    9.50    0.37 
  -7   3  -4    9.06    0.35 
   7  -3   4    9.29    0.34 
   7  -3   4    8.93    0.38 
   7  -3   4    8.69    0.35 
  -8   3  -4    1.60    0.18 
  -8   3  -4    1.46    0.15 
  -8   3  -4    1.56    0.17 
   8  -3   4    1.37    0.16 
   8  -3   4    2.06    0.17 
  -9   3  -4    9.86    0.39 
  -9   3  -4    9.62    0.40 
  -9   3  -4   10.16    0.46 
   9  -3   4   10.66    0.38 
   9  -3   4   10.08    0.46 
 -10   3  -4    0.88    0.16 
 -10   3  -4    0.90    0.14 
  10  -3   4    0.78    0.19 
 -11   3  -4    0.28    0.18 
  11  -3   4    0.21    0.18 
 -12   3  -4    1.22    0.23 
  12  -3   4    0.97    0.19 
  12   2  -4   -0.24    0.20 
  12   2  -4   -0.08    0.24 
 -12  -2   4    0.33    0.21 
  11   2  -4    1.75    0.20 
  11   2  -4    2.20    0.28 
 -11  -2   4    2.04    0.28 
 -11  -2   4    1.99    0.21 
  10   2  -4    2.02    0.22 
  10   2  -4    2.34    0.25 
 -10  -2   4    2.14    0.28 
 -10  -2   4    2.31    0.17 
 -10  -2   4    2.15    0.22 
   9   2  -4    1.50    0.22 
   9   2  -4    1.82    0.21 
   9   2  -4    1.47    0.18 
  -9  -2   4    1.44    0.15 
  -9  -2   4    1.59    0.18 
  -9  -2   4    1.47    0.21 
   8   2  -4    6.66    0.36 
   8   2  -4    6.63    0.29 
   8   2  -4    6.82    0.32 
  -8  -2   4    6.50    0.26 
  -8  -2   4    7.00    0.32 
  -8  -2   4    6.18    0.39 
   7   2  -4    6.14    0.20 
   7   2  -4    6.54    0.31 
   7   2  -4    6.89    0.29 
   7   2  -4    6.47    0.29 
  -7  -2   4    6.53    0.25 
  -7  -2   4    6.59    0.29 
  -7  -2   4    6.25    0.35 
   6   2  -4   10.83    0.39 
   6   2  -4   13.10    0.50 
   6   2  -4   11.53    0.39 
   6   2  -4   10.84    0.43 
  -6  -2   4   12.17    0.46 
  -6  -2   4   11.20    0.39 
  -6  -2   4   10.99    0.36 
  -6  -2   4   10.48    0.47 
  -6  -2   4   10.88    0.38 
   5   2  -4    1.49    0.12 
   5   2  -4    1.40    0.12 
   5   2  -4    1.39    0.16 
   5   2  -4    1.36    0.14 
  -5  -2   4    1.43    0.12 
  -5  -2   4    1.23    0.10 
  -5  -2   4    1.31    0.11 
  -5  -2   4    1.14    0.16 
  -5  -2   4    1.24    0.13 
   4   2  -4   10.17    0.38 
   4   2  -4   11.02    0.41 
   4   2  -4   10.24    0.33 
   4   2  -4   10.50    0.33 
  -4  -2   4   10.49    0.34 
  -4  -2   4   10.58    0.33 
  -4  -2   4   10.12    0.33 
  -4  -2   4   10.22    0.33 
  -4  -2   4    9.56    0.40 
  -4  -2   4   10.52    0.37 
   3   2  -4   19.10    0.54 
   3   2  -4   19.07    0.59 
   3   2  -4   19.60    0.54 
   3   2  -4   19.94    0.62 
   3   2  -4   19.01    0.55 
  -3  -2   4   18.80    0.56 
  -3  -2   4   16.63    0.53 
  -3  -2   4   19.56    0.59 
  -3  -2   4   18.58    0.55 
  -3  -2   4   18.17    0.62 
  -3  -2   4   19.48    0.54 
   2   2  -4    4.30    0.16 
   2   2  -4    4.32    0.14 
   2   2  -4    4.34    0.14 
   2   2  -4    4.29    0.20 
   2   2  -4    4.25    0.20 
  -2  -2   4    4.44    0.14 
  -2  -2   4    4.35    0.18 
  -2  -2   4    3.88    0.22 
  -2  -2   4    4.24    0.18 
  -2  -2   4    4.36    0.17 
   1   2  -4    1.10    0.05 
   1   2  -4    0.74    0.08 
   1   2  -4    0.70    0.09 
   1   2  -4    1.02    0.08 
   1   2  -4    0.91    0.09 
   1   2  -4    1.05    0.05 
  -1  -2   4    1.02    0.10 
  -1  -2   4    0.76    0.09 
  -1  -2   4    0.99    0.04 
  -1  -2   4    1.03    0.04 
   0   2  -4    3.20    0.16 
   0   2  -4    3.13    0.10 
   0   2  -4    3.03    0.14 
   0   2  -4    3.15    0.16 
   0   2  -4    3.19    0.10 
   0  -2   4    3.04    0.16 
   0  -2   4    3.20    0.10 
   0  -2   4    3.20    0.10 
   0  -2   4    3.07    0.14 
  -1   2  -4    0.96    0.06 
  -1   2  -4    1.10    0.09 
  -1   2  -4    0.82    0.09 
  -1   2  -4    1.04    0.06 
  -1   2  -4    1.03    0.09 
   1  -2   4    1.03    0.10 
   1  -2   4    0.99    0.06 
   1  -2   4    1.02    0.08 
  -2   2  -4   12.11    0.40 
  -2   2  -4   12.16    0.36 
  -2   2  -4   11.81    0.36 
  -2   2  -4   12.04    0.38 
   2  -2   4   12.40    0.36 
   2  -2   4   12.22    0.39 
   2  -2   4   12.26    0.37 
   2  -2   4   12.25    0.38 
   2  -2   4   12.10    0.40 
  -3   2  -4    0.06    0.07 
  -3   2  -4    0.03    0.05 
  -3   2  -4    0.08    0.04 
  -3   2  -4    0.08    0.05 
   3  -2   4    0.14    0.06 
   3  -2   4    0.08    0.05 
   3  -2   4    0.15    0.05 
   3  -2   4    0.10    0.05 
   3  -2   4    0.06    0.07 
  -4   2  -4    3.47    0.19 
  -4   2  -4    3.18    0.17 
  -4   2  -4    3.37    0.16 
  -4   2  -4    3.24    0.18 
  -4   2  -4    3.12    0.18 
   4  -2   4    3.19    0.19 
   4  -2   4    3.42    0.20 
   4  -2   4    3.17    0.16 
   4  -2   4    3.37    0.17 
   4  -2   4    3.02    0.17 
  -5   2  -4    2.83    0.18 
  -5   2  -4    2.36    0.19 
  -5   2  -4    2.96    0.18 
  -5   2  -4    2.60    0.17 
  -5   2  -4    2.83    0.17 
   5  -2   4    2.96    0.19 
   5  -2   4    2.53    0.18 
   5  -2   4    2.70    0.17 
   5  -2   4    2.47    0.18 
   5  -2   4    2.73    0.15 
  -6   2  -4   29.45    0.90 
  -6   2  -4   29.35    0.89 
  -6   2  -4   29.08    0.88 
  -6   2  -4   29.89    0.88 
   6  -2   4   28.65    0.91 
   6  -2   4   28.69    0.89 
   6  -2   4   29.65    0.86 
  -7   2  -4    0.03    0.08 
  -7   2  -4   -0.02    0.08 
  -7   2  -4   -0.06    0.08 
  -7   2  -4   -0.05    0.08 
  -7   2  -4    0.03    0.08 
   7  -2   4   -0.11    0.11 
   7  -2   4   -0.10    0.09 
   7  -2   4   -0.07    0.07 
  -8   2  -4    3.59    0.23 
  -8   2  -4    3.02    0.27 
  -8   2  -4    2.93    0.22 
   8  -2   4    3.74    0.20 
   8  -2   4    3.30    0.28 
  -9   2  -4    0.16    0.12 
  -9   2  -4    0.15    0.16 
  -9   2  -4    0.02    0.11 
   9  -2   4    0.23    0.10 
   9  -2   4    0.15    0.12 
 -10   2  -4    0.07    0.12 
 -10   2  -4   -0.09    0.12 
  10  -2   4    0.02    0.16 
 -11   2  -4    0.08    0.13 
  11  -2   4   -0.14    0.17 
 -12   2  -4    0.06    0.14 
  12  -2   4    0.05    0.19 
  12   1  -4    1.74    0.26 
 -12  -1   4    1.41    0.22 
 -12  -1   4    1.48    0.26 
  11   1  -4    2.10    0.23 
  11   1  -4    2.18    0.27 
 -11  -1   4    2.18    0.29 
 -11  -1   4    2.03    0.22 
 -11  -1   4    2.45    0.22 
  10   1  -4    1.18    0.21 
  10   1  -4    0.53    0.16 
 -10  -1   4    0.92    0.13 
 -10  -1   4    1.11    0.21 
 -10  -1   4    0.85    0.14 
   9   1  -4    3.68    0.23 
   9   1  -4    4.00    0.31 
   9   1  -4    4.12    0.25 
  -9  -1   4    3.86    0.21 
  -9  -1   4    4.17    0.33 
  -9  -1   4    3.90    0.26 
   8   1  -4    4.59    0.26 
   8   1  -4    4.96    0.25 
   8   1  -4    5.01    0.30 
  -8  -1   4    4.87    0.25 
  -8  -1   4    4.43    0.30 
  -8  -1   4    3.92    0.22 
   7   1  -4   42.27    1.24 
   7   1  -4   41.46    1.20 
   7   1  -4   42.60    1.19 
  -7  -1   4   41.53    1.18 
  -7  -1   4   41.15    1.20 
  -7  -1   4   39.74    1.29 
   6   1  -4   37.34    1.09 
   6   1  -4   34.44    1.01 
   6   1  -4   34.39    0.95 
   6   1  -4   35.31    1.05 
   6   1  -4   35.18    1.01 
  -6  -1   4   34.30    1.01 
  -6  -1   4   33.23    1.09 
  -6  -1   4   35.45    1.01 
  -6  -1   4   35.89    1.06 
  -6  -1   4   35.43    1.01 
   5   1  -4    2.88    0.15 
   5   1  -4    3.02    0.15 
   5   1  -4    3.07    0.22 
   5   1  -4    2.91    0.12 
   5   1  -4    3.18    0.19 
  -5  -1   4    2.95    0.14 
  -5  -1   4    2.94    0.15 
  -5  -1   4    2.81    0.23 
  -5  -1   4    3.08    0.15 
  -5  -1   4    3.31    0.19 
   4   1  -4    0.09    0.04 
   4   1  -4   -0.04    0.06 
   4   1  -4    0.00    0.09 
   4   1  -4    0.02    0.04 
   4   1  -4   -0.03    0.05 
  -4  -1   4    0.01    0.05 
  -4  -1   4    0.00    0.05 
  -4  -1   4    0.00    0.05 
  -4  -1   4   -0.05    0.07 
  -4  -1   4    0.06    0.06 
  -4  -1   4    0.02    0.04 
   3   1  -4   27.32    0.75 
   3   1  -4   27.84    0.78 
   3   1  -4   27.57    0.84 
   3   1  -4   27.51    0.76 
   3   1  -4   26.36    0.77 
   3   1  -4   28.03    0.80 
  -3  -1   4   26.96    0.78 
  -3  -1   4   26.18    0.84 
  -3  -1   4   27.87    0.75 
  -3  -1   4   27.65    0.80 
  -3  -1   4   27.07    0.79 
   2   1  -4   71.89    1.93 
   2   1  -4   71.33    1.93 
   2   1  -4   70.97    1.89 
   2   1  -4   71.43    1.97 
   2   1  -4   70.06    1.93 
   2   1  -4   71.44    1.89 
  -2  -1   4   68.05    1.97 
  -2  -1   4   71.60    1.94 
  -2  -1   4   68.87    1.93 
  -2  -1   4   71.66    1.88 
  -2  -1   4   71.41    1.91 
  -2  -1   4   69.77    1.93 
   1   1  -4  236.10    6.21 
   1   1  -4  231.90    6.26 
   1   1  -4  228.11    6.33 
  -1  -1   4  227.48    6.36 
  -1  -1   4  227.48    6.20 
  -1  -1   4  235.78    6.25 
  -1  -1   4  231.56    6.30 
   0   1  -4   61.72    1.62 
   0   1  -4   62.12    1.68 
   0   1  -4   60.85    1.67 
   0   1  -4   60.39    1.68 
   0   1  -4   59.81    1.68 
   0   1  -4   61.83    1.62 
   0  -1   4   61.32    1.67 
   0  -1   4   60.92    1.62 
   0  -1   4   58.39    1.68 
   0  -1   4   62.23    1.65 
   0  -1   4   58.96    1.68 
  -1   1  -4   42.99    1.21 
  -1   1  -4   43.16    1.17 
  -1   1  -4   43.23    1.17 
  -1   1  -4   43.14    1.21 
   1  -1   4   43.15    1.20 
   1  -1   4   43.30    1.17 
   1  -1   4   42.17    1.21 
   1  -1   4   42.09    1.21 
  -2   1  -4   14.85    0.47 
  -2   1  -4   14.57    0.44 
  -2   1  -4   15.05    0.44 
  -2   1  -4   14.54    0.47 
   2  -1   4   14.21    0.47 
   2  -1   4   15.03    0.44 
   2  -1   4   14.28    0.47 
   2  -1   4   15.26    0.44 
   2  -1   4   14.60    0.45 
  -3   1  -4   21.87    0.67 
  -3   1  -4   21.38    0.64 
  -3   1  -4   21.91    0.67 
  -3   1  -4   21.76    0.63 
  -3   1  -4   22.05    0.66 
   3  -1   4   20.68    0.66 
   3  -1   4   21.90    0.64 
   3  -1   4   21.49    0.64 
   3  -1   4   21.43    0.67 
   3  -1   4   22.04    0.63 
  -4   1  -4   25.60    0.77 
  -4   1  -4   25.23    0.75 
  -4   1  -4   24.40    0.76 
  -4   1  -4   24.99    0.74 
  -4   1  -4   25.17    0.74 
   4  -1   4   25.10    0.73 
   4  -1   4   23.95    0.77 
   4  -1   4   24.59    0.73 
   4  -1   4   23.70    0.76
[truncated: 566,970 more chars]
